# Supplementary material for: Structural mechanisms for centrosomal recruitment and organization of the microtubule nucleator γ-TuRC
Source: Nat Commun. 2025 Mar 12;16:2453. doi: 10.1038/s41467-025-57729-2 (PMC11903878; doi:10.1038/s41467-025-57729-2)
Supplement: Supplementary file 3 — Supplementary Data 1 [file 41467_2025_57729_MOESM3_ESM.xlsx]

## Sheet: P3471_protein
Protein	Protein ID	Entry Name	Gene	Length	Organism	Protein Description	Protein Existence	Coverage	Protein Probability	Top Peptide Probability	Total Peptides	Unique Peptides	Razor Peptides	Total Spectral Count	Unique Spectral Count	Razor Spectral Count	Total Intensity	Unique Intensity	Razor Intensity	Razor Assigned Modifications	Razor Observed Modifications	Indistinguishable Proteins
contam_sp|P00761|TRYP_PIG	P00761	TRYP_PIG	TRYP	231	Sus scrofa	Trypsin	1:Experimental evidence at protein level	49.78	1	0.999	8	8	8	33	33	33	97233920000	97233920000	97233920000	12C(57.0214),17M(15.9949),2C(57.0214),2C(57.0214), 9C(57.0214),9C(57.0214)
tr|Q4QQZ8|Q4QQZ8_XENLA	Q4QQZ8	Q4QQZ8_XENLA	tubg1.L	451	Xenopus laevis	Tubulin gamma chain	2:Experimental evidence at transcript level	83.37	1	0.999	40	0	2	108	0	2	10079453200	0	12267005	19M(15.9949),25C(57.0214)
tr|Q5PQ98|Q5PQ98_XENLA	Q5PQ98	Q5PQ98_XENLA	tubg1.S	451	Xenopus laevis	Tubulin gamma chain	2:Experimental evidence at transcript level	89.14	1	0.999	42	4	42	110	4	110	10079453200	69220200	10079453200	10C(57.0214),14C(57.0214),14M(15.9949),15M(15.9949),15M(15.9949),19M(15.9949),25C(57.0214),3C(57.0214),3C(57.0214),3M(15.9949),5C(57.0214),5C(57.0214),5M(15.9949),5M(15.9949),5M(15.9949),5M(15.9949),5M(15.9949),5M(15.9949),5M(15.9949), 6M(15.9949),6M(15.9949),7C(57.0214),7C(57.0214),7M(15.9949),8C(57.0214),8M(15.9949),8M(15.9949)
sp|O73787|GCP3_XENLA	O73787	GCP3_XENLA	tubgcp3	906	Xenopus laevis	Gamma-tubulin complex component 3 homolog	1:Experimental evidence at protein level	68.32	1	0.999	77	1	77	138	3	138	8390994400	32941412	8390994400	10C(57.0214),10C(57.0214),10C(57.0214), 11C(57.0214),10M(15.9949),10M(15.9949), 3M(15.9949), 8M(15.9949),11C(57.0214),11C(57.0214),11M(15.9949),11M(15.9949), 8M(15.9949),11M(15.9949), 8M(15.9949),1C(57.0214),1M(15.9949),1M(15.9949), 2C(57.0214), 7C(57.0214),2C(57.0214),2C(57.0214), 3M(15.9949),2C(57.0214), 7C(57.0214),2C(57.0214), 7C(57.0214),2C(57.0214), 7C(57.0214),2M(15.9949), 7M(15.9949),2M(1…
tr|A0A1L8HH01|A0A1L8HH01_XENLA	A0A1L8HH01	A0A1L8HH01_XENLA	tubgcp3.L	904	Xenopus laevis	Gamma-tubulin complex component	3:Protein inferred from homology	66.15	1	0.999	73	21	21	122	33	33	8390994400	1787625730	1787625730	16C(57.0214), 17C(57.0214), N-term(42.0106),1M(15.9949), 2C(57.0214), 7C(57.0214),1M(15.9949), 2C(57.0214), 7C(57.0214),21M(15.9949),2C(57.0214), 7C(57.0214),2C(57.0214), 7C(57.0214),9C(57.0214)
tr|A0A8J0T6B8|A0A8J0T6B8_XENLA	A0A8J0T6B8	A0A8J0T6B8_XENLA	tubgcp2.L	896	Xenopus laevis	Gamma-tubulin complex component	3:Protein inferred from homology	68.86	1	0.999	60	60	60	109	109	109	7392259100	7392259100	7392259100	11C(57.0214),11C(57.0214),11C(57.0214),11C(57.0214), 2M(15.9949), 5C(57.0214),11C(57.0214), 2M(15.9949), 5C(57.0214), 7M(15.9949),11M(15.9949),11M(15.9949),11M(15.9949),11M(15.9949), 21M(15.9949), 28C(57.0214), 5M(15.9949),11M(15.9949), 28C(57.0214),12C(57.0214),12C(57.0214),13M(15.9949), 3M(15.9949), 9C(57.0214),13M(15.9949), 9C(57.0214),14C(57.0214),14C(57.0214), 8C(57.0214),17C(57.0214),17C(57…
tr|A0A8J0UK49|A0A8J0UK49_XENLA	A0A8J0UK49	A0A8J0UK49_XENLA	tjp3.L	1041	Xenopus laevis	uncharacterized protein LOC734528 isoform X1	4:Protein predicted	64.75	1	0.999	83	51	51	154	83	83	6079265800	3017147390	3017147390	10M(15.9949),11M(15.9949),11M(15.9949), 14M(15.9949),11M(15.9949), 14M(15.9949), 5M(15.9949),11M(15.9949), 5M(15.9949),1M(15.9949),23M(15.9949),23M(15.9949),27M(15.9949),3M(15.9949),5M(15.9949),7C(57.0214),8M(15.9949),9M(15.9949)
tr|Q7ZTN1|Q7ZTN1_XENLA	Q7ZTN1	Q7ZTN1_XENLA	tjp3.S	1010	Xenopus laevis	MGC52795 protein	2:Experimental evidence at transcript level	72.38	1	0.999	88	55	88	171	99	171	6079265800	4424969700	6079265800	10M(15.9949),10M(15.9949),10M(15.9949),11M(15.9949),11M(15.9949),11M(15.9949),11M(15.9949), 5M(15.9949),12M(15.9949),16C(57.0214),16C(57.0214),1M(15.9949),21C(57.0214),2C(57.0214),3M(15.9949),4M(15.9949), N-term(42.0106),5M(15.9949),5M(15.9949),6M(15.9949),6M(15.9949),7M(15.9949),8M(15.9949),9C(57.0214),9C(57.0214),9M(15.9949),9M(15.9949),9M(15.9949),9M(15.9949)
tr|A0A8J1L360|A0A8J1L360_XENLA	A0A8J1L360	A0A8J1L360_XENLA	LOC108717216	234	Xenopus laevis	mitotic-spindle organizing protein 2B isoform X1	3:Protein inferred from homology	39.74	1	0.999	8	4	8	22	15	22	5494951900	5494951900	5494951900	11M(15.9949), 1M(15.9949),18M(15.9949), 8M(15.9949),1M(15.9949),7M(15.9949),9M(15.9949)
tr|A0A1L8H3Q4|A0A1L8H3Q4_XENLA	A0A1L8H3Q4	A0A1L8H3Q4_XENLA	zp3.L	462	Xenopus laevis	Zona pellucida sperm-binding protein 3	3:Protein inferred from homology	32.03	1	0.999	15	11	15	27	21	27	4155961860	2025704960	4155961860	11M(15.9949),15C(57.0214), 17C(57.0214), 18C(57.0214), 23C(57.0214),1C(57.0214),1C(57.0214), 6M(15.9949),1C(57.0214), 6M(15.9949),1M(15.9949),5C(57.0214),9C(57.0214),9C(57.0214)
tr|Q91728|Q91728_XENLA	Q91728	Q91728_XENLA	zp3.S	460	Xenopus laevis	Zona pellucida sperm-binding protein 3	2:Experimental evidence at transcript level	32.39	1	0.999	14	10	10	24	18	18	3871917060	2297475580	2297475580	11M(15.9949),13C(57.0214),15C(57.0214), 17C(57.0214), 18C(57.0214), 23C(57.0214),15C(57.0214), 17C(57.0214), 18C(57.0214), 23C(57.0214),1C(57.0214), 6M(15.9949),9C(57.0214)
tr|A0A8J0Q0Y8|A0A8J0Q0Y8_XENLA	A0A8J0Q0Y8	A0A8J0Q0Y8_XENLA	nedd1.L	671	Xenopus laevis	NEDD1 gamma-tubulin ring complex targeting factor L homeolog	4:Protein predicted	60.36	1	0.999	41	26	41	67	36	67	3299112700	3014564350	3299112700	11M(15.9949),14C(57.0214),14C(57.0214), 2M(15.9949),14M(15.9949), 3C(57.0214),15M(15.9949),1M(15.9949),2M(15.9949),3C(57.0214),3C(57.0214),4C(57.0214),5C(57.0214),5M(15.9949),6M(15.9949),7C(57.0214),9M(15.9949)
tr|A0A1L8GUQ0|A0A1L8GUQ0_XENLA	A0A1L8GUQ0	A0A1L8GUQ0_XENLA	nedd1.S	654	Xenopus laevis	protein NEDD1	4:Protein predicted	45.41	1	0.999	30	15	15	50	19	19	2821675010	227854720	227854720	4M(15.9949),6M(15.9949)
tr|A0A1L8GSP7|A0A1L8GSP7_XENLA	A0A1L8GSP7	A0A1L8GSP7_XENLA	tubgcp4.S	666	Xenopus laevis	Gamma-tubulin complex component	3:Protein inferred from homology	54.8	1	0.999	30	8	8	48	13	13	2605386240	310976704	310976704	3M(15.9949),5C(57.0214),5C(57.0214), 9M(15.9949),5M(15.9949)
tr|Q642S3|Q642S3_XENLA	Q642S3	Q642S3_XENLA	tubgcp4.L	666	Xenopus laevis	Gamma-tubulin complex component	1:Experimental evidence at protein level	61.26	1	0.999	32	10	32	49	14	49	2605386240	995130430	2605386240	13M(15.9949), 8C(57.0214),14M(15.9949),18M(15.9949),2M(15.9949),3C(57.0214),3M(15.9949),4C(57.0214),4C(57.0214),5C(57.0214),5C(57.0214), 9M(15.9949),7M(15.9949),8C(57.0214),9C(57.0214)
tr|A0A8J0UR45|A0A8J0UR45_XENLA	A0A8J0UR45	A0A8J0UR45_XENLA	tubgcp6.L	1796	Xenopus laevis	tubulin gamma complex associated protein 6 L homeolog isoform X1	3:Protein inferred from homology	53.4	1	0.999	96	96	96	124	124	124	2043917180	2043917180	2043917180	10M(15.9949),11M(15.9949),13M(15.9949), 17C(57.0214),15C(57.0214),16C(57.0214),17C(57.0214),17M(15.9949), 5M(15.9949),18M(15.9949),20M(15.9949),21C(57.0214),21C(57.0214),21C(57.0214),21M(15.9949), 8M(15.9949),2C(57.0214),3C(57.0214),3C(57.0214),3C(57.0214),3C(57.0214),3C(57.0214), 7M(15.9949),3M(15.9949),4C(57.0214),4C(57.0214),5C(57.0214),6C(57.0214),6C(57.0214),6C(57.0214),6C(57.0214),6C(57.021…
tr|A1L3D9|A1L3D9_XENLA	A1L3D9	A1L3D9_XENLA	zp2.L	699	Xenopus laevis	XlZPA protein	2:Experimental evidence at transcript level	14.88	1	0.999	10	10	10	21	21	21	1873927810	1873927810	1873927810	10M(15.9949),4C(57.0214),6C(57.0214),7M(15.9949), 9C(57.0214),8C(57.0214),8C(57.0214),9C(57.0214)
tr|A0A1L8HF79|A0A1L8HF79_XENLA	A0A1L8HF79	A0A1L8HF79_XENLA	nme7.L	376	Xenopus laevis	Nucleoside diphosphate kinase 7	3:Protein inferred from homology	63.83	1	0.999	23	9	23	30	14	30	1851757570	1579893250	1851757570	1M(15.9949),3C(57.0214),4C(57.0214), 6C(57.0214), 7C(57.0214),4M(15.9949),5C(57.0214),6M(15.9949),7C(57.0214),N-term(42.0106),N-term(42.0106)
tr|A0A1L8H6E1|A0A1L8H6E1_XENLA	A0A1L8H6E1	A0A1L8H6E1_XENLA	nme7.S	376	Xenopus laevis	Nucleoside diphosphate kinase 7	3:Protein inferred from homology	39.1	1	0.9933	16	2	2	18	2	2	1560334340	12779503	12779503
tr|A0A1L8HGZ5|A0A1L8HGZ5_XENLA	A0A1L8HGZ5	A0A1L8HGZ5_XENLA	LOC108708438	1019	Xenopus laevis	Gamma-tubulin complex component	1:Experimental evidence at protein level	63.2	1	0.999	61	61	61	84	84	84	1254546560	1254546560	1254546560	10M(15.9949), 5C(57.0214), 6C(57.0214),11M(15.9949),12C(57.0214),12C(57.0214), 8M(15.9949),13C(57.0214),14C(57.0214), 18C(57.0214),14M(15.9949), 17M(15.9949),1C(57.0214),1M(15.9949),1M(15.9949), 8C(57.0214),22M(15.9949),2C(57.0214),4M(15.9949),5C(57.0214), 6C(57.0214),5C(57.0214), 6C(57.0214),7C(57.0214),7M(15.9949),8C(57.0214),8M(15.9949)
tr|Q91673|Q91673_XENLA	Q91673	Q91673_XENLA	zp4.S	544	Xenopus laevis	Lzpb-a protein	2:Experimental evidence at transcript level	23.53	1	0.999	11	7	11	28	18	28	1009477500	835090370	1009477500	11M(15.9949), 5C(57.0214),13C(57.0214),13C(57.0214), 14C(57.0214), 24C(57.0214), 8C(57.0214),13C(57.0214), 6M(15.9949),13C(57.0214), 6M(15.9949),1M(15.9949),2M(15.9949),2M(15.9949),4M(15.9949),5C(57.0214),5M(15.9949)
tr|Q05AT7|Q05AT7_XENLA	Q05AT7	Q05AT7_XENLA	zp4.L	543	Xenopus laevis	MGC154888 protein	2:Experimental evidence at transcript level	23.57	1	0.999	10	6	6	21	11	11	992865410	728506560	728506560	11M(15.9949), 12M(15.9949), 5C(57.0214),11M(15.9949), 5C(57.0214),13C(57.0214), 14C(57.0214), 22M(15.9949), 24C(57.0214), 8C(57.0214),2M(15.9949),5C(57.0214)
tr|Q7ZTK6|Q7ZTK6_XENLA	Q7ZTK6	Q7ZTK6_XENLA	hspa8.L	646	Xenopus laevis	MGC53952 protein	2:Experimental evidence at transcript level	54.02	1	0.999	36	3	36	60	5	60	901856060	108826656	901856060	10M(15.9949),10M(15.9949),11M(15.9949),11M(15.9949),14C(57.0214),16C(57.0214), N-term(42.0106),1M(15.9949),1M(15.9949),1M(15.9949),1M(15.9949),1M(15.9949),2C(57.0214),5M(15.9949),5M(15.9949)
tr|Q8AVE2|Q8AVE2_XENLA	Q8AVE2	Q8AVE2_XENLA	hspa1l.S	650	Xenopus laevis	Hsc70 protein	2:Experimental evidence at transcript level	55.85	1	0.999	37	4	4	63	8	8	901856060	102432960	102432960	10M(15.9949)
tr|A0A8J1MG81|A0A8J1MG81_XENLA	A0A8J1MG81	A0A8J1MG81_XENLA	dnm2.L	881	Xenopus laevis	dynamin GTPase	3:Protein inferred from homology	54.03	1	0.9986	51	4	4	75	4	4	854295100	65112856	65112856
tr|A0A8J1MSR8|A0A8J1MSR8_XENLA	A0A8J1MSR8	A0A8J1MSR8_XENLA	LOC108703474	880	Xenopus laevis	dynamin GTPase	3:Protein inferred from homology	61.02	1	0.999	56	8	56	82	10	82	854295100	554712960	854295100	12C(57.0214),15M(15.9949),1C(57.0214),1C(57.0214), 4M(15.9949),1M(15.9949),1M(15.9949),21M(15.9949),22M(15.9949),2M(15.9949),3C(57.0214),4M(15.9949),5C(57.0214),5M(15.9949),5M(15.9949),5M(15.9949), N-term(42.0106),6C(57.0214),6M(15.9949),8C(57.0214),8M(15.9949),9C(57.0214)
tr|A0A1L8HQW9|A0A1L8HQW9_XENLA	A0A1L8HQW9	A0A1L8HQW9_XENLA	mzt2b.S	170	Xenopus laevis	mitotic-spindle organizing protein 2B	3:Protein inferred from homology	39.41	1	0.9988	7	3	3	11	4	4	727905410	88436720	88436720
tr|A0A8J0U3Z3|A0A8J0U3Z3_XENLA	A0A8J0U3Z3	A0A8J0U3Z3_XENLA	filip1.L	1213	Xenopus laevis	filamin-A-interacting protein 1 isoform X1	4:Protein predicted	49.22	1	0.999	69	38	69	96	51	96	676073730	238232400	676073730	10M(15.9949),11C(57.0214),12M(15.9949),12M(15.9949), 6C(57.0214),14M(15.9949),18C(57.0214),18C(57.0214), 4M(15.9949),18C(57.0214), 4M(15.9949),1M(15.9949),2M(15.9949),2M(15.9949),2M(15.9949),2M(15.9949),3C(57.0214),3C(57.0214), 9M(15.9949),4M(15.9949),4M(15.9949), 5M(15.9949),5C(57.0214),5M(15.9949),5M(15.9949),6C(57.0214),6M(15.9949),7M(15.9949),8C(57.0214)
tr|A0A1L8G3D7|A0A1L8G3D7_XENLA	A0A1L8G3D7	A0A1L8G3D7_XENLA	filip1.S	1213	Xenopus laevis	filamin-A-interacting protein 1 isoform X1	4:Protein predicted	46.33	1	0.999	65	34	34	85	40	40	652990850	138911040	138911040	14M(15.9949),1C(57.0214),1M(15.9949),2C(57.0214),2M(15.9949),4M(15.9949),5M(15.9949)
sp|P02827|HSP70_XENLA	P02827	HSP70_XENLA		647	Xenopus laevis	Heat shock 70 kDa protein	2:Experimental evidence at transcript level	6.8	0.9993	0.997	4	0	1	5	0	1	629533500	0	0			tr|A0A8J1LH03|A0A8J1LH03_XENLA
tr|A0A1L8H3P3|A0A1L8H3P3_XENLA	A0A1L8H3P3	A0A1L8H3P3_XENLA	zpy1.L	946	Xenopus laevis	uncharacterized protein zpy1.L isoform X2	4:Protein predicted	25.9	1	0.999	22	13	22	32	18	32	623644540	533667392	623644540	1C(57.0214),1C(57.0214), 6M(15.9949),1M(15.9949),2M(15.9949),2M(15.9949),4C(57.0214),4C(57.0214),4C(57.0214), 9M(15.9949),4C(57.0214), 9M(15.9949),4M(15.9949),4M(15.9949),7M(15.9949),9C(57.0214),9C(57.0214)
contam_sp|P04264|K2C1_HUMAN	P04264	K2C1_HUMAN	KRT1	644	Homo sapiens	Keratin, type II cytoskeletal 1	1:Experimental evidence at protein level	64.13	1	0.999	43	32	43	50	37	50	607251710	557968830	607251710	11M(15.9949), 8M(15.9949),1M(15.9949), 5C(57.0214),2M(15.9949),2M(15.9949), 5M(15.9949),4C(57.0214),5C(57.0214),5M(15.9949),6M(15.9949),9M(15.9949)
tr|A0A1L8ET61|A0A1L8ET61_XENLA	A0A1L8ET61	A0A1L8ET61_XENLA	ppp4r1l.L	917	Xenopus laevis	serine/threonine-protein phosphatase 4 regulatory subunit 1 isoform X1	4:Protein predicted	0.87	0.9655	0.9933	2	1	1	2	1	1	567125950	5.12407e+06	5.12407e+06
sp|Q91883|BIP_XENLA	Q91883	BIP_XENLA	hspa5	658	Xenopus laevis	Endoplasmic reticulum chaperone BiP	2:Experimental evidence at transcript level	25.23	1	0.999	14	0	12	15	0	12	561488190	0	23668548			tr|A0A1L8F6I3|A0A1L8F6I3_XENLA
tr|Q66IN3|Q66IN3_XENLA	Q66IN3	Q66IN3_XENLA	zpy1.S	945	Xenopus laevis	MGC86501 protein	2:Experimental evidence at transcript level	20.74	1	0.999	18	9	9	26	12	12	528293984	245138608	245138608	3M(15.9949)
sp|A2BDB0|ACTG_XENLA	A2BDB0	ACTG_XENLA	actg1	375	Xenopus laevis	Actin, cytoplasmic 2	2:Experimental evidence at transcript level	69.87	1	0.999	23	1	10	32	1	15	512724288	5210598	364884800	13M(15.9949), 16C(57.0214), 1C(57.0214),14M(15.9949), 4C(57.0214),15M(15.9949),16C(57.0214), N-term(42.0106),2C(57.0214),4C(57.0214),6M(15.9949)
sp|O93400|ACTB_XENLA	O93400	ACTB_XENLA	actb	375	Xenopus laevis	Actin, cytoplasmic 1	1:Experimental evidence at protein level	62.4	1	0.999	22	1	1	31	1	1	512724288	21487944	21487944	16C(57.0214), N-term(42.0106)
tr|A0A8J0UKX8|A0A8J0UKX8_XENLA	A0A8J0UKX8	A0A8J0UKX8_XENLA	nf1.S	2786	Xenopus laevis	neurofibromin isoform X1	4:Protein predicted	40.17	1	0.999	102	14	14	131	16	16	476016512	54749704	54749704	12C(57.0214),14C(57.0214),1M(15.9949),26C(57.0214),6C(57.0214)
tr|A0A8J1M9F1|A0A8J1M9F1_XENLA	A0A8J1M9F1	A0A8J1M9F1_XENLA	nf1.L	2798	Xenopus laevis	neurofibromin isoform X1	4:Protein predicted	41.99	1	0.999	110	22	110	140	25	140	476016512	190402160	476016512	10M(15.9949), 7C(57.0214),11M(15.9949),12C(57.0214),12C(57.0214),12C(57.0214),12C(57.0214), 6M(15.9949),12M(15.9949), 15C(57.0214), 19C(57.0214),14C(57.0214),17C(57.0214),18M(15.9949),1M(15.9949),23C(57.0214),26C(57.0214),27C(57.0214), 7C(57.0214),2C(57.0214),2C(57.0214),2C(57.0214),2C(57.0214),2C(57.0214), 8M(15.9949),2M(15.9949),2M(15.9949),2M(15.9949), 5C(57.0214),3C(57.0214),3M(15.9949),3M(15…
sp|P04751|ACTC_XENLA	P04751	ACTC_XENLA	actc1	377	Xenopus laevis	Actin, alpha cardiac muscle 1	2:Experimental evidence at transcript level	30.24	1	0.999	14	0	14	20	0	20	403968480	0	403968480	10M(15.9949),14M(15.9949),1M(15.9949),7M(15.9949)		sp|P04752|ACT3_XENLA, sp|P10995|ACT2_XENLA, tr|A0A1L8EZH4|A0A1L8EZH4_XENLA, tr|Q6IP22|Q6IP22_XENLA, tr|Q7ZWR7|Q7ZWR7_XENLA
contam_sp|P35527|K1C9_HUMAN	P35527	K1C9_HUMAN	KRT9	623	Homo sapiens	Keratin, type I cytoskeletal 9	1:Experimental evidence at protein level	55.38	1	0.999	28	28	28	37	37	37	397556032	397556032	397556032	1M(15.9949),1M(15.9949),3M(15.9949),5M(15.9949),5M(15.9949),6M(15.9949),8M(15.9949)
sp|P21574|YBX2A_XENLA	P21574	YBX2A_XENLA	ybx2-a	336	Xenopus laevis	Y-box-binding protein 2-A	1:Experimental evidence at protein level	55.65	1	0.999	19	2	19	21	2	21	385165408	186495792	385165408	N-term(42.0106)
tr|Q9I9R5|Q9I9R5_XENLA	Q9I9R5	Q9I9R5_XENLA	zpax.L	905	Xenopus laevis	Egg envelope component ZPAX	2:Experimental evidence at transcript level	28.07	1	0.999	21	21	21	30	30	30	328550304	328550304	328550304	12C(57.0214),12C(57.0214), 2M(15.9949),2M(15.9949),4C(57.0214),4C(57.0214),4C(57.0214),4C(57.0214),4C(57.0214), 6M(15.9949),4C(57.0214), 6M(15.9949),4C(57.0214), 9M(15.9949),4M(15.9949), 6C(57.0214),6C(57.0214),8C(57.0214),8C(57.0214)
tr|Q8AVE3|Q8AVE3_XENLA	Q8AVE3	Q8AVE3_XENLA	hspa5.S	655	Xenopus laevis	78 kDa glucose-regulated protein	2:Experimental evidence at transcript level	22.75	0.9997	0.9902	13	1	1	13	1	1	293430272	2.55999e+06	2.55999e+06
tr|A0A8J0T668|A0A8J0T668_XENLA	A0A8J0T668	A0A8J0T668_XENLA	gbf1.S	1861	Xenopus laevis	Golgi-specific brefeldin A-resistance guanine nucleotide exchange factor 1 isoform X2	4:Protein predicted	35.2	1	0.999	52	17	52	72	20	72	275862592	173391328	275862592	13C(57.0214),13M(15.9949),14M(15.9949),17C(57.0214), 23C(57.0214),18C(57.0214),1M(15.9949),1M(15.9949),1M(15.9949),1M(15.9949),2C(57.0214),2M(15.9949),2M(15.9949),37C(57.0214),3C(57.0214),3C(57.0214),5C(57.0214),6C(57.0214),6M(15.9949),7M(15.9949),7M(15.9949)
tr|A0A8J0U2G9|A0A8J0U2G9_XENLA	A0A8J0U2G9	A0A8J0U2G9_XENLA	LOC108703555	447	Xenopus laevis	Zona pellucida sperm-binding protein 3	3:Protein inferred from homology	29.08	1	0.999	9	9	9	13	13	13	268222176	268222176	268222176	13C(57.0214),14C(57.0214),2M(15.9949),5M(15.9949), 6M(15.9949),6M(15.9949)
sp|P45441|YBX2B_XENLA	P45441	YBX2B_XENLA	ybx2-b	324	Xenopus laevis	Y-box-binding protein 2-B	1:Experimental evidence at protein level	39.51	1	0.999	16	7	7	17	8	8	263828992	114360864	114360864	N-term(42.0106)
contam_sp|P35908|K22E_HUMAN	P35908	K22E_HUMAN	KRT2	639	Homo sapiens	Keratin, type II cytoskeletal 2 epidermal	1:Experimental evidence at protein level	31.61	1	0.999	18	9	14	18	9	14	258909024	44865764	48487704	7C(57.0214),7C(57.0214)
contam_sp|P02754|LACB_BOVIN	P02754	LACB_BOVIN	LGB	178	Bos taurus	Beta-lactoglobulin	1:Experimental evidence at protein level	50.56	1	0.999	7	7	7	9	9	9	251149920	251149920	251149920	18C(57.0214), 20C(57.0214), 5C(57.0214),4M(15.9949)
tr|A0A1L8GQQ7|A0A1L8GQQ7_XENLA	A0A1L8GQQ7	A0A1L8GQQ7_XENLA	rad52.S	429	Xenopus laevis	RAD52 homolog, DNA repair protein S homeolog isoform X1	3:Protein inferred from homology	54.31	1	0.999	18	18	18	22	22	22	244114128	244114128	244114128	13C(57.0214),13C(57.0214), 4M(15.9949),1C(57.0214), 9C(57.0214),20M(15.9949),2C(57.0214),7C(57.0214)
tr|A0A1L8HG76|A0A1L8HG76_XENLA	A0A1L8HG76	A0A1L8HG76_XENLA	cct6a.L	531	Xenopus laevis	T-complex protein 1 subunit zeta	3:Protein inferred from homology	53.67	1	0.999	25	6	25	29	7	29	222059568	67459112	222059568	10M(15.9949),1M(15.9949),2C(57.0214),2M(15.9949),6C(57.0214),7C(57.0214)
tr|Q6GMA6|Q6GMA6_XENLA	Q6GMA6	Q6GMA6_XENLA	cct6a.S	531	Xenopus laevis	MGC81949 protein	2:Experimental evidence at transcript level	57.06	1	0.9987	24	5	5	27	5	5	222059568	36989752	36989752
tr|A0A1L8G5V1|A0A1L8G5V1_XENLA	A0A1L8G5V1	A0A1L8G5V1_XENLA	rps27a.L	156	Xenopus laevis	Ubiquitin-40S ribosomal protein S27a	3:Protein inferred from homology	50.64	1	0.999	6	0	6	10	0	10	220023872	0	220023872	1C(57.0214), 2C(57.0214), 6C(57.0214),2C(57.0214), 7C(57.0214)		tr|Q6GMC1|Q6GMC1_XENLA
sp|Q6P6Z0|DDB1_XENLA	Q6P6Z0	DDB1_XENLA	ddb1	1140	Xenopus laevis	DNA damage-binding protein 1	2:Experimental evidence at transcript level	45.79	1	0.999	47	47	47	58	58	58	216473888	216473888	216473888	10C(57.0214),10C(57.0214), 3C(57.0214),10M(15.9949),12C(57.0214),15M(15.9949),16M(15.9949), 1M(15.9949),17C(57.0214), N-term(42.0106),1M(15.9949),1M(15.9949),28C(57.0214),2C(57.0214), 9C(57.0214),2M(15.9949),4C(57.0214),4C(57.0214), 6C(57.0214),4M(15.9949),5C(57.0214), 7C(57.0214),6C(57.0214),6C(57.0214),6M(15.9949),9C(57.0214)
tr|Q6NTQ5|Q6NTQ5_XENLA	Q6NTQ5	Q6NTQ5_XENLA	tcp1.S	555	Xenopus laevis	T-complex protein 1 subunit alpha	2:Experimental evidence at transcript level	47.57	1	0.999	23	3	23	29	3	29	195848720	58797504	195848720	10M(15.9949), 7C(57.0214),15C(57.0214),17C(57.0214),2C(57.0214),3C(57.0214),5M(15.9949),6M(15.9949), 7C(57.0214),7C(57.0214),7C(57.0214)
tr|Q7ZXN9|Q7ZXN9_XENLA	Q7ZXN9	Q7ZXN9_XENLA	tcp1.L	555	Xenopus laevis	T-complex protein 1 subunit alpha	2:Experimental evidence at transcript level	43.24	1	0.9943	22	2	2	28	2	2	195848720	20099576	20099576
tr|A0AUT4|A0AUT4_XENLA	A0AUT4	A0AUT4_XENLA	LOC100036778	533	Xenopus laevis	T-complex protein 1 subunit epsilon	2:Experimental evidence at transcript level	51.41	1	0.999	29	3	3	34	3	3	190424352	49088224	49088224	10C(57.0214)
tr|Q7ZTM0|Q7ZTM0_XENLA	Q7ZTM0	Q7ZTM0_XENLA	cct5.S	541	Xenopus laevis	T-complex protein 1 subunit epsilon	2:Experimental evidence at transcript level	62.11	1	0.999	33	7	33	38	7	38	190424352	95502672	190424352	10C(57.0214),12C(57.0214), 23C(57.0214),13M(15.9949),1C(57.0214),1M(15.9949),1M(15.9949), 7C(57.0214),2C(57.0214),2C(57.0214),2M(15.9949),4C(57.0214),6C(57.0214),6M(15.9949),7C(57.0214),7C(57.0214),9C(57.0214)
tr|Q5XGW4|Q5XGW4_XENLA	Q5XGW4	Q5XGW4_XENLA	cct4.S	541	Xenopus laevis	T-complex protein 1 subunit delta	2:Experimental evidence at transcript level	55.64	1	0.9989	25	7	7	32	7	7	187926928	24676288	24676288	11C(57.0214),3C(57.0214),9C(57.0214)
tr|Q6GN66|Q6GN66_XENLA	Q6GN66	Q6GN66_XENLA	cct4.L	539	Xenopus laevis	T-complex protein 1 subunit delta	2:Experimental evidence at transcript level	60.67	1	0.999	26	8	25	34	9	32	187926928	40172400	186685824	11C(57.0214),15M(15.9949),1M(15.9949),1M(15.9949),24C(57.0214),3C(57.0214),3M(15.9949),5M(15.9949), 9C(57.0214),7C(57.0214),8C(57.0214),8M(15.9949),9C(57.0214),9C(57.0214)
sp|P50143|TCPG_XENLA	P50143	TCPG_XENLA	cct3	547	Xenopus laevis	T-complex protein 1 subunit gamma	2:Experimental evidence at transcript level	67.46	1	0.999	32	4	32	38	4	38	187157840	63260664	187157840	10C(57.0214),13C(57.0214),13C(57.0214),13C(57.0214), 4M(15.9949),17M(15.9949),2C(57.0214),2M(15.9949),3M(15.9949),6C(57.0214),6C(57.0214),6M(15.9949), 9C(57.0214),7C(57.0214),9C(57.0214)
tr|A0A1L8HSP3|A0A1L8HSP3_XENLA	A0A1L8HSP3	A0A1L8HSP3_XENLA	cct7.L	543	Xenopus laevis	T-complex protein 1 subunit eta	3:Protein inferred from homology	47.51	1	0.999	27	6	27	32	6	32	185437600	126020760	185437600	19C(57.0214),1C(57.0214),1M(15.9949),2C(57.0214),3C(57.0214),4C(57.0214),7C(57.0214),7M(15.9949),9M(15.9949)
tr|Q6DCS0|Q6DCS0_XENLA	Q6DCS0	Q6DCS0_XENLA	cct7.S	542	Xenopus laevis	T-complex protein 1 subunit eta	2:Experimental evidence at transcript level	40.22	1	0.9975	24	3	3	29	3	3	181875504	8.05873e+06	8.05873e+06
tr|A0A1L8GHG5|A0A1L8GHG5_XENLA	A0A1L8GHG5	A0A1L8GHG5_XENLA	dcaf1.S	1485	Xenopus laevis	DDB1- and CUL4-associated factor 1 isoform X1	3:Protein inferred from homology	21.28	1	0.999	29	29	29	36	36	36	164301056	164301056	164301056	11C(57.0214), 12C(57.0214),11C(57.0214), 9C(57.0214),1M(15.9949),1M(15.9949),3M(15.9949), 7C(57.0214),7C(57.0214),8M(15.9949),9C(57.0214)
contam_sp|P04259|K2C6B_HUMAN	P04259	K2C6B_HUMAN	KRT6B	564	Homo sapiens	Keratin, type II cytoskeletal 6B	1:Experimental evidence at protein level	15.96	0.9994	0.9877	10	0	1	10	0	1	154079744	0	491393	8C(57.0214)
tr|Q8AVX2|Q8AVX2_XENLA	Q8AVX2	Q8AVX2_XENLA	rpl5.S	296	Xenopus laevis	60S ribosomal protein L5-A	2:Experimental evidence at transcript level	48.31	1	0.999	16	2	16	19	3	19	144622432	30188172	144622432	11C(57.0214),3M(15.9949),4C(57.0214),5M(15.9949), 8C(57.0214),8C(57.0214),8C(57.0214)
tr|A0A1L8GYM0|A0A1L8GYM0_XENLA	A0A1L8GYM0	A0A1L8GYM0_XENLA	cct2.L	535	Xenopus laevis	T-complex protein 1 subunit beta	3:Protein inferred from homology	48.41	1	0.999	20	5	5	24	5	5	143059392	33685592	33685592	7C(57.0214)
tr|Q8AVB7|Q8AVB7_XENLA	Q8AVB7	Q8AVB7_XENLA	cct2.S	535	Xenopus laevis	T-complex protein 1 subunit beta	2:Experimental evidence at transcript level	71.21	1	0.999	34	19	34	41	22	41	143059392	78588816	143059392	10M(15.9949), 7C(57.0214),14C(57.0214),14M(15.9949),14M(15.9949),1C(57.0214),1M(15.9949),5C(57.0214),7C(57.0214),7M(15.9949),9C(57.0214),9M(15.9949)
contam_sp|P13645|K1C10_HUMAN	P13645	K1C10_HUMAN	KRT10	584	Homo sapiens	Keratin, type I cytoskeletal 10	1:Experimental evidence at protein level	32.53	1	0.999	19	12	19	21	13	21	135666736	99892400	135666736	10C(57.0214),3M(15.9949),6M(15.9949)
tr|A0A1L8HZT4|A0A1L8HZT4_XENLA	A0A1L8HZT4	A0A1L8HZT4_XENLA	LOC108715337	406	Xenopus laevis	zona pellucida sperm-binding protein 3	4:Protein predicted	27.83	1	0.999	8	8	8	8	8	8	132534784	132534784	132534784	11C(57.0214),13C(57.0214), 15C(57.0214), 16C(57.0214), 20C(57.0214),20C(57.0214),2C(57.0214),3C(57.0214),6C(57.0214)
sp|P17508|EF1A3_XENLA	P17508	EF1A3_XENLA		461	Xenopus laevis	Elongation factor 1-alpha, oocyte form	1:Experimental evidence at protein level	28.42	1	0.999	11	0	11	14	0	14	126756208	0	126756208	10M(15.9949),12M(15.9949),16C(57.0214)		tr|Q7ZXA2|Q7ZXA2_XENLA
sp|P70060|LDB1_XENLA	P70060	LDB1_XENLA	ldb1	375	Xenopus laevis	LIM domain-binding protein 1	1:Experimental evidence at protein level	31.2	1	0.999	9	1	9	14	3	14	123387976	16488922	123387976	12M(15.9949),12M(15.9949), 5M(15.9949),1C(57.0214),1M(15.9949),1M(15.9949),2C(57.0214)
contam_sp|P02533|K1C14_HUMAN	P02533	K1C14_HUMAN	KRT14	472	Homo sapiens	Keratin, type I cytoskeletal 14	1:Experimental evidence at protein level	30.72	1	0.999	12	1	9	14	1	10	120285360	11104479	30625314	10C(57.0214),3C(57.0214)
contam_sp|P08779|K1C16_HUMAN	P08779	K1C16_HUMAN	KRT16	473	Homo sapiens	Keratin, type I cytoskeletal 16	1:Experimental evidence at protein level	26.22	1	0.9969	11	3	3	12	3	3	120285360	2.50743e+06	2.50743e+06
tr|Q8AVI7|Q8AVI7_XENLA	Q8AVI7	Q8AVI7_XENLA	rpl5.L	296	Xenopus laevis	60S ribosomal protein L5-B	1:Experimental evidence at protein level	33.45	1	0.9989	12	1	2	12	1	2	114933976	22877148	30037416	8C(57.0214)
tr|Q7ZTL5|Q7ZTL5_XENLA	Q7ZTL5	Q7ZTL5_XENLA	cct8.L	546	Xenopus laevis	T-complex protein 1 subunit theta	2:Experimental evidence at transcript level	61.17	1	0.999	31	15	31	38	19	38	108082880	83593008	108082880	10C(57.0214),11C(57.0214),1M(15.9949),1M(15.9949),3C(57.0214),4M(15.9949),6C(57.0214),7M(15.9949),9C(57.0214),9C(57.0214)
tr|A0A8J0TRW3|A0A8J0TRW3_XENLA	A0A8J0TRW3	A0A8J0TRW3_XENLA	krt19.L	426	Xenopus laevis	keratin 19 L homeolog isoform X1	3:Protein inferred from homology	29.11	1	0.9988	11	4	9	12	4	10	98717912	16384235	19804572	5C(57.0214),8C(57.0214)
sp|P23787|TERA_XENLA	P23787	TERA_XENLA	vcp	805	Xenopus laevis	Transitional endoplasmic reticulum ATPase	1:Experimental evidence at protein level	52.05	1	0.999	39	6	39	48	6	48	91579760	41343944	91579760	10C(57.0214),10C(57.0214),14C(57.0214),14C(57.0214), 1M(15.9949),26C(57.0214),2M(15.9949),4M(15.9949),5C(57.0214),7M(15.9949),7M(15.9949),N-term(42.0106)
tr|A0A8J1LA55|A0A8J1LA55_XENLA	A0A8J1LA55	A0A8J1LA55_XENLA	vcp.L	805	Xenopus laevis	Transitional endoplasmic reticulum ATPase	3:Protein inferred from homology	54.04	1	0.999	38	5	5	47	5	5	91579760	29983900	29983900	12C(57.0214), 4C(57.0214)
tr|A1L2I7|A1L2I7_XENLA	A1L2I7	A1L2I7_XENLA	ripk1.L	667	Xenopus laevis	Xrip1 protein	2:Experimental evidence at transcript level	46.78	1	0.999	20	0	20	25	0	25	78314552	0	78314552	12C(57.0214),12C(57.0214), 23C(57.0214),1M(15.9949),1M(15.9949), 8C(57.0214),7M(15.9949),8C(57.0214),9M(15.9949),N-term(42.0106)		tr|Q1ESX5|Q1ESX5_XENLA
tr|A0A8J1LP05|A0A8J1LP05_XENLA	A0A8J1LP05	A0A8J1LP05_XENLA	LOC108699999	2644	Xenopus laevis	filamin-A isoform X1	3:Protein inferred from homology	4.8	1	0.9967	10	1	10	10	1	10	72444096	3.12813e+06	72444096	11C(57.0214)
sp|Q7SY65|K118B_XENLA	Q7SY65	K118B_XENLA	krt18-b	432	Xenopus laevis	Keratin, type I cytoskeletal 18-B	2:Experimental evidence at transcript level	14.12	1	0.9981	5	3	4	5	3	4	71494304	4257352	6577138
sp|P41116|RL8_XENLA	P41116	RL8_XENLA	rpl8	257	Xenopus laevis	60S ribosomal protein L8	2:Experimental evidence at transcript level	38.13	1	0.9989	8	0	8	10	0	10	67903256	0	67903256	18C(57.0214),22C(57.0214), 23C(57.0214)		tr|A0A1L8HF43|A0A1L8HF43_XENLA
tr|Q4V808|Q4V808_XENLA	Q4V808	Q4V808_XENLA	dapk3.L	452	Xenopus laevis	MGC114871 protein	2:Experimental evidence at transcript level	39.82	1	0.9989	15	4	4	18	4	4	61782480	14693688	14693688
tr|Q6INR7|Q6INR7_XENLA	Q6INR7	Q6INR7_XENLA	dapk3.S	452	Xenopus laevis	MGC81183 protein	2:Experimental evidence at transcript level	42.48	1	0.999	15	4	15	18	4	18	61782480	24399294	61782480	10M(15.9949),10M(15.9949),16C(57.0214),1M(15.9949),4C(57.0214)
tr|A0A1L8FK13|A0A1L8FK13_XENLA	A0A1L8FK13	A0A1L8FK13_XENLA	LOC108696253	1830	Xenopus laevis	zinc finger SWIM domain-containing protein 8 isoform X1	4:Protein predicted	26.17	1	0.999	35	9	35	38	12	38	59829008	34732384	59829008	12C(57.0214),12C(57.0214), 16C(57.0214),1C(57.0214),1M(15.9949), 21C(57.0214), 7C(57.0214),21C(57.0214), 7C(57.0214),2C(57.0214), 3M(15.9949),4C(57.0214),4C(57.0214),4C(57.0214),4C(57.0214),4C(57.0214), 6C(57.0214), 8C(57.0214),7C(57.0214),8C(57.0214),9C(57.0214)
tr|A0A8J1LC38|A0A8J1LC38_XENLA	A0A8J1LC38	A0A8J1LC38_XENLA	LOC108697213	1830	Xenopus laevis	zinc finger SWIM domain-containing protein 8-like isoform X1	4:Protein predicted	22.68	1	0.9988	32	2	6	32	2	6	59829008	6260170	19962214	1C(57.0214),3C(57.0214), 8C(57.0214),4C(57.0214),6C(57.0214),7C(57.0214)
tr|A0A8J0TR49|A0A8J0TR49_XENLA	A0A8J0TR49	A0A8J0TR49_XENLA	dars1.L	533	Xenopus laevis	Aspartate--tRNA ligase, cytoplasmic	3:Protein inferred from homology	44.09	1	0.999	21	3	21	25	4	25	56641776	29636688	56641776	2C(57.0214),4C(57.0214),6M(15.9949)
tr|Q5HZQ7|Q5HZQ7_XENLA	Q5HZQ7	Q5HZQ7_XENLA	snrpd2.L	118	Xenopus laevis	Small nuclear ribonucleoprotein Sm D2	2:Experimental evidence at transcript level	37.29	1	0.998	5	4	5	5	4	5	55273588	33139220	55273588	2C(57.0214),9C(57.0214),N-term(42.0106)
tr|Q6ING3|Q6ING3_XENLA	Q6ING3	Q6ING3_XENLA	prdx2.L	202	Xenopus laevis	MGC83078 protein	2:Experimental evidence at transcript level	31.19	1	0.999	5	4	5	7	6	7	52388524	34396248	52388524
tr|A0A8J1LEQ4|A0A8J1LEQ4_XENLA	A0A8J1LEQ4	A0A8J1LEQ4_XENLA	cdc42bpb.L	1811	Xenopus laevis	non-specific serine/threonine protein kinase	3:Protein inferred from homology	28.22	1	0.999	52	19	52	53	19	53	51712316	38345648	51712316	12C(57.0214), 16C(57.0214), 5C(57.0214), 8C(57.0214),2C(57.0214),4C(57.0214),5C(57.0214),5C(57.0214),5C(57.0214),6C(57.0214),6C(57.0214),6C(57.0214), 8C(57.0214),7C(57.0214),7C(57.0214),9C(57.0214)
tr|A0A8J1LMY4|A0A8J1LMY4_XENLA	A0A8J1LMY4	A0A8J1LMY4_XENLA	LOC108699771	1795	Xenopus laevis	non-specific serine/threonine protein kinase	3:Protein inferred from homology	21.84	1	0.999	39	6	6	40	6	6	50657648	21303700	21303700
tr|A0A8J0TTC0|A0A8J0TTC0_XENLA	A0A8J0TTC0	A0A8J0TTC0_XENLA	csnk2a1.L	391	Xenopus laevis	casein kinase II subunit alpha-like isoform X2	3:Protein inferred from homology	45.52	1	0.999	12	0	12	14	0	14	49835312	0	49835312	5C(57.0214)
tr|Q8AVK0|Q8AVK0_XENLA	Q8AVK0	Q8AVK0_XENLA	dars1.S	530	Xenopus laevis	Aspartate--tRNA ligase, cytoplasmic	2:Experimental evidence at transcript level	44.15	1	0.999	20	2	2	23	2	2	49618992	11286990	11286990
tr|A0A1L8EX90|A0A1L8EX90_XENLA	A0A1L8EX90	A0A1L8EX90_XENLA	hspd1.L	576	Xenopus laevis	60 kDa heat shock protein, mitochondrial	3:Protein inferred from homology	39.58	1	0.999	18	2	18	19	2	19	49389252	14004424	49389252	1C(57.0214)
tr|Q6IP60|Q6IP60_XENLA	Q6IP60	Q6IP60_XENLA	hspd1.S	579	Xenopus laevis	60 kDa heat shock protein, mitochondrial	2:Experimental evidence at transcript level	33.51	0.9993	0.9779	17	1	1	18	1	1	49389252	2.24243e+06	2.24243e+06
tr|Q6NU78|Q6NU78_XENLA	Q6NU78	Q6NU78_XENLA	smn1.L	282	Xenopus laevis	LOC398438 protein	2:Experimental evidence at transcript level	26.95	1	0.999	5	5	5	5	5	5	48918448	48918448	48918448	5C(57.0214),7C(57.0214),7C(57.0214)
tr|A0A1L8GUP1|A0A1L8GUP1_XENLA	A0A1L8GUP1	A0A1L8GUP1_XENLA	rps16.S	151	Xenopus laevis	40S ribosomal protein S16	3:Protein inferred from homology	36.42	1	0.999	7	1	7	7	1	7	48501356	6802219	48501356
sp|Q5HZK9|CE63B_XENLA	Q5HZK9	CE63B_XENLA	cep63-b	648	Xenopus laevis	Centrosomal protein of 63 kDa-B	2:Experimental evidence at transcript level	42.9	1	0.999	26	6	26	29	7	29	48059736	36600896	48059736	19C(57.0214), 7C(57.0214),6C(57.0214)
tr|Q8AVP6|Q8AVP6_XENLA	Q8AVP6	Q8AVP6_XENLA	rack1.L	317	Xenopus laevis	Gnb2l1-prov protein	1:Experimental evidence at protein level	50.79	1	0.999	13	13	13	13	13	13	47732448	47732448	47732448	13C(57.0214),14C(57.0214),15C(57.0214),22C(57.0214),7C(57.0214),8C(57.0214)
tr|Q6PHL5|Q6PHL5_XENLA	Q6PHL5	Q6PHL5_XENLA	rpl27.S	136	Xenopus laevis	60S ribosomal protein L27	1:Experimental evidence at protein level	36.76	1	0.9988	5	4	5	5	4	5	47207756	36222656	47207756
sp|B9V5F5|CE63A_XENLA	B9V5F5	CE63A_XENLA	cep63-a	649	Xenopus laevis	Centrosomal protein of 63 kDa-A	1:Experimental evidence at protein level	37.75	1	0.9987	23	3	3	25	3	3	45444576	11023698	11023698	6C(57.0214)
tr|A0A1L8HCZ2|A0A1L8HCZ2_XENLA	A0A1L8HCZ2	A0A1L8HCZ2_XENLA	LOC108707913	567	Xenopus laevis	zona pellucida sperm-binding protein 4	4:Protein predicted	24.51	1	0.999	12	12	12	13	13	13	44477460	44477460	44477460	12C(57.0214), 1C(57.0214), 22C(57.0214),13C(57.0214), 2C(57.0214), 3C(57.0214),14M(15.9949),16C(57.0214), 6C(57.0214),1C(57.0214), 4C(57.0214)
sp|Q6AZV1|HS90B_XENLA	Q6AZV1	HS90B_XENLA	hsp90ab1	722	Xenopus laevis	Heat shock cognate protein HSP 90-beta	2:Experimental evidence at transcript level	31.16	1	0.999	20	0	15	23	0	16	43793624	0	32897600	7C(57.0214)		tr|A0A8J0VJ01|A0A8J0VJ01_XENLA
tr|A0A8J1KMK0|A0A8J1KMK0_XENLA	A0A8J1KMK0	A0A8J1KMK0_XENLA	LOC108716102	725	Xenopus laevis	heat shock protein HSP 90-beta isoform X1	3:Protein inferred from homology	31.86	1	0.999	20	3	3	23	3	3	43793624	20145560	20145560
tr|Q6DDN7|Q6DDN7_XENLA	Q6DDN7	Q6DDN7_XENLA	hacl1.L	577	Xenopus laevis	2-hydroxyacyl-CoA lyase 1 L homeolog	2:Experimental evidence at transcript level	20.62	1	0.999	8	8	8	9	9	9	40735944	40735944	40735944	2C(57.0214),4C(57.0214), 5C(57.0214),9M(15.9949)
contam_sp|P13647|K2C5_HUMAN	P13647	K2C5_HUMAN	KRT5	590	Homo sapiens	Keratin, type II cytoskeletal 5	1:Experimental evidence at protein level	25.42	1	0.9988	15	3	9	17	4	11	40450508	33074718	39597172	7C(57.0214),9M(15.9949)
tr|Q6GNF2|Q6GNF2_XENLA	Q6GNF2	Q6GNF2_XENLA	rpl30.L	116	Xenopus laevis	60S ribosomal protein L30	2:Experimental evidence at transcript level	45.69	1	0.9988	4	4	4	5	5	5	40306696	40306696	40306696	17C(57.0214),8C(57.0214)
contam_sp|P07901|HS90A_MOUSE	P07901	HS90A_MOUSE	Hsp90aa1	733	Mus musculus	Heat shock protein HSP 90-alpha	1:Experimental evidence at protein level	8.05	0	0.999	6	0	5	8	0	7	39934236	0	39934236
tr|A0A8J0VFX7|A0A8J0VFX7_XENLA	A0A8J0VFX7	A0A8J0VFX7_XENLA	lrch3.S	838	Xenopus laevis	DISP complex protein LRCH3 isoform X1	4:Protein predicted	20.64	1	0.999	14	7	14	14	7	14	37802332	15737118	37802332	3C(57.0214), 7C(57.0214),5C(57.0214),7C(57.0214),7C(57.0214),9C(57.0214),9C(57.0214)
tr|Q4V7T6|Q4V7T6_XENLA	Q4V7T6	Q4V7T6_XENLA	agtrap.L	162	Xenopus laevis	MGC115411 protein	2:Experimental evidence at transcript level	19.75	1	0.999	3	3	3	5	5	5	37609644	37609644	37609644	1M(15.9949)
tr|A0A1L8HIP9|A0A1L8HIP9_XENLA	A0A1L8HIP9	A0A1L8HIP9_XENLA	krt8.1.L	512	Xenopus laevis	keratin, type II cytoskeletal 8-like	3:Protein inferred from homology	49.41	1	0.9989	25	7	23	26	8	24	36616184	32943314	36616184
tr|A0A1L8HUR4|A0A1L8HUR4_XENLA	A0A1L8HUR4	A0A1L8HUR4_XENLA	rpl34.L	153	Xenopus laevis	60S ribosomal protein L34	1:Experimental evidence at protein level	21.57	1	0.9966	4	4	4	4	4	4	36455280	36455280	36455280	3C(57.0214), 6C(57.0214),7C(57.0214)
tr|A0A8J0TCE1|A0A8J0TCE1_XENLA	A0A8J0TCE1	A0A8J0TCE1_XENLA	arhgap32.S	1996	Xenopus laevis	rho GTPase-activating protein 32-like isoform X1	3:Protein inferred from homology	19.54	1	0.999	29	14	29	32	15	32	35870352	19199354	35870352	12C(57.0214),18C(57.0214),2C(57.0214),2C(57.0214),2C(57.0214)
sp|O57526|IF23B_XENLA	O57526	IF23B_XENLA	igf2bp3-b	593	Xenopus laevis	Insulin-like growth factor 2 mRNA-binding protein 3-B	1:Experimental evidence at protein level	25.63	1	0.9987	11	0	1	11	0	1	35566692	0	8403319			tr|A0A8J1L1X6|A0A8J1L1X6_XENLA
sp|O73932|IF23A_XENLA	O73932	IF23A_XENLA	igf2bp3-a	594	Xenopus laevis	Insulin-like growth factor 2 mRNA-binding protein 3-A	1:Experimental evidence at protein level	30.13	1	0.9989	12	0	12	12	0	12	35566692	0	35566692	19C(57.0214), 23C(57.0214)		tr|A0A8J0VH49|A0A8J0VH49_XENLA
tr|Q6GPU5|Q6GPU5_XENLA	Q6GPU5	Q6GPU5_XENLA	MGC82602	142	Xenopus laevis	MGC82602 protein	2:Experimental evidence at transcript level	40.85	1	0.997	5	4	5	5	4	5	35068580	29481180	35068580
tr|A0A8J1MKQ4|A0A8J1MKQ4_XENLA	A0A8J1MKQ4	A0A8J1MKQ4_XENLA	LOC108710817	1494	Xenopus laevis	gem-associated protein 5-like isoform X1	4:Protein predicted	17.07	1	0.999	24	24	24	25	25	25	34277228	34277228	34277228	10C(57.0214),10C(57.0214), 1M(15.9949),1C(57.0214),1C(57.0214),6C(57.0214),7C(57.0214)
tr|A0A8J1KMI6|A0A8J1KMI6_XENLA	A0A8J1KMI6	A0A8J1KMI6_XENLA	LOC108705669	328	Xenopus laevis	LOW QUALITY PROTEIN: uncharacterized protein LOC108705669	3:Protein inferred from homology	36.89	1	0.9979	8	0	8	8	0	8	33661176	0	33661176
tr|Q7ZWZ7|Q7ZWZ7_XENLA	Q7ZWZ7	Q7ZWZ7_XENLA	rpl15.L	204	Xenopus laevis	Ribosomal protein L15	2:Experimental evidence at transcript level	23.53	1	0.998	5	5	5	5	5	5	32690164	32690164	32690164
tr|A0A1L8F6D8|A0A1L8F6D8_XENLA	A0A1L8F6D8	A0A1L8F6D8_XENLA	psmb7.L	277	Xenopus laevis	Proteasome subunit beta	3:Protein inferred from homology	11.91	1	0.9987	3	1	3	3	1	3	32387270	2.4917e+06	32387270	12C(57.0214)
tr|A0A1L8EQX4|A0A1L8EQX4_XENLA	A0A1L8EQX4	A0A1L8EQX4_XENLA	LOC108703225	281	Xenopus laevis	40S ribosomal protein S2	3:Protein inferred from homology	33.81	1	0.9974	9	0	9	9	0	9	32220604	0	32220604	11C(57.0214),1C(57.0214),9C(57.0214)		tr|Q7T0R9|Q7T0R9_XENLA
tr|Q6GPT0|Q6GPT0_XENLA	Q6GPT0	Q6GPT0_XENLA	MGC82636	135	Xenopus laevis	Fatty acid-binding protein, adipocyte	2:Experimental evidence at transcript level	40	1	0.999	4	2	4	5	2	5	32054924	16721876	32054924	12C(57.0214),4C(57.0214)
tr|A0A1L8I1W4|A0A1L8I1W4_XENLA	A0A1L8I1W4	A0A1L8I1W4_XENLA	rpl6.L	258	Xenopus laevis	60S ribosomal protein L6	3:Protein inferred from homology	22.48	1	0.9981	6	1	6	7	1	7	30574344	4554305	30574344
tr|Q6NTT2|Q6NTT2_XENLA	Q6NTT2	Q6NTT2_XENLA	rps18.L	152	Xenopus laevis	40S ribosomal protein S18	1:Experimental evidence at protein level	33.55	1	0.9965	6	6	6	6	6	6	30114302	30114302	30114302
tr|Q6GQB2|Q6GQB2_XENLA	Q6GQB2	Q6GQB2_XENLA	rpl7a.S	266	Xenopus laevis	60S ribosomal protein L7a	1:Experimental evidence at protein level	31.2	1	0.999	9	9	9	9	9	9	30008564	30008564	30008564	2C(57.0214)
tr|A0A1L8HYU0|A0A1L8HYU0_XENLA	A0A1L8HYU0	A0A1L8HYU0_XENLA	psmb5.L	257	Xenopus laevis	Proteasome subunit beta	3:Protein inferred from homology	28.02	1	0.999	7	4	7	7	4	7	29865458	19647620	29865458
sp|P23403|RS20_XENLA	P23403	RS20_XENLA	rps20	119	Xenopus laevis	40S ribosomal protein S20	1:Experimental evidence at protein level	21.01	0.9973	0.999	2	0	2	2	0	2	29811744	0	29811744	2C(57.0214),N-term(42.0106)		tr|A0A1L8FZ13|A0A1L8FZ13_XENLA
sp|Q6GR16|EPABB_XENLA	Q6GR16	EPABB_XENLA	epabp-b	629	Xenopus laevis	Embryonic polyadenylate-binding protein B	2:Experimental evidence at transcript level	35.45	1	0.999	19	0	19	19	0	19	29746360	0	29746360	15C(57.0214),3C(57.0214),6C(57.0214)		tr|A0A1L8ES55|A0A1L8ES55_XENLA
sp|Q98SP8|EPABA_XENLA	Q98SP8	EPABA_XENLA	epabp-a	629	Xenopus laevis	Embryonic polyadenylate-binding protein A	1:Experimental evidence at protein level	30.05	1	0.9988	16	0	2	16	0	2	29746360	0	6828285			tr|A0A8J1LXZ9|A0A8J1LXZ9_XENLA
tr|A0A8J0TIB3|A0A8J0TIB3_XENLA	A0A8J0TIB3	A0A8J0TIB3_XENLA	rpl12.L	165	Xenopus laevis	60S ribosomal protein L12	3:Protein inferred from homology	54.55	1	0.9989	6	1	6	6	1	6	29435092	2588399	29435092	11C(57.0214),16C(57.0214),1C(57.0214)
tr|Q498I1|Q498I1_XENLA	Q498I1	Q498I1_XENLA	grhpr.2.L	333	Xenopus laevis	LOC398508 protein	2:Experimental evidence at transcript level	11.41	1	0.9989	3	3	3	3	3	3	29169250	29169250	29169250	2C(57.0214)
tr|Q7ZYU4|Q7ZYU4_XENLA	Q7ZYU4	Q7ZYU4_XENLA	rps9	194	Xenopus laevis	40S ribosomal protein S9	1:Experimental evidence at protein level	26.8	1	0.9988	6	1	6	6	1	6	29142536	10701046	29142536
tr|Q4V845|Q4V845_XENLA	Q4V845	Q4V845_XENLA	psmd4.S	376	Xenopus laevis	26S proteasome non-ATPase regulatory subunit 4	2:Experimental evidence at transcript level	34.31	1	0.999	10	1	10	10	1	10	28741086	3.64218e+06	28741086	12C(57.0214),4C(57.0214),8C(57.0214)
sp|Q801P0|LMO4B_XENLA	Q801P0	LMO4B_XENLA	lmo4-b	171	Xenopus laevis	LIM domain transcription factor LMO4-B	2:Experimental evidence at transcript level	32.16	1	0.998	5	0	5	7	0	7	28280320	0	28280320	11C(57.0214), 8C(57.0214),1C(57.0214), 4C(57.0214), 7C(57.0214),3M(15.9949), 6C(57.0214),6C(57.0214)		sp|Q8AW92|LMO4A_XENLA
tr|A0A310UBP8|A0A310UBP8_XENLA	A0A310UBP8	A0A310UBP8_XENLA	ddx6.S	481	Xenopus laevis	RNA helicase	3:Protein inferred from homology	26.61	1	0.999	10	1	10	10	1	10	28279712	3.76325e+06	28279712	16C(57.0214),4C(57.0214),8C(57.0214)
sp|P54824|DDX6_XENLA	P54824	DDX6_XENLA	ddx6	481	Xenopus laevis	ATP-dependent RNA helicase ddx6	1:Experimental evidence at protein level	26.61	0.9996	0.9875	10	1	1	10	1	1	28279712	6498095	6498095
tr|A0A8J0T8P6|A0A8J0T8P6_XENLA	A0A8J0T8P6	A0A8J0T8P6_XENLA	rps25.L	162	Xenopus laevis	40S ribosomal protein S25	3:Protein inferred from homology	27.78	1	0.9976	5	5	5	5	5	5	28278740	28278740	28278740	7C(57.0214)
tr|Q6DJH8|Q6DJH8_XENLA	Q6DJH8	Q6DJH8_XENLA	actr1a.S	376	Xenopus laevis	ARP1 actin related protein 1 homolog A L homeolog	2:Experimental evidence at transcript level	17.29	1	0.9986	4	4	4	5	5	5	27875068	27875068	27875068	2C(57.0214),2M(15.9949)
sp|Q9PVQ1|PSA7B_XENLA	Q9PVQ1	PSA7B_XENLA	psma7-b	247	Xenopus laevis	Proteasome subunit alpha type-7-B	2:Experimental evidence at transcript level	42.11	1	0.9979	8	0	8	8	0	8	27541940	0	27541940			sp|Q9PVY6|PSA7A_XENLA
tr|Q6AZK2|Q6AZK2_XENLA	Q6AZK2	Q6AZK2_XENLA	pura.S	282	Xenopus laevis	Pura-prov protein	2:Experimental evidence at transcript level	31.56	1	0.999	7	1	7	8	1	8	27330172	8743418	27330172	6C(57.0214)
sp|P08776|K2C8_XENLA	P08776	K2C8_XENLA		502	Xenopus laevis	Keratin, type II cytoskeletal 8	2:Experimental evidence at transcript level	35.26	1	0.9809	16	0	1	16	0	1	26847168	0	293276			tr|Q7ZXU4|Q7ZXU4_XENLA
sp|P02350|RS31_XENLA	P02350	RS31_XENLA	rps3-a	246	Xenopus laevis	40S ribosomal protein S3-A	2:Experimental evidence at transcript level	62.6	1	0.9989	15	1	15	16	1	16	26780004	2.1534e+06	26780004	2C(57.0214),2C(57.0214),3C(57.0214)
tr|A0A8J0T9Y7|A0A8J0T9Y7_XENLA	A0A8J0T9Y7	A0A8J0T9Y7_XENLA	myof.1.L	2086	Xenopus laevis	myoferlin isoform X1	3:Protein inferred from homology	20.81	1	0.999	38	35	38	39	36	39	26712322	26660866	26712322	3C(57.0214),6C(57.0214),8C(57.0214)
tr|Q7ZYR1|Q7ZYR1_XENLA	Q7ZYR1	Q7ZYR1_XENLA	rpl3.L	403	Xenopus laevis	Rpl3-prov protein	1:Experimental evidence at protein level	27.79	1	0.9988	13	1	13	14	1	14	26345068	1.61863e+06	26345068	11C(57.0214),11C(57.0214),3C(57.0214)
tr|Q801R2|Q801R2_XENLA	Q801R2	Q801R2_XENLA	kars1.L	605	Xenopus laevis	Lysine--tRNA ligase	2:Experimental evidence at transcript level	12.07	1	0.9987	8	3	8	8	3	8	26289332	10194992	26289332	3C(57.0214)
tr|A0A1L8GF86|A0A1L8GF86_XENLA	A0A1L8GF86	A0A1L8GF86_XENLA	kars1.S	611	Xenopus laevis	Lysine--tRNA ligase	3:Protein inferred from homology	11.95	1	0.9978	7	2	2	7	2	2	26193882	1749555	1749555	3C(57.0214)
tr|A0A8J1KKP3|A0A8J1KKP3_XENLA	A0A8J1KKP3	A0A8J1KKP3_XENLA	dock7.S	2146	Xenopus laevis	dedicator of cytokinesis protein 7 isoform X1	3:Protein inferred from homology	13.84	1	0.9941	27	2	2	29	2	2	26163048	2.32653e+06	2.32653e+06
tr|A0A8J1MZ97|A0A8J1MZ97_XENLA	A0A8J1MZ97	A0A8J1MZ97_XENLA	dock7.L	2135	Xenopus laevis	dedicator of cytokinesis protein 7 isoform X1	3:Protein inferred from homology	14.66	1	0.9988	27	2	27	29	2	29	26163048	4366833	26163048	19C(57.0214),2C(57.0214),4C(57.0214),7C(57.0214),7C(57.0214)
tr|A0A310TRG4|A0A310TRG4_XENLA	A0A310TRG4	A0A310TRG4_XENLA	rps19.S	191	Xenopus laevis	40S ribosomal protein S19	1:Experimental evidence at protein level	19.9	1	0.9965	6	2	6	6	2	6	25790028	6.61863e+06	25790028
sp|Q91375|EF1GB_XENLA	Q91375	EF1GB_XENLA	eef1g-b	437	Xenopus laevis	Elongation factor 1-gamma-B	2:Experimental evidence at transcript level	18.31	0.9996	0.9917	7	1	1	7	1	1	25685630	9859328	9859328
tr|A0A1L8I062|A0A1L8I062_XENLA	A0A1L8I062	A0A1L8I062_XENLA	rplp0.L	314	Xenopus laevis	60S acidic ribosomal protein P0	3:Protein inferred from homology	26.11	1	0.9989	7	7	7	7	7	7	25570398	25570398	25570398	1C(57.0214)
tr|A0A1L8HPN0|A0A1L8HPN0_XENLA	A0A1L8HPN0	A0A1L8HPN0_XENLA	psmb5.S	257	Xenopus laevis	Proteasome subunit beta	3:Protein inferred from homology	23.35	1	0.9986	5	2	2	5	2	2	24966354	4470932	4470932
sp|P26642|EF1GA_XENLA	P26642	EF1GA_XENLA	eef1g-a	436	Xenopus laevis	Elongation factor 1-gamma-A	1:Experimental evidence at protein level	25.23	1	0.999	11	5	11	11	5	11	24896778	15512206	24896778	4C(57.0214),N-term(42.0106)
tr|Q6AX83|Q6AX83_XENLA	Q6AX83	Q6AX83_XENLA	lars1.L	1178	Xenopus laevis	leucine--tRNA ligase	2:Experimental evidence at transcript level	16.47	1	0.999	17	17	17	18	18	18	24714540	24714540	24714540	5C(57.0214),6C(57.0214)
tr|Q7ZXP8|Q7ZXP8_XENLA	Q7ZXP8	Q7ZXP8_XENLA	eef2.1.L	858	Xenopus laevis	Eef2-prov protein	1:Experimental evidence at protein level	12	1	0.999	11	2	11	11	2	11	24679918	3353588	24679918	11C(57.0214),5C(57.0214),9C(57.0214)
tr|A0A1L8I2U3|A0A1L8I2U3_XENLA	A0A1L8I2U3	A0A1L8I2U3_XENLA	eef2.2.L	859	Xenopus laevis	uncharacterized protein LOC398780 isoform X1	3:Protein inferred from homology	9.66	0.9901	0.9972	9	0	1	9	0	1	24679918	0	2.66434e+06	13M(15.9949)
tr|A0A8J0U702|A0A8J0U702_XENLA	A0A8J0U702	A0A8J0U702_XENLA	LOC108705243	2114	Xenopus laevis	dedicator of cytokinesis protein 6 isoform X1	3:Protein inferred from homology	13.25	1	0.999	24	20	20	24	20	20	24365130	19544370	19544370	3C(57.0214),5C(57.0214),7C(57.0214)
sp|Q7SYU0|RS8_XENLA	Q7SYU0	RS8_XENLA	rps8	208	Xenopus laevis	40S ribosomal protein S8	2:Experimental evidence at transcript level	30.77	1	0.999	5	5	5	5	5	5	24105880	24105880	24105880	12C(57.0214), 13C(57.0214),12C(57.0214), 4C(57.0214)
tr|A0A1L8FNR9|A0A1L8FNR9_XENLA	A0A1L8FNR9	A0A1L8FNR9_XENLA	rps19.L	145	Xenopus laevis	40S ribosomal protein S19	3:Protein inferred from homology	23.45	0.9997	0.999	5	1	1	5	1	1	23791238	4.61984e+06	4.61984e+06
tr|A0A8J1MYL8|A0A8J1MYL8_XENLA	A0A8J1MYL8	A0A8J1MYL8_XENLA	LOC121393045	211	Xenopus laevis	60S ribosomal protein L13	3:Protein inferred from homology	32.7	1	0.9975	6	2	6	6	2	6	23768754	6751901	23768754
tr|Q8UW77|Q8UW77_XENLA	Q8UW77	Q8UW77_XENLA	mapre1.S	295	Xenopus laevis	Microtubule-associated protein RP/EB family member 1	2:Experimental evidence at transcript level	49.83	1	0.999	9	2	9	9	2	9	23428776	3979767	23428776	6C(57.0214),N-term(42.0106)
sp|Q801S3|RS3AA_XENLA	Q801S3	RS3AA_XENLA	rps3a-a	264	Xenopus laevis	40S ribosomal protein S3a-A	1:Experimental evidence at protein level	49.24	1	0.999	11	3	11	12	3	12	23349204	10408126	23349204	2C(57.0214),2C(57.0214),3C(57.0214)
tr|Q3KPV9|Q3KPV9_XENLA	Q3KPV9	Q3KPV9_XENLA	psmb6.L	233	Xenopus laevis	Proteasome subunit beta	2:Experimental evidence at transcript level	13.3	1	0.9971	3	1	3	3	1	3	23338342	7.37216e+06	23338342
tr|Q5XGL4|Q5XGL4_XENLA	Q5XGL4	Q5XGL4_XENLA	psma6.S	246	Xenopus laevis	Proteasome subunit alpha type	2:Experimental evidence at transcript level	27.24	1	0.9988	7	0	7	7	0	7	23085160	0	23085160	1C(57.0214), 8C(57.0214),4C(57.0214),7C(57.0214)		tr|Q6AZR7|Q6AZR7_XENLA
tr|Q7ZY48|Q7ZY48_XENLA	Q7ZY48	Q7ZY48_XENLA	rpl13a.L	231	Xenopus laevis	60S ribosomal protein L13a	2:Experimental evidence at transcript level	16.88	1	0.9987	4	1	4	4	1	4	23025364	1474301	23025364	1C(57.0214)
tr|A0A1L8GZS7|A0A1L8GZS7_XENLA	A0A1L8GZS7	A0A1L8GZS7_XENLA	fbxo22.L	408	Xenopus laevis	F-box only protein 22	4:Protein predicted	22.79	1	0.999	6	6	6	6	6	6	22815252	22815252	22815252	11C(57.0214),16C(57.0214),N-term(42.0106)
sp|P06900|H2B12_XENLA	P06900	H2B12_XENLA		126	Xenopus laevis	Histone H2B 1.2	1:Experimental evidence at protein level	11.9	0.9702	0.999	1	0	1	1	0	1	22811864	0	22811864	2M(15.9949), 5M(15.9949)		tr|A0A1L8G795|A0A1L8G795_XENLA, tr|A0A310TM08|A0A310TM08_XENLA, tr|A0A8J0V6P5|A0A8J0V6P5_XENLA, tr|A0A8J0VAD8|A0A8J0VAD8_XENLA, tr|A0A8J0VFB4|A0A8J0VFB4_XENLA
sp|P50886|RL22_XENLA	P50886	RL22_XENLA	rpl22	128	Xenopus laevis	60S ribosomal protein L22	1:Experimental evidence at protein level	28.12	1	0.9979	3	3	3	3	3	3	21921180	21921180	21921180
tr|Q0IH31|Q0IH31_XENLA	Q0IH31	Q0IH31_XENLA	snrpg.S	76	Xenopus laevis	Small nuclear ribonucleoprotein G	2:Experimental evidence at transcript level	36.84	1	0.9988	4	1	4	4	1	4	21843814	16653255	21843814
tr|A0A1L8GWY3|A0A1L8GWY3_XENLA	A0A1L8GWY3	A0A1L8GWY3_XENLA	sec24a.L	1116	Xenopus laevis	protein transport protein Sec24A	3:Protein inferred from homology	10.39	1	0.999	10	4	10	10	4	10	21786830	17471470	21786830	1C(57.0214),4C(57.0214)
tr|A0A8J1M8M9|A0A8J1M8M9_XENLA	A0A8J1M8M9	A0A8J1M8M9_XENLA	mov10.L	999	Xenopus laevis	RNA helicase	3:Protein inferred from homology	24.82	1	0.9989	23	19	23	23	19	23	21691652	18069380	21691652	3C(57.0214),5C(57.0214),6C(57.0214),7C(57.0214)
tr|A0A8J1KP01|A0A8J1KP01_XENLA	A0A8J1KP01	A0A8J1KP01_XENLA	eprs1.L	1781	Xenopus laevis	uncharacterized protein LOC100158287 isoform X1	3:Protein inferred from homology	20.27	1	0.9989	29	13	29	32	15	32	21557480	16006117	21557480	13C(57.0214),18C(57.0214), 6C(57.0214)
tr|Q6GQB7|Q6GQB7_XENLA	Q6GQB7	Q6GQB7_XENLA	psmc5.L	415	Xenopus laevis	MGC80185 protein	2:Experimental evidence at transcript level	38.8	1	0.999	12	1	12	13	1	13	21416194	2.89031e+06	21416194	3C(57.0214),8C(57.0214)
tr|Q58E21|Q58E21_XENLA	Q58E21	Q58E21_XENLA	psma1.L	261	Xenopus laevis	Proteasome subunit alpha type	2:Experimental evidence at transcript level	23.75	1	0.9989	6	0	6	6	0	6	21341072	0	21341072	3C(57.0214)		tr|Q5XGP0|Q5XGP0_XENLA
tr|A0A1L8ESB3|A0A1L8ESB3_XENLA	A0A1L8ESB3	A0A1L8ESB3_XENLA	psmd11.L	422	Xenopus laevis	26S proteasome non-ATPase regulatory subunit 11	3:Protein inferred from homology	22.04	1	0.9989	8	1	8	8	1	8	21288950	934452	21288950	8C(57.0214)
tr|Q6DDF8|Q6DDF8_XENLA	Q6DDF8	Q6DDF8_XENLA	scamp3.L	348	Xenopus laevis	Secretory carrier-associated membrane protein	2:Experimental evidence at transcript level	13.22	1	0.9988	3	3	3	4	4	4	21094922	21094922	21094922
sp|Q5U550|DDA1_XENLA	Q5U550	DDA1_XENLA	dda1	101	Xenopus laevis	DET1- and DDB1-associated protein 1	3:Protein inferred from homology	32.67	1	0.9985	3	0	3	3	0	3	20840352	0	20840352			tr|A0A8J0QFA1|A0A8J0QFA1_XENLA
tr|A0A8J0U5J3|A0A8J0U5J3_XENLA	A0A8J0U5J3	A0A8J0U5J3_XENLA	psma5.L	241	Xenopus laevis	Proteasome subunit alpha type	3:Protein inferred from homology	22.82	1	0.999	4	4	4	5	5	5	20675898	20675898	20675898
tr|A0A8J0V9X5|A0A8J0V9X5_XENLA	A0A8J0V9X5	A0A8J0V9X5_XENLA	pcmt1.L	301	Xenopus laevis	protein-L-isoaspartate (D-aspartate) O-methyltransferase L homeolog isoform X2	3:Protein inferred from homology	21.26	1	0.999	5	5	5	5	5	5	20658952	20658952	20658952	14C(57.0214)
tr|Q68EY5|Q68EY5_XENLA	Q68EY5	Q68EY5_XENLA	atp5f1a.L	553	Xenopus laevis	ATP synthase subunit alpha	2:Experimental evidence at transcript level	20.07	1	0.9979	11	0	1	11	0	1	20632650	0	5450156
tr|O12975|O12975_XENLA	O12975	O12975_XENLA	aldoa.S	364	Xenopus laevis	Fructose-bisphosphate aldolase	2:Experimental evidence at transcript level	35.71	1	0.999	9	0	9	11	0	11	20538986	0	20538986	5C(57.0214),8C(57.0214)		tr|Q3KPP7|Q3KPP7_XENLA
tr|A0A1L8FWH1|A0A1L8FWH1_XENLA	A0A1L8FWH1	A0A1L8FWH1_XENLA	LOC121394610	138	Xenopus laevis	60S ribosomal protein L14	1:Experimental evidence at protein level	31.16	1	0.9981	4	0	4	4	0	4	20502708	0	20502708	7C(57.0214)		tr|Q6NTR4|Q6NTR4_XENLA
tr|A0A8J1LHZ9|A0A8J1LHZ9_XENLA	A0A8J1LHZ9	A0A8J1LHZ9_XENLA	atp5f1a.S	582	Xenopus laevis	ATP synthase subunit alpha	3:Protein inferred from homology	21.13	1	0.9979	12	2	12	12	2	12	20319680	2.21319e+06	20319680
tr|Q6DCF9|Q6DCF9_XENLA	Q6DCF9	Q6DCF9_XENLA	anxa7.L	520	Xenopus laevis	Annexin	2:Experimental evidence at transcript level	22.88	1	0.999	9	3	9	9	3	9	19728986	14994865	19728986	6C(57.0214),7C(57.0214)
tr|A0A1L8FT06|A0A1L8FT06_XENLA	A0A1L8FT06	A0A1L8FT06_XENLA	LOC108695289	357	Xenopus laevis	protein-L-isoaspartate O-methyltransferase domain-containing protein 1	3:Protein inferred from homology	11.2	1	0.9985	5	5	5	5	5	5	19668884	19668884	19668884	3C(57.0214)
tr|A0A1L8HFU5|A0A1L8HFU5_XENLA	A0A1L8HFU5	A0A1L8HFU5_XENLA	rpl11.L	177	Xenopus laevis	60S ribosomal protein L11	3:Protein inferred from homology	13.56	1	0.9978	3	0	3	3	0	3	19588496	0	19588496	5C(57.0214)		tr|A0A8J1KRV9|A0A8J1KRV9_XENLA, tr|Q66KY6|Q66KY6_XENLA
tr|Q3KPN6|Q3KPN6_XENLA	Q3KPN6	Q3KPN6_XENLA	psma4.L	261	Xenopus laevis	Proteasome subunit alpha type	2:Experimental evidence at transcript level	18.01	1	0.9989	5	0	5	5	0	5	19432614	0	19432614	3C(57.0214)		tr|Q7ZTM2|Q7ZTM2_XENLA
sp|Q7ZYS8|RL10A_XENLA	Q7ZYS8	RL10A_XENLA	rpl10a	217	Xenopus laevis	60S ribosomal protein L10a	2:Experimental evidence at transcript level	20.28	1	0.9989	3	3	3	3	3	3	19404608	19404608	19404608
tr|A0A8J0UPN4|A0A8J0UPN4_XENLA	A0A8J0UPN4	A0A8J0UPN4_XENLA	rpl18a.L	176	Xenopus laevis	60S ribosomal protein L18a	3:Protein inferred from homology	30.68	1	0.9989	7	1	7	7	1	7	19306098	5.77367e+06	19306098	11C(57.0214),14C(57.0214),8C(57.0214),9C(57.0214)
tr|Q7ZTB3|Q7ZTB3_XENLA	Q7ZTB3	Q7ZTB3_XENLA	hsp90b1.L	804	Xenopus laevis	Heat shock protein gp96	2:Experimental evidence at transcript level	10.32	1	0.9989	8	1	7	8	1	7	18617702	1240245	15101156
sp|P24495|PSA2_XENLA	P24495	PSA2_XENLA	psma2	234	Xenopus laevis	Proteasome subunit alpha type-2	2:Experimental evidence at transcript level	22.65	1	0.9986	3	3	3	3	3	3	18581586	18581586	18581586
tr|A0A1L8F0C8|A0A1L8F0C8_XENLA	A0A1L8F0C8	A0A1L8F0C8_XENLA	psmc1.S	440	Xenopus laevis	26S proteasome regulatory subunit 4	3:Protein inferred from homology	24.32	1	0.999	8	8	8	8	8	8	18557838	18557838	18557838
tr|A0A8J1KLD4|A0A8J1KLD4_XENLA	A0A8J1KLD4	A0A8J1KLD4_XENLA	sec23b.L	767	Xenopus laevis	Protein transport protein SEC23	3:Protein inferred from homology	17.08	1	0.9989	10	1	10	11	1	11	18477066	1.8557e+06	18477066	3C(57.0214),7C(57.0214),9C(57.0214),N-term(42.0106)
tr|A0A1L8FJ84|A0A1L8FJ84_XENLA	A0A1L8FJ84	A0A1L8FJ84_XENLA	MGC82327	241	Xenopus laevis	Glutathione S-transferase omega	3:Protein inferred from homology	20.75	1	0.9982	5	4	5	5	4	5	18250784	18250784	18250784	2C(57.0214),2C(57.0214)
sp|Q7ZYS1|RL19_XENLA	Q7ZYS1	RL19_XENLA	rpl19	197	Xenopus laevis	60S ribosomal protein L19	1:Experimental evidence at protein level	22.34	1	0.9984	6	6	6	6	6	6	18155924	18155924	18155924
tr|A0A1L8H898|A0A1L8H898_XENLA	A0A1L8H898	A0A1L8H898_XENLA	trim37.S	1014	Xenopus laevis	E3 ubiquitin-protein ligase TRIM37 isoform X1	4:Protein predicted	12.72	1	0.999	11	2	11	12	3	12	17588572	6582116	17588572	12C(57.0214),13C(57.0214), 28C(57.0214),1C(57.0214), 4C(57.0214),2C(57.0214), 3C(57.0214), 6C(57.0214),6C(57.0214)
tr|A0A1L8HG25|A0A1L8HG25_XENLA	A0A1L8HG25	A0A1L8HG25_XENLA	trim37.L	1014	Xenopus laevis	E3 ubiquitin-protein ligase TRIM37 isoform X1	4:Protein predicted	9.76	0.9998	0.9927	10	1	1	10	1	1	17588572	1.33127e+06	1.33127e+06	12C(57.0214)
tr|A0A1L8FTA2|A0A1L8FTA2_XENLA	A0A1L8FTA2	A0A1L8FTA2_XENLA	LOC108695345	246	Xenopus laevis	60S ribosomal protein L7	3:Protein inferred from homology	28.05	1	0.9986	6	0	6	6	0	6	17442512	0	17442512
tr|A0A1L8H0R6|A0A1L8H0R6_XENLA	A0A1L8H0R6	A0A1L8H0R6_XENLA	pdia3.L	500	Xenopus laevis	Protein disulfide-isomerase	3:Protein inferred from homology	19.2	1	0.9989	9	3	9	10	4	10	17389522	5.50514e+06	17389522
tr|Q7ZWU3|Q7ZWU3_XENLA	Q7ZWU3	Q7ZWU3_XENLA	pdia3.S	502	Xenopus laevis	Protein disulfide-isomerase	2:Experimental evidence at transcript level	18.53	1	0.9954	9	3	3	9	3	3	17389522	5.03772e+06	5.03772e+06	10C(57.0214), 3C(57.0214)
tr|A0A1L8HK01|A0A1L8HK01_XENLA	A0A1L8HK01	A0A1L8HK01_XENLA	LOC108708824	872	Xenopus laevis	piwi-like protein 1	3:Protein inferred from homology	12.16	1	0.9989	9	8	9	9	8	9	17214420	17214420	17214420	1C(57.0214)
tr|Q5FWN0|Q5FWN0_XENLA	Q5FWN0	Q5FWN0_XENLA	axin1.S	875	Xenopus laevis	Axin-1	2:Experimental evidence at transcript level	7.09	1	0.9987	6	3	6	6	3	6	17189984	15297908	17189984	6C(57.0214),6C(57.0214),9C(57.0214)
tr|A0A1L8GF13|A0A1L8GF13_XENLA	A0A1L8GF13	A0A1L8GF13_XENLA	csnk2a2.S	349	Xenopus laevis	casein kinase II subunit alpha' isoform X1	3:Protein inferred from homology	27.22	1	0.999	9	0	8	10	0	9	16848294	0	16848294	5C(57.0214)		tr|Q6INF7|Q6INF7_XENLA
tr|A0A8J1MR69|A0A8J1MR69_XENLA	A0A8J1MR69	A0A8J1MR69_XENLA	LOC108712948	1831	Xenopus laevis	tight junction protein ZO-1 isoform X1	4:Protein predicted	9.45	1	0.9979	13	5	13	13	5	13	16824202	4661420	16824202	23C(57.0214)
tr|A0A8J1MR77|A0A8J1MR77_XENLA	A0A8J1MR77	A0A8J1MR77_XENLA	bod1l1.L	3104	Xenopus laevis	biorientation of chromosomes in cell division protein 1-like 1 isoform X1	4:Protein predicted	7.06	1	0.999	14	14	14	16	16	16	16625066	16625066	16625066	10C(57.0214), 4C(57.0214),14C(57.0214),16C(57.0214),1C(57.0214)
sp|Q3ZM03|RSSA_XENLA	Q3ZM03	RSSA_XENLA	rpsa	306	Xenopus laevis	40S ribosomal protein SA	1:Experimental evidence at protein level	16.01	1	0.9987	4	0	4	4	0	4	16600818	0	16600818	12C(57.0214),8C(57.0214)		tr|A0A8J0UZG1|A0A8J0UZG1_XENLA, tr|A0A8J1MV66|A0A8J1MV66_XENLA
sp|P45695|COF1A_XENLA	P45695	COF1A_XENLA	cfl1-a	168	Xenopus laevis	Cofilin-1-A	1:Experimental evidence at protein level	35.71	1	0.9986	4	0	4	4	0	4	16480496	0	16480496	17C(57.0214),6C(57.0214)		tr|A0A8J1MVR2|A0A8J1MVR2_XENLA
tr|Q4KLW5|Q4KLW5_XENLA	Q4KLW5	Q4KLW5_XENLA	psmd2.S	897	Xenopus laevis	26S proteasome non-ATPase regulatory subunit 2	2:Experimental evidence at transcript level	11.48	1	0.999	8	1	8	8	1	8	16331626	2.46531e+06	16331626	7C(57.0214)
tr|Q6DJJ7|Q6DJJ7_XENLA	Q6DJJ7	Q6DJJ7_XENLA	rps20.S	119	Xenopus laevis	40S ribosomal protein S20	2:Experimental evidence at transcript level	18.49	0.9775	0.9957	2	1	1	2	1	1	16087664	1.70729e+06	1.70729e+06
sp|P62323|SMD3_XENLA	P62323	SMD3_XENLA	snrpd3	126	Xenopus laevis	Small nuclear ribonucleoprotein Sm D3	2:Experimental evidence at transcript level	31.75	0.9991	0.9965	3	1	1	4	2	2	16026413	2.35893e+06	2.35893e+06	12C(57.0214)
tr|A0A1L8F9T2|A0A1L8F9T2_XENLA	A0A1L8F9T2	A0A1L8F9T2_XENLA	psmc6.L	403	Xenopus laevis	26S proteasome regulatory subunit 10B	3:Protein inferred from homology	26.55	1	0.999	8	0	8	8	0	8	15849378	0	15849378			tr|Q4QR39|Q4QR39_XENLA
tr|A0A8J0TRB8|A0A8J0TRB8_XENLA	A0A8J0TRB8	A0A8J0TRB8_XENLA	psmd8.S	310	Xenopus laevis	26S proteasome non-ATPase regulatory subunit 8	3:Protein inferred from homology	7.74	1	0.9922	3	1	3	3	1	3	15182461	1042715	15182461
tr|A0A8J1LBH5|A0A8J1LBH5_XENLA	A0A8J1LBH5	A0A8J1LBH5_XENLA	btrc.S	612	Xenopus laevis	beta-TrCP isoform X1	4:Protein predicted	18.3	1	0.9987	11	0	11	11	0	11	15179392	0	15179392	3C(57.0214), 9C(57.0214),4C(57.0214),4C(57.0214),6C(57.0214), 9C(57.0214)
sp|Q9PTG8|TACC3_XENLA	Q9PTG8	TACC3_XENLA	tacc3	931	Xenopus laevis	Transforming acidic coiled-coil-containing protein 3	1:Experimental evidence at protein level	7.2	1	0.9988	5	0	5	5	0	5	15126934	0	15126934	1C(57.0214)		tr|A0A1L8HKM5|A0A1L8HKM5_XENLA
tr|A0A1L8HTT3|A0A1L8HTT3_XENLA	A0A1L8HTT3	A0A1L8HTT3_XENLA	paics.1.L	983	Xenopus laevis	multifunctional protein ADE2-like isoform X1	3:Protein inferred from homology	6.41	1	0.9986	5	2	5	6	3	6	14990953	5467614	14990953	13C(57.0214),2C(57.0214), 9C(57.0214)
tr|Q8AVZ5|Q8AVZ5_XENLA	Q8AVZ5	Q8AVZ5_XENLA	snrpd3.S	126	Xenopus laevis	Small nuclear ribonucleoprotein Sm D3	2:Experimental evidence at transcript level	31.75	0.9999	0.9987	3	1	3	3	1	3	14487833	820354	14487833	12C(57.0214)
tr|A0A8J0TUS4|A0A8J0TUS4_XENLA	A0A8J0TUS4	A0A8J0TUS4_XENLA	pcnt.L	4489	Xenopus laevis	pericentrin isoform X1	4:Protein predicted	9.82	1	0.9989	38	38	38	38	38	38	14429637	14429637	14429637	10C(57.0214),3C(57.0214),7C(57.0214),8C(57.0214)
tr|A0A1L8ETH9|A0A1L8ETH9_XENLA	A0A1L8ETH9	A0A1L8ETH9_XENLA	rptor.L	1350	Xenopus laevis	regulatory-associated protein of mTOR isoform X2	3:Protein inferred from homology	8.74	1	0.9989	10	0	10	10	0	10	14307036	0	14307036	11C(57.0214), 17C(57.0214),3C(57.0214),4C(57.0214)		tr|A0A8J0TUI1|A0A8J0TUI1_XENLA
tr|A0A8J0T6W0|A0A8J0T6W0_XENLA	A0A8J0T6W0	A0A8J0T6W0_XENLA	LOC108695979	258	Xenopus laevis	trypsin	4:Protein predicted	15.5	0.97	0.999	1	1	1	1	1	1	14280257	14280257	14280257
sp|P08429|RL4A_XENLA	P08429	RL4A_XENLA	rpl4-a	396	Xenopus laevis	60S ribosomal protein L4-A	2:Experimental evidence at transcript level	21.21	1	0.9956	8	2	8	8	2	8	14154516	5020076	14154516	10C(57.0214),3C(57.0214)
tr|Q7SZB0|Q7SZB0_XENLA	Q7SZB0	Q7SZB0_XENLA	rpl35a.S	110	Xenopus laevis	60S ribosomal protein L35a	2:Experimental evidence at transcript level	16.36	1	0.9985	2	0	2	3	0	3	13832424	0	13832424	2M(15.9949)
tr|A0A1L8GV48|A0A1L8GV48_XENLA	A0A1L8GV48	A0A1L8GV48_XENLA	rpl26.S	145	Xenopus laevis	60S ribosomal protein L26	3:Protein inferred from homology	31.72	1	0.9983	5	5	5	5	5	5	13674878	13674878	13674878	2M(15.9949)
sp|P39017|RS6_XENLA	P39017	RS6_XENLA	rps6	249	Xenopus laevis	40S ribosomal protein S6	2:Experimental evidence at transcript level	8.03	1	0.9984	3	0	3	3	0	3	13635798	0	13635798			tr|Q7ZYU0|Q7ZYU0_XENLA
tr|Q498L1|Q498L1_XENLA	Q498L1	Q498L1_XENLA	psmd1.S	951	Xenopus laevis	26S proteasome non-ATPase regulatory subunit 1	2:Experimental evidence at transcript level	8.1	1	0.9988	6	1	6	6	1	6	13615692	2.26688e+06	13615692	3C(57.0214)
tr|A0A8J1LDZ7|A0A8J1LDZ7_XENLA	A0A8J1LDZ7	A0A8J1LDZ7_XENLA	psmc4.S	420	Xenopus laevis	26S proteasome regulatory subunit 6B	3:Protein inferred from homology	12.38	1	0.999	4	0	4	4	0	4	13558841	0	13558841			tr|Q6PAD3|Q6PAD3_XENLA
tr|Q6GR62|Q6GR62_XENLA	Q6GR62	Q6GR62_XENLA	snrpd1.S	119	Xenopus laevis	Small nuclear ribonucleoprotein Sm D1	2:Experimental evidence at transcript level	20.17	1	0.999	2	2	2	2	2	2	13467852	13467852	13467852
sp|O42587|PR6AA_XENLA	O42587	PR6AA_XENLA	psmc3-a	423	Xenopus laevis	26S proteasome regulatory subunit 6A-A	2:Experimental evidence at transcript level	25.3	1	0.9989	8	0	8	8	0	8	13338898	0	13338898	10C(57.0214), 1C(57.0214)		tr|A0A8J0QHB7|A0A8J0QHB7_XENLA, tr|Q7ZWL9|Q7ZWL9_XENLA
tr|A0A1L8GH96|A0A1L8GH96_XENLA	A0A1L8GH96	A0A1L8GH96_XENLA	iars1.S	1259	Xenopus laevis	isoleucine--tRNA ligase	3:Protein inferred from homology	11.04	1	0.999	12	4	12	12	4	12	13190142	4723040	13190142	7C(57.0214)
tr|A0A1L8GP15|A0A1L8GP15_XENLA	A0A1L8GP15	A0A1L8GP15_XENLA	iars1.L	1259	Xenopus laevis	isoleucine--tRNA ligase	3:Protein inferred from homology	11.44	1	0.9984	12	4	4	12	4	4	13190142	4733275	4733275	2C(57.0214)
tr|Q6NU02|Q6NU02_XENLA	Q6NU02	Q6NU02_XENLA	eif4a1.L	406	Xenopus laevis	RNA helicase	2:Experimental evidence at transcript level	18.47	1	0.9988	5	1	5	5	1	5	13131184	2.56375e+06	13131184
tr|Q6PE96|Q6PE96_XENLA	Q6PE96	Q6PE96_XENLA	psma3.S	255	Xenopus laevis	Proteasome subunit alpha type	2:Experimental evidence at transcript level	11.37	1	0.9965	3	0	3	3	0	3	13036276	0	13036276	1C(57.0214)		tr|Q8AVD2|Q8AVD2_XENLA
tr|A0A1L8FGH6|A0A1L8FGH6_XENLA	A0A1L8FGH6	A0A1L8FGH6_XENLA	LOC108697688	151	Xenopus laevis	60S ribosomal protein L23a-like	3:Protein inferred from homology	16.56	1	0.9986	2	0	2	2	0	2	12871094	0	12871094			tr|A0A1L8H4S4|A0A1L8H4S4_XENLA
sp|P28021|CSK2B_XENLA	P28021	CSK2B_XENLA	csnk2b	215	Xenopus laevis	Casein kinase II subunit beta	1:Experimental evidence at protein level	13.02	1	0.9988	3	3	3	3	3	3	12697462	12697462	12697462	9C(57.0214)
tr|A0A1L8H0E7|A0A1L8H0E7_XENLA	A0A1L8H0E7	A0A1L8H0E7_XENLA	cgnl1.L	1275	Xenopus laevis	cingulin-like 1 L homeolog isoform X1	4:Protein predicted	19.84	1	0.9989	20	12	20	21	13	21	12694223	10560884	12694223	6C(57.0214),8C(57.0214),8C(57.0214)
tr|A0A1L8HF67|A0A1L8HF67_XENLA	A0A1L8HF67	A0A1L8HF67_XENLA	ddx20.L	775	Xenopus laevis	RNA helicase	3:Protein inferred from homology	14.19	1	0.9989	10	10	10	10	10	10	12652139	12652139	12652139	1C(57.0214),1C(57.0214),N-term(42.0106)
tr|A0A1L8HWC1|A0A1L8HWC1_XENLA	A0A1L8HWC1	A0A1L8HWC1_XENLA	upf1.L	1098	Xenopus laevis	regulator of nonsense transcripts 1	3:Protein inferred from homology	17.58	1	0.999	16	0	16	16	0	16	12572038	0	12572038	8C(57.0214),9C(57.0214)		tr|Q6GNR2|Q6GNR2_XENLA
tr|A0A1L8FFL0|A0A1L8FFL0_XENLA	A0A1L8FFL0	A0A1L8FFL0_XENLA	LOC108697549	160	Xenopus laevis	60S ribosomal protein L21	3:Protein inferred from homology	21.25	1	0.9983	3	0	3	3	0	3	12442836	0	12442836			tr|Q6GP41|Q6GP41_XENLA, tr|Q7SZB3|Q7SZB3_XENLA
tr|A0A8J0U338|A0A8J0U338_XENLA	A0A8J0U338	A0A8J0U338_XENLA	LOC108703757	1255	Xenopus laevis	oocyte zinc finger protein XlCOF8.4-like	4:Protein predicted	5.1	1	0.9953	6	2	6	6	2	6	12387297	5021756	12387297	10C(57.0214), 13C(57.0214),10C(57.0214), 13C(57.0214),4C(57.0214), 7C(57.0214),5C(57.0214), 8C(57.0214)
tr|A0A1L8I343|A0A1L8I343_XENLA	A0A1L8I343	A0A1L8I343_XENLA	vwa5a.2.L	861	Xenopus laevis	von Willebrand factor A domain containing 5A, gene 2 L homeolog isoform X1	4:Protein predicted	17.42	1	0.9976	10	10	10	10	10	10	12064068	12064068	12064068	1C(57.0214),5C(57.0214)
tr|A0A8J1KQE4|A0A8J1KQE4_XENLA	A0A8J1KQE4	A0A8J1KQE4_XENLA	LOC108716877	1449	Xenopus laevis	Centrosomal protein of 162 kDa	3:Protein inferred from homology	14.08	1	0.9985	18	18	18	18	18	18	12053998	12053998	12053998
tr|A0A1L8F8E2|A0A1L8F8E2_XENLA	A0A1L8F8E2	A0A1L8F8E2_XENLA	rps5.L	203	Xenopus laevis	40S ribosomal protein S5	1:Experimental evidence at protein level	36.45	1	0.999	7	0	7	7	0	7	12043950	0	12043950	4C(57.0214),5C(57.0214)		tr|Q7SYU3|Q7SYU3_XENLA
sp|P46472|PRS7_XENLA	P46472	PRS7_XENLA	psmc2	433	Xenopus laevis	26S proteasome regulatory subunit 7	2:Experimental evidence at transcript level	15.47	1	0.999	5	0	5	5	0	5	12042342	0	12042342	2C(57.0214)		tr|A0A1L8GTU4|A0A1L8GTU4_XENLA
tr|A0A8J0T8B7|A0A8J0T8B7_XENLA	A0A8J0T8B7	A0A8J0T8B7_XENLA	LOC108696363	2532	Xenopus laevis	Serine/threonine-protein kinase TOR	3:Protein inferred from homology	7.9	1	0.999	16	16	16	16	16	16	11986743	11986743	11986743	11C(57.0214)
tr|A0A1L8GHL2|A0A1L8GHL2_XENLA	A0A1L8GHL2	A0A1L8GHL2_XENLA	LOC108715857	135	Xenopus laevis	60S ribosomal protein L32	1:Experimental evidence at protein level	14.81	1	0.9988	2	2	2	2	2	2	11663839	11663839	11663839	3C(57.0214)
tr|A0A8J1KR27|A0A8J1KR27_XENLA	A0A8J1KR27	A0A8J1KR27_XENLA	LOC121393661	239	Xenopus laevis	Proteasome subunit beta	3:Protein inferred from homology	17.15	1	0.9986	3	1	3	3	1	3	11337593	4482904	11337593	12C(57.0214), 5C(57.0214)
tr|Q6AXA3|Q6AXA3_XENLA	Q6AXA3	Q6AXA3_XENLA	psmd12.S	441	Xenopus laevis	Psmd12 protein	2:Experimental evidence at transcript level	18.59	1	0.999	7	2	7	7	2	7	11275934	6517234	11275934
sp|O42260|GEMI2_XENLA	O42260	GEMI2_XENLA	gemin2	259	Xenopus laevis	Gem-associated protein 2	2:Experimental evidence at transcript level	18.92	1	0.9984	4	0	4	5	0	5	11157930	0	11157930			tr|A0A8J0Q0J7|A0A8J0Q0J7_XENLA
tr|A0A1L8FLF8|A0A1L8FLF8_XENLA	A0A1L8FLF8	A0A1L8FLF8_XENLA	h2ax.L	139	Xenopus laevis	Histone H2A	3:Protein inferred from homology	20.14	1	0.9988	2	1	2	2	1	2	11074956	6106911	11074956
sp|P49401|RS4_XENLA	P49401	RS4_XENLA	rps4	263	Xenopus laevis	40S ribosomal protein S4	1:Experimental evidence at protein level	11.03	1	0.9983	3	3	3	3	3	3	11006652	11006652	11006652
sp|P41115|RS11_XENLA	P41115	RS11_XENLA	rps11	158	Xenopus laevis	40S ribosomal protein S11	2:Experimental evidence at transcript level	29.75	1	0.9967	4	0	4	4	0	4	10864909	0	10864909	13C(57.0214),1C(57.0214)		tr|Q7SZ77|Q7SZ77_XENLA
tr|Q5PQ24|Q5PQ24_XENLA	Q5PQ24	Q5PQ24_XENLA	psmb3.S	205	Xenopus laevis	Proteasome subunit beta	2:Experimental evidence at transcript level	18.05	1	0.999	3	3	3	3	3	3	10842868	10842868	10842868
tr|A0A1L8ERX0|A0A1L8ERX0_XENLA	A0A1L8ERX0	A0A1L8ERX0_XENLA	psmd3.L	547	Xenopus laevis	26S proteasome non-ATPase regulatory subunit 3	3:Protein inferred from homology	13.71	1	0.9989	8	2	8	8	2	8	10723577	2.94382e+06	10723577
tr|Q6GNC1|Q6GNC1_XENLA	Q6GNC1	Q6GNC1_XENLA	psmd3.S	498	Xenopus laevis	MGC82894 protein	2:Experimental evidence at transcript level	14.26	0.9997	0.9946	7	1	1	7	1	1	10723577	470046	470046
tr|A0A8J0TRQ9|A0A8J0TRQ9_XENLA	A0A8J0TRQ9	A0A8J0TRQ9_XENLA	MGC114789	140	Xenopus laevis	40S ribosomal protein S15a	3:Protein inferred from homology	22.14	1	0.9988	3	0	3	3	0	3	10664927	0	10664927			tr|A0A8J0TY01|A0A8J0TY01_XENLA
tr|Q66KV6|Q66KV6_XENLA	Q66KV6	Q66KV6_XENLA	rpl28.S	137	Xenopus laevis	60S ribosomal protein L28	1:Experimental evidence at protein level	15.33	1	0.9956	2	2	2	2	2	2	10657114	10657114	10657114	2C(57.0214)
tr|A0A1L8ESA5|A0A1L8ESA5_XENLA	A0A1L8ESA5	A0A1L8ESA5_XENLA	eftud2.L	974	Xenopus laevis	116 kDa U5 small nuclear ribonucleoprotein component	3:Protein inferred from homology	2.05	0.9646	0.9931	2	0	1	2	0	1	10347927	0	1075924			tr|Q7ZXZ9|Q7ZXZ9_XENLA
sp|P08734|ENOA_XENLA	P08734	ENOA_XENLA	eno1	434	Xenopus laevis	Alpha-enolase	2:Experimental evidence at transcript level	17.97	1	0.999	6	0	6	6	0	6	10073526	0	10073526	14C(57.0214),17C(57.0214),2C(57.0214), 4C(57.0214)		tr|A0A1L8FG57|A0A1L8FG57_XENLA
tr|A0A1L8GPG0|A0A1L8GPG0_XENLA	A0A1L8GPG0	A0A1L8GPG0_XENLA	crbn.L	447	Xenopus laevis	Protein cereblon	3:Protein inferred from homology	7.83	1	0.9988	3	2	3	3	2	3	9981239	7102656	9981239
tr|A0A8J1KMV0|A0A8J1KMV0_XENLA	A0A8J1KMV0	A0A8J1KMV0_XENLA	bcl11a.L	795	Xenopus laevis	BCL11A, BAF complex component L homeolog isoform X2	4:Protein predicted	9.81	1	0.9988	5	3	5	5	3	5	9758316	6774347	9758316	15C(57.0214), 18C(57.0214),1C(57.0214), 4C(57.0214), 8C(57.0214),1C(57.0214), 4C(57.0214), 8C(57.0214)
tr|Q5M781|Q5M781_XENLA	Q5M781	Q5M781_XENLA	dynll2.L	89	Xenopus laevis	Dynein light chain	2:Experimental evidence at transcript level	26.97	0.9768	0.999	2	1	2	2	1	2	9734370	2609500	9734370	7C(57.0214)
tr|A0A8J0T9B1|A0A8J0T9B1_XENLA	A0A8J0T9B1	A0A8J0T9B1_XENLA	rpl35.L	129	Xenopus laevis	60S ribosomal protein L35	3:Protein inferred from homology	10.85	1	0.997	2	0	2	2	0	2	9621237	0	9621237			tr|A0A8J0TR95|A0A8J0TR95_XENLA
tr|A0A1L8H8B8|A0A1L8H8B8_XENLA	A0A1L8H8B8	A0A1L8H8B8_XENLA	rpl24.S	155	Xenopus laevis	60S ribosomal protein L24	3:Protein inferred from homology	13.55	1	0.982	2	0	2	2	0	2	9608045	0	9608045			tr|A0A1L8HGE0|A0A1L8HGE0_XENLA
tr|Q8AVP8|Q8AVP8_XENLA	Q8AVP8	Q8AVP8_XENLA	ppia.S	164	Xenopus laevis	Peptidyl-prolyl cis-trans isomerase	2:Experimental evidence at transcript level	16.46	1	0.9985	2	2	2	2	2	2	9568936	9568936	9568936	10C(57.0214)
tr|A0A8J0UHT3|A0A8J0UHT3_XENLA	A0A8J0UHT3	A0A8J0UHT3_XENLA	pcbp3.S	425	Xenopus laevis	poly(RC) binding protein 3 S homeolog isoform X2	4:Protein predicted	11.53	1	0.9935	4	0	4	4	0	4	9568741	0	9568741	8C(57.0214),8C(57.0214)		tr|Q9W702|Q9W702_XENLA
tr|Q6DE60|Q6DE60_XENLA	Q6DE60	Q6DE60_XENLA	cap1.L	476	Xenopus laevis	Adenylyl cyclase-associated protein	2:Experimental evidence at transcript level	15.55	1	0.9989	6	1	6	6	1	6	9536367	2.62367e+06	9536367	11C(57.0214),N-term(42.0106)
sp|Q4FZW5|SEH1A_XENLA	Q4FZW5	SEH1A_XENLA	seh1l-a	360	Xenopus laevis	Nucleoporin SEH1-A	1:Experimental evidence at protein level	12.5	1	0.9987	3	0	3	4	0	4	9452408	0	9452408	3C(57.0214), 5C(57.0214)		sp|Q6GNF1|SEH1B_XENLA, tr|A0A8J1L0N0|A0A8J1L0N0_XENLA
sp|Q6PA72|LST8_XENLA	Q6PA72	LST8_XENLA	mlst8	326	Xenopus laevis	Target of rapamycin complex subunit lst8	2:Experimental evidence at transcript level	14.72	1	0.999	3	1	3	4	2	4	9285966	5390465	9285966	11C(57.0214), 17C(57.0214)
tr|Q8UVR6|Q8UVR6_XENLA	Q8UVR6	Q8UVR6_XENLA	cap1.S	475	Xenopus laevis	Adenylyl cyclase-associated protein	2:Experimental evidence at transcript level	14.11	0.9995	0.9901	6	1	1	6	1	1	9272963	1.23213e+06	1.23213e+06
tr|A0A8J0TN99|A0A8J0TN99_XENLA	A0A8J0TN99	A0A8J0TN99_XENLA	gsn.S	751	Xenopus laevis	Gelsolin	4:Protein predicted	8.66	1	0.9987	5	2	5	6	3	6	8829034	3.09657e+06	8829034
tr|Q6GNF4|Q6GNF4_XENLA	Q6GNF4	Q6GNF4_XENLA	rps17.L	135	Xenopus laevis	40S ribosomal protein S17	1:Experimental evidence at protein level	28.15	1	0.999	2	2	2	2	2	2	8806240	8806240	8806240	2C(57.0214)
sp|Q498K9|L14BB_XENLA	Q498K9	L14BB_XENLA	lsm14b-b	380	Xenopus laevis	Protein LSM14 homolog B-B	1:Experimental evidence at protein level	7.89	1	0.9982	3	0	3	3	0	3	8631999	0	8631999			sp|Q68FI1|L14BA_XENLA, tr|A0A8J0TSB3|A0A8J0TSB3_XENLA, tr|A0A8J0TZB8|A0A8J0TZB8_XENLA
tr|Q5XGT1|Q5XGT1_XENLA	Q5XGT1	Q5XGT1_XENLA	psmd6.S	389	Xenopus laevis	26S proteasome non-ATPase regulatory subunit 6	2:Experimental evidence at transcript level	14.91	1	0.987	4	2	2	4	2	2	8554115	5242264	5242264
sp|P02362|RS7_XENLA	P02362	RS7_XENLA	rps7	194	Xenopus laevis	40S ribosomal protein S7	1:Experimental evidence at protein level	11.86	1	0.9892	2	0	2	2	0	2	8519846	0	8519846			tr|A0A1L8G577|A0A1L8G577_XENLA
sp|Q66KU4|RL36_XENLA	Q66KU4	RL36_XENLA	rpl36	105	Xenopus laevis	60S ribosomal protein L36	1:Experimental evidence at protein level	9.52	0.7985	0.9918	1	1	1	1	1	1	8496889	8496889	8496889	3C(57.0214)
tr|A0A8J0UNT7|A0A8J0UNT7_XENLA	A0A8J0UNT7	A0A8J0UNT7_XENLA	rps14.L	157	Xenopus laevis	40S ribosomal protein S14 isoform X1	3:Protein inferred from homology	16.56	1	0.9985	3	0	3	3	0	3	8447937	0	8447937	1C(57.0214)		tr|Q6PI76|Q6PI76_XENLA
sp|P09897|RL18A_XENLA	P09897	RL18A_XENLA	rpl18-a	188	Xenopus laevis	60S ribosomal protein L18-A	2:Experimental evidence at transcript level	13.3	1	0.9963	2	1	2	2	1	2	8426964	1.59867e+06	8426964
sp|P47904|RS27_XENLA	P47904	RS27_XENLA	rps27	84	Xenopus laevis	40S ribosomal protein S27	3:Protein inferred from homology	25	1	0.9928	2	0	2	2	0	2	8376273	0	8376273	5C(57.0214)		tr|A0A8J0UJK0|A0A8J0UJK0_XENLA, tr|A0A8J0UWY2|A0A8J0UWY2_XENLA, tr|A0A8J1LKU3|A0A8J1LKU3_XENLA
tr|Q32NS7|Q32NS7_XENLA	Q32NS7	Q32NS7_XENLA	hmgb2.S	211	Xenopus laevis	MGC52825 protein	2:Experimental evidence at transcript level	16.59	1	0.998	4	0	4	4	0	4	8.31894e+06	0	8.31894e+06	11C(57.0214)		tr|Q91764|Q91764_XENLA
tr|Q0IHK1|Q0IHK1_XENLA	Q0IHK1	Q0IHK1_XENLA	snrpb.S	236	Xenopus laevis	Small nuclear ribonucleoprotein-associated protein	2:Experimental evidence at transcript level	6.36	1	0.9775	2	0	2	2	0	2	8161837	0	8161837			tr|Q2VPN2|Q2VPN2_XENLA
tr|Q6GPR8|Q6GPR8_XENLA	Q6GPR8	Q6GPR8_XENLA	dynll1.L	89	Xenopus laevis	Dynein light chain	2:Experimental evidence at transcript level	26.97	0.9525	0.9907	2	0	1	2	0	1	8112810	0	987940			tr|Q6NTS8|Q6NTS8_XENLA
tr|Q5HZS1|Q5HZS1_XENLA	Q5HZS1	Q5HZS1_XENLA	sh3gl2.L	353	Xenopus laevis	LOC496320 protein	2:Experimental evidence at transcript level	22.1	1	0.9987	6	4	6	6	4	6	8086069	6.54347e+06	8086069
tr|A0A1L8HHY6|A0A1L8HHY6_XENLA	A0A1L8HHY6	A0A1L8HHY6_XENLA	atp5f1b.L	525	Xenopus laevis	ATP synthase subunit beta	3:Protein inferred from homology	17.14	1	0.9982	7	0	7	7	0	7	8068685	0	8068685			tr|Q7ZWR6|Q7ZWR6_XENLA
tr|Q6INS0|Q6INS0_XENLA	Q6INS0	Q6INS0_XENLA	gstt1.L	242	Xenopus laevis	glutathione transferase	2:Experimental evidence at transcript level	7.85	1	0.9871	2	1	2	2	1	2	7886910	4.49619e+06	7886910
tr|A0A1L8GAR0|A0A1L8GAR0_XENLA	A0A1L8GAR0	A0A1L8GAR0_XENLA	hdlbp.L	1281	Xenopus laevis	vigilin	4:Protein predicted	6.56	1	0.9968	6	6	6	6	6	6	7.75452e+06	7.75452e+06	7.75452e+06	N-term(42.0106)
tr|Q91831|Q91831_XENLA	Q91831	Q91831_XENLA	tubal3.1.L	450	Xenopus laevis	Tubulin alpha chain	2:Experimental evidence at transcript level	18.44	1	0.999	6	1	6	6	1	6	7.70568e+06	1.15754e+06	7.70568e+06
sp|Q6GMY9|XPO2_XENLA	Q6GMY9	XPO2_XENLA	cse1l	971	Xenopus laevis	Exportin-2	2:Experimental evidence at transcript level	2.57	1	0.9978	2	0	2	2	0	2	7382252	0	7382252			tr|A0A8J0TJH0|A0A8J0TJH0_XENLA
tr|A0A8J1KZE5|A0A8J1KZE5_XENLA	A0A8J1KZE5	A0A8J1KZE5_XENLA	LOC108718510	1314	Xenopus laevis	catenin delta-2 isoform X1	3:Protein inferred from homology	4.87	1	0.9974	5	5	5	5	5	5	7.36328e+06	7.36328e+06	7.36328e+06	5C(57.0214), 7C(57.0214),8C(57.0214)
tr|Q7ZYE1|Q7ZYE1_XENLA	Q7ZYE1	Q7ZYE1_XENLA	psmd6.L	389	Xenopus laevis	26S proteasome non-ATPase regulatory subunit 6	2:Experimental evidence at transcript level	14.91	1	0.9975	4	2	4	4	2	4	7340315	4028464	7340315
tr|Q63ZT4|Q63ZT4_XENLA	Q63ZT4	Q63ZT4_XENLA	ctnnb1.L	781	Xenopus laevis	Beta-catenin protein	2:Experimental evidence at transcript level	9.35	1	0.9968	6	0	6	6	0	6	7051812	0	7051812	13C(57.0214)		tr|Q7ZX35|Q7ZX35_XENLA
sp|Q6PAB3|MDHC_XENLA	Q6PAB3	MDHC_XENLA	mdh1	334	Xenopus laevis	Malate dehydrogenase, cytoplasmic	2:Experimental evidence at transcript level	9.28	1	0.9972	3	0	3	3	0	3	7.03841e+06	0	7.03841e+06	6C(57.0214)		tr|A0A8J0QHB2|A0A8J0QHB2_XENLA, tr|A0A8J0QHL7|A0A8J0QHL7_XENLA
tr|Q7T0M8|Q7T0M8_XENLA	Q7T0M8	Q7T0M8_XENLA	farsb.L	588	Xenopus laevis	Phenylalanine--tRNA ligase beta subunit	2:Experimental evidence at transcript level	17.52	1	0.9966	8	4	8	9	4	9	6978970	4.57602e+06	6978970	1C(57.0214),6C(57.0214),8C(57.0214)
tr|A0A1L8G782|A0A1L8G782_XENLA	A0A1L8G782	A0A1L8G782_XENLA	gemin6.L	249	Xenopus laevis	gem-associated protein 6 isoform X1	4:Protein predicted	9.64	1	0.9976	3	3	3	3	3	3	6862467	6862467	6862467
sp|A3KMT2|DAL1A_XENLA	A3KMT2	DAL1A_XENLA	dapl1-a	113	Xenopus laevis	Death-associated protein-like 1-A	4:Protein predicted	21.24	1	0.9985	3	0	3	4	0	4	6830691	0	6830691			sp|A3KMU5|DAL1B_XENLA
tr|A0A8J0UTW4|A0A8J0UTW4_XENLA	A0A8J0UTW4	A0A8J0UTW4_XENLA	nup107.S	1007	Xenopus laevis	Nuclear pore complex protein	1:Experimental evidence at protein level	4.67	1	0.9986	3	3	3	3	3	3	6805284	6805284	6805284
sp|Q7ZYA5|PRKAA_XENLA	Q7ZYA5	PRKAA_XENLA	prkra-a	309	Xenopus laevis	Interferon-inducible double-stranded RNA-dependent protein kinase activator A homolog A	2:Experimental evidence at transcript level	16.18	1	0.9965	4	0	4	4	0	4	6721305	0	6721305	3C(57.0214)		sp|Q91836|PRKAB_XENLA
sp|P20342|RS15_XENLA	P20342	RS15_XENLA	rps15	145	Xenopus laevis	40S ribosomal protein S15	1:Experimental evidence at protein level	8.28	0.8127	0.9925	1	0	1	1	0	1	6715556	0	6715556			tr|A0A8J1LIC4|A0A8J1LIC4_XENLA
tr|A0A8J0TC52|A0A8J0TC52_XENLA	A0A8J0TC52	A0A8J0TC52_XENLA	LOC108698757	56	Xenopus laevis	40S ribosomal protein S29	3:Protein inferred from homology	32.14	1	0.9986	2	0	2	2	0	2	6601409	0	6601409	6C(57.0214)		tr|Q4QR32|Q4QR32_XENLA
tr|A0A1L8H2V9|A0A1L8H2V9_XENLA	A0A1L8H2V9	A0A1L8H2V9_XENLA	dnajb1.L	347	Xenopus laevis	dnaJ homolog subfamily B member 1	4:Protein predicted	10.37	1	0.9988	3	3	3	3	3	3	6595678	6595678	6595678	4C(57.0214), 6C(57.0214)
tr|A0A1L8HRA3|A0A1L8HRA3_XENLA	A0A1L8HRA3	A0A1L8HRA3_XENLA	ssbp2.S	410	Xenopus laevis	single-stranded DNA binding protein 2 S homeolog isoform X1	4:Protein predicted	2.44	0.9134	0.9969	1	0	1	1	0	1	6528445	0	6528445			tr|A0A8J0V2Q7|A0A8J0V2Q7_XENLA, tr|A0A8J0VJL9|A0A8J0VJL9_XENLA, tr|A0A8J1KLW2|A0A8J1KLW2_XENLA, tr|A0A8J1LH85|A0A8J1LH85_XENLA, tr|A0A8J1MUE3|A0A8J1MUE3_XENLA
tr|A0A310TPJ3|A0A310TPJ3_XENLA	A0A310TPJ3	A0A310TPJ3_XENLA	mb21d2.S	489	Xenopus laevis	protein MB21D2	3:Protein inferred from homology	9.82	1	0.9984	3	2	3	4	3	4	6500359	5.08822e+06	6500359	N-term(42.0106)
sp|P18709|VITA2_XENLA	P18709	VITA2_XENLA		1807	Xenopus laevis	Vitellogenin-A2	1:Experimental evidence at protein level	2.27	1	0.9989	3	1	3	4	2	4	6413633	1.31662e+06	6413633	16C(57.0214)
sp|P51115|FXR1A_XENLA	P51115	FXR1A_XENLA	fxr1-a	676	Xenopus laevis	RNA-binding protein fxr1-A	1:Experimental evidence at protein level	5.92	1	0.9988	3	0	3	3	0	3	6399107	0	6399107			sp|Q7ZTQ5|FXR1B_XENLA, tr|A0A1L8G447|A0A1L8G447_XENLA
tr|A0A8J0UU03|A0A8J0UU03_XENLA	A0A8J0UU03	A0A8J0UU03_XENLA	eps15l1.L	919	Xenopus laevis	epidermal growth factor receptor substrate 15-like 1 isoform X1	4:Protein predicted	6.96	1	0.999	5	1	5	5	1	5	6237034	2.56109e+06	6237034	1C(57.0214)
tr|Q6DJL4|Q6DJL4_XENLA	Q6DJL4	Q6DJL4_XENLA	atp5if1.L	110	Xenopus laevis	ATP synthase F1 subunit epsilon	2:Experimental evidence at transcript level	10.91	0.8523	0.9944	1	1	1	1	1	1	6168628	6168628	6168628
sp|P30151|EF1B_XENLA	P30151	EF1B_XENLA	eef1b	227	Xenopus laevis	Elongation factor 1-beta	1:Experimental evidence at protein level	12.33	1	0.9977	2	1	2	2	1	2	6.06507e+06	1.65302e+06	6.06507e+06
sp|Q7ZTK4|IF2A_XENLA	Q7ZTK4	IF2A_XENLA	eif2s1	315	Xenopus laevis	Eukaryotic translation initiation factor 2 subunit 1	2:Experimental evidence at transcript level	7.62	1	0.9974	2	0	2	2	0	2	5.98482e+06	0	5.98482e+06			tr|A0A8J1LKY1|A0A8J1LKY1_XENLA
tr|A0A1L8F860|A0A1L8F860_XENLA	A0A1L8F860	A0A1L8F860_XENLA	gemin7.L	135	Xenopus laevis	gem-associated protein 7	4:Protein predicted	18.52	1	0.9944	2	1	2	2	1	2	5767190	4.25416e+06	5767190	5C(57.0214)
tr|A0A1L8F5F1|A0A1L8F5F1_XENLA	A0A1L8F5F1	A0A1L8F5F1_XENLA	rpl10.L	215	Xenopus laevis	60S ribosomal protein L10	1:Experimental evidence at protein level	8.37	1	0.9938	2	0	2	2	0	2	5.62491e+06	0	5.62491e+06	4C(57.0214),6C(57.0214)		tr|A0A8J1M0I8|A0A8J1M0I8_XENLA
tr|A0A8J1LGB6|A0A8J1LGB6_XENLA	A0A8J1LGB6	A0A8J1LGB6_XENLA	tln2.S	2558	Xenopus laevis	talin 2 S homeolog isoform X1	4:Protein predicted	2.89	1	0.9987	6	1	6	6	1	6	5607808	676776	5607808
tr|A0A1L8FQH6|A0A1L8FQH6_XENLA	A0A1L8FQH6	A0A1L8FQH6_XENLA	LOC108719819	184	Xenopus laevis	GTP-binding protein Rheb	4:Protein predicted	19.57	1	0.9983	3	1	3	3	1	3	5389192	2.62685e+06	5389192
tr|A0A1L8F930|A0A1L8F930_XENLA	A0A1L8F930	A0A1L8F930_XENLA	LOC108698654	267	Xenopus laevis	F-box only protein 27	4:Protein predicted	11.99	1	0.9926	3	3	3	3	3	3	5354237	5354237	5354237
tr|A0A8J1MXT9|A0A8J1MXT9_XENLA	A0A8J1MXT9	A0A8J1MXT9_XENLA	LOC121403111	231	Xenopus laevis	Natural cytotoxicity triggering receptor 3	3:Protein inferred from homology	3.9	1	0.9919	2	2	2	2	2	2	5259699	5259699	5259699
tr|A0A1L8GER1|A0A1L8GER1_XENLA	A0A1L8GER1	A0A1L8GER1_XENLA	psmd7.S	320	Xenopus laevis	26S proteasome non-ATPase regulatory subunit 7	3:Protein inferred from homology	4.06	0.9624	0.9987	1	0	1	1	0	1	5214629	0	5214629			tr|Q66IY6|Q66IY6_XENLA
tr|Q7SZF6|Q7SZF6_XENLA	Q7SZF6	Q7SZF6_XENLA	vtgb1.L	1817	Xenopus laevis	Vitellogenin B1	2:Experimental evidence at transcript level	2.04	1	0.9934	4	2	3	4	2	3	5134551	1935989	3.40432e+06
sp|Q6NUH0|RL31_XENLA	Q6NUH0	RL31_XENLA	rpl31	125	Xenopus laevis	60S ribosomal protein L31	1:Experimental evidence at protein level	12.8	1	0.9791	2	2	2	2	2	2	5.11542e+06	5.11542e+06	5.11542e+06
tr|Q6GQ40|Q6GQ40_XENLA	Q6GQ40	Q6GQ40_XENLA	psmb2.L	199	Xenopus laevis	Proteasome subunit beta	2:Experimental evidence at transcript level	7.54	0.6604	0.9835	1	0	1	1	0	1	5.08455e+06	0	5.08455e+06			tr|Q6NRC2|Q6NRC2_XENLA
tr|A0A1L8H1I9|A0A1L8H1I9_XENLA	A0A1L8H1I9	A0A1L8H1I9_XENLA	nup133.L	1140	Xenopus laevis	nuclear pore complex protein Nup133	1:Experimental evidence at protein level	6.58	1	0.9983	6	5	6	6	5	6	5041483	5041483	5041483	5C(57.0214)
sp|Q9W6C5|PDC6I_XENLA	Q9W6C5	PDC6I_XENLA	pdcd6ip	867	Xenopus laevis	Programmed cell death 6-interacting protein	1:Experimental evidence at protein level	6.46	1	0.9973	5	5	5	5	5	5	4991565	4991565	4991565	16C(57.0214),1C(57.0214),N-term(42.0106)
tr|A0A8J1MAR3|A0A8J1MAR3_XENLA	A0A8J1MAR3	A0A8J1MAR3_XENLA	nup98l.L	1793	Xenopus laevis	Nuclear pore complex protein Nup98-Nup96	3:Protein inferred from homology	1.78	1	0.9979	3	3	3	3	3	3	4843723	4843723	4843723	5C(57.0214), 6C(57.0214)
sp|Q6DCZ9|UBC12_XENLA	Q6DCZ9	UBC12_XENLA	ube2m	183	Xenopus laevis	NEDD8-conjugating enzyme Ubc12	2:Experimental evidence at transcript level	10.38	1	0.9847	2	0	2	2	0	2	4789797	0	4789797			tr|A0A1L8FGK7|A0A1L8FGK7_XENLA
sp|P52170|IMA5_XENLA	P52170	IMA5_XENLA	kpna1	522	Xenopus laevis	Importin subunit alpha-5	1:Experimental evidence at protein level	1.34	0.6504	0.9827	1	0	1	1	0	1	4718050	0	4718050			tr|A0A1L8EPY1|A0A1L8EPY1_XENLA
sp|P08537|TBA_XENLA	P08537	TBA_XENLA	tuba	449	Xenopus laevis	Tubulin alpha chain	2:Experimental evidence at transcript level	10.24	1	0.9963	4	0	3	4	0	3	4.6564e+06	0	4.6564e+06			tr|A0A1L8H9K3|A0A1L8H9K3_XENLA, tr|A0A1L8HHQ5|A0A1L8HHQ5_XENLA, tr|Q7ZWQ5|Q7ZWQ5_XENLA
sp|P30883|TBB4_XENLA	P30883	TBB4_XENLA	tubb4	445	Xenopus laevis	Tubulin beta-4 chain	2:Experimental evidence at transcript level	7.87	1	0.9962	3	0	3	3	0	3	4652177	0	4652177	6C(57.0214)		tr|Q7ZY50|Q7ZY50_XENLA
sp|Q6AZG8|PXL2B_XENLA	Q6AZG8	PXL2B_XENLA	prxl2b	201	Xenopus laevis	Prostamide/prostaglandin F synthase	2:Experimental evidence at transcript level	5.47	0.9382	0.9979	1	1	1	1	1	1	4.62932e+06	4.62932e+06	4.62932e+06	5C(57.0214)
tr|Q66IZ6|Q66IZ6_XENLA	Q66IZ6	Q66IZ6_XENLA	nup37.L	326	Xenopus laevis	MGC83926 protein	1:Experimental evidence at protein level	10.43	1	0.9988	3	3	3	3	3	3	4.49686e+06	4.49686e+06	4.49686e+06	1C(57.0214)
tr|A0A1L8GIV9|A0A1L8GIV9_XENLA	A0A1L8GIV9	A0A1L8GIV9_XENLA	rdm1.L	317	Xenopus laevis	RAD52 motif-containing protein 1 isoform X1	4:Protein predicted	7.89	1	0.9911	3	3	3	3	3	3	4.35271e+06	4.35271e+06	4.35271e+06
tr|A0A1L8GYM9|A0A1L8GYM9_XENLA	A0A1L8GYM9	A0A1L8GYM9_XENLA	tbc1d15.L	667	Xenopus laevis	TBC1 domain family member 15	4:Protein predicted	6.45	1	0.9964	3	2	3	3	2	3	4.28084e+06	1018459	4.28084e+06
tr|Q7SZ11|Q7SZ11_XENLA	Q7SZ11	Q7SZ11_XENLA	anxa1.1.S	343	Xenopus laevis	Annexin	2:Experimental evidence at transcript level	11.95	1	0.9973	3	1	3	3	1	3	4258671	354457	4258671
tr|Q5FWK8|Q5FWK8_XENLA	Q5FWK8	Q5FWK8_XENLA	alox12b.S	670	Xenopus laevis	MGC85124 protein	2:Experimental evidence at transcript level	3.73	1	0.9979	2	2	2	2	2	2	4.20426e+06	4.20426e+06	4.20426e+06	1C(57.0214),1C(57.0214), 9C(57.0214)
tr|Q6AZL9|Q6AZL9_XENLA	Q6AZL9	Q6AZL9_XENLA	rps23.S	143	Xenopus laevis	40S ribosomal protein S23	1:Experimental evidence at protein level	8.39	0.9475	0.9982	1	1	1	1	1	1	4.15278e+06	4.15278e+06	4.15278e+06
tr|O93522|O93522_XENLA	O93522	O93522_XENLA	myh9.L	1964	Xenopus laevis	Nonmuscle myosin II heavy chain A	2:Experimental evidence at transcript level	2.65	1	0.9988	4	1	4	4	1	4	4.01128e+06	508383	4.01128e+06
tr|Q7ZSY1|Q7ZSY1_XENLA	Q7ZSY1	Q7ZSY1_XENLA	lgals3.L	261	Xenopus laevis	Galectin	2:Experimental evidence at transcript level	8.43	1	0.9981	2	1	2	2	1	2	3.92331e+06	1.9243e+06	3.92331e+06	5C(57.0214)
sp|Q01588|RFA1_XENLA	Q01588	RFA1_XENLA	rpa1	609	Xenopus laevis	Replication protein A 70 kDa DNA-binding subunit	1:Experimental evidence at protein level	7.72	1	0.9968	3	2	3	3	2	3	3.88818e+06	2172818	3.88818e+06
tr|Q3B8M1|Q3B8M1_XENLA	Q3B8M1	Q3B8M1_XENLA	fkbp3.L	225	Xenopus laevis	peptidylprolyl isomerase	2:Experimental evidence at transcript level	11.11	1	0.9794	2	2	2	2	2	2	3.86806e+06	3.86806e+06	3.86806e+06
sp|P52297|IMB_XENLA	P52297	IMB_XENLA	kpnb1	876	Xenopus laevis	Importin subunit beta	1:Experimental evidence at protein level	3.31	1	0.9986	2	0	2	2	0	2	3.77662e+06	0	3.77662e+06			tr|A0A8J0TPU4|A0A8J0TPU4_XENLA
tr|A0A1L8HGV4|A0A1L8HGV4_XENLA	A0A1L8HGV4	A0A1L8HGV4_XENLA	txndc9.L	226	Xenopus laevis	thioredoxin domain containing 9 L homeolog isoform X1	4:Protein predicted	8.41	1	0.9882	2	2	2	2	2	2	3719058	3719058	3719058	10C(57.0214)
sp|P47830|RL27A_XENLA	P47830	RL27A_XENLA	rpl27a	148	Xenopus laevis	60S ribosomal protein L27a	2:Experimental evidence at transcript level	13.51	1	0.995	2	0	2	2	0	2	3.6953e+06	0	3.6953e+06	5C(57.0214)		tr|Q7SZB2|Q7SZB2_XENLA
tr|A0A1L8HF09|A0A1L8HF09_XENLA	A0A1L8HF09	A0A1L8HF09_XENLA	capza1.L	286	Xenopus laevis	F-actin-capping protein subunit alpha	3:Protein inferred from homology	7.69	1	0.9976	2	1	2	2	1	2	3.67924e+06	2.24277e+06	3.67924e+06	3C(57.0214),N-term(42.0106)
tr|A0A8J1LEM9|A0A8J1LEM9_XENLA	A0A8J1LEM9	A0A8J1LEM9_XENLA	rpl36a.L	112	Xenopus laevis	ribosomal protein L36a L homeolog isoform X1	3:Protein inferred from homology	8.04	0.8637	0.9949	1	1	1	1	1	1	3.62003e+06	3.62003e+06	3.62003e+06	3C(57.0214), 8C(57.0214)
tr|Q7SZ26|Q7SZ26_XENLA	Q7SZ26	Q7SZ26_XENLA	ppib.L	216	Xenopus laevis	Peptidyl-prolyl cis-trans isomerase	2:Experimental evidence at transcript level	10.19	1	0.9814	2	2	2	2	2	2	3612218	3612218	3612218
tr|Q6GPS9|Q6GPS9_XENLA	Q6GPS9	Q6GPS9_XENLA	hadha.S	760	Xenopus laevis	enoyl-CoA hydratase	2:Experimental evidence at transcript level	5.53	1	0.9887	4	1	4	4	1	4	3579339	2.01332e+06	3579339
tr|A0A8J0ULR2|A0A8J0ULR2_XENLA	A0A8J0ULR2	A0A8J0ULR2_XENLA	snd1.L	907	Xenopus laevis	Staphylococcal nuclease domain-containing protein	4:Protein predicted	6.62	1	0.995	5	1	5	5	1	5	3.54851e+06	0	3.54851e+06
tr|A0A8J0UKA4|A0A8J0UKA4_XENLA	A0A8J0UKA4	A0A8J0UKA4_XENLA	rps26.S	127	Xenopus laevis	40S ribosomal protein S26	3:Protein inferred from homology	7.09	0.7473	0.9891	1	0	1	1	0	1	3484814	0	3484814			tr|Q6AZL7|Q6AZL7_XENLA
tr|A0A8J0TZL1|A0A8J0TZL1_XENLA	A0A8J0TZL1	A0A8J0TZL1_XENLA	LOC108701877	87	Xenopus laevis	hemoglobin subunit alpha-3-like	3:Protein inferred from homology	24.14	1	0.9922	2	0	2	2	0	2	3.29696e+06	0	3.29696e+06			tr|Q6GPP8|Q6GPP8_XENLA
tr|Q6GNH1|Q6GNH1_XENLA	Q6GNH1	Q6GNH1_XENLA	rpl23.S	140	Xenopus laevis	60S ribosomal protein L23	1:Experimental evidence at protein level	12.86	1	0.9922	2	2	2	2	2	2	3.23754e+06	3.23754e+06	3.23754e+06
sp|Q05116|MP2K1_XENLA	Q05116	MP2K1_XENLA	map2k1	395	Xenopus laevis	Dual specificity mitogen-activated protein kinase kinase 1	1:Experimental evidence at protein level	6.08	1	0.9985	2	0	2	2	0	2	3.11314e+06	0	3.11314e+06			tr|A0A1L8GSC6|A0A1L8GSC6_XENLA
tr|Q6NRY1|Q6NRY1_XENLA	Q6NRY1	Q6NRY1_XENLA	habp4.S	379	Xenopus laevis	MGC81067 protein	2:Experimental evidence at transcript level	6.86	1	0.9972	2	2	2	2	2	2	3111034	3111034	3111034
tr|A0A1L8G607|A0A1L8G607_XENLA	A0A1L8G607	A0A1L8G607_XENLA	hadhb.S	470	Xenopus laevis	hydroxyacyl-CoA dehydrogenase trifunctional multienzyme complex subunit beta S homeolog isoform X1	3:Protein inferred from homology	9.15	1	0.9974	4	0	4	4	0	4	3059793	0	3059793			tr|A0A1L8GCR3|A0A1L8GCR3_XENLA
tr|Q06459|Q06459_XENLA	Q06459	Q06459_XENLA	ncl.S	705	Xenopus laevis	Nucleolin	2:Experimental evidence at transcript level	7.09	1	0.9952	3	1	3	3	1	3	3057157	1.11441e+06	3057157
tr|A0A1L8GKU1|A0A1L8GKU1_XENLA	A0A1L8GKU1	A0A1L8GKU1_XENLA	ist1.L	359	Xenopus laevis	IST1 homolog	3:Protein inferred from homology	6.13	1	0.9978	2	0	2	2	0	2	3.00487e+06	0	3.00487e+06	7C(57.0214)		tr|Q6DE93|Q6DE93_XENLA
tr|A0A1L8G435|A0A1L8G435_XENLA	A0A1L8G435	A0A1L8G435_XENLA	eif5a.S	154	Xenopus laevis	Eukaryotic translation initiation factor 5A	3:Protein inferred from homology	12.34	0.9669	0.9989	1	0	1	1	0	1	2.98857e+06	0	2.98857e+06	6C(57.0214)		tr|Q7ZXG3|Q7ZXG3_XENLA
tr|A0A1L8HCP8|A0A1L8HCP8_XENLA	A0A1L8HCP8	A0A1L8HCP8_XENLA	cbr1.3.L	277	Xenopus laevis	carbonyl reductase (NADPH)	3:Protein inferred from homology	11.19	1	0.9938	3	0	3	3	0	3	2.97625e+06	0	2.97625e+06
tr|Q6INU4|Q6INU4_XENLA	Q6INU4	Q6INU4_XENLA	aimp2.S	311	Xenopus laevis	Aminoacyl tRNA synthase complex-interacting multifunctional protein 2	2:Experimental evidence at transcript level	2.89	0.9435	0.998	1	0	1	1	0	1	2.94631e+06	0	2.94631e+06	2C(57.0214)		tr|Q7ZYD7|Q7ZYD7_XENLA
tr|Q5PQ49|Q5PQ49_XENLA	Q5PQ49	Q5PQ49_XENLA	mgst3.L	147	Xenopus laevis	LOC495981 protein	2:Experimental evidence at transcript level	11.56	0.9668	0.9989	1	1	1	1	1	1	2.87414e+06	2.87414e+06	2.87414e+06	14C(57.0214)
tr|Q66JA3|Q66JA3_XENLA	Q66JA3	Q66JA3_XENLA	sdcbp.L	295	Xenopus laevis	MGC81274 protein	2:Experimental evidence at transcript level	7.12	0.9999	0.9875	2	0	2	2	0	2	2.82184e+06	0	2.82184e+06	5C(57.0214)		tr|Q7ZYM5|Q7ZYM5_XENLA
sp|Q9DE26|RUVB1_XENLA	Q9DE26	RUVB1_XENLA	ruvbl1	456	Xenopus laevis	RuvB-like 1	2:Experimental evidence at transcript level	2.85	0.8822	0.9957	1	0	1	1	0	1	2.74298e+06	0	2.74298e+06			tr|A0A1L8GPP7|A0A1L8GPP7_XENLA, tr|Q6GR29|Q6GR29_XENLA
tr|Q6GPZ6|Q6GPZ6_XENLA	Q6GPZ6	Q6GPZ6_XENLA	snrpe.L	92	Xenopus laevis	Small nuclear ribonucleoprotein E	2:Experimental evidence at transcript level	11.96	0.8514	0.9943	1	0	1	1	0	1	2.69732e+06	0	2.69732e+06	2M(15.9949)		tr|Q6GQ93|Q6GQ93_XENLA
tr|Q7SZB1|Q7SZB1_XENLA	Q7SZB1	Q7SZB1_XENLA	pfn1.S	137	Xenopus laevis	Profilin	2:Experimental evidence at transcript level	21.17	0.9999	0.9783	2	2	2	2	2	2	2.62953e+06	2.62953e+06	2.62953e+06	14C(57.0214)
tr|A0A1L8HRB1|A0A1L8HRB1_XENLA	A0A1L8HRB1	A0A1L8HRB1_XENLA	smn1.S	303	Xenopus laevis	survival motor neuron protein 1 isoform X1	4:Protein predicted	7.59	1	0.999	2	2	2	2	2	2	2.60191e+06	2.60191e+06	2.60191e+06	4C(57.0214)
sp|Q6GN67|ADM1A_XENLA	Q6GN67	ADM1A_XENLA	adrm1-a	404	Xenopus laevis	Proteasomal ubiquitin receptor ADRM1-A	2:Experimental evidence at transcript level	3.96	0.7894	0.9914	1	0	1	1	0	1	2.55475e+06	0	2.55475e+06			sp|Q7ZXD6|ADM1B_XENLA
sp|P28048|LAA_XENLA	P28048	LAA_XENLA	ssb-a	428	Xenopus laevis	Lupus La protein homolog A	2:Experimental evidence at transcript level	5.37	1	0.9898	2	0	2	2	0	2	2.52659e+06	0	2.52659e+06			sp|P28049|LAB_XENLA, tr|Q32N81|Q32N81_XENLA
contam_sp|Q86YZ3|HORN_HUMAN	Q86YZ3	HORN_HUMAN	HRNR	2850	Homo sapiens	Hornerin	1:Experimental evidence at protein level	1.68	0.9468	0.9982	1	1	1	1	1	1	2427476	2427476	2427476
tr|A0A8J0UAB1|A0A8J0UAB1_XENLA	A0A8J0UAB1	A0A8J0UAB1_XENLA	atxn2.S	1085	Xenopus laevis	ataxin-2 isoform X1	3:Protein inferred from homology	2.58	1	0.9942	2	2	2	2	2	2	2406693	2406693	2406693
tr|A0A8J0T704|A0A8J0T704_XENLA	A0A8J0T704	A0A8J0T704_XENLA	LOC108697701	101	Xenopus laevis	vesicle-associated membrane protein 3	3:Protein inferred from homology	23.76	0.7795	0.9908	1	1	1	2	2	2	2305498	2305498	2305498
sp|P47840|RS12_XENLA	P47840	RS12_XENLA	rps12	132	Xenopus laevis	40S ribosomal protein S12	2:Experimental evidence at transcript level	25	1	0.9888	2	0	2	2	0	2	2.30064e+06	0	2.30064e+06	5C(57.0214), 7C(57.0214),N-term(42.0106)		tr|Q6PH94|Q6PH94_XENLA, tr|Q7ZY09|Q7ZY09_XENLA
tr|A0A8J0UYB5|A0A8J0UYB5_XENLA	A0A8J0UYB5	A0A8J0UYB5_XENLA	ganab.L	955	Xenopus laevis	neutral alpha-glucosidase AB isoform X1	3:Protein inferred from homology	0.94	0.6865	0.9853	1	0	1	1	0	1	2.27547e+06	0	2.27547e+06			tr|A0A8J0V576|A0A8J0V576_XENLA
tr|A0A8J0U1K5|A0A8J0U1K5_XENLA	A0A8J0U1K5	A0A8J0U1K5_XENLA	vcl.S	1145	Xenopus laevis	Vinculin	3:Protein inferred from homology	3.14	1	0.9989	2	2	2	3	3	3	2253091	2253091	2253091
sp|P24346|DDX3_XENLA	P24346	DDX3_XENLA	an3	697	Xenopus laevis	Putative ATP-dependent RNA helicase an3	2:Experimental evidence at transcript level	1.43	0.9514	0.9983	1	0	1	1	0	1	2174422	0	2174422			tr|A0A8J1M665|A0A8J1M665_XENLA, tr|A0A8J1MB61|A0A8J1MB61_XENLA
sp|Q804A5|EPA2A_XENLA	Q804A5	EPA2A_XENLA	Pabpn1l-a	218	Xenopus laevis	Embryonic polyadenylate-binding protein 2-A	1:Experimental evidence at protein level	11.01	0.9328	0.9977	1	1	1	2	2	2	2174028	2174028	2174028	16C(57.0214)
sp|P70010|NDKA1_XENLA	P70010	NDKA1_XENLA		154	Xenopus laevis	Nucleoside diphosphate kinase A1	2:Experimental evidence at transcript level	5.84	0.8762	0.9954	1	0	1	1	0	1	2.16695e+06	0	2.16695e+06	4C(57.0214)		tr|P70071|P70071_XENLA
tr|A0A8J0VJ95|A0A8J0VJ95_XENLA	A0A8J0VJ95	A0A8J0VJ95_XENLA	eif4g1.S	1578	Xenopus laevis	eukaryotic translation initiation factor 4 gamma, 1 S homeolog isoform X3	3:Protein inferred from homology	1.52	0.9867	0.9975	2	1	1	2	1	1	2142538	1038560	1038560
tr|A0A1L8I3J8|A0A1L8I3J8_XENLA	A0A1L8I3J8	A0A1L8I3J8_XENLA	rpl17.L	184	Xenopus laevis	60S ribosomal protein L17	1:Experimental evidence at protein level	16.85	1	0.9985	2	0	2	2	0	2	2.11242e+06	0	2.11242e+06			tr|Q6AZV3|Q6AZV3_XENLA
tr|Q7SZA7|Q7SZA7_XENLA	Q7SZA7	Q7SZA7_XENLA	hpgds.S	197	Xenopus laevis	XlGSTS1-1 protein	2:Experimental evidence at transcript level	5.08	0.897	0.9963	1	1	1	1	1	1	2.02515e+06	2.02515e+06	2.02515e+06
tr|A0A1L8ELD8|A0A1L8ELD8_XENLA	A0A1L8ELD8	A0A1L8ELD8_XENLA	ube2v1.S	186	Xenopus laevis	ubiquitin-conjugating enzyme E2 variant 1	4:Protein predicted	8.6	0.7682	0.9902	1	1	1	1	1	1	1.98765e+06	1.98765e+06	1.98765e+06
tr|A0A1L8HDJ0|A0A1L8HDJ0_XENLA	A0A1L8HDJ0	A0A1L8HDJ0_XENLA	eif2s3.L	472	Xenopus laevis	protein-synthesizing GTPase	4:Protein predicted	3.39	0.9047	0.9966	1	0	1	1	0	1	1.97786e+06	0	1.97786e+06	14C(57.0214), 9C(57.0214)		tr|Q7ZY57|Q7ZY57_XENLA
tr|A0A8J1KJD2|A0A8J1KJD2_XENLA	A0A8J1KJD2	A0A8J1KJD2_XENLA	LOC108715604	140	Xenopus laevis	sterol carrier protein 2-like	4:Protein predicted	7.14	0.8418	0.9939	1	0	1	1	0	1	1.97505e+06	0	1.97505e+06			tr|Q640H2|Q640H2_XENLA
tr|A0A8J0V8H5|A0A8J0V8H5_XENLA	A0A8J0V8H5	A0A8J0V8H5_XENLA	eif4g1.L	1606	Xenopus laevis	eukaryotic translation initiation factor 4 gamma 1 isoform X1	3:Protein inferred from homology	1.56	0.9943	0.9979	2	1	2	2	1	2	1974670	870692	1974670
tr|Q6IRB5|Q6IRB5_XENLA	Q6IRB5	Q6IRB5_XENLA	dgcr8.L	772	Xenopus laevis	MGC78846 protein	1:Experimental evidence at protein level	1.68	0.8429	0.9939	1	1	1	1	1	1	1.95349e+06	1.95349e+06	1.95349e+06
sp|P02377|RS24_XENLA	P02377	RS24_XENLA	rps24	132	Xenopus laevis	40S ribosomal protein S24	1:Experimental evidence at protein level	20.45	1	0.9987	2	0	2	2	0	2	1.86261e+06	0	1.86261e+06			tr|A0A8J1L411|A0A8J1L411_XENLA, tr|A0A8J1L7J7|A0A8J1L7J7_XENLA
contam_sp|P34955|A1AT_BOVIN	P34955	A1AT_BOVIN	SERPINA1	416	Bos taurus	Alpha-1-antiproteinase	1:Experimental evidence at protein level	3.61	0.97	0.999	1	1	1	1	1	1	1815798	1815798	1815798
tr|A0A8J0V0Y1|A0A8J0V0Y1_XENLA	A0A8J0V0Y1	A0A8J0V0Y1_XENLA	XB5885308.L	480	Xenopus laevis	nuclear receptor coactivator 5 isoform X1	4:Protein predicted	9.58	1	0.9981	3	0	3	3	0	3	1.80141e+06	0	1.80141e+06			tr|A0A8J1N013|A0A8J1N013_XENLA
sp|P81004|VDAC2_XENLA	P81004	VDAC2_XENLA	vdac2	282	Xenopus laevis	Voltage-dependent anion-selective channel protein 2	1:Experimental evidence at protein level	8.16	0.9179	0.9971	1	0	1	1	0	1	1.73612e+06	0	1.73612e+06			tr|Q52KY1|Q52KY1_XENLA
tr|A0A1L8F592|A0A1L8F592_XENLA	A0A1L8F592	A0A1L8F592_XENLA	psmb4.S	249	Xenopus laevis	Proteasome subunit beta	3:Protein inferred from homology	8.03	0.7809	0.9909	1	1	1	1	1	1	1.7211e+06	1.7211e+06	1.7211e+06
tr|A1L2Q9|A1L2Q9_XENLA	A1L2Q9	A1L2Q9_XENLA	gemin8.S	232	Xenopus laevis	LOC100036923 protein	2:Experimental evidence at transcript level	7.33	1	0.9968	2	1	2	2	1	2	1.69717e+06	1.69717e+06	1.69717e+06
tr|Q6GPZ0|Q6GPZ0_XENLA	Q6GPZ0	Q6GPZ0_XENLA	snx12.L	162	Xenopus laevis	MGC82503 protein	2:Experimental evidence at transcript level	5.56	0.9415	0.998	1	1	1	1	1	1	1.69042e+06	1.69042e+06	1.69042e+06
tr|A0A1L8HFY0|A0A1L8HFY0_XENLA	A0A1L8HFY0	A0A1L8HFY0_XENLA	lypla2.L	231	Xenopus laevis	palmitoyl-protein hydrolase	3:Protein inferred from homology	3.46	0.7585	0.9897	1	0	1	1	0	1	1.63279e+06	0	1.63279e+06			tr|Q7ZXQ6|Q7ZXQ6_XENLA
tr|A0A8J1LQB3|A0A8J1LQB3_XENLA	A0A8J1LQB3	A0A8J1LQB3_XENLA	LOC121397868	299	Xenopus laevis	nmrA-like family domain-containing protein 1	4:Protein predicted	2.34	0.697	0.986	1	0	1	1	0	1	1.57863e+06	0	1.57863e+06			tr|A0A8J1LSW8|A0A8J1LSW8_XENLA
tr|Q05AW3|Q05AW3_XENLA	Q05AW3	Q05AW3_XENLA	nup43.S	375	Xenopus laevis	MGC154553 protein	1:Experimental evidence at protein level	3.73	0.7725	0.9905	1	1	1	1	1	1	1.52672e+06	1.52672e+06	1.52672e+06
tr|A0A8J0T838|A0A8J0T838_XENLA	A0A8J0T838	A0A8J0T838_XENLA	tardbp.L	460	Xenopus laevis	TAR DNA-binding protein 43	4:Protein predicted	1.96	0.9451	0.9981	1	0	1	1	0	1	1.47555e+06	0	1.47555e+06			tr|A0A8J0TE74|A0A8J0TE74_XENLA
sp|Q91431|NF7O_XENLA	Q91431	NF7O_XENLA		610	Xenopus laevis	Nuclear factor 7, ovary	2:Experimental evidence at transcript level	2.95	0.7052	0.9865	1	1	1	1	1	1	1.44614e+06	1.44614e+06	1.44614e+06
tr|A0A1L8GYC6|A0A1L8GYC6_XENLA	A0A1L8GYC6	A0A1L8GYC6_XENLA	ube2n.L	152	Xenopus laevis	ubiquitin-conjugating enzyme E2 N	3:Protein inferred from homology	7.24	0.6999	0.9862	1	1	1	1	1	1	1.39589e+06	1.39589e+06	1.39589e+06
sp|Q9YGY3|BUB3_XENLA	Q9YGY3	BUB3_XENLA	bub3	330	Xenopus laevis	Mitotic checkpoint protein BUB3	1:Experimental evidence at protein level	4.24	0.6061	0.9792	1	0	1	1	0	1	1.3829e+06	0	1.3829e+06			tr|A0A8J0TDN9|A0A8J0TDN9_XENLA
sp|Q8JGT5|SAE1_XENLA	Q8JGT5	SAE1_XENLA	sae1	344	Xenopus laevis	SUMO-activating enzyme subunit 1	2:Experimental evidence at transcript level	9.59	1	0.999	3	0	3	3	0	3	1230512	0	1230512			tr|A0A8J0TEN4|A0A8J0TEN4_XENLA
tr|Q5XHE2|Q5XHE2_XENLA	Q5XHE2	Q5XHE2_XENLA	uchl3.L	230	Xenopus laevis	Ubiquitin carboxyl-terminal hydrolase	2:Experimental evidence at transcript level	8.7	0.9103	0.9968	1	1	1	1	1	1	1.17117e+06	1.17117e+06	1.17117e+06
tr|A0A8J1M5G2|A0A8J1M5G2_XENLA	A0A8J1M5G2	A0A8J1M5G2_XENLA	cltc.L	1683	Xenopus laevis	Clathrin heavy chain	3:Protein inferred from homology	1.84	1	0.9933	3	0	3	3	0	3	1135686	0	1135686	7C(57.0214)		tr|A0A8J1MF51|A0A8J1MF51_XENLA
tr|A0A8J1KSS8|A0A8J1KSS8_XENLA	A0A8J1KSS8	A0A8J1KSS8_XENLA	hnrnpk.L	396	Xenopus laevis	Heterogeneous nuclear ribonucleoprotein K	4:Protein predicted	6.57	1	0.9936	2	0	2	2	0	2	1.13386e+06	0	1.13386e+06			tr|Q7ZXK8|Q7ZXK8_XENLA
tr|A0A1L8HMF0|A0A1L8HMF0_XENLA	A0A1L8HMF0	A0A1L8HMF0_XENLA	g3bp2.S	483	Xenopus laevis	ras GTPase-activating protein-binding protein 2 isoform X2	4:Protein predicted	1.86	0.908	0.9967	1	0	1	1	0	1	1128402	0	1128402			tr|A0A8J0UCJ4|A0A8J0UCJ4_XENLA, tr|A0A8J0UF42|A0A8J0UF42_XENLA, tr|A0A8J0UMJ8|A0A8J0UMJ8_XENLA
tr|A0A8J1LPU1|A0A8J1LPU1_XENLA	A0A8J1LPU1	A0A8J1LPU1_XENLA	psmd14.L	270	Xenopus laevis	proteasome 26S subunit, non-ATPase 14 L homeolog isoform X2	4:Protein predicted	2.59	0.6688	0.9841	1	0	1	1	0	1	1.10593e+06	0	1.10593e+06			tr|Q7ZX92|Q7ZX92_XENLA
tr|A0A8J0V9C2|A0A8J0V9C2_XENLA	A0A8J0V9C2	A0A8J0V9C2_XENLA	copb2.L	920	Xenopus laevis	Coatomer subunit beta'	3:Protein inferred from homology	2.83	1	0.9888	2	0	2	2	0	2	1.07731e+06	0	1.07731e+06			tr|Q7ZTR0|Q7ZTR0_XENLA
sp|P49393|RS13_XENLA	P49393	RS13_XENLA	rps13	151	Xenopus laevis	40S ribosomal protein S13	1:Experimental evidence at protein level	6.62	0.912	0.9969	1	1	1	1	1	1	1.05325e+06	1.05325e+06	1.05325e+06
tr|Q5PPT1|Q5PPT1_XENLA	Q5PPT1	Q5PPT1_XENLA	prdx4.S	268	Xenopus laevis	LOC496089 protein	2:Experimental evidence at transcript level	8.58	0.9079	0.9967	1	1	1	2	2	2	1.04483e+06	1.04483e+06	1.04483e+06	8C(57.0214)
sp|Q6GP89|LSM12_XENLA	Q6GP89	LSM12_XENLA	lsm12	194	Xenopus laevis	Protein LSM12	2:Experimental evidence at transcript level	6.7	0.8368	0.9937	1	0	1	1	0	1	1.03297e+06	0	1.03297e+06			tr|A0A1L8ESE6|A0A1L8ESE6_XENLA
sp|P42119|LDHB_XENLA	P42119	LDHB_XENLA	ldhb	334	Xenopus laevis	L-lactate dehydrogenase B chain	2:Experimental evidence at transcript level	2.69	0.8693	0.9951	1	1	1	1	1	1	1023630	1023630	1023630	6C(57.0214)
tr|A0A8J1LSI8|A0A8J1LSI8_XENLA	A0A8J1LSI8	A0A8J1LSI8_XENLA	thoc6.L	333	Xenopus laevis	THO complex 6 L homeolog isoform X1	3:Protein inferred from homology	3.3	0.7858	0.9912	1	1	1	1	1	1	1015035	1015035	1015035
contam_sp|P02768|ALBU_HUMAN	P02768	ALBU_HUMAN	ALB	609	Homo sapiens	Serum albumin	1:Experimental evidence at protein level	1.15	0.5895	0.9777	1	0	1	1	0	1	964991	0	964991			contam_sp|P02769|ALBU_BOVIN, contam_sp|Q3SZ57|FETA_BOVIN
tr|Q66IX2|Q66IX2_XENLA	Q66IX2	Q66IX2_XENLA	psmd13.S	378	Xenopus laevis	26S proteasome non-ATPase regulatory subunit 13	2:Experimental evidence at transcript level	2.38	0.6647	0.9838	1	1	1	1	1	1	895355	895355	895355
sp|A2VD00|EIF3A_XENLA	A2VD00	EIF3A_XENLA	eif3a	1424	Xenopus laevis	Eukaryotic translation initiation factor 3 subunit A	2:Experimental evidence at transcript level	1.97	1	0.981	2	0	2	2	0	2	853386	0	853386			tr|A0A1L8FIA3|A0A1L8FIA3_XENLA
sp|A2VD92|DDX1_XENLA	A2VD92	DDX1_XENLA	ddx1	740	Xenopus laevis	ATP-dependent RNA helicase DDX1	2:Experimental evidence at transcript level	2.16	0.585	0.9773	1	1	1	1	1	1	770804	770804	770804	12C(57.0214), 13C(57.0214)
tr|B1WBD5|B1WBD5_XENLA	B1WBD5	B1WBD5_XENLA	caprin2.L	943	Xenopus laevis	LOC100158434 protein	2:Experimental evidence at transcript level	1.27	0.7436	0.9889	1	1	1	1	1	1	770734	770734	770734	8C(57.0214)
tr|A0A8J0VJB3|A0A8J0VJB3_XENLA	A0A8J0VJB3	A0A8J0VJB3_XENLA	ska1.L	256	Xenopus laevis	Spindle and kinetochore-associated protein 1	3:Protein inferred from homology	3.52	0.5631	0.9753	1	1	1	1	1	1	759901	759901	759901
tr|A0A1L8GQ05|A0A1L8GQ05_XENLA	A0A1L8GQ05	A0A1L8GQ05_XENLA	qars1.L	772	Xenopus laevis	glutamine--tRNA ligase	3:Protein inferred from homology	1.42	0.6863	0.9853	1	0	1	1	0	1	719323	0	719323			tr|Q6PF26|Q6PF26_XENLA
tr|A0A1L8GHJ1|A0A1L8GHJ1_XENLA	A0A1L8GHJ1	A0A1L8GHJ1_XENLA	arl8b.S	186	Xenopus laevis	ADP-ribosylation factor-like protein 8B	3:Protein inferred from homology	5.38	0.7753	0.9906	1	0	1	1	0	1	714478	0	714478	3C(57.0214), 4C(57.0214), 9C(57.0214)		tr|A0A1L8GPK8|A0A1L8GPK8_XENLA, tr|A0A1L8GU10|A0A1L8GU10_XENLA, tr|A0A1L8H7A1|A0A1L8H7A1_XENLA, tr|A0A8J1M696|A0A8J1M696_XENLA, tr|Q52KX1|Q52KX1_XENLA
sp|Q6TEC1|NUD16_XENLA	Q6TEC1	NUD16_XENLA	nudt16	212	Xenopus laevis	U8 snoRNA-decapping enzyme	1:Experimental evidence at protein level	6.6	0.8669	0.995	1	1	1	1	1	1	694572	694572	694572
tr|Q8AY70|Q8AY70_XENLA	Q8AY70	Q8AY70_XENLA	gapdh.L	333	Xenopus laevis	Glyceraldehyde-3-phosphate dehydrogenase	2:Experimental evidence at transcript level	6.91	1	0.9874	2	1	2	2	1	2	673381	0	673381
tr|Q6DDN9|Q6DDN9_XENLA	Q6DDN9	Q6DDN9_XENLA	cbs.S	562	Xenopus laevis	Cystathionine beta-synthase	2:Experimental evidence at transcript level	1.78	0.7091	0.9868	1	0	1	1	0	1	603916	0	603916	1C(57.0214)		tr|Q7ZXW6|Q7ZXW6_XENLA
sp|Q9PVV4|PCM1_XENLA	Q9PVV4	PCM1_XENLA	pcm1	2031	Xenopus laevis	Pericentriolar material 1 protein	1:Experimental evidence at protein level	0.54	0.7638	0.99	1	0	1	1	0	1	546250	0	546250	6C(57.0214)		tr|A0A8J0TK82|A0A8J0TK82_XENLA
contam_sp|Q5D862|FILA2_HUMAN	Q5D862	FILA2_HUMAN	FLG2	2391	Homo sapiens	Filaggrin-2	1:Experimental evidence at protein level	0.5	0.6611	0.9835	1	1	1	1	1	1	520583	520583	520583
tr|A0A1L8FXL6|A0A1L8FXL6_XENLA	A0A1L8FXL6	A0A1L8FXL6_XENLA	drosha.L	1323	Xenopus laevis	ribonuclease 3 isoform X1	3:Protein inferred from homology	1.06	0.7065	0.9866	1	0	1	1	0	1	496769	0	496769			tr|A0A8J1L3M3|A0A8J1L3M3_XENLA
tr|A0A8J0VE86|A0A8J0VE86_XENLA	A0A8J0VE86	A0A8J0VE86_XENLA	serpinb6.L	379	Xenopus laevis	serpin family B member 6 L homeolog isoform X1	3:Protein inferred from homology	3.96	0.702	0.9863	1	1	1	1	1	1	473153	473153	473153
tr|A0A1L8GAK8|A0A1L8GAK8_XENLA	A0A1L8GAK8	A0A1L8GAK8_XENLA	dhx36.L	1000	Xenopus laevis	RNA helicase	4:Protein predicted	1.2	0.6375	0.9818	1	1	1	1	1	1	466721	466721	466721
tr|Q0IH65|Q0IH65_XENLA	Q0IH65	Q0IH65_XENLA	XB5733004.L	244	Xenopus laevis	LOC733268 protein	2:Experimental evidence at transcript level	2.87	0.6545	0.983	1	1	1	1	1	1	385272	385272	385272
tr|A0A8J0TXB6|A0A8J0TXB6_XENLA	A0A8J0TXB6	A0A8J0TXB6_XENLA	rpn2.S	650	Xenopus laevis	Dolichyl-diphosphooligosaccharide--protein glycosyltransferase subunit 2	3:Protein inferred from homology	2.31	0.9235	0.9973	1	0	1	1	0	1	323533	0	323533			tr|A0A8J0U5P7|A0A8J0U5P7_XENLA
tr|A0A8J0VAY8|A0A8J0VAY8_XENLA	A0A8J0VAY8	A0A8J0VAY8_XENLA	birc6.L	4830	Xenopus laevis	baculoviral IAP repeat-containing protein 6 isoform X1	4:Protein predicted	0.37	1	0.9891	2	0	2	2	0	2	0	0	0	2C(57.0214)		tr|A0A8J0VEV1|A0A8J0VEV1_XENLA
tr|A0A8J1MRW4|A0A8J1MRW4_XENLA	A0A8J1MRW4	A0A8J1MRW4_XENLA	tia1.S	385	Xenopus laevis	nucleolysin TIA-1 isoform X2	4:Protein predicted	3.12	0.9331	0.9977	1	0	1	1	0	1	0	0	0			tr|Q68EU5|Q68EU5_XENLA, tr|Q90WN0|Q90WN0_XENLA
tr|A0A1L8HWT7|A0A1L8HWT7_XENLA	A0A1L8HWT7	A0A1L8HWT7_XENLA	XB5727280.L	242	Xenopus laevis	uncharacterized protein XB5727280.L	4:Protein predicted	3.72	0.9154	0.997	1	0	1	1	0	1	0	0	0			tr|Q4V7J3|Q4V7J3_XENLA
tr|A0A8J1M0S3|A0A8J1M0S3_XENLA	A0A8J1M0S3	A0A8J1M0S3_XENLA	LOC121399267	313	Xenopus laevis	intelectin-1-like	4:Protein predicted	3.19	0.7932	0.9915	1	0	1	1	0	1	0	0	0	6C(57.0214)		tr|A0A8J1MQ90|A0A8J1MQ90_XENLA, tr|A0A8J1MRE3|A0A8J1MRE3_XENLA, tr|Q5U4L0|Q5U4L0_XENLA, tr|Q91719|Q91719_XENLA
