# Supplementary material for: Structural mechanisms for centrosomal recruitment and organization of the microtubule nucleator γ-TuRC
Source: Nat Commun. 2025 Mar 12;16:2453. doi: 10.1038/s41467-025-57729-2 (PMC11903878; doi:10.1038/s41467-025-57729-2)
Supplement: Supplementary file 4 — Supplementary Software 1 [file 41467_2025_57729_MOESM4_ESM.zip]

Archive with 135 entries (125 files):
- Scripts/
- __MACOSX/._Scripts
- Scripts/.DS_Store
- __MACOSX/Scripts/._.DS_Store
- Scripts/EDFig11_rototranslational_clustering/
- Scripts/TableS2_MINFLUX/
- Scripts/Fig3_conformational_analysis/
- Scripts/EDFig11_rototranslational_clustering/.DS_Store
- __MACOSX/Scripts/EDFig11_rototranslational_clustering/._.DS_Store
- Scripts/EDFig11_rototranslational_clustering/MTT_bin1.mrc
- __MACOSX/Scripts/EDFig11_rototranslational_clustering/._MTT_bin1.mrc
- Scripts/EDFig11_rototranslational_clustering/YTuRC.mrc
- __MACOSX/Scripts/EDFig11_rototranslational_clustering/._YTuRC.mrc
- Scripts/EDFig11_rototranslational_clustering/analyze_neighbors.m
- __MACOSX/Scripts/EDFig11_rototranslational_clustering/._analyze_neighbors.m
- Scripts/EDFig11_rototranslational_clustering/README.txt
- __MACOSX/Scripts/EDFig11_rototranslational_clustering/._README.txt
- Scripts/EDFig11_rototranslational_clustering/motl_final.em
- __MACOSX/Scripts/EDFig11_rototranslational_clustering/._motl_final.em
- Scripts/EDFig11_rototranslational_clustering/required_functions_from_TOM_AV3_packages/
- __MACOSX/Scripts/EDFig11_rototranslational_clustering/._required_functions_from_TOM_AV3_packages
- Scripts/TableS2_MINFLUX/231123_example_processed/
- __MACOSX/Scripts/TableS2_MINFLUX/._231123_example_processed
- Scripts/TableS2_MINFLUX/README_RDtoDF_LocPrec_PDF_dirloop_v4_3.txt
- __MACOSX/Scripts/TableS2_MINFLUX/._README_RDtoDF_LocPrec_PDF_dirloop_v4_3.txt
- Scripts/TableS2_MINFLUX/.DS_Store
- __MACOSX/Scripts/TableS2_MINFLUX/._.DS_Store
- Scripts/TableS2_MINFLUX/RDtoDF_LocPrec_PDF_dirloop_v4_3.ipynb
- __MACOSX/Scripts/TableS2_MINFLUX/._RDtoDF_LocPrec_PDF_dirloop_v4_3.ipynb
- Scripts/TableS2_MINFLUX/README_Filtered_dataprocessing_v1.txt
- __MACOSX/Scripts/TableS2_MINFLUX/._README_Filtered_dataprocessing_v1.txt
- Scripts/TableS2_MINFLUX/231123/
- __MACOSX/Scripts/TableS2_MINFLUX/._231123
- Scripts/Fig3_conformational_analysis/.DS_Store
- __MACOSX/Scripts/Fig3_conformational_analysis/._.DS_Store
- Scripts/Fig3_conformational_analysis/README_geom_analysis.txt
- __MACOSX/Scripts/Fig3_conformational_analysis/._README_geom_analysis.txt
- Scripts/Fig3_conformational_analysis/closedyTuRC_template.pdb
- __MACOSX/Scripts/Fig3_conformational_analysis/._closedyTuRC_template.pdb
- Scripts/Fig3_conformational_analysis/Inwards_Conf.pdb
- __MACOSX/Scripts/Fig3_conformational_analysis/._Inwards_Conf.pdb
- Scripts/Fig3_conformational_analysis/Outwards_Conf.pdb
- __MACOSX/Scripts/Fig3_conformational_analysis/._Outwards_Conf.pdb
- Scripts/Fig3_conformational_analysis/geom_analysis_yTuRCs.xlsx
- __MACOSX/Scripts/Fig3_conformational_analysis/._geom_analysis_yTuRCs.xlsx
- Scripts/Fig3_conformational_analysis/7AS4.pdb
- __MACOSX/Scripts/Fig3_conformational_analysis/._7AS4.pdb
- Scripts/Fig3_conformational_analysis/6V6S.pdb
- __MACOSX/Scripts/Fig3_conformational_analysis/._6V6S.pdb
- Scripts/EDFig11_rototranslational_clustering/required_functions_from_TOM_AV3_packages/pdist_xyzquat.m
- __MACOSX/Scripts/EDFig11_rototranslational_clustering/required_functions_from_TOM_AV3_packages/._pdist_xyzquat.m
- Scripts/EDFig11_rototranslational_clustering/required_functions_from_TOM_AV3_packages/tom_analyze_dist3.m
- __MACOSX/Scripts/EDFig11_rototranslational_clustering/required_functions_from_TOM_AV3_packages/._tom_analyze_dist3.m
- Scripts/EDFig11_rototranslational_clustering/required_functions_from_TOM_AV3_packages/av3_eul2quat.m
- __MACOSX/Scripts/EDFig11_rototranslational_clustering/required_functions_from_TOM_AV3_packages/._av3_eul2quat.m
- Scripts/EDFig11_rototranslational_clustering/required_functions_from_TOM_AV3_packages/av3_neighbor.m
- __MACOSX/Scripts/EDFig11_rototranslational_clustering/required_functions_from_TOM_AV3_packages/._av3_neighbor.m
- Scripts/EDFig11_rototranslational_clustering/required_functions_from_TOM_AV3_packages/av3_cluster_quaternions.m
- __MACOSX/Scripts/EDFig11_rototranslational_clustering/required_functions_from_TOM_AV3_packages/._av3_cluster_quaternions.m
- Scripts/EDFig11_rototranslational_clustering/required_functions_from_TOM_AV3_packages/shift_norm.m
- __MACOSX/Scripts/EDFig11_rototranslational_clustering/required_functions_from_TOM_AV3_packages/._shift_norm.m
- Scripts/EDFig11_rototranslational_clustering/required_functions_from_TOM_AV3_packages/tom_emread.m
- __MACOSX/Scripts/EDFig11_rototranslational_clustering/required_functions_from_TOM_AV3_packages/._tom_emread.m
- Scripts/EDFig11_rototranslational_clustering/required_functions_from_TOM_AV3_packages/av3_nnd_replicate_twoRefs.m
- __MACOSX/Scripts/EDFig11_rototranslational_clustering/required_functions_from_TOM_AV3_packages/._av3_nnd_replicate_twoRefs.m
- Scripts/EDFig11_rototranslational_clustering/required_functions_from_TOM_AV3_packages/av3_nnd_replicate.m
- __MACOSX/Scripts/EDFig11_rototranslational_clustering/required_functions_from_TOM_AV3_packages/._av3_nnd_replicate.m
- Scripts/TableS2_MINFLUX/231123_example_processed/_locprec_plot_summary.pdf
- __MACOSX/Scripts/TableS2_MINFLUX/231123_example_processed/.__locprec_plot_summary.pdf
- Scripts/TableS2_MINFLUX/231123_example_processed/231123-123107_minflux_loc_xy_plot.png
- __MACOSX/Scripts/TableS2_MINFLUX/231123_example_processed/._231123-123107_minflux_loc_xy_plot.png
- Scripts/TableS2_MINFLUX/231123_example_processed/231123-123107_minflux_efo_cfr_dcr.png
- __MACOSX/Scripts/TableS2_MINFLUX/231123_example_processed/._231123-123107_minflux_efo_cfr_dcr.png
- Scripts/TableS2_MINFLUX/231123_example_processed/231123-123107_minflux.csv
- __MACOSX/Scripts/TableS2_MINFLUX/231123_example_processed/._231123-123107_minflux.csv
- Scripts/TableS2_MINFLUX/231123_example_processed/231123-123107_minflux_corr_filt_locprec.csv
- __MACOSX/Scripts/TableS2_MINFLUX/231123_example_processed/._231123-123107_minflux_corr_filt_locprec.csv
- Scripts/TableS2_MINFLUX/231123_example_processed/231123-123107_minflux.npy
- __MACOSX/Scripts/TableS2_MINFLUX/231123_example_processed/._231123-123107_minflux.npy
- Scripts/TableS2_MINFLUX/231123_example_processed/231123-123107_minflux_efo_cfr_chimera.png
- __MACOSX/Scripts/TableS2_MINFLUX/231123_example_processed/._231123-123107_minflux_efo_cfr_chimera.png
- Scripts/TableS2_MINFLUX/231123_example_processed/231123-123107_minflux_locprec.png
- __MACOSX/Scripts/TableS2_MINFLUX/231123_example_processed/._231123-123107_minflux_locprec.png
- Scripts/TableS2_MINFLUX/231123_example_processed/231123_processed_data/
- __MACOSX/Scripts/TableS2_MINFLUX/231123_example_processed/._231123_processed_data
- Scripts/TableS2_MINFLUX/231123_example_processed/231123-123107_minflux_corr_filt_locprec.png
- __MACOSX/Scripts/TableS2_MINFLUX/231123_example_processed/._231123-123107_minflux_corr_filt_locprec.png
- Scripts/TableS2_MINFLUX/231123_example_processed/231123-123107_minflux_corr_filt.csv
- __MACOSX/Scripts/TableS2_MINFLUX/231123_example_processed/._231123-123107_minflux_corr_filt.csv
- Scripts/TableS2_MINFLUX/231123_example_processed/Filtered_dataprocessing_v1.ipynb
- __MACOSX/Scripts/TableS2_MINFLUX/231123_example_processed/._Filtered_dataprocessing_v1.ipynb
- Scripts/TableS2_MINFLUX/231123_example_processed/231123-123107_minflux_locprec.csv
- __MACOSX/Scripts/TableS2_MINFLUX/231123_example_processed/._231123-123107_minflux_locprec.csv
- Scripts/TableS2_MINFLUX/231123_example_processed/231123-123107_minflux_efo_cfr_chimera.csv
- __MACOSX/Scripts/TableS2_MINFLUX/231123_example_processed/._231123-123107_minflux_efo_cfr_chimera.csv
- Scripts/TableS2_MINFLUX/231123_example_processed/231123-123107_minflux_chimera.csv
- __MACOSX/Scripts/TableS2_MINFLUX/231123_example_processed/._231123-123107_minflux_chimera.csv
- Scripts/TableS2_MINFLUX/231123_example_processed/.ipynb_checkpoints/
- __MACOSX/Scripts/TableS2_MINFLUX/231123_example_processed/._.ipynb_checkpoints
- Scripts/TableS2_MINFLUX/231123_example_processed/231123-123107_minflux_loc_xy_plotdrift.png
- __MACOSX/Scripts/TableS2_MINFLUX/231123_example_processed/._231123-123107_minflux_loc_xy_plotdrift.png
- Scripts/TableS2_MINFLUX/231123_example_processed/231123-123107_minflux_locprec_tracedur.png
- __MACOSX/Scripts/TableS2_MINFLUX/231123_example_processed/._231123-123107_minflux_locprec_tracedur.png
- Scripts/TableS2_MINFLUX/231123_example_processed/231123_acquisition_info.pdf
- __MACOSX/Scripts/TableS2_MINFLUX/231123_example_processed/._231123_acquisition_info.pdf
- Scripts/TableS2_MINFLUX/231123_example_processed/231123-123107_minflux_locx_locy_locz.png
- __MACOSX/Scripts/TableS2_MINFLUX/231123_example_processed/._231123-123107_minflux_locx_locy_locz.png
- Scripts/TableS2_MINFLUX/231123_example_processed/231123_efo_cfr_plot_summary.pdf
- __MACOSX/Scripts/TableS2_MINFLUX/231123_example_processed/._231123_efo_cfr_plot_summary.pdf
- Scripts/TableS2_MINFLUX/231123_example_processed/mock.txt
- __MACOSX/Scripts/TableS2_MINFLUX/231123_example_processed/._mock.txt
- Scripts/TableS2_MINFLUX/231123_example_processed/231123-123107_minflux_corr.csv
- __MACOSX/Scripts/TableS2_MINFLUX/231123_example_processed/._231123-123107_minflux_corr.csv
- Scripts/TableS2_MINFLUX/231123/231123-123107_minflux.npy
- __MACOSX/Scripts/TableS2_MINFLUX/231123/._231123-123107_minflux.npy
- Scripts/TableS2_MINFLUX/231123/Filtered_dataprocessing_v1.ipynb
- __MACOSX/Scripts/TableS2_MINFLUX/231123/._Filtered_dataprocessing_v1.ipynb
- Scripts/TableS2_MINFLUX/231123/mock.txt
- __MACOSX/Scripts/TableS2_MINFLUX/231123/._mock.txt
- Scripts/TableS2_MINFLUX/231123_example_processed/231123_processed_data/_locprec_plot_summary.pdf
- __MACOSX/Scripts/TableS2_MINFLUX/231123_example_processed/231123_processed_data/.__locprec_plot_summary.pdf
- Scripts/TableS2_MINFLUX/231123_example_processed/231123_processed_data/231123-123107_minflux.csv
- __MACOSX/Scripts/TableS2_MINFLUX/231123_example_processed/231123_processed_data/._231123-123107_minflux.csv
- Scripts/TableS2_MINFLUX/231123_example_processed/231123_processed_data/231123-123107_minflux_corr_filt_locprec.csv
- __MACOSX/Scripts/TableS2_MINFLUX/231123_example_processed/231123_processed_data/._231123-123107_minflux_corr_filt_locprec.csv
- Scripts/TableS2_MINFLUX/231123_example_processed/231123_processed_data/231123-123107_minflux_chimera.csv
- __MACOSX/Scripts/TableS2_MINFLUX/231123_example_processed/231123_processed_data/._231123-123107_minflux_chimera.csv
- Scripts/TableS2_MINFLUX/231123_example_processed/231123_processed_data/231123_efo_cfr_plot_summary.pdf
- __MACOSX/Scripts/TableS2_MINFLUX/231123_example_processed/231123_processed_data/._231123_efo_cfr_plot_summary.pdf
- Scripts/TableS2_MINFLUX/231123_example_processed/231123_processed_data/npy/
- __MACOSX/Scripts/TableS2_MINFLUX/231123_example_processed/231123_processed_data/._npy
- Scripts/TableS2_MINFLUX/231123_example_processed/.ipynb_checkpoints/Filtered_dataprocessing_v1-checkpoint.ipynb
- __MACOSX/Scripts/TableS2_MINFLUX/231123_example_processed/.ipynb_checkpoints/._Filtered_dataprocessing_v1-checkpoint.ipynb
- Scripts/TableS2_MINFLUX/231123_example_processed/231123_processed_data/npy/231123-123107_minflux.npy
- __MACOSX/Scripts/TableS2_MINFLUX/231123_example_processed/231123_processed_data/npy/._231123-123107_minflux.npy
