# Supplementary material for: Structural mechanisms for centrosomal recruitment and organization of the microtubule nucleator γ-TuRC
Source: Nat Commun. 2025 Mar 12;16:2453. doi: 10.1038/s41467-025-57729-2 (PMC11903878; doi:10.1038/s41467-025-57729-2)
Supplement: Supplementary file 4 — Supplementary Software 1 [file 41467_2025_57729_MOESM4_ESM.zip › Scripts/EDFig11_rototranslational_clustering/README.txt]

1. System requirements
- Installation of MATLAB
- tested on MATLAB R2023a

2. Installation Guide
- Place the content of this folder into your MATLAB working directory
- Add the included functions from the published TOM and AV3 packages into your MATLAB path (or copy them directly into your working directory)

3. Demo/Instructions for use
- run the script analyze_neighbors.m in your MATLAB working directory
- running the script should take less than 2 minutes
- this will reproduce the clustering as shown in ED Fig. 11 and generate an EM density volume reflecting the preferred orientation.
