# Supplementary material for: Structural mechanisms for centrosomal recruitment and organization of the microtubule nucleator γ-TuRC
Source: Nat Commun. 2025 Mar 12;16:2453. doi: 10.1038/s41467-025-57729-2 (PMC11903878; doi:10.1038/s41467-025-57729-2)
Supplement: Supplementary file 4 — Supplementary Software 1 [file 41467_2025_57729_MOESM4_ESM.zip › Scripts/TableS2_MINFLUX/README_RDtoDF_LocPrec_PDF_dirloop_v4_3.txt]

1. System requirements
- python 3.11.4 or higher
- Anaconda distributer and start jupyter notebook/lab from terminal  
 
2. General comment: 
Jupyter notebook :RDtoDF_LocPrec_PDF_dirloop_v4_3.ipynb
was used to create csv files and others from the npy raw files obtained from MINFLUX experiment

Jupyter notebook :Filtered_dataprocessing_v1.ipynb
was used subsequently to create a folder with all files that are passed 
on to the collaborators

3. Installation Guide
- place script into folder that contains subfolder with MINFLUX raw data .npy file
- pip install fpdf (not mandatory)

4. Demo/Instructions for use
- run all cells of script in jupyter notebook or jupyter lab
- running the script should take less than 2 minutes, if only one file is processed
- the output files are:
1. csv file with the raw data of the last MINFLUX iteration that is used for data visualization and further analysis 
2. csv file with the localization precision and plots
3. plot of MINFLUX quality parameter efo and cfr, dcr if two color acquisition was performed
4. plot of drift
5. plot of localizations
6. pdf file that provides comments to measurement and some parameters for quality check 
