# Supplementary material for: Structural mechanisms for centrosomal recruitment and organization of the microtubule nucleator γ-TuRC
Source: Nat Commun. 2025 Mar 12;16:2453. doi: 10.1038/s41467-025-57729-2 (PMC11903878; doi:10.1038/s41467-025-57729-2)
Supplement: Supplementary file 4 — Supplementary Software 1 [file 41467_2025_57729_MOESM4_ESM.zip › Scripts/TableS2_MINFLUX/RDtoDF_LocPrec_PDF_dirloop_v4_3.ipynb]

# %% [code]
### If numpy file is empty, script currently stops running, need to delete this numpy file from folder

# %% [code]
from platform import python_version

print(python_version())

# %% [code]
### Script, load raw data numpy minflux file, sort important parameters for 
### quality control of acquisition into data frame 
### visualize qc parameters 
### calculate localization precision

### load required modules 
import os 
import pandas as pd
import numpy as np
import matplotlib.pyplot as plt
import seaborn as sns
import glob
from fpdf import FPDF  # this module requires to be installed 
from pathlib import Path

# %% [code]
########## ----- author Charlotte Kaplan 2022-2023, all rights reserved -------------

# %% [code]
# check if you are in the correct working directory
path = os.getcwd()
print(path)

# lists all the files and directories in your cwd
list_dir = os.listdir() 
list_dir

# %% [code]
# path = '/Users/charlottekaplan/Documents/Minflux/z stability read out/test_script_v4' 
# dir_work = list_dir[2]
# dir_work
# fullpath = path + '/' + dir_work
# fullpath
# os.chdir(fullpath)
# list_csv = glob.glob('*.csv')

# %% [markdown]
#### Function1: Generate csv file of 2D or 3D raw data and save

# %% [code]
def empty_df():
    '''
    Reads in all npy filenames in working directory and creates a dictionary with empty
    dataframes with the respective filenames. Function written in a specific way, so that first time running in the folder creates empty csv files 
    of all numpy files. There should never be a case, when not all csv files exist, since then the missing csv files will not be generated 
    anymore in hinsight. This would need to be implemented. 
    '''
    
    
    list_npy = glob.glob('*_minflux.npy')
    list_lennpy = len(list_npy)
    
    list_csv = glob.glob('*_minflux.csv') 
    list_lencsv = len(list_csv)
    
    if list_lencsv == 0: 
        print('--- csv files are generated--- \n')

        #list_files = glob.glob('*.npy') # reads in npy files in a list 

        #df_dict = {}  # creates a dictionary that will contain the new data frames 

        #create empty data frames and add to dictionary
        
        

        df_dict = {}  # creates a dictionary that will contain the new data frames 

    #create empty data frames and add to dictionary

        for file in list_npy:
            df_dict[file] = pd.DataFrame(columns = ['locx','locy','locz', 
                                      'lncx','lncy','lncz',
                                      'cfr','ecc','eco','efo','efc','dcr',
                                      'fbg', 'tim','tid'])

        
            filename = file
            df_dict[file].to_csv(filename[:-3]+'csv')

    else: print('--- csv files already exist--- \n') 
    
    #print(list_files,'\n')
    #print(file)

    return 

# %% [code]


# %% [markdown]
#### Function2: Fill empty data frames with data from npy raw data file

# %% [code]
def rawdata_to_df():
    
    '''
    Extracts data from numpy structured array and writes the relevant parameters into a new data frame. 
    This is saved as a csv file.
    Arg: filename
    Returns: dictionary of dataframes
    '''
    
    
    list_csv = glob.glob('*_minflux.csv')
    list_npy = glob.glob('*_minflux.npy')
    
    # looping throuhg previous empty generated csv files
    for k in range(0,len(list_csv)):
        df_temp = pd.read_csv(list_csv[k])
        
        df_temp.drop(columns=df_temp.columns[0], axis=1,  inplace=True)
        
        print(list_csv[k])
        
     
        
        filename=list_csv[k]
        
        file_array = filename[:-3]+'npy'
        
        
        
        arr_loaded = np.load(file_array)
        
        print('--- loaded empty dataframe and raw data array --- \n')
        print(list_csv[k])
        print(file_array)
        
        if df_temp.shape[0] == 0: 
            print('-> csv file is filled')


            # # load numpy file 
            # arr_loaded = np.load(filename) # I loop the function through the npy filenames

            
            ######---------- write 3D raw data into a data frame 
            if len(arr_loaded['itr']['loc'][0]) == 10:
                print('3D data set \n')

                #------------------------------
                # Coordinates of localizations, drift corrected by beamline monitoring
                #------------------------------
                # extract locx values and into write in df

                list_locx = []

                for i in range(0,arr_loaded['itr'].shape[0]):

                    # get x localization value, assume it belongs to the last iteration
                    # [i] looping through iteration
                    # [4] last iteration, 2D 5 iterations
                    # [0] x-value

                    value_temp_locx = arr_loaded['itr']['loc'][i][9][0]

                    # write value into a list 
                    list_locx.append(value_temp_locx)

                df_temp.loc[:,'locx'] = list_locx

                #df_sorted_raw_data['locx'] = list_locx

                #print(df_sorted_raw_data.head())


                #-------------------------------
                # extract locyvalues and into write in df

                list_locy = []

                for i in range(0,arr_loaded['itr'].shape[0]):

                    # get y localization value, assume it belongs to the last iteration
                    # [i] looping through iteration
                    # [4] last iteration, 2D 5 iterations
                    # [1] y-value

                    value_temp_locy = arr_loaded['itr']['loc'][i][9][1]

                    # write value into a list 
                    list_locy.append(value_temp_locy)

                df_temp.loc[:,'locy'] = list_locy

                #df_sorted_raw_data['locy'] = list_locy

                #print(df_sorted_raw_data.head())


                #-------------------------------
                # extract loczvalues and into write in df

                list_locz = []

                for i in range(0,arr_loaded['itr'].shape[0]):

                    # get z localization value, assume it belongs to the last iteration
                    # [i] looping through iteration
                    # [4] last iteration, 2D 5 iterations
                    # [2] z-value

                    value_temp_locz= arr_loaded['itr']['loc'][i][9][2]
                    #print(ds_value_temp)
                    #break
                    # write dcr value into a list 
                    list_locz.append(value_temp_locz)

                df_temp.loc[:,'locz'] = list_locz

                #df_sorted_raw_data['locz'] = list_locz

                #print(df_sorted_raw_data.head())


                #------------------------------
                # Coordinates of localizations, not drift corrected
                #------------------------------
                # extract lncx values and into write in df

                list_lncx = []

                for i in range(0,arr_loaded['itr'].shape[0]):

                    # get x localization value, assume it belongs to the last iteration
                    # [i] looping through iteration
                    # [4] last iteration, 2D 5 iterations
                    # [0] x-value

                    value_temp_lncx= arr_loaded['itr']['lnc'][i][9][0]
                    # write value into a list 
                    list_lncx.append(value_temp_lncx)

                df_temp.loc[:,'lncx'] = list_lncx    

                #df_sorted_raw_data['lncx'] = list_lncx

                #print(df_sorted_raw_data.head())

                #------------------------------
                # extract lncy values and into write in df

                list_lncy = []

                for i in range(0,arr_loaded['itr'].shape[0]):

                    # get y localization value, assume it belongs to the last iteration
                    # [i] looping through iteration
                    # [4] last iteration, 2D 5 iterations
                    # [1] y-value    

                    value_temp_lncy= arr_loaded['itr']['lnc'][i][9][1]

                    # write value into a list 
                    list_lncy.append(value_temp_lncy)

                df_temp.loc[:,'lncy'] = list_lncy

                #df_sorted_raw_data['lncy'] = list_lncy

                #print(df_sorted_raw_data.head())

                #------------------------------
                # extract lncz values and into write in df

                list_lncz = []

                for i in range(0,arr_loaded['itr'].shape[0]):

                    # get z localization value, assume it belongs to the last iteration
                    # [i] looping through iteration
                    # [4] last iteration, 2D 5 iterations
                    # [2] z-value 

                    value_temp_lncz= arr_loaded['itr']['lnc'][i][9][2]

                    # write value into a list 
                    list_lncz.append(value_temp_lncz)

                df_temp.loc[:,'lncz'] = list_lncz

                #df_sorted_raw_data['lncz'] = list_lncz

                #print(df_sorted_raw_data.head())

                #------------------------------
                # Center frequency ratio
                #------------------------------

                list_cfr = []

                for i in range(0,arr_loaded['itr'].shape[0]):

                    # get center frequency ratio value, assume it belongs to the last iteration
                    # [i] looping through iteration
                    # [4] last iteration, 2D 5 iterations


                    value_temp_cfr= arr_loaded['itr']['cfr'][i][6]

                    # write value into a list 
                    list_cfr.append(value_temp_cfr)

                df_temp.loc[:,'cfr'] = list_cfr

                #df_sorted_raw_data['cfr'] = list_cfr

                #print(df_sorted_raw_data.head())

                #------------------------------
                # effective frequencies at offset frequency ratio
                #------------------------------

                list_efo = []

                for i in range(0,arr_loaded['itr'].shape[0]):

                    # get efo value, assume it belongs to the last iteration
                    # [i] looping through iteration
                    # [4] last iteration, 2D 5 iterations


                    value_temp_efo= arr_loaded['itr']['efo'][i][9]

                    # write value into a list 
                    list_efo.append(value_temp_efo)

                df_temp.loc[:,'efo'] = list_efo

                #df_sorted_raw_data['efo'] = list_efo

                #print(df_sorted_raw_data.head())

                #------------------------------
                # effective frequencies at center frequency ratio
                #------------------------------

                list_efc = []

                for i in range(0,arr_loaded['itr'].shape[0]):

                    # get efc value, assume it belongs to the last iteration
                    # [i] looping through iteration
                    # [4] last iteration, 2D 5 iterations


                    value_temp_efc= arr_loaded['itr']['efc'][i][6]

                    # write value into a list 
                    list_efc.append(value_temp_efc)

                df_temp.loc[:,'efc'] = list_efc

                #df_sorted_raw_data['efc'] = list_efc

                #print(df_sorted_raw_data.head())


                #------------------------------
                # dyes contrast ratio
                #------------------------------

                list_dcr = []

                for i in range(0,arr_loaded['itr'].shape[0]):

                    # get dcr value, assume it belongs to the last iteration
                    # [i] looping through iteration
                    # [4] last iteration, 2D 5 iterations


                    value_temp_dcr= arr_loaded['itr']['dcr'][i][9]

                    # write value into a list 
                    list_dcr.append(value_temp_dcr)

                df_temp.loc[:,'dcr'] = list_dcr

                #df_sorted_raw_data['dcr'] = list_dcr

                #print(df_sorted_raw_data.head())

                #------------------------------
                # fluorescence background, double check if corrected value extracted
                #------------------------------

                list_fbg = []

                for i in range(0,arr_loaded['itr'].shape[0]):

                    # get fbg value, assume it belongs to the last iteration
                    # [i] looping through iteration
                    # [4] last iteration, 2D 5 iterations


                    value_temp_fbg= arr_loaded['itr']['fbg'][i][9]

                    # write value into a list 
                    list_fbg.append(value_temp_fbg)

                df_temp.loc[:,'fbg'] = list_fbg

                #df_sorted_raw_data['fbg'] = list_fbg

                #print(df_sorted_raw_data.head())

                #------------------------------
                # time?, double check if corrected value extracted
                #------------------------------

                list_tim = []

                for i in range(0,arr_loaded['itr'].shape[0]):

                    # get fbg value, assume it belongs to the last iteration
                    # [i] looping through iteration
                    # [4] last iteration, 2D 5 iterations


                    value_temp_tim= arr_loaded['tim'][i]

                    # write value into a list 
                    list_tim.append(value_temp_tim)

                df_temp.loc[:,'tim'] = list_tim

                #df_sorted_raw_data['tim'] = list_tim

                #print(df_sorted_raw_data.head())

                #------------------------------
                # time idendity, double check if corrected value extracted
                #------------------------------

                list_tid = []

                for i in range(0,arr_loaded['itr'].shape[0]):

                    # get time id value, assume it belongs to the last iteration
                    # [i] looping through iteration
                    # [4] last iteration, 2D 5 iterations


                    value_temp_tid= arr_loaded['tid'][i]

                    # write value into a list 
                    list_tid.append(value_temp_tid)

                df_temp.loc[:,'tid'] = list_tid

                #df_sorted_raw_data['tid'] = list_tid

                #print(df_sorted_raw_data.head())

                #------------------------------
                # ecc
                #------------------------------

                list_ecc = []

                for i in range(0,arr_loaded['itr'].shape[0]):

                    # get ecc value, assume it belongs to the last iteration
                    # [i] looping through iteration
                    # [4] last iteration, 2D 5 iterations


                    value_temp_ecc= arr_loaded['itr']['ecc'][i][6]

                    # write value into a list 
                    list_ecc.append(value_temp_ecc)

                df_temp.loc[:,'ecc'] = list_ecc

                #df_sorted_raw_data['ecc'] = list_ecc

                #print(df_sorted_raw_data.head())

                #------------------------------
                # eco
                #------------------------------

                list_eco = []

                for i in range(0,arr_loaded['itr'].shape[0]):

                    # get eco value, assume it belongs to the last iteration
                    # [i] looping through iteration
                    # [4] last iteration, 2D 5 iterations


                    value_temp_eco= arr_loaded['itr']['eco'][i][9]

                    # write value into a list 
                    list_eco.append(value_temp_eco)

                df_temp.loc[:,'eco'] = list_eco

                #-------------
                # add new column length of tid as a label 
                #--------------------

                list_tid_ln = [] #make an empty list for tid length
                list_id = df_temp.loc[:,'tid'].unique() #extract the unique tid values

                # loop over list id and write the length of each tid to the respective loc tid in the data frame       

                for k in range(0,len(list_id)):

                    mask = df_temp.loc[:,'tid'] == list_id[k]
                    df_temp_1 = df_temp[mask]

                    for i in range(0,len(df_temp_1)):


                        list_tid_ln.append(len(df_temp_1))


                # add column length of tid to df            
                df_temp['tid_len'] = list_tid_ln


                
                # print('Shape of new df:', df_temp.shape)
                # print('New df of raw data:', display(df_temp.head()))


                #save data frame in csv file
                
                df_temp.to_csv(filename)
                
                print(display(df_temp.head()))


            ######---------- write 2D raw data into a data frame    
            else: 
                print('2D data set \n')

                list_locx = []

                for i in range(0,arr_loaded['itr'].shape[0]):

                    # get x localization value, assume it belongs to the last iteration
                    # [i] looping through iteration
                    # [4] last iteration, 2D 5 iterations
                    # [0] x-value

                    value_temp_locx = arr_loaded['itr']['loc'][i][4][0]

                    # write value into a list 
                    list_locx.append(value_temp_locx)

                df_temp.loc[:,'locx'] = list_locx

                #df_sorted_raw_data['locx'] = list_locx

                #print(df_sorted_raw_data.head())


                #-------------------------------
                # extract locyvalues and into write in df

                list_locy = []

                for i in range(0,arr_loaded['itr'].shape[0]):

                    # get y localization value, assume it belongs to the last iteration
                    # [i] looping through iteration
                    # [4] last iteration, 2D 5 iterations
                    # [1] y-value

                    value_temp_locy = arr_loaded['itr']['loc'][i][4][1]

                    # write value into a list 
                    list_locy.append(value_temp_locy)

                df_temp.loc[:,'locy'] = list_locy

                #df_sorted_raw_data['locy'] = list_locy

                #print(df_sorted_raw_data.head())


                #-------------------------------
                # extract loczvalues and into write in df

                list_locz = []

                for i in range(0,arr_loaded['itr'].shape[0]):

                    # get z localization value, assume it belongs to the last iteration
                    # [i] looping through iteration
                    # [4] last iteration, 2D 5 iterations
                    # [2] z-value

                    value_temp_locz= arr_loaded['itr']['loc'][i][4][2]
                    #print(ds_value_temp)
                    #break
                    # write dcr value into a list 
                    list_locz.append(value_temp_locz)

                df_temp.loc[:,'locz'] = list_locz

                #df_sorted_raw_data['locz'] = list_locz

                #print(df_sorted_raw_data.head())


                #------------------------------
                # Coordinates of localizations, not drift corrected
                #------------------------------
                # extract lncx values and into write in df

                list_lncx = []

                for i in range(0,arr_loaded['itr'].shape[0]):

                    # get x localization value, assume it belongs to the last iteration
                    # [i] looping through iteration
                    # [4] last iteration, 2D 5 iterations
                    # [0] x-value

                    value_temp_lncx= arr_loaded['itr']['lnc'][i][4][0]
                    # write value into a list 
                    list_lncx.append(value_temp_lncx)

                df_temp.loc[:,'lncx'] = list_lncx    

                #df_sorted_raw_data['lncx'] = list_lncx

                #print(df_sorted_raw_data.head())

                #------------------------------
                # extract lncy values and into write in df

                list_lncy = []

                for i in range(0,arr_loaded['itr'].shape[0]):

                    # get y localization value, assume it belongs to the last iteration
                    # [i] looping through iteration
                    # [4] last iteration, 2D 5 iterations
                    # [1] y-value    

                    value_temp_lncy= arr_loaded['itr']['lnc'][i][4][1]

                    # write value into a list 
                    list_lncy.append(value_temp_lncy)

                df_temp.loc[:,'lncy'] = list_lncy

                #df_sorted_raw_data['lncy'] = list_lncy

                #print(df_sorted_raw_data.head())

                #------------------------------
                # extract lncz values and into write in df

                list_lncz = []

                for i in range(0,arr_loaded['itr'].shape[0]):

                    # get z localization value, assume it belongs to the last iteration
                    # [i] looping through iteration
                    # [4] last iteration, 2D 5 iterations
                    # [2] z-value 

                    value_temp_lncz= arr_loaded['itr']['lnc'][i][4][2]

                    # write value into a list 
                    list_lncz.append(value_temp_lncz)

                df_temp.loc[:,'lncz'] = list_lncz

                #df_sorted_raw_data['lncz'] = list_lncz

                #print(df_sorted_raw_data.head())

                #------------------------------
                # Center frequency ratio
                #------------------------------

                list_cfr = []

                for i in range(0,arr_loaded['itr'].shape[0]):

                    # get center frequency ratio value, assume it belongs to the last iteration
                    # [i] looping through iteration
                    # [4] last iteration, 2D 5 iterations


                    value_temp_cfr= arr_loaded['itr']['cfr'][i][4]

                    # write value into a list 
                    list_cfr.append(value_temp_cfr)

                df_temp.loc[:,'cfr'] = list_cfr

                #df_sorted_raw_data['cfr'] = list_cfr

                #print(df_sorted_raw_data.head())

                #------------------------------
                # effective frequencies at offset frequency ratio
                #------------------------------

                list_efo = []

                for i in range(0,arr_loaded['itr'].shape[0]):

                    # get efo value, assume it belongs to the last iteration
                    # [i] looping through iteration
                    # [4] last iteration, 2D 5 iterations


                    value_temp_efo= arr_loaded['itr']['efo'][i][4]

                    # write value into a list 
                    list_efo.append(value_temp_efo)

                df_temp.loc[:,'efo'] = list_efo

                #df_sorted_raw_data['efo'] = list_efo

                #print(df_sorted_raw_data.head())

                #------------------------------
                # effective frequencies at center frequency ratio
                #------------------------------

                list_efc = []

                for i in range(0,arr_loaded['itr'].shape[0]):

                    # get efc value, assume it belongs to the last iteration
                    # [i] looping through iteration
                    # [4] last iteration, 2D 5 iterations


                    value_temp_efc= arr_loaded['itr']['efc'][i][4]

                    # write value into a list 
                    list_efc.append(value_temp_efc)

                df_temp.loc[:,'efc'] = list_efc

                #df_sorted_raw_data['efc'] = list_efc

                #print(df_sorted_raw_data.head())


                #------------------------------
                # dyes contrast ratio
                #------------------------------

                list_dcr = []

                for i in range(0,arr_loaded['itr'].shape[0]):

                    # get dcr value, assume it belongs to the last iteration
                    # [i] looping through iteration
                    # [4] last iteration, 2D 5 iterations


                    value_temp_dcr= arr_loaded['itr']['dcr'][i][4]

                    # write value into a list 
                    list_dcr.append(value_temp_dcr)

                df_temp.loc[:,'dcr'] = list_dcr

                #df_sorted_raw_data['dcr'] = list_dcr

                #print(df_sorted_raw_data.head())

                #------------------------------
                # fluorescence background, double check if corrected value extracted
                #------------------------------

                list_fbg = []

                for i in range(0,arr_loaded['itr'].shape[0]):

                    # get fbg value, assume it belongs to the last iteration
                    # [i] looping through iteration
                    # [4] last iteration, 2D 5 iterations


                    value_temp_fbg= arr_loaded['itr']['fbg'][i][4]

                    # write value into a list 
                    list_fbg.append(value_temp_fbg)

                df_temp.loc[:,'fbg'] = list_fbg

                #df_sorted_raw_data['fbg'] = list_fbg

                #print(df_sorted_raw_data.head())

                #------------------------------
                # time?, double check if corrected value extracted
                #------------------------------

                list_tim = []

                for i in range(0,arr_loaded['itr'].shape[0]):

                    # get fbg value, assume it belongs to the last iteration
                    # [i] looping through iteration
                    # [4] last iteration, 2D 5 iterations


                    value_temp_tim= arr_loaded['tim'][i]

                    # write value into a list 
                    list_tim.append(value_temp_tim)

                df_temp.loc[:,'tim'] = list_tim

                #df_sorted_raw_data['tim'] = list_tim

                #print(df_sorted_raw_data.head())

                #------------------------------
                # time idendity, double check if corrected value extracted
                #------------------------------

                list_tid = []

                for i in range(0,arr_loaded['itr'].shape[0]):

                    # get time id value, assume it belongs to the last iteration
                    # [i] looping through iteration
                    # [4] last iteration, 2D 5 iterations


                    value_temp_tid= arr_loaded['tid'][i]

                    # write value into a list 
                    list_tid.append(value_temp_tid)

                df_temp.loc[:,'tid'] = list_tid

                #df_sorted_raw_data['tid'] = list_tid

                #print(df_sorted_raw_data.head())

                #------------------------------
                # ecc
                #------------------------------

                list_ecc = []

                for i in range(0,arr_loaded['itr'].shape[0]):

                    # get ecc value, assume it belongs to the last iteration
                    # [i] looping through iteration
                    # [4] last iteration, 2D 5 iterations


                    value_temp_ecc= arr_loaded['itr']['ecc'][i][4]

                    # write value into a list 
                    list_ecc.append(value_temp_ecc)

                df_temp.loc[:,'ecc'] = list_ecc

                #df_sorted_raw_data['ecc'] = list_ecc

                #print(df_sorted_raw_data.head())

                #------------------------------
                # eco
                #------------------------------

                list_eco = []

                for i in range(0,arr_loaded['itr'].shape[0]):

                    # get eco value, assume it belongs to the last iteration
                    # [i] looping through iteration
                    # [4] last iteration, 2D 5 iterations


                    value_temp_eco= arr_loaded['itr']['eco'][i][4]

                    # write value into a list 
                    list_eco.append(value_temp_eco)

                df_temp.loc[:,'eco'] = list_eco

                #-------------
                # add new column length of tid as a label 
                #--------------------

                list_tid_ln = [] #make an empty list for tid length
                list_id = df_temp.loc[:,'tid'].unique() #extract the unique tid values

                # loop over list id and write the length of each tid to the respective loc tid in the data frame       

                for k in range(0,len(list_id)):

                    mask = df_temp.loc[:,'tid'] == list_id[k]
                    df_temp_1 = df_temp[mask]

                    for i in range(0,len(df_temp_1)):


                        list_tid_ln.append(len(df_temp_1))


                # add column length of tid to df            
                df_temp['tid_len'] = list_tid_ln


                
                # print('Shape of new df:', df_temp.shape)
                # print('New df of raw data:', display(df_temp.head()))

        
                
                df_temp.to_csv(filename)
                
                print(display(df_temp.head()))
                
                
        else: print('\n -> csv already filled, no further action \n')
        continue
        
    return 
        

# %% [markdown]
#### Function3: Make figure of efo, cfr, dcr

# %% [code]
def make_fig_par():
    

    '''create figure plots of efo, cfr and dcr and save as png file'''
        
#     #read all csv file names in folder into a list
#     list_file_csv = glob.glob('*_minflux.csv')
    
#     for file in list_file_csv:
    
    list_file_csv = glob.glob('*_minflux.csv')
    
    list_png = glob.glob('*_minflux_efo_cfr_dcr.png')
    
    if len(list_png) == 0:
    
        for i in range(0,len(list_file_csv)):

            filename = list_file_csv[i]

            df = pd.read_csv(filename)
            #usecols=['efo', 'cfr', 'dcr']


            #df_plot = df_dict[filename]

            fig, ax = plt.subplots(1,3, figsize = (14, 6))
            fig.suptitle(filename, fontsize=16)

            efo_median=np.median(df.loc[:,'efo'])*10**-3

            efo_mean=np.mean(df.loc[:,'efo'])*10**-3


            df_efo = df.loc[:,'efo']*10**-3
            sns.histplot(data=df_efo,ax=ax[0],color='r').set(title='Efo median: {} kHz \n Efo mean: {} kHz'.format(round(efo_median,2),round(efo_mean,2)))

            ax[0].set(xlim=(0, 250))

            cfr_median=np.median(df.loc[:,'cfr'])
            cfr_mean=np.mean(df.loc[:,'cfr'])
            sns.histplot(data=df.loc[:,'cfr'],ax=ax[1]).set(title='Cfr median: {}\n Cfr mean: {}'.format(round(cfr_median,2),round(cfr_mean,2)))

            dcr_median=np.median(df.loc[:,'dcr'])
            dcr_mean=np.mean(df.loc[:,'dcr'])      
            dcr_std=np.std(df.loc[:,'dcr'])   
            sns.histplot(data=df.loc[:,'dcr'],ax=ax[2],color='g').set(title='Dcr median: {}\n Dcr mean: {} \n Dcr 2*std: {}'.format(round(dcr_median,2),round(dcr_mean,2),round(dcr_std*2,4)))

            filename_par = filename[:-4]+'_efo_cfr_dcr.png'


            plt.tight_layout()

            plt.savefig(filename_par, 
                        transparent=False,  
                        facecolor='white')
    else: print('\n--- plots efo,cfr,dcr already generated:',list_png, '\n')
    return


# %% [markdown]
#### Function4: Plot x,y and z cooridnates

# %% [code]
def make_fig_loc():
    

    '''create figure plots loc x, loc y and loc z and save as png file'''
        
#     #read all csv file names in folder into a list
#     list_file_csv = glob.glob('*_minflux.csv')
    
#     for file in list_file_csv:

    list_file_csv = glob.glob('*_minflux.csv')
    
    list_png = glob.glob('*_locx_locy_locz.png')
    
    if len(list_png) == 0:
    
        for i in range(0,len(list_file_csv)):

            filename = list_file_csv[i]

            df = pd.read_csv(filename)


            fig, ax = plt.subplots(1,3, figsize = (14, 6))
            fig.suptitle(filename, fontsize=16)
        #     efo_median=np.median(df.loc[:,'efo'])*10**-3

        #     efo_mean=np.mean(df.loc[:,'efo'])*10**-3


            # df_efo = df.loc[:,'efo']*10**-3
            sns.histplot(data=df.loc[:,'locx'],ax=ax[0],color='r').set(title='x localizations')

        #     ax[0].set(xlim=(0, 250))

        #     cfr_median=np.median(df.loc[:,'cfr'])
        #     cfr_mean=np.mean(df.loc[:,'cfr'])
            sns.histplot(data=df.loc[:,'locy'],ax=ax[1]).set(title='y localizations')

        #     dcr_median=np.median(df.loc[:,'dcr'])
        #     dcr_mean=np.mean(df.loc[:,'dcr'])      
        #     dcr_std=np.std(df.loc[:,'dcr'])   
            sns.histplot(data=df.loc[:,'locz'],ax=ax[2],color='g').set(title='z localizations')

            filename_par = filename[:-4]+'_locx_locy_locz.png'
            plt.tight_layout()

            plt.savefig(filename_par, 
                        transparent=False,  
                        facecolor='white')
    else: print('\n--- x,y, and z plots already generated:',list_png, '\n')
          
    return


# %% [markdown]
#### Function5: Calculate localization precisions and save into new csv file

# %% [code]
def loc_prec():
    
    ''' Function loads the csv files and calculates the localization precision and saves it in a new csv file. 
        
    '''
    
    #read all csv file names in folder into a list
    list_file_csv = glob.glob('*_minflux.csv')
    
    #print(list_file_csv)
    
    df_dict_locprec = {}  # creates a dictionary that will contain the new data frames 

    #create empty data frames and add to dictionary
    
    list_loc_csv = glob.glob('*_minflux_locprec.csv')
    
    if len(list_loc_csv) == 0:
    
        for file in list_file_csv:
            df_dict_locprec[file] = pd.DataFrame(columns = ['stdx','stdy','stdz','tid'])

        #print(df_dict_locprec[file])


        for file in list_file_csv:

            df = pd.read_csv(file,usecols=['locx', 'locy', 'locz','tid','tim'])


            list_id = df.loc[:,'tid'].unique()


            list_stdx = []
            list_stdy = []
            list_stdz = []
            list_tid = []
            list_tid_ln = []
            list_time_id_dur = []


            for i in range(0,len(list_id)):


                mask = df.loc[:,'tid'] == list_id[i]
                df_temp = df[mask]
                df_temp=df_temp.reset_index()

                #print(df_temp.head())
                #print(len(df_temp))
                #break

                # filter for traces that consist of 5 loclizations and more

                if len(df_temp) >= 4:
                        #print(list_id[i])

                    locx_std = df_temp.loc[:,'locx'].std()
                    locy_std = df_temp.loc[:,'locy'].std()
                    locz_std = df_temp.loc[:,'locz'].std()
                    ln_tid = len(df_temp)

                    m=len(df_temp)-1
                    #print(m)
                    time_id_dur = df_temp.loc[m,'tim'] - df_temp.loc[0,'tim']
                    #print(time_id_dur)


                    list_stdx.append(locx_std)
                    list_stdy.append(locy_std)
                    list_stdz.append(locz_std)
                    list_tid.append(list_id[i])
                    list_tid_ln.append(ln_tid)
                    list_time_id_dur.append(time_id_dur)

                else:
                    continue

            df_dict_locprec[file]['stdx'] = list_stdx
            df_dict_locprec[file]['stdy'] = list_stdy
            df_dict_locprec[file]['stdz'] = list_stdz
            df_dict_locprec[file]['tid'] = list_tid
            df_dict_locprec[file]['tid_length'] = list_tid_ln
            df_dict_locprec[file]['tid_dur_sec'] = list_time_id_dur


            #calculate the stated localization precision in x,y
            df_dict_locprec[file]['std_r'] = np.sqrt(((df_dict_locprec[file].loc[:,'stdx']**2) + (df_dict_locprec[file].loc[:,'stdy']**2))/2)


            #calculates the combined or weightened localization precision as in Ostersehlt et al. 2022
            df_dict_locprec[file]['std_rc'] = df_dict_locprec[file].loc[:,'std_r']/(np.sqrt(df_dict_locprec[file].loc[:,'tid_length']))
            df_dict_locprec[file]['std_zc'] = df_dict_locprec[file].loc[:,'stdz']/(np.sqrt(df_dict_locprec[file].loc[:,'tid_length']))


            #provide values in nm
            df_dict_locprec[file]['std_x_nm'] = df_dict_locprec[file].loc[:,'stdx']*1e+09
            df_dict_locprec[file]['std_y_nm'] = df_dict_locprec[file].loc[:,'stdy']*1e+09
            df_dict_locprec[file]['std_z_nm'] = df_dict_locprec[file].loc[:,'stdz']*1e+09
            df_dict_locprec[file]['std_r_nm'] = df_dict_locprec[file]['std_r']*1e+09
            df_dict_locprec[file]['std_rc_nm']= df_dict_locprec[file]['std_rc']*1e+09
            df_dict_locprec[file]['std_zc_nm'] = df_dict_locprec[file]['std_zc']*1e+09

            print(file)
            print('Shape of new df:', df_dict_locprec[file].shape)
            print(display(df_dict_locprec[file].head()))

            filename = file[:-4]+'_locprec.csv'
            print('Saved as:',filename)
            df_dict_locprec[file].to_csv(filename)

    #         #print(display(df_dict_locprec[file].head()))

    #     for file in list_file_csv:
    #         print(file)
    #         filename = file[:-4]+'_locprec.csv'

    #         df_dict_locprec[file].to_csv(filename)

    #         print(display(df_dict_locprec[file].head()))

        for file in list_file_csv:

            fig, ax = plt.subplots(1,3, figsize = (14, 6))

            x_median=np.median(df_dict_locprec[file].loc[:,'std_x_nm'])
            x_mean=np.mean(df_dict_locprec[file].loc[:,'std_x_nm'])
            sns.histplot(data=df_dict_locprec[file].loc[:,'std_x_nm'],ax=ax[0],color='r').set(title= 'Std_x median: {} nm \n Std_x mean: {} nm'.format(round(x_median,1),round(x_mean,1)))

            y_median=np.median(df_dict_locprec[file].loc[:,'std_y_nm'])
            y_mean=np.mean(df_dict_locprec[file].loc[:,'std_y_nm'])
            sns.histplot(data=df_dict_locprec[file].loc[:,'std_y_nm'],ax=ax[1],color='b').set(title='Std_y median: {} nm \n Std_y mean: {} nm'.format(round(y_median,1),round(y_mean,1)))

            z_median=np.median(df_dict_locprec[file].loc[:,'std_z_nm'])
            z_mean=np.mean(df_dict_locprec[file].loc[:,'std_z_nm'])
            sns.histplot(data=df_dict_locprec[file].loc[:,'std_z_nm'],ax=ax[2],color='g').set(title='Std_z median: {} nm \n Std_z mean: {} nm'.format(round(z_median,1),round(z_mean,1)))


            filename_std = file[:-4]+'_locprec.png'

            plt.savefig(filename_std, 
                       transparent=False,  
                        facecolor='white')
            
    else: print('\n--- loc csv and loc prec plots already generated:',list_loc_csv,'\n')
        

    return 

# %% [markdown]
#### Function5 a: Filter for bad localization precisions

# %% [code]
# set filter for bad localizations, value with unit in nm 
loc_filter = 20 

# %% [code]
# fullpath = 'C:\\Users\\bq_ckaplan\\Documents\\Minflux Data\\MinfluxData_Charlotte\\Project_Qi' + '\\' + '230329'
# fullpath
# os.chdir(fullpath)

# os.getcwd()

# %% [code]
list_loc_csv = glob.glob('*_minflux_locprec.csv')
list_loc_csv

# %% [code]
def loc_prec_filter():
    
    ''' Function loads the csv files with localization precisions and filters 
        
    '''
    
    #check if csv file of localization present in folder
    
    list_loc_csv = glob.glob('*_minflux_locprec.csv')
    
    if len(list_loc_csv) > 0:
        
        for file in list_loc_csv:  # go through all the loc csv files generated before with filter settings

            df = pd.read_csv(file)
            print(file)
            # single masking in all localization columns
            
            mask_locx = df.loc[:,'std_x_nm'] <= loc_filter
            
            df_mask_locx = df[mask_locx]
            
            df_mask_locx_len = len(df_mask_locx)
            
            mask_locy = df.loc[:,'std_y_nm'] <= loc_filter
            
            df_mask_locy = df[mask_locy]
            
            df_mask_locy_len = len(df_mask_locy)
                  
            mask_locz = df.loc[:,'std_z_nm'] <= loc_filter
            
            df_mask_locz = df[mask_locz]
            
            df_mask_locz_len = len(df_mask_locz)
            
            df_len = len(df)
            
            df_len - df_mask_locx_len
     
            print('Values removed in x:', df_len - df_mask_locx_len )
            print('Values removed in y:', df_len - df_mask_locy_len )
            print('Values removed in z:', df_len - df_mask_locz_len )
            
            # generate one dataframe with all x,y,z masks < set filter value
            
            df_x_mask = df[mask_locx]
            
            x_mask_locy = df_x_mask.loc[:,'std_y_nm'] <= loc_filter
            
            df_xy_mask =  df_x_mask[x_mask_locy]
            
            xy_mask_locz = df_xy_mask.loc[:,'std_z_nm'] <= loc_filter
            
            df_xyz_mask = df_xy_mask[xy_mask_locz]
        
            #print(len(df) - len(df_xyz_mask))
            
            filename = file[:-4] + '_under_set_filter.csv'
            
            df_xyz_mask.to_csv(filename)
            
            # generate one dataframe with all x,y,z masks > set filter value
            
            mask_locx_above = df.loc[:,'std_x_nm'] > loc_filter
            
            df_x_mask_above = df[mask_locx_above]
            print(len(df_x_mask_above))
            
            mask_locy_above = df.loc[:,'std_y_nm'] > loc_filter
            
            df_y_mask_above =  df[mask_locy_above]
            print(len(df_y_mask_above))
            
            mask_locz_above = df.loc[:,'std_z_nm'] > loc_filter
            
            df_z_mask_above = df[mask_locz_above]
            print(len(df_z_mask_above))
            
            df_xy_mask_above = pd.concat([df_x_mask_above,df_y_mask_above])
            
            df_xyz_mask_above = pd.concat([ df_xy_mask_above,df_z_mask_above])
            
            #print(len(df) - len(df_xyz_mask_above))
            
            filename = file[:-4] + '_above_set_filter.csv'
            
            df_xyz_mask_above.to_csv(filename)
            
            
            print('Shape of original data frame:', df.shape) 
            print('Shape of new dataframe below set filter:',df_xyz_mask.shape)
            perc_of_removed_traces = ((len(df) - len(df_xyz_mask))/df.shape[0])*100
            print('Removed', perc_of_removed_traces,'% of traces' )
            print('Shape of new dataframe above set filter:',df_xyz_mask_above.shape, '----- \n')
            
            fig, ax = plt.subplots(1,3, figsize = (14, 6))

            x_median=np.median(df_xyz_mask.loc[:,'std_x_nm'])
            x_mean=np.mean(df_xyz_mask.loc[:,'std_x_nm'])
            sns.histplot(data=df_xyz_mask.loc[:,'std_x_nm'],ax=ax[0],color='r').set(title='Std_x median: {} nm \n Std_x mean: {} nm'.format(round(x_median,1),round(x_mean,1)))

            y_median=np.median(df_xyz_mask.loc[:,'std_y_nm'])
            y_mean=np.mean(df_xyz_mask.loc[:,'std_y_nm'])
            sns.histplot(data=df_xyz_mask.loc[:,'std_y_nm'],ax=ax[1],color='b').set(title='Std_y median: {} nm \n Std_y mean: {} nm'.format(round(y_median,1),round(y_mean,1)))

            z_median=np.median(df_xyz_mask.loc[:,'std_z_nm'])
            z_mean=np.mean(df_xyz_mask.loc[:,'std_z_nm'])
            sns.histplot(data=df_xyz_mask.loc[:,'std_z_nm'],ax=ax[2],color='g').set(title='Std_z median: {} nm \n Std_z mean: {} nm'.format(round(z_median,1),round(z_mean,1)))


            filename_std = file[:-4]+'_locprec_filter.png'

            plt.savefig(filename_std, 
                       transparent=False,  
                        facecolor='white')
            
            
    else: print('no csv files')

    return 

# %% [code]
loc_prec_filter()

# %% [markdown]
#### Function5 c: Remove localizations with filtered trace IDs from csv file and save to upload in paraview

# %% [markdown]
#### Function6: Plot x,y localization as control 

# %% [code]
def plot_loc():
    
    ''' Plot x and y localization to verify that data was correctly extracted from raw data file.
        
    '''
    
    #read all csv file names in folder into a list
    list_file_csv = glob.glob('*_minflux.csv')
    
    #print(list_file_csv)
    
    list_loc_plot = glob.glob('*_loc_xy_plot.png')
    
    if len(list_loc_plot) == 0:
    
        for file in list_file_csv:

            df = pd.read_csv(file,usecols=['locx', 'locy','tid_len'])

            fig, ax = plt.subplots(1,1, figsize = (6, 6))

            # can set threshold which traces should be considered for plotting based on the number of localizations
            mask = df.loc[:,'tid_len'] > 10
            df_temp_thresh = df[mask]

            sns.scatterplot(data=df_temp_thresh,x=df_temp_thresh.loc[:,'locx'], y=df_temp_thresh.loc[:,'locy'],hue=df_temp_thresh.loc[:,'tid_len'],palette='gist_rainbow',s=0.5)

            filename_locplot = file[:-4]+'_loc_xy_plot.png'
            plt.tight_layout()
            plt.savefig(filename_locplot, 
                       transparent=False,  
                        facecolor='white')
            
    else: print('\n--- loc x,y plots already generated:',list_loc_plot,'\n')
        
    return 

# %% [markdown]
#### Function6a: Plot drift 

# %% [code]
def plot_drift():
    
    #read all csv file names in folder into a list
    list_file_csv = glob.glob('*_minflux.csv')
    
    list_loc_plot = glob.glob('*_loc_xy_plotdrift.png')
    
    if len(list_loc_plot) == 0:
    
        for file in list_file_csv:

            df = pd.read_csv(file)

            fig, ax = plt.subplots(1,3, figsize = (16, 6))

            # can set threshold which traces should be considered for plotting based on the number of localizations
            mask = df.loc[:,'tid_len'] > 1
            df_temp_thresh = df[mask]


            #plot of not drift corrected localizations 
            sns.scatterplot(data=df_temp_thresh,x=df_temp_thresh.loc[:,'lncx'], y=df_temp_thresh.loc[:,'lncy'],ax=ax[0],color='m',s=0.8)
            ax[0].legend(labels=["no drift correction"],loc="upper left", markerscale=10,
               scatterpoints=1, fontsize=10)

            #plot of drift corrected localizations
            sns.scatterplot(data=df_temp_thresh,x=df_temp_thresh.loc[:,'locx'], y=df_temp_thresh.loc[:,'locy'],ax=ax[1],color='g',s=0.8)
            ax[1].legend(labels=["drift correction"],loc="upper left", markerscale=10,
               scatterpoints=1, fontsize=10)


            #plot overlay of not drift corrected and corrected
            sns.scatterplot(data=df_temp_thresh,x=df_temp_thresh.loc[:,'locx'], y=df_temp_thresh.loc[:,'locy'],ax=ax[2],color='g',s=0.8)
            sns.scatterplot(data=df_temp_thresh,x=df_temp_thresh.loc[:,'lncx'], y=df_temp_thresh.loc[:,'lncy'],ax=ax[2],color='m',s=0.8)
            ax[2].legend(labels=["drift corrected","no drift correction"],loc="upper left", markerscale=10,
               scatterpoints=1, fontsize=10)


            # [h1, h2], ['first', 'second'], loc="lower left", markerscale=2,
            #    scatterpoints=1, fontsize=10)

            # #change the marker size manually for both lines
            # lgnd_0.set_sizes([6.0])
            # #lgnd.legendHandles[1]._legmarker.set_markersize(6)

            filename_locplot = file[:-4]+'_loc_xy_plotdrift.png'
            plt.tight_layout()
            plt.savefig(filename_locplot, 
                               transparent=False,  
                                facecolor='white')
            
    else: print('\n--- loc x,y drift plots already generated:',list_loc_plot,'\n')
    
    return

# %% [markdown]
#### Function7: Plot duration of traces 

# %% [code]
def dur_traces():
    
    #read all csv file names in folder into a list
    list_file_csv = glob.glob('*_locprec.csv')
    
    list_tracedur_plot = glob.glob('*_tracedur.png')
    
    if len(list_tracedur_plot) == 0:
    
        for file in list_file_csv:

            df = pd.read_csv(file,usecols=['tid_length','tid_dur_sec'])

            fig, ax = plt.subplots(1,1, figsize = (6, 6))

            # can set threshold which traces should be considered for plotting based on the number of localizations
            #mask = df.loc[:,'tid_len'] > 10
            #df_temp_thresh = df[mask]


            mean_timedur = df.loc[:,'tid_dur_sec'].mean()
            median_timedur = df.loc[:,'tid_dur_sec'].median()


            sns.histplot(data=df.loc[:,'tid_dur_sec']).set(title='Time duration of traces.\n time dur mean: {} sec \n time dur median: {} sec '.format(round(mean_timedur,2),round(median_timedur,2)))


            filename_locplot = file[:-4]+'_tracedur.png'

            plt.savefig(filename_locplot, 
                       transparent=False,  
                        facecolor='white')
    
    else: print('\n--- trace duration plots already generated:',list_tracedur_plot,'\n')
    
    return

# %% [markdown]
#### Function8 Make pdf file with notes to acqusition and information

# %% [code]
def generate_pdf():
    
    file_txt = glob.glob('*.txt')
    file_txt[0]


    file_txt = glob.glob('*.txt')
    txt_long = Path(file_txt[0]).read_text()
    #txt_long = txt_long.replace('', '.')
    txt_long = txt_long.replace('\n', '')
    txt_long = txt_long.replace(':', ':\n ')
    # doublecheck if this works:
    txt_long = txt_long.replace('/', '\n ')
    #txt_long = txt_long.replace('\', '\n ')
    txt_long = txt_long.replace('//', '\n\n ') 
    #txt_long = txt_long.replace('\\', '\n\n ')
                                
    pdf = FPDF()
    pdf.add_page()
    pdf.set_line_width(0.8)


    #### pack into loop to provide file name and 

    list_file_csv = glob.glob('*_minflux.csv')

    list_acqu_info = glob.glob('*_acquisition_info.pdf')
    
    if len(list_acqu_info) == 0:


        for file in list_file_csv:

            #for i in range(0,len(list_file_csv)):

            df=pd.read_csv(file)    
            filename=file


            num_locs = len(df)
            num_traces = len(df.loc[:,'tid'].unique())
            ratio_locs_traces = num_locs/num_traces
            
            time_acqui = df.loc[len(df)-1,'tim'] - df.loc[0,'tim']
            time_acqui = time_acqui/60/60

            # calculates  drift in x 
            df['drift_x'] = df.loc[:,'locx'] -df.loc[:,'lncx']
            drift_mean_x = df.loc[:,'drift_x'].mean()*1e+09
            drift_median_x = df.loc[:,'drift_x'].median()*1e+09
            
            # calculates  drift in y
            df['drift_y'] = df.loc[:,'locy'] -df.loc[:,'lncy']
            drift_mean_y = df.loc[:,'drift_y'].mean()*1e+09
            drift_median_y = df.loc[:,'drift_y'].median()*1e+09
            
            # calculates  drift in z
            df['drift_z'] = df.loc[:,'locz'] -df.loc[:,'lncz']
            drift_mean_z = df.loc[:,'drift_z'].mean()*1e+09
            drift_median_z = df.loc[:,'drift_z'].median()*1e+09

            txt_file= (file +':' + '   ' +'\n Number of localizations: {}'.format(num_locs) 
                       + '\n Number of traces: {}'.format(num_traces) 
                       + '\n Locs to trace ratio: {} : 1 '.format(round(ratio_locs_traces,0))
                       + '\n Time of acquisition: {} h'.format(round(time_acqui,2))
                       + '\n Mean drift_x: {} nm'.format(round(drift_mean_x,1)) 
                       + '\n Median drift_x: {} nm'.format(round(drift_median_x,1)) 
                       + '\n Mean drift_y: {} nm'.format(round(drift_mean_y,1)) 
                       + '\n Median drift_y: {} nm'.format(round(drift_median_y,1)) 
                       + '\n Mean drift_z: {} nm'.format(round(drift_mean_z,1)) 
                       + '\n Median drift_z: {} nm'.format(round(drift_median_z,1)) 
                       +'\n\n')


            pdf.set_font('Arial', 'B', 12)
            pdf.write(7, txt_file)


        pdf.set_font('Arial', '', 10)
        pdf.write(5, txt_long)

        file_temp_name = './'+filename[:-19]+'_acquisition_info.pdf'

        pdf.output(file_temp_name, 'F')
        
    else: print('\n--- pdf exists',list_acqu_info,'\n')
    
    return


# %% [markdown]
#### Walk through all directories containing npy files and generates corresponding output files
##### Output files are defined in all functions below 

# %% [code]
#### loop through files and directories in your current working directory

for i in range(0,len(list_dir)):
    os.chdir(path)
    
    isdir = os.path.isdir(list_dir[i]) ### creates a boolean list whether the file is a file or directory 
    
    if isdir == True:
        #print(True)     
        
        dir_work = list_dir[i]
        dir_work
        fullpath = path + '/' + dir_work
        fullpath
        os.chdir(fullpath)
        cwd = os.getcwd()
        print('\n-------', cwd)
    
    
        list_files = glob.glob('*.npy')
        list_len = len(list_files)
        
        if list_len > 0: 
            print('Numpy file in folder: \n')
            ####  Function1: Generate csv file of 2D or 3D raw data and save
            empty_df() 
            
            #### Function2: Fill empty data frames with data from npy raw data file
            rawdata_to_df()
            
            #### Function3: Make figure of efo, cfr, dcr
            make_fig_par()
            
            #### Function4: Plot x,y and z cooridnates
            make_fig_loc()
            
            #### Function5: Calculate localization precisions and save into new csv file
            loc_prec()
            
            #### Function6: Plot x,y localization as control 
            plot_loc()
            
            #### Function6a: Plot x,y localization as control 
            plot_drift()
            
            #### Function7: Plot duration of traces
            dur_traces()
            
            #### Function8 Make pdf file with notes to acqusition and information
            generate_pdf()
            
            
        else: print('no npy file in folder') 
        continue
    else: 
        continue
    

# %% [code]
