# Supplementary material for: Structural mechanisms for centrosomal recruitment and organization of the microtubule nucleator γ-TuRC
Source: Nat Commun. 2025 Mar 12;16:2453. doi: 10.1038/s41467-025-57729-2 (PMC11903878; doi:10.1038/s41467-025-57729-2)
Supplement: Supplementary file 4 — Supplementary Software 1 [file 41467_2025_57729_MOESM4_ESM.zip › Scripts/TableS2_MINFLUX/README_Filtered_dataprocessing_v1.txt]

1. System requirements
- python 3.11.4 or higher
- Anaconda distributer or start jupyter notebook/lab from terminal  

2. General comment: 
Jupyter notebook :RDtoDF_LocPrec_PDF_dirloop_v4_3.ipynb
was used to create csv files and others from the npy raw files obtained from MINFLUX experiment

Jupyter notebook :Filtered_dataprocessing_v1.ipynb
was used subsequently to create a folder with all files that are passed 
on to the collaborators
 

3. Installation Guide
- place script into folder that contains the csv fiel with MINFLUX data received from running script RDtoDF_LocPrec_PDF_dirloop_v4_3
- pip install fpdf 

4. Demo/Instructions for use
- run all cells of script in jupyter notebook or jupyter lab
- running the script should take less than 2 minutes, if only one file is processed
- the output files are:
	1. csv files of the data set that ran through different filters

	*_minflux_chimera is data set passed on for further analysis in chimera

	2. plots and summary pdf of  efo, cfr and localization precision of filtered dataset

	3. new folder that provides a summary for the collaborator
