# Supplementary material for: Structural mechanisms for centrosomal recruitment and organization of the microtubule nucleator γ-TuRC
Source: Nat Commun. 2025 Mar 12;16:2453. doi: 10.1038/s41467-025-57729-2 (PMC11903878; doi:10.1038/s41467-025-57729-2)
Supplement: Supplementary file 4 — Supplementary Software 1 [file 41467_2025_57729_MOESM4_ESM.zip › Scripts/Fig3_conformational_analysis/README_geom_analysis.txt]

1. System requirements
- Installation of ChimeraX & Excel
- ChimeraX 1.7.1 has been used for geometry_analysis

2. Set-Up
- Pre-aligned models are provided.


3. Demo/Instructions for use
- Open the pre-aligned PDBs and measure the center of each y-tubulin using measure center #MoleculeID/chainID and note down the xyz-coordinates in the excel worksheet provided.
- The excel worksheet will calculate the euclidean distance and rotation around the MT-axis to reach a closed conformation.
