# Supplementary material for: Structural mechanisms for centrosomal recruitment and organization of the microtubule nucleator γ-TuRC
Source: Nat Commun. 2025 Mar 12;16:2453. doi: 10.1038/s41467-025-57729-2 (PMC11903878; doi:10.1038/s41467-025-57729-2)
Supplement: Supplementary file 4 — Supplementary Software 1 [file 41467_2025_57729_MOESM4_ESM.zip › Scripts/Fig3_conformational_analysis/closedyTuRC_template.pdb]

HELIX    1   1 THR Q  247  TYR Q  255  1                                   9
HELIX    2   2 SER Q  285  GLN Q  309  1                                  25
HELIX    3   3 GLY Q  320  LEU Q  345  1                                  26
HELIX    4   4 ARG Q  364  ASP Q  385  1                                  22
HELIX    5   5 ALA Q  396  THR Q  403  1                                   8
HELIX    6   6 ARG Q  411  TYR Q  434  1                                  24
HELIX    7   7 LYS Q  467  MET Q  469  1                                   3
HELIX    8   8 MET Q  476  PHE Q  491  1                                  16
HELIX    9   9 LYS Q  504  ALA Q  519  1                                  16
HELIX   10  10 PHE Q  529  LYS Q  532  1                                   4
HELIX   11  11 ASP Q  534  ASN Q  551  1                                  18
HELIX   12  12 LEU Q  554  ARG Q  563  1                                  10
HELIX   13  13 ASP Q  571  LEU Q  584  1                                  14
HELIX   14  14 THR Q  590  GLU Q  601  1                                  12
HELIX   15  15 LEU Q  617  ARG Q  619  1                                   3
HELIX   16  16 PRO Q  646  VAL Q  650  1                                   5
HELIX   17  17 ARG Q  653  LEU Q  689  1                                  37
HELIX   18  18 SER Q  697  LEU Q  733  1                                  37
HELIX   19  19 ASP Q  744  CYS Q  761  1                                  18
HELIX   20  20 SER Q  767  ALA Q  776  1                                  10
HELIX   21  21 PHE Q  778  ASN Q  786  1                                   9
HELIX   22  22 TYR Q  792  SER Q  814  1                                  23
HELIX   23  23 ALA Q  822  THR Q  865  1                                  44
HELIX   24  24 ARG Q  873  HIS Q  884  1                                  12
HELIX   25  25 SER R  211  LEU R  224  1                                  14
HELIX   26  26 SER R  253  PHE R  282  1                                  30
HELIX   27  27 VAL R  287  HIS R  311  1                                  25
HELIX   28  28 LEU R  320  TYR R  326  1                                   7
HELIX   29  29 GLN R  328  LYS R  346  1                                  19
HELIX   30  30 GLY R  351  THR R  362  1                                  12
HELIX   31  31 SER R  369  ARG R  396  1                                  28
HELIX   32  32 GLN R  443  VAL R  458  1                                  16
HELIX   33  33 TYR R  483  GLU R  506  1                                  24
HELIX   34  34 LEU R  508  PHE R  519  1                                  12
HELIX   35  35 GLY R  524  GLU R  537  1                                  14
HELIX   36  36 ILE R  546  MET R  560  1                                  15
HELIX   37  37 LYS R  632  SER R  660  1                                  29
HELIX   38  38 TRP R  674  LYS R  710  1                                  37
HELIX   39  39 ASP R  719  MET R  737  1                                  19
HELIX   40  40 PRO R  741  GLN R  762  1                                  22
HELIX   41  41 ILE R  824  SER R  846  1                                  23
HELIX   42  42 HIS R  852  GLY R  865  1                                  14
HELIX   43  43 GLU S  277  ILE S  289  1                                  13
HELIX   44  44 VAL S  321  LEU S  344  1                                  24
HELIX   45  45 LEU S  355  SER S  377  1                                  23
HELIX   46  46 LEU S  385  SER S  388  1                                   4
HELIX   47  47 ARG S  392  GLU S  403  1                                  12
HELIX   48  48 VAL S  426  ALA S  436  1                                  11
HELIX   49  49 TYR S  445  SER S  455  1                                  11
HELIX   50  50 GLU S  457  TYR S  468  1                                  12
HELIX   51  51 VAL S  518  LEU S  532  1                                  15
HELIX   52  52 LEU S 1289  GLU S 1316  1                                  28
HELIX   53  53 MET S 1319  LEU S 1331  1                                  13
HELIX   54  54 GLU S 1336  LEU S 1345  1                                  10
HELIX   55  55 LEU S 1359  LEU S 1362  1                                   4
HELIX   56  56 LEU S 1364  SER S 1375  1                                  12
HELIX   57  57 ASP S 1424  HIS S 1453  1                                  30
HELIX   58  58 LEU S 1472  GLU S 1501  1                                  30
HELIX   59  59 ARG S 1503  ALA S 1508  1                                   6
HELIX   60  60 ILE S 1515  PHE S 1528  1                                  14
HELIX   61  61 THR S 1533  LYS S 1535  1                                   3
HELIX   62  62 LEU S 1539  ILE S 1558  1                                  20
HELIX   63  63 PHE S 1576  LYS S 1599  1                                  24
HELIX   64  64 PRO S 1607  TYR S 1621  1                                  15
HELIX   65  65 GLY T   14  HIS T   29  1                                  16
HELIX   66  66 PHE T   40  GLU T   43  1                                   4
HELIX   67  67 ARG T   72  HIS T   75  1                                   4
HELIX   68  68 TRP T  104  SER T  109  1                                   6
HELIX   69  69 HIS T  115  ILE T  118  1                                   4
HELIX   70  70 THR T  145  ARG T  160  1                                  16
HELIX   71  71 GLN T  184  ARG T  194  1                                  11
HELIX   72  72 LEU T  210  ALA T  214  1                                   5
HELIX   73  73 PHE T  225  GLN T  227  1                                   3
HELIX   74  74 GLN T  230  SER T  239  1                                  10
HELIX   75  75 LEU T  253  SER T  259  1                                   7
HELIX   76  76 THR T  278  ARG T  286  1                                   9
HELIX   77  77 VAL T  333  ARG T  343  1                                  11
HELIX   78  78 ILE T  384  ARG T  399  1                                  16
HELIX   79  79 PHE T  418  GLU T  434  1                                  17
HELIX   80  80 VAL U  266  SER U  275  1                                  10
HELIX   81  81 CYS U  305  PHE U  326  1                                  22
HELIX   82  82 ARG U  355  ILE U  383  1                                  29
HELIX   83  83 ALA U  399  GLY U  415  1                                  17
HELIX   84  84 ASN U  425  TYR U  443  1                                  19
HELIX   85  85 GLU U  451  VAL U  462  1                                  12
HELIX   86  86 VAL U  465  VAL U  477  1                                  13
HELIX   87  87 LYS U  549  ASN U  567  1                                  19
HELIX   88  88 GLU U  679  THR U  704  1                                  26
HELIX   89  89 LEU U  711  PHE U  722  1                                  12
HELIX   90  90 THR U  729  ILE U  741  1                                  13
HELIX   91  91 LEU U  750  GLN U  756  1                                   7
HELIX   92  92 GLN U  758  VAL U  761  1                                   4
HELIX   93  93 THR U  770  VAL U  774  1                                   5
HELIX   94  94 VAL U  804  VAL U  807  1                                   4
HELIX   95  95 SER U  810  ASN U  839  1                                  30
HELIX   96  96 ILE U  875  GLU U  913  1                                  39
HELIX   97  97 LEU U  918  CYS U  936  1                                  19
HELIX   98  98 SER U  944  ARG U  962  1                                  19
HELIX   99  99 LYS U  971  LEU U  993  1                                  23
HELIX  100 100 HIS U 1004  MET U 1013  1                                  10
HELIX  101 101 ILE V    2  LEU V    9  1                                   8
HELIX  102 102 PRO V   36  GLU V   60  1                                  25
HELIX  103 103 CYS V   90  LEU V   93  1                                   4
HELIX  104 104 GLN V   98  ALA V  113  1                                  16
HELIX  105 105 SER V  120  LEU V  131  1                                  12
HELIX  106 106 PHE V  133  GLN V  146  1                                  14
HELIX  107 107 GLN V  152  HIS V  160  1                                   9
HELIX  108 108 PRO V  166  ALA V  189  1                                  24
HELIX  109 109 VAL V  270  GLN V  284  1                                  15
HELIX  110 110 PHE V  286  GLN V  289  1                                   4
HELIX  111 111 VAL V  291  MET V  293  1                                   3
HELIX  112 112 GLN V  303  LYS V  315  1                                  13
HELIX  113 113 VAL V  323  SER V  327  1                                   5
HELIX  114 114 SER V  334  HIS V  339  1                                   6
HELIX  115 115 TRP V  341  SER V  348  1                                   8
HELIX  116 116 LEU V  350  TYR V  361  1                                  12
HELIX  117 117 GLU V  367  GLN V  377  1                                  11
HELIX  118 118 THR V  388  LYS V  402  1                                  15
HELIX  119 119 LEU V  462  ILE V  464  1                                   3
HELIX  120 120 VAL V  470  CYS V  494  1                                  25
HELIX  121 121 ARG V  501  HIS V  503  1                                   3
HELIX  122 122 LYS V  508  VAL V  524  1                                  17
HELIX  123 123 LEU V  527  TYR V  530  1                                   4
HELIX  124 124 GLN V  532  ILE V  547  1                                  16
HELIX  125 125 GLU V  554  PHE V  572  1                                  19
HELIX  126 126 PRO V  577  LEU V  588  1                                  12
HELIX  127 127 HIS V  590  VAL V  596  1                                   7
HELIX  128 128 GLY V  601  LEU V  603  1                                   3
HELIX  129 129 GLU V  605  ARG V  633  1                                  29
HELIX  130 130 PRO V  639  TYR V  650  1                                  12
HELIX  131 131 ILE W    2  LEU W    9  1                                   8
HELIX  132 132 PRO W   36  GLU W   60  1                                  25
HELIX  133 133 CYS W   90  LEU W   93  1                                   4
HELIX  134 134 GLN W   98  ALA W  113  1                                  16
HELIX  135 135 SER W  120  LEU W  131  1                                  12
HELIX  136 136 PHE W  133  GLN W  146  1                                  14
HELIX  137 137 GLN W  152  HIS W  160  1                                   9
HELIX  138 138 PRO W  166  ALA W  189  1                                  24
HELIX  139 139 VAL W  270  GLN W  284  1                                  15
HELIX  140 140 PHE W  286  GLN W  289  1                                   4
HELIX  141 141 VAL W  291  MET W  293  1                                   3
HELIX  142 142 GLN W  303  LYS W  315  1                                  13
HELIX  143 143 VAL W  323  SER W  327  1                                   5
HELIX  144 144 SER W  334  HIS W  339  1                                   6
HELIX  145 145 TRP W  341  SER W  348  1                                   8
HELIX  146 146 LEU W  350  TYR W  361  1                                  12
HELIX  147 147 GLU W  367  GLN W  377  1                                  11
HELIX  148 148 THR W  388  LYS W  402  1                                  15
HELIX  149 149 LEU W  462  ILE W  464  1                                   3
HELIX  150 150 VAL W  470  CYS W  494  1                                  25
HELIX  151 151 ARG W  501  HIS W  503  1                                   3
HELIX  152 152 LYS W  508  VAL W  524  1                                  17
HELIX  153 153 LEU W  527  TYR W  530  1                                   4
HELIX  154 154 GLN W  532  ILE W  547  1                                  16
HELIX  155 155 GLU W  554  PHE W  572  1                                  19
HELIX  156 156 PRO W  577  LEU W  588  1                                  12
HELIX  157 157 HIS W  590  VAL W  596  1                                   7
HELIX  158 158 GLY W  601  LEU W  603  1                                   3
HELIX  159 159 GLU W  605  ARG W  633  1                                  29
HELIX  160 160 PRO W  639  TYR W  650  1                                  12
HELIX  161 161 PRO Y  210  LEU Y  224  1                                  15
HELIX  162 162 VAL Y  255  ASN Y  279  1                                  25
HELIX  163 163 ASN Y  288  GLN Y  313  1                                  26
HELIX  164 164 TRP Y  324  ASN Y  345  1                                  22
HELIX  165 165 GLY Y  351  GLY Y  364  1                                  14
HELIX  166 166 SER Y  369  ALA Y  381  1                                  13
HELIX  167 167 ALA Y  384  TYR Y  395  1                                  12
HELIX  168 168 GLN Y  443  GLY Y  453  1                                  11
HELIX  169 169 TYR Y  455  VAL Y  458  1                                   4
HELIX  170 170 VAL Y  484  GLU Y  506  1                                  23
HELIX  171 171 LEU Y  508  LEU Y  520  1                                  13
HELIX  172 172 PHE Y  527  GLU Y  535  1                                   9
HELIX  173 173 ILE Y  546  MET Y  560  1                                  15
HELIX  174 174 ARG Y  631  ASN Y  661  1                                  31
HELIX  175 175 PHE Y  675  LYS Y  713  1                                  39
HELIX  176 176 ASP Y  719  CYS Y  736  1                                  18
HELIX  177 177 PRO Y  741  ARG Y  763  1                                  23
HELIX  178 178 SER Y  822  SER Y  846  1                                  25
HELIX  179 179 HIS Y  852  PHE Y  866  1                                  15
HELIX  180 180 PRO Z  210  ILE Z  225  1                                  16
HELIX  181 181 SER Z  253  LEU Z  258  1                                   6
HELIX  182 182 LEU Z  263  SER Z  281  1                                  19
HELIX  183 183 VAL Z  287  GLU Z  310  1                                  24
HELIX  184 184 LYS Z  322  GLY Z  347  1                                  26
HELIX  185 185 GLY Z  351  GLY Z  364  1                                  14
HELIX  186 186 SER Z  369  ILE Z  394  1                                  26
HELIX  187 187 GLN Z  443  CYS Z  462  1                                  20
HELIX  188 188 GLN Z  481  GLU Z  506  1                                  26
HELIX  189 189 LEU Z  508  LEU Z  520  1                                  13
HELIX  190 190 ASP Z  525  ASP Z  532  1                                   8
HELIX  191 191 ILE Z  546  ARG Z  559  1                                  14
HELIX  192 192 ASP Z  566  PHE Z  568  1                                   3
HELIX  193 193 LEU Z  625  LEU Z  627  1                                   3
HELIX  194 194 ARG Z  631  LYS Z  662  1                                  32
HELIX  195 195 TRP Z  674  LYS Z  713  1                                  40
HELIX  196 196 ILE Z  718  CYS Z  736  1                                  19
HELIX  197 197 LEU Z  743  THR Z  758  1                                  16
HELIX  198 198 SER Z  822  PHE Z  831  1                                  10
HELIX  199 199 ALA Z  833  SER Z  846  1                                  14
HELIX  200 200 HIS Z  852  PHE Z  863  1                                  12
HELIX  201 201 PRO a  210  LEU a  224  1                                  15
HELIX  202 202 SER a  253  ASN a  260  1                                   8
HELIX  203 203 PRO a  264  GLU a  278  1                                  15
HELIX  204 204 VAL a  287  LEU a  312  1                                  26
HELIX  205 205 LEU a  320  TYR a  326  1                                   7
HELIX  206 206 GLN a  328  LYS a  346  1                                  19
HELIX  207 207 GLY a  352  TYR a  365  1                                  14
HELIX  208 208 SER a  369  ALA a  382  1                                  14
HELIX  209 209 ALA a  384  TYR a  395  1                                  12
HELIX  210 210 LYS a  444  CYS a  462  1                                  19
HELIX  211 211 ALA a  482  GLU a  506  1                                  25
HELIX  212 212 LEU a  508  HIS a  517  1                                  10
HELIX  213 213 PHE a  526  GLU a  537  1                                  12
HELIX  214 214 ILE a  546  ARG a  559  1                                  14
HELIX  215 215 ASP a  566  ASP a  571  1                                   6
HELIX  216 216 ARG a  631  ILE a  659  1                                  29
HELIX  217 217 LYS a  673  LYS a  713  1                                  41
HELIX  218 218 ASP a  720  CYS a  736  1                                  17
HELIX  219 219 PRO a  741  CYS a  760  1                                  20
HELIX  220 220 THR a  823  SER a  846  1                                  24
HELIX  221 221 MET a  854  ASN a  864  1                                  11
HELIX  222 222 PRO b  210  ILE b  225  1                                  16
HELIX  223 223 SER b  253  ASN b  260  1                                   8
HELIX  224 224 LEU b  263  SER b  281  1                                  19
HELIX  225 225 VAL b  287  ARG b  314  1                                  28
HELIX  226 226 LEU b  320  ASN b  345  1                                  26
HELIX  227 227 GLY b  351  GLY b  364  1                                  14
HELIX  228 228 SER b  369  ALA b  381  1                                  13
HELIX  229 229 ALA b  384  ILE b  394  1                                  11
HELIX  230 230 GLN b  443  ARG b  460  1                                  18
HELIX  231 231 VAL b  484  GLU b  505  1                                  22
HELIX  232 232 VAL b  509  TYR b  518  1                                  10
HELIX  233 233 ASP b  525  GLU b  535  1                                  11
HELIX  234 234 PRO b  547  LEU b  558  1                                  12
HELIX  235 235 ASP b  566  PHE b  568  1                                   3
HELIX  236 236 ARG b  631  ASN b  661  1                                  31
HELIX  237 237 LYS b  673  PHE b  679  1                                   7
HELIX  238 238 LEU b  681  LEU b  712  1                                  32
HELIX  239 239 ILE b  718  MET b  737  1                                  20
HELIX  240 240 PRO b  741  ARG b  763  1                                  23
HELIX  241 241 SER b  822  SER b  846  1                                  25
HELIX  242 242 HIS b  852  PHE b  866  1                                  15
HELIX  243 243 THR c  247  GLN c  258  1                                  12
HELIX  244 244 LYS c  284  ASP c  308  1                                  25
HELIX  245 245 VAL c  319  LEU c  345  1                                  27
HELIX  246 246 LEU c  363  HIS c  386  1                                  24
HELIX  247 247 ALA c  396  THR c  403  1                                   8
HELIX  248 248 ARG c  411  TYR c  434  1                                  24
HELIX  249 249 LYS c  467  MET c  469  1                                   3
HELIX  250 250 MET c  476  PHE c  491  1                                  16
HELIX  251 251 ALA c  505  ALA c  519  1                                  15
HELIX  252 252 PHE c  529  LYS c  532  1                                   4
HELIX  253 253 ASP c  534  ASN c  551  1                                  18
HELIX  254 254 LEU c  554  ARG c  563  1                                  10
HELIX  255 255 GLY c  570  LEU c  584  1                                  15
HELIX  256 256 GLN c  593  ALA c  606  1                                  14
HELIX  257 257 LEU c  617  ARG c  619  1                                   3
HELIX  258 258 ARG c  653  LEU c  689  1                                  37
HELIX  259 259 GLU c  695  LEU c  733  1                                  39
HELIX  260 260 ASP c  744  CYS c  761  1                                  18
HELIX  261 261 SER c  767  ALA c  769  1                                   3
HELIX  262 262 PHE c  778  SER c  814  1                                  37
HELIX  263 263 ALA c  822  ARG c  847  1                                  26
HELIX  264 264 LEU c  849  THR c  865  1                                  17
HELIX  265 265 LEU c  875  HIS c  884  1                                  10
HELIX  266 266 THR d  247  PHE d  257  1                                  11
HELIX  267 267 ILE d  289  ASP d  308  1                                  20
HELIX  268 268 GLY d  320  GLN d  329  1                                  10
HELIX  269 269 LEU d  331  GLN d  344  1                                  14
HELIX  270 270 ARG d  365  ASP d  385  1                                  21
HELIX  271 271 ALA d  396  TYR d  402  1                                   7
HELIX  272 272 ARG d  411  TYR d  434  1                                  24
HELIX  273 273 LYS d  467  MET d  469  1                                   3
HELIX  274 274 GLN d  478  GLN d  494  1                                  17
HELIX  275 275 ALA d  505  ASP d  517  1                                  13
HELIX  276 276 PHE d  529  LYS d  550  1                                  22
HELIX  277 277 LEU d  554  ALA d  560  1                                   7
HELIX  278 278 GLY d  570  LEU d  584  1                                  15
HELIX  279 279 TYR d  592  ALA d  606  1                                  15
HELIX  280 280 PRO d  646  VAL d  650  1                                   5
HELIX  281 281 ARG d  653  LEU d  689  1                                  37
HELIX  282 282 GLU d  695  LEU d  733  1                                  39
HELIX  283 283 ASP d  744  CYS d  761  1                                  18
HELIX  284 284 SER d  767  LEU d  774  1                                   8
HELIX  285 285 ALA d  776  ASP d  789  1                                  14
HELIX  286 286 TYR d  792  SER d  814  1                                  23
HELIX  287 287 ALA d  822  LEU d  864  1                                  43
HELIX  288 288 ARG d  873  HIS d  884  1                                  12
HELIX  289 289 THR e  247  GLN e  258  1                                  12
HELIX  290 290 ILE e  289  ASP e  308  1                                  20
HELIX  291 291 GLY e  320  LEU e  345  1                                  26
HELIX  292 292 ARG e  365  CYS e  387  1                                  23
HELIX  293 293 ALA e  396  THR e  403  1                                   8
HELIX  294 294 ARG e  411  TYR e  434  1                                  24
HELIX  295 295 LYS e  467  MET e  469  1                                   3
HELIX  296 296 MET e  476  PHE e  491  1                                  16
HELIX  297 297 LYS e  504  ALA e  519  1                                  16
HELIX  298 298 PHE e  529  ASN e  551  1                                  23
HELIX  299 299 LEU e  554  ARG e  563  1                                  10
HELIX  300 300 ASP e  571  LEU e  584  1                                  14
HELIX  301 301 GLN e  593  ILE e  599  1                                   7
HELIX  302 302 ALA e  603  ALA e  606  1                                   4
HELIX  303 303 LEU e  617  ARG e  619  1                                   3
HELIX  304 304 PRO e  646  VAL e  650  1                                   5
HELIX  305 305 ARG e  653  ASN e  686  1                                  34
HELIX  306 306 GLU e  695  LEU e  733  1                                  39
HELIX  307 307 ASP e  744  ASP e  751  1                                   8
HELIX  308 308 PHE e  753  CYS e  761  1                                   9
HELIX  309 309 SER e  767  ALA e  776  1                                  10
HELIX  310 310 PHE e  778  SER e  814  1                                  37
HELIX  311 311 ALA e  822  VAL e  862  1                                  41
HELIX  312 312 ARG e  873  HIS e  884  1                                  12
HELIX  313 313 THR f  247  GLN f  258  1                                  12
HELIX  314 314 SER f  285  GLN f  309  1                                  25
HELIX  315 315 VAL f  319  SER f  343  1                                  25
HELIX  316 316 ARG f  365  HIS f  386  1                                  22
HELIX  317 317 ALA f  396  THR f  403  1                                   8
HELIX  318 318 ARG f  411  TYR f  434  1                                  24
HELIX  319 319 LYS f  467  MET f  469  1                                   3
HELIX  320 320 MET f  476  HIS f  493  1                                  18
HELIX  321 321 LYS f  504  ALA f  519  1                                  16
HELIX  322 322 PHE f  529  TYR f  552  1                                  24
HELIX  323 323 LEU f  554  ALA f  560  1                                   7
HELIX  324 324 ASP f  571  LEU f  584  1                                  14
HELIX  325 325 GLN f  593  ALA f  606  1                                  14
HELIX  326 326 LEU f  617  ARG f  619  1                                   3
HELIX  327 327 PRO f  646  VAL f  650  1                                   5
HELIX  328 328 ARG f  653  LEU f  689  1                                  37
HELIX  329 329 SER f  697  LEU f  733  1                                  37
HELIX  330 330 LYS f  736  LYS f  739  1                                   4
HELIX  331 331 ASP f  744  CYS f  761  1                                  18
HELIX  332 332 SER f  767  SER f  814  1                                  48
HELIX  333 333 ALA f  822  THR f  865  1                                  44
HELIX  334 334 LEU f  872  HIS f  884  1                                  13
HELIX  335 335 GLY h   14  HIS h   29  1                                  16
HELIX  336 336 PHE h   40  GLU h   43  1                                   4
HELIX  337 337 ARG h   72  HIS h   75  1                                   4
HELIX  338 338 TRP h  104  SER h  109  1                                   6
HELIX  339 339 HIS h  115  ILE h  118  1                                   4
HELIX  340 340 THR h  145  ARG h  160  1                                  16
HELIX  341 341 GLN h  184  ARG h  194  1                                  11
HELIX  342 342 LEU h  210  ALA h  214  1                                   5
HELIX  343 343 PHE h  225  GLN h  227  1                                   3
HELIX  344 344 GLN h  230  SER h  239  1                                  10
HELIX  345 345 LEU h  253  SER h  259  1                                   7
HELIX  346 346 THR h  278  ARG h  286  1                                   9
HELIX  347 347 VAL h  333  ARG h  343  1                                  11
HELIX  348 348 ILE h  384  ARG h  399  1                                  16
HELIX  349 349 PHE h  418  GLU h  434  1                                  17
HELIX  350 350 GLY i   14  HIS i   29  1                                  16
HELIX  351 351 PHE i   40  GLU i   43  1                                   4
HELIX  352 352 ARG i   72  HIS i   75  1                                   4
HELIX  353 353 TRP i  104  SER i  109  1                                   6
HELIX  354 354 HIS i  115  ILE i  118  1                                   4
HELIX  355 355 THR i  145  ARG i  160  1                                  16
HELIX  356 356 GLN i  184  ARG i  194  1                                  11
HELIX  357 357 LEU i  210  ALA i  214  1                                   5
HELIX  358 358 PHE i  225  GLN i  227  1                                   3
HELIX  359 359 GLN i  230  SER i  239  1                                  10
HELIX  360 360 LEU i  253  SER i  259  1                                   7
HELIX  361 361 THR i  278  ARG i  286  1                                   9
HELIX  362 362 VAL i  333  ARG i  343  1                                  11
HELIX  363 363 ILE i  384  ARG i  399  1                                  16
HELIX  364 364 PHE i  418  GLU i  434  1                                  17
HELIX  365 365 GLY k   14  HIS k   29  1                                  16
HELIX  366 366 PHE k   40  GLU k   43  1                                   4
HELIX  367 367 ARG k   72  HIS k   75  1                                   4
HELIX  368 368 TRP k  104  SER k  109  1                                   6
HELIX  369 369 HIS k  115  ILE k  118  1                                   4
HELIX  370 370 THR k  145  ARG k  160  1                                  16
HELIX  371 371 GLN k  184  ARG k  194  1                                  11
HELIX  372 372 LEU k  210  ALA k  214  1                                   5
HELIX  373 373 PHE k  225  GLN k  227  1                                   3
HELIX  374 374 GLN k  230  SER k  239  1                                  10
HELIX  375 375 LEU k  253  SER k  259  1                                   7
HELIX  376 376 THR k  278  ARG k  286  1                                   9
HELIX  377 377 VAL k  333  ARG k  343  1                                  11
HELIX  378 378 ILE k  384  ARG k  399  1                                  16
HELIX  379 379 PHE k  418  GLU k  434  1                                  17
HELIX  380 380 GLY l   14  HIS l   29  1                                  16
HELIX  381 381 PHE l   40  GLU l   43  1                                   4
HELIX  382 382 ARG l   72  HIS l   75  1                                   4
HELIX  383 383 TRP l  104  SER l  109  1                                   6
HELIX  384 384 HIS l  115  ILE l  118  1                                   4
HELIX  385 385 THR l  145  ARG l  160  1                                  16
HELIX  386 386 GLN l  184  ARG l  194  1                                  11
HELIX  387 387 LEU l  210  ALA l  214  1                                   5
HELIX  388 388 PHE l  225  GLN l  227  1                                   3
HELIX  389 389 GLN l  230  SER l  239  1                                  10
HELIX  390 390 LEU l  253  SER l  259  1                                   7
HELIX  391 391 THR l  278  ARG l  286  1                                   9
HELIX  392 392 VAL l  333  ARG l  343  1                                  11
HELIX  393 393 ILE l  384  ARG l  399  1                                  16
HELIX  394 394 PHE l  418  GLU l  434  1                                  17
HELIX  395 395 GLY m   14  HIS m   29  1                                  16
HELIX  396 396 PHE m   40  GLU m   43  1                                   4
HELIX  397 397 ARG m   72  HIS m   75  1                                   4
HELIX  398 398 TRP m  104  SER m  109  1                                   6
HELIX  399 399 HIS m  115  ILE m  118  1                                   4
HELIX  400 400 THR m  145  ARG m  160  1                                  16
HELIX  401 401 GLN m  184  ARG m  194  1                                  11
HELIX  402 402 LEU m  210  ALA m  214  1                                   5
HELIX  403 403 PHE m  225  GLN m  227  1                                   3
HELIX  404 404 GLN m  230  SER m  239  1                                  10
HELIX  405 405 LEU m  253  SER m  259  1                                   7
HELIX  406 406 THR m  278  ARG m  286  1                                   9
HELIX  407 407 VAL m  333  ARG m  343  1                                  11
HELIX  408 408 ILE m  384  ARG m  399  1                                  16
HELIX  409 409 PHE m  418  GLU m  434  1                                  17
HELIX  410 410 GLY n   14  HIS n   29  1                                  16
HELIX  411 411 PHE n   40  GLU n   43  1                                   4
HELIX  412 412 ARG n   72  HIS n   75  1                                   4
HELIX  413 413 TRP n  104  SER n  109  1                                   6
HELIX  414 414 HIS n  115  ILE n  118  1                                   4
HELIX  415 415 THR n  145  ARG n  160  1                                  16
HELIX  416 416 GLN n  184  ARG n  194  1                                  11
HELIX  417 417 LEU n  210  ALA n  214  1                                   5
HELIX  418 418 PHE n  225  GLN n  227  1                                   3
HELIX  419 419 GLN n  230  SER n  239  1                                  10
HELIX  420 420 LEU n  253  SER n  259  1                                   7
HELIX  421 421 THR n  278  ARG n  286  1                                   9
HELIX  422 422 VAL n  333  ARG n  343  1                                  11
HELIX  423 423 ILE n  384  ARG n  399  1                                  16
HELIX  424 424 PHE n  418  GLU n  434  1                                  17
HELIX  425 425 GLY o   14  HIS o   29  1                                  16
HELIX  426 426 PHE o   40  GLU o   43  1                                   4
HELIX  427 427 ARG o   72  HIS o   75  1                                   4
HELIX  428 428 TRP o  104  SER o  109  1                                   6
HELIX  429 429 HIS o  115  ILE o  118  1                                   4
HELIX  430 430 THR o  145  ARG o  160  1                                  16
HELIX  431 431 GLN o  184  ARG o  194  1                                  11
HELIX  432 432 LEU o  210  ALA o  214  1                                   5
HELIX  433 433 PHE o  225  GLN o  227  1                                   3
HELIX  434 434 GLN o  230  SER o  239  1                                  10
HELIX  435 435 LEU o  253  SER o  259  1                                   7
HELIX  436 436 THR o  278  ARG o  286  1                                   9
HELIX  437 437 VAL o  333  ARG o  343  1                                  11
HELIX  438 438 ILE o  384  ARG o  399  1                                  16
HELIX  439 439 PHE o  418  GLU o  434  1                                  17
HELIX  440 440 GLY p   14  HIS p   29  1                                  16
HELIX  441 441 PHE p   40  GLU p   43  1                                   4
HELIX  442 442 ARG p   72  HIS p   75  1                                   4
HELIX  443 443 TRP p  104  SER p  109  1                                   6
HELIX  444 444 HIS p  115  ILE p  118  1                                   4
HELIX  445 445 THR p  145  ARG p  160  1                                  16
HELIX  446 446 GLN p  184  ARG p  194  1                                  11
HELIX  447 447 LEU p  210  ALA p  214  1                                   5
HELIX  448 448 PHE p  225  GLN p  227  1                                   3
HELIX  449 449 GLN p  230  SER p  239  1                                  10
HELIX  450 450 LEU p  253  SER p  259  1                                   7
HELIX  451 451 THR p  278  ARG p  286  1                                   9
HELIX  452 452 VAL p  333  ARG p  343  1                                  11
HELIX  453 453 ILE p  384  ARG p  399  1                                  16
HELIX  454 454 PHE p  418  GLU p  434  1                                  17
HELIX  455 455 GLY q   14  HIS q   29  1                                  16
HELIX  456 456 PHE q   40  GLU q   43  1                                   4
HELIX  457 457 ARG q   72  HIS q   75  1                                   4
HELIX  458 458 TRP q  104  SER q  109  1                                   6
HELIX  459 459 HIS q  115  ILE q  118  1                                   4
HELIX  460 460 THR q  145  ARG q  160  1                                  16
HELIX  461 461 GLN q  184  ARG q  194  1                                  11
HELIX  462 462 LEU q  210  ALA q  214  1                                   5
HELIX  463 463 PHE q  225  GLN q  227  1                                   3
HELIX  464 464 GLN q  230  SER q  239  1                                  10
HELIX  465 465 LEU q  253  SER q  259  1                                   7
HELIX  466 466 THR q  278  ARG q  286  1                                   9
HELIX  467 467 VAL q  333  ARG q  343  1                                  11
HELIX  468 468 ILE q  384  ARG q  399  1                                  16
HELIX  469 469 PHE q  418  GLU q  434  1                                  17
HELIX  470 470 GLY r   14  HIS r   29  1                                  16
HELIX  471 471 PHE r   40  GLU r   43  1                                   4
HELIX  472 472 ARG r   72  HIS r   75  1                                   4
HELIX  473 473 TRP r  104  SER r  109  1                                   6
HELIX  474 474 HIS r  115  ILE r  118  1                                   4
HELIX  475 475 THR r  145  ARG r  160  1                                  16
HELIX  476 476 GLN r  184  ARG r  194  1                                  11
HELIX  477 477 LEU r  210  ALA r  214  1                                   5
HELIX  478 478 PHE r  225  GLN r  227  1                                   3
HELIX  479 479 GLN r  230  SER r  239  1                                  10
HELIX  480 480 LEU r  253  SER r  259  1                                   7
HELIX  481 481 THR r  278  ARG r  286  1                                   9
HELIX  482 482 VAL r  333  ARG r  343  1                                  11
HELIX  483 483 ILE r  384  ARG r  399  1                                  16
HELIX  484 484 PHE r  418  GLU r  434  1                                  17
HELIX  485 485 GLY s   14  HIS s   29  1                                  16
HELIX  486 486 PHE s   40  GLU s   43  1                                   4
HELIX  487 487 ARG s   72  HIS s   75  1                                   4
HELIX  488 488 TRP s  104  SER s  109  1                                   6
HELIX  489 489 HIS s  115  ILE s  118  1                                   4
HELIX  490 490 THR s  145  ARG s  160  1                                  16
HELIX  491 491 GLN s  184  ARG s  194  1                                  11
HELIX  492 492 LEU s  210  ALA s  214  1                                   5
HELIX  493 493 PHE s  225  GLN s  227  1                                   3
HELIX  494 494 GLN s  230  SER s  239  1                                  10
HELIX  495 495 LEU s  253  SER s  259  1                                   7
HELIX  496 496 THR s  278  ARG s  286  1                                   9
HELIX  497 497 VAL s  333  ARG s  343  1                                  11
HELIX  498 498 ILE s  384  ARG s  399  1                                  16
HELIX  499 499 PHE s  418  GLU s  434  1                                  17
HELIX  500 500 GLY t   14  HIS t   29  1                                  16
HELIX  501 501 PHE t   40  GLU t   43  1                                   4
HELIX  502 502 ARG t   72  HIS t   75  1                                   4
HELIX  503 503 TRP t  104  SER t  109  1                                   6
HELIX  504 504 HIS t  115  ILE t  118  1                                   4
HELIX  505 505 THR t  145  ARG t  160  1                                  16
HELIX  506 506 GLN t  184  ARG t  194  1                                  11
HELIX  507 507 LEU t  210  ALA t  214  1                                   5
HELIX  508 508 PHE t  225  GLN t  227  1                                   3
HELIX  509 509 GLN t  230  SER t  239  1                                  10
HELIX  510 510 LEU t  253  SER t  259  1                                   7
HELIX  511 511 THR t  278  ARG t  286  1                                   9
HELIX  512 512 VAL t  333  ARG t  343  1                                  11
HELIX  513 513 ILE t  384  ARG t  399  1                                  16
HELIX  514 514 PHE t  418  GLU t  434  1                                  17
HELIX  515 515 GLY w   14  HIS w   29  1                                  16
HELIX  516 516 PHE w   40  GLU w   43  1                                   4
HELIX  517 517 ARG w   72  HIS w   75  1                                   4
HELIX  518 518 TRP w  104  SER w  109  1                                   6
HELIX  519 519 HIS w  115  ILE w  118  1                                   4
HELIX  520 520 THR w  145  ARG w  160  1                                  16
HELIX  521 521 GLN w  184  ARG w  194  1                                  11
HELIX  522 522 LEU w  210  ALA w  214  1                                   5
HELIX  523 523 PHE w  225  GLN w  227  1                                   3
HELIX  524 524 GLN w  230  SER w  239  1                                  10
HELIX  525 525 LEU w  253  SER w  259  1                                   7
HELIX  526 526 THR w  278  ARG w  286  1                                   9
HELIX  527 527 VAL w  333  ARG w  343  1                                  11
HELIX  528 528 ILE w  384  ARG w  399  1                                  16
HELIX  529 529 PHE w  418  GLU w  434  1                                  17
SHEET    1   1 1 LEU Q 620  ARG Q 623  0
SHEET    2   2 1 SER Q 638  TYR Q 641  0
SHEET    3   3 1 VAL R 408  GLU R 410  0
SHEET    4   4 1 TYR R 431  ILE R 433  0
SHEET    5   5 1 PHE S 296  ASN S 299  0
SHEET    6   6 1 SER S 304  VAL S 307  0
SHEET    7   7 1 LEU S1386  LEU S1390  0
SHEET    8   8 1 LEU S1408  TYR S1412  0
SHEET    9   9 1 GLU T   4  LEU T  10  0
SHEET   10  10 1 ALA T  64  LEU T  67  0
SHEET   11  11 1 LEU T 132  VAL T 136  0
SHEET   12  12 1 GLN T 167  TYR T 169  0
SHEET   13  13 1 CYS T 201  VAL T 203  0
SHEET   14  14 1 MET T 270  TYR T 273  0
SHEET   15  15 1 TYR T 317  GLN T 325  0
SHEET   16  16 1 SER T 355  SER T 361  0
SHEET   17  17 1 SER T 374  HIS T 381  0
SHEET   18  18 1 LEU U 781  LYS U 784  0
SHEET   19  19 1 GLY U 793  LEU U 796  0
SHEET   20  20 1 LEU V 414  THR V 417  0
SHEET   21  21 1 GLY V 453  TYR V 456  0
SHEET   22  22 1 LEU W 414  THR W 417  0
SHEET   23  23 1 GLY W 453  TYR W 456  0
SHEET   24  24 1 ILE Y 232  PRO Y 236  0
SHEET   25  25 1 ARG Y 243  VAL Y 247  0
SHEET   26  26 1 VAL Y 408  GLU Y 410  0
SHEET   27  27 1 TYR Y 431  ILE Y 433  0
SHEET   28  28 1 LYS Y 573  GLU Y 575  0
SHEET   29  29 1 SER Y 616  ASP Y 618  0
SHEET   30  30 1 ILE Z 232  GLN Z 235  0
SHEET   31  31 1 SER Z 244  VAL Z 247  0
SHEET   32  32 1 LEU Z 572  ILE Z 574  0
SHEET   33  33 1 PHE Z 617  TYR Z 619  0
SHEET   34  34 1 SER a 233  PRO a 236  0
SHEET   35  35 1 ARG a 243  SER a 246  0
SHEET   36  36 1 LEU a 572  GLU a 575  0
SHEET   37  37 1 SER a 616  TYR a 619  0
SHEET   38  38 1 ILE b 232  GLN b 235  0
SHEET   39  39 1 SER b 244  VAL b 247  0
SHEET   40  40 1 VAL b 408  GLU b 410  0
SHEET   41  41 1 TYR b 431  ILE b 433  0
SHEET   42  42 1 LEU b 572  GLU b 575  0
SHEET   43  43 1 SER b 616  TYR b 619  0
SHEET   44  44 1 LEU c 620  ARG c 623  0
SHEET   45  45 1 SER c 638  TYR c 641  0
SHEET   46  46 1 LEU d 620  ARG d 623  0
SHEET   47  47 1 SER d 638  TYR d 641  0
SHEET   48  48 1 ASP e 621  ARG e 623  0
SHEET   49  49 1 SER e 638  ASP e 640  0
SHEET   50  50 1 LEU f 620  ARG f 623  0
SHEET   51  51 1 SER f 638  TYR f 641  0
SHEET   52  52 1 GLU h   4  LEU h  10  0
SHEET   53  53 1 ALA h  64  LEU h  67  0
SHEET   54  54 1 LEU h 132  VAL h 136  0
SHEET   55  55 1 GLN h 167  TYR h 169  0
SHEET   56  56 1 CYS h 201  VAL h 203  0
SHEET   57  57 1 MET h 270  TYR h 273  0
SHEET   58  58 1 TYR h 317  GLN h 325  0
SHEET   59  59 1 SER h 355  SER h 361  0
SHEET   60  60 1 SER h 374  HIS h 381  0
SHEET   61  61 1 GLU i   4  LEU i  10  0
SHEET   62  62 1 ALA i  64  LEU i  67  0
SHEET   63  63 1 LEU i 132  VAL i 136  0
SHEET   64  64 1 GLN i 167  TYR i 169  0
SHEET   65  65 1 CYS i 201  VAL i 203  0
SHEET   66  66 1 MET i 270  TYR i 273  0
SHEET   67  67 1 TYR i 317  GLN i 325  0
SHEET   68  68 1 SER i 355  SER i 361  0
SHEET   69  69 1 SER i 374  HIS i 381  0
SHEET   70  70 1 GLU k   4  LEU k  10  0
SHEET   71  71 1 ALA k  64  LEU k  67  0
SHEET   72  72 1 LEU k 132  VAL k 136  0
SHEET   73  73 1 GLN k 167  TYR k 169  0
SHEET   74  74 1 CYS k 201  VAL k 203  0
SHEET   75  75 1 MET k 270  TYR k 273  0
SHEET   76  76 1 TYR k 317  GLN k 325  0
SHEET   77  77 1 SER k 355  SER k 361  0
SHEET   78  78 1 SER k 374  HIS k 381  0
SHEET   79  79 1 GLU l   4  LEU l  10  0
SHEET   80  80 1 ALA l  64  LEU l  67  0
SHEET   81  81 1 LEU l 132  VAL l 136  0
SHEET   82  82 1 GLN l 167  TYR l 169  0
SHEET   83  83 1 CYS l 201  VAL l 203  0
SHEET   84  84 1 MET l 270  TYR l 273  0
SHEET   85  85 1 TYR l 317  GLN l 325  0
SHEET   86  86 1 SER l 355  SER l 361  0
SHEET   87  87 1 SER l 374  HIS l 381  0
SHEET   88  88 1 GLU m   4  LEU m  10  0
SHEET   89  89 1 ALA m  64  LEU m  67  0
SHEET   90  90 1 LEU m 132  VAL m 136  0
SHEET   91  91 1 GLN m 167  TYR m 169  0
SHEET   92  92 1 CYS m 201  VAL m 203  0
SHEET   93  93 1 MET m 270  TYR m 273  0
SHEET   94  94 1 TYR m 317  GLN m 325  0
SHEET   95  95 1 SER m 355  SER m 361  0
SHEET   96  96 1 SER m 374  HIS m 381  0
SHEET   97  97 1 GLU n   4  LEU n  10  0
SHEET   98  98 1 ALA n  64  LEU n  67  0
SHEET   99  99 1 LEU n 132  VAL n 136  0
SHEET  100 100 1 GLN n 167  TYR n 169  0
SHEET  101 101 1 CYS n 201  VAL n 203  0
SHEET  102 102 1 MET n 270  TYR n 273  0
SHEET  103 103 1 TYR n 317  GLN n 325  0
SHEET  104 104 1 SER n 355  SER n 361  0
SHEET  105 105 1 SER n 374  HIS n 381  0
SHEET  106 106 1 GLU o   4  LEU o  10  0
SHEET  107 107 1 ALA o  64  LEU o  67  0
SHEET  108 108 1 LEU o 132  VAL o 136  0
SHEET  109 109 1 GLN o 167  TYR o 169  0
SHEET  110 110 1 CYS o 201  VAL o 203  0
SHEET  111 111 1 MET o 270  TYR o 273  0
SHEET  112 112 1 TYR o 317  GLN o 325  0
SHEET  113 113 1 SER o 355  SER o 361  0
SHEET  114 114 1 SER o 374  HIS o 381  0
SHEET  115 115 1 GLU p   4  LEU p  10  0
SHEET  116 116 1 ALA p  64  LEU p  67  0
SHEET  117 117 1 LEU p 132  VAL p 136  0
SHEET  118 118 1 GLN p 167  TYR p 169  0
SHEET  119 119 1 CYS p 201  VAL p 203  0
SHEET  120 120 1 MET p 270  TYR p 273  0
SHEET  121 121 1 TYR p 317  GLN p 325  0
SHEET  122 122 1 SER p 355  SER p 361  0
SHEET  123 123 1 SER p 374  HIS p 381  0
SHEET  124 124 1 GLU q   4  LEU q  10  0
SHEET  125 125 1 ALA q  64  LEU q  67  0
SHEET  126 126 1 LEU q 132  VAL q 136  0
SHEET  127 127 1 GLN q 167  TYR q 169  0
SHEET  128 128 1 CYS q 201  VAL q 203  0
SHEET  129 129 1 MET q 270  TYR q 273  0
SHEET  130 130 1 TYR q 317  GLN q 325  0
SHEET  131 131 1 SER q 355  SER q 361  0
SHEET  132 132 1 SER q 374  HIS q 381  0
SHEET  133 133 1 GLU r   4  LEU r  10  0
SHEET  134 134 1 ALA r  64  LEU r  67  0
SHEET  135 135 1 LEU r 132  VAL r 136  0
SHEET  136 136 1 GLN r 167  TYR r 169  0
SHEET  137 137 1 CYS r 201  VAL r 203  0
SHEET  138 138 1 MET r 270  TYR r 273  0
SHEET  139 139 1 TYR r 317  GLN r 325  0
SHEET  140 140 1 SER r 355  SER r 361  0
SHEET  141 141 1 SER r 374  HIS r 381  0
SHEET  142 142 1 GLU s   4  LEU s  10  0
SHEET  143 143 1 ALA s  64  LEU s  67  0
SHEET  144 144 1 LEU s 132  VAL s 136  0
SHEET  145 145 1 GLN s 167  TYR s 169  0
SHEET  146 146 1 CYS s 201  VAL s 203  0
SHEET  147 147 1 MET s 270  TYR s 273  0
SHEET  148 148 1 TYR s 317  GLN s 325  0
SHEET  149 149 1 SER s 355  SER s 361  0
SHEET  150 150 1 SER s 374  HIS s 381  0
SHEET  151 151 1 GLU t   4  LEU t  10  0
SHEET  152 152 1 ALA t  64  LEU t  67  0
SHEET  153 153 1 LEU t 132  VAL t 136  0
SHEET  154 154 1 GLN t 167  TYR t 169  0
SHEET  155 155 1 CYS t 201  VAL t 203  0
SHEET  156 156 1 MET t 270  TYR t 273  0
SHEET  157 157 1 TYR t 317  GLN t 325  0
SHEET  158 158 1 SER t 355  SER t 361  0
SHEET  159 159 1 SER t 374  HIS t 381  0
SHEET  160 160 1 GLU w   4  LEU w  10  0
SHEET  161 161 1 ALA w  64  LEU w  67  0
SHEET  162 162 1 LEU w 132  VAL w 136  0
SHEET  163 163 1 GLN w 167  TYR w 169  0
SHEET  164 164 1 CYS w 201  VAL w 203  0
SHEET  165 165 1 MET w 270  TYR w 273  0
SHEET  166 166 1 TYR w 317  GLN w 325  0
SHEET  167 167 1 SER w 355  SER w 361  0
SHEET  168 168 1 SER w 374  HIS w 381  0
ATOM      1  N   GLU Q 246     -18.935 -36.706-116.204  1.00 58.17           N
ATOM      2  CA  GLU Q 246     -18.208 -36.940-114.962  1.00 58.17           C
ATOM      3  C   GLU Q 246     -19.007 -36.437-113.768  1.00 58.17           C
ATOM      4  O   GLU Q 246     -19.565 -37.232-113.013  1.00 58.17           O
ATOM      5  CB  GLU Q 246     -16.832 -36.262-115.013  1.00 58.17           C
ATOM      6  CG  GLU Q 246     -15.985 -36.398-113.746  1.00 58.17           C
ATOM      7  CD  GLU Q 246     -15.985 -37.803-113.176  1.00 58.17           C
ATOM      8  OE1 GLU Q 246     -15.391 -38.701-113.806  1.00 58.17           O
ATOM      9  OE2 GLU Q 246     -16.577 -38.006-112.093  1.00 58.17           O
ATOM     10  N   THR Q 247     -19.077 -35.108-113.618  1.00 66.86           N
ATOM     11  CA  THR Q 247     -19.669 -34.522-112.421  1.00 66.86           C
ATOM     12  C   THR Q 247     -21.184 -34.675-112.394  1.00 66.86           C
ATOM     13  O   THR Q 247     -21.783 -34.643-111.314  1.00 66.86           O
ATOM     14  CB  THR Q 247     -19.289 -33.043-112.310  1.00 66.86           C
ATOM     15  OG1 THR Q 247     -19.391 -32.424-113.597  1.00 66.86           O
ATOM     16  CG2 THR Q 247     -17.867 -32.894-111.790  1.00 66.86           C
ATOM     17  N   SER Q 248     -21.817 -34.839-113.557  1.00 73.68           N
ATOM     18  CA  SER Q 248     -23.254 -35.100-113.582  1.00 73.68           C
ATOM     19  C   SER Q 248     -23.573 -36.485-113.038  1.00 73.68           C
ATOM     20  O   SER Q 248     -24.624 -36.677-112.414  1.00 73.68           O
ATOM     21  CB  SER Q 248     -23.794 -34.947-115.003  1.00 73.68           C
ATOM     22  OG  SER Q 248     -23.160 -35.856-115.883  1.00 73.68           O
ATOM     23  N   LEU Q 249     -22.685 -37.456-113.259  1.00 61.35           N
ATOM     24  CA  LEU Q 249     -22.826 -38.751-112.609  1.00 61.35           C
ATOM     25  C   LEU Q 249     -22.489 -38.667-111.133  1.00 61.35           C
ATOM     26  O   LEU Q 249     -23.009 -39.459-110.336  1.00 61.35           O
ATOM     27  CB  LEU Q 249     -21.937 -39.788-113.281  1.00 61.35           C
ATOM     28  CG  LEU Q 249     -22.281 -40.090-114.735  1.00 61.35           C
ATOM     29  CD1 LEU Q 249     -21.208 -40.970-115.329  1.00 61.35           C
ATOM     30  CD2 LEU Q 249     -23.647 -40.755-114.826  1.00 61.35           C
ATOM     31  N   VAL Q 250     -21.612 -37.734-110.751  1.00 64.48           N
ATOM     32  CA  VAL Q 250     -21.433 -37.439-109.337  1.00 64.48           C
ATOM     33  C   VAL Q 250     -22.701 -36.828-108.758  1.00 64.48           C
ATOM     34  O   VAL Q 250     -23.094 -37.151-107.636  1.00 64.48           O
ATOM     35  CB  VAL Q 250     -20.204 -36.538-109.103  1.00 64.48           C
ATOM     36  CG1 VAL Q 250     -19.917 -36.402-107.612  1.00 64.48           C
ATOM     37  CG2 VAL Q 250     -18.995 -37.133-109.779  1.00 64.48           C
ATOM     38  N   ARG Q 251     -23.398 -35.978-109.526  1.00 74.62           N
ATOM     39  CA  ARG Q 251     -24.654 -35.431-109.016  1.00 74.62           C
ATOM     40  C   ARG Q 251     -25.766 -36.469-108.991  1.00 74.62           C
ATOM     41  O   ARG Q 251     -26.666 -36.378-108.149  1.00 74.62           O
ATOM     42  CB  ARG Q 251     -25.095 -34.178-109.785  1.00 74.62           C
ATOM     43  CG  ARG Q 251     -24.099 -33.028-109.707  1.00 74.62           C
ATOM     44  CD  ARG Q 251     -24.684 -31.741-110.263  1.00 74.62           C
ATOM     45  NE  ARG Q 251     -25.797 -31.269-109.441  1.00 74.62           N
ATOM     46  CZ  ARG Q 251     -25.679 -30.401-108.442  1.00 74.62           C
ATOM     47  NH1 ARG Q 251     -24.481 -29.948-108.091  1.00 74.62           N
ATOM     48  NH2 ARG Q 251     -26.750 -30.025-107.754  1.00 74.62           N
ATOM     49  N   ASP Q 252     -25.705 -37.483-109.858  1.00 77.93           N
ATOM     50  CA  ASP Q 252     -26.755 -38.500-109.883  1.00 77.93           C
ATOM     51  C   ASP Q 252     -26.619 -39.432-108.684  1.00 77.93           C
ATOM     52  O   ASP Q 252     -27.623 -39.820-108.074  1.00 77.93           O
ATOM     53  CB  ASP Q 252     -26.674 -39.252-111.220  1.00 77.93           C
ATOM     54  CG  ASP Q 252     -27.880 -40.164-111.507  1.00 77.93           C
ATOM     55  OD1 ASP Q 252     -28.614 -40.614-110.604  1.00 77.93           O
ATOM     56  OD2 ASP Q 252     -28.108 -40.429-112.703  1.00 77.93           O
ATOM     57  N   LEU Q 253     -25.381 -39.745-108.300  1.00 58.53           N
ATOM     58  CA  LEU Q 253     -25.102 -40.643-107.183  1.00 58.53           C
ATOM     59  C   LEU Q 253     -25.463 -40.068-105.820  1.00 58.53           C
ATOM     60  O   LEU Q 253     -25.431 -40.809-104.829  1.00 58.53           O
ATOM     61  CB  LEU Q 253     -23.631 -41.071-107.244  1.00 58.53           C
ATOM     62  CG  LEU Q 253     -22.383 -40.249-106.918  1.00 58.53           C
ATOM     63  CD1 LEU Q 253     -21.964 -40.271-105.456  1.00 58.53           C
ATOM     64  CD2 LEU Q 253     -21.269 -40.813-107.802  1.00 58.53           C
ATOM     65  N   LEU Q 254     -25.812 -38.784-105.731  1.00 66.64           N
ATOM     66  CA  LEU Q 254     -26.225 -38.262-104.432  1.00 66.64           C
ATOM     67  C   LEU Q 254     -27.693 -38.557-104.177  1.00 66.64           C
ATOM     68  O   LEU Q 254     -28.097 -38.769-103.033  1.00 66.64           O
ATOM     69  CB  LEU Q 254     -26.048 -36.750-104.387  1.00 66.64           C
ATOM     70  CG  LEU Q 254     -24.651 -36.203-104.175  1.00 66.64           C
ATOM     71  CD1 LEU Q 254     -24.562 -35.402-105.398  1.00 66.64           C
ATOM     72  CD2 LEU Q 254     -24.374 -35.335-102.969  1.00 66.64           C
ATOM     73  N   TYR Q 255     -28.490 -38.560-105.247  1.00 81.73           N
ATOM     74  CA  TYR Q 255     -29.937 -38.620-105.154  1.00 81.73           C
ATOM     75  C   TYR Q 255     -30.419 -40.036-104.903  1.00 81.73           C
ATOM     76  O   TYR Q 255     -31.457 -40.226-104.260  1.00 81.73           O
ATOM     77  CB  TYR Q 255     -30.569 -38.069-106.438  1.00 81.73           C
ATOM     78  CG  TYR Q 255     -30.107 -36.678-106.839  1.00 81.73           C
ATOM     79  CD1 TYR Q 255     -29.862 -35.695-105.885  1.00 81.73           C
ATOM     80  CD2 TYR Q 255     -29.917 -36.350-108.179  1.00 81.73           C
ATOM     81  CE1 TYR Q 255     -29.449 -34.423-106.256  1.00 81.73           C
ATOM     82  CE2 TYR Q 255     -29.502 -35.084-108.560  1.00 81.73           C
ATOM     83  CZ  TYR Q 255     -29.267 -34.127-107.595  1.00 81.73           C
ATOM     84  OH  TYR Q 255     -28.834 -32.877-107.969  1.00 81.73           O
ATOM     85  N   VAL Q 256     -29.700 -41.037-105.417  1.00 71.18           N
ATOM     86  CA  VAL Q 256     -30.001 -42.416-105.058  1.00 71.18           C
ATOM     87  C   VAL Q 256     -29.442 -42.770-103.686  1.00 71.18           C
ATOM     88  O   VAL Q 256     -29.889 -43.744-103.075  1.00 71.18           O
ATOM     89  CB  VAL Q 256     -29.468 -43.401-106.111  1.00 71.18           C
ATOM     90  CG1 VAL Q 256     -30.247 -43.263-107.408  1.00 71.18           C
ATOM     91  CG2 VAL Q 256     -27.992 -43.169-106.350  1.00 71.18           C
ATOM     92  N   PHE Q 257     -28.472 -42.001-103.189  1.00 68.41           N
ATOM     93  CA  PHE Q 257     -28.048 -42.168-101.805  1.00 68.41           C
ATOM     94  C   PHE Q 257     -29.094 -41.616-100.857  1.00 68.41           C
ATOM     95  O   PHE Q 257     -29.339 -42.185 -99.788  1.00 68.41           O
ATOM     96  CB  PHE Q 257     -26.714 -41.473-101.568  1.00 68.41           C
ATOM     97  CG  PHE Q 257     -25.522 -42.291-101.946  1.00 68.41           C
ATOM     98  CD1 PHE Q 257     -25.664 -43.462-102.671  1.00 68.41           C
ATOM     99  CD2 PHE Q 257     -24.256 -41.891-101.560  1.00 68.41           C
ATOM    100  CE1 PHE Q 257     -24.570 -44.205-103.013  1.00 68.41           C
ATOM    101  CE2 PHE Q 257     -23.152 -42.638-101.900  1.00 68.41           C
ATOM    102  CZ  PHE Q 257     -23.310 -43.798-102.629  1.00 68.41           C
ATOM    103  N   GLN Q 258     -29.714 -40.507-101.233  1.00 78.74           N
ATOM    104  CA  GLN Q 258     -30.847 -40.009-100.479  1.00 78.74           C
ATOM    105  C   GLN Q 258     -32.099 -40.824-100.793  1.00 78.74           C
ATOM    106  O   GLN Q 258     -33.082 -40.748-100.043  1.00 78.74           O
ATOM    107  CB  GLN Q 258     -31.043 -38.517-100.800  1.00 78.74           C
ATOM    108  CG  GLN Q 258     -32.000 -37.697 -99.918  1.00 78.74           C
ATOM    109  CD  GLN Q 258     -31.661 -37.752 -98.428  1.00 78.74           C
ATOM    110  OE1 GLN Q 258     -32.051 -38.681 -97.718  1.00 78.74           O
ATOM    111  NE2 GLN Q 258     -30.923 -36.753 -97.956  1.00 78.74           N
ATOM    112  N   GLY Q 259     -32.074 -41.629-101.868  1.00 89.73           N
ATOM    113  CA  GLY Q 259     -33.264 -42.373-102.231  1.00 89.73           C
ATOM    114  C   GLY Q 259     -33.388 -43.054-103.583  1.00 89.73           C
ATOM    115  O   GLY Q 259     -32.630 -43.969-103.927  1.00 89.73           O
ATOM    116  N   ILE Q 260     -34.440 -42.665-104.305  1.00 97.17           N
ATOM    117  CA  ILE Q 260     -34.795 -43.191-105.619  1.00 97.17           C
ATOM    118  C   ILE Q 260     -34.212 -42.223-106.648  1.00 97.17           C
ATOM    119  O   ILE Q 260     -33.717 -41.150-106.282  1.00 97.17           O
ATOM    120  CB  ILE Q 260     -36.329 -43.376-105.765  1.00 97.17           C
ATOM    121  CG1 ILE Q 260     -36.685 -44.527-106.722  1.00 97.17           C
ATOM    122  CG2 ILE Q 260     -37.018 -42.108-106.242  1.00 97.17           C
ATOM    123  CD1 ILE Q 260     -36.156 -45.863-106.280  1.00 97.17           C
ATOM    124  N   ASP Q 261     -34.272 -42.623-107.923  1.00106.87           N
ATOM    125  CA  ASP Q 261     -33.437 -42.141-109.022  1.00106.87           C
ATOM    126  C   ASP Q 261     -33.403 -40.625-109.187  1.00106.87           C
ATOM    127  O   ASP Q 261     -34.377 -39.922-108.906  1.00106.87           O
ATOM    128  CB  ASP Q 261     -33.962 -42.786-110.289  1.00106.87           C
ATOM    129  CG  ASP Q 261     -34.054 -44.275-110.152  1.00106.87           C
ATOM    130  OD1 ASP Q 261     -33.230 -44.838-109.394  1.00106.87           O
ATOM    131  OD2 ASP Q 261     -34.945 -44.879-110.781  1.00106.87           O
ATOM    132  N   GLY Q 262     -32.262 -40.144-109.672  1.00110.77           N
ATOM    133  CA  GLY Q 262     -31.986 -38.736-109.838  1.00110.77           C
ATOM    134  C   GLY Q 262     -32.163 -38.275-111.265  1.00110.77           C
ATOM    135  O   GLY Q 262     -33.280 -37.952-111.672  1.00110.77           O
ATOM    136  N   LYS Q 263     -31.068 -38.219-112.028  1.00108.36           N
ATOM    137  CA  LYS Q 263     -31.110 -37.627-113.365  1.00108.36           C
ATOM    138  C   LYS Q 263     -31.918 -38.481-114.335  1.00108.36           C
ATOM    139  O   LYS Q 263     -32.788 -37.970-115.052  1.00108.36           O
ATOM    140  CB  LYS Q 263     -29.686 -37.421-113.879  1.00108.36           C
ATOM    141  CG  LYS Q 263     -28.782 -36.687-112.902  1.00108.36           C
ATOM    142  CD  LYS Q 263     -29.176 -35.227-112.751  1.00108.36           C
ATOM    143  CE  LYS Q 263     -28.090 -34.439-112.036  1.00108.36           C
ATOM    144  NZ  LYS Q 263     -26.870 -34.292-112.875  1.00108.36           N
ATOM    145  N   PHE Q 264     -31.655 -39.783-114.374  1.00125.72           N
ATOM    146  CA  PHE Q 264     -32.366 -40.699-115.255  1.00125.72           C
ATOM    147  C   PHE Q 264     -33.242 -41.640-114.432  1.00125.72           C
ATOM    148  O   PHE Q 264     -33.340 -41.527-113.210  1.00125.72           O
ATOM    149  CB  PHE Q 264     -31.385 -41.477-116.132  1.00125.72           C
ATOM    150  CG  PHE Q 264     -30.886 -40.708-117.329  1.00125.72           C
ATOM    151  CD1 PHE Q 264     -31.369 -39.437-117.614  1.00125.72           C
ATOM    152  CD2 PHE Q 264     -29.937 -41.262-118.175  1.00125.72           C
ATOM    153  CE1 PHE Q 264     -30.908 -38.732-118.715  1.00125.72           C
ATOM    154  CE2 PHE Q 264     -29.473 -40.564-119.277  1.00125.72           C
ATOM    155  CZ  PHE Q 264     -29.958 -39.297-119.548  1.00125.72           C
ATOM    156  N   VAL Q 265     -33.886 -42.579-115.128  1.00129.15           N
ATOM    157  CA  VAL Q 265     -34.780 -43.559-114.515  1.00129.15           C
ATOM    158  C   VAL Q 265     -34.083 -44.913-114.513  1.00129.15           C
ATOM    159  O   VAL Q 265     -33.580 -45.362-115.550  1.00129.15           O
ATOM    160  CB  VAL Q 265     -36.126 -43.622-115.260  1.00129.15           C
ATOM    161  CG1 VAL Q 265     -37.016 -44.724-114.689  1.00129.15           C
ATOM    162  CG2 VAL Q 265     -36.827 -42.274-115.199  1.00129.15           C
ATOM    163  N   LYS Q 266     -34.057 -45.567-113.347  1.00114.33           N
ATOM    164  CA  LYS Q 266     -33.374 -46.849-113.176  1.00114.33           C
ATOM    165  C   LYS Q 266     -34.323 -48.036-113.244  1.00114.33           C
ATOM    166  O   LYS Q 266     -33.862 -49.162-113.457  1.00114.33           O
ATOM    167  CB  LYS Q 266     -32.638 -46.905-111.829  1.00114.33           C
ATOM    168  CG  LYS Q 266     -31.279 -46.193-111.707  1.00114.33           C
ATOM    169  CD  LYS Q 266     -31.219 -44.699-112.041  1.00114.33           C
ATOM    170  CE  LYS Q 266     -30.157 -44.000-111.221  1.00114.33           C
ATOM    171  NZ  LYS Q 266     -30.028 -42.566-111.574  1.00114.33           N
ATOM    172  N   MET Q 267     -35.631 -47.792-113.039  1.00133.21           N
ATOM    173  CA  MET Q 267     -36.767 -48.740-113.139  1.00133.21           C
ATOM    174  C   MET Q 267     -36.556 -50.075-112.416  1.00133.21           C
ATOM    175  O   MET Q 267     -37.120 -51.098-112.810  1.00133.21           O
ATOM    176  CB  MET Q 267     -37.207 -48.977-114.600  1.00133.21           C
ATOM    177  CG  MET Q 267     -36.204 -49.471-115.664  1.00133.21           C
ATOM    178  SD  MET Q 267     -35.793 -51.230-115.693  1.00133.21           S
ATOM    179  CE  MET Q 267     -37.352 -51.948-116.206  1.00133.21           C
ATOM    180  N   CYS Q 268     -35.816 -50.079-111.309  1.00140.55           N
ATOM    181  CA  CYS Q 268     -35.711 -51.303-110.515  1.00140.55           C
ATOM    182  C   CYS Q 268     -35.624 -50.961-109.037  1.00140.55           C
ATOM    183  O   CYS Q 268     -34.691 -50.277-108.604  1.00140.55           O
ATOM    184  CB  CYS Q 268     -34.513 -52.152-110.956  1.00140.55           C
ATOM    185  SG  CYS Q 268     -32.960 -51.271-111.184  1.00140.55           S
ATOM    186  N   ASN Q 269     -36.608 -51.431-108.272  1.00142.38           N
ATOM    187  CA  ASN Q 269     -36.588 -51.366-106.816  1.00142.38           C
ATOM    188  C   ASN Q 269     -36.024 -52.640-106.192  1.00142.38           C
ATOM    189  O   ASN Q 269     -35.703 -52.642-104.997  1.00142.38           O
ATOM    190  CB  ASN Q 269     -38.008 -51.096-106.291  1.00142.38           C
ATOM    191  CG  ASN Q 269     -38.034 -50.680-104.829  1.00142.38           C
ATOM    192  OD1 ASN Q 269     -38.831 -51.189-104.041  1.00142.38           O
ATOM    193  ND2 ASN Q 269     -37.157 -49.755-104.461  1.00142.38           N
ATOM    194  N   SER Q 270     -35.869 -53.707-106.971  1.00120.59           N
ATOM    195  CA  SER Q 270     -35.444 -54.996-106.454  1.00120.59           C
ATOM    196  C   SER Q 270     -34.095 -55.400-107.036  1.00120.59           C
ATOM    197  O   SER Q 270     -33.692 -54.930-108.103  1.00120.59           O
ATOM    198  CB  SER Q 270     -36.470 -56.091-106.763  1.00120.59           C
ATOM    199  OG  SER Q 270     -36.281 -56.612-108.066  1.00120.59           O
ATOM    200  N   GLU Q 271     -33.369 -56.193-106.240  1.00117.46           N
ATOM    201  CA  GLU Q 271     -32.223 -57.076-106.508  1.00117.46           C
ATOM    202  C   GLU Q 271     -30.922 -56.368-106.876  1.00117.46           C
ATOM    203  O   GLU Q 271     -29.866 -57.002-106.812  1.00117.46           O
ATOM    204  CB  GLU Q 271     -32.571 -58.155-107.563  1.00117.46           C
ATOM    205  CG  GLU Q 271     -32.663 -57.781-109.058  1.00117.46           C
ATOM    206  CD  GLU Q 271     -31.350 -57.883-109.806  1.00117.46           C
ATOM    207  OE1 GLU Q 271     -30.426 -58.558-109.308  1.00117.46           O
ATOM    208  OE2 GLU Q 271     -31.251 -57.289-110.898  1.00117.46           O
ATOM    209  N   ASN Q 272     -30.997 -55.099-107.296  1.00105.86           N
ATOM    210  CA  ASN Q 272     -30.159 -53.924-107.033  1.00105.86           C
ATOM    211  C   ASN Q 272     -30.665 -52.810-107.947  1.00105.86           C
ATOM    212  O   ASN Q 272     -31.336 -53.076-108.948  1.00105.86           O
ATOM    213  CB  ASN Q 272     -28.638 -54.151-107.189  1.00105.86           C
ATOM    214  CG  ASN Q 272     -28.266 -54.906-108.456  1.00105.86           C
ATOM    215  OD1 ASN Q 272     -29.032 -54.973-109.414  1.00105.86           O
ATOM    216  ND2 ASN Q 272     -27.065 -55.480-108.458  1.00105.86           N
ATOM    217  N   CYS Q 273     -30.328 -51.562-107.609  1.00 91.42           N
ATOM    218  CA  CYS Q 273     -30.917 -50.392-108.273  1.00 91.42           C
ATOM    219  C   CYS Q 273     -29.998 -49.914-109.402  1.00 91.42           C
ATOM    220  O   CYS Q 273     -29.232 -48.958-109.264  1.00 91.42           O
ATOM    221  CB  CYS Q 273     -31.188 -49.290-107.256  1.00 91.42           C
ATOM    222  SG  CYS Q 273     -32.395 -48.052-107.780  1.00 91.42           S
ATOM    223  N   TYR Q 274     -30.127 -50.561-110.563  1.00 85.63           N
ATOM    224  CA  TYR Q 274     -29.129 -50.446-111.626  1.00 85.63           C
ATOM    225  C   TYR Q 274     -29.316 -49.203-112.488  1.00 85.63           C
ATOM    226  O   TYR Q 274     -30.379 -49.002-113.081  1.00 85.63           O
ATOM    227  CB  TYR Q 274     -29.158 -51.687-112.517  1.00 85.63           C
ATOM    228  CG  TYR Q 274     -27.950 -51.779-113.416  1.00 85.63           C
ATOM    229  CD1 TYR Q 274     -26.726 -52.208-112.920  1.00 85.63           C
ATOM    230  CD2 TYR Q 274     -28.021 -51.415-114.758  1.00 85.63           C
ATOM    231  CE1 TYR Q 274     -25.614 -52.287-113.732  1.00 85.63           C
ATOM    232  CE2 TYR Q 274     -26.911 -51.487-115.578  1.00 85.63           C
ATOM    233  CZ  TYR Q 274     -25.709 -51.924-115.057  1.00 85.63           C
ATOM    234  OH  TYR Q 274     -24.592 -52.004-115.859  1.00 85.63           O
ATOM    235  N   LYS Q 275     -28.246 -48.418-112.615  1.00 96.31           N
ATOM    236  CA  LYS Q 275     -28.276 -47.195-113.407  1.00 96.31           C
ATOM    237  C   LYS Q 275     -28.210 -47.513-114.893  1.00 96.31           C
ATOM    238  O   LYS Q 275     -27.303 -48.216-115.351  1.00 96.31           O
ATOM    239  CB  LYS Q 275     -27.130 -46.269-113.001  1.00 96.31           C
ATOM    240  CG  LYS Q 275     -26.775 -45.198-114.028  1.00 96.31           C
ATOM    241  CD  LYS Q 275     -27.601 -43.941-113.824  1.00 96.31           C
ATOM    242  CE  LYS Q 275     -27.259 -42.866-114.838  1.00 96.31           C
ATOM    243  NZ  LYS Q 275     -28.142 -42.957-116.026  1.00 96.31           N
ATOM    244  N   VAL Q 276     -29.183 -46.997-115.638  1.00104.52           N
ATOM    245  CA  VAL Q 276     -29.236 -47.125-117.088  1.00104.52           C
ATOM    246  C   VAL Q 276     -29.009 -45.743-117.682  1.00104.52           C
ATOM    247  O   VAL Q 276     -29.809 -44.827-117.459  1.00104.52           O
ATOM    248  CB  VAL Q 276     -30.572 -47.719-117.559  1.00104.52           C
ATOM    249  CG1 VAL Q 276     -30.688 -47.635-119.074  1.00104.52           C
ATOM    250  CG2 VAL Q 276     -30.711 -49.156-117.082  1.00104.52           C
ATOM    251  N   ASP Q 277     -27.920 -45.591-118.431  1.00135.79           N
ATOM    252  CA  ASP Q 277     -27.617 -44.330-119.093  1.00135.79           C
ATOM    253  C   ASP Q 277     -28.054 -44.297-120.547  1.00135.79           C
ATOM    254  O   ASP Q 277     -28.269 -43.206-121.087  1.00135.79           O
ATOM    255  CB  ASP Q 277     -26.112 -44.037-119.010  1.00135.79           C
ATOM    256  CG  ASP Q 277     -25.267 -45.190-119.510  1.00135.79           C
ATOM    257  OD1 ASP Q 277     -25.333 -46.283-118.908  1.00135.79           O
ATOM    258  OD2 ASP Q 277     -24.529 -45.001-120.499  1.00135.79           O
ATOM    259  N   GLY Q 278     -28.200 -45.455-121.186  1.00143.54           N
ATOM    260  CA  GLY Q 278     -28.626 -45.498-122.569  1.00143.54           C
ATOM    261  C   GLY Q 278     -27.600 -45.020-123.571  1.00143.54           C
ATOM    262  O   GLY Q 278     -27.963 -44.680-124.700  1.00143.54           O
ATOM    263  N   LYS Q 279     -26.326 -44.984-123.190  1.00165.53           N
ATOM    264  CA  LYS Q 279     -25.256 -44.528-124.062  1.00165.53           C
ATOM    265  C   LYS Q 279     -24.296 -45.677-124.330  1.00165.53           C
ATOM    266  O   LYS Q 279     -23.875 -46.369-123.396  1.00165.53           O
ATOM    267  CB  LYS Q 279     -24.504 -43.341-123.451  1.00165.53           C
ATOM    268  CG  LYS Q 279     -25.371 -42.113-123.213  1.00165.53           C
ATOM    269  CD  LYS Q 279     -24.532 -40.926-122.768  1.00165.53           C
ATOM    270  CE  LYS Q 279     -25.404 -39.768-122.316  1.00165.53           C
ATOM    271  NZ  LYS Q 279     -24.593 -38.624-121.814  1.00165.53           N
ATOM    272  N   VAL Q 280     -23.957 -45.876-125.603  1.00194.53           N
ATOM    273  CA  VAL Q 280     -23.016 -46.909-125.998  1.00194.53           C
ATOM    274  C   VAL Q 280     -21.649 -46.337-126.365  1.00194.53           C
ATOM    275  O   VAL Q 280     -20.627 -46.979-126.095  1.00194.53           O
ATOM    276  CB  VAL Q 280     -23.595 -47.742-127.165  1.00194.53           C
ATOM    277  CG1 VAL Q 280     -22.809 -49.035-127.367  1.00194.53           C
ATOM    278  CG2 VAL Q 280     -25.066 -48.046-126.924  1.00194.53           C
ATOM    279  N   ALA Q 281     -21.599 -45.130-126.936  1.00197.30           N
ATOM    280  CA  ALA Q 281     -20.349 -44.499-127.341  1.00197.30           C
ATOM    281  C   ALA Q 281     -19.467 -44.091-126.167  1.00197.30           C
ATOM    282  O   ALA Q 281     -18.272 -43.847-126.367  1.00197.30           O
ATOM    283  CB  ALA Q 281     -20.634 -43.273-128.213  1.00197.30           C
ATOM    284  N   VAL Q 282     -20.021 -44.007-124.953  1.00176.62           N
ATOM    285  CA  VAL Q 282     -19.185 -43.812-123.775  1.00176.62           C
ATOM    286  C   VAL Q 282     -18.422 -45.096-123.467  1.00176.62           C
ATOM    287  O   VAL Q 282     -18.711 -46.177-124.000  1.00176.62           O
ATOM    288  CB  VAL Q 282     -20.030 -43.364-122.569  1.00176.62           C
ATOM    289  CG1 VAL Q 282     -20.693 -42.025-122.851  1.00176.62           C
ATOM    290  CG2 VAL Q 282     -21.069 -44.423-122.227  1.00176.62           C
ATOM    291  N   SER Q 283     -17.422 -44.972-122.599  1.00120.41           N
ATOM    292  CA  SER Q 283     -16.608 -46.118-122.228  1.00120.41           C
ATOM    293  C   SER Q 283     -17.414 -47.116-121.400  1.00120.41           C
ATOM    294  O   SER Q 283     -18.346 -46.750-120.677  1.00120.41           O
ATOM    295  CB  SER Q 283     -15.372 -45.674-121.447  1.00120.41           C
ATOM    296  OG  SER Q 283     -14.811 -46.748-120.713  1.00120.41           O
ATOM    297  N   LYS Q 284     -17.043 -48.389-121.518  1.00 99.44           N
ATOM    298  CA  LYS Q 284     -17.689 -49.446-120.753  1.00 99.44           C
ATOM    299  C   LYS Q 284     -17.268 -49.447-119.292  1.00 99.44           C
ATOM    300  O   LYS Q 284     -17.877 -50.157-118.487  1.00 99.44           O
ATOM    301  CB  LYS Q 284     -17.384 -50.811-121.377  1.00 99.44           C
ATOM    302  CG  LYS Q 284     -17.780 -50.934-122.841  1.00 99.44           C
ATOM    303  CD  LYS Q 284     -19.215 -50.490-123.074  1.00 99.44           C
ATOM    304  CE  LYS Q 284     -19.757 -51.013-124.387  1.00 99.44           C
ATOM    305  NZ  LYS Q 284     -21.188 -50.648-124.571  1.00 99.44           N
ATOM    306  N   SER Q 285     -16.242 -48.671-118.932  1.00 83.80           N
ATOM    307  CA  SER Q 285     -15.826 -48.576-117.543  1.00 83.80           C
ATOM    308  C   SER Q 285     -16.743 -47.699-116.710  1.00 83.80           C
ATOM    309  O   SER Q 285     -16.757 -47.851-115.487  1.00 83.80           O
ATOM    310  CB  SER Q 285     -14.396 -48.047-117.445  1.00 83.80           C
ATOM    311  OG  SER Q 285     -13.482 -49.108-117.620  1.00 83.80           O
ATOM    312  N   LEU Q 286     -17.498 -46.785-117.333  1.00 85.89           N
ATOM    313  CA  LEU Q 286     -18.522 -46.055-116.595  1.00 85.89           C
ATOM    314  C   LEU Q 286     -19.594 -46.995-116.069  1.00 85.89           C
ATOM    315  O   LEU Q 286     -20.048 -46.837-114.929  1.00 85.89           O
ATOM    316  CB  LEU Q 286     -19.167 -44.970-117.466  1.00 85.89           C
ATOM    317  CG  LEU Q 286     -18.427 -43.693-117.888  1.00 85.89           C
ATOM    318  CD1 LEU Q 286     -17.560 -43.900-119.104  1.00 85.89           C
ATOM    319  CD2 LEU Q 286     -19.430 -42.584-118.157  1.00 85.89           C
ATOM    320  N   LYS Q 287     -19.967 -48.006-116.867  1.00 80.62           N
ATOM    321  CA  LYS Q 287     -21.099 -48.876-116.546  1.00 80.62           C
ATOM    322  C   LYS Q 287     -20.865 -49.704-115.293  1.00 80.62           C
ATOM    323  O   LYS Q 287     -21.824 -50.051-114.599  1.00 80.62           O
ATOM    324  CB  LYS Q 287     -21.401 -49.839-117.689  1.00 80.62           C
ATOM    325  CG  LYS Q 287     -21.942 -49.243-118.960  1.00 80.62           C
ATOM    326  CD  LYS Q 287     -22.405 -50.375-119.868  1.00 80.62           C
ATOM    327  CE  LYS Q 287     -21.277 -51.362-120.150  1.00 80.62           C
ATOM    328  NZ  LYS Q 287     -21.655 -52.397-121.152  1.00 80.62           N
ATOM    329  N   ASP Q 288     -19.617 -50.068-114.997  1.00 69.22           N
ATOM    330  CA  ASP Q 288     -19.429 -50.911-113.826  1.00 69.22           C
ATOM    331  C   ASP Q 288     -19.510 -50.095-112.540  1.00 69.22           C
ATOM    332  O   ASP Q 288     -19.967 -50.613-111.531  1.00 69.22           O
ATOM    333  CB  ASP Q 288     -18.128 -51.723-113.930  1.00 69.22           C
ATOM    334  CG  ASP Q 288     -16.887 -50.863-114.053  1.00 69.22           C
ATOM    335  OD1 ASP Q 288     -16.511 -50.179-113.078  1.00 69.22           O
ATOM    336  OD2 ASP Q 288     -16.274 -50.884-115.143  1.00 69.22           O
ATOM    337  N   ILE Q 289     -19.132 -48.815-112.564  1.00 70.23           N
ATOM    338  CA  ILE Q 289     -19.374 -47.930-111.426  1.00 70.23           C
ATOM    339  C   ILE Q 289     -20.851 -47.566-111.303  1.00 70.23           C
ATOM    340  O   ILE Q 289     -21.341 -47.349-110.183  1.00 70.23           O
ATOM    341  CB  ILE Q 289     -18.409 -46.717-111.490  1.00 70.23           C
ATOM    342  CG1 ILE Q 289     -16.954 -47.183-111.323  1.00 70.23           C
ATOM    343  CG2 ILE Q 289     -18.695 -45.659-110.409  1.00 70.23           C
ATOM    344  CD1 ILE Q 289     -16.068 -46.893-112.490  1.00 70.23           C
ATOM    345  N   THR Q 290     -21.603 -47.561-112.411  1.00 84.44           N
ATOM    346  CA  THR Q 290     -23.065 -47.569-112.289  1.00 84.44           C
ATOM    347  C   THR Q 290     -23.544 -48.839-111.590  1.00 84.44           C
ATOM    348  O   THR Q 290     -24.547 -48.823-110.867  1.00 84.44           O
ATOM    349  CB  THR Q 290     -23.752 -47.455-113.653  1.00 84.44           C
ATOM    350  OG1 THR Q 290     -23.662 -48.700-114.353  1.00 84.44           O
ATOM    351  CG2 THR Q 290     -23.188 -46.324-114.488  1.00 84.44           C
ATOM    352  N   SER Q 291     -22.819 -49.946-111.779  1.00 71.90           N
ATOM    353  CA  SER Q 291     -23.129 -51.151-111.028  1.00 71.90           C
ATOM    354  C   SER Q 291     -22.539 -51.123-109.619  1.00 71.90           C
ATOM    355  O   SER Q 291     -22.943 -51.934-108.787  1.00 71.90           O
ATOM    356  CB  SER Q 291     -22.634 -52.390-111.777  1.00 71.90           C
ATOM    357  OG  SER Q 291     -21.255 -52.596-111.538  1.00 71.90           O
ATOM    358  N   LYS Q 292     -21.568 -50.242-109.320  1.00 61.71           N
ATOM    359  CA  LYS Q 292     -21.203 -50.061-107.910  1.00 61.71           C
ATOM    360  C   LYS Q 292     -22.285 -49.301-107.166  1.00 61.71           C
ATOM    361  O   LYS Q 292     -22.572 -49.585-105.998  1.00 61.71           O
ATOM    362  CB  LYS Q 292     -19.886 -49.308-107.703  1.00 61.71           C
ATOM    363  CG  LYS Q 292     -18.620 -50.140-107.647  1.00 61.71           C
ATOM    364  CD  LYS Q 292     -18.135 -50.390-109.019  1.00 61.71           C
ATOM    365  CE  LYS Q 292     -17.291 -51.600-109.196  1.00 61.71           C
ATOM    366  NZ  LYS Q 292     -17.021 -51.769-110.655  1.00 61.71           N
ATOM    367  N   LEU Q 293     -22.873 -48.299-107.821  1.00 72.23           N
ATOM    368  CA  LEU Q 293     -23.963 -47.522-107.253  1.00 72.23           C
ATOM    369  C   LEU Q 293     -25.222 -48.347-107.048  1.00 72.23           C
ATOM    370  O   LEU Q 293     -26.086 -47.952-106.254  1.00 72.23           O
ATOM    371  CB  LEU Q 293     -24.284 -46.357-108.173  1.00 72.23           C
ATOM    372  CG  LEU Q 293     -24.834 -45.123-107.486  1.00 72.23           C
ATOM    373  CD1 LEU Q 293     -23.804 -44.623-106.501  1.00 72.23           C
ATOM    374  CD2 LEU Q 293     -25.148 -44.118-108.564  1.00 72.23           C
ATOM    375  N   SER Q 294     -25.326 -49.476-107.748  1.00 90.31           N
ATOM    376  CA  SER Q 294     -26.566 -50.228-107.848  1.00 90.31           C
ATOM    377  C   SER Q 294     -26.954 -50.828-106.507  1.00 90.31           C
ATOM    378  O   SER Q 294     -28.134 -50.876-106.141  1.00 90.31           O
ATOM    379  CB  SER Q 294     -26.385 -51.318-108.902  1.00 90.31           C
ATOM    380  OG  SER Q 294     -27.607 -51.939-109.207  1.00 90.31           O
ATOM    381  N   GLU Q 295     -25.970 -51.303-105.765  1.00 77.99           N
ATOM    382  CA  GLU Q 295     -26.210 -51.974-104.504  1.00 77.99           C
ATOM    383  C   GLU Q 295     -25.972 -51.056-103.327  1.00 77.99           C
ATOM    384  O   GLU Q 295     -26.116 -51.487-102.184  1.00 77.99           O
ATOM    385  CB  GLU Q 295     -25.282 -53.165-104.362  1.00 77.99           C
ATOM    386  CG  GLU Q 295     -23.885 -52.648-104.250  1.00 77.99           C
ATOM    387  CD  GLU Q 295     -23.087 -52.760-105.475  1.00 77.99           C
ATOM    388  OE1 GLU Q 295     -23.586 -53.346-106.447  1.00 77.99           O
ATOM    389  OE2 GLU Q 295     -21.926 -52.312-105.414  1.00 77.99           O
ATOM    390  N   LEU Q 296     -25.495 -49.847-103.595  1.00 79.80           N
ATOM    391  CA  LEU Q 296     -25.447 -48.802-102.591  1.00 79.80           C
ATOM    392  C   LEU Q 296     -26.832 -48.213-102.374  1.00 79.80           C
ATOM    393  O   LEU Q 296     -27.298 -48.106-101.234  1.00 79.80           O
ATOM    394  CB  LEU Q 296     -24.459 -47.714-103.003  1.00 79.80           C
ATOM    395  CG  LEU Q 296     -22.937 -47.858-102.921  1.00 79.80           C
ATOM    396  CD1 LEU Q 296     -22.229 -47.014-103.966  1.00 79.80           C
ATOM    397  CD2 LEU Q 296     -22.466 -47.451-101.532  1.00 79.80           C
ATOM    398  N   GLY Q 297     -27.503 -47.834-103.461  1.00 95.76           N
ATOM    399  CA  GLY Q 297     -28.818 -47.225-103.332  1.00 95.76           C
ATOM    400  C   GLY Q 297     -29.903 -48.231-102.996  1.00 95.76           C
ATOM    401  O   GLY Q 297     -30.858 -47.906-102.284  1.00 95.76           O
ATOM    402  N   TRP Q 298     -29.777 -49.458-103.506  1.00 93.66           N
ATOM    403  CA  TRP Q 298     -30.772 -50.490-103.213  1.00 93.66           C
ATOM    404  C   TRP Q 298     -30.675 -50.962-101.771  1.00 93.66           C
ATOM    405  O   TRP Q 298     -31.695 -51.255-101.137  1.00 93.66           O
ATOM    406  CB  TRP Q 298     -30.608 -51.670-104.164  1.00 93.66           C
ATOM    407  CG  TRP Q 298     -31.497 -52.825-103.841  1.00 93.66           C
ATOM    408  CD1 TRP Q 298     -32.855 -52.807-103.732  1.00 93.66           C
ATOM    409  CD2 TRP Q 298     -31.093 -54.172-103.570  1.00 93.66           C
ATOM    410  NE1 TRP Q 298     -33.324 -54.058-103.419  1.00 93.66           N
ATOM    411  CE2 TRP Q 298     -32.260 -54.917-103.314  1.00 93.66           C
ATOM    412  CE3 TRP Q 298     -29.854 -54.824-103.523  1.00 93.66           C
ATOM    413  CZ2 TRP Q 298     -32.229 -56.277-103.014  1.00 93.66           C
ATOM    414  CZ3 TRP Q 298     -29.825 -56.172-103.229  1.00 93.66           C
ATOM    415  CH2 TRP Q 298     -31.006 -56.886-102.980  1.00 93.66           C
ATOM    416  N   LEU Q 299     -29.459 -51.042-101.234  1.00 78.72           N
ATOM    417  CA  LEU Q 299     -29.297 -51.450 -99.846  1.00 78.72           C
ATOM    418  C   LEU Q 299     -29.701 -50.337 -98.891  1.00 78.72           C
ATOM    419  O   LEU Q 299     -29.948 -50.605 -97.712  1.00 78.72           O
ATOM    420  CB  LEU Q 299     -27.853 -51.865 -99.602  1.00 78.72           C
ATOM    421  CG  LEU Q 299     -27.369 -52.625 -98.383  1.00 78.72           C
ATOM    422  CD1 LEU Q 299     -28.241 -53.798 -98.204  1.00 78.72           C
ATOM    423  CD2 LEU Q 299     -25.934 -53.068 -98.578  1.00 78.72           C
ATOM    424  N   HIS Q 300     -29.775 -49.098 -99.381  1.00 86.75           N
ATOM    425  CA  HIS Q 300     -30.315 -48.008 -98.580  1.00 86.75           C
ATOM    426  C   HIS Q 300     -31.835 -48.012 -98.581  1.00 86.75           C
ATOM    427  O   HIS Q 300     -32.457 -47.808 -97.534  1.00 86.75           O
ATOM    428  CB  HIS Q 300     -29.798 -46.664 -99.086  1.00 86.75           C
ATOM    429  CG  HIS Q 300     -30.331 -45.496 -98.317  1.00 86.75           C
ATOM    430  ND1 HIS Q 300     -30.061 -45.301 -96.979  1.00 86.75           N
ATOM    431  CD2 HIS Q 300     -31.138 -44.476 -98.690  1.00 86.75           C
ATOM    432  CE1 HIS Q 300     -30.669 -44.204 -96.566  1.00 86.75           C
ATOM    433  NE2 HIS Q 300     -31.327 -43.682 -97.584  1.00 86.75           N
ATOM    434  N   ASN Q 301     -32.456 -48.236 -99.745  1.00103.02           N
ATOM    435  CA  ASN Q 301     -33.913 -48.196 -99.798  1.00103.02           C
ATOM    436  C   ASN Q 301     -34.558 -49.438 -99.196  1.00103.02           C
ATOM    437  O   ASN Q 301     -35.747 -49.397 -98.872  1.00103.02           O
ATOM    438  CB  ASN Q 301     -34.386 -47.904-101.241  1.00103.02           C
ATOM    439  CG  ASN Q 301     -34.039 -49.001-102.267  1.00103.02           C
ATOM    440  OD1 ASN Q 301     -34.217 -50.202-102.051  1.00103.02           O
ATOM    441  ND2 ASN Q 301     -33.550 -48.556-103.421  1.00103.02           N
ATOM    442  N   LYS Q 302     -33.806 -50.534 -99.019  1.00 91.23           N
ATOM    443  CA  LYS Q 302     -34.345 -51.679 -98.289  1.00 91.23           C
ATOM    444  C   LYS Q 302     -34.552 -51.365 -96.813  1.00 91.23           C
ATOM    445  O   LYS Q 302     -35.431 -51.954 -96.174  1.00 91.23           O
ATOM    446  CB  LYS Q 302     -33.442 -52.902 -98.437  1.00 91.23           C
ATOM    447  CG  LYS Q 302     -33.592 -53.631 -99.756  1.00 91.23           C
ATOM    448  CD  LYS Q 302     -32.817 -54.928 -99.766  1.00 91.23           C
ATOM    449  CE  LYS Q 302     -31.339 -54.670 -99.860  1.00 91.23           C
ATOM    450  NZ  LYS Q 302     -30.533 -55.924 -99.869  1.00 91.23           N
ATOM    451  N   ILE Q 303     -33.756 -50.458 -96.251  1.00 87.40           N
ATOM    452  CA  ILE Q 303     -33.989 -50.040 -94.877  1.00 87.40           C
ATOM    453  C   ILE Q 303     -35.191 -49.103 -94.804  1.00 87.40           C
ATOM    454  O   ILE Q 303     -35.948 -49.135 -93.823  1.00 87.40           O
ATOM    455  CB  ILE Q 303     -32.704 -49.419 -94.302  1.00 87.40           C
ATOM    456  CG1 ILE Q 303     -31.565 -50.428 -94.413  1.00 87.40           C
ATOM    457  CG2 ILE Q 303     -32.871 -49.012 -92.844  1.00 87.40           C
ATOM    458  CD1 ILE Q 303     -31.852 -51.776 -93.768  1.00 87.40           C
ATOM    459  N   LYS Q 304     -35.420 -48.294 -95.842  1.00 99.15           N
ATOM    460  CA  LYS Q 304     -36.676 -47.559 -95.906  1.00 99.15           C
ATOM    461  C   LYS Q 304     -37.853 -48.484 -96.177  1.00 99.15           C
ATOM    462  O   LYS Q 304     -38.975 -48.185 -95.757  1.00 99.15           O
ATOM    463  CB  LYS Q 304     -36.648 -46.483 -96.992  1.00 99.15           C
ATOM    464  CG  LYS Q 304     -35.813 -45.258 -96.704  1.00 99.15           C
ATOM    465  CD  LYS Q 304     -35.984 -44.291 -97.855  1.00 99.15           C
ATOM    466  CE  LYS Q 304     -35.004 -44.553 -98.975  1.00 99.15           C
ATOM    467  NZ  LYS Q 304     -35.448 -43.838-100.196  1.00 99.15           N
ATOM    468  N   LYS Q 305     -37.624 -49.596 -96.884  1.00120.72           N
ATOM    469  CA  LYS Q 305     -38.733 -50.475 -97.249  1.00120.72           C
ATOM    470  C   LYS Q 305     -39.302 -51.203 -96.039  1.00120.72           C
ATOM    471  O   LYS Q 305     -40.519 -51.374 -95.944  1.00120.72           O
ATOM    472  CB  LYS Q 305     -38.308 -51.483 -98.319  1.00120.72           C
ATOM    473  CG  LYS Q 305     -38.444 -50.975 -99.749  1.00120.72           C
ATOM    474  CD  LYS Q 305     -38.353 -52.109-100.760  1.00120.72           C
ATOM    475  CE  LYS Q 305     -37.031 -52.837-100.662  1.00120.72           C
ATOM    476  NZ  LYS Q 305     -36.807 -53.786-101.785  1.00120.72           N
ATOM    477  N   TYR Q 306     -38.454 -51.626 -95.100  1.00128.06           N
ATOM    478  CA  TYR Q 306     -38.948 -52.440 -93.993  1.00128.06           C
ATOM    479  C   TYR Q 306     -39.721 -51.603 -92.983  1.00128.06           C
ATOM    480  O   TYR Q 306     -40.810 -51.994 -92.543  1.00128.06           O
ATOM    481  CB  TYR Q 306     -37.796 -53.165 -93.303  1.00128.06           C
ATOM    482  CG  TYR Q 306     -38.258 -54.033 -92.156  1.00128.06           C
ATOM    483  CD1 TYR Q 306     -38.955 -55.215 -92.393  1.00128.06           C
ATOM    484  CD2 TYR Q 306     -37.989 -53.683 -90.838  1.00128.06           C
ATOM    485  CE1 TYR Q 306     -39.383 -56.015 -91.350  1.00128.06           C
ATOM    486  CE2 TYR Q 306     -38.404 -54.481 -89.788  1.00128.06           C
ATOM    487  CZ  TYR Q 306     -39.104 -55.643 -90.050  1.00128.06           C
ATOM    488  OH  TYR Q 306     -39.515 -56.444 -89.009  1.00128.06           O
ATOM    489  N   THR Q 307     -39.178 -50.449 -92.599  1.00124.15           N
ATOM    490  CA  THR Q 307     -39.819 -49.633 -91.575  1.00124.15           C
ATOM    491  C   THR Q 307     -41.040 -48.881 -92.089  1.00124.15           C
ATOM    492  O   THR Q 307     -41.814 -48.365 -91.278  1.00124.15           O
ATOM    493  CB  THR Q 307     -38.814 -48.646 -90.975  1.00124.15           C
ATOM    494  OG1 THR Q 307     -39.416 -47.956 -89.875  1.00124.15           O
ATOM    495  CG2 THR Q 307     -38.363 -47.635 -92.019  1.00124.15           C
ATOM    496  N   ASP Q 308     -41.237 -48.808 -93.410  1.00148.60           N
ATOM    497  CA  ASP Q 308     -42.412 -48.153 -93.966  1.00148.60           C
ATOM    498  C   ASP Q 308     -43.465 -49.125 -94.478  1.00148.60           C
ATOM    499  O   ASP Q 308     -44.607 -48.711 -94.700  1.00148.60           O
ATOM    500  CB  ASP Q 308     -42.013 -47.206 -95.106  1.00148.60           C
ATOM    501  CG  ASP Q 308     -41.099 -46.084 -94.644  1.00148.60           C
ATOM    502  OD1 ASP Q 308     -41.188 -45.694 -93.461  1.00148.60           O
ATOM    503  OD2 ASP Q 308     -40.298 -45.592 -95.466  1.00148.60           O
ATOM    504  N   GLN Q 309     -43.120 -50.400 -94.676  1.00150.38           N
ATOM    505  CA  GLN Q 309     -44.129 -51.374 -95.082  1.00150.38           C
ATOM    506  C   GLN Q 309     -45.003 -51.792 -93.907  1.00150.38           C
ATOM    507  O   GLN Q 309     -46.195 -52.064 -94.086  1.00150.38           O
ATOM    508  CB  GLN Q 309     -43.475 -52.605 -95.711  1.00150.38           C
ATOM    509  CG  GLN Q 309     -43.313 -52.519 -97.225  1.00150.38           C
ATOM    510  CD  GLN Q 309     -42.429 -53.616 -97.780  1.00150.38           C
ATOM    511  OE1 GLN Q 309     -41.232 -53.419 -97.990  1.00150.38           O
ATOM    512  NE2 GLN Q 309     -43.016 -54.784 -98.022  1.00150.38           N
ATOM    513  N   ARG Q 310     -44.428 -51.855 -92.702  1.00146.00           N
ATOM    514  CA  ARG Q 310     -45.243 -52.146 -91.531  1.00146.00           C
ATOM    515  C   ARG Q 310     -46.131 -50.960 -91.175  1.00146.00           C
ATOM    516  O   ARG Q 310     -47.269 -51.165 -90.725  1.00146.00           O
ATOM    517  CB  ARG Q 310     -44.360 -52.547 -90.348  1.00146.00           C
ATOM    518  CG  ARG Q 310     -45.136 -52.992 -89.113  1.00146.00           C
ATOM    519  CD  ARG Q 310     -45.446 -54.493 -89.147  1.00146.00           C
ATOM    520  NE  ARG Q 310     -46.663 -54.865 -88.414  1.00146.00           N
ATOM    521  CZ  ARG Q 310     -46.808 -54.864 -87.089  1.00146.00           C
ATOM    522  NH1 ARG Q 310     -45.809 -54.531 -86.284  1.00146.00           N
ATOM    523  NH2 ARG Q 310     -47.970 -55.223 -86.560  1.00146.00           N
ATOM    524  N   SER Q 311     -45.643 -49.726 -91.402  1.00156.81           N
ATOM    525  CA  SER Q 311     -46.433 -48.494 -91.359  1.00156.81           C
ATOM    526  C   SER Q 311     -47.084 -48.264 -90.001  1.00156.81           C
ATOM    527  O   SER Q 311     -48.298 -48.446 -89.873  1.00156.81           O
ATOM    528  CB  SER Q 311     -47.495 -48.477 -92.467  1.00156.81           C
ATOM    529  OG  SER Q 311     -48.657 -49.188 -92.074  1.00156.81           O
ATOM    530  N   LEU Q 312     -46.288 -47.803 -89.021  1.00129.58           N
ATOM    531  CA  LEU Q 312     -46.297 -48.125 -87.589  1.00129.58           C
ATOM    532  C   LEU Q 312     -47.630 -48.536 -86.967  1.00129.58           C
ATOM    533  O   LEU Q 312     -48.664 -47.878 -87.130  1.00129.58           O
ATOM    534  CB  LEU Q 312     -45.731 -46.920 -86.805  1.00129.58           C
ATOM    535  CG  LEU Q 312     -46.473 -45.583 -86.580  1.00129.58           C
ATOM    536  CD1 LEU Q 312     -45.825 -44.783 -85.459  1.00129.58           C
ATOM    537  CD2 LEU Q 312     -46.588 -44.715 -87.837  1.00129.58           C
ATOM    538  N   ASP Q 313     -47.603 -49.661 -86.257  1.00135.03           N
ATOM    539  CA  ASP Q 313     -48.797 -50.332 -85.769  1.00135.03           C
ATOM    540  C   ASP Q 313     -48.762 -50.391 -84.251  1.00135.03           C
ATOM    541  O   ASP Q 313     -47.727 -50.717 -83.661  1.00135.03           O
ATOM    542  CB  ASP Q 313     -48.902 -51.741 -86.350  1.00135.03           C
ATOM    543  CG  ASP Q 313     -49.112 -51.734 -87.852  1.00135.03           C
ATOM    544  OD1 ASP Q 313     -49.622 -50.723 -88.375  1.00135.03           O
ATOM    545  OD2 ASP Q 313     -48.757 -52.737 -88.507  1.00135.03           O
ATOM    546  N   ARG Q 314     -49.897 -50.077 -83.625  1.00138.30           N
ATOM    547  CA  ARG Q 314     -49.984 -50.135 -82.168  1.00138.30           C
ATOM    548  C   ARG Q 314     -50.039 -51.577 -81.682  1.00138.30           C
ATOM    549  O   ARG Q 314     -49.523 -51.895 -80.601  1.00138.30           O
ATOM    550  CB  ARG Q 314     -51.204 -49.354 -81.675  1.00138.30           C
ATOM    551  CG  ARG Q 314     -51.029 -47.832 -81.589  1.00138.30           C
ATOM    552  CD  ARG Q 314     -51.225 -47.136 -82.933  1.00138.30           C
ATOM    553  NE  ARG Q 314     -52.533 -47.422 -83.513  1.00138.30           N
ATOM    554  CZ  ARG Q 314     -52.836 -47.250 -84.797  1.00138.30           C
ATOM    555  NH1 ARG Q 314     -54.049 -47.549 -85.241  1.00138.30           N
ATOM    556  NH2 ARG Q 314     -51.919 -46.791 -85.641  1.00138.30           N
ATOM    557  N   ALA Q 315     -50.669 -52.458 -82.458  1.00138.92           N
ATOM    558  CA  ALA Q 315     -50.653 -53.881 -82.150  1.00138.92           C
ATOM    559  C   ALA Q 315     -49.254 -54.435 -82.372  1.00138.92           C
ATOM    560  O   ALA Q 315     -48.643 -54.190 -83.418  1.00138.92           O
ATOM    561  CB  ALA Q 315     -51.671 -54.628 -83.013  1.00138.92           C
ATOM    562  N   PHE Q 316     -48.761 -55.188 -81.378  1.00140.63           N
ATOM    563  CA  PHE Q 316     -47.351 -55.586 -81.250  1.00140.63           C
ATOM    564  C   PHE Q 316     -46.431 -54.365 -81.299  1.00140.63           C
ATOM    565  O   PHE Q 316     -45.360 -54.393 -81.912  1.00140.63           O
ATOM    566  CB  PHE Q 316     -46.944 -56.634 -82.298  1.00140.63           C
ATOM    567  CG  PHE Q 316     -47.485 -58.025 -82.032  1.00140.63           C
ATOM    568  CD1 PHE Q 316     -48.195 -58.316 -80.877  1.00140.63           C
ATOM    569  CD2 PHE Q 316     -47.274 -59.043 -82.955  1.00140.63           C
ATOM    570  CE1 PHE Q 316     -48.691 -59.591 -80.644  1.00140.63           C
ATOM    571  CE2 PHE Q 316     -47.762 -60.321 -82.728  1.00140.63           C
ATOM    572  CZ  PHE Q 316     -48.470 -60.593 -81.574  1.00140.63           C
ATOM    573  N   GLY Q 317     -46.859 -53.278 -80.643  1.00129.20           N
ATOM    574  CA  GLY Q 317     -46.123 -52.026 -80.584  1.00129.20           C
ATOM    575  C   GLY Q 317     -45.007 -51.990 -79.565  1.00129.20           C
ATOM    576  O   GLY Q 317     -44.260 -51.010 -79.508  1.00129.20           O
ATOM    577  N   LEU Q 318     -44.873 -53.055 -78.773  1.00123.92           N
ATOM    578  CA  LEU Q 318     -43.725 -53.303 -77.905  1.00123.92           C
ATOM    579  C   LEU Q 318     -42.613 -53.899 -78.764  1.00123.92           C
ATOM    580  O   LEU Q 318     -42.730 -53.870 -79.993  1.00123.92           O
ATOM    581  CB  LEU Q 318     -44.114 -54.205 -76.733  1.00123.92           C
ATOM    582  CG  LEU Q 318     -44.697 -53.541 -75.465  1.00123.92           C
ATOM    583  CD1 LEU Q 318     -43.694 -52.565 -74.862  1.00123.92           C
ATOM    584  CD2 LEU Q 318     -46.061 -52.862 -75.671  1.00123.92           C
ATOM    585  N   VAL Q 319     -41.610 -54.565 -78.167  1.00108.02           N
ATOM    586  CA  VAL Q 319     -40.179 -54.566 -78.533  1.00108.02           C
ATOM    587  C   VAL Q 319     -39.816 -54.343 -80.008  1.00108.02           C
ATOM    588  O   VAL Q 319     -38.770 -53.752 -80.311  1.00108.02           O
ATOM    589  CB  VAL Q 319     -39.547 -55.893 -78.057  1.00108.02           C
ATOM    590  CG1 VAL Q 319     -38.017 -55.829 -78.015  1.00108.02           C
ATOM    591  CG2 VAL Q 319     -40.076 -56.255 -76.659  1.00108.02           C
ATOM    592  N   GLY Q 320     -40.672 -54.795 -80.934  1.00108.18           N
ATOM    593  CA  GLY Q 320     -40.582 -54.504 -82.362  1.00108.18           C
ATOM    594  C   GLY Q 320     -40.233 -53.094 -82.804  1.00108.18           C
ATOM    595  O   GLY Q 320     -39.357 -52.937 -83.651  1.00108.18           O
ATOM    596  N   GLN Q 321     -40.870 -52.064 -82.241  1.00 96.16           N
ATOM    597  CA  GLN Q 321     -40.537 -50.696 -82.633  1.00 96.16           C
ATOM    598  C   GLN Q 321     -39.443 -50.064 -81.786  1.00 96.16           C
ATOM    599  O   GLN Q 321     -38.891 -49.033 -82.186  1.00 96.16           O
ATOM    600  CB  GLN Q 321     -41.779 -49.804 -82.612  1.00 96.16           C
ATOM    601  CG  GLN Q 321     -42.769 -50.152 -83.693  1.00 96.16           C
ATOM    602  CD  GLN Q 321     -43.948 -49.211 -83.723  1.00 96.16           C
ATOM    603  OE1 GLN Q 321     -43.989 -48.224 -82.990  1.00 96.16           O
ATOM    604  NE2 GLN Q 321     -44.913 -49.501 -84.587  1.00 96.16           N
ATOM    605  N   SER Q 322     -39.108 -50.653 -80.632  1.00 83.53           N
ATOM    606  CA  SER Q 322     -37.853 -50.296 -79.979  1.00 83.53           C
ATOM    607  C   SER Q 322     -36.668 -50.791 -80.798  1.00 83.53           C
ATOM    608  O   SER Q 322     -35.577 -50.216 -80.732  1.00 83.53           O
ATOM    609  CB  SER Q 322     -37.824 -50.856 -78.554  1.00 83.53           C
ATOM    610  OG  SER Q 322     -37.737 -52.273 -78.556  1.00 83.53           O
ATOM    611  N   PHE Q 323     -36.870 -51.872 -81.557  1.00 87.57           N
ATOM    612  CA  PHE Q 323     -35.910 -52.276 -82.575  1.00 87.57           C
ATOM    613  C   PHE Q 323     -35.923 -51.308 -83.757  1.00 87.57           C
ATOM    614  O   PHE Q 323     -34.890 -51.089 -84.404  1.00 87.57           O
ATOM    615  CB  PHE Q 323     -36.217 -53.711 -83.004  1.00 87.57           C
ATOM    616  CG  PHE Q 323     -35.466 -54.172 -84.225  1.00 87.57           C
ATOM    617  CD1 PHE Q 323     -34.083 -54.280 -84.222  1.00 87.57           C
ATOM    618  CD2 PHE Q 323     -36.156 -54.535 -85.374  1.00 87.57           C
ATOM    619  CE1 PHE Q 323     -33.404 -54.713 -85.347  1.00 87.57           C
ATOM    620  CE2 PHE Q 323     -35.483 -54.973 -86.505  1.00 87.57           C
ATOM    621  CZ  PHE Q 323     -34.101 -55.062 -86.491  1.00 87.57           C
ATOM    622  N   CYS Q 324     -37.076 -50.698 -84.046  1.00 82.08           N
ATOM    623  CA  CYS Q 324     -37.139 -49.690 -85.104  1.00 82.08           C
ATOM    624  C   CYS Q 324     -36.554 -48.357 -84.678  1.00 82.08           C
ATOM    625  O   CYS Q 324     -36.063 -47.605 -85.526  1.00 82.08           O
ATOM    626  CB  CYS Q 324     -38.574 -49.463 -85.571  1.00 82.08           C
ATOM    627  SG  CYS Q 324     -39.436 -50.922 -86.131  1.00 82.08           S
ATOM    628  N   ALA Q 325     -36.637 -48.026 -83.385  1.00 71.37           N
ATOM    629  CA  ALA Q 325     -36.052 -46.780 -82.905  1.00 71.37           C
ATOM    630  C   ALA Q 325     -34.536 -46.815 -83.007  1.00 71.37           C
ATOM    631  O   ALA Q 325     -33.898 -45.780 -83.219  1.00 71.37           O
ATOM    632  CB  ALA Q 325     -36.484 -46.503 -81.467  1.00 71.37           C
ATOM    633  N   ALA Q 326     -33.946 -48.003 -82.868  1.00 73.94           N
ATOM    634  CA  ALA Q 326     -32.550 -48.191 -83.249  1.00 73.94           C
ATOM    635  C   ALA Q 326     -32.377 -48.047 -84.756  1.00 73.94           C
ATOM    636  O   ALA Q 326     -31.501 -47.304 -85.223  1.00 73.94           O
ATOM    637  CB  ALA Q 326     -32.055 -49.559 -82.780  1.00 73.94           C
ATOM    638  N   LEU Q 327     -33.246 -48.718 -85.531  1.00 76.30           N
ATOM    639  CA  LEU Q 327     -33.198 -48.739 -86.996  1.00 76.30           C
ATOM    640  C   LEU Q 327     -33.295 -47.357 -87.634  1.00 76.30           C
ATOM    641  O   LEU Q 327     -32.911 -47.201 -88.796  1.00 76.30           O
ATOM    642  CB  LEU Q 327     -34.339 -49.609 -87.538  1.00 76.30           C
ATOM    643  CG  LEU Q 327     -34.213 -51.124 -87.700  1.00 76.30           C
ATOM    644  CD1 LEU Q 327     -35.557 -51.698 -88.099  1.00 76.30           C
ATOM    645  CD2 LEU Q 327     -33.197 -51.447 -88.768  1.00 76.30           C
ATOM    646  N   HIS Q 328     -33.808 -46.361 -86.910  1.00 65.93           N
ATOM    647  CA  HIS Q 328     -33.809 -44.983 -87.374  1.00 65.93           C
ATOM    648  C   HIS Q 328     -32.545 -44.235 -86.969  1.00 65.93           C
ATOM    649  O   HIS Q 328     -32.148 -43.285 -87.656  1.00 65.93           O
ATOM    650  CB  HIS Q 328     -35.051 -44.268 -86.833  1.00 65.93           C
ATOM    651  CG  HIS Q 328     -35.488 -43.099 -87.657  1.00 65.93           C
ATOM    652  ND1 HIS Q 328     -36.438 -43.204 -88.650  1.00 65.93           N
ATOM    653  CD2 HIS Q 328     -35.129 -41.795 -87.616  1.00 65.93           C
ATOM    654  CE1 HIS Q 328     -36.632 -42.018 -89.198  1.00 65.93           C
ATOM    655  NE2 HIS Q 328     -35.850 -41.145 -88.589  1.00 65.93           N
ATOM    656  N   GLN Q 329     -31.891 -44.644 -85.875  1.00 59.30           N
ATOM    657  CA  GLN Q 329     -30.649 -44.010 -85.442  1.00 59.30           C
ATOM    658  C   GLN Q 329     -29.435 -44.468 -86.239  1.00 59.30           C
ATOM    659  O   GLN Q 329     -28.438 -43.740 -86.290  1.00 59.30           O
ATOM    660  CB  GLN Q 329     -30.394 -44.269 -83.955  1.00 59.30           C
ATOM    661  CG  GLN Q 329     -31.410 -43.668 -82.994  1.00 59.30           C
ATOM    662  CD  GLN Q 329     -32.033 -42.381 -83.506  1.00 59.30           C
ATOM    663  OE1 GLN Q 329     -33.148 -42.380 -84.032  1.00 59.30           O
ATOM    664  NE2 GLN Q 329     -31.311 -41.276 -83.355  1.00 59.30           N
ATOM    665  N   GLU Q 330     -29.472 -45.662 -86.826  1.00 75.02           N
ATOM    666  CA  GLU Q 330     -28.435 -46.077 -87.758  1.00 75.02           C
ATOM    667  C   GLU Q 330     -28.832 -45.830 -89.205  1.00 75.02           C
ATOM    668  O   GLU Q 330     -27.967 -45.878 -90.087  1.00 75.02           O
ATOM    669  CB  GLU Q 330     -28.079 -47.548 -87.541  1.00 75.02           C
ATOM    670  CG  GLU Q 330     -27.206 -47.760 -86.313  1.00 75.02           C
ATOM    671  CD  GLU Q 330     -27.997 -48.176 -85.090  1.00 75.02           C
ATOM    672  OE1 GLU Q 330     -29.074 -48.782 -85.260  1.00 75.02           O
ATOM    673  OE2 GLU Q 330     -27.550 -47.886 -83.960  1.00 75.02           O
ATOM    674  N   LEU Q 331     -30.116 -45.573 -89.463  1.00 70.17           N
ATOM    675  CA  LEU Q 331     -30.492 -44.829 -90.656  1.00 70.17           C
ATOM    676  C   LEU Q 331     -29.904 -43.427 -90.608  1.00 70.17           C
ATOM    677  O   LEU Q 331     -29.434 -42.906 -91.624  1.00 70.17           O
ATOM    678  CB  LEU Q 331     -32.017 -44.771 -90.775  1.00 70.17           C
ATOM    679  CG  LEU Q 331     -32.680 -44.302 -92.069  1.00 70.17           C
ATOM    680  CD1 LEU Q 331     -32.328 -45.223 -93.229  1.00 70.17           C
ATOM    681  CD2 LEU Q 331     -34.189 -44.214 -91.884  1.00 70.17           C
ATOM    682  N   LYS Q 332     -29.903 -42.821 -89.411  1.00 62.92           N
ATOM    683  CA  LYS Q 332     -29.360 -41.480 -89.195  1.00 62.92           C
ATOM    684  C   LYS Q 332     -27.872 -41.407 -89.510  1.00 62.92           C
ATOM    685  O   LYS Q 332     -27.394 -40.399 -90.046  1.00 62.92           O
ATOM    686  CB  LYS Q 332     -29.595 -41.067 -87.742  1.00 62.92           C
ATOM    687  CG  LYS Q 332     -29.653 -39.581 -87.472  1.00 62.92           C
ATOM    688  CD  LYS Q 332     -30.435 -39.311 -86.200  1.00 62.92           C
ATOM    689  CE  LYS Q 332     -30.484 -37.830 -85.878  1.00 62.92           C
ATOM    690  NZ  LYS Q 332     -31.177 -37.055 -86.941  1.00 62.92           N
ATOM    691  N   GLU Q 333     -27.121 -42.459 -89.175  1.00 84.53           N
ATOM    692  CA  GLU Q 333     -25.675 -42.440 -89.359  1.00 84.53           C
ATOM    693  C   GLU Q 333     -25.277 -42.507 -90.826  1.00 84.53           C
ATOM    694  O   GLU Q 333     -24.205 -42.002 -91.186  1.00 84.53           O
ATOM    695  CB  GLU Q 333     -25.032 -43.595 -88.589  1.00 84.53           C
ATOM    696  CG  GLU Q 333     -25.224 -43.521 -87.087  1.00 84.53           C
ATOM    697  CD  GLU Q 333     -24.164 -42.687 -86.396  1.00 84.53           C
ATOM    698  OE1 GLU Q 333     -24.487 -41.563 -85.956  1.00 84.53           O
ATOM    699  OE2 GLU Q 333     -23.009 -43.153 -86.292  1.00 84.53           O
ATOM    700  N   TYR Q 334     -26.105 -43.128 -91.673  1.00 80.73           N
ATOM    701  CA  TYR Q 334     -25.883 -43.074 -93.114  1.00 80.73           C
ATOM    702  C   TYR Q 334     -25.999 -41.657 -93.652  1.00 80.73           C
ATOM    703  O   TYR Q 334     -25.284 -41.295 -94.592  1.00 80.73           O
ATOM    704  CB  TYR Q 334     -26.866 -43.992 -93.845  1.00 80.73           C
ATOM    705  CG  TYR Q 334     -26.655 -44.068 -95.351  1.00 80.73           C
ATOM    706  CD1 TYR Q 334     -25.753 -44.966 -95.905  1.00 80.73           C
ATOM    707  CD2 TYR Q 334     -27.392 -43.260 -96.218  1.00 80.73           C
ATOM    708  CE1 TYR Q 334     -25.566 -45.034 -97.279  1.00 80.73           C
ATOM    709  CE2 TYR Q 334     -27.211 -43.324 -97.587  1.00 80.73           C
ATOM    710  CZ  TYR Q 334     -26.298 -44.212 -98.112  1.00 80.73           C
ATOM    711  OH  TYR Q 334     -26.124 -44.281 -99.477  1.00 80.73           O
ATOM    712  N   TYR Q 335     -26.896 -40.850 -93.085  1.00 61.31           N
ATOM    713  CA  TYR Q 335     -27.110 -39.528 -93.650  1.00 61.31           C
ATOM    714  C   TYR Q 335     -25.968 -38.573 -93.326  1.00 61.31           C
ATOM    715  O   TYR Q 335     -25.726 -37.648 -94.101  1.00 61.31           O
ATOM    716  CB  TYR Q 335     -28.446 -38.945 -93.178  1.00 61.31           C
ATOM    717  CG  TYR Q 335     -29.659 -39.746 -93.599  1.00 61.31           C
ATOM    718  CD1 TYR Q 335     -29.915 -40.006 -94.940  1.00 61.31           C
ATOM    719  CD2 TYR Q 335     -30.577 -40.194 -92.659  1.00 61.31           C
ATOM    720  CE1 TYR Q 335     -31.031 -40.730 -95.332  1.00 61.31           C
ATOM    721  CE2 TYR Q 335     -31.692 -40.924 -93.037  1.00 61.31           C
ATOM    722  CZ  TYR Q 335     -31.917 -41.182 -94.373  1.00 61.31           C
ATOM    723  OH  TYR Q 335     -33.024 -41.906 -94.751  1.00 61.31           O
ATOM    724  N   ARG Q 336     -25.233 -38.796 -92.230  1.00 63.62           N
ATOM    725  CA  ARG Q 336     -24.200 -37.831 -91.852  1.00 63.62           C
ATOM    726  C   ARG Q 336     -22.996 -37.892 -92.784  1.00 63.62           C
ATOM    727  O   ARG Q 336     -22.357 -36.865 -93.041  1.00 63.62           O
ATOM    728  CB  ARG Q 336     -23.793 -38.007 -90.387  1.00 63.62           C
ATOM    729  CG  ARG Q 336     -22.933 -36.848 -89.873  1.00 63.62           C
ATOM    730  CD  ARG Q 336     -22.135 -37.181 -88.633  1.00 63.62           C
ATOM    731  NE  ARG Q 336     -23.004 -37.582 -87.530  1.00 63.62           N
ATOM    732  CZ  ARG Q 336     -23.008 -38.791 -86.981  1.00 63.62           C
ATOM    733  NH1 ARG Q 336     -22.231 -39.745 -87.470  1.00 63.62           N
ATOM    734  NH2 ARG Q 336     -23.831 -39.055 -85.975  1.00 63.62           N
ATOM    735  N   LEU Q 337     -22.724 -39.054 -93.361  1.00 68.54           N
ATOM    736  CA  LEU Q 337     -21.694 -39.134 -94.385  1.00 68.54           C
ATOM    737  C   LEU Q 337     -22.239 -38.747 -95.756  1.00 68.54           C
ATOM    738  O   LEU Q 337     -21.463 -38.566 -96.700  1.00 68.54           O
ATOM    739  CB  LEU Q 337     -21.103 -40.548 -94.409  1.00 68.54           C
ATOM    740  CG  LEU Q 337     -19.589 -40.763 -94.581  1.00 68.54           C
ATOM    741  CD1 LEU Q 337     -19.206 -42.123 -94.001  1.00 68.54           C
ATOM    742  CD2 LEU Q 337     -19.080 -40.649 -96.016  1.00 68.54           C
ATOM    743  N   LEU Q 338     -23.559 -38.620 -95.886  1.00 62.60           N
ATOM    744  CA  LEU Q 338     -24.139 -38.070 -97.110  1.00 62.60           C
ATOM    745  C   LEU Q 338     -23.947 -36.558 -97.196  1.00 62.60           C
ATOM    746  O   LEU Q 338     -23.957 -35.998 -98.300  1.00 62.60           O
ATOM    747  CB  LEU Q 338     -25.618 -38.449 -97.192  1.00 62.60           C
ATOM    748  CG  LEU Q 338     -26.515 -38.071 -98.375  1.00 62.60           C
ATOM    749  CD1 LEU Q 338     -25.860 -38.427 -99.689  1.00 62.60           C
ATOM    750  CD2 LEU Q 338     -27.869 -38.758 -98.235  1.00 62.60           C
ATOM    751  N   SER Q 339     -23.746 -35.880 -96.062  1.00 53.78           N
ATOM    752  CA  SER Q 339     -23.575 -34.429 -96.103  1.00 53.78           C
ATOM    753  C   SER Q 339     -22.140 -34.010 -96.378  1.00 53.78           C
ATOM    754  O   SER Q 339     -21.920 -32.944 -96.965  1.00 53.78           O
ATOM    755  CB  SER Q 339     -24.013 -33.789 -94.796  1.00 53.78           C
ATOM    756  OG  SER Q 339     -23.265 -34.304 -93.709  1.00 53.78           O
ATOM    757  N   VAL Q 340     -21.160 -34.804 -95.950  1.00 59.15           N
ATOM    758  CA  VAL Q 340     -19.781 -34.492 -96.308  1.00 59.15           C
ATOM    759  C   VAL Q 340     -19.551 -34.716 -97.804  1.00 59.15           C
ATOM    760  O   VAL Q 340     -18.686 -34.061 -98.402  1.00 59.15           O
ATOM    761  CB  VAL Q 340     -18.815 -35.284 -95.398  1.00 59.15           C
ATOM    762  CG1 VAL Q 340     -19.045 -36.772 -95.497  1.00 59.15           C
ATOM    763  CG2 VAL Q 340     -17.338 -34.932 -95.650  1.00 59.15           C
ATOM    764  N   LEU Q 341     -20.372 -35.544 -98.449  1.00 59.52           N
ATOM    765  CA  LEU Q 341     -20.191 -35.810 -99.868  1.00 59.52           C
ATOM    766  C   LEU Q 341     -20.695 -34.660-100.739  1.00 59.52           C
ATOM    767  O   LEU Q 341     -20.156 -34.441-101.831  1.00 59.52           O
ATOM    768  CB  LEU Q 341     -20.881 -37.128-100.230  1.00 59.52           C
ATOM    769  CG  LEU Q 341     -20.735 -37.728-101.631  1.00 59.52           C
ATOM    770  CD1 LEU Q 341     -19.294 -37.617-102.117  1.00 59.52           C
ATOM    771  CD2 LEU Q 341     -21.177 -39.183-101.631  1.00 59.52           C
ATOM    772  N   HIS Q 342     -21.700 -33.898-100.287  1.00 57.59           N
ATOM    773  CA  HIS Q 342     -22.127 -32.731-101.061  1.00 57.59           C
ATOM    774  C   HIS Q 342     -21.263 -31.506-100.785  1.00 57.59           C
ATOM    775  O   HIS Q 342     -21.137 -30.637-101.656  1.00 57.59           O
ATOM    776  CB  HIS Q 342     -23.584 -32.363-100.782  1.00 57.59           C
ATOM    777  CG  HIS Q 342     -24.210 -31.508-101.847  1.00 57.59           C
ATOM    778  ND1 HIS Q 342     -24.977 -32.031-102.866  1.00 57.59           N
ATOM    779  CD2 HIS Q 342     -24.128 -30.180-102.084  1.00 57.59           C
ATOM    780  CE1 HIS Q 342     -25.383 -31.051-103.656  1.00 57.59           C
ATOM    781  NE2 HIS Q 342     -24.881 -29.917-103.204  1.00 57.59           N
ATOM    782  N   SER Q 343     -20.679 -31.400 -99.589  1.00 61.90           N
ATOM    783  CA  SER Q 343     -19.719 -30.326 -99.353  1.00 61.90           C
ATOM    784  C   SER Q 343     -18.445 -30.537-100.158  1.00 61.90           C
ATOM    785  O   SER Q 343     -17.715 -29.571-100.413  1.00 61.90           O
ATOM    786  CB  SER Q 343     -19.390 -30.209 -97.865  1.00 61.90           C
ATOM    787  OG  SER Q 343     -19.088 -31.469 -97.310  1.00 61.90           O
ATOM    788  N   GLN Q 344     -18.166 -31.777-100.555  1.00 55.94           N
ATOM    789  CA  GLN Q 344     -17.183 -32.033-101.600  1.00 55.94           C
ATOM    790  C   GLN Q 344     -17.672 -31.539-102.958  1.00 55.94           C
ATOM    791  O   GLN Q 344     -16.863 -31.084-103.775  1.00 55.94           O
ATOM    792  CB  GLN Q 344     -16.877 -33.532-101.652  1.00 55.94           C
ATOM    793  CG  GLN Q 344     -15.746 -33.930-102.585  1.00 55.94           C
ATOM    794  CD  GLN Q 344     -15.458 -35.417-102.552  1.00 55.94           C
ATOM    795  OE1 GLN Q 344     -16.121 -36.171-101.838  1.00 55.94           O
ATOM    796  NE2 GLN Q 344     -14.473 -35.848-103.328  1.00 55.94           N
ATOM    797  N   LEU Q 345     -18.987 -31.595-103.205  1.00 63.79           N
ATOM    798  CA  LEU Q 345     -19.508 -31.344-104.548  1.00 63.79           C
ATOM    799  C   LEU Q 345     -19.451 -29.864-104.915  1.00 63.79           C
ATOM    800  O   LEU Q 345     -18.868 -29.495-105.940  1.00 63.79           O
ATOM    801  CB  LEU Q 345     -20.943 -31.860-104.659  1.00 63.79           C
ATOM    802  CG  LEU Q 345     -21.565 -31.755-106.051  1.00 63.79           C
ATOM    803  CD1 LEU Q 345     -20.738 -32.516-107.074  1.00 63.79           C
ATOM    804  CD2 LEU Q 345     -22.989 -32.232-106.041  1.00 63.79           C
ATOM    805  N   GLN Q 346     -20.055 -29.003-104.100  1.00 74.76           N
ATOM    806  CA  GLN Q 346     -20.077 -27.583-104.410  1.00 74.76           C
ATOM    807  C   GLN Q 346     -18.725 -26.942-104.098  1.00 74.76           C
ATOM    808  O   GLN Q 346     -17.841 -27.550-103.490  1.00 74.76           O
ATOM    809  CB  GLN Q 346     -21.189 -26.877-103.634  1.00 74.76           C
ATOM    810  CG  GLN Q 346     -22.597 -27.288-104.037  1.00 74.76           C
ATOM    811  CD  GLN Q 346     -22.957 -26.843-105.443  1.00 74.76           C
ATOM    812  OE1 GLN Q 346     -22.512 -25.793-105.910  1.00 74.76           O
ATOM    813  NE2 GLN Q 346     -23.774 -27.638-106.123  1.00 74.76           N
ATOM    814  N   VAL Q 347     -18.567 -25.692-104.531  1.00116.51           N
ATOM    815  CA  VAL Q 347     -17.345 -24.941-104.282  1.00116.51           C
ATOM    816  C   VAL Q 347     -17.558 -24.056-103.060  1.00116.51           C
ATOM    817  O   VAL Q 347     -18.684 -23.637-102.752  1.00116.51           O
ATOM    818  CB  VAL Q 347     -16.907 -24.124-105.524  1.00116.51           C
ATOM    819  CG1 VAL Q 347     -16.868 -25.018-106.757  1.00116.51           C
ATOM    820  CG2 VAL Q 347     -17.807 -22.915-105.767  1.00116.51           C
ATOM    821  N   GLU Q 348     -16.470 -23.808-102.334  1.00122.15           N
ATOM    822  CA  GLU Q 348     -16.489 -22.960-101.145  1.00122.15           C
ATOM    823  C   GLU Q 348     -15.082 -22.472-100.820  1.00122.15           C
ATOM    824  O   GLU Q 348     -14.113 -22.858-101.474  1.00122.15           O
ATOM    825  CB  GLU Q 348     -17.078 -23.700 -99.939  1.00122.15           C
ATOM    826  CG  GLU Q 348     -16.479 -25.072 -99.682  1.00122.15           C
ATOM    827  CD  GLU Q 348     -17.131 -25.774 -98.507  1.00122.15           C
ATOM    828  OE1 GLU Q 348     -16.554 -26.764 -98.007  1.00122.15           O
ATOM    829  OE2 GLU Q 348     -18.222 -25.338 -98.083  1.00122.15           O
ATOM    830  N   SER Q 359     -11.351 -30.747-106.056  1.00 59.39           N
ATOM    831  CA  SER Q 359     -12.300 -30.489-104.980  1.00 59.39           C
ATOM    832  C   SER Q 359     -13.694 -30.975-105.357  1.00 59.39           C
ATOM    833  O   SER Q 359     -14.242 -31.868-104.713  1.00 59.39           O
ATOM    834  CB  SER Q 359     -12.339 -29.000-104.637  1.00 30.00           C
ATOM    835  OG  SER Q 359     -12.813 -28.234-105.732  1.00 30.00           O
ATOM    836  N   SER Q 360     -14.259 -30.376-106.411  1.00 56.35           N
ATOM    837  CA  SER Q 360     -15.610 -30.719-106.840  1.00 56.35           C
ATOM    838  C   SER Q 360     -15.678 -32.119-107.442  1.00 56.35           C
ATOM    839  O   SER Q 360     -16.723 -32.774-107.369  1.00 56.35           O
ATOM    840  CB  SER Q 360     -16.126 -29.696-107.854  1.00 30.00           C
ATOM    841  OG  SER Q 360     -15.355 -29.720-109.042  1.00 30.00           O
ATOM    842  N   LEU Q 361     -14.585 -32.588-108.035  1.00 54.07           N
ATOM    843  CA  LEU Q 361     -14.547 -33.922-108.611  1.00 54.07           C
ATOM    844  C   LEU Q 361     -14.443 -34.966-107.509  1.00 54.07           C
ATOM    845  O   LEU Q 361     -13.533 -34.912-106.673  1.00 54.07           O
ATOM    846  CB  LEU Q 361     -13.378 -34.060-109.590  1.00 30.00           C
ATOM    847  CG  LEU Q 361     -13.447 -33.199-110.854  1.00 30.00           C
ATOM    848  CD1 LEU Q 361     -12.161 -33.324-111.658  1.00 30.00           C
ATOM    849  CD2 LEU Q 361     -14.653 -33.580-111.700  1.00 30.00           C
ATOM    850  N   THR Q 362     -15.378 -35.909-107.500  1.00 62.01           N
ATOM    851  CA  THR Q 362     -15.349 -37.041-106.583  1.00 62.01           C
ATOM    852  C   THR Q 362     -14.848 -38.251-107.359  1.00 62.01           C
ATOM    853  O   THR Q 362     -15.510 -38.722-108.290  1.00 62.01           O
ATOM    854  CB  THR Q 362     -16.736 -37.309-105.974  1.00 30.00           C
ATOM    855  OG1 THR Q 362     -17.685 -37.541-107.023  1.00 30.00           O
ATOM    856  CG2 THR Q 362     -17.272 -36.060-105.288  1.00 30.00           C
ATOM    857  N   LEU Q 363     -13.690 -38.767-106.947  1.00 56.47           N
ATOM    858  CA  LEU Q 363     -13.059 -39.901-107.672  1.00 56.47           C
ATOM    859  C   LEU Q 363     -13.067 -41.159-106.799  1.00 56.47           C
ATOM    860  O   LEU Q 363     -13.972 -41.291-105.945  1.00 56.47           O
ATOM    861  CB  LEU Q 363     -11.629 -39.515-108.058  1.00 30.00           C
ATOM    862  CG  LEU Q 363     -11.345 -38.014-108.112  1.00 30.00           C
ATOM    863  CD1 LEU Q 363      -9.848 -37.751-108.179  1.00 30.00           C
ATOM    864  CD2 LEU Q 363     -12.053 -37.371-109.294  1.00 30.00           C
ATOM    865  N   ARG Q 364     -12.073 -42.029-106.990  1.00 64.70           N
ATOM    866  CA  ARG Q 364     -12.022 -43.319-106.256  1.00 64.70           C
ATOM    867  C   ARG Q 364     -11.871 -43.115-104.746  1.00 64.70           C
ATOM    868  O   ARG Q 364     -12.184 -44.057-104.007  1.00 64.70           O
ATOM    869  CB  ARG Q 364     -10.853 -44.157-106.773  1.00 30.00           C
ATOM    870  CG  ARG Q 364     -11.273 -45.287-107.696  1.00 30.00           C
ATOM    871  CD  ARG Q 364     -10.033 -46.060-108.077  1.00 30.00           C
ATOM    872  NE  ARG Q 364      -9.577 -45.730-109.415  1.00 30.00           N
ATOM    873  CZ  ARG Q 364      -8.381 -46.044-109.887  1.00 30.00           C
ATOM    874  NH1 ARG Q 364      -7.512 -46.672-109.118  1.00 30.00           N
ATOM    875  NH2 ARG Q 364      -8.042 -45.688-111.111  1.00 30.00           N
ATOM    876  N   ARG Q 365     -11.372 -41.958-104.309  1.00 65.94           N
ATOM    877  CA  ARG Q 365     -11.300 -41.692-102.850  1.00 65.94           C
ATOM    878  C   ARG Q 365     -12.697 -41.915-102.269  1.00 65.94           C
ATOM    879  O   ARG Q 365     -12.859 -42.802-101.410  1.00 65.94           O
ATOM    880  CB  ARG Q 365     -10.829 -40.258-102.595  1.00 30.00           C
ATOM    881  CG  ARG Q 365      -9.730 -40.142-101.548  1.00 30.00           C
ATOM    882  CD  ARG Q 365      -8.664 -39.129-101.924  1.00 30.00           C
ATOM    883  NE  ARG Q 365      -8.530 -38.951-103.363  1.00 30.00           N
ATOM    884  CZ  ARG Q 365      -8.027 -37.870-103.947  1.00 30.00           C
ATOM    885  NH1 ARG Q 365      -7.599 -36.860-103.213  1.00 30.00           N
ATOM    886  NH2 ARG Q 365      -7.949 -37.807-105.264  1.00 30.00           N
ATOM    887  N   LEU Q 366     -13.674 -41.160-102.764  1.00 65.21           N
ATOM    888  CA  LEU Q 366     -15.063 -41.274-102.251  1.00 65.21           C
ATOM    889  C   LEU Q 366     -15.688 -42.550-102.803  1.00 65.21           C
ATOM    890  O   LEU Q 366     -16.615 -43.071-102.167  1.00 65.21           O
ATOM    891  CB  LEU Q 366     -15.831 -40.035-102.709  1.00 30.00           C
ATOM    892  CG  LEU Q 366     -14.975 -38.773-102.798  1.00 30.00           C
ATOM    893  CD1 LEU Q 366     -14.196 -38.560-101.511  1.00 30.00           C
ATOM    894  CD2 LEU Q 366     -14.019 -38.854-103.974  1.00 30.00           C
ATOM    895  N   LEU Q 367     -15.193 -43.029-103.944  1.00 58.31           N
ATOM    896  CA  LEU Q 367     -15.704 -44.314-104.482  1.00 58.31           C
ATOM    897  C   LEU Q 367     -15.524 -45.388-103.406  1.00 58.31           C
ATOM    898  O   LEU Q 367     -16.399 -46.276-103.300  1.00 58.31           O
ATOM    899  CB  LEU Q 367     -14.933 -44.663-105.757  1.00 58.31           C
ATOM    900  CG  LEU Q 367     -15.655 -44.341-107.064  1.00 58.31           C
ATOM    901  CD1 LEU Q 367     -16.476 -43.068-106.932  1.00 58.31           C
ATOM    902  CD2 LEU Q 367     -14.672 -44.224-108.219  1.00 58.31           C
ATOM    903  N   VAL Q 368     -14.443 -45.293-102.627  1.00 65.96           N
ATOM    904  CA  VAL Q 368     -14.235 -46.266-101.516  1.00 65.96           C
ATOM    905  C   VAL Q 368     -14.912 -45.734-100.253  1.00 65.96           C
ATOM    906  O   VAL Q 368     -15.567 -46.525 -99.564  1.00 65.96           O
ATOM    907  CB  VAL Q 368     -12.748 -46.621-101.308  1.00 65.96           C
ATOM    908  CG1 VAL Q 368     -12.050 -46.945-102.618  1.00 65.96           C
ATOM    909  CG2 VAL Q 368     -11.990 -45.548-100.541  1.00 65.96           C
ATOM    910  N   TRP Q 369     -14.782 -44.439 -99.974  1.00 83.67           N
ATOM    911  CA  TRP Q 369     -15.494 -43.861 -98.805  1.00 83.67           C
ATOM    912  C   TRP Q 369     -16.893 -44.479 -98.744  1.00 83.67           C
ATOM    913  O   TRP Q 369     -17.382 -44.717 -97.624  1.00 83.67           O
ATOM    914  CB  TRP Q 369     -15.553 -42.336 -98.908  1.00 83.67           C
ATOM    915  CG  TRP Q 369     -14.228 -41.679 -98.681  1.00 83.67           C
ATOM    916  CD1 TRP Q 369     -13.908 -40.372 -98.907  1.00 83.67           C
ATOM    917  CD2 TRP Q 369     -13.035 -42.300 -98.175  1.00 83.67           C
ATOM    918  NE1 TRP Q 369     -12.599 -40.139 -98.585  1.00 83.67           N
ATOM    919  CE2 TRP Q 369     -12.036 -41.303 -98.131  1.00 83.67           C
ATOM    920  CE3 TRP Q 369     -12.710 -43.597 -97.759  1.00 83.67           C
ATOM    921  CZ2 TRP Q 369     -10.741 -41.565 -97.685  1.00 83.67           C
ATOM    922  CZ3 TRP Q 369     -11.432 -43.855 -97.321  1.00 83.67           C
ATOM    923  CH2 TRP Q 369     -10.463 -42.850 -97.283  1.00 83.67           C
ATOM    924  N   THR Q 370     -17.482 -44.754 -99.911  1.00 85.44           N
ATOM    925  CA  THR Q 370     -18.839 -45.291 -99.984  1.00 85.44           C
ATOM    926  C   THR Q 370     -18.941 -46.721 -99.472  1.00 85.44           C
ATOM    927  O   THR Q 370     -20.035 -47.142 -99.079  1.00 85.44           O
ATOM    928  CB  THR Q 370     -19.398 -45.244-101.413  1.00 85.44           C
ATOM    929  OG1 THR Q 370     -18.604 -46.062-102.284  1.00 85.44           O
ATOM    930  CG2 THR Q 370     -19.518 -43.824-101.941  1.00 85.44           C
ATOM    931  N   PHE Q 371     -17.848 -47.490 -99.465  1.00 78.26           N
ATOM    932  CA  PHE Q 371     -18.031 -48.880 -99.060  1.00 78.26           C
ATOM    933  C   PHE Q 371     -18.060 -49.037 -97.544  1.00 78.26           C
ATOM    934  O   PHE Q 371     -18.349 -50.134 -97.057  1.00 78.26           O
ATOM    935  CB  PHE Q 371     -16.978 -49.798 -99.735  1.00 78.26           C
ATOM    936  CG  PHE Q 371     -15.663 -49.955 -98.995  1.00 78.26           C
ATOM    937  CD1 PHE Q 371     -15.471 -50.982 -98.065  1.00 78.26           C
ATOM    938  CD2 PHE Q 371     -14.604 -49.106 -99.261  1.00 78.26           C
ATOM    939  CE1 PHE Q 371     -14.267 -51.128 -97.404  1.00 78.26           C
ATOM    940  CE2 PHE Q 371     -13.395 -49.249 -98.598  1.00 78.26           C
ATOM    941  CZ  PHE Q 371     -13.229 -50.262 -97.669  1.00 78.26           C
ATOM    942  N   ASP Q 372     -17.778 -47.981 -96.789  1.00 66.41           N
ATOM    943  CA  ASP Q 372     -17.948 -48.068 -95.346  1.00 66.41           C
ATOM    944  C   ASP Q 372     -19.432 -47.890 -94.988  1.00 66.41           C
ATOM    945  O   ASP Q 372     -19.888 -48.540 -94.041  1.00 66.41           O
ATOM    946  CB  ASP Q 372     -17.009 -47.075 -94.635  1.00 66.41           C
ATOM    947  CG  ASP Q 372     -16.926 -47.304 -93.138  1.00 66.41           C
ATOM    948  OD1 ASP Q 372     -17.378 -48.363 -92.657  1.00 66.41           O
ATOM    949  OD2 ASP Q 372     -16.396 -46.414 -92.439  1.00 66.41           O
ATOM    950  N   PRO Q 373     -20.224 -47.029 -95.674  1.00 86.60           N
ATOM    951  CA  PRO Q 373     -21.690 -47.210 -95.612  1.00 86.60           C
ATOM    952  C   PRO Q 373     -22.191 -48.573 -96.069  1.00 86.60           C
ATOM    953  O   PRO Q 373     -23.190 -49.061 -95.527  1.00 86.60           O
ATOM    954  CB  PRO Q 373     -22.210 -46.110 -96.544  1.00 86.60           C
ATOM    955  CG  PRO Q 373     -21.160 -45.075 -96.579  1.00 86.60           C
ATOM    956  CD  PRO Q 373     -19.933 -45.601 -95.901  1.00 86.60           C
ATOM    957  N   LYS Q 374     -21.548 -49.170 -97.082  1.00 85.30           N
ATOM    958  CA  LYS Q 374     -21.928 -50.492 -97.588  1.00 85.30           C
ATOM    959  C   LYS Q 374     -21.857 -51.566 -96.514  1.00 85.30           C
ATOM    960  O   LYS Q 374     -22.818 -52.314 -96.309  1.00 85.30           O
ATOM    961  CB  LYS Q 374     -21.028 -50.871 -98.757  1.00 85.30           C
ATOM    962  CG  LYS Q 374     -21.392 -52.133 -99.501  1.00 85.30           C
ATOM    963  CD  LYS Q 374     -22.719 -52.103-100.159  1.00 85.30           C
ATOM    964  CE  LYS Q 374     -22.675 -51.073-101.215  1.00 85.30           C
ATOM    965  NZ  LYS Q 374     -21.598 -51.383-102.189  1.00 85.30           N
ATOM    966  N   ILE Q 375     -20.717 -51.667 -95.830  1.00 78.98           N
ATOM    967  CA  ILE Q 375     -20.589 -52.664 -94.771  1.00 78.98           C
ATOM    968  C   ILE Q 375     -21.428 -52.253 -93.561  1.00 78.98           C
ATOM    969  O   ILE Q 375     -21.875 -53.106 -92.785  1.00 78.98           O
ATOM    970  CB  ILE Q 375     -19.094 -52.877 -94.439  1.00 78.98           C
ATOM    971  CG1 ILE Q 375     -18.888 -54.052 -93.480  1.00 78.98           C
ATOM    972  CG2 ILE Q 375     -18.453 -51.594 -93.909  1.00 78.98           C
ATOM    973  CD1 ILE Q 375     -17.432 -54.335 -93.157  1.00 78.98           C
ATOM    974  N   ARG Q 376     -21.702 -50.952 -93.412  1.00 82.57           N
ATOM    975  CA  ARG Q 376     -22.629 -50.505 -92.379  1.00 82.57           C
ATOM    976  C   ARG Q 376     -24.056 -50.898 -92.731  1.00 82.57           C
ATOM    977  O   ARG Q 376     -24.824 -51.318 -91.856  1.00 82.57           O
ATOM    978  CB  ARG Q 376     -22.525 -48.990 -92.200  1.00 82.57           C
ATOM    979  CG  ARG Q 376     -23.130 -48.431 -90.915  1.00 82.57           C
ATOM    980  CD  ARG Q 376     -22.720 -49.227 -89.682  1.00 82.57           C
ATOM    981  NE  ARG Q 376     -21.270 -49.375 -89.575  1.00 82.57           N
ATOM    982  CZ  ARG Q 376     -20.502 -48.670 -88.754  1.00 82.57           C
ATOM    983  NH1 ARG Q 376     -21.033 -47.725 -87.989  1.00 82.57           N
ATOM    984  NH2 ARG Q 376     -19.192 -48.881 -88.726  1.00 82.57           N
ATOM    985  N   LEU Q 377     -24.428 -50.769 -94.002  1.00 92.37           N
ATOM    986  CA  LEU Q 377     -25.767 -51.151 -94.417  1.00 92.37           C
ATOM    987  C   LEU Q 377     -25.928 -52.656 -94.554  1.00 92.37           C
ATOM    988  O   LEU Q 377     -27.047 -53.163 -94.409  1.00 92.37           O
ATOM    989  CB  LEU Q 377     -26.135 -50.479 -95.736  1.00 92.37           C
ATOM    990  CG  LEU Q 377     -26.812 -49.121 -95.650  1.00 92.37           C
ATOM    991  CD1 LEU Q 377     -26.951 -48.553 -97.042  1.00 92.37           C
ATOM    992  CD2 LEU Q 377     -28.153 -49.266 -94.981  1.00 92.37           C
ATOM    993  N   LYS Q 378     -24.843 -53.386 -94.844  1.00 84.23           N
ATOM    994  CA  LYS Q 378     -24.935 -54.842 -94.840  1.00 84.23           C
ATOM    995  C   LYS Q 378     -25.151 -55.371 -93.429  1.00 84.23           C
ATOM    996  O   LYS Q 378     -25.751 -56.437 -93.253  1.00 84.23           O
ATOM    997  CB  LYS Q 378     -23.681 -55.489 -95.428  1.00 84.23           C
ATOM    998  CG  LYS Q 378     -23.588 -55.505 -96.940  1.00 84.23           C
ATOM    999  CD  LYS Q 378     -22.447 -56.417 -97.369  1.00 84.23           C
ATOM   1000  CE  LYS Q 378     -21.081 -55.909 -96.942  1.00 84.23           C
ATOM   1001  NZ  LYS Q 378     -20.597 -54.752 -97.715  1.00 84.23           N
ATOM   1002  N   THR Q 379     -24.648 -54.646 -92.427  1.00 84.01           N
ATOM   1003  CA  THR Q 379     -24.924 -54.985 -91.036  1.00 84.01           C
ATOM   1004  C   THR Q 379     -26.406 -54.821 -90.722  1.00 84.01           C
ATOM   1005  O   THR Q 379     -27.019 -55.694 -90.100  1.00 84.01           O
ATOM   1006  CB  THR Q 379     -24.070 -54.111 -90.118  1.00 84.01           C
ATOM   1007  OG1 THR Q 379     -22.686 -54.332 -90.405  1.00 84.01           O
ATOM   1008  CG2 THR Q 379     -24.331 -54.442 -88.656  1.00 84.01           C
ATOM   1009  N   LEU Q 380     -27.005 -53.716 -91.174  1.00 96.48           N
ATOM   1010  CA  LEU Q 380     -28.444 -53.540 -91.046  1.00 96.48           C
ATOM   1011  C   LEU Q 380     -29.230 -54.429 -92.005  1.00 96.48           C
ATOM   1012  O   LEU Q 380     -30.417 -54.664 -91.770  1.00 96.48           O
ATOM   1013  CB  LEU Q 380     -28.834 -52.071 -91.255  1.00 96.48           C
ATOM   1014  CG  LEU Q 380     -28.687 -51.043 -90.120  1.00 96.48           C
ATOM   1015  CD1 LEU Q 380     -29.508 -51.487 -88.922  1.00 96.48           C
ATOM   1016  CD2 LEU Q 380     -27.253 -50.741 -89.692  1.00 96.48           C
ATOM   1017  N   ALA Q 381     -28.599 -54.925 -93.075  1.00101.77           N
ATOM   1018  CA  ALA Q 381     -29.278 -55.860 -93.969  1.00101.77           C
ATOM   1019  C   ALA Q 381     -29.355 -57.255 -93.370  1.00101.77           C
ATOM   1020  O   ALA Q 381     -30.367 -57.946 -93.523  1.00101.77           O
ATOM   1021  CB  ALA Q 381     -28.559 -55.937 -95.309  1.00101.77           C
ATOM   1022  N   ALA Q 382     -28.279 -57.698 -92.719  1.00107.63           N
ATOM   1023  CA  ALA Q 382     -28.329 -58.969 -92.011  1.00107.63           C
ATOM   1024  C   ALA Q 382     -29.201 -58.864 -90.769  1.00107.63           C
ATOM   1025  O   ALA Q 382     -29.751 -59.871 -90.307  1.00107.63           O
ATOM   1026  CB  ALA Q 382     -26.919 -59.426 -91.644  1.00107.63           C
ATOM   1027  N   LEU Q 383     -29.350 -57.655 -90.229  1.00 92.80           N
ATOM   1028  CA  LEU Q 383     -30.185 -57.454 -89.054  1.00 92.80           C
ATOM   1029  C   LEU Q 383     -31.668 -57.496 -89.404  1.00 92.80           C
ATOM   1030  O   LEU Q 383     -32.497 -57.819 -88.544  1.00 92.80           O
ATOM   1031  CB  LEU Q 383     -29.813 -56.125 -88.393  1.00 92.80           C
ATOM   1032  CG  LEU Q 383     -30.400 -55.759 -87.031  1.00 92.80           C
ATOM   1033  CD1 LEU Q 383     -30.023 -56.804 -85.995  1.00 92.80           C
ATOM   1034  CD2 LEU Q 383     -29.938 -54.381 -86.593  1.00 92.80           C
ATOM   1035  N   VAL Q 384     -32.024 -57.198 -90.653  1.00107.04           N
ATOM   1036  CA  VAL Q 384     -33.430 -57.069 -91.027  1.00107.04           C
ATOM   1037  C   VAL Q 384     -33.908 -58.364 -91.683  1.00107.04           C
ATOM   1038  O   VAL Q 384     -35.097 -58.697 -91.628  1.00107.04           O
ATOM   1039  CB  VAL Q 384     -33.650 -55.836 -91.938  1.00107.04           C
ATOM   1040  CG1 VAL Q 384     -32.997 -55.991 -93.311  1.00107.04           C
ATOM   1041  CG2 VAL Q 384     -35.112 -55.500 -92.074  1.00107.04           C
ATOM   1042  N   ASP Q 385     -32.981 -59.131 -92.264  1.00106.28           N
ATOM   1043  CA  ASP Q 385     -33.356 -60.361 -92.950  1.00106.28           C
ATOM   1044  C   ASP Q 385     -33.738 -61.460 -91.963  1.00106.28           C
ATOM   1045  O   ASP Q 385     -34.511 -62.361 -92.314  1.00106.28           O
ATOM   1046  CB  ASP Q 385     -32.205 -60.807 -93.865  1.00106.28           C
ATOM   1047  CG  ASP Q 385     -32.486 -62.115 -94.583  1.00106.28           C
ATOM   1048  OD1 ASP Q 385     -33.610 -62.277 -95.105  1.00106.28           O
ATOM   1049  OD2 ASP Q 385     -31.587 -62.978 -94.626  1.00106.28           O
ATOM   1050  N   HIS Q 386     -33.239 -61.376 -90.728  1.00107.03           N
ATOM   1051  CA  HIS Q 386     -33.615 -62.328 -89.688  1.00107.03           C
ATOM   1052  C   HIS Q 386     -35.082 -62.177 -89.301  1.00107.03           C
ATOM   1053  O   HIS Q 386     -35.788 -63.174 -89.112  1.00107.03           O
ATOM   1054  CB  HIS Q 386     -32.712 -62.130 -88.465  1.00107.03           C
ATOM   1055  CG  HIS Q 386     -32.711 -63.280 -87.501  1.00107.03           C
ATOM   1056  ND1 HIS Q 386     -31.548 -63.859 -87.044  1.00107.03           N
ATOM   1057  CD2 HIS Q 386     -33.723 -63.938 -86.888  1.00107.03           C
ATOM   1058  CE1 HIS Q 386     -31.842 -64.833 -86.202  1.00107.03           C
ATOM   1059  NE2 HIS Q 386     -33.157 -64.903 -86.088  1.00107.03           N
ATOM   1060  N   CYS Q 387     -35.564 -60.941 -89.196  1.00110.03           N
ATOM   1061  CA  CYS Q 387     -36.859 -60.658 -88.584  1.00110.03           C
ATOM   1062  C   CYS Q 387     -37.765 -59.956 -89.587  1.00110.03           C
ATOM   1063  O   CYS Q 387     -37.517 -58.803 -89.956  1.00110.03           O
ATOM   1064  CB  CYS Q 387     -36.679 -59.803 -87.332  1.00110.03           C
ATOM   1065  SG  CYS Q 387     -35.354 -60.366 -86.253  1.00110.03           S
ATOM   1066  N   GLN Q 388     -38.814 -60.651 -90.026  1.00125.92           N
ATOM   1067  CA  GLN Q 388     -39.909 -59.997 -90.730  1.00125.92           C
ATOM   1068  C   GLN Q 388     -40.992 -59.517 -89.776  1.00125.92           C
ATOM   1069  O   GLN Q 388     -41.655 -58.512 -90.057  1.00125.92           O
ATOM   1070  CB  GLN Q 388     -40.527 -60.940 -91.766  1.00125.92           C
ATOM   1071  CG  GLN Q 388     -39.798 -60.972 -93.100  1.00125.92           C
ATOM   1072  CD  GLN Q 388     -38.532 -61.801 -93.054  1.00125.92           C
ATOM   1073  OE1 GLN Q 388     -37.439 -61.297 -93.303  1.00125.92           O
ATOM   1074  NE2 GLN Q 388     -38.675 -63.081 -92.735  1.00125.92           N
ATOM   1075  N   GLY Q 389     -41.178 -60.214 -88.652  1.00136.29           N
ATOM   1076  CA  GLY Q 389     -42.171 -59.824 -87.675  1.00136.29           C
ATOM   1077  C   GLY Q 389     -41.639 -58.825 -86.661  1.00136.29           C
ATOM   1078  O   GLY Q 389     -40.438 -58.586 -86.550  1.00136.29           O
ATOM   1079  N   ARG Q 390     -42.573 -58.242 -85.907  1.00129.90           N
ATOM   1080  CA  ARG Q 390     -42.256 -57.230 -84.906  1.00129.90           C
ATOM   1081  C   ARG Q 390     -42.691 -57.656 -83.507  1.00129.90           C
ATOM   1082  O   ARG Q 390     -42.930 -56.802 -82.649  1.00129.90           O
ATOM   1083  CB  ARG Q 390     -42.907 -55.896 -85.273  1.00129.90           C
ATOM   1084  CG  ARG Q 390     -42.494 -55.350 -86.627  1.00129.90           C
ATOM   1085  CD  ARG Q 390     -41.223 -54.522 -86.548  1.00129.90           C
ATOM   1086  NE  ARG Q 390     -40.939 -53.847 -87.812  1.00129.90           N
ATOM   1087  CZ  ARG Q 390     -41.486 -52.696 -88.194  1.00129.90           C
ATOM   1088  NH1 ARG Q 390     -42.350 -52.070 -87.405  1.00129.90           N
ATOM   1089  NH2 ARG Q 390     -41.152 -52.160 -89.359  1.00129.90           N
ATOM   1090  N   LYS Q 391     -42.816 -58.958 -83.265  1.00129.00           N
ATOM   1091  CA  LYS Q 391     -43.186 -59.463 -81.952  1.00129.00           C
ATOM   1092  C   LYS Q 391     -41.926 -59.719 -81.139  1.00129.00           C
ATOM   1093  O   LYS Q 391     -40.978 -60.340 -81.629  1.00129.00           O
ATOM   1094  CB  LYS Q 391     -44.011 -60.744 -82.076  1.00129.00           C
ATOM   1095  CG  LYS Q 391     -44.444 -61.339 -80.744  1.00129.00           C
ATOM   1096  CD  LYS Q 391     -45.203 -60.321 -79.903  1.00129.00           C
ATOM   1097  CE  LYS Q 391     -45.349 -60.787 -78.467  1.00129.00           C
ATOM   1098  NZ  LYS Q 391     -44.030 -60.922 -77.786  1.00129.00           N
ATOM   1099  N   GLY Q 392     -41.915 -59.236 -79.898  1.00119.13           N
ATOM   1100  CA  GLY Q 392     -40.776 -59.430 -79.029  1.00119.13           C
ATOM   1101  C   GLY Q 392     -40.639 -60.867 -78.560  1.00119.13           C
ATOM   1102  O   GLY Q 392     -41.499 -61.720 -78.777  1.00119.13           O
ATOM   1103  N   GLY Q 393     -39.521 -61.133 -77.894  1.00108.29           N
ATOM   1104  CA  GLY Q 393     -39.212 -62.480 -77.463  1.00108.29           C
ATOM   1105  C   GLY Q 393     -38.397 -63.226 -78.495  1.00108.29           C
ATOM   1106  O   GLY Q 393     -37.283 -63.678 -78.210  1.00108.29           O
ATOM   1107  N   GLU Q 394     -38.942 -63.364 -79.706  1.00110.36           N
ATOM   1108  CA  GLU Q 394     -38.180 -63.934 -80.806  1.00110.36           C
ATOM   1109  C   GLU Q 394     -37.153 -62.958 -81.364  1.00110.36           C
ATOM   1110  O   GLU Q 394     -36.206 -63.387 -82.033  1.00110.36           O
ATOM   1111  CB  GLU Q 394     -39.119 -64.401 -81.925  1.00110.36           C
ATOM   1112  CG  GLU Q 394     -39.871 -63.282 -82.616  1.00110.36           C
ATOM   1113  CD  GLU Q 394     -40.901 -63.792 -83.605  1.00110.36           C
ATOM   1114  OE1 GLU Q 394     -41.046 -65.025 -83.729  1.00110.36           O
ATOM   1115  OE2 GLU Q 394     -41.562 -62.957 -84.258  1.00110.36           O
ATOM   1116  N   LEU Q 395     -37.319 -61.657 -81.106  1.00105.65           N
ATOM   1117  CA  LEU Q 395     -36.278 -60.701 -81.456  1.00105.65           C
ATOM   1118  C   LEU Q 395     -35.076 -60.832 -80.533  1.00105.65           C
ATOM   1119  O   LEU Q 395     -33.949 -60.511 -80.928  1.00105.65           O
ATOM   1120  CB  LEU Q 395     -36.826 -59.274 -81.394  1.00105.65           C
ATOM   1121  CG  LEU Q 395     -38.030 -58.924 -82.271  1.00105.65           C
ATOM   1122  CD1 LEU Q 395     -38.318 -57.437 -82.185  1.00105.65           C
ATOM   1123  CD2 LEU Q 395     -37.805 -59.345 -83.712  1.00105.65           C
ATOM   1124  N   ALA Q 396     -35.298 -61.303 -79.304  1.00102.25           N
ATOM   1125  CA  ALA Q 396     -34.208 -61.453 -78.351  1.00102.25           C
ATOM   1126  C   ALA Q 396     -33.365 -62.690 -78.631  1.00102.25           C
ATOM   1127  O   ALA Q 396     -32.191 -62.732 -78.255  1.00102.25           O
ATOM   1128  CB  ALA Q 396     -34.764 -61.497 -76.932  1.00102.25           C
ATOM   1129  N   SER Q 397     -33.942 -63.704 -79.282  1.00103.03           N
ATOM   1130  CA  SER Q 397     -33.135 -64.814 -79.773  1.00103.03           C
ATOM   1131  C   SER Q 397     -32.474 -64.500 -81.105  1.00103.03           C
ATOM   1132  O   SER Q 397     -31.607 -65.261 -81.547  1.00103.03           O
ATOM   1133  CB  SER Q 397     -33.990 -66.076 -79.923  1.00103.03           C
ATOM   1134  OG  SER Q 397     -34.784 -66.019 -81.095  1.00103.03           O
ATOM   1135  N   ALA Q 398     -32.856 -63.394 -81.747  1.00102.47           N
ATOM   1136  CA  ALA Q 398     -32.294 -63.035 -83.041  1.00102.47           C
ATOM   1137  C   ALA Q 398     -30.969 -62.296 -82.886  1.00102.47           C
ATOM   1138  O   ALA Q 398     -29.962 -62.680 -83.492  1.00102.47           O
ATOM   1139  CB  ALA Q 398     -33.291 -62.182 -83.824  1.00102.47           C
ATOM   1140  N   VAL Q 399     -30.955 -61.234 -82.081  1.00 92.18           N
ATOM   1141  CA  VAL Q 399     -29.736 -60.454 -81.906  1.00 92.18           C
ATOM   1142  C   VAL Q 399     -28.729 -61.157 -81.005  1.00 92.18           C
ATOM   1143  O   VAL Q 399     -27.531 -60.854 -81.073  1.00 92.18           O
ATOM   1144  CB  VAL Q 399     -30.070 -59.054 -81.368  1.00 92.18           C
ATOM   1145  CG1 VAL Q 399     -30.887 -58.290 -82.396  1.00 92.18           C
ATOM   1146  CG2 VAL Q 399     -30.828 -59.148 -80.052  1.00 92.18           C
ATOM   1147  N   HIS Q 400     -29.176 -62.094 -80.165  1.00 91.71           N
ATOM   1148  CA  HIS Q 400     -28.244 -62.911 -79.400  1.00 91.71           C
ATOM   1149  C   HIS Q 400     -27.606 -63.997 -80.252  1.00 91.71           C
ATOM   1150  O   HIS Q 400     -26.522 -64.482 -79.909  1.00 91.71           O
ATOM   1151  CB  HIS Q 400     -28.953 -63.543 -78.201  1.00 91.71           C
ATOM   1152  CG  HIS Q 400     -28.023 -64.027 -77.134  1.00 91.71           C
ATOM   1153  ND1 HIS Q 400     -27.615 -63.231 -76.084  1.00 91.71           N
ATOM   1154  CD2 HIS Q 400     -27.418 -65.224 -76.954  1.00 91.71           C
ATOM   1155  CE1 HIS Q 400     -26.802 -63.919 -75.304  1.00 91.71           C
ATOM   1156  NE2 HIS Q 400     -26.665 -65.131 -75.809  1.00 91.71           N
ATOM   1157  N   ALA Q 401     -28.251 -64.389 -81.351  1.00103.23           N
ATOM   1158  CA  ALA Q 401     -27.612 -65.257 -82.328  1.00103.23           C
ATOM   1159  C   ALA Q 401     -26.625 -64.500 -83.204  1.00103.23           C
ATOM   1160  O   ALA Q 401     -25.806 -65.127 -83.882  1.00103.23           O
ATOM   1161  CB  ALA Q 401     -28.666 -65.938 -83.204  1.00103.23           C
ATOM   1162  N   TYR Q 402     -26.686 -63.171 -83.205  1.00 96.94           N
ATOM   1163  CA  TYR Q 402     -25.761 -62.343 -83.963  1.00 96.94           C
ATOM   1164  C   TYR Q 402     -24.562 -61.886 -83.142  1.00 96.94           C
ATOM   1165  O   TYR Q 402     -23.604 -61.362 -83.721  1.00 96.94           O
ATOM   1166  CB  TYR Q 402     -26.484 -61.122 -84.534  1.00 96.94           C
ATOM   1167  CG  TYR Q 402     -27.051 -61.350 -85.915  1.00 96.94           C
ATOM   1168  CD1 TYR Q 402     -27.923 -62.403 -86.165  1.00 96.94           C
ATOM   1169  CD2 TYR Q 402     -26.709 -60.515 -86.972  1.00 96.94           C
ATOM   1170  CE1 TYR Q 402     -28.446 -62.617 -87.427  1.00 96.94           C
ATOM   1171  CE2 TYR Q 402     -27.221 -60.722 -88.240  1.00 96.94           C
ATOM   1172  CZ  TYR Q 402     -28.088 -61.774 -88.460  1.00 96.94           C
ATOM   1173  OH  TYR Q 402     -28.601 -61.983 -89.720  1.00 96.94           O
ATOM   1174  N   THR Q 403     -24.587 -62.061 -81.820  1.00110.99           N
ATOM   1175  CA  THR Q 403     -23.434 -61.740 -80.990  1.00110.99           C
ATOM   1176  C   THR Q 403     -22.576 -62.953 -80.667  1.00110.99           C
ATOM   1177  O   THR Q 403     -21.450 -62.783 -80.186  1.00110.99           O
ATOM   1178  CB  THR Q 403     -23.876 -61.067 -79.686  1.00110.99           C
ATOM   1179  OG1 THR Q 403     -22.729 -60.527 -79.017  1.00110.99           O
ATOM   1180  CG2 THR Q 403     -24.569 -62.058 -78.762  1.00110.99           C
ATOM   1181  N   LYS Q 404     -23.071 -64.170 -80.919  1.00113.26           N
ATOM   1182  CA  LYS Q 404     -22.219 -65.348 -80.831  1.00113.26           C
ATOM   1183  C   LYS Q 404     -21.217 -65.392 -81.974  1.00113.26           C
ATOM   1184  O   LYS Q 404     -20.186 -66.065 -81.861  1.00113.26           O
ATOM   1185  CB  LYS Q 404     -23.076 -66.613 -80.813  1.00113.26           C
ATOM   1186  CG  LYS Q 404     -23.850 -66.797 -79.516  1.00113.26           C
ATOM   1187  CD  LYS Q 404     -24.721 -68.040 -79.549  1.00113.26           C
ATOM   1188  CE  LYS Q 404     -25.429 -68.240 -78.217  1.00113.26           C
ATOM   1189  NZ  LYS Q 404     -26.380 -69.385 -78.254  1.00113.26           N
ATOM   1190  N   THR Q 405     -21.513 -64.697 -83.070  1.00115.67           N
ATOM   1191  CA  THR Q 405     -20.515 -64.410 -84.085  1.00115.67           C
ATOM   1192  C   THR Q 405     -19.447 -63.490 -83.505  1.00115.67           C
ATOM   1193  O   THR Q 405     -19.746 -62.564 -82.747  1.00115.67           O
ATOM   1194  CB  THR Q 405     -21.186 -63.748 -85.287  1.00115.67           C
ATOM   1195  OG1 THR Q 405     -22.002 -62.664 -84.829  1.00115.67           O
ATOM   1196  CG2 THR Q 405     -22.095 -64.740 -85.988  1.00115.67           C
ATOM   1197  N   GLY Q 406     -18.192 -63.746 -83.860  1.00117.35           N
ATOM   1198  CA  GLY Q 406     -17.067 -62.965 -83.376  1.00117.35           C
ATOM   1199  C   GLY Q 406     -16.881 -61.671 -84.138  1.00117.35           C
ATOM   1200  O   GLY Q 406     -17.852 -61.054 -84.598  1.00117.35           O
ATOM   1201  N   ASP Q 407     -15.602 -61.246 -84.263  1.00110.85           N
ATOM   1202  CA  ASP Q 407     -15.155 -60.114 -85.072  1.00110.85           C
ATOM   1203  C   ASP Q 407     -15.820 -58.805 -84.652  1.00110.85           C
ATOM   1204  O   ASP Q 407     -16.807 -58.388 -85.273  1.00110.85           O
ATOM   1205  CB  ASP Q 407     -15.390 -60.380 -86.561  1.00110.85           C
ATOM   1206  CG  ASP Q 407     -14.846 -59.275 -87.451  1.00110.85           C
ATOM   1207  OD1 ASP Q 407     -13.771 -58.727 -87.135  1.00110.85           O
ATOM   1208  OD2 ASP Q 407     -15.513 -58.949 -88.454  1.00110.85           O
ATOM   1209  N   PRO Q 408     -15.363 -58.160 -83.565  1.00108.42           N
ATOM   1210  CA  PRO Q 408     -16.051 -56.968 -83.018  1.00108.42           C
ATOM   1211  C   PRO Q 408     -15.979 -55.742 -83.928  1.00108.42           C
ATOM   1212  O   PRO Q 408     -15.401 -54.706 -83.587  1.00108.42           O
ATOM   1213  CB  PRO Q 408     -15.318 -56.747 -81.689  1.00108.42           C
ATOM   1214  CG  PRO Q 408     -13.967 -57.327 -81.898  1.00108.42           C
ATOM   1215  CD  PRO Q 408     -14.163 -58.512 -82.786  1.00108.42           C
ATOM   1216  N   TYR Q 409     -16.586 -55.858 -85.113  1.00103.48           N
ATOM   1217  CA  TYR Q 409     -16.862 -54.737 -85.998  1.00103.48           C
ATOM   1218  C   TYR Q 409     -18.361 -54.488 -86.073  1.00103.48           C
ATOM   1219  O   TYR Q 409     -18.833 -53.385 -85.782  1.00103.48           O
ATOM   1220  CB  TYR Q 409     -16.309 -55.004 -87.404  1.00103.48           C
ATOM   1221  CG  TYR Q 409     -14.804 -54.919 -87.551  1.00103.48           C
ATOM   1222  CD1 TYR Q 409     -13.997 -54.475 -86.510  1.00103.48           C
ATOM   1223  CD2 TYR Q 409     -14.191 -55.294 -88.741  1.00103.48           C
ATOM   1224  CE1 TYR Q 409     -12.623 -54.403 -86.650  1.00103.48           C
ATOM   1225  CE2 TYR Q 409     -12.821 -55.227 -88.893  1.00103.48           C
ATOM   1226  CZ  TYR Q 409     -12.040 -54.781 -87.847  1.00103.48           C
ATOM   1227  OH  TYR Q 409     -10.676 -54.715 -87.996  1.00103.48           O
ATOM   1228  N   MET Q 410     -19.125 -55.511 -86.454  1.00123.98           N
ATOM   1229  CA  MET Q 410     -20.572 -55.503 -86.320  1.00123.98           C
ATOM   1230  C   MET Q 410     -21.036 -56.141 -85.023  1.00123.98           C
ATOM   1231  O   MET Q 410     -22.210 -55.999 -84.664  1.00123.98           O
ATOM   1232  CB  MET Q 410     -21.226 -56.228 -87.504  1.00123.98           C
ATOM   1233  CG  MET Q 410     -21.156 -57.749 -87.429  1.00123.98           C
ATOM   1234  SD  MET Q 410     -19.484 -58.407 -87.589  1.00123.98           S
ATOM   1235  CE  MET Q 410     -19.171 -58.098 -89.324  1.00123.98           C
ATOM   1236  N   ARG Q 411     -20.141 -56.841 -84.312  1.00111.12           N
ATOM   1237  CA  ARG Q 411     -20.509 -57.435 -83.031  1.00111.12           C
ATOM   1238  C   ARG Q 411     -20.707 -56.362 -81.970  1.00111.12           C
ATOM   1239  O   ARG Q 411     -21.497 -56.552 -81.040  1.00111.12           O
ATOM   1240  CB  ARG Q 411     -19.449 -58.453 -82.598  1.00111.12           C
ATOM   1241  CG  ARG Q 411     -19.877 -59.426 -81.491  1.00111.12           C
ATOM   1242  CD  ARG Q 411     -19.436 -58.988 -80.096  1.00111.12           C
ATOM   1243  NE  ARG Q 411     -17.993 -58.781 -80.012  1.00111.12           N
ATOM   1244  CZ  ARG Q 411     -17.121 -59.733 -79.691  1.00111.12           C
ATOM   1245  NH1 ARG Q 411     -17.551 -60.942 -79.358  1.00111.12           N
ATOM   1246  NH2 ARG Q 411     -15.825 -59.458 -79.642  1.00111.12           N
ATOM   1247  N   SER Q 412     -20.009 -55.230 -82.098  1.00105.84           N
ATOM   1248  CA  SER Q 412     -20.302 -54.086 -81.248  1.00105.84           C
ATOM   1249  C   SER Q 412     -21.629 -53.441 -81.625  1.00105.84           C
ATOM   1250  O   SER Q 412     -22.322 -52.895 -80.758  1.00105.84           O
ATOM   1251  CB  SER Q 412     -19.172 -53.061 -81.338  1.00105.84           C
ATOM   1252  OG  SER Q 412     -18.791 -52.845 -82.684  1.00105.84           O
ATOM   1253  N   LEU Q 413     -22.003 -53.501 -82.906  1.00101.12           N
ATOM   1254  CA  LEU Q 413     -23.247 -52.873 -83.344  1.00101.12           C
ATOM   1255  C   LEU Q 413     -24.461 -53.675 -82.902  1.00101.12           C
ATOM   1256  O   LEU Q 413     -25.462 -53.097 -82.470  1.00101.12           O
ATOM   1257  CB  LEU Q 413     -23.242 -52.695 -84.861  1.00101.12           C
ATOM   1258  CG  LEU Q 413     -22.299 -51.611 -85.388  1.00101.12           C
ATOM   1259  CD1 LEU Q 413     -22.180 -51.694 -86.898  1.00101.12           C
ATOM   1260  CD2 LEU Q 413     -22.781 -50.236 -84.954  1.00101.12           C
ATOM   1261  N   VAL Q 414     -24.395 -55.006 -82.991  1.00118.97           N
ATOM   1262  CA  VAL Q 414     -25.503 -55.812 -82.486  1.00118.97           C
ATOM   1263  C   VAL Q 414     -25.483 -55.895 -80.966  1.00118.97           C
ATOM   1264  O   VAL Q 414     -26.493 -56.284 -80.362  1.00118.97           O
ATOM   1265  CB  VAL Q 414     -25.503 -57.231 -83.080  1.00118.97           C
ATOM   1266  CG1 VAL Q 414     -25.819 -57.187 -84.571  1.00118.97           C
ATOM   1267  CG2 VAL Q 414     -24.192 -57.937 -82.810  1.00118.97           C
ATOM   1268  N   GLN Q 415     -24.363 -55.546 -80.326  1.00114.16           N
ATOM   1269  CA  GLN Q 415     -24.366 -55.407 -78.877  1.00114.16           C
ATOM   1270  C   GLN Q 415     -25.124 -54.154 -78.458  1.00114.16           C
ATOM   1271  O   GLN Q 415     -25.725 -54.122 -77.376  1.00114.16           O
ATOM   1272  CB  GLN Q 415     -22.934 -55.396 -78.338  1.00114.16           C
ATOM   1273  CG  GLN Q 415     -22.823 -55.471 -76.820  1.00114.16           C
ATOM   1274  CD  GLN Q 415     -21.497 -56.040 -76.358  1.00114.16           C
ATOM   1275  OE1 GLN Q 415     -20.437 -55.497 -76.664  1.00114.16           O
ATOM   1276  NE2 GLN Q 415     -21.553 -57.140 -75.618  1.00114.16           N
ATOM   1277  N   HIS Q 416     -25.130 -53.128 -79.314  1.00118.84           N
ATOM   1278  CA  HIS Q 416     -25.996 -51.976 -79.084  1.00118.84           C
ATOM   1279  C   HIS Q 416     -27.462 -52.349 -79.240  1.00118.84           C
ATOM   1280  O   HIS Q 416     -28.328 -51.746 -78.595  1.00118.84           O
ATOM   1281  CB  HIS Q 416     -25.648 -50.848 -80.055  1.00118.84           C
ATOM   1282  CG  HIS Q 416     -24.221 -50.397 -79.985  1.00118.84           C
ATOM   1283  ND1 HIS Q 416     -23.596 -49.752 -81.029  1.00118.84           N
ATOM   1284  CD2 HIS Q 416     -23.297 -50.505 -79.001  1.00118.84           C
ATOM   1285  CE1 HIS Q 416     -22.349 -49.476 -80.690  1.00118.84           C
ATOM   1286  NE2 HIS Q 416     -22.142 -49.922 -79.467  1.00118.84           N
ATOM   1287  N   ILE Q 417     -27.759 -53.343 -80.080  1.00109.60           N
ATOM   1288  CA  ILE Q 417     -29.144 -53.745 -80.287  1.00109.60           C
ATOM   1289  C   ILE Q 417     -29.612 -54.676 -79.173  1.00109.60           C
ATOM   1290  O   ILE Q 417     -30.750 -54.559 -78.704  1.00109.60           O
ATOM   1291  CB  ILE Q 417     -29.320 -54.384 -81.679  1.00109.60           C
ATOM   1292  CG1 ILE Q 417     -28.693 -53.511 -82.770  1.00109.60           C
ATOM   1293  CG2 ILE Q 417     -30.789 -54.564 -82.007  1.00109.60           C
ATOM   1294  CD1 ILE Q 417     -29.227 -52.085 -82.821  1.00109.60           C
ATOM   1295  N   LEU Q 418     -28.751 -55.595 -78.715  1.00116.07           N
ATOM   1296  CA  LEU Q 418     -29.164 -56.500 -77.644  1.00116.07           C
ATOM   1297  C   LEU Q 418     -29.281 -55.770 -76.313  1.00116.07           C
ATOM   1298  O   LEU Q 418     -30.012 -56.219 -75.427  1.00116.07           O
ATOM   1299  CB  LEU Q 418     -28.204 -57.692 -77.515  1.00116.07           C
ATOM   1300  CG  LEU Q 418     -26.734 -57.592 -77.083  1.00116.07           C
ATOM   1301  CD1 LEU Q 418     -26.495 -57.647 -75.566  1.00116.07           C
ATOM   1302  CD2 LEU Q 418     -25.935 -58.674 -77.763  1.00116.07           C
ATOM   1303  N   GLY Q 419     -28.557 -54.664 -76.147  1.00 97.45           N
ATOM   1304  CA  GLY Q 419     -28.800 -53.798 -75.009  1.00 97.45           C
ATOM   1305  C   GLY Q 419     -30.080 -53.000 -75.122  1.00 97.45           C
ATOM   1306  O   GLY Q 419     -30.578 -52.496 -74.111  1.00 97.45           O
ATOM   1307  N   LEU Q 420     -30.626 -52.879 -76.333  1.00 89.71           N
ATOM   1308  CA  LEU Q 420     -31.859 -52.143 -76.571  1.00 89.71           C
ATOM   1309  C   LEU Q 420     -33.056 -53.052 -76.824  1.00 89.71           C
ATOM   1310  O   LEU Q 420     -34.179 -52.676 -76.484  1.00 89.71           O
ATOM   1311  CB  LEU Q 420     -31.674 -51.185 -77.755  1.00 89.71           C
ATOM   1312  CG  LEU Q 420     -32.765 -50.163 -78.083  1.00 89.71           C
ATOM   1313  CD1 LEU Q 420     -33.290 -49.488 -76.821  1.00 89.71           C
ATOM   1314  CD2 LEU Q 420     -32.243 -49.126 -79.060  1.00 89.71           C
ATOM   1315  N   VAL Q 421     -32.847 -54.231 -77.422  1.00106.32           N
ATOM   1316  CA  VAL Q 421     -33.924 -55.215 -77.521  1.00106.32           C
ATOM   1317  C   VAL Q 421     -34.300 -55.721 -76.135  1.00106.32           C
ATOM   1318  O   VAL Q 421     -35.487 -55.862 -75.809  1.00106.32           O
ATOM   1319  CB  VAL Q 421     -33.512 -56.363 -78.469  1.00106.32           C
ATOM   1320  CG1 VAL Q 421     -34.406 -57.589 -78.308  1.00106.32           C
ATOM   1321  CG2 VAL Q 421     -33.566 -55.890 -79.910  1.00106.32           C
ATOM   1322  N   ALA Q 422     -33.302 -55.940 -75.276  1.00106.72           N
ATOM   1323  CA  ALA Q 422     -33.577 -56.375 -73.915  1.00106.72           C
ATOM   1324  C   ALA Q 422     -34.196 -55.280 -73.061  1.00106.72           C
ATOM   1325  O   ALA Q 422     -34.803 -55.602 -72.040  1.00106.72           O
ATOM   1326  CB  ALA Q 422     -32.304 -56.869 -73.229  1.00106.72           C
ATOM   1327  N   TYR Q 423     -34.070 -54.005 -73.449  1.00 89.36           N
ATOM   1328  CA  TYR Q 423     -34.441 -52.925 -72.536  1.00 89.36           C
ATOM   1329  C   TYR Q 423     -35.953 -52.838 -72.282  1.00 89.36           C
ATOM   1330  O   TYR Q 423     -36.337 -52.430 -71.182  1.00 89.36           O
ATOM   1331  CB  TYR Q 423     -33.876 -51.581 -73.026  1.00 89.36           C
ATOM   1332  CG  TYR Q 423     -34.041 -50.459 -72.026  1.00 89.36           C
ATOM   1333  CD1 TYR Q 423     -33.725 -50.650 -70.681  1.00 89.36           C
ATOM   1334  CD2 TYR Q 423     -34.512 -49.210 -72.413  1.00 89.36           C
ATOM   1335  CE1 TYR Q 423     -33.889 -49.639 -69.753  1.00 89.36           C
ATOM   1336  CE2 TYR Q 423     -34.666 -48.186 -71.494  1.00 89.36           C
ATOM   1337  CZ  TYR Q 423     -34.357 -48.410 -70.166  1.00 89.36           C
ATOM   1338  OH  TYR Q 423     -34.496 -47.392 -69.248  1.00 89.36           O
ATOM   1339  N   PRO Q 424     -36.846 -53.209 -73.213  1.00 86.05           N
ATOM   1340  CA  PRO Q 424     -38.219 -53.521 -72.768  1.00 86.05           C
ATOM   1341  C   PRO Q 424     -38.346 -54.846 -72.033  1.00 86.05           C
ATOM   1342  O   PRO Q 424     -39.238 -54.976 -71.183  1.00 86.05           O
ATOM   1343  CB  PRO Q 424     -39.030 -53.546 -74.070  1.00 86.05           C
ATOM   1344  CG  PRO Q 424     -38.284 -52.760 -75.022  1.00 86.05           C
ATOM   1345  CD  PRO Q 424     -36.848 -52.735 -74.613  1.00 86.05           C
ATOM   1346  N   ILE Q 425     -37.506 -55.837 -72.352  1.00103.78           N
ATOM   1347  CA  ILE Q 425     -37.619 -57.167 -71.747  1.00103.78           C
ATOM   1348  C   ILE Q 425     -37.271 -57.110 -70.264  1.00103.78           C
ATOM   1349  O   ILE Q 425     -38.039 -57.579 -69.413  1.00103.78           O
ATOM   1350  CB  ILE Q 425     -36.728 -58.172 -72.503  1.00103.78           C
ATOM   1351  CG1 ILE Q 425     -37.268 -58.443 -73.908  1.00103.78           C
ATOM   1352  CG2 ILE Q 425     -36.536 -59.460 -71.714  1.00103.78           C
ATOM   1353  CD1 ILE Q 425     -38.636 -59.087 -73.927  1.00103.78           C
ATOM   1354  N   LEU Q 426     -36.124 -56.517 -69.924  1.00 95.80           N
ATOM   1355  CA  LEU Q 426     -35.780 -56.412 -68.512  1.00 95.80           C
ATOM   1356  C   LEU Q 426     -36.544 -55.302 -67.793  1.00 95.80           C
ATOM   1357  O   LEU Q 426     -36.570 -55.304 -66.560  1.00 95.80           O
ATOM   1358  CB  LEU Q 426     -34.250 -56.260 -68.318  1.00 95.80           C
ATOM   1359  CG  LEU Q 426     -33.326 -55.036 -68.336  1.00 95.80           C
ATOM   1360  CD1 LEU Q 426     -32.099 -55.364 -67.519  1.00 95.80           C
ATOM   1361  CD2 LEU Q 426     -32.829 -54.707 -69.705  1.00 95.80           C
ATOM   1362  N   ASN Q 427     -37.204 -54.391 -68.515  1.00 92.19           N
ATOM   1363  CA  ASN Q 427     -38.149 -53.484 -67.867  1.00 92.19           C
ATOM   1364  C   ASN Q 427     -39.438 -54.177 -67.451  1.00 92.19           C
ATOM   1365  O   ASN Q 427     -40.188 -53.621 -66.640  1.00 92.19           O
ATOM   1366  CB  ASN Q 427     -38.491 -52.298 -68.770  1.00 92.19           C
ATOM   1367  CG  ASN Q 427     -37.525 -51.142 -68.607  1.00 92.19           C
ATOM   1368  OD1 ASN Q 427     -36.848 -51.024 -67.588  1.00 92.19           O
ATOM   1369  ND2 ASN Q 427     -37.451 -50.285 -69.621  1.00 92.19           N
ATOM   1370  N   PHE Q 428     -39.732 -55.356 -68.000  1.00 96.66           N
ATOM   1371  CA  PHE Q 428     -40.809 -56.167 -67.446  1.00 96.66           C
ATOM   1372  C   PHE Q 428     -40.390 -56.762 -66.108  1.00 96.66           C
ATOM   1373  O   PHE Q 428     -41.234 -56.985 -65.232  1.00 96.66           O
ATOM   1374  CB  PHE Q 428     -41.180 -57.304 -68.404  1.00 96.66           C
ATOM   1375  CG  PHE Q 428     -42.588 -57.830 -68.233  1.00 96.66           C
ATOM   1376  CD1 PHE Q 428     -43.658 -57.236 -68.886  1.00 96.66           C
ATOM   1377  CD2 PHE Q 428     -42.848 -58.871 -67.351  1.00 96.66           C
ATOM   1378  CE1 PHE Q 428     -44.955 -57.729 -68.726  1.00 96.66           C
ATOM   1379  CE2 PHE Q 428     -44.138 -59.356 -67.175  1.00 96.66           C
ATOM   1380  CZ  PHE Q 428     -45.193 -58.780 -67.861  1.00 96.66           C
ATOM   1381  N   LEU Q 429     -39.088 -57.013 -65.928  1.00 99.98           N
ATOM   1382  CA  LEU Q 429     -38.631 -57.851 -64.824  1.00 99.98           C
ATOM   1383  C   LEU Q 429     -38.654 -57.109 -63.493  1.00 99.98           C
ATOM   1384  O   LEU Q 429     -39.432 -57.453 -62.597  1.00 99.98           O
ATOM   1385  CB  LEU Q 429     -37.204 -58.351 -65.092  1.00 99.98           C
ATOM   1386  CG  LEU Q 429     -36.558 -59.385 -64.147  1.00 99.98           C
ATOM   1387  CD1 LEU Q 429     -35.655 -60.299 -64.958  1.00 99.98           C
ATOM   1388  CD2 LEU Q 429     -35.728 -58.810 -62.985  1.00 99.98           C
ATOM   1389  N   TYR Q 430     -37.788 -56.098 -63.345  1.00112.82           N
ATOM   1390  CA  TYR Q 430     -37.442 -55.633 -62.011  1.00112.82           C
ATOM   1391  C   TYR Q 430     -38.560 -54.838 -61.364  1.00112.82           C
ATOM   1392  O   TYR Q 430     -38.636 -54.810 -60.134  1.00112.82           O
ATOM   1393  CB  TYR Q 430     -36.123 -54.840 -62.030  1.00112.82           C
ATOM   1394  CG  TYR Q 430     -36.059 -53.581 -62.873  1.00112.82           C
ATOM   1395  CD1 TYR Q 430     -36.492 -52.357 -62.368  1.00112.82           C
ATOM   1396  CD2 TYR Q 430     -35.512 -53.602 -64.149  1.00112.82           C
ATOM   1397  CE1 TYR Q 430     -36.428 -51.207 -63.134  1.00112.82           C
ATOM   1398  CE2 TYR Q 430     -35.436 -52.454 -64.923  1.00112.82           C
ATOM   1399  CZ  TYR Q 430     -35.898 -51.261 -64.407  1.00112.82           C
ATOM   1400  OH  TYR Q 430     -35.807 -50.115 -65.164  1.00112.82           O
ATOM   1401  N   ARG Q 431     -39.461 -54.246 -62.148  1.00109.78           N
ATOM   1402  CA  ARG Q 431     -40.674 -53.719 -61.539  1.00109.78           C
ATOM   1403  C   ARG Q 431     -41.580 -54.837 -61.039  1.00109.78           C
ATOM   1404  O   ARG Q 431     -42.095 -54.749 -59.921  1.00109.78           O
ATOM   1405  CB  ARG Q 431     -41.364 -52.748 -62.500  1.00109.78           C
ATOM   1406  CG  ARG Q 431     -41.925 -53.195 -63.862  1.00109.78           C
ATOM   1407  CD  ARG Q 431     -43.405 -53.547 -63.922  1.00109.78           C
ATOM   1408  NE  ARG Q 431     -43.760 -54.030 -65.259  1.00109.78           N
ATOM   1409  CZ  ARG Q 431     -44.778 -54.825 -65.565  1.00109.78           C
ATOM   1410  NH1 ARG Q 431     -45.486 -55.405 -64.619  1.00109.78           N
ATOM   1411  NH2 ARG Q 431     -45.000 -55.124 -66.835  1.00109.78           N
ATOM   1412  N   TRP Q 432     -41.698 -55.941 -61.785  1.00104.63           N
ATOM   1413  CA  TRP Q 432     -42.510 -57.056 -61.312  1.00104.63           C
ATOM   1414  C   TRP Q 432     -41.871 -57.762 -60.120  1.00104.63           C
ATOM   1415  O   TRP Q 432     -42.565 -58.446 -59.363  1.00104.63           O
ATOM   1416  CB  TRP Q 432     -42.763 -58.037 -62.458  1.00104.63           C
ATOM   1417  CG  TRP Q 432     -43.796 -59.090 -62.164  1.00104.63           C
ATOM   1418  CD1 TRP Q 432     -45.009 -58.895 -61.569  1.00104.63           C
ATOM   1419  CD2 TRP Q 432     -43.742 -60.480 -62.517  1.00104.63           C
ATOM   1420  NE1 TRP Q 432     -45.697 -60.082 -61.498  1.00104.63           N
ATOM   1421  CE2 TRP Q 432     -44.944 -61.067 -62.074  1.00104.63           C
ATOM   1422  CE3 TRP Q 432     -42.790 -61.284 -63.149  1.00104.63           C
ATOM   1423  CZ2 TRP Q 432     -45.217 -62.424 -62.245  1.00104.63           C
ATOM   1424  CZ3 TRP Q 432     -43.062 -62.629 -63.318  1.00104.63           C
ATOM   1425  CH2 TRP Q 432     -44.269 -63.185 -62.869  1.00104.63           C
ATOM   1426  N   ILE Q 433     -40.563 -57.591 -59.922  1.00117.72           N
ATOM   1427  CA  ILE Q 433     -39.931 -58.032 -58.682  1.00117.72           C
ATOM   1428  C   ILE Q 433     -40.189 -57.027 -57.564  1.00117.72           C
ATOM   1429  O   ILE Q 433     -40.437 -57.408 -56.414  1.00117.72           O
ATOM   1430  CB  ILE Q 433     -38.421 -58.263 -58.907  1.00117.72           C
ATOM   1431  CG1 ILE Q 433     -38.164 -59.223 -60.076  1.00117.72           C
ATOM   1432  CG2 ILE Q 433     -37.751 -58.807 -57.649  1.00117.72           C
ATOM   1433  CD1 ILE Q 433     -38.956 -60.522 -60.034  1.00117.72           C
ATOM   1434  N   TYR Q 434     -40.169 -55.727 -57.881  1.00140.84           N
ATOM   1435  CA  TYR Q 434     -40.226 -54.710 -56.836  1.00140.84           C
ATOM   1436  C   TYR Q 434     -41.652 -54.283 -56.480  1.00140.84           C
ATOM   1437  O   TYR Q 434     -41.964 -54.157 -55.290  1.00140.84           O
ATOM   1438  CB  TYR Q 434     -39.393 -53.486 -57.226  1.00140.84           C
ATOM   1439  CG  TYR Q 434     -37.888 -53.722 -57.188  1.00140.84           C
ATOM   1440  CD1 TYR Q 434     -37.315 -54.543 -56.223  1.00140.84           C
ATOM   1441  CD2 TYR Q 434     -37.040 -53.089 -58.091  1.00140.84           C
ATOM   1442  CE1 TYR Q 434     -35.944 -54.756 -56.184  1.00140.84           C
ATOM   1443  CE2 TYR Q 434     -35.673 -53.292 -58.061  1.00140.84           C
ATOM   1444  CZ  TYR Q 434     -35.129 -54.125 -57.104  1.00140.84           C
ATOM   1445  OH  TYR Q 434     -33.769 -54.319 -57.068  1.00140.84           O
ATOM   1446  N   ASP Q 435     -42.540 -54.046 -57.454  1.00136.33           N
ATOM   1447  CA  ASP Q 435     -43.915 -53.709 -57.088  1.00136.33           C
ATOM   1448  C   ASP Q 435     -44.931 -54.742 -57.555  1.00136.33           C
ATOM   1449  O   ASP Q 435     -45.835 -55.099 -56.791  1.00136.33           O
ATOM   1450  CB  ASP Q 435     -44.307 -52.282 -57.575  1.00136.33           C
ATOM   1451  CG  ASP Q 435     -44.290 -52.083 -59.107  1.00136.33           C
ATOM   1452  OD1 ASP Q 435     -44.254 -53.032 -59.911  1.00136.33           O
ATOM   1453  OD2 ASP Q 435     -44.340 -50.906 -59.522  1.00136.33           O
ATOM   1454  N   GLY Q 436     -44.810 -55.233 -58.785  1.00117.06           N
ATOM   1455  CA  GLY Q 436     -45.720 -56.249 -59.278  1.00117.06           C
ATOM   1456  C   GLY Q 436     -47.081 -55.726 -59.695  1.00117.06           C
ATOM   1457  O   GLY Q 436     -48.110 -56.267 -59.282  1.00117.06           O
ATOM   1458  N   GLU Q 437     -47.099 -54.676 -60.510  1.00131.63           N
ATOM   1459  CA  GLU Q 437     -48.325 -54.127 -61.080  1.00131.63           C
ATOM   1460  C   GLU Q 437     -48.318 -54.448 -62.569  1.00131.63           C
ATOM   1461  O   GLU Q 437     -47.448 -53.968 -63.308  1.00131.63           O
ATOM   1462  CB  GLU Q 437     -48.432 -52.627 -60.816  1.00131.63           C
ATOM   1463  CG  GLU Q 437     -48.336 -52.263 -59.337  1.00131.63           C
ATOM   1464  CD  GLU Q 437     -49.046 -50.967 -58.994  1.00131.63           C
ATOM   1465  OE1 GLU Q 437     -49.032 -50.041 -59.830  1.00131.63           O
ATOM   1466  OE2 GLU Q 437     -49.613 -50.876 -57.884  1.00131.63           O
ATOM   1467  N   LEU Q 438     -49.289 -55.252 -63.004  1.00114.21           N
ATOM   1468  CA  LEU Q 438     -49.217 -55.912 -64.303  1.00114.21           C
ATOM   1469  C   LEU Q 438     -49.492 -54.928 -65.436  1.00114.21           C
ATOM   1470  O   LEU Q 438     -50.463 -54.168 -65.394  1.00114.21           O
ATOM   1471  CB  LEU Q 438     -50.210 -57.071 -64.351  1.00114.21           C
ATOM   1472  CG  LEU Q 438     -50.223 -58.017 -63.143  1.00114.21           C
ATOM   1473  CD1 LEU Q 438     -51.227 -59.141 -63.357  1.00114.21           C
ATOM   1474  CD2 LEU Q 438     -48.839 -58.583 -62.843  1.00114.21           C
ATOM   1475  N   GLU Q 439     -48.630 -54.948 -66.453  1.00122.46           N
ATOM   1476  CA  GLU Q 439     -48.629 -53.938 -67.512  1.00122.46           C
ATOM   1477  C   GLU Q 439     -48.431 -54.576 -68.887  1.00122.46           C
ATOM   1478  O   GLU Q 439     -47.620 -54.117 -69.694  1.00122.46           O
ATOM   1479  CB  GLU Q 439     -47.547 -52.888 -67.257  1.00122.46           C
ATOM   1480  CG  GLU Q 439     -47.852 -51.908 -66.135  1.00122.46           C
ATOM   1481  CD  GLU Q 439     -48.726 -50.758 -66.589  1.00122.46           C
ATOM   1482  OE1 GLU Q 439     -48.792 -50.500 -67.807  1.00122.46           O
ATOM   1483  OE2 GLU Q 439     -49.349 -50.108 -65.723  1.00122.46           O
ATOM   1484  N   ASP Q 440     -49.163 -55.646 -69.177  1.00122.38           N
ATOM   1485  CA  ASP Q 440     -49.063 -56.275 -70.487  1.00122.38           C
ATOM   1486  C   ASP Q 440     -50.278 -55.944 -71.346  1.00122.38           C
ATOM   1487  O   ASP Q 440     -51.386 -55.746 -70.847  1.00122.38           O
ATOM   1488  CB  ASP Q 440     -48.911 -57.796 -70.373  1.00122.38           C
ATOM   1489  CG  ASP Q 440     -50.079 -58.457 -69.666  1.00122.38           C
ATOM   1490  OD1 ASP Q 440     -50.772 -57.786 -68.871  1.00122.38           O
ATOM   1491  OD2 ASP Q 440     -50.316 -59.657 -69.925  1.00122.38           O
ATOM   1492  N   THR Q 441     -50.045 -55.872 -72.650  1.00122.92           N
ATOM   1493  CA  THR Q 441     -51.102 -55.691 -73.642  1.00122.92           C
ATOM   1494  C   THR Q 441     -51.065 -56.756 -74.725  1.00122.92           C
ATOM   1495  O   THR Q 441     -52.122 -57.201 -75.181  1.00122.92           O
ATOM   1496  CB  THR Q 441     -51.000 -54.303 -74.293  1.00122.92           C
ATOM   1497  OG1 THR Q 441     -49.628 -54.011 -74.589  1.00122.92           O
ATOM   1498  CG2 THR Q 441     -51.552 -53.235 -73.361  1.00122.92           C
ATOM   1499  N   TYR Q 442     -49.868 -57.177 -75.150  1.00119.91           N
ATOM   1500  CA  TYR Q 442     -49.734 -58.226 -76.149  1.00119.91           C
ATOM   1501  C   TYR Q 442     -48.724 -59.285 -75.735  1.00119.91           C
ATOM   1502  O   TYR Q 442     -48.267 -60.047 -76.600  1.00119.91           O
ATOM   1503  CB  TYR Q 442     -49.334 -57.635 -77.507  1.00119.91           C
ATOM   1504  CG  TYR Q 442     -50.143 -56.430 -77.918  1.00119.91           C
ATOM   1505  CD1 TYR Q 442     -51.431 -56.567 -78.421  1.00119.91           C
ATOM   1506  CD2 TYR Q 442     -49.617 -55.145 -77.801  1.00119.91           C
ATOM   1507  CE1 TYR Q 442     -52.176 -55.462 -78.797  1.00119.91           C
ATOM   1508  CE2 TYR Q 442     -50.355 -54.034 -78.174  1.00119.91           C
ATOM   1509  CZ  TYR Q 442     -51.633 -54.199 -78.669  1.00119.91           C
ATOM   1510  OH  TYR Q 442     -52.369 -53.098 -79.042  1.00119.91           O
ATOM   1511  N   HIS Q 443     -48.367 -59.346 -74.444  1.00107.03           N
ATOM   1512  CA  HIS Q 443     -47.421 -60.306 -73.859  1.00107.03           C
ATOM   1513  C   HIS Q 443     -46.046 -60.222 -74.530  1.00107.03           C
ATOM   1514  O   HIS Q 443     -45.574 -61.164 -75.168  1.00107.03           O
ATOM   1515  CB  HIS Q 443     -47.978 -61.735 -73.899  1.00107.03           C
ATOM   1516  CG  HIS Q 443     -49.446 -61.818 -73.628  1.00107.03           C
ATOM   1517  ND1 HIS Q 443     -50.049 -61.161 -72.577  1.00107.03           N
ATOM   1518  CD2 HIS Q 443     -50.435 -62.481 -74.271  1.00107.03           C
ATOM   1519  CE1 HIS Q 443     -51.345 -61.415 -72.584  1.00107.03           C
ATOM   1520  NE2 HIS Q 443     -51.606 -62.214 -73.603  1.00107.03           N
ATOM   1521  N   GLU Q 444     -45.408 -59.057 -74.368  1.00114.04           N
ATOM   1522  CA  GLU Q 444     -44.084 -58.848 -74.948  1.00114.04           C
ATOM   1523  C   GLU Q 444     -43.013 -59.647 -74.215  1.00114.04           C
ATOM   1524  O   GLU Q 444     -41.974 -59.973 -74.801  1.00114.04           O
ATOM   1525  CB  GLU Q 444     -43.740 -57.357 -74.942  1.00114.04           C
ATOM   1526  CG  GLU Q 444     -43.534 -56.727 -73.564  1.00114.04           C
ATOM   1527  CD  GLU Q 444     -44.798 -56.116 -72.985  1.00114.04           C
ATOM   1528  OE1 GLU Q 444     -45.904 -56.638 -73.251  1.00114.04           O
ATOM   1529  OE2 GLU Q 444     -44.690 -55.107 -72.257  1.00114.04           O
ATOM   1530  N   PHE Q 445     -43.245 -59.965 -72.948  1.00119.67           N
ATOM   1531  CA  PHE Q 445     -42.362 -60.797 -72.151  1.00119.67           C
ATOM   1532  C   PHE Q 445     -42.767 -62.254 -72.318  1.00119.67           C
ATOM   1533  O   PHE Q 445     -43.865 -62.565 -72.787  1.00119.67           O
ATOM   1534  CB  PHE Q 445     -42.446 -60.384 -70.683  1.00119.67           C
ATOM   1535  CG  PHE Q 445     -41.259 -60.785 -69.854  1.00119.67           C
ATOM   1536  CD1 PHE Q 445     -39.996 -60.291 -70.133  1.00119.67           C
ATOM   1537  CD2 PHE Q 445     -41.413 -61.642 -68.778  1.00119.67           C
ATOM   1538  CE1 PHE Q 445     -38.912 -60.657 -69.350  1.00119.67           C
ATOM   1539  CE2 PHE Q 445     -40.335 -62.003 -67.996  1.00119.67           C
ATOM   1540  CZ  PHE Q 445     -39.084 -61.506 -68.282  1.00119.67           C
ATOM   1541  N   PHE Q 446     -41.872 -63.161 -71.927  1.00110.81           N
ATOM   1542  CA  PHE Q 446     -42.235 -64.569 -71.997  1.00110.81           C
ATOM   1543  C   PHE Q 446     -43.156 -64.983 -70.855  1.00110.81           C
ATOM   1544  O   PHE Q 446     -43.784 -66.042 -70.938  1.00110.81           O
ATOM   1545  CB  PHE Q 446     -40.982 -65.455 -72.066  1.00110.81           C
ATOM   1546  CG  PHE Q 446     -40.098 -65.421 -70.839  1.00110.81           C
ATOM   1547  CD1 PHE Q 446     -40.280 -66.324 -69.797  1.00110.81           C
ATOM   1548  CD2 PHE Q 446     -39.041 -64.532 -70.764  1.00110.81           C
ATOM   1549  CE1 PHE Q 446     -39.452 -66.310 -68.691  1.00110.81           C
ATOM   1550  CE2 PHE Q 446     -38.201 -64.519 -69.665  1.00110.81           C
ATOM   1551  CZ  PHE Q 446     -38.412 -65.401 -68.623  1.00110.81           C
ATOM   1552  N   VAL Q 447     -43.261 -64.168 -69.813  1.00104.24           N
ATOM   1553  CA  VAL Q 447     -44.239 -64.366 -68.751  1.00104.24           C
ATOM   1554  C   VAL Q 447     -45.423 -63.459 -69.065  1.00104.24           C
ATOM   1555  O   VAL Q 447     -45.380 -62.251 -68.816  1.00104.24           O
ATOM   1556  CB  VAL Q 447     -43.653 -64.063 -67.369  1.00104.24           C
ATOM   1557  CG1 VAL Q 447     -44.681 -64.343 -66.292  1.00104.24           C
ATOM   1558  CG2 VAL Q 447     -42.392 -64.871 -67.146  1.00104.24           C
ATOM   1559  N   ALA Q 448     -46.479 -64.038 -69.626  1.00111.32           N
ATOM   1560  CA  ALA Q 448     -47.722 -63.305 -69.821  1.00111.32           C
ATOM   1561  C   ALA Q 448     -48.471 -63.254 -68.496  1.00111.32           C
ATOM   1562  O   ALA Q 448     -48.941 -64.283 -68.001  1.00111.32           O
ATOM   1563  CB  ALA Q 448     -48.575 -63.961 -70.904  1.00111.32           C
ATOM   1564  N   SER Q 449     -48.571 -62.060 -67.920  1.00131.58           N
ATOM   1565  CA  SER Q 449     -49.176 -61.886 -66.607  1.00131.58           C
ATOM   1566  C   SER Q 449     -50.693 -61.806 -66.740  1.00131.58           C
ATOM   1567  O   SER Q 449     -51.210 -60.992 -67.509  1.00131.58           O
ATOM   1568  CB  SER Q 449     -48.640 -60.629 -65.930  1.00131.58           C
ATOM   1569  OG  SER Q 449     -49.306 -59.475 -66.413  1.00131.58           O
ATOM   1570  N   ASP Q 450     -51.386 -62.647 -65.967  1.00133.66           N
ATOM   1571  CA  ASP Q 450     -52.839 -62.815 -65.935  1.00133.66           C
ATOM   1572  C   ASP Q 450     -53.473 -63.037 -67.310  1.00133.66           C
ATOM   1573  O   ASP Q 450     -54.149 -62.134 -67.819  1.00133.66           O
ATOM   1574  CB  ASP Q 450     -53.480 -61.597 -65.255  1.00133.66           C
ATOM   1575  CG  ASP Q 450     -54.831 -61.903 -64.639  1.00133.66           C
ATOM   1576  OD1 ASP Q 450     -55.792 -62.174 -65.389  1.00133.66           O
ATOM   1577  OD2 ASP Q 450     -54.933 -61.869 -63.392  1.00133.66           O
ATOM   1578  N   PRO Q 451     -53.290 -64.199 -67.953  1.00112.84           N
ATOM   1579  CA  PRO Q 451     -54.159 -64.545 -69.085  1.00112.84           C
ATOM   1580  C   PRO Q 451     -55.345 -65.410 -68.699  1.00112.84           C
ATOM   1581  O   PRO Q 451     -56.206 -65.674 -69.548  1.00112.84           O
ATOM   1582  CB  PRO Q 451     -53.209 -65.307 -70.021  1.00112.84           C
ATOM   1583  CG  PRO Q 451     -52.229 -65.957 -69.107  1.00112.84           C
ATOM   1584  CD  PRO Q 451     -52.189 -65.172 -67.815  1.00112.84           C
ATOM   1585  N   VAL Q 452     -55.403 -65.856 -67.447  1.00 99.28           N
ATOM   1586  CA  VAL Q 452     -56.468 -66.692 -66.920  1.00 99.28           C
ATOM   1587  C   VAL Q 452     -57.282 -65.844 -65.951  1.00 99.28           C
ATOM   1588  O   VAL Q 452     -56.759 -64.897 -65.350  1.00 99.28           O
ATOM   1589  CB  VAL Q 452     -55.879 -67.952 -66.235  1.00 99.28           C
ATOM   1590  CG1 VAL Q 452     -56.938 -69.025 -65.999  1.00 99.28           C
ATOM   1591  CG2 VAL Q 452     -54.737 -68.519 -67.069  1.00 99.28           C
ATOM   1592  N   VAL Q 453     -58.576 -66.162 -65.837  1.00 90.70           N
ATOM   1593  CA  VAL Q 453     -59.470 -65.430 -64.944  1.00 90.70           C
ATOM   1594  C   VAL Q 453     -59.021 -65.603 -63.491  1.00 90.70           C
ATOM   1595  O   VAL Q 453     -58.433 -66.625 -63.115  1.00 90.70           O
ATOM   1596  CB  VAL Q 453     -60.921 -65.892 -65.185  1.00 90.70           C
ATOM   1597  CG1 VAL Q 453     -61.145 -67.338 -64.739  1.00 90.70           C
ATOM   1598  CG2 VAL Q 453     -61.942 -64.942 -64.553  1.00 90.70           C
ATOM   1599  N   LYS Q 454     -59.236 -64.558 -62.689  1.00123.00           N
ATOM   1600  CA  LYS Q 454     -58.747 -64.524 -61.318  1.00123.00           C
ATOM   1601  C   LYS Q 454     -59.499 -65.522 -60.446  1.00123.00           C
ATOM   1602  O   LYS Q 454     -60.733 -65.518 -60.397  1.00123.00           O
ATOM   1603  CB  LYS Q 454     -58.888 -63.115 -60.751  1.00123.00           C
ATOM   1604  CG  LYS Q 454     -58.619 -62.995 -59.260  1.00123.00           C
ATOM   1605  CD  LYS Q 454     -57.141 -63.146 -58.937  1.00123.00           C
ATOM   1606  CE  LYS Q 454     -56.841 -62.680 -57.520  1.00123.00           C
ATOM   1607  NZ  LYS Q 454     -57.534 -63.510 -56.498  1.00123.00           N
ATOM   1608  N   THR Q 455     -58.745 -66.383 -59.765  1.00114.09           N
ATOM   1609  CA  THR Q 455     -59.310 -67.368 -58.854  1.00114.09           C
ATOM   1610  C   THR Q 455     -58.532 -67.329 -57.548  1.00114.09           C
ATOM   1611  O   THR Q 455     -57.434 -66.774 -57.474  1.00114.09           O
ATOM   1612  CB  THR Q 455     -59.268 -68.785 -59.445  1.00114.09           C
ATOM   1613  OG1 THR Q 455     -57.998 -69.005 -60.073  1.00114.09           O
ATOM   1614  CG2 THR Q 455     -60.377 -68.975 -60.472  1.00114.09           C
ATOM   1615  N   ASP Q 456     -59.122 -67.920 -56.511  1.00109.06           N
ATOM   1616  CA  ASP Q 456     -58.420 -68.071 -55.246  1.00109.06           C
ATOM   1617  C   ASP Q 456     -57.292 -69.086 -55.403  1.00109.06           C
ATOM   1618  O   ASP Q 456     -57.371 -70.022 -56.203  1.00109.06           O
ATOM   1619  CB  ASP Q 456     -59.379 -68.503 -54.140  1.00109.06           C
ATOM   1620  CG  ASP Q 456     -58.824 -68.240 -52.753  1.00109.06           C
ATOM   1621  OD1 ASP Q 456     -58.201 -67.176 -52.553  1.00109.06           O
ATOM   1622  OD2 ASP Q 456     -59.007 -69.096 -51.863  1.00109.06           O
ATOM   1623  N   ARG Q 457     -56.230 -68.890 -54.627  1.00106.88           N
ATOM   1624  CA  ARG Q 457     -54.965 -69.566 -54.886  1.00106.88           C
ATOM   1625  C   ARG Q 457     -55.017 -71.006 -54.388  1.00106.88           C
ATOM   1626  O   ARG Q 457     -55.131 -71.251 -53.181  1.00106.88           O
ATOM   1627  CB  ARG Q 457     -53.809 -68.807 -54.233  1.00106.88           C
ATOM   1628  CG  ARG Q 457     -53.718 -67.322 -54.601  1.00106.88           C
ATOM   1629  CD  ARG Q 457     -53.873 -67.067 -56.102  1.00106.88           C
ATOM   1630  NE  ARG Q 457     -52.859 -67.749 -56.902  1.00106.88           N
ATOM   1631  CZ  ARG Q 457     -52.435 -67.320 -58.085  1.00106.88           C
ATOM   1632  NH1 ARG Q 457     -52.968 -66.233 -58.629  1.00106.88           N
ATOM   1633  NH2 ARG Q 457     -51.510 -68.001 -58.747  1.00106.88           N
ATOM   1634  N   LEU Q 458     -54.938 -71.955 -55.321  1.00108.80           N
ATOM   1635  CA  LEU Q 458     -54.804 -73.373 -55.010  1.00108.80           C
ATOM   1636  C   LEU Q 458     -53.453 -73.901 -55.496  1.00108.80           C
ATOM   1637  O   LEU Q 458     -53.327 -75.073 -55.864  1.00108.80           O
ATOM   1638  CB  LEU Q 458     -55.976 -74.172 -55.590  1.00108.80           C
ATOM   1639  CG  LEU Q 458     -56.260 -74.504 -57.066  1.00108.80           C
ATOM   1640  CD1 LEU Q 458     -57.261 -75.648 -57.146  1.00108.80           C
ATOM   1641  CD2 LEU Q 458     -56.769 -73.312 -57.851  1.00108.80           C
ATOM   1642  N   TRP Q 459     -52.430 -73.035 -55.426  1.00100.05           N
ATOM   1643  CA  TRP Q 459     -51.120 -73.223 -56.063  1.00100.05           C
ATOM   1644  C   TRP Q 459     -51.266 -73.507 -57.556  1.00100.05           C
ATOM   1645  O   TRP Q 459     -50.615 -74.398 -58.108  1.00100.05           O
ATOM   1646  CB  TRP Q 459     -50.289 -74.317 -55.381  1.00100.05           C
ATOM   1647  CG  TRP Q 459     -50.059 -74.095 -53.920  1.00100.05           C
ATOM   1648  CD1 TRP Q 459     -50.646 -74.766 -52.890  1.00100.05           C
ATOM   1649  CD2 TRP Q 459     -49.163 -73.148 -53.323  1.00100.05           C
ATOM   1650  NE1 TRP Q 459     -50.183 -74.291 -51.688  1.00100.05           N
ATOM   1651  CE2 TRP Q 459     -49.269 -73.299 -51.928  1.00100.05           C
ATOM   1652  CE3 TRP Q 459     -48.287 -72.183 -53.835  1.00100.05           C
ATOM   1653  CZ2 TRP Q 459     -48.533 -72.522 -51.034  1.00100.05           C
ATOM   1654  CZ3 TRP Q 459     -47.556 -71.416 -52.945  1.00100.05           C
ATOM   1655  CH2 TRP Q 459     -47.685 -71.588 -51.561  1.00100.05           C
ATOM   1656  N   HIS Q 460     -52.130 -72.741 -58.220  1.00113.20           N
ATOM   1657  CA  HIS Q 460     -52.312 -72.862 -59.657  1.00113.20           C
ATOM   1658  C   HIS Q 460     -51.377 -71.903 -60.378  1.00113.20           C
ATOM   1659  O   HIS Q 460     -51.175 -70.763 -59.946  1.00113.20           O
ATOM   1660  CB  HIS Q 460     -53.765 -72.588 -60.054  1.00113.20           C
ATOM   1661  CG  HIS Q 460     -54.242 -71.210 -59.723  1.00113.20           C
ATOM   1662  ND1 HIS Q 460     -54.576 -70.821 -58.444  1.00113.20           N
ATOM   1663  CD2 HIS Q 460     -54.449 -70.125 -60.509  1.00113.20           C
ATOM   1664  CE1 HIS Q 460     -54.970 -69.562 -58.454  1.00113.20           C
ATOM   1665  NE2 HIS Q 460     -54.900 -69.114 -59.695  1.00113.20           N
ATOM   1666  N   ASP Q 461     -50.795 -72.377 -61.475  1.00126.77           N
ATOM   1667  CA  ASP Q 461     -49.831 -71.599 -62.242  1.00126.77           C
ATOM   1668  C   ASP Q 461     -50.587 -70.724 -63.238  1.00126.77           C
ATOM   1669  O   ASP Q 461     -51.112 -71.221 -64.241  1.00126.77           O
ATOM   1670  CB  ASP Q 461     -48.842 -72.516 -62.954  1.00126.77           C
ATOM   1671  CG  ASP Q 461     -47.685 -71.760 -63.572  1.00126.77           C
ATOM   1672  OD1 ASP Q 461     -47.827 -71.286 -64.718  1.00126.77           O
ATOM   1673  OD2 ASP Q 461     -46.631 -71.637 -62.912  1.00126.77           O
ATOM   1674  N   LYS Q 462     -50.646 -69.422 -62.956  1.00108.27           N
ATOM   1675  CA  LYS Q 462     -51.205 -68.455 -63.889  1.00108.27           C
ATOM   1676  C   LYS Q 462     -50.148 -67.841 -64.799  1.00108.27           C
ATOM   1677  O   LYS Q 462     -50.495 -67.300 -65.855  1.00108.27           O
ATOM   1678  CB  LYS Q 462     -51.932 -67.341 -63.125  1.00108.27           C
ATOM   1679  CG  LYS Q 462     -53.020 -66.626 -63.922  1.00108.27           C
ATOM   1680  CD  LYS Q 462     -53.983 -65.881 -63.014  1.00108.27           C
ATOM   1681  CE  LYS Q 462     -54.867 -66.840 -62.237  1.00108.27           C
ATOM   1682  NZ  LYS Q 462     -55.550 -66.164 -61.101  1.00108.27           N
ATOM   1683  N   TYR Q 463     -48.877 -67.933 -64.425  1.00102.49           N
ATOM   1684  CA  TYR Q 463     -47.776 -67.316 -65.159  1.00102.49           C
ATOM   1685  C   TYR Q 463     -46.985 -68.421 -65.859  1.00102.49           C
ATOM   1686  O   TYR Q 463     -46.061 -69.000 -65.288  1.00102.49           O
ATOM   1687  CB  TYR Q 463     -46.895 -66.506 -64.212  1.00102.49           C
ATOM   1688  CG  TYR Q 463     -47.642 -65.466 -63.409  1.00102.49           C
ATOM   1689  CD1 TYR Q 463     -47.974 -64.235 -63.965  1.00102.49           C
ATOM   1690  CD2 TYR Q 463     -48.013 -65.713 -62.092  1.00102.49           C
ATOM   1691  CE1 TYR Q 463     -48.659 -63.280 -63.232  1.00102.49           C
ATOM   1692  CE2 TYR Q 463     -48.696 -64.763 -61.349  1.00102.49           C
ATOM   1693  CZ  TYR Q 463     -49.015 -63.551 -61.927  1.00102.49           C
ATOM   1694  OH  TYR Q 463     -49.691 -62.601 -61.194  1.00102.49           O
ATOM   1695  N   SER Q 464     -47.361 -68.713 -67.102  1.00112.33           N
ATOM   1696  CA  SER Q 464     -46.625 -69.658 -67.930  1.00112.33           C
ATOM   1697  C   SER Q 464     -45.437 -68.958 -68.580  1.00112.33           C
ATOM   1698  O   SER Q 464     -45.465 -67.751 -68.826  1.00112.33           O
ATOM   1699  CB  SER Q 464     -47.533 -70.258 -69.003  1.00112.33           C
ATOM   1700  OG  SER Q 464     -46.775 -70.808 -70.066  1.00112.33           O
ATOM   1701  N   LEU Q 465     -44.382 -69.731 -68.861  1.00106.51           N
ATOM   1702  CA  LEU Q 465     -43.148 -69.128 -69.345  1.00106.51           C
ATOM   1703  C   LEU Q 465     -42.993 -69.154 -70.861  1.00106.51           C
ATOM   1704  O   LEU Q 465     -42.152 -68.411 -71.373  1.00106.51           O
ATOM   1705  CB  LEU Q 465     -41.919 -69.788 -68.701  1.00106.51           C
ATOM   1706  CG  LEU Q 465     -41.536 -71.255 -68.901  1.00106.51           C
ATOM   1707  CD1 LEU Q 465     -40.468 -71.388 -69.979  1.00106.51           C
ATOM   1708  CD2 LEU Q 465     -41.021 -71.839 -67.601  1.00106.51           C
ATOM   1709  N   ARG Q 466     -43.750 -70.005 -71.576  1.00114.18           N
ATOM   1710  CA  ARG Q 466     -43.919 -69.915 -73.030  1.00114.18           C
ATOM   1711  C   ARG Q 466     -42.633 -70.018 -73.847  1.00114.18           C
ATOM   1712  O   ARG Q 466     -42.115 -68.989 -74.294  1.00114.18           O
ATOM   1713  CB  ARG Q 466     -44.660 -68.625 -73.397  1.00114.18           C
ATOM   1714  CG  ARG Q 466     -46.142 -68.687 -73.098  1.00114.18           C
ATOM   1715  CD  ARG Q 466     -46.810 -67.327 -73.209  1.00114.18           C
ATOM   1716  NE  ARG Q 466     -48.249 -67.418 -72.963  1.00114.18           N
ATOM   1717  CZ  ARG Q 466     -48.805 -67.419 -71.757  1.00114.18           C
ATOM   1718  NH1 ARG Q 466     -48.051 -67.337 -70.670  1.00114.18           N
ATOM   1719  NH2 ARG Q 466     -50.123 -67.507 -71.638  1.00114.18           N
ATOM   1720  N   LYS Q 467     -42.082 -71.239 -73.978  1.00129.14           N
ATOM   1721  CA  LYS Q 467     -40.829 -71.568 -74.674  1.00129.14           C
ATOM   1722  C   LYS Q 467     -40.598 -70.878 -76.018  1.00129.14           C
ATOM   1723  O   LYS Q 467     -39.450 -70.628 -76.401  1.00129.14           O
ATOM   1724  CB  LYS Q 467     -40.743 -73.077 -74.932  1.00129.14           C
ATOM   1725  CG  LYS Q 467     -41.440 -73.978 -73.931  1.00129.14           C
ATOM   1726  CD  LYS Q 467     -40.735 -74.034 -72.595  1.00129.14           C
ATOM   1727  CE  LYS Q 467     -41.619 -74.723 -71.571  1.00129.14           C
ATOM   1728  NZ  LYS Q 467     -41.020 -74.739 -70.215  1.00129.14           N
ATOM   1729  N   SER Q 468     -41.674 -70.559 -76.741  1.00123.87           N
ATOM   1730  CA  SER Q 468     -41.603 -69.961 -78.069  1.00123.87           C
ATOM   1731  C   SER Q 468     -41.205 -68.485 -78.068  1.00123.87           C
ATOM   1732  O   SER Q 468     -41.145 -67.886 -79.146  1.00123.87           O
ATOM   1733  CB  SER Q 468     -42.951 -70.129 -78.776  1.00123.87           C
ATOM   1734  OG  SER Q 468     -43.925 -69.255 -78.227  1.00123.87           O
ATOM   1735  N   MET Q 469     -40.950 -67.876 -76.900  1.00111.20           N
ATOM   1736  CA  MET Q 469     -40.529 -66.476 -76.866  1.00111.20           C
ATOM   1737  C   MET Q 469     -39.457 -66.215 -75.807  1.00111.20           C
ATOM   1738  O   MET Q 469     -39.412 -65.123 -75.230  1.00111.20           O
ATOM   1739  CB  MET Q 469     -41.744 -65.561 -76.659  1.00111.20           C
ATOM   1740  CG  MET Q 469     -42.591 -65.894 -75.442  1.00111.20           C
ATOM   1741  SD  MET Q 469     -44.242 -65.175 -75.527  1.00111.20           S
ATOM   1742  CE  MET Q 469     -45.073 -66.363 -76.580  1.00111.20           C
ATOM   1743  N   ILE Q 470     -38.585 -67.184 -75.558  1.00107.21           N
ATOM   1744  CA  ILE Q 470     -37.561 -67.042 -74.519  1.00107.21           C
ATOM   1745  C   ILE Q 470     -36.379 -66.258 -75.089  1.00107.21           C
ATOM   1746  O   ILE Q 470     -35.927 -66.563 -76.204  1.00107.21           O
ATOM   1747  CB  ILE Q 470     -37.114 -68.412 -74.015  1.00107.21           C
ATOM   1748  CG1 ILE Q 470     -38.308 -69.195 -73.477  1.00107.21           C
ATOM   1749  CG2 ILE Q 470     -36.050 -68.280 -72.933  1.00107.21           C
ATOM   1750  CD1 ILE Q 470     -38.911 -68.621 -72.222  1.00107.21           C
ATOM   1751  N   PRO Q 471     -35.876 -65.248 -74.377  1.00 94.22           N
ATOM   1752  CA  PRO Q 471     -34.610 -64.622 -74.773  1.00 94.22           C
ATOM   1753  C   PRO Q 471     -33.442 -65.584 -74.603  1.00 94.22           C
ATOM   1754  O   PRO Q 471     -33.410 -66.394 -73.676  1.00 94.22           O
ATOM   1755  CB  PRO Q 471     -34.494 -63.431 -73.815  1.00 94.22           C
ATOM   1756  CG  PRO Q 471     -35.885 -63.174 -73.349  1.00 94.22           C
ATOM   1757  CD  PRO Q 471     -36.526 -64.522 -73.277  1.00 94.22           C
ATOM   1758  N   SER Q 472     -32.468 -65.475 -75.503  1.00101.07           N
ATOM   1759  CA  SER Q 472     -31.316 -66.365 -75.490  1.00101.07           C
ATOM   1760  C   SER Q 472     -30.230 -65.928 -74.517  1.00101.07           C
ATOM   1761  O   SER Q 472     -29.269 -66.676 -74.313  1.00101.07           O
ATOM   1762  CB  SER Q 472     -30.732 -66.497 -76.900  1.00101.07           C
ATOM   1763  OG  SER Q 472     -31.476 -67.423 -77.672  1.00101.07           O
ATOM   1764  N   PHE Q 473     -30.346 -64.747 -73.915  1.00 96.36           N
ATOM   1765  CA  PHE Q 473     -29.458 -64.379 -72.821  1.00 96.36           C
ATOM   1766  C   PHE Q 473     -29.990 -64.827 -71.467  1.00 96.36           C
ATOM   1767  O   PHE Q 473     -29.265 -64.742 -70.470  1.00 96.36           O
ATOM   1768  CB  PHE Q 473     -29.200 -62.862 -72.802  1.00 96.36           C
ATOM   1769  CG  PHE Q 473     -30.448 -62.014 -72.860  1.00 96.36           C
ATOM   1770  CD1 PHE Q 473     -31.106 -61.644 -71.693  1.00 96.36           C
ATOM   1771  CD2 PHE Q 473     -30.935 -61.552 -74.074  1.00 96.36           C
ATOM   1772  CE1 PHE Q 473     -32.245 -60.859 -71.740  1.00 96.36           C
ATOM   1773  CE2 PHE Q 473     -32.072 -60.765 -74.127  1.00 96.36           C
ATOM   1774  CZ  PHE Q 473     -32.727 -60.419 -72.957  1.00 96.36           C
ATOM   1775  N   MET Q 474     -31.234 -65.295 -71.412  1.00 93.57           N
ATOM   1776  CA  MET Q 474     -31.828 -65.862 -70.211  1.00 93.57           C
ATOM   1777  C   MET Q 474     -31.879 -67.375 -70.374  1.00 93.57           C
ATOM   1778  O   MET Q 474     -32.586 -67.882 -71.250  1.00 93.57           O
ATOM   1779  CB  MET Q 474     -33.229 -65.300 -69.973  1.00 93.57           C
ATOM   1780  CG  MET Q 474     -33.265 -63.817 -69.656  1.00 93.57           C
ATOM   1781  SD  MET Q 474     -32.654 -63.457 -67.998  1.00 93.57           S
ATOM   1782  CE  MET Q 474     -34.010 -64.080 -67.003  1.00 93.57           C
ATOM   1783  N   THR Q 475     -31.133 -68.089 -69.537  1.00 84.41           N
ATOM   1784  CA  THR Q 475     -31.095 -69.538 -69.629  1.00 84.41           C
ATOM   1785  C   THR Q 475     -32.327 -70.143 -68.956  1.00 84.41           C
ATOM   1786  O   THR Q 475     -33.198 -69.438 -68.434  1.00 84.41           O
ATOM   1787  CB  THR Q 475     -29.804 -70.080 -69.019  1.00 84.41           C
ATOM   1788  OG1 THR Q 475     -29.663 -69.594 -67.680  1.00 84.41           O
ATOM   1789  CG2 THR Q 475     -28.605 -69.642 -69.845  1.00 84.41           C
ATOM   1790  N   MET Q 476     -32.398 -71.474 -68.964  1.00 93.43           N
ATOM   1791  CA  MET Q 476     -33.618 -72.160 -68.552  1.00 93.43           C
ATOM   1792  C   MET Q 476     -33.814 -72.151 -67.040  1.00 93.43           C
ATOM   1793  O   MET Q 476     -34.955 -72.085 -66.573  1.00 93.43           O
ATOM   1794  CB  MET Q 476     -33.613 -73.600 -69.074  1.00 93.43           C
ATOM   1795  CG  MET Q 476     -33.562 -73.751 -70.605  1.00 93.43           C
ATOM   1796  SD  MET Q 476     -34.272 -72.454 -71.657  1.00 93.43           S
ATOM   1797  CE  MET Q 476     -36.028 -72.510 -71.269  1.00 93.43           C
ATOM   1798  N   ASP Q 477     -32.731 -72.207 -66.263  1.00 94.91           N
ATOM   1799  CA  ASP Q 477     -32.866 -72.141 -64.814  1.00 94.91           C
ATOM   1800  C   ASP Q 477     -33.158 -70.730 -64.314  1.00 94.91           C
ATOM   1801  O   ASP Q 477     -33.638 -70.572 -63.187  1.00 94.91           O
ATOM   1802  CB  ASP Q 477     -31.615 -72.701 -64.130  1.00 94.91           C
ATOM   1803  CG  ASP Q 477     -30.324 -72.106 -64.669  1.00 94.91           C
ATOM   1804  OD1 ASP Q 477     -30.369 -71.181 -65.510  1.00 94.91           O
ATOM   1805  OD2 ASP Q 477     -29.245 -72.565 -64.240  1.00 94.91           O
ATOM   1806  N   GLN Q 478     -32.879 -69.710 -65.125  1.00 91.50           N
ATOM   1807  CA  GLN Q 478     -33.224 -68.340 -64.777  1.00 91.50           C
ATOM   1808  C   GLN Q 478     -34.644 -67.970 -65.175  1.00 91.50           C
ATOM   1809  O   GLN Q 478     -35.236 -67.080 -64.553  1.00 91.50           O
ATOM   1810  CB  GLN Q 478     -32.242 -67.361 -65.429  1.00 91.50           C
ATOM   1811  CG  GLN Q 478     -30.784 -67.709 -65.209  1.00 91.50           C
ATOM   1812  CD  GLN Q 478     -30.395 -67.706 -63.744  1.00 91.50           C
ATOM   1813  OE1 GLN Q 478     -30.530 -66.694 -63.056  1.00 91.50           O
ATOM   1814  NE2 GLN Q 478     -29.909 -68.843 -63.258  1.00 91.50           N
ATOM   1815  N   SER Q 479     -35.199 -68.623 -66.198  1.00100.91           N
ATOM   1816  CA  SER Q 479     -36.580 -68.359 -66.585  1.00100.91           C
ATOM   1817  C   SER Q 479     -37.557 -68.951 -65.578  1.00100.91           C
ATOM   1818  O   SER Q 479     -38.615 -68.367 -65.316  1.00100.91           O
ATOM   1819  CB  SER Q 479     -36.847 -68.909 -67.988  1.00100.91           C
ATOM   1820  OG  SER Q 479     -36.365 -70.235 -68.116  1.00100.91           O
ATOM   1821  N   ARG Q 480     -37.224 -70.111 -65.007  1.00 91.99           N
ATOM   1822  CA  ARG Q 480     -37.988 -70.633 -63.880  1.00 91.99           C
ATOM   1823  C   ARG Q 480     -37.719 -69.863 -62.595  1.00 91.99           C
ATOM   1824  O   ARG Q 480     -38.540 -69.912 -61.673  1.00 91.99           O
ATOM   1825  CB  ARG Q 480     -37.682 -72.116 -63.649  1.00 91.99           C
ATOM   1826  CG  ARG Q 480     -38.497 -73.101 -64.480  1.00 91.99           C
ATOM   1827  CD  ARG Q 480     -37.961 -73.270 -65.887  1.00 91.99           C
ATOM   1828  NE  ARG Q 480     -38.572 -74.410 -66.566  1.00 91.99           N
ATOM   1829  CZ  ARG Q 480     -38.284 -74.781 -67.810  1.00 91.99           C
ATOM   1830  NH1 ARG Q 480     -37.453 -74.059 -68.545  1.00 91.99           N
ATOM   1831  NH2 ARG Q 480     -38.879 -75.840 -68.339  1.00 91.99           N
ATOM   1832  N   LYS Q 481     -36.585 -69.160 -62.515  1.00 79.24           N
ATOM   1833  CA  LYS Q 481     -36.268 -68.389 -61.319  1.00 79.24           C
ATOM   1834  C   LYS Q 481     -37.123 -67.130 -61.229  1.00 79.24           C
ATOM   1835  O   LYS Q 481     -37.672 -66.818 -60.165  1.00 79.24           O
ATOM   1836  CB  LYS Q 481     -34.785 -68.026 -61.307  1.00 79.24           C
ATOM   1837  CG  LYS Q 481     -34.384 -67.210 -60.094  1.00 79.24           C
ATOM   1838  CD  LYS Q 481     -32.904 -66.906 -60.084  1.00 79.24           C
ATOM   1839  CE  LYS Q 481     -32.572 -65.978 -58.933  1.00 79.24           C
ATOM   1840  NZ  LYS Q 481     -32.855 -66.607 -57.615  1.00 79.24           N
ATOM   1841  N   VAL Q 482     -37.243 -66.392 -62.335  1.00 77.49           N
ATOM   1842  CA  VAL Q 482     -38.018 -65.154 -62.321  1.00 77.49           C
ATOM   1843  C   VAL Q 482     -39.514 -65.424 -62.226  1.00 77.49           C
ATOM   1844  O   VAL Q 482     -40.275 -64.539 -61.821  1.00 77.49           O
ATOM   1845  CB  VAL Q 482     -37.686 -64.295 -63.556  1.00 77.49           C
ATOM   1846  CG1 VAL Q 482     -36.240 -63.831 -63.498  1.00 77.49           C
ATOM   1847  CG2 VAL Q 482     -37.944 -65.073 -64.838  1.00 77.49           C
ATOM   1848  N   LEU Q 483     -39.957 -66.629 -62.596  1.00 88.72           N
ATOM   1849  CA  LEU Q 483     -41.310 -67.050 -62.261  1.00 88.72           C
ATOM   1850  C   LEU Q 483     -41.466 -67.244 -60.761  1.00 88.72           C
ATOM   1851  O   LEU Q 483     -42.526 -66.950 -60.197  1.00 88.72           O
ATOM   1852  CB  LEU Q 483     -41.657 -68.347 -62.987  1.00 88.72           C
ATOM   1853  CG  LEU Q 483     -42.097 -68.245 -64.441  1.00 88.72           C
ATOM   1854  CD1 LEU Q 483     -42.442 -69.620 -64.970  1.00 88.72           C
ATOM   1855  CD2 LEU Q 483     -43.291 -67.334 -64.523  1.00 88.72           C
ATOM   1856  N   LEU Q 484     -40.415 -67.740 -60.103  1.00 91.97           N
ATOM   1857  CA  LEU Q 484     -40.508 -68.061 -58.685  1.00 91.97           C
ATOM   1858  C   LEU Q 484     -40.533 -66.803 -57.827  1.00 91.97           C
ATOM   1859  O   LEU Q 484     -41.185 -66.783 -56.776  1.00 91.97           O
ATOM   1860  CB  LEU Q 484     -39.344 -68.964 -58.282  1.00 91.97           C
ATOM   1861  CG  LEU Q 484     -39.461 -69.666 -56.932  1.00 91.97           C
ATOM   1862  CD1 LEU Q 484     -40.834 -70.296 -56.822  1.00 91.97           C
ATOM   1863  CD2 LEU Q 484     -38.373 -70.717 -56.774  1.00 91.97           C
ATOM   1864  N   ILE Q 485     -39.842 -65.748 -58.258  1.00 89.92           N
ATOM   1865  CA  ILE Q 485     -39.935 -64.479 -57.550  1.00 89.92           C
ATOM   1866  C   ILE Q 485     -41.234 -63.773 -57.912  1.00 89.92           C
ATOM   1867  O   ILE Q 485     -41.839 -63.100 -57.068  1.00 89.92           O
ATOM   1868  CB  ILE Q 485     -38.716 -63.600 -57.866  1.00 89.92           C
ATOM   1869  CG1 ILE Q 485     -37.438 -64.435 -57.842  1.00 89.92           C
ATOM   1870  CG2 ILE Q 485     -38.594 -62.474 -56.852  1.00 89.92           C
ATOM   1871  CD1 ILE Q 485     -36.249 -63.741 -58.472  1.00 89.92           C
ATOM   1872  N   GLY Q 486     -41.690 -63.925 -59.157  1.00 91.43           N
ATOM   1873  CA  GLY Q 486     -42.921 -63.282 -59.576  1.00 91.43           C
ATOM   1874  C   GLY Q 486     -44.171 -63.937 -59.034  1.00 91.43           C
ATOM   1875  O   GLY Q 486     -45.220 -63.288 -58.939  1.00 91.43           O
ATOM   1876  N   LYS Q 487     -44.098 -65.222 -58.686  1.00100.19           N
ATOM   1877  CA  LYS Q 487     -45.231 -65.876 -58.045  1.00100.19           C
ATOM   1878  C   LYS Q 487     -45.311 -65.528 -56.565  1.00100.19           C
ATOM   1879  O   LYS Q 487     -46.411 -65.418 -56.014  1.00100.19           O
ATOM   1880  CB  LYS Q 487     -45.139 -67.392 -58.227  1.00100.19           C
ATOM   1881  CG  LYS Q 487     -46.424 -68.142 -57.927  1.00100.19           C
ATOM   1882  CD  LYS Q 487     -46.310 -69.609 -58.307  1.00100.19           C
ATOM   1883  CE  LYS Q 487     -47.616 -70.349 -58.061  1.00100.19           C
ATOM   1884  NZ  LYS Q 487     -47.531 -71.778 -58.463  1.00100.19           N
ATOM   1885  N   SER Q 488     -44.162 -65.338 -55.914  1.00 96.05           N
ATOM   1886  CA  SER Q 488     -44.149 -65.016 -54.493  1.00 96.05           C
ATOM   1887  C   SER Q 488     -44.458 -63.549 -54.232  1.00 96.05           C
ATOM   1888  O   SER Q 488     -44.937 -63.210 -53.144  1.00 96.05           O
ATOM   1889  CB  SER Q 488     -42.793 -65.381 -53.888  1.00 96.05           C
ATOM   1890  OG  SER Q 488     -41.733 -64.818 -54.643  1.00 96.05           O
ATOM   1891  N   ILE Q 489     -44.195 -62.670 -55.201  1.00 95.96           N
ATOM   1892  CA  ILE Q 489     -44.472 -61.251 -54.998  1.00 95.96           C
ATOM   1893  C   ILE Q 489     -45.971 -60.980 -55.098  1.00 95.96           C
ATOM   1894  O   ILE Q 489     -46.479 -60.035 -54.484  1.00 95.96           O
ATOM   1895  CB  ILE Q 489     -43.643 -60.401 -55.991  1.00 95.96           C
ATOM   1896  CG1 ILE Q 489     -43.627 -58.923 -55.598  1.00 95.96           C
ATOM   1897  CG2 ILE Q 489     -44.137 -60.553 -57.416  1.00 95.96           C
ATOM   1898  CD1 ILE Q 489     -43.101 -58.668 -54.216  1.00 95.96           C
ATOM   1899  N   ASN Q 490     -46.711 -61.822 -55.825  1.00 99.33           N
ATOM   1900  CA  ASN Q 490     -48.153 -61.646 -55.920  1.00 99.33           C
ATOM   1901  C   ASN Q 490     -48.860 -62.265 -54.725  1.00 99.33           C
ATOM   1902  O   ASN Q 490     -49.957 -61.831 -54.363  1.00 99.33           O
ATOM   1903  CB  ASN Q 490     -48.671 -62.256 -57.225  1.00 99.33           C
ATOM   1904  CG  ASN Q 490     -50.064 -61.775 -57.589  1.00 99.33           C
ATOM   1905  OD1 ASN Q 490     -50.578 -60.821 -57.003  1.00 99.33           O
ATOM   1906  ND2 ASN Q 490     -50.684 -62.436 -58.559  1.00 99.33           N
ATOM   1907  N   PHE Q 491     -48.238 -63.262 -54.095  1.00102.77           N
ATOM   1908  CA  PHE Q 491     -48.814 -63.885 -52.912  1.00102.77           C
ATOM   1909  C   PHE Q 491     -48.697 -63.009 -51.671  1.00102.77           C
ATOM   1910  O   PHE Q 491     -49.419 -63.249 -50.696  1.00102.77           O
ATOM   1911  CB  PHE Q 491     -48.158 -65.243 -52.652  1.00102.77           C
ATOM   1912  CG  PHE Q 491     -48.535 -66.308 -53.650  1.00102.77           C
ATOM   1913  CD1 PHE Q 491     -49.675 -66.183 -54.433  1.00102.77           C
ATOM   1914  CD2 PHE Q 491     -47.748 -67.441 -53.800  1.00102.77           C
ATOM   1915  CE1 PHE Q 491     -50.018 -67.162 -55.348  1.00102.77           C
ATOM   1916  CE2 PHE Q 491     -48.086 -68.425 -54.714  1.00102.77           C
ATOM   1917  CZ  PHE Q 491     -49.224 -68.285 -55.488  1.00102.77           C
ATOM   1918  N   LEU Q 492     -47.816 -62.010 -51.679  1.00 96.67           N
ATOM   1919  CA  LEU Q 492     -47.730 -61.070 -50.573  1.00 96.67           C
ATOM   1920  C   LEU Q 492     -48.545 -59.805 -50.803  1.00 96.67           C
ATOM   1921  O   LEU Q 492     -48.527 -58.914 -49.952  1.00 96.67           O
ATOM   1922  CB  LEU Q 492     -46.269 -60.697 -50.277  1.00 96.67           C
ATOM   1923  CG  LEU Q 492     -45.332 -60.040 -51.294  1.00 96.67           C
ATOM   1924  CD1 LEU Q 492     -45.377 -58.508 -51.259  1.00 96.67           C
ATOM   1925  CD2 LEU Q 492     -43.930 -60.524 -51.005  1.00 96.67           C
ATOM   1926  N   HIS Q 493     -49.231 -59.687 -51.938  1.00 98.43           N
ATOM   1927  CA  HIS Q 493     -50.139 -58.562 -52.112  1.00 98.43           C
ATOM   1928  C   HIS Q 493     -51.477 -58.838 -51.444  1.00 98.43           C
ATOM   1929  O   HIS Q 493     -52.086 -57.929 -50.865  1.00 98.43           O
ATOM   1930  CB  HIS Q 493     -50.336 -58.262 -53.597  1.00 98.43           C
ATOM   1931  CG  HIS Q 493     -49.079 -57.865 -54.309  1.00 98.43           C
ATOM   1932  ND1 HIS Q 493     -48.909 -58.046 -55.665  1.00 98.43           N
ATOM   1933  CD2 HIS Q 493     -47.938 -57.294 -53.857  1.00 98.43           C
ATOM   1934  CE1 HIS Q 493     -47.713 -57.602 -56.017  1.00 98.43           C
ATOM   1935  NE2 HIS Q 493     -47.104 -57.146 -54.939  1.00 98.43           N
ATOM   1936  N   GLN Q 494     -51.942 -60.086 -51.506  1.00100.73           N
ATOM   1937  CA  GLN Q 494     -53.209 -60.499 -50.916  1.00100.73           C
ATOM   1938  C   GLN Q 494     -53.021 -61.183 -49.567  1.00100.73           C
ATOM   1939  O   GLN Q 494     -53.796 -62.074 -49.205  1.00100.73           O
ATOM   1940  CB  GLN Q 494     -53.962 -61.413 -51.881  1.00100.73           C
ATOM   1941  CG  GLN Q 494     -54.545 -60.701 -53.095  1.00100.73           C
ATOM   1942  CD  GLN Q 494     -53.551 -60.564 -54.235  1.00100.73           C
ATOM   1943  OE1 GLN Q 494     -52.943 -61.545 -54.664  1.00100.73           O
ATOM   1944  NE2 GLN Q 494     -53.381 -59.343 -54.729  1.00100.73           N
ATOM   1945  N   VAL Q 495     -51.997 -60.782 -48.813  1.00112.72           N
ATOM   1946  CA  VAL Q 495     -51.737 -61.316 -47.481  1.00112.72           C
ATOM   1947  C   VAL Q 495     -52.160 -60.240 -46.478  1.00112.72           C
ATOM   1948  O   VAL Q 495     -51.746 -60.240 -45.312  1.00112.72           O
ATOM   1949  CB  VAL Q 495     -50.257 -61.767 -47.362  1.00112.72           C
ATOM   1950  CG1 VAL Q 495     -49.262 -60.593 -47.227  1.00112.72           C
ATOM   1951  CG2 VAL Q 495     -50.063 -62.834 -46.273  1.00112.72           C
ATOM   1952  N   CYS Q 496     -53.082 -59.378 -46.929  1.00125.45           N
ATOM   1953  CA  CYS Q 496     -53.482 -58.115 -46.296  1.00125.45           C
ATOM   1954  C   CYS Q 496     -52.265 -57.267 -45.918  1.00125.45           C
ATOM   1955  O   CYS Q 496     -52.152 -56.716 -44.821  1.00125.45           O
ATOM   1956  CB  CYS Q 496     -54.452 -58.326 -45.114  1.00125.45           C
ATOM   1957  SG  CYS Q 496     -53.934 -58.981 -43.487  1.00125.45           S
ATOM   1958  N   HIS Q 497     -51.350 -57.141 -46.880  1.00124.54           N
ATOM   1959  CA  HIS Q 497     -50.218 -56.229 -46.787  1.00124.54           C
ATOM   1960  C   HIS Q 497     -49.905 -55.705 -48.179  1.00124.54           C
ATOM   1961  O   HIS Q 497     -49.810 -56.485 -49.128  1.00124.54           O
ATOM   1962  CB  HIS Q 497     -48.986 -56.921 -46.195  1.00124.54           C
ATOM   1963  CG  HIS Q 497     -48.935 -56.901 -44.699  1.00124.54           C
ATOM   1964  ND1 HIS Q 497     -49.320 -55.806 -43.957  1.00124.54           N
ATOM   1965  CD2 HIS Q 497     -48.534 -57.837 -43.807  1.00124.54           C
ATOM   1966  CE1 HIS Q 497     -49.166 -56.072 -42.670  1.00124.54           C
ATOM   1967  NE2 HIS Q 497     -48.688 -57.299 -42.554  1.00124.54           N
ATOM   1968  N   ASP Q 498     -49.768 -54.388 -48.298  1.00137.89           N
ATOM   1969  CA  ASP Q 498     -49.302 -53.762 -49.528  1.00137.89           C
ATOM   1970  C   ASP Q 498     -47.832 -53.372 -49.439  1.00137.89           C
ATOM   1971  O   ASP Q 498     -47.342 -52.623 -50.291  1.00137.89           O
ATOM   1972  CB  ASP Q 498     -50.159 -52.540 -49.864  1.00137.89           C
ATOM   1973  CG  ASP Q 498     -51.609 -52.900 -50.112  1.00137.89           C
ATOM   1974  OD1 ASP Q 498     -51.926 -54.108 -50.146  1.00137.89           O
ATOM   1975  OD2 ASP Q 498     -52.433 -51.976 -50.276  1.00137.89           O
ATOM   1976  N   GLN Q 499     -47.129 -53.867 -48.427  1.00144.88           N
ATOM   1977  CA  GLN Q 499     -45.749 -53.488 -48.169  1.00144.88           C
ATOM   1978  C   GLN Q 499     -44.820 -54.255 -49.105  1.00144.88           C
ATOM   1979  O   GLN Q 499     -44.882 -55.487 -49.176  1.00144.88           O
ATOM   1980  CB  GLN Q 499     -45.414 -53.760 -46.703  1.00144.88           C
ATOM   1981  CG  GLN Q 499     -43.939 -53.876 -46.373  1.00144.88           C
ATOM   1982  CD  GLN Q 499     -43.257 -52.529 -46.254  1.00144.88           C
ATOM   1983  OE1 GLN Q 499     -43.747 -51.631 -45.570  1.00144.88           O
ATOM   1984  NE2 GLN Q 499     -42.113 -52.384 -46.915  1.00144.88           N
ATOM   1985  N   THR Q 500     -43.987 -53.521 -49.840  1.00153.00           N
ATOM   1986  CA  THR Q 500     -42.941 -54.139 -50.645  1.00153.00           C
ATOM   1987  C   THR Q 500     -41.929 -54.810 -49.710  1.00153.00           C
ATOM   1988  O   THR Q 500     -41.645 -54.273 -48.634  1.00153.00           O
ATOM   1989  CB  THR Q 500     -42.299 -53.079 -51.557  1.00153.00           C
ATOM   1990  OG1 THR Q 500     -41.236 -53.642 -52.334  1.00153.00           O
ATOM   1991  CG2 THR Q 500     -41.791 -51.863 -50.776  1.00153.00           C
ATOM   1992  N   PRO Q 501     -41.387 -56.027 -50.080  1.00153.78           N
ATOM   1993  CA  PRO Q 501     -40.829 -56.964 -49.077  1.00153.78           C
ATOM   1994  C   PRO Q 501     -39.776 -56.474 -48.089  1.00153.78           C
ATOM   1995  O   PRO Q 501     -38.651 -56.124 -48.461  1.00153.78           O
ATOM   1996  CB  PRO Q 501     -40.229 -58.066 -49.958  1.00153.78           C
ATOM   1997  CG  PRO Q 501     -41.110 -58.109 -51.120  1.00153.78           C
ATOM   1998  CD  PRO Q 501     -41.533 -56.688 -51.390  1.00153.78           C
ATOM   1999  N   ALA Q 502     -40.190 -56.422 -46.822  1.00154.68           N
ATOM   2000  CA  ALA Q 502     -39.423 -56.298 -45.586  1.00154.68           C
ATOM   2001  C   ALA Q 502     -38.815 -54.911 -45.376  1.00154.68           C
ATOM   2002  O   ALA Q 502     -38.313 -54.644 -44.279  1.00154.68           O
ATOM   2003  CB  ALA Q 502     -38.306 -57.352 -45.459  1.00154.68           C
ATOM   2004  N   SER Q 503     -38.879 -54.011 -46.355  1.00173.21           N
ATOM   2005  CA  SER Q 503     -38.332 -52.662 -46.270  1.00173.21           C
ATOM   2006  C   SER Q 503     -38.856 -51.878 -47.462  1.00173.21           C
ATOM   2007  O   SER Q 503     -39.425 -52.442 -48.401  1.00173.21           O
ATOM   2008  CB  SER Q 503     -36.799 -52.653 -46.268  1.00173.21           C
ATOM   2009  OG  SER Q 503     -36.285 -53.417 -47.343  1.00173.21           O
ATOM   2010  N   LYS Q 504     -38.637 -50.568 -47.426  1.00184.03           N
ATOM   2011  CA  LYS Q 504     -38.761 -49.744 -48.617  1.00184.03           C
ATOM   2012  C   LYS Q 504     -37.482 -49.746 -49.446  1.00184.03           C
ATOM   2013  O   LYS Q 504     -37.379 -48.983 -50.409  1.00184.03           O
ATOM   2014  CB  LYS Q 504     -39.137 -48.307 -48.236  1.00184.03           C
ATOM   2015  CG  LYS Q 504     -40.538 -48.176 -47.652  1.00184.03           C
ATOM   2016  CD  LYS Q 504     -41.596 -48.691 -48.617  1.00184.03           C
ATOM   2017  CE  LYS Q 504     -42.936 -48.873 -47.919  1.00184.03           C
ATOM   2018  NZ  LYS Q 504     -43.649 -50.095 -48.393  1.00184.03           N
ATOM   2019  N   ALA Q 505     -36.511 -50.601 -49.095  1.00168.47           N
ATOM   2020  CA  ALA Q 505     -35.260 -50.702 -49.830  1.00168.47           C
ATOM   2021  C   ALA Q 505     -35.422 -51.411 -51.169  1.00168.47           C
ATOM   2022  O   ALA Q 505     -34.500 -51.375 -51.991  1.00168.47           O
ATOM   2023  CB  ALA Q 505     -34.207 -51.427 -48.990  1.00168.47           C
ATOM   2024  N   MET Q 506     -36.560 -52.067 -51.401  1.00156.28           N
ATOM   2025  CA  MET Q 506     -36.833 -52.609 -52.723  1.00156.28           C
ATOM   2026  C   MET Q 506     -37.149 -51.493 -53.710  1.00156.28           C
ATOM   2027  O   MET Q 506     -36.894 -51.633 -54.912  1.00156.28           O
ATOM   2028  CB  MET Q 506     -37.985 -53.607 -52.648  1.00156.28           C
ATOM   2029  CG  MET Q 506     -37.780 -54.707 -51.614  1.00156.28           C
ATOM   2030  SD  MET Q 506     -36.499 -55.908 -52.028  1.00156.28           S
ATOM   2031  CE  MET Q 506     -37.276 -56.781 -53.385  1.00156.28           C
ATOM   2032  N   ALA Q 507     -37.686 -50.374 -53.217  1.00164.74           N
ATOM   2033  CA  ALA Q 507     -38.006 -49.243 -54.079  1.00164.74           C
ATOM   2034  C   ALA Q 507     -36.789 -48.369 -54.367  1.00164.74           C
ATOM   2035  O   ALA Q 507     -36.721 -47.757 -55.439  1.00164.74           O
ATOM   2036  CB  ALA Q 507     -39.119 -48.399 -53.453  1.00164.74           C
ATOM   2037  N   VAL Q 508     -35.839 -48.342 -53.429  1.00178.53           N
ATOM   2038  CA  VAL Q 508     -34.531 -47.665 -53.676  1.00178.53           C
ATOM   2039  C   VAL Q 508     -33.781 -48.443 -54.763  1.00178.53           C
ATOM   2040  O   VAL Q 508     -33.138 -47.797 -55.613  1.00178.53           O
ATOM   2041  CB  VAL Q 508     -33.704 -47.520 -52.385  1.00178.53           C
ATOM   2042  CG1 VAL Q 508     -34.586 -47.475 -51.145  1.00178.53           C
ATOM   2043  CG2 VAL Q 508     -32.639 -48.596 -52.247  1.00178.53           C
ATOM   2044  N   GLY Q 509     -33.891 -49.777 -54.745  1.00179.84           N
ATOM   2045  CA  GLY Q 509     -33.129 -50.635 -55.675  1.00179.84           C
ATOM   2046  C   GLY Q 509     -33.510 -50.372 -57.121  1.00179.84           C
ATOM   2047  O   GLY Q 509     -32.596 -50.319 -57.973  1.00179.84           O
ATOM   2048  N   LYS Q 510     -34.809 -50.198 -57.389  1.00171.69           N
ATOM   2049  CA  LYS Q 510     -35.293 -49.935 -58.770  1.00171.69           C
ATOM   2050  C   LYS Q 510     -34.707 -48.607 -59.257  1.00171.69           C
ATOM   2051  O   LYS Q 510     -34.251 -48.550 -60.421  1.00171.69           O
ATOM   2052  CB  LYS Q 510     -36.822 -49.876 -58.786  1.00171.69           C
ATOM   2053  CG  LYS Q 510     -37.450 -49.666 -60.157  1.00171.69           C
ATOM   2054  CD  LYS Q 510     -37.717 -48.211 -60.478  1.00171.69           C
ATOM   2055  CE  LYS Q 510     -36.680 -47.606 -61.403  1.00171.69           C
ATOM   2056  NZ  LYS Q 510     -36.448 -46.175 -61.101  1.00171.69           N
ATOM   2057  N   SER Q 511     -34.702 -47.593 -58.389  1.00176.11           N
ATOM   2058  CA  SER Q 511     -34.122 -46.276 -58.757  1.00176.11           C
ATOM   2059  C   SER Q 511     -32.628 -46.460 -59.039  1.00176.11           C
ATOM   2060  O   SER Q 511     -32.149 -45.982 -60.086  1.00176.11           O
ATOM   2061  CB  SER Q 511     -34.356 -45.251 -57.677  1.00176.11           C
ATOM   2062  OG  SER Q 511     -35.068 -45.811 -56.583  1.00176.11           O
ATOM   2063  N   ALA Q 512     -31.931 -47.220 -58.195  1.00176.23           N
ATOM   2064  CA  ALA Q 512     -30.485 -47.364 -58.445  1.00176.23           C
ATOM   2065  C   ALA Q 512     -30.338 -47.978 -59.839  1.00176.23           C
ATOM   2066  O   ALA Q 512     -29.653 -47.369 -60.672  1.00176.23           O
ATOM   2067  CB  ALA Q 512     -29.865 -48.243 -57.387  1.00176.23           C
ATOM   2068  N   GLU Q 513     -31.116 -49.021 -60.128  1.00171.44           N
ATOM   2069  CA  GLU Q 513     -30.952 -49.765 -61.403  1.00171.44           C
ATOM   2070  C   GLU Q 513     -31.218 -48.820 -62.578  1.00171.44           C
ATOM   2071  O   GLU Q 513     -30.457 -48.886 -63.555  1.00171.44           O
ATOM   2072  CB  GLU Q 513     -31.909 -50.960 -61.450  1.00171.44           C
ATOM   2073  CG  GLU Q 513     -31.446 -52.135 -60.610  1.00171.44           C
ATOM   2074  CD  GLU Q 513     -32.568 -53.035 -60.123  1.00171.44           C
ATOM   2075  OE1 GLU Q 513     -32.283 -53.962 -59.341  1.00171.44           O
ATOM   2076  OE2 GLU Q 513     -33.725 -52.804 -60.529  1.00171.44           O
ATOM   2077  N   SER Q 514     -32.257 -47.983 -62.487  1.00173.22           N
ATOM   2078  CA  SER Q 514     -32.579 -47.056 -63.603  1.00173.22           C
ATOM   2079  C   SER Q 514     -31.462 -46.028 -63.843  1.00173.22           C
ATOM   2080  O   SER Q 514     -31.004 -45.952 -64.997  1.00173.22           O
ATOM   2081  CB  SER Q 514     -33.903 -46.377 -63.373  1.00173.22           C
ATOM   2082  OG  SER Q 514     -33.862 -45.585 -62.194  1.00173.22           O
ATOM   2083  N   PRO Q 515     -30.928 -45.286 -62.847  1.00192.57           N
ATOM   2084  CA  PRO Q 515     -29.644 -44.601 -63.022  1.00192.57           C
ATOM   2085  C   PRO Q 515     -28.428 -45.400 -63.509  1.00192.57           C
ATOM   2086  O   PRO Q 515     -27.681 -44.839 -64.288  1.00192.57           O
ATOM   2087  CB  PRO Q 515     -29.355 -44.053 -61.621  1.00192.57           C
ATOM   2088  CG  PRO Q 515     -30.701 -43.558 -61.182  1.00192.57           C
ATOM   2089  CD  PRO Q 515     -31.687 -44.390 -61.980  1.00192.57           C
ATOM   2090  N   LYS Q 516     -28.247 -46.644 -63.069  1.00199.67           N
ATOM   2091  CA  LYS Q 516     -27.120 -47.466 -63.587  1.00199.67           C
ATOM   2092  C   LYS Q 516     -27.313 -47.660 -65.097  1.00199.67           C
ATOM   2093  O   LYS Q 516     -26.326 -47.509 -65.841  1.00199.67           O
ATOM   2094  CB  LYS Q 516     -27.042 -48.794 -62.827  1.00199.67           C
ATOM   2095  CG  LYS Q 516     -27.174 -50.051 -63.677  1.00199.67           C
ATOM   2096  CD  LYS Q 516     -27.889 -51.179 -62.964  1.00199.67           C
ATOM   2097  CE  LYS Q 516     -28.792 -51.982 -63.874  1.00199.67           C
ATOM   2098  NZ  LYS Q 516     -29.157 -53.284 -63.273  1.00199.67           N
ATOM   2099  N   ASP Q 517     -28.550 -47.932 -65.522  1.00203.45           N
ATOM   2100  CA  ASP Q 517     -28.876 -48.118 -66.961  1.00203.45           C
ATOM   2101  C   ASP Q 517     -28.601 -46.803 -67.701  1.00203.45           C
ATOM   2102  O   ASP Q 517     -28.066 -46.857 -68.829  1.00203.45           O
ATOM   2103  CB  ASP Q 517     -30.319 -48.589 -67.148  1.00203.45           C
ATOM   2104  CG  ASP Q 517     -31.045 -47.886 -68.282  1.00203.45           C
ATOM   2105  OD1 ASP Q 517     -30.744 -48.195 -69.452  1.00203.45           O
ATOM   2106  OD2 ASP Q 517     -31.901 -47.030 -67.985  1.00203.45           O
ATOM   2107  N   ALA Q 518     -28.955 -45.678 -67.076  1.00218.08           N
ATOM   2108  CA  ALA Q 518     -28.737 -44.344 -67.682  1.00218.08           C
ATOM   2109  C   ALA Q 518     -27.234 -44.104 -67.883  1.00218.08           C
ATOM   2110  O   ALA Q 518     -26.864 -43.560 -68.940  1.00218.08           O
ATOM   2111  CB  ALA Q 518     -29.355 -43.279 -66.810  1.00218.08           C
ATOM   2112  N   ALA Q 519     -26.413 -44.500 -66.905  1.00230.39           N
ATOM   2113  CA  ALA Q 519     -24.969 -44.167 -66.917  1.00230.39           C
ATOM   2114  C   ALA Q 519     -24.223 -45.100 -67.881  1.00230.39           C
ATOM   2115  O   ALA Q 519     -23.124 -44.728 -68.347  1.00230.39           O
ATOM   2116  CB  ALA Q 519     -24.408 -44.263 -65.519  1.00230.39           C
ATOM   2117  N   GLU Q 520     -24.814 -46.265 -68.164  1.00223.59           N
ATOM   2118  CA  GLU Q 520     -24.109 -47.367 -68.800  1.00223.59           C
ATOM   2119  C   GLU Q 520     -24.229 -47.239 -70.317  1.00223.59           C
ATOM   2120  O   GLU Q 520     -25.241 -46.757 -70.834  1.00223.59           O
ATOM   2121  CB  GLU Q 520     -24.693 -48.688 -68.293  1.00223.59           C
ATOM   2122  CG  GLU Q 520     -24.115 -49.968 -68.847  1.00223.59           C
ATOM   2123  CD  GLU Q 520     -24.996 -51.160 -68.525  1.00223.59           C
ATOM   2124  OE1 GLU Q 520     -26.201 -51.108 -68.850  1.00223.59           O
ATOM   2125  OE2 GLU Q 520     -24.490 -52.141 -67.940  1.00223.59           O
ATOM   2126  N   LEU Q 521     -23.175 -47.651 -71.036  1.00211.69           N
ATOM   2127  CA  LEU Q 521     -23.031 -47.243 -72.432  1.00211.69           C
ATOM   2128  C   LEU Q 521     -24.039 -47.931 -73.362  1.00211.69           C
ATOM   2129  O   LEU Q 521     -24.959 -47.263 -73.846  1.00211.69           O
ATOM   2130  CB  LEU Q 521     -21.569 -47.447 -72.898  1.00211.69           C
ATOM   2131  CG  LEU Q 521     -20.746 -48.730 -73.171  1.00211.69           C
ATOM   2132  CD1 LEU Q 521     -19.390 -48.404 -73.786  1.00211.69           C
ATOM   2133  CD2 LEU Q 521     -20.587 -49.623 -71.941  1.00211.69           C
ATOM   2134  N   PHE Q 522     -23.917 -49.238 -73.588  1.00187.52           N
ATOM   2135  CA  PHE Q 522     -24.936 -49.978 -74.324  1.00187.52           C
ATOM   2136  C   PHE Q 522     -25.104 -51.412 -73.849  1.00187.52           C
ATOM   2137  O   PHE Q 522     -25.950 -52.117 -74.404  1.00187.52           O
ATOM   2138  CB  PHE Q 522     -24.604 -49.996 -75.825  1.00187.52           C
ATOM   2139  CG  PHE Q 522     -24.917 -48.716 -76.542  1.00187.52           C
ATOM   2140  CD1 PHE Q 522     -26.217 -48.406 -76.905  1.00187.52           C
ATOM   2141  CD2 PHE Q 522     -23.903 -47.822 -76.860  1.00187.52           C
ATOM   2142  CE1 PHE Q 522     -26.507 -47.227 -77.568  1.00187.52           C
ATOM   2143  CE2 PHE Q 522     -24.182 -46.641 -77.522  1.00187.52           C
ATOM   2144  CZ  PHE Q 522     -25.485 -46.343 -77.878  1.00187.52           C
ATOM   2145  N   THR Q 523     -24.347 -51.870 -72.858  1.00174.93           N
ATOM   2146  CA  THR Q 523     -24.234 -53.301 -72.625  1.00174.93           C
ATOM   2147  C   THR Q 523     -25.394 -53.816 -71.784  1.00174.93           C
ATOM   2148  O   THR Q 523     -25.870 -53.146 -70.862  1.00174.93           O
ATOM   2149  CB  THR Q 523     -22.883 -53.643 -71.977  1.00174.93           C
ATOM   2150  OG1 THR Q 523     -22.801 -55.056 -71.742  1.00174.93           O
ATOM   2151  CG2 THR Q 523     -22.652 -52.880 -70.674  1.00174.93           C
ATOM   2152  N   ASP Q 524     -25.886 -54.993 -72.149  1.00127.92           N
ATOM   2153  CA  ASP Q 524     -26.884 -55.688 -71.356  1.00127.92           C
ATOM   2154  C   ASP Q 524     -26.158 -56.617 -70.397  1.00127.92           C
ATOM   2155  O   ASP Q 524     -25.421 -57.509 -70.828  1.00127.92           O
ATOM   2156  CB  ASP Q 524     -27.849 -56.475 -72.241  1.00127.92           C
ATOM   2157  CG  ASP Q 524     -28.984 -57.094 -71.452  1.00127.92           C
ATOM   2158  OD1 ASP Q 524     -29.708 -56.348 -70.763  1.00127.92           O
ATOM   2159  OD2 ASP Q 524     -29.146 -58.331 -71.514  1.00127.92           O
ATOM   2160  N   LEU Q 525     -26.341 -56.391 -69.103  1.00109.55           N
ATOM   2161  CA  LEU Q 525     -25.746 -57.253 -68.099  1.00109.55           C
ATOM   2162  C   LEU Q 525     -26.626 -58.483 -67.917  1.00109.55           C
ATOM   2163  O   LEU Q 525     -27.854 -58.386 -67.872  1.00109.55           O
ATOM   2164  CB  LEU Q 525     -25.552 -56.503 -66.771  1.00109.55           C
ATOM   2165  CG  LEU Q 525     -26.682 -56.096 -65.815  1.00109.55           C
ATOM   2166  CD1 LEU Q 525     -26.113 -55.759 -64.443  1.00109.55           C
ATOM   2167  CD2 LEU Q 525     -27.546 -54.947 -66.331  1.00109.55           C
ATOM   2168  N   GLU Q 526     -25.987 -59.651 -67.890  1.00103.55           N
ATOM   2169  CA  GLU Q 526     -26.691 -60.901 -67.614  1.00103.55           C
ATOM   2170  C   GLU Q 526     -25.990 -61.777 -66.590  1.00103.55           C
ATOM   2171  O   GLU Q 526     -26.650 -62.640 -65.999  1.00103.55           O
ATOM   2172  CB  GLU Q 526     -26.901 -61.714 -68.903  1.00103.55           C
ATOM   2173  CG  GLU Q 526     -25.643 -62.358 -69.476  1.00103.55           C
ATOM   2174  CD  GLU Q 526     -24.844 -61.420 -70.355  1.00103.55           C
ATOM   2175  OE1 GLU Q 526     -23.663 -61.722 -70.633  1.00103.55           O
ATOM   2176  OE2 GLU Q 526     -25.397 -60.385 -70.773  1.00103.55           O
ATOM   2177  N   ASN Q 527     -24.692 -61.598 -66.355  1.00 91.06           N
ATOM   2178  CA  ASN Q 527     -23.983 -62.327 -65.316  1.00 91.06           C
ATOM   2179  C   ASN Q 527     -24.074 -61.636 -63.965  1.00 91.06           C
ATOM   2180  O   ASN Q 527     -24.102 -62.312 -62.933  1.00 91.06           O
ATOM   2181  CB  ASN Q 527     -22.513 -62.506 -65.702  1.00 91.06           C
ATOM   2182  CG  ASN Q 527     -21.869 -61.207 -66.146  1.00 91.06           C
ATOM   2183  OD1 ASN Q 527     -22.501 -60.381 -66.805  1.00 91.06           O
ATOM   2184  ND2 ASN Q 527     -20.606 -61.018 -65.784  1.00 91.06           N
ATOM   2185  N   ALA Q 528     -24.116 -60.303 -63.954  1.00 75.00           N
ATOM   2186  CA  ALA Q 528     -24.349 -59.551 -62.730  1.00 75.00           C
ATOM   2187  C   ALA Q 528     -25.822 -59.250 -62.505  1.00 75.00           C
ATOM   2188  O   ALA Q 528     -26.217 -58.951 -61.370  1.00 75.00           O
ATOM   2189  CB  ALA Q 528     -23.559 -58.239 -62.752  1.00 75.00           C
ATOM   2190  N   PHE Q 529     -26.636 -59.313 -63.562  1.00 77.18           N
ATOM   2191  CA  PHE Q 529     -28.077 -59.141 -63.417  1.00 77.18           C
ATOM   2192  C   PHE Q 529     -28.705 -60.314 -62.685  1.00 77.18           C
ATOM   2193  O   PHE Q 529     -29.668 -60.132 -61.933  1.00 77.18           O
ATOM   2194  CB  PHE Q 529     -28.722 -58.976 -64.788  1.00 77.18           C
ATOM   2195  CG  PHE Q 529     -30.128 -58.463 -64.740  1.00 77.18           C
ATOM   2196  CD1 PHE Q 529     -30.434 -57.311 -64.030  1.00 77.18           C
ATOM   2197  CD2 PHE Q 529     -31.139 -59.120 -65.417  1.00 77.18           C
ATOM   2198  CE1 PHE Q 529     -31.730 -56.831 -63.986  1.00 77.18           C
ATOM   2199  CE2 PHE Q 529     -32.435 -58.646 -65.379  1.00 77.18           C
ATOM   2200  CZ  PHE Q 529     -32.731 -57.503 -64.662  1.00 77.18           C
ATOM   2201  N   GLN Q 530     -28.173 -61.517 -62.889  1.00 72.95           N
ATOM   2202  CA  GLN Q 530     -28.698 -62.694 -62.219  1.00 72.95           C
ATOM   2203  C   GLN Q 530     -28.227 -62.814 -60.776  1.00 72.95           C
ATOM   2204  O   GLN Q 530     -28.717 -63.693 -60.061  1.00 72.95           O
ATOM   2205  CB  GLN Q 530     -28.315 -63.960 -62.991  1.00 72.95           C
ATOM   2206  CG  GLN Q 530     -26.818 -64.228 -63.072  1.00 72.95           C
ATOM   2207  CD  GLN Q 530     -26.355 -65.271 -62.070  1.00 72.95           C
ATOM   2208  OE1 GLN Q 530     -27.136 -66.110 -61.625  1.00 72.95           O
ATOM   2209  NE2 GLN Q 530     -25.077 -65.222 -61.714  1.00 72.95           N
ATOM   2210  N   THR Q 531     -27.302 -61.957 -60.330  1.00 72.88           N
ATOM   2211  CA  THR Q 531     -26.744 -62.092 -58.988  1.00 72.88           C
ATOM   2212  C   THR Q 531     -27.584 -61.374 -57.939  1.00 72.88           C
ATOM   2213  O   THR Q 531     -27.870 -61.936 -56.880  1.00 72.88           O
ATOM   2214  CB  THR Q 531     -25.308 -61.564 -58.950  1.00 72.88           C
ATOM   2215  OG1 THR Q 531     -25.257 -60.263 -59.549  1.00 72.88           O
ATOM   2216  CG2 THR Q 531     -24.370 -62.508 -59.673  1.00 72.88           C
ATOM   2217  N   LYS Q 532     -27.964 -60.127 -58.196  1.00 58.16           N
ATOM   2218  CA  LYS Q 532     -28.730 -59.406 -57.185  1.00 58.16           C
ATOM   2219  C   LYS Q 532     -30.215 -59.729 -57.221  1.00 58.16           C
ATOM   2220  O   LYS Q 532     -30.956 -59.250 -56.359  1.00 58.16           O
ATOM   2221  CB  LYS Q 532     -28.519 -57.897 -57.312  1.00 58.16           C
ATOM   2222  CG  LYS Q 532     -29.081 -57.270 -58.566  1.00 58.16           C
ATOM   2223  CD  LYS Q 532     -28.339 -55.986 -58.885  1.00 58.16           C
ATOM   2224  CE  LYS Q 532     -28.633 -55.508 -60.291  1.00 58.16           C
ATOM   2225  NZ  LYS Q 532     -28.124 -56.467 -61.303  1.00 58.16           N
ATOM   2226  N   ILE Q 533     -30.675 -60.522 -58.191  1.00 54.76           N
ATOM   2227  CA  ILE Q 533     -32.022 -61.063 -58.083  1.00 54.76           C
ATOM   2228  C   ILE Q 533     -32.049 -62.280 -57.169  1.00 54.76           C
ATOM   2229  O   ILE Q 533     -33.127 -62.652 -56.698  1.00 54.76           O
ATOM   2230  CB  ILE Q 533     -32.623 -61.416 -59.455  1.00 54.76           C
ATOM   2231  CG1 ILE Q 533     -31.785 -62.476 -60.166  1.00 54.76           C
ATOM   2232  CG2 ILE Q 533     -32.753 -60.167 -60.317  1.00 54.76           C
ATOM   2233  CD1 ILE Q 533     -32.431 -63.015 -61.422  1.00 54.76           C
ATOM   2234  N   ASP Q 534     -30.894 -62.914 -56.914  1.00 67.78           N
ATOM   2235  CA  ASP Q 534     -30.800 -63.861 -55.805  1.00 67.78           C
ATOM   2236  C   ASP Q 534     -31.031 -63.147 -54.484  1.00 67.78           C
ATOM   2237  O   ASP Q 534     -31.768 -63.635 -53.617  1.00 67.78           O
ATOM   2238  CB  ASP Q 534     -29.423 -64.528 -55.757  1.00 67.78           C
ATOM   2239  CG  ASP Q 534     -29.134 -65.402 -56.950  1.00 67.78           C
ATOM   2240  OD1 ASP Q 534     -29.849 -66.400 -57.164  1.00 67.78           O
ATOM   2241  OD2 ASP Q 534     -28.162 -65.094 -57.670  1.00 67.78           O
ATOM   2242  N   ALA Q 535     -30.408 -61.977 -54.324  1.00 65.12           N
ATOM   2243  CA  ALA Q 535     -30.520 -61.158 -53.128  1.00 65.12           C
ATOM   2244  C   ALA Q 535     -31.898 -60.535 -52.963  1.00 65.12           C
ATOM   2245  O   ALA Q 535     -32.185 -59.999 -51.891  1.00 65.12           O
ATOM   2246  CB  ALA Q 535     -29.460 -60.058 -53.147  1.00 65.12           C
ATOM   2247  N   ALA Q 536     -32.735 -60.562 -54.000  1.00 65.76           N
ATOM   2248  CA  ALA Q 536     -34.144 -60.230 -53.857  1.00 65.76           C
ATOM   2249  C   ALA Q 536     -35.005 -61.466 -53.654  1.00 65.76           C
ATOM   2250  O   ALA Q 536     -36.016 -61.395 -52.944  1.00 65.76           O
ATOM   2251  CB  ALA Q 536     -34.636 -59.453 -55.082  1.00 65.76           C
ATOM   2252  N   TYR Q 537     -34.620 -62.597 -54.256  1.00 69.49           N
ATOM   2253  CA  TYR Q 537     -35.393 -63.831 -54.129  1.00 69.49           C
ATOM   2254  C   TYR Q 537     -35.292 -64.405 -52.721  1.00 69.49           C
ATOM   2255  O   TYR Q 537     -36.295 -64.846 -52.152  1.00 69.49           O
ATOM   2256  CB  TYR Q 537     -34.902 -64.846 -55.163  1.00 69.49           C
ATOM   2257  CG  TYR Q 537     -35.218 -66.296 -54.880  1.00 69.49           C
ATOM   2258  CD1 TYR Q 537     -36.525 -66.765 -54.910  1.00 69.49           C
ATOM   2259  CD2 TYR Q 537     -34.197 -67.206 -54.626  1.00 69.49           C
ATOM   2260  CE1 TYR Q 537     -36.813 -68.087 -54.626  1.00 69.49           C
ATOM   2261  CE2 TYR Q 537     -34.473 -68.538 -54.378  1.00 69.49           C
ATOM   2262  CZ  TYR Q 537     -35.782 -68.968 -54.369  1.00 69.49           C
ATOM   2263  OH  TYR Q 537     -36.055 -70.300 -54.161  1.00 69.49           O
ATOM   2264  N   PHE Q 538     -34.087 -64.408 -52.148  1.00 66.78           N
ATOM   2265  CA  PHE Q 538     -33.927 -64.843 -50.767  1.00 66.78           C
ATOM   2266  C   PHE Q 538     -34.499 -63.812 -49.801  1.00 66.78           C
ATOM   2267  O   PHE Q 538     -34.917 -64.160 -48.691  1.00 66.78           O
ATOM   2268  CB  PHE Q 538     -32.444 -65.115 -50.489  1.00 66.78           C
ATOM   2269  CG  PHE Q 538     -32.126 -65.371 -49.045  1.00 66.78           C
ATOM   2270  CD1 PHE Q 538     -32.606 -66.506 -48.410  1.00 66.78           C
ATOM   2271  CD2 PHE Q 538     -31.341 -64.484 -48.323  1.00 66.78           C
ATOM   2272  CE1 PHE Q 538     -32.314 -66.753 -47.079  1.00 66.78           C
ATOM   2273  CE2 PHE Q 538     -31.046 -64.723 -46.991  1.00 66.78           C
ATOM   2274  CZ  PHE Q 538     -31.533 -65.860 -46.371  1.00 66.78           C
ATOM   2275  N   ASP Q 539     -34.554 -62.545 -50.228  1.00 89.67           N
ATOM   2276  CA  ASP Q 539     -35.157 -61.491 -49.415  1.00 89.67           C
ATOM   2277  C   ASP Q 539     -36.667 -61.673 -49.302  1.00 89.67           C
ATOM   2278  O   ASP Q 539     -37.218 -61.690 -48.194  1.00 89.67           O
ATOM   2279  CB  ASP Q 539     -34.825 -60.127 -50.022  1.00 89.67           C
ATOM   2280  CG  ASP Q 539     -34.852 -58.998 -49.004  1.00 89.67           C
ATOM   2281  OD1 ASP Q 539     -35.633 -59.070 -48.034  1.00 89.67           O
ATOM   2282  OD2 ASP Q 539     -34.082 -58.031 -49.179  1.00 89.67           O
ATOM   2283  N   THR Q 540     -37.354 -61.816 -50.438  1.00 73.13           N
ATOM   2284  CA  THR Q 540     -38.812 -61.845 -50.425  1.00 73.13           C
ATOM   2285  C   THR Q 540     -39.373 -63.167 -49.917  1.00 73.13           C
ATOM   2286  O   THR Q 540     -40.569 -63.241 -49.626  1.00 73.13           O
ATOM   2287  CB  THR Q 540     -39.372 -61.568 -51.823  1.00 73.13           C
ATOM   2288  OG1 THR Q 540     -40.799 -61.477 -51.751  1.00 73.13           O
ATOM   2289  CG2 THR Q 540     -39.013 -62.692 -52.784  1.00 73.13           C
ATOM   2290  N   SER Q 541     -38.544 -64.207 -49.802  1.00 75.34           N
ATOM   2291  CA  SER Q 541     -39.041 -65.499 -49.349  1.00 75.34           C
ATOM   2292  C   SER Q 541     -39.052 -65.594 -47.828  1.00 75.34           C
ATOM   2293  O   SER Q 541     -39.973 -66.179 -47.249  1.00 75.34           O
ATOM   2294  CB  SER Q 541     -38.202 -66.623 -49.951  1.00 75.34           C
ATOM   2295  OG  SER Q 541     -36.817 -66.341 -49.840  1.00 75.34           O
ATOM   2296  N   LYS Q 542     -38.041 -65.025 -47.166  1.00 79.85           N
ATOM   2297  CA  LYS Q 542     -37.984 -65.102 -45.711  1.00 79.85           C
ATOM   2298  C   LYS Q 542     -38.981 -64.138 -45.078  1.00 79.85           C
ATOM   2299  O   LYS Q 542     -39.542 -64.428 -44.014  1.00 79.85           O
ATOM   2300  CB  LYS Q 542     -36.556 -64.823 -45.225  1.00 79.85           C
ATOM   2301  CG  LYS Q 542     -36.274 -65.175 -43.757  1.00 79.85           C
ATOM   2302  CD  LYS Q 542     -36.396 -63.988 -42.802  1.00 79.85           C
ATOM   2303  CE  LYS Q 542     -35.310 -62.957 -43.045  1.00 79.85           C
ATOM   2304  NZ  LYS Q 542     -35.525 -61.742 -42.212  1.00 79.85           N
ATOM   2305  N   TYR Q 543     -39.198 -62.982 -45.712  1.00 99.66           N
ATOM   2306  CA  TYR Q 543     -40.196 -62.037 -45.223  1.00 99.66           C
ATOM   2307  C   TYR Q 543     -41.606 -62.593 -45.383  1.00 99.66           C
ATOM   2308  O   TYR Q 543     -42.477 -62.355 -44.539  1.00 99.66           O
ATOM   2309  CB  TYR Q 543     -40.054 -60.705 -45.962  1.00 99.66           C
ATOM   2310  CG  TYR Q 543     -41.236 -59.777 -45.798  1.00 99.66           C
ATOM   2311  CD1 TYR Q 543     -41.486 -59.144 -44.586  1.00 99.66           C
ATOM   2312  CD2 TYR Q 543     -42.100 -59.530 -46.860  1.00 99.66           C
ATOM   2313  CE1 TYR Q 543     -42.569 -58.296 -44.434  1.00 99.66           C
ATOM   2314  CE2 TYR Q 543     -43.183 -58.682 -46.718  1.00 99.66           C
ATOM   2315  CZ  TYR Q 543     -43.413 -58.069 -45.503  1.00 99.66           C
ATOM   2316  OH  TYR Q 543     -44.486 -57.219 -45.360  1.00 99.66           O
ATOM   2317  N   LEU Q 544     -41.841 -63.348 -46.460  1.00 82.67           N
ATOM   2318  CA  LEU Q 544     -43.129 -63.993 -46.664  1.00 82.67           C
ATOM   2319  C   LEU Q 544     -43.338 -65.158 -45.701  1.00 82.67           C
ATOM   2320  O   LEU Q 544     -44.482 -65.540 -45.442  1.00 82.67           O
ATOM   2321  CB  LEU Q 544     -43.236 -64.434 -48.128  1.00 82.67           C
ATOM   2322  CG  LEU Q 544     -44.410 -65.225 -48.699  1.00 82.67           C
ATOM   2323  CD1 LEU Q 544     -45.678 -64.396 -48.657  1.00 82.67           C
ATOM   2324  CD2 LEU Q 544     -44.085 -65.619 -50.128  1.00 82.67           C
ATOM   2325  N   LEU Q 545     -42.259 -65.714 -45.152  1.00 87.93           N
ATOM   2326  CA  LEU Q 545     -42.373 -66.651 -44.046  1.00 87.93           C
ATOM   2327  C   LEU Q 545     -42.516 -65.962 -42.699  1.00 87.93           C
ATOM   2328  O   LEU Q 545     -42.807 -66.632 -41.705  1.00 87.93           O
ATOM   2329  CB  LEU Q 545     -41.155 -67.575 -43.997  1.00 87.93           C
ATOM   2330  CG  LEU Q 545     -41.009 -68.588 -45.124  1.00 87.93           C
ATOM   2331  CD1 LEU Q 545     -39.686 -69.323 -44.982  1.00 87.93           C
ATOM   2332  CD2 LEU Q 545     -42.177 -69.557 -45.097  1.00 87.93           C
ATOM   2333  N   ASP Q 546     -42.310 -64.649 -42.637  1.00110.88           N
ATOM   2334  CA  ASP Q 546     -42.395 -63.947 -41.366  1.00110.88           C
ATOM   2335  C   ASP Q 546     -43.764 -63.318 -41.145  1.00110.88           C
ATOM   2336  O   ASP Q 546     -44.124 -63.013 -40.005  1.00110.88           O
ATOM   2337  CB  ASP Q 546     -41.300 -62.876 -41.290  1.00110.88           C
ATOM   2338  CG  ASP Q 546     -41.001 -62.446 -39.868  1.00110.88           C
ATOM   2339  OD1 ASP Q 546     -40.606 -63.313 -39.058  1.00110.88           O
ATOM   2340  OD2 ASP Q 546     -41.142 -61.242 -39.558  1.00110.88           O
ATOM   2341  N   VAL Q 547     -44.542 -63.130 -42.216  1.00119.75           N
ATOM   2342  CA  VAL Q 547     -45.879 -62.567 -42.071  1.00119.75           C
ATOM   2343  C   VAL Q 547     -46.854 -63.631 -41.563  1.00119.75           C
ATOM   2344  O   VAL Q 547     -47.808 -63.309 -40.841  1.00119.75           O
ATOM   2345  CB  VAL Q 547     -46.320 -61.926 -43.410  1.00119.75           C
ATOM   2346  CG1 VAL Q 547     -46.242 -62.914 -44.562  1.00119.75           C
ATOM   2347  CG2 VAL Q 547     -47.707 -61.275 -43.323  1.00119.75           C
ATOM   2348  N   LEU Q 548     -46.612 -64.913 -41.878  1.00114.03           N
ATOM   2349  CA  LEU Q 548     -47.449 -65.964 -41.304  1.00114.03           C
ATOM   2350  C   LEU Q 548     -47.176 -66.122 -39.816  1.00114.03           C
ATOM   2351  O   LEU Q 548     -48.092 -66.434 -39.046  1.00114.03           O
ATOM   2352  CB  LEU Q 548     -47.218 -67.303 -42.019  1.00114.03           C
ATOM   2353  CG  LEU Q 548     -45.830 -67.951 -42.162  1.00114.03           C
ATOM   2354  CD1 LEU Q 548     -45.523 -68.892 -41.003  1.00114.03           C
ATOM   2355  CD2 LEU Q 548     -45.690 -68.699 -43.478  1.00114.03           C
ATOM   2356  N   ASN Q 549     -45.923 -65.913 -39.406  1.00137.27           N
ATOM   2357  CA  ASN Q 549     -45.544 -66.061 -38.007  1.00137.27           C
ATOM   2358  C   ASN Q 549     -46.136 -64.952 -37.152  1.00137.27           C
ATOM   2359  O   ASN Q 549     -46.422 -65.165 -35.969  1.00137.27           O
ATOM   2360  CB  ASN Q 549     -44.021 -66.071 -37.889  1.00137.27           C
ATOM   2361  CG  ASN Q 549     -43.535 -66.823 -36.672  1.00137.27           C
ATOM   2362  OD1 ASN Q 549     -44.195 -67.749 -36.197  1.00137.27           O
ATOM   2363  ND2 ASN Q 549     -42.379 -66.431 -36.153  1.00137.27           N
ATOM   2364  N   LYS Q 550     -46.340 -63.770 -37.732  1.00139.72           N
ATOM   2365  CA  LYS Q 550     -46.902 -62.656 -36.983  1.00139.72           C
ATOM   2366  C   LYS Q 550     -48.421 -62.715 -36.918  1.00139.72           C
ATOM   2367  O   LYS Q 550     -49.010 -62.235 -35.943  1.00139.72           O
ATOM   2368  CB  LYS Q 550     -46.463 -61.334 -37.615  1.00139.72           C
ATOM   2369  CG  LYS Q 550     -45.146 -60.791 -37.087  1.00139.72           C
ATOM   2370  CD  LYS Q 550     -44.948 -59.346 -37.504  1.00139.72           C
ATOM   2371  CE  LYS Q 550     -43.510 -58.903 -37.297  1.00139.72           C
ATOM   2372  NZ  LYS Q 550     -43.335 -57.451 -37.577  1.00139.72           N
ATOM   2373  N   ASN Q 551     -49.068 -63.295 -37.922  1.00139.99           N
ATOM   2374  CA  ASN Q 551     -50.514 -63.172 -38.050  1.00139.99           C
ATOM   2375  C   ASN Q 551     -51.256 -64.498 -38.100  1.00139.99           C
ATOM   2376  O   ASN Q 551     -52.307 -64.627 -37.465  1.00139.99           O
ATOM   2377  CB  ASN Q 551     -50.852 -62.369 -39.317  1.00139.99           C
ATOM   2378  CG  ASN Q 551     -50.331 -60.950 -39.261  1.00139.99           C
ATOM   2379  OD1 ASN Q 551     -50.492 -60.256 -38.256  1.00139.99           O
ATOM   2380  ND2 ASN Q 551     -49.700 -60.510 -40.342  1.00139.99           N
ATOM   2381  N   TYR Q 552     -50.746 -65.490 -38.824  1.00125.81           N
ATOM   2382  CA  TYR Q 552     -51.561 -66.640 -39.196  1.00125.81           C
ATOM   2383  C   TYR Q 552     -51.112 -67.959 -38.593  1.00125.81           C
ATOM   2384  O   TYR Q 552     -51.959 -68.842 -38.421  1.00125.81           O
ATOM   2385  CB  TYR Q 552     -51.598 -66.787 -40.723  1.00125.81           C
ATOM   2386  CG  TYR Q 552     -51.995 -65.514 -41.438  1.00125.81           C
ATOM   2387  CD1 TYR Q 552     -53.106 -64.784 -41.032  1.00125.81           C
ATOM   2388  CD2 TYR Q 552     -51.252 -65.040 -42.513  1.00125.81           C
ATOM   2389  CE1 TYR Q 552     -53.465 -63.612 -41.679  1.00125.81           C
ATOM   2390  CE2 TYR Q 552     -51.606 -63.876 -43.166  1.00125.81           C
ATOM   2391  CZ  TYR Q 552     -52.712 -63.168 -42.745  1.00125.81           C
ATOM   2392  OH  TYR Q 552     -53.066 -62.011 -43.400  1.00125.81           O
ATOM   2393  N   ASN Q 553     -49.817 -68.111 -38.277  1.00126.21           N
ATOM   2394  CA  ASN Q 553     -49.214 -69.347 -37.753  1.00126.21           C
ATOM   2395  C   ASN Q 553     -49.456 -70.524 -38.705  1.00126.21           C
ATOM   2396  O   ASN Q 553     -50.165 -71.480 -38.391  1.00126.21           O
ATOM   2397  CB  ASN Q 553     -49.703 -69.658 -36.333  1.00126.21           C
ATOM   2398  CG  ASN Q 553     -49.463 -68.514 -35.370  1.00126.21           C
ATOM   2399  OD1 ASN Q 553     -48.408 -67.880 -35.391  1.00126.21           O
ATOM   2400  ND2 ASN Q 553     -50.442 -68.241 -34.517  1.00126.21           N
ATOM   2401  N   LEU Q 554     -48.855 -70.411 -39.893  1.00115.15           N
ATOM   2402  CA  LEU Q 554     -49.105 -71.364 -40.973  1.00115.15           C
ATOM   2403  C   LEU Q 554     -48.515 -72.735 -40.655  1.00115.15           C
ATOM   2404  O   LEU Q 554     -49.235 -73.741 -40.618  1.00115.15           O
ATOM   2405  CB  LEU Q 554     -48.537 -70.816 -42.285  1.00115.15           C
ATOM   2406  CG  LEU Q 554     -48.779 -71.534 -43.618  1.00115.15           C
ATOM   2407  CD1 LEU Q 554     -49.048 -70.511 -44.705  1.00115.15           C
ATOM   2408  CD2 LEU Q 554     -47.585 -72.398 -44.013  1.00115.15           C
ATOM   2409  N   LEU Q 555     -47.203 -72.799 -40.420  1.00118.47           N
ATOM   2410  CA  LEU Q 555     -46.570 -74.082 -40.139  1.00118.47           C
ATOM   2411  C   LEU Q 555     -46.849 -74.572 -38.727  1.00118.47           C
ATOM   2412  O   LEU Q 555     -46.546 -75.731 -38.419  1.00118.47           O
ATOM   2413  CB  LEU Q 555     -45.051 -74.018 -40.349  1.00118.47           C
ATOM   2414  CG  LEU Q 555     -44.122 -73.359 -39.318  1.00118.47           C
ATOM   2415  CD1 LEU Q 555     -42.688 -73.779 -39.595  1.00118.47           C
ATOM   2416  CD2 LEU Q 555     -44.211 -71.853 -39.277  1.00118.47           C
ATOM   2417  N   GLU Q 556     -47.396 -73.721 -37.858  1.00122.60           N
ATOM   2418  CA  GLU Q 556     -47.933 -74.207 -36.596  1.00122.60           C
ATOM   2419  C   GLU Q 556     -49.182 -75.045 -36.819  1.00122.60           C
ATOM   2420  O   GLU Q 556     -49.438 -75.990 -36.067  1.00122.60           O
ATOM   2421  CB  GLU Q 556     -48.242 -73.039 -35.664  1.00122.60           C
ATOM   2422  CG  GLU Q 556     -47.007 -72.389 -35.091  1.00122.60           C
ATOM   2423  CD  GLU Q 556     -46.353 -73.253 -34.037  1.00122.60           C
ATOM   2424  OE1 GLU Q 556     -46.891 -73.323 -32.912  1.00122.60           O
ATOM   2425  OE2 GLU Q 556     -45.303 -73.858 -34.330  1.00122.60           O
ATOM   2426  N   HIS Q 557     -49.961 -74.714 -37.848  1.00120.96           N
ATOM   2427  CA  HIS Q 557     -51.104 -75.533 -38.220  1.00120.96           C
ATOM   2428  C   HIS Q 557     -50.689 -76.818 -38.924  1.00120.96           C
ATOM   2429  O   HIS Q 557     -51.501 -77.742 -39.029  1.00120.96           O
ATOM   2430  CB  HIS Q 557     -52.065 -74.725 -39.098  1.00120.96           C
ATOM   2431  CG  HIS Q 557     -52.657 -73.534 -38.406  1.00120.96           C
ATOM   2432  ND1 HIS Q 557     -53.312 -72.529 -39.082  1.00120.96           N
ATOM   2433  CD2 HIS Q 557     -52.693 -73.194 -37.096  1.00120.96           C
ATOM   2434  CE1 HIS Q 557     -53.726 -71.617 -38.218  1.00120.96           C
ATOM   2435  NE2 HIS Q 557     -53.360 -71.995 -37.007  1.00120.96           N
ATOM   2436  N   MET Q 558     -49.447 -76.890 -39.413  1.00109.96           N
ATOM   2437  CA  MET Q 558     -48.916 -78.154 -39.921  1.00109.96           C
ATOM   2438  C   MET Q 558     -48.703 -79.150 -38.791  1.00109.96           C
ATOM   2439  O   MET Q 558     -49.022 -80.334 -38.930  1.00109.96           O
ATOM   2440  CB  MET Q 558     -47.608 -77.909 -40.667  1.00109.96           C
ATOM   2441  CG  MET Q 558     -47.759 -77.282 -42.041  1.00109.96           C
ATOM   2442  SD  MET Q 558     -48.509 -78.403 -43.233  1.00109.96           S
ATOM   2443  CE  MET Q 558     -48.734 -77.302 -44.624  1.00109.96           C
ATOM   2444  N   GLN Q 559     -48.151 -78.687 -37.667  1.00110.70           N
ATOM   2445  CA  GLN Q 559     -48.019 -79.541 -36.491  1.00110.70           C
ATOM   2446  C   GLN Q 559     -49.377 -79.799 -35.847  1.00110.70           C
ATOM   2447  O   GLN Q 559     -49.586 -80.852 -35.234  1.00110.70           O
ATOM   2448  CB  GLN Q 559     -47.056 -78.887 -35.493  1.00110.70           C
ATOM   2449  CG  GLN Q 559     -46.727 -79.710 -34.250  1.00110.70           C
ATOM   2450  CD  GLN Q 559     -45.785 -78.989 -33.305  1.00110.70           C
ATOM   2451  OE1 GLN Q 559     -45.625 -77.771 -33.377  1.00110.70           O
ATOM   2452  NE2 GLN Q 559     -45.160 -79.740 -32.406  1.00110.70           N
ATOM   2453  N   ALA Q 560     -50.317 -78.866 -36.012  1.00111.86           N
ATOM   2454  CA  ALA Q 560     -51.592 -78.944 -35.308  1.00111.86           C
ATOM   2455  C   ALA Q 560     -52.499 -80.026 -35.877  1.00111.86           C
ATOM   2456  O   ALA Q 560     -53.189 -80.723 -35.122  1.00111.86           O
ATOM   2457  CB  ALA Q 560     -52.294 -77.594 -35.365  1.00111.86           C
ATOM   2458  N   MET Q 561     -52.530 -80.167 -37.206  1.00105.12           N
ATOM   2459  CA  MET Q 561     -53.387 -81.169 -37.834  1.00105.12           C
ATOM   2460  C   MET Q 561     -52.924 -82.588 -37.541  1.00105.12           C
ATOM   2461  O   MET Q 561     -53.742 -83.510 -37.568  1.00105.12           O
ATOM   2462  CB  MET Q 561     -53.451 -80.932 -39.343  1.00105.12           C
ATOM   2463  CG  MET Q 561     -52.095 -80.917 -40.020  1.00105.12           C
ATOM   2464  SD  MET Q 561     -52.182 -81.069 -41.812  1.00105.12           S
ATOM   2465  CE  MET Q 561     -50.468 -81.425 -42.187  1.00105.12           C
ATOM   2466  N   ARG Q 562     -51.639 -82.776 -37.221  1.00104.13           N
ATOM   2467  CA  ARG Q 562     -51.132 -84.093 -36.864  1.00104.13           C
ATOM   2468  C   ARG Q 562     -51.686 -84.597 -35.537  1.00104.13           C
ATOM   2469  O   ARG Q 562     -51.677 -85.808 -35.290  1.00104.13           O
ATOM   2470  CB  ARG Q 562     -49.607 -84.073 -36.798  1.00104.13           C
ATOM   2471  CG  ARG Q 562     -48.923 -83.686 -38.098  1.00104.13           C
ATOM   2472  CD  ARG Q 562     -47.546 -83.123 -37.804  1.00104.13           C
ATOM   2473  NE  ARG Q 562     -46.735 -82.935 -38.999  1.00104.13           N
ATOM   2474  CZ  ARG Q 562     -45.866 -83.831 -39.456  1.00104.13           C
ATOM   2475  NH1 ARG Q 562     -45.739 -85.002 -38.850  1.00104.13           N
ATOM   2476  NH2 ARG Q 562     -45.156 -83.575 -40.544  1.00104.13           N
ATOM   2477  N   ARG Q 563     -52.168 -83.701 -34.678  1.00107.67           N
ATOM   2478  CA  ARG Q 563     -52.747 -84.100 -33.406  1.00107.67           C
ATOM   2479  C   ARG Q 563     -54.190 -84.570 -33.530  1.00107.67           C
ATOM   2480  O   ARG Q 563     -54.700 -85.193 -32.595  1.00107.67           O
ATOM   2481  CB  ARG Q 563     -52.664 -82.934 -32.420  1.00107.67           C
ATOM   2482  CG  ARG Q 563     -51.246 -82.461 -32.163  1.00107.67           C
ATOM   2483  CD  ARG Q 563     -51.161 -81.591 -30.926  1.00107.67           C
ATOM   2484  NE  ARG Q 563     -51.618 -80.231 -31.197  1.00107.67           N
ATOM   2485  CZ  ARG Q 563     -50.814 -79.223 -31.520  1.00107.67           C
ATOM   2486  NH1 ARG Q 563     -49.503 -79.415 -31.588  1.00107.67           N
ATOM   2487  NH2 ARG Q 563     -51.316 -78.019 -31.752  1.00107.67           N
ATOM   2488  N   TYR Q 564     -54.857 -84.290 -34.652  1.00121.05           N
ATOM   2489  CA  TYR Q 564     -56.274 -84.610 -34.802  1.00121.05           C
ATOM   2490  C   TYR Q 564     -56.542 -85.601 -35.925  1.00121.05           C
ATOM   2491  O   TYR Q 564     -57.174 -86.634 -35.683  1.00121.05           O
ATOM   2492  CB  TYR Q 564     -57.071 -83.316 -34.997  1.00121.05           C
ATOM   2493  CG  TYR Q 564     -57.102 -82.454 -33.752  1.00121.05           C
ATOM   2494  CD1 TYR Q 564     -57.905 -82.795 -32.670  1.00121.05           C
ATOM   2495  CD2 TYR Q 564     -56.313 -81.314 -33.656  1.00121.05           C
ATOM   2496  CE1 TYR Q 564     -57.932 -82.014 -31.526  1.00121.05           C
ATOM   2497  CE2 TYR Q 564     -56.330 -80.526 -32.517  1.00121.05           C
ATOM   2498  CZ  TYR Q 564     -57.144 -80.883 -31.456  1.00121.05           C
ATOM   2499  OH  TYR Q 564     -57.165 -80.105 -30.322  1.00121.05           O
ATOM   2500  N   LEU Q 565     -56.086 -85.336 -37.154  1.00106.38           N
ATOM   2501  CA  LEU Q 565     -56.315 -86.302 -38.222  1.00106.38           C
ATOM   2502  C   LEU Q 565     -55.275 -87.415 -38.210  1.00106.38           C
ATOM   2503  O   LEU Q 565     -55.583 -88.548 -38.598  1.00106.38           O
ATOM   2504  CB  LEU Q 565     -56.347 -85.615 -39.596  1.00106.38           C
ATOM   2505  CG  LEU Q 565     -55.174 -84.817 -40.181  1.00106.38           C
ATOM   2506  CD1 LEU Q 565     -54.242 -85.661 -41.047  1.00106.38           C
ATOM   2507  CD2 LEU Q 565     -55.705 -83.635 -40.977  1.00106.38           C
ATOM   2508  N   LEU Q 566     -54.056 -87.117 -37.773  1.00107.80           N
ATOM   2509  CA  LEU Q 566     -52.998 -88.111 -37.663  1.00107.80           C
ATOM   2510  C   LEU Q 566     -52.875 -88.663 -36.246  1.00107.80           C
ATOM   2511  O   LEU Q 566     -52.136 -89.632 -36.035  1.00107.80           O
ATOM   2512  CB  LEU Q 566     -51.671 -87.495 -38.127  1.00107.80           C
ATOM   2513  CG  LEU Q 566     -50.442 -88.340 -38.457  1.00107.80           C
ATOM   2514  CD1 LEU Q 566     -50.829 -89.464 -39.396  1.00107.80           C
ATOM   2515  CD2 LEU Q 566     -49.354 -87.462 -39.052  1.00107.80           C
ATOM   2516  N   LEU Q 567     -53.591 -88.062 -35.285  1.00110.71           N
ATOM   2517  CA  LEU Q 567     -53.730 -88.544 -33.906  1.00110.71           C
ATOM   2518  C   LEU Q 567     -52.375 -88.605 -33.196  1.00110.71           C
ATOM   2519  O   LEU Q 567     -51.922 -89.660 -32.746  1.00110.71           O
ATOM   2520  CB  LEU Q 567     -54.447 -89.904 -33.854  1.00110.71           C
ATOM   2521  CG  LEU Q 567     -55.959 -90.020 -34.084  1.00110.71           C
ATOM   2522  CD1 LEU Q 567     -56.353 -89.908 -35.553  1.00110.71           C
ATOM   2523  CD2 LEU Q 567     -56.451 -91.338 -33.516  1.00110.71           C
ATOM   2524  N   GLY Q 568     -51.729 -87.446 -33.117  1.00124.00           N
ATOM   2525  CA  GLY Q 568     -50.432 -87.340 -32.475  1.00124.00           C
ATOM   2526  C   GLY Q 568     -50.507 -87.507 -30.973  1.00124.00           C
ATOM   2527  O   GLY Q 568     -49.858 -88.391 -30.406  1.00124.00           O
ATOM   2528  N   GLN Q 569     -51.300 -86.665 -30.317  1.00133.68           N
ATOM   2529  CA  GLN Q 569     -51.534 -86.764 -28.883  1.00133.68           C
ATOM   2530  C   GLN Q 569     -52.842 -87.515 -28.657  1.00133.68           C
ATOM   2531  O   GLN Q 569     -53.896 -87.096 -29.148  1.00133.68           O
ATOM   2532  CB  GLN Q 569     -51.569 -85.380 -28.239  1.00133.68           C
ATOM   2533  CG  GLN Q 569     -50.197 -84.889 -27.801  1.00133.68           C
ATOM   2534  CD  GLN Q 569     -50.140 -83.387 -27.598  1.00133.68           C
ATOM   2535  OE1 GLN Q 569     -51.133 -82.685 -27.774  1.00133.68           O
ATOM   2536  NE2 GLN Q 569     -48.969 -82.883 -27.228  1.00133.68           N
ATOM   2537  N   GLY Q 570     -52.768 -88.623 -27.914  1.00137.39           N
ATOM   2538  CA  GLY Q 570     -53.902 -89.522 -27.791  1.00137.39           C
ATOM   2539  C   GLY Q 570     -54.952 -89.101 -26.785  1.00137.39           C
ATOM   2540  O   GLY Q 570     -56.087 -89.578 -26.868  1.00137.39           O
ATOM   2541  N   ASP Q 571     -54.601 -88.223 -25.840  1.00137.83           N
ATOM   2542  CA  ASP Q 571     -55.557 -87.796 -24.822  1.00137.83           C
ATOM   2543  C   ASP Q 571     -56.657 -86.913 -25.393  1.00137.83           C
ATOM   2544  O   ASP Q 571     -57.746 -86.841 -24.810  1.00137.83           O
ATOM   2545  CB  ASP Q 571     -54.835 -87.065 -23.691  1.00137.83           C
ATOM   2546  CG  ASP Q 571     -53.988 -87.992 -22.845  1.00137.83           C
ATOM   2547  OD1 ASP Q 571     -54.487 -89.071 -22.460  1.00137.83           O
ATOM   2548  OD2 ASP Q 571     -52.820 -87.647 -22.564  1.00137.83           O
ATOM   2549  N   PHE Q 572     -56.398 -86.236 -26.515  1.00136.34           N
ATOM   2550  CA  PHE Q 572     -57.449 -85.491 -27.197  1.00136.34           C
ATOM   2551  C   PHE Q 572     -58.455 -86.427 -27.850  1.00136.34           C
ATOM   2552  O   PHE Q 572     -59.637 -86.082 -27.974  1.00136.34           O
ATOM   2553  CB  PHE Q 572     -56.843 -84.567 -28.259  1.00136.34           C
ATOM   2554  CG  PHE Q 572     -56.111 -83.382 -27.698  1.00136.34           C
ATOM   2555  CD1 PHE Q 572     -54.813 -83.509 -27.225  1.00136.34           C
ATOM   2556  CD2 PHE Q 572     -56.716 -82.133 -27.665  1.00136.34           C
ATOM   2557  CE1 PHE Q 572     -54.136 -82.416 -26.712  1.00136.34           C
ATOM   2558  CE2 PHE Q 572     -56.039 -81.036 -27.158  1.00136.34           C
ATOM   2559  CZ  PHE Q 572     -54.747 -81.180 -26.683  1.00136.34           C
ATOM   2560  N   ILE Q 573     -58.009 -87.613 -28.262  1.00119.58           N
ATOM   2561  CA  ILE Q 573     -58.845 -88.538 -29.008  1.00119.58           C
ATOM   2562  C   ILE Q 573     -59.403 -89.653 -28.118  1.00119.58           C
ATOM   2563  O   ILE Q 573     -60.484 -90.182 -28.409  1.00119.58           O
ATOM   2564  CB  ILE Q 573     -58.049 -89.121 -30.201  1.00119.58           C
ATOM   2565  CG1 ILE Q 573     -57.335 -87.996 -30.952  1.00119.58           C
ATOM   2566  CG2 ILE Q 573     -58.958 -89.837 -31.200  1.00119.58           C
ATOM   2567  CD1 ILE Q 573     -58.262 -86.987 -31.615  1.00119.58           C
ATOM   2568  N   ARG Q 574     -58.716 -89.999 -27.026  1.00114.63           N
ATOM   2569  CA  ARG Q 574     -59.240 -91.041 -26.147  1.00114.63           C
ATOM   2570  C   ARG Q 574     -60.403 -90.528 -25.306  1.00114.63           C
ATOM   2571  O   ARG Q 574     -61.418 -91.220 -25.163  1.00114.63           O
ATOM   2572  CB  ARG Q 574     -58.133 -91.590 -25.247  1.00114.63           C
ATOM   2573  CG  ARG Q 574     -58.566 -92.770 -24.385  1.00114.63           C
ATOM   2574  CD  ARG Q 574     -59.241 -93.849 -25.222  1.00114.63           C
ATOM   2575  NE  ARG Q 574     -59.500 -95.062 -24.457  1.00114.63           N
ATOM   2576  CZ  ARG Q 574     -58.687 -96.112 -24.435  1.00114.63           C
ATOM   2577  NH1 ARG Q 574     -57.569 -96.101 -25.148  1.00114.63           N
ATOM   2578  NH2 ARG Q 574     -58.996 -97.179 -23.710  1.00114.63           N
ATOM   2579  N   HIS Q 575     -60.279 -89.318 -24.748  1.00129.18           N
ATOM   2580  CA  HIS Q 575     -61.411 -88.685 -24.079  1.00129.18           C
ATOM   2581  C   HIS Q 575     -62.515 -88.319 -25.057  1.00129.18           C
ATOM   2582  O   HIS Q 575     -63.671 -88.171 -24.647  1.00129.18           O
ATOM   2583  CB  HIS Q 575     -60.969 -87.431 -23.329  1.00129.18           C
ATOM   2584  CG  HIS Q 575     -59.969 -87.696 -22.250  1.00129.18           C
ATOM   2585  ND1 HIS Q 575     -59.759 -88.953 -21.727  1.00129.18           N
ATOM   2586  CD2 HIS Q 575     -59.129 -86.865 -21.591  1.00129.18           C
ATOM   2587  CE1 HIS Q 575     -58.824 -88.887 -20.796  1.00129.18           C
ATOM   2588  NE2 HIS Q 575     -58.426 -87.631 -20.692  1.00129.18           N
ATOM   2589  N   LEU Q 576     -62.172 -88.125 -26.331  1.00132.85           N
ATOM   2590  CA  LEU Q 576     -63.173 -88.101 -27.382  1.00132.85           C
ATOM   2591  C   LEU Q 576     -63.829 -89.479 -27.444  1.00132.85           C
ATOM   2592  O   LEU Q 576     -64.953 -89.633 -26.956  1.00132.85           O
ATOM   2593  CB  LEU Q 576     -62.518 -87.697 -28.707  1.00132.85           C
ATOM   2594  CG  LEU Q 576     -63.261 -87.427 -30.015  1.00132.85           C
ATOM   2595  CD1 LEU Q 576     -62.660 -86.201 -30.691  1.00132.85           C
ATOM   2596  CD2 LEU Q 576     -63.163 -88.626 -30.938  1.00132.85           C
ATOM   2597  N   MET Q 577     -63.074 -90.505 -27.879  1.00124.51           N
ATOM   2598  CA  MET Q 577     -63.634 -91.809 -28.258  1.00124.51           C
ATOM   2599  C   MET Q 577     -64.328 -92.534 -27.105  1.00124.51           C
ATOM   2600  O   MET Q 577     -65.183 -93.396 -27.356  1.00124.51           O
ATOM   2601  CB  MET Q 577     -62.521 -92.693 -28.830  1.00124.51           C
ATOM   2602  CG  MET Q 577     -62.973 -93.892 -29.663  1.00124.51           C
ATOM   2603  SD  MET Q 577     -61.610 -94.645 -30.570  1.00124.51           S
ATOM   2604  CE  MET Q 577     -60.399 -94.788 -29.258  1.00124.51           C
ATOM   2605  N   ASP Q 578     -63.994 -92.205 -25.854  1.00136.44           N
ATOM   2606  CA  ASP Q 578     -64.764 -92.693 -24.714  1.00136.44           C
ATOM   2607  C   ASP Q 578     -66.176 -92.113 -24.726  1.00136.44           C
ATOM   2608  O   ASP Q 578     -67.160 -92.852 -24.601  1.00136.44           O
ATOM   2609  CB  ASP Q 578     -64.040 -92.332 -23.414  1.00136.44           C
ATOM   2610  CG  ASP Q 578     -64.608 -93.042 -22.189  1.00136.44           C
ATOM   2611  OD1 ASP Q 578     -65.566 -93.835 -22.306  1.00136.44           O
ATOM   2612  OD2 ASP Q 578     -64.086 -92.787 -21.084  1.00136.44           O
ATOM   2613  N   LEU Q 579     -66.293 -90.792 -24.875  1.00139.36           N
ATOM   2614  CA  LEU Q 579     -67.596 -90.139 -24.910  1.00139.36           C
ATOM   2615  C   LEU Q 579     -68.337 -90.356 -26.218  1.00139.36           C
ATOM   2616  O   LEU Q 579     -69.536 -90.055 -26.296  1.00139.36           O
ATOM   2617  CB  LEU Q 579     -67.448 -88.633 -24.692  1.00139.36           C
ATOM   2618  CG  LEU Q 579     -67.052 -88.174 -23.296  1.00139.36           C
ATOM   2619  CD1 LEU Q 579     -66.778 -86.681 -23.299  1.00139.36           C
ATOM   2620  CD2 LEU Q 579     -68.153 -88.525 -22.316  1.00139.36           C
ATOM   2621  N   LEU Q 580     -67.652 -90.863 -27.241  1.00129.83           N
ATOM   2622  CA  LEU Q 580     -68.240 -90.899 -28.568  1.00129.83           C
ATOM   2623  C   LEU Q 580     -68.926 -92.245 -28.821  1.00129.83           C
ATOM   2624  O   LEU Q 580     -69.867 -92.318 -29.615  1.00129.83           O
ATOM   2625  CB  LEU Q 580     -67.141 -90.610 -29.601  1.00129.83           C
ATOM   2626  CG  LEU Q 580     -66.968 -89.178 -30.144  1.00129.83           C
ATOM   2627  CD1 LEU Q 580     -68.038 -88.769 -31.105  1.00129.83           C
ATOM   2628  CD2 LEU Q 580     -66.867 -88.132 -29.049  1.00129.83           C
ATOM   2629  N   LYS Q 581     -68.514 -93.281 -28.084  1.00126.06           N
ATOM   2630  CA  LYS Q 581     -69.082 -94.625 -28.241  1.00126.06           C
ATOM   2631  C   LYS Q 581     -70.571 -94.784 -27.883  1.00126.06           C
ATOM   2632  O   LYS Q 581     -71.243 -95.563 -28.584  1.00126.06           O
ATOM   2633  CB  LYS Q 581     -68.239 -95.634 -27.441  1.00126.06           C
ATOM   2634  CG  LYS Q 581     -68.502 -97.097 -27.780  1.00126.06           C
ATOM   2635  CD  LYS Q 581     -68.070 -98.011 -26.641  1.00126.06           C
ATOM   2636  CE  LYS Q 581     -68.285 -99.475 -26.990  1.00126.06           C
ATOM   2637  NZ  LYS Q 581     -67.339 -99.954 -28.031  1.00126.06           N
ATOM   2638  N   PRO Q 582     -71.150 -94.140 -26.846  1.00126.41           N
ATOM   2639  CA  PRO Q 582     -72.612 -94.274 -26.652  1.00126.41           C
ATOM   2640  C   PRO Q 582     -73.468 -93.678 -27.765  1.00126.41           C
ATOM   2641  O   PRO Q 582     -74.678 -93.934 -27.792  1.00126.41           O
ATOM   2642  CB  PRO Q 582     -72.864 -93.542 -25.327  1.00126.41           C
ATOM   2643  CG  PRO Q 582     -71.623 -93.689 -24.590  1.00126.41           C
ATOM   2644  CD  PRO Q 582     -70.542 -93.573 -25.620  1.00126.41           C
ATOM   2645  N   GLU Q 583     -72.888 -92.901 -28.679  1.00134.91           N
ATOM   2646  CA  GLU Q 583     -73.606 -92.391 -29.839  1.00134.91           C
ATOM   2647  C   GLU Q 583     -73.328 -93.191 -31.104  1.00134.91           C
ATOM   2648  O   GLU Q 583     -74.179 -93.224 -32.000  1.00134.91           O
ATOM   2649  CB  GLU Q 583     -73.241 -90.919 -30.084  1.00134.91           C
ATOM   2650  CG  GLU Q 583     -73.936 -89.905 -29.165  1.00134.91           C
ATOM   2651  CD  GLU Q 583     -73.471 -89.974 -27.717  1.00134.91           C
ATOM   2652  OE1 GLU Q 583     -74.245 -89.577 -26.824  1.00134.91           O
ATOM   2653  OE2 GLU Q 583     -72.326 -90.418 -27.477  1.00134.91           O
ATOM   2654  N   LEU Q 584     -72.166 -93.839 -31.198  1.00131.78           N
ATOM   2655  CA  LEU Q 584     -71.813 -94.587 -32.398  1.00131.78           C
ATOM   2656  C   LEU Q 584     -72.417 -95.985 -32.424  1.00131.78           C
ATOM   2657  O   LEU Q 584     -72.473 -96.600 -33.494  1.00131.78           O
ATOM   2658  CB  LEU Q 584     -70.291 -94.686 -32.531  1.00131.78           C
ATOM   2659  CG  LEU Q 584     -69.508 -93.373 -32.673  1.00131.78           C
ATOM   2660  CD1 LEU Q 584     -68.043 -93.576 -32.323  1.00131.78           C
ATOM   2661  CD2 LEU Q 584     -69.641 -92.765 -34.054  1.00131.78           C
ATOM   2662  N   VAL Q 585     -72.870 -96.500 -31.277  1.00140.08           N
ATOM   2663  CA  VAL Q 585     -73.459 -97.836 -31.249  1.00140.08           C
ATOM   2664  C   VAL Q 585     -74.863 -97.859 -31.842  1.00140.08           C
ATOM   2665  O   VAL Q 585     -75.318 -98.917 -32.290  1.00140.08           O
ATOM   2666  CB  VAL Q 585     -73.489 -98.397 -29.817  1.00140.08           C
ATOM   2667  CG1 VAL Q 585     -72.091 -98.812 -29.382  1.00140.08           C
ATOM   2668  CG2 VAL Q 585     -74.073 -97.375 -28.853  1.00140.08           C
ATOM   2669  N   ARG Q 586     -75.560 -96.720 -31.859  1.00137.67           N
ATOM   2670  CA  ARG Q 586     -76.851 -96.649 -32.518  1.00137.67           C
ATOM   2671  C   ARG Q 586     -76.678 -96.170 -33.959  1.00137.67           C
ATOM   2672  O   ARG Q 586     -75.671 -95.530 -34.286  1.00137.67           O
ATOM   2673  CB  ARG Q 586     -77.788 -95.703 -31.763  1.00137.67           C
ATOM   2674  CG  ARG Q 586     -77.337 -94.254 -31.715  1.00137.67           C
ATOM   2675  CD  ARG Q 586     -78.515 -93.324 -31.472  1.00137.67           C
ATOM   2676  NE  ARG Q 586     -78.126 -91.916 -31.506  1.00137.67           N
ATOM   2677  CZ  ARG Q 586     -78.987 -90.907 -31.581  1.00137.67           C
ATOM   2678  NH1 ARG Q 586     -80.290 -91.144 -31.647  1.00137.67           N
ATOM   2679  NH2 ARG Q 586     -78.545 -89.657 -31.606  1.00137.67           N
ATOM   2680  N   PRO Q 587     -77.608 -96.506 -34.861  1.00142.17           N
ATOM   2681  CA  PRO Q 587     -77.533 -95.963 -36.223  1.00142.17           C
ATOM   2682  C   PRO Q 587     -77.773 -94.459 -36.241  1.00142.17           C
ATOM   2683  O   PRO Q 587     -78.502 -93.911 -35.413  1.00142.17           O
ATOM   2684  CB  PRO Q 587     -78.641 -96.717 -36.967  1.00142.17           C
ATOM   2685  CG  PRO Q 587     -78.842 -97.966 -36.183  1.00142.17           C
ATOM   2686  CD  PRO Q 587     -78.614 -97.578 -34.755  1.00142.17           C
ATOM   2687  N   ALA Q 588     -77.136 -93.798 -37.206  1.00150.70           N
ATOM   2688  CA  ALA Q 588     -77.198 -92.346 -37.298  1.00150.70           C
ATOM   2689  C   ALA Q 588     -78.561 -91.888 -37.799  1.00150.70           C
ATOM   2690  O   ALA Q 588     -79.242 -92.588 -38.549  1.00150.70           O
ATOM   2691  CB  ALA Q 588     -76.100 -91.824 -38.226  1.00150.70           C
ATOM   2692  N   THR Q 589     -78.964 -90.695 -37.359  1.00167.02           N
ATOM   2693  CA  THR Q 589     -80.251 -90.121 -37.732  1.00167.02           C
ATOM   2694  C   THR Q 589     -80.089 -88.679 -38.203  1.00167.02           C
ATOM   2695  O   THR Q 589     -78.967 -88.213 -38.423  1.00167.02           O
ATOM   2696  CB  THR Q 589     -81.236 -90.173 -36.560  1.00167.02           C
ATOM   2697  OG1 THR Q 589     -80.601 -89.673 -35.377  1.00167.02           O
ATOM   2698  CG2 THR Q 589     -81.732 -91.595 -36.315  1.00167.02           C
ATOM   2699  N   THR Q 590     -81.214 -87.977 -38.372  1.00175.46           N
ATOM   2700  CA  THR Q 590     -81.170 -86.541 -38.645  1.00175.46           C
ATOM   2701  C   THR Q 590     -80.641 -85.776 -37.436  1.00175.46           C
ATOM   2702  O   THR Q 590     -79.848 -84.837 -37.579  1.00175.46           O
ATOM   2703  CB  THR Q 590     -82.568 -86.050 -39.042  1.00175.46           C
ATOM   2704  OG1 THR Q 590     -82.970 -86.686 -40.262  1.00175.46           O
ATOM   2705  CG2 THR Q 590     -82.604 -84.537 -39.236  1.00175.46           C
ATOM   2706  N   LEU Q 591     -81.002 -86.218 -36.233  1.00175.21           N
ATOM   2707  CA  LEU Q 591     -80.605 -85.569 -34.991  1.00175.21           C
ATOM   2708  C   LEU Q 591     -79.230 -86.021 -34.504  1.00175.21           C
ATOM   2709  O   LEU Q 591     -78.947 -85.939 -33.303  1.00175.21           O
ATOM   2710  CB  LEU Q 591     -81.649 -85.827 -33.899  1.00175.21           C
ATOM   2711  CG  LEU Q 591     -82.933 -84.990 -33.886  1.00175.21           C
ATOM   2712  CD1 LEU Q 591     -83.997 -85.567 -34.812  1.00175.21           C
ATOM   2713  CD2 LEU Q 591     -83.468 -84.857 -32.467  1.00175.21           C
ATOM   2714  N   TYR Q 592     -78.377 -86.504 -35.405  1.00155.47           N
ATOM   2715  CA  TYR Q 592     -77.076 -87.028 -35.027  1.00155.47           C
ATOM   2716  C   TYR Q 592     -76.016 -85.940 -34.903  1.00155.47           C
ATOM   2717  O   TYR Q 592     -75.045 -86.127 -34.168  1.00155.47           O
ATOM   2718  CB  TYR Q 592     -76.631 -88.074 -36.054  1.00155.47           C
ATOM   2719  CG  TYR Q 592     -75.648 -89.094 -35.538  1.00155.47           C
ATOM   2720  CD1 TYR Q 592     -76.043 -90.054 -34.612  1.00155.47           C
ATOM   2721  CD2 TYR Q 592     -74.335 -89.120 -35.994  1.00155.47           C
ATOM   2722  CE1 TYR Q 592     -75.148 -90.987 -34.124  1.00155.47           C
ATOM   2723  CE2 TYR Q 592     -73.435 -90.064 -35.526  1.00155.47           C
ATOM   2724  CZ  TYR Q 592     -73.847 -90.991 -34.587  1.00155.47           C
ATOM   2725  OH  TYR Q 592     -72.966 -91.939 -34.131  1.00155.47           O
ATOM   2726  N   GLN Q 593     -76.191 -84.807 -35.589  1.00147.53           N
ATOM   2727  CA  GLN Q 593     -75.140 -83.795 -35.665  1.00147.53           C
ATOM   2728  C   GLN Q 593     -75.120 -82.857 -34.464  1.00147.53           C
ATOM   2729  O   GLN Q 593     -74.035 -82.473 -34.007  1.00147.53           O
ATOM   2730  CB  GLN Q 593     -75.293 -82.978 -36.954  1.00147.53           C
ATOM   2731  CG  GLN Q 593     -74.118 -82.050 -37.243  1.00147.53           C
ATOM   2732  CD  GLN Q 593     -74.423 -81.025 -38.316  1.00147.53           C
ATOM   2733  OE1 GLN Q 593     -74.828 -81.368 -39.425  1.00147.53           O
ATOM   2734  NE2 GLN Q 593     -74.228 -79.752 -37.986  1.00147.53           N
ATOM   2735  N   HIS Q 594     -76.288 -82.479 -33.933  1.00173.37           N
ATOM   2736  CA  HIS Q 594     -76.335 -81.435 -32.913  1.00173.37           C
ATOM   2737  C   HIS Q 594     -75.796 -81.905 -31.570  1.00173.37           C
ATOM   2738  O   HIS Q 594     -75.379 -81.070 -30.759  1.00173.37           O
ATOM   2739  CB  HIS Q 594     -77.765 -80.911 -32.738  1.00173.37           C
ATOM   2740  CG  HIS Q 594     -78.674 -81.840 -31.996  1.00173.37           C
ATOM   2741  ND1 HIS Q 594     -79.353 -82.869 -32.607  1.00173.37           N
ATOM   2742  CD2 HIS Q 594     -79.028 -81.877 -30.689  1.00173.37           C
ATOM   2743  CE1 HIS Q 594     -80.084 -83.508 -31.708  1.00173.37           C
ATOM   2744  NE2 HIS Q 594     -79.899 -82.927 -30.536  1.00173.37           N
ATOM   2745  N   ASN Q 595     -75.789 -83.214 -31.317  1.00162.78           N
ATOM   2746  CA  ASN Q 595     -75.153 -83.726 -30.108  1.00162.78           C
ATOM   2747  C   ASN Q 595     -73.657 -83.932 -30.300  1.00162.78           C
ATOM   2748  O   ASN Q 595     -72.900 -83.881 -29.323  1.00162.78           O
ATOM   2749  CB  ASN Q 595     -75.807 -85.040 -29.677  1.00162.78           C
ATOM   2750  CG  ASN Q 595     -77.302 -84.909 -29.473  1.00162.78           C
ATOM   2751  OD1 ASN Q 595     -78.093 -85.467 -30.233  1.00162.78           O
ATOM   2752  ND2 ASN Q 595     -77.698 -84.168 -28.445  1.00162.78           N
ATOM   2753  N   LEU Q 596     -73.214 -84.162 -31.541  1.00163.60           N
ATOM   2754  CA  LEU Q 596     -71.799 -84.424 -31.776  1.00163.60           C
ATOM   2755  C   LEU Q 596     -70.961 -83.158 -31.676  1.00163.60           C
ATOM   2756  O   LEU Q 596     -69.772 -83.232 -31.341  1.00163.60           O
ATOM   2757  CB  LEU Q 596     -71.599 -85.088 -33.140  1.00163.60           C
ATOM   2758  CG  LEU Q 596     -71.926 -86.581 -33.234  1.00163.60           C
ATOM   2759  CD1 LEU Q 596     -71.398 -87.167 -34.534  1.00163.60           C
ATOM   2760  CD2 LEU Q 596     -71.401 -87.359 -32.036  1.00163.60           C
ATOM   2761  N   THR Q 597     -71.549 -81.996 -31.967  1.00156.08           N
ATOM   2762  CA  THR Q 597     -70.844 -80.747 -31.715  1.00156.08           C
ATOM   2763  C   THR Q 597     -70.739 -80.467 -30.223  1.00156.08           C
ATOM   2764  O   THR Q 597     -69.739 -79.898 -29.770  1.00156.08           O
ATOM   2765  CB  THR Q 597     -71.540 -79.587 -32.426  1.00156.08           C
ATOM   2766  OG1 THR Q 597     -72.931 -79.574 -32.073  1.00156.08           O
ATOM   2767  CG2 THR Q 597     -71.403 -79.728 -33.934  1.00156.08           C
ATOM   2768  N   GLY Q 598     -71.745 -80.869 -29.446  1.00167.41           N
ATOM   2769  CA  GLY Q 598     -71.669 -80.712 -28.006  1.00167.41           C
ATOM   2770  C   GLY Q 598     -70.744 -81.718 -27.347  1.00167.41           C
ATOM   2771  O   GLY Q 598     -70.113 -81.413 -26.332  1.00167.41           O
ATOM   2772  N   ILE Q 599     -70.648 -82.924 -27.910  1.00161.65           N
ATOM   2773  CA  ILE Q 599     -69.733 -83.916 -27.359  1.00161.65           C
ATOM   2774  C   ILE Q 599     -68.305 -83.677 -27.843  1.00161.65           C
ATOM   2775  O   ILE Q 599     -67.359 -84.205 -27.243  1.00161.65           O
ATOM   2776  CB  ILE Q 599     -70.219 -85.343 -27.683  1.00161.65           C
ATOM   2777  CG1 ILE Q 599     -69.779 -86.328 -26.596  1.00161.65           C
ATOM   2778  CG2 ILE Q 599     -69.721 -85.811 -29.036  1.00161.65           C
ATOM   2779  CD1 ILE Q 599     -70.356 -86.028 -25.231  1.00161.65           C
ATOM   2780  N   LEU Q 600     -68.118 -82.882 -28.898  1.00154.82           N
ATOM   2781  CA  LEU Q 600     -66.777 -82.441 -29.259  1.00154.82           C
ATOM   2782  C   LEU Q 600     -66.304 -81.334 -28.329  1.00154.82           C
ATOM   2783  O   LEU Q 600     -65.142 -81.314 -27.910  1.00154.82           O
ATOM   2784  CB  LEU Q 600     -66.746 -81.954 -30.708  1.00154.82           C
ATOM   2785  CG  LEU Q 600     -65.367 -81.541 -31.236  1.00154.82           C
ATOM   2786  CD1 LEU Q 600     -64.389 -82.705 -31.184  1.00154.82           C
ATOM   2787  CD2 LEU Q 600     -65.446 -80.943 -32.633  1.00154.82           C
ATOM   2788  N   GLU Q 601     -67.202 -80.410 -27.987  1.00161.22           N
ATOM   2789  CA  GLU Q 601     -66.820 -79.222 -27.238  1.00161.22           C
ATOM   2790  C   GLU Q 601     -66.596 -79.509 -25.758  1.00161.22           C
ATOM   2791  O   GLU Q 601     -65.777 -78.838 -25.122  1.00161.22           O
ATOM   2792  CB  GLU Q 601     -67.875 -78.133 -27.425  1.00161.22           C
ATOM   2793  CG  GLU Q 601     -67.801 -77.428 -28.769  1.00161.22           C
ATOM   2794  CD  GLU Q 601     -66.378 -77.075 -29.166  1.00161.22           C
ATOM   2795  OE1 GLU Q 601     -65.815 -76.127 -28.583  1.00161.22           O
ATOM   2796  OE2 GLU Q 601     -65.826 -77.740 -30.067  1.00161.22           O
ATOM   2797  N   THR Q 602     -67.308 -80.475 -25.186  1.00166.95           N
ATOM   2798  CA  THR Q 602     -67.038 -80.888 -23.817  1.00166.95           C
ATOM   2799  C   THR Q 602     -65.931 -81.928 -23.723  1.00166.95           C
ATOM   2800  O   THR Q 602     -65.536 -82.294 -22.612  1.00166.95           O
ATOM   2801  CB  THR Q 602     -68.313 -81.418 -23.149  1.00166.95           C
ATOM   2802  OG1 THR Q 602     -69.004 -82.291 -24.051  1.00166.95           O
ATOM   2803  CG2 THR Q 602     -69.220 -80.265 -22.742  1.00166.95           C
ATOM   2804  N   ALA Q 603     -65.423 -82.410 -24.859  1.00169.44           N
ATOM   2805  CA  ALA Q 603     -64.242 -83.265 -24.838  1.00169.44           C
ATOM   2806  C   ALA Q 603     -62.956 -82.454 -24.898  1.00169.44           C
ATOM   2807  O   ALA Q 603     -61.916 -82.917 -24.418  1.00169.44           O
ATOM   2808  CB  ALA Q 603     -64.286 -84.261 -25.996  1.00169.44           C
ATOM   2809  N   VAL Q 604     -63.004 -81.251 -25.476  1.00177.76           N
ATOM   2810  CA  VAL Q 604     -61.805 -80.427 -25.607  1.00177.76           C
ATOM   2811  C   VAL Q 604     -61.601 -79.482 -24.434  1.00177.76           C
ATOM   2812  O   VAL Q 604     -60.615 -78.732 -24.425  1.00177.76           O
ATOM   2813  CB  VAL Q 604     -61.826 -79.605 -26.912  1.00177.76           C
ATOM   2814  CG1 VAL Q 604     -61.854 -80.526 -28.121  1.00177.76           C
ATOM   2815  CG2 VAL Q 604     -63.004 -78.649 -26.928  1.00177.76           C
ATOM   2816  N   ARG Q 605     -62.499 -79.476 -23.450  1.00184.50           N
ATOM   2817  CA  ARG Q 605     -62.302 -78.676 -22.249  1.00184.50           C
ATOM   2818  C   ARG Q 605     -61.949 -79.508 -21.029  1.00184.50           C
ATOM   2819  O   ARG Q 605     -61.379 -78.973 -20.070  1.00184.50           O
ATOM   2820  CB  ARG Q 605     -63.545 -77.835 -21.954  1.00184.50           C
ATOM   2821  CG  ARG Q 605     -63.738 -76.769 -22.995  1.00184.50           C
ATOM   2822  CD  ARG Q 605     -64.891 -75.826 -22.717  1.00184.50           C
ATOM   2823  NE  ARG Q 605     -65.041 -74.928 -23.855  1.00184.50           N
ATOM   2824  CZ  ARG Q 605     -65.687 -75.246 -24.973  1.00184.50           C
ATOM   2825  NH1 ARG Q 605     -66.315 -76.405 -25.064  1.00184.50           N
ATOM   2826  NH2 ARG Q 605     -65.758 -74.380 -25.975  1.00184.50           N
ATOM   2827  N   ALA Q 606     -62.262 -80.803 -21.045  1.00189.29           N
ATOM   2828  CA  ALA Q 606     -61.789 -81.694 -19.997  1.00189.29           C
ATOM   2829  C   ALA Q 606     -60.303 -81.997 -20.130  1.00189.29           C
ATOM   2830  O   ALA Q 606     -59.679 -82.420 -19.153  1.00189.29           O
ATOM   2831  CB  ALA Q 606     -62.593 -82.995 -20.006  1.00189.29           C
ATOM   2832  N   THR Q 607     -59.726 -81.784 -21.314  1.00180.28           N
ATOM   2833  CA  THR Q 607     -58.320 -82.064 -21.564  1.00180.28           C
ATOM   2834  C   THR Q 607     -57.466 -80.810 -21.688  1.00180.28           C
ATOM   2835  O   THR Q 607     -56.240 -80.930 -21.794  1.00180.28           O
ATOM   2836  CB  THR Q 607     -58.165 -82.899 -22.842  1.00180.28           C
ATOM   2837  OG1 THR Q 607     -56.783 -83.237 -23.028  1.00180.28           O
ATOM   2838  CG2 THR Q 607     -58.654 -82.116 -24.052  1.00180.28           C
ATOM   2839  N   ASN Q 608     -58.064 -79.621 -21.679  1.00175.68           N
ATOM   2840  CA  ASN Q 608     -57.328 -78.397 -21.952  1.00175.68           C
ATOM   2841  C   ASN Q 608     -57.649 -77.317 -20.930  1.00175.68           C
ATOM   2842  O   ASN Q 608     -58.768 -77.223 -20.418  1.00175.68           O
ATOM   2843  CB  ASN Q 608     -57.638 -77.859 -23.351  1.00175.68           C
ATOM   2844  CG  ASN Q 608     -57.180 -78.796 -24.442  1.00175.68           C
ATOM   2845  OD1 ASN Q 608     -57.874 -78.998 -25.440  1.00175.68           O
ATOM   2846  ND2 ASN Q 608     -56.000 -79.375 -24.265  1.00175.68           N
ATOM   2847  N   ALA Q 609     -56.636 -76.499 -20.645  1.00186.26           N
ATOM   2848  CA  ALA Q 609     -56.809 -75.267 -19.889  1.00186.26           C
ATOM   2849  C   ALA Q 609     -56.047 -74.103 -20.502  1.00186.26           C
ATOM   2850  O   ALA Q 609     -56.102 -72.996 -19.957  1.00186.26           O
ATOM   2851  CB  ALA Q 609     -56.366 -75.462 -18.429  1.00186.26           C
ATOM   2852  N   GLN Q 610     -55.341 -74.316 -21.617  1.00179.91           N
ATOM   2853  CA  GLN Q 610     -54.590 -73.267 -22.289  1.00179.91           C
ATOM   2854  C   GLN Q 610     -54.827 -73.243 -23.792  1.00179.91           C
ATOM   2855  O   GLN Q 610     -54.326 -72.336 -24.464  1.00179.91           O
ATOM   2856  CB  GLN Q 610     -53.080 -73.425 -22.026  1.00179.91           C
ATOM   2857  CG  GLN Q 610     -52.387 -74.502 -22.873  1.00179.91           C
ATOM   2858  CD  GLN Q 610     -52.754 -75.917 -22.464  1.00179.91           C
ATOM   2859  OE1 GLN Q 610     -53.061 -76.180 -21.301  1.00179.91           O
ATOM   2860  NE2 GLN Q 610     -52.727 -76.836 -23.424  1.00179.91           N
ATOM   2861  N   PHE Q 611     -55.578 -74.200 -24.332  1.00158.58           N
ATOM   2862  CA  PHE Q 611     -55.799 -74.357 -25.762  1.00158.58           C
ATOM   2863  C   PHE Q 611     -56.855 -73.390 -26.298  1.00158.58           C
ATOM   2864  O   PHE Q 611     -57.099 -73.350 -27.510  1.00158.58           O
ATOM   2865  CB  PHE Q 611     -56.177 -75.818 -26.039  1.00158.58           C
ATOM   2866  CG  PHE Q 611     -56.161 -76.207 -27.486  1.00158.58           C
ATOM   2867  CD1 PHE Q 611     -54.979 -76.198 -28.209  1.00158.58           C
ATOM   2868  CD2 PHE Q 611     -57.329 -76.603 -28.116  1.00158.58           C
ATOM   2869  CE1 PHE Q 611     -54.967 -76.565 -29.544  1.00158.58           C
ATOM   2870  CE2 PHE Q 611     -57.327 -76.973 -29.446  1.00158.58           C
ATOM   2871  CZ  PHE Q 611     -56.143 -76.953 -30.160  1.00158.58           C
ATOM   2872  N   ASP Q 612     -57.480 -72.597 -25.425  1.00188.76           N
ATOM   2873  CA  ASP Q 612     -58.397 -71.557 -25.874  1.00188.76           C
ATOM   2874  C   ASP Q 612     -57.676 -70.390 -26.539  1.00188.76           C
ATOM   2875  O   ASP Q 612     -58.303 -69.647 -27.303  1.00188.76           O
ATOM   2876  CB  ASP Q 612     -59.226 -71.044 -24.694  1.00188.76           C
ATOM   2877  CG  ASP Q 612     -60.223 -72.071 -24.192  1.00188.76           C
ATOM   2878  OD1 ASP Q 612     -60.249 -73.193 -24.736  1.00188.76           O
ATOM   2879  OD2 ASP Q 612     -60.981 -71.754 -23.250  1.00188.76           O
ATOM   2880  N   ASN Q 613     -56.382 -70.213 -26.265  1.00183.25           N
ATOM   2881  CA  ASN Q 613     -55.582 -69.121 -26.809  1.00183.25           C
ATOM   2882  C   ASN Q 613     -55.297 -69.216 -28.315  1.00183.25           C
ATOM   2883  O   ASN Q 613     -55.433 -68.188 -28.995  1.00183.25           O
ATOM   2884  CB  ASN Q 613     -54.272 -68.988 -26.019  1.00183.25           C
ATOM   2885  CG  ASN Q 613     -53.697 -67.587 -26.073  1.00183.25           C
ATOM   2886  OD1 ASN Q 613     -54.430 -66.603 -26.152  1.00183.25           O
ATOM   2887  ND2 ASN Q 613     -52.372 -67.490 -26.028  1.00183.25           N
ATOM   2888  N   PRO Q 614     -54.892 -70.391 -28.919  1.00149.93           N
ATOM   2889  CA  PRO Q 614     -54.670 -70.377 -30.376  1.00149.93           C
ATOM   2890  C   PRO Q 614     -55.949 -70.348 -31.203  1.00149.93           C
ATOM   2891  O   PRO Q 614     -57.058 -70.240 -30.673  1.00149.93           O
ATOM   2892  CB  PRO Q 614     -53.885 -71.670 -30.635  1.00149.93           C
ATOM   2893  CG  PRO Q 614     -53.386 -72.102 -29.329  1.00149.93           C
ATOM   2894  CD  PRO Q 614     -54.418 -71.673 -28.361  1.00149.93           C
ATOM   2895  N   GLU Q 615     -55.786 -70.463 -32.521  1.00141.41           N
ATOM   2896  CA  GLU Q 615     -56.888 -70.339 -33.469  1.00141.41           C
ATOM   2897  C   GLU Q 615     -57.149 -71.665 -34.169  1.00141.41           C
ATOM   2898  O   GLU Q 615     -57.312 -71.712 -35.393  1.00141.41           O
ATOM   2899  CB  GLU Q 615     -56.584 -69.246 -34.496  1.00141.41           C
ATOM   2900  CG  GLU Q 615     -56.941 -67.840 -34.036  1.00141.41           C
ATOM   2901  CD  GLU Q 615     -55.848 -67.190 -33.204  1.00141.41           C
ATOM   2902  OE1 GLU Q 615     -54.781 -67.813 -33.013  1.00141.41           O
ATOM   2903  OE2 GLU Q 615     -56.056 -66.048 -32.744  1.00141.41           O
ATOM   2904  N   ILE Q 616     -57.181 -72.748 -33.394  1.00147.88           N
ATOM   2905  CA  ILE Q 616     -57.284 -74.091 -33.938  1.00147.88           C
ATOM   2906  C   ILE Q 616     -58.681 -74.683 -33.769  1.00147.88           C
ATOM   2907  O   ILE Q 616     -59.158 -75.382 -34.674  1.00147.88           O
ATOM   2908  CB  ILE Q 616     -56.213 -74.978 -33.262  1.00147.88           C
ATOM   2909  CG1 ILE Q 616     -54.833 -74.364 -33.518  1.00147.88           C
ATOM   2910  CG2 ILE Q 616     -56.261 -76.422 -33.764  1.00147.88           C
ATOM   2911  CD1 ILE Q 616     -53.680 -75.177 -33.009  1.00147.88           C
ATOM   2912  N   LEU Q 617     -59.372 -74.379 -32.661  1.00133.00           N
ATOM   2913  CA  LEU Q 617     -60.711 -74.908 -32.419  1.00133.00           C
ATOM   2914  C   LEU Q 617     -61.721 -74.397 -33.437  1.00133.00           C
ATOM   2915  O   LEU Q 617     -62.696 -75.094 -33.750  1.00133.00           O
ATOM   2916  CB  LEU Q 617     -61.168 -74.549 -31.004  1.00133.00           C
ATOM   2917  CG  LEU Q 617     -60.616 -75.384 -29.851  1.00133.00           C
ATOM   2918  CD1 LEU Q 617     -60.979 -74.752 -28.514  1.00133.00           C
ATOM   2919  CD2 LEU Q 617     -61.128 -76.814 -29.928  1.00133.00           C
ATOM   2920  N   LYS Q 618     -61.507 -73.199 -33.975  1.00128.34           N
ATOM   2921  CA  LYS Q 618     -62.355 -72.670 -35.031  1.00128.34           C
ATOM   2922  C   LYS Q 618     -61.966 -73.175 -36.414  1.00128.34           C
ATOM   2923  O   LYS Q 618     -62.732 -72.982 -37.363  1.00128.34           O
ATOM   2924  CB  LYS Q 618     -62.326 -71.140 -35.017  1.00128.34           C
ATOM   2925  CG  LYS Q 618     -62.753 -70.527 -33.691  1.00128.34           C
ATOM   2926  CD  LYS Q 618     -61.985 -69.249 -33.399  1.00128.34           C
ATOM   2927  CE  LYS Q 618     -60.511 -69.524 -33.160  1.00128.34           C
ATOM   2928  NZ  LYS Q 618     -60.287 -70.572 -32.125  1.00128.34           N
ATOM   2929  N   ARG Q 619     -60.803 -73.811 -36.553  1.00130.86           N
ATOM   2930  CA  ARG Q 619     -60.367 -74.383 -37.823  1.00130.86           C
ATOM   2931  C   ARG Q 619     -60.408 -75.908 -37.820  1.00130.86           C
ATOM   2932  O   ARG Q 619     -59.730 -76.546 -38.632  1.00130.86           O
ATOM   2933  CB  ARG Q 619     -58.968 -73.878 -38.194  1.00130.86           C
ATOM   2934  CG  ARG Q 619     -58.956 -72.559 -38.973  1.00130.86           C
ATOM   2935  CD  ARG Q 619     -59.221 -71.332 -38.116  1.00130.86           C
ATOM   2936  NE  ARG Q 619     -58.857 -70.101 -38.812  1.00130.86           N
ATOM   2937  CZ  ARG Q 619     -57.647 -69.551 -38.777  1.00130.86           C
ATOM   2938  NH1 ARG Q 619     -56.678 -70.121 -38.078  1.00130.86           N
ATOM   2939  NH2 ARG Q 619     -57.409 -68.431 -39.446  1.00130.86           N
ATOM   2940  N   LEU Q 620     -61.187 -76.498 -36.919  1.00129.82           N
ATOM   2941  CA  LEU Q 620     -61.486 -77.922 -36.932  1.00129.82           C
ATOM   2942  C   LEU Q 620     -62.962 -78.116 -36.634  1.00129.82           C
ATOM   2943  O   LEU Q 620     -63.525 -77.429 -35.776  1.00129.82           O
ATOM   2944  CB  LEU Q 620     -60.611 -78.707 -35.936  1.00129.82           C
ATOM   2945  CG  LEU Q 620     -60.700 -78.539 -34.415  1.00129.82           C
ATOM   2946  CD1 LEU Q 620     -61.632 -79.547 -33.733  1.00129.82           C
ATOM   2947  CD2 LEU Q 620     -59.288 -78.671 -33.862  1.00129.82           C
ATOM   2948  N   ASP Q 621     -63.589 -79.038 -37.361  1.00137.90           N
ATOM   2949  CA  ASP Q 621     -65.023 -79.280 -37.246  1.00137.90           C
ATOM   2950  C   ASP Q 621     -65.272 -80.781 -37.359  1.00137.90           C
ATOM   2951  O   ASP Q 621     -64.337 -81.585 -37.402  1.00137.90           O
ATOM   2952  CB  ASP Q 621     -65.796 -78.489 -38.312  1.00137.90           C
ATOM   2953  CG  ASP Q 621     -65.755 -76.993 -38.078  1.00137.90           C
ATOM   2954  OD1 ASP Q 621     -66.353 -76.530 -37.085  1.00137.90           O
ATOM   2955  OD2 ASP Q 621     -65.120 -76.280 -38.883  1.00137.90           O
ATOM   2956  N   VAL Q 622     -66.548 -81.156 -37.417  1.00135.07           N
ATOM   2957  CA  VAL Q 622     -66.975 -82.541 -37.567  1.00135.07           C
ATOM   2958  C   VAL Q 622     -67.460 -82.739 -38.998  1.00135.07           C
ATOM   2959  O   VAL Q 622     -68.307 -81.981 -39.483  1.00135.07           O
ATOM   2960  CB  VAL Q 622     -68.080 -82.905 -36.559  1.00135.07           C
ATOM   2961  CG1 VAL Q 622     -68.504 -84.359 -36.725  1.00135.07           C
ATOM   2962  CG2 VAL Q 622     -67.609 -82.649 -35.142  1.00135.07           C
ATOM   2963  N   ARG Q 623     -66.923 -83.754 -39.669  1.00121.17           N
ATOM   2964  CA  ARG Q 623     -67.285 -84.077 -41.041  1.00121.17           C
ATOM   2965  C   ARG Q 623     -68.065 -85.385 -41.059  1.00121.17           C
ATOM   2966  O   ARG Q 623     -67.653 -86.365 -40.428  1.00121.17           O
ATOM   2967  CB  ARG Q 623     -66.041 -84.181 -41.923  1.00121.17           C
ATOM   2968  CG  ARG Q 623     -66.329 -84.443 -43.391  1.00121.17           C
ATOM   2969  CD  ARG Q 623     -65.046 -84.417 -44.201  1.00121.17           C
ATOM   2970  NE  ARG Q 623     -63.963 -85.109 -43.509  1.00121.17           N
ATOM   2971  CZ  ARG Q 623     -62.678 -85.017 -43.841  1.00121.17           C
ATOM   2972  NH1 ARG Q 623     -62.322 -84.389 -44.951  1.00121.17           N
ATOM   2973  NH2 ARG Q 623     -61.767 -85.674 -43.137  1.00121.17           N
ATOM   2974  N   LEU Q 624     -69.184 -85.398 -41.777  1.00120.84           N
ATOM   2975  CA  LEU Q 624     -70.048 -86.568 -41.851  1.00120.84           C
ATOM   2976  C   LEU Q 624     -70.495 -86.768 -43.293  1.00120.84           C
ATOM   2977  O   LEU Q 624     -70.569 -85.816 -44.074  1.00120.84           O
ATOM   2978  CB  LEU Q 624     -71.265 -86.443 -40.916  1.00120.84           C
ATOM   2979  CG  LEU Q 624     -72.446 -85.509 -41.213  1.00120.84           C
ATOM   2980  CD1 LEU Q 624     -73.635 -85.913 -40.354  1.00120.84           C
ATOM   2981  CD2 LEU Q 624     -72.119 -84.039 -40.980  1.00120.84           C
ATOM   2982  N   LEU Q 625     -70.793 -88.019 -43.636  1.00129.61           N
ATOM   2983  CA  LEU Q 625     -71.059 -88.401 -45.013  1.00129.61           C
ATOM   2984  C   LEU Q 625     -72.555 -88.340 -45.323  1.00129.61           C
ATOM   2985  O   LEU Q 625     -73.378 -87.922 -44.504  1.00129.61           O
ATOM   2986  CB  LEU Q 625     -70.506 -89.800 -45.288  1.00129.61           C
ATOM   2987  CG  LEU Q 625     -69.068 -90.063 -44.839  1.00129.61           C
ATOM   2988  CD1 LEU Q 625     -68.716 -91.533 -45.005  1.00129.61           C
ATOM   2989  CD2 LEU Q 625     -68.096 -89.184 -45.611  1.00129.61           C
ATOM   2990  N   GLU Q 626     -72.909 -88.769 -46.534  1.00153.35           N
ATOM   2991  CA  GLU Q 626     -74.285 -88.817 -47.007  1.00153.35           C
ATOM   2992  C   GLU Q 626     -74.892 -90.213 -46.895  1.00153.35           C
ATOM   2993  O   GLU Q 626     -75.923 -90.487 -47.523  1.00153.35           O
ATOM   2994  CB  GLU Q 626     -74.354 -88.303 -48.451  1.00153.35           C
ATOM   2995  CG  GLU Q 626     -73.748 -89.228 -49.516  1.00153.35           C
ATOM   2996  CD  GLU Q 626     -72.270 -88.981 -49.759  1.00153.35           C
ATOM   2997  OE1 GLU Q 626     -71.614 -88.339 -48.912  1.00153.35           O
ATOM   2998  OE2 GLU Q 626     -71.763 -89.432 -50.807  1.00153.35           O
ATOM   2999  N   VAL Q 627     -74.289 -91.081 -46.078  1.00155.24           N
ATOM   3000  CA  VAL Q 627     -74.704 -92.476 -45.972  1.00155.24           C
ATOM   3001  C   VAL Q 627     -76.090 -92.564 -45.339  1.00155.24           C
ATOM   3002  O   VAL Q 627     -76.424 -91.803 -44.418  1.00155.24           O
ATOM   3003  CB  VAL Q 627     -73.637 -93.250 -45.172  1.00155.24           C
ATOM   3004  CG1 VAL Q 627     -74.057 -94.688 -44.860  1.00155.24           C
ATOM   3005  CG2 VAL Q 627     -72.312 -93.239 -45.923  1.00155.24           C
ATOM   3006  N   SER Q 628     -76.922 -93.463 -45.880  1.00172.39           N
ATOM   3007  CA  SER Q 628     -78.290 -93.679 -45.425  1.00172.39           C
ATOM   3008  C   SER Q 628     -78.319 -94.094 -43.950  1.00172.39           C
ATOM   3009  O   SER Q 628     -77.361 -94.692 -43.450  1.00172.39           O
ATOM   3010  CB  SER Q 628     -78.949 -94.757 -46.290  1.00172.39           C
ATOM   3011  OG  SER Q 628     -78.640 -96.056 -45.815  1.00172.39           O
ATOM   3012  N   PRO Q 629     -79.406 -93.801 -43.232  1.00174.22           N
ATOM   3013  CA  PRO Q 629     -79.460 -94.094 -41.791  1.00174.22           C
ATOM   3014  C   PRO Q 629     -79.545 -95.568 -41.417  1.00174.22           C
ATOM   3015  O   PRO Q 629     -79.705 -95.866 -40.231  1.00174.22           O
ATOM   3016  CB  PRO Q 629     -80.737 -93.357 -41.344  1.00174.22           C
ATOM   3017  CG  PRO Q 629     -81.537 -93.173 -42.572  1.00174.22           C
ATOM   3018  CD  PRO Q 629     -80.535 -92.943 -43.643  1.00174.22           C
ATOM   3019  N   GLY Q 630     -79.446 -96.502 -42.358  1.00161.92           N
ATOM   3020  CA  GLY Q 630     -79.448 -97.911 -42.024  1.00161.92           C
ATOM   3021  C   GLY Q 630     -78.062 -98.508 -41.902  1.00161.92           C
ATOM   3022  O   GLY Q 630     -77.835 -99.650 -42.317  1.00161.92           O
ATOM   3023  N   ASP Q 631     -77.123 -97.751 -41.341  1.00144.06           N
ATOM   3024  CA  ASP Q 631     -75.765 -98.224 -41.130  1.00144.06           C
ATOM   3025  C   ASP Q 631     -75.543 -98.547 -39.653  1.00144.06           C
ATOM   3026  O   ASP Q 631     -76.443 -98.419 -38.818  1.00144.06           O
ATOM   3027  CB  ASP Q 631     -74.750 -97.190 -41.631  1.00144.06           C
ATOM   3028  CG  ASP Q 631     -74.908 -95.829 -40.965  1.00144.06           C
ATOM   3029  OD1 ASP Q 631     -75.965 -95.569 -40.352  1.00144.06           O
ATOM   3030  OD2 ASP Q 631     -73.965 -95.018 -41.057  1.00144.06           O
ATOM   3031  N   THR Q 632     -74.322 -98.976 -39.330  1.00147.86           N
ATOM   3032  CA  THR Q 632     -73.972 -99.256 -37.945  1.00147.86           C
ATOM   3033  C   THR Q 632     -73.749 -97.989 -37.128  1.00147.86           C
ATOM   3034  O   THR Q 632     -73.814 -98.042 -35.897  1.00147.86           O
ATOM   3035  CB  THR Q 632     -72.726-100.144 -37.877  1.00147.86           C
ATOM   3036  OG1 THR Q 632     -72.339-100.329 -36.510  1.00147.86           O
ATOM   3037  CG2 THR Q 632     -71.573 -99.522 -38.655  1.00147.86           C
ATOM   3038  N   GLY Q 633     -73.488 -96.859 -37.784  1.00128.48           N
ATOM   3039  CA  GLY Q 633     -73.286 -95.604 -37.100  1.00128.48           C
ATOM   3040  C   GLY Q 633     -71.853 -95.284 -36.743  1.00128.48           C
ATOM   3041  O   GLY Q 633     -71.586 -94.169 -36.280  1.00128.48           O
ATOM   3042  N   TRP Q 634     -70.919 -96.214 -36.943  1.00110.25           N
ATOM   3043  CA  TRP Q 634     -69.530 -95.992 -36.562  1.00110.25           C
ATOM   3044  C   TRP Q 634     -68.722 -95.279 -37.639  1.00110.25           C
ATOM   3045  O   TRP Q 634     -67.793 -94.534 -37.311  1.00110.25           O
ATOM   3046  CB  TRP Q 634     -68.852 -97.327 -36.234  1.00110.25           C
ATOM   3047  CG  TRP Q 634     -69.004 -97.759 -34.806  1.00110.25           C
ATOM   3048  CD1 TRP Q 634     -70.023 -98.496 -34.279  1.00110.25           C
ATOM   3049  CD2 TRP Q 634     -68.100 -97.497 -33.726  1.00110.25           C
ATOM   3050  NE1 TRP Q 634     -69.816 -98.701 -32.937  1.00110.25           N
ATOM   3051  CE2 TRP Q 634     -68.642 -98.100 -32.572  1.00110.25           C
ATOM   3052  CE3 TRP Q 634     -66.890 -96.806 -33.620  1.00110.25           C
ATOM   3053  CZ2 TRP Q 634     -68.013 -98.033 -31.331  1.00110.25           C
ATOM   3054  CZ3 TRP Q 634     -66.265 -96.743 -32.385  1.00110.25           C
ATOM   3055  CH2 TRP Q 634     -66.829 -97.352 -31.256  1.00110.25           C
ATOM   3056  N   ASP Q 635     -69.050 -95.491 -38.913  1.00114.27           N
ATOM   3057  CA  ASP Q 635     -68.243 -94.985 -40.017  1.00114.27           C
ATOM   3058  C   ASP Q 635     -68.611 -93.568 -40.446  1.00114.27           C
ATOM   3059  O   ASP Q 635     -67.934 -93.010 -41.315  1.00114.27           O
ATOM   3060  CB  ASP Q 635     -68.359 -95.920 -41.227  1.00114.27           C
ATOM   3061  CG  ASP Q 635     -69.801 -96.171 -41.635  1.00114.27           C
ATOM   3062  OD1 ASP Q 635     -70.713 -95.868 -40.837  1.00114.27           O
ATOM   3063  OD2 ASP Q 635     -70.020 -96.673 -42.759  1.00114.27           O
ATOM   3064  N   VAL Q 636     -69.656 -92.979 -39.866  1.00115.77           N
ATOM   3065  CA  VAL Q 636     -70.095 -91.660 -40.310  1.00115.77           C
ATOM   3066  C   VAL Q 636     -69.244 -90.553 -39.675  1.00115.77           C
ATOM   3067  O   VAL Q 636     -68.991 -89.519 -40.306  1.00115.77           O
ATOM   3068  CB  VAL Q 636     -71.606 -91.504 -40.028  1.00115.77           C
ATOM   3069  CG1 VAL Q 636     -71.930 -91.727 -38.549  1.00115.77           C
ATOM   3070  CG2 VAL Q 636     -72.149 -90.160 -40.519  1.00115.77           C
ATOM   3071  N   PHE Q 637     -68.737 -90.768 -38.464  1.00123.41           N
ATOM   3072  CA  PHE Q 637     -68.047 -89.720 -37.726  1.00123.41           C
ATOM   3073  C   PHE Q 637     -66.606 -89.576 -38.198  1.00123.41           C
ATOM   3074  O   PHE Q 637     -65.875 -90.567 -38.310  1.00123.41           O
ATOM   3075  CB  PHE Q 637     -68.078 -90.027 -36.230  1.00123.41           C
ATOM   3076  CG  PHE Q 637     -67.151 -89.169 -35.413  1.00123.41           C
ATOM   3077  CD1 PHE Q 637     -67.407 -87.819 -35.238  1.00123.41           C
ATOM   3078  CD2 PHE Q 637     -66.026 -89.720 -34.812  1.00123.41           C
ATOM   3079  CE1 PHE Q 637     -66.554 -87.028 -34.483  1.00123.41           C
ATOM   3080  CE2 PHE Q 637     -65.172 -88.936 -34.059  1.00123.41           C
ATOM   3081  CZ  PHE Q 637     -65.436 -87.589 -33.894  1.00123.41           C
ATOM   3082  N   SER Q 638     -66.199 -88.334 -38.462  1.00122.18           N
ATOM   3083  CA  SER Q 638     -64.801 -88.008 -38.707  1.00122.18           C
ATOM   3084  C   SER Q 638     -64.592 -86.532 -38.404  1.00122.18           C
ATOM   3085  O   SER Q 638     -65.533 -85.734 -38.452  1.00122.18           O
ATOM   3086  CB  SER Q 638     -64.372 -88.307 -40.150  1.00122.18           C
ATOM   3087  OG  SER Q 638     -64.817 -87.293 -41.037  1.00122.18           O
ATOM   3088  N   LEU Q 639     -63.349 -86.182 -38.087  1.00122.74           N
ATOM   3089  CA  LEU Q 639     -62.955 -84.797 -37.886  1.00122.74           C
ATOM   3090  C   LEU Q 639     -62.218 -84.292 -39.121  1.00122.74           C
ATOM   3091  O   LEU Q 639     -61.519 -85.044 -39.803  1.00122.74           O
ATOM   3092  CB  LEU Q 639     -62.063 -84.652 -36.651  1.00122.74           C
ATOM   3093  CG  LEU Q 639     -62.722 -84.901 -35.292  1.00122.74           C
ATOM   3094  CD1 LEU Q 639     -61.682 -84.867 -34.183  1.00122.74           C
ATOM   3095  CD2 LEU Q 639     -63.833 -83.894 -35.025  1.00122.74           C
ATOM   3096  N   ASP Q 640     -62.389 -83.002 -39.410  1.00140.81           N
ATOM   3097  CA  ASP Q 640     -61.735 -82.377 -40.547  1.00140.81           C
ATOM   3098  C   ASP Q 640     -61.146 -81.041 -40.120  1.00140.81           C
ATOM   3099  O   ASP Q 640     -61.671 -80.368 -39.230  1.00140.81           O
ATOM   3100  CB  ASP Q 640     -62.699 -82.169 -41.721  1.00140.81           C
ATOM   3101  CG  ASP Q 640     -63.872 -81.279 -41.365  1.00140.81           C
ATOM   3102  OD1 ASP Q 640     -64.543 -81.556 -40.348  1.00140.81           O
ATOM   3103  OD2 ASP Q 640     -64.121 -80.298 -42.097  1.00140.81           O
ATOM   3104  N   TYR Q 641     -60.045 -80.666 -40.766  1.00138.89           N
ATOM   3105  CA  TYR Q 641     -59.372 -79.399 -40.498  1.00138.89           C
ATOM   3106  C   TYR Q 641     -59.897 -78.354 -41.479  1.00138.89           C
ATOM   3107  O   TYR Q 641     -59.665 -78.457 -42.688  1.00138.89           O
ATOM   3108  CB  TYR Q 641     -57.860 -79.554 -40.609  1.00138.89           C
ATOM   3109  CG  TYR Q 641     -57.081 -78.548 -39.794  1.00138.89           C
ATOM   3110  CD1 TYR Q 641     -56.864 -78.746 -38.435  1.00138.89           C
ATOM   3111  CD2 TYR Q 641     -56.561 -77.401 -40.384  1.00138.89           C
ATOM   3112  CE1 TYR Q 641     -56.154 -77.823 -37.683  1.00138.89           C
ATOM   3113  CE2 TYR Q 641     -55.847 -76.475 -39.641  1.00138.89           C
ATOM   3114  CZ  TYR Q 641     -55.650 -76.693 -38.292  1.00138.89           C
ATOM   3115  OH  TYR Q 641     -54.936 -75.777 -37.552  1.00138.89           O
ATOM   3116  N   HIS Q 642     -60.598 -77.356 -40.961  1.00125.75           N
ATOM   3117  CA  HIS Q 642     -61.207 -76.322 -41.781  1.00125.75           C
ATOM   3118  C   HIS Q 642     -60.203 -75.218 -42.095  1.00125.75           C
ATOM   3119  O   HIS Q 642     -59.289 -74.944 -41.316  1.00125.75           O
ATOM   3120  CB  HIS Q 642     -62.430 -75.730 -41.075  1.00125.75           C
ATOM   3121  CG  HIS Q 642     -63.310 -74.914 -41.968  1.00125.75           C
ATOM   3122  ND1 HIS Q 642     -63.633 -75.303 -43.250  1.00125.75           N
ATOM   3123  CD2 HIS Q 642     -63.935 -73.732 -41.763  1.00125.75           C
ATOM   3124  CE1 HIS Q 642     -64.420 -74.394 -43.796  1.00125.75           C
ATOM   3125  NE2 HIS Q 642     -64.619 -73.429 -42.917  1.00125.75           N
ATOM   3126  N   VAL Q 643     -60.379 -74.595 -43.261  1.00120.02           N
ATOM   3127  CA  VAL Q 643     -59.547 -73.482 -43.700  1.00120.02           C
ATOM   3128  C   VAL Q 643     -60.450 -72.386 -44.247  1.00120.02           C
ATOM   3129  O   VAL Q 643     -61.486 -72.661 -44.863  1.00120.02           O
ATOM   3130  CB  VAL Q 643     -58.507 -73.916 -44.765  1.00120.02           C
ATOM   3131  CG1 VAL Q 643     -57.369 -74.687 -44.119  1.00120.02           C
ATOM   3132  CG2 VAL Q 643     -59.163 -74.762 -45.847  1.00120.02           C
ATOM   3133  N   ASP Q 644     -60.078 -71.129 -43.992  1.00135.41           N
ATOM   3134  CA  ASP Q 644     -60.859 -69.999 -44.489  1.00135.41           C
ATOM   3135  C   ASP Q 644     -60.079 -69.104 -45.443  1.00135.41           C
ATOM   3136  O   ASP Q 644     -60.516 -68.911 -46.582  1.00135.41           O
ATOM   3137  CB  ASP Q 644     -61.416 -69.184 -43.309  1.00135.41           C
ATOM   3138  CG  ASP Q 644     -60.379 -68.905 -42.238  1.00135.41           C
ATOM   3139  OD1 ASP Q 644     -59.231 -69.379 -42.376  1.00135.41           O
ATOM   3140  OD2 ASP Q 644     -60.709 -68.200 -41.260  1.00135.41           O
ATOM   3141  N   GLY Q 645     -58.939 -68.557 -45.028  1.00125.39           N
ATOM   3142  CA  GLY Q 645     -58.287 -67.502 -45.771  1.00125.39           C
ATOM   3143  C   GLY Q 645     -56.895 -67.844 -46.259  1.00125.39           C
ATOM   3144  O   GLY Q 645     -56.714 -68.617 -47.203  1.00125.39           O
ATOM   3145  N   PRO Q 646     -55.875 -67.247 -45.631  1.00104.63           N
ATOM   3146  CA  PRO Q 646     -54.490 -67.521 -46.044  1.00104.63           C
ATOM   3147  C   PRO Q 646     -54.004 -68.911 -45.679  1.00104.63           C
ATOM   3148  O   PRO Q 646     -52.968 -69.343 -46.203  1.00104.63           O
ATOM   3149  CB  PRO Q 646     -53.682 -66.444 -45.307  1.00104.63           C
ATOM   3150  CG  PRO Q 646     -54.506 -66.111 -44.118  1.00104.63           C
ATOM   3151  CD  PRO Q 646     -55.943 -66.284 -44.516  1.00104.63           C
ATOM   3152  N   ILE Q 647     -54.710 -69.623 -44.797  1.00109.01           N
ATOM   3153  CA  ILE Q 647     -54.390 -71.024 -44.552  1.00109.01           C
ATOM   3154  C   ILE Q 647     -54.849 -71.870 -45.736  1.00109.01           C
ATOM   3155  O   ILE Q 647     -54.296 -72.948 -45.997  1.00109.01           O
ATOM   3156  CB  ILE Q 647     -55.025 -71.480 -43.220  1.00109.01           C
ATOM   3157  CG1 ILE Q 647     -54.749 -70.460 -42.112  1.00109.01           C
ATOM   3158  CG2 ILE Q 647     -54.449 -72.814 -42.764  1.00109.01           C
ATOM   3159  CD1 ILE Q 647     -53.272 -70.238 -41.814  1.00109.01           C
ATOM   3160  N   ALA Q 648     -55.834 -71.390 -46.496  1.00117.52           N
ATOM   3161  CA  ALA Q 648     -56.259 -72.063 -47.716  1.00117.52           C
ATOM   3162  C   ALA Q 648     -55.333 -71.806 -48.895  1.00117.52           C
ATOM   3163  O   ALA Q 648     -55.557 -72.367 -49.973  1.00117.52           O
ATOM   3164  CB  ALA Q 648     -57.689 -71.647 -48.082  1.00117.52           C
ATOM   3165  N   THR Q 649     -54.309 -70.962 -48.733  1.00102.54           N
ATOM   3166  CA  THR Q 649     -53.258 -70.878 -49.742  1.00102.54           C
ATOM   3167  C   THR Q 649     -52.399 -72.137 -49.726  1.00102.54           C
ATOM   3168  O   THR Q 649     -52.136 -72.737 -50.773  1.00102.54           O
ATOM   3169  CB  THR Q 649     -52.398 -69.634 -49.506  1.00102.54           C
ATOM   3170  OG1 THR Q 649     -53.218 -68.460 -49.580  1.00102.54           O
ATOM   3171  CG2 THR Q 649     -51.288 -69.538 -50.545  1.00102.54           C
ATOM   3172  N   VAL Q 650     -51.979 -72.563 -48.532  1.00 99.40           N
ATOM   3173  CA  VAL Q 650     -51.160 -73.763 -48.394  1.00 99.40           C
ATOM   3174  C   VAL Q 650     -52.008 -75.027 -48.365  1.00 99.40           C
ATOM   3175  O   VAL Q 650     -51.473 -76.132 -48.518  1.00 99.40           O
ATOM   3176  CB  VAL Q 650     -50.275 -73.585 -47.140  1.00 99.40           C
ATOM   3177  CG1 VAL Q 650     -51.097 -73.681 -45.859  1.00 99.40           C
ATOM   3178  CG2 VAL Q 650     -49.059 -74.514 -47.129  1.00 99.40           C
ATOM   3179  N   PHE Q 651     -53.326 -74.902 -48.212  1.00102.81           N
ATOM   3180  CA  PHE Q 651     -54.229 -76.048 -48.187  1.00102.81           C
ATOM   3181  C   PHE Q 651     -55.283 -75.886 -49.277  1.00102.81           C
ATOM   3182  O   PHE Q 651     -56.225 -75.100 -49.125  1.00102.81           O
ATOM   3183  CB  PHE Q 651     -54.888 -76.195 -46.815  1.00102.81           C
ATOM   3184  CG  PHE Q 651     -53.964 -76.714 -45.751  1.00102.81           C
ATOM   3185  CD1 PHE Q 651     -53.101 -77.768 -46.016  1.00102.81           C
ATOM   3186  CD2 PHE Q 651     -53.966 -76.157 -44.480  1.00102.81           C
ATOM   3187  CE1 PHE Q 651     -52.251 -78.251 -45.038  1.00102.81           C
ATOM   3188  CE2 PHE Q 651     -53.118 -76.636 -43.496  1.00102.81           C
ATOM   3189  CZ  PHE Q 651     -52.261 -77.687 -43.776  1.00102.81           C
ATOM   3190  N   THR Q 652     -55.124 -76.625 -50.372  1.00 96.21           N
ATOM   3191  CA  THR Q 652     -56.078 -76.644 -51.470  1.00 96.21           C
ATOM   3192  C   THR Q 652     -57.086 -77.780 -51.293  1.00 96.21           C
ATOM   3193  O   THR Q 652     -57.240 -78.345 -50.212  1.00 96.21           O
ATOM   3194  CB  THR Q 652     -55.356 -76.747 -52.808  1.00 96.21           C
ATOM   3195  OG1 THR Q 652     -56.313 -76.938 -53.858  1.00 96.21           O
ATOM   3196  CG2 THR Q 652     -54.372 -77.891 -52.790  1.00 96.21           C
ATOM   3197  N   ARG Q 653     -57.814 -78.102 -52.366  1.00 92.20           N
ATOM   3198  CA  ARG Q 653     -58.879 -79.096 -52.258  1.00 92.20           C
ATOM   3199  C   ARG Q 653     -58.328 -80.518 -52.197  1.00 92.20           C
ATOM   3200  O   ARG Q 653     -58.969 -81.399 -51.613  1.00 92.20           O
ATOM   3201  CB  ARG Q 653     -59.871 -78.903 -53.420  1.00 92.20           C
ATOM   3202  CG  ARG Q 653     -61.173 -79.739 -53.388  1.00 92.20           C
ATOM   3203  CD  ARG Q 653     -61.092 -81.068 -54.149  1.00 92.20           C
ATOM   3204  NE  ARG Q 653     -60.461 -80.915 -55.455  1.00 92.20           N
ATOM   3205  CZ  ARG Q 653     -61.077 -80.445 -56.537  1.00 92.20           C
ATOM   3206  NH1 ARG Q 653     -62.382 -80.197 -56.509  1.00 92.20           N
ATOM   3207  NH2 ARG Q 653     -60.416 -80.326 -57.680  1.00 92.20           N
ATOM   3208  N   GLU Q 654     -57.142 -80.769 -52.761  1.00 81.24           N
ATOM   3209  CA  GLU Q 654     -56.650 -82.144 -52.805  1.00 81.24           C
ATOM   3210  C   GLU Q 654     -56.079 -82.618 -51.473  1.00 81.24           C
ATOM   3211  O   GLU Q 654     -55.880 -83.827 -51.305  1.00 81.24           O
ATOM   3212  CB  GLU Q 654     -55.596 -82.323 -53.908  1.00 81.24           C
ATOM   3213  CG  GLU Q 654     -54.402 -81.372 -53.871  1.00 81.24           C
ATOM   3214  CD  GLU Q 654     -53.272 -81.836 -52.960  1.00 81.24           C
ATOM   3215  OE1 GLU Q 654     -53.169 -83.055 -52.704  1.00 81.24           O
ATOM   3216  OE2 GLU Q 654     -52.490 -80.976 -52.497  1.00 81.24           O
ATOM   3217  N   CYS Q 655     -55.803 -81.717 -50.528  1.00 86.56           N
ATOM   3218  CA  CYS Q 655     -55.086 -82.138 -49.329  1.00 86.56           C
ATOM   3219  C   CYS Q 655     -56.013 -82.854 -48.353  1.00 86.56           C
ATOM   3220  O   CYS Q 655     -55.739 -83.987 -47.939  1.00 86.56           O
ATOM   3221  CB  CYS Q 655     -54.409 -80.949 -48.638  1.00 86.56           C
ATOM   3222  SG  CYS Q 655     -55.492 -79.698 -47.949  1.00 86.56           S
ATOM   3223  N   MET Q 656     -57.125 -82.217 -47.974  1.00102.29           N
ATOM   3224  CA  MET Q 656     -58.013 -82.831 -46.995  1.00102.29           C
ATOM   3225  C   MET Q 656     -58.871 -83.943 -47.584  1.00102.29           C
ATOM   3226  O   MET Q 656     -59.458 -84.715 -46.815  1.00102.29           O
ATOM   3227  CB  MET Q 656     -58.935 -81.799 -46.337  1.00102.29           C
ATOM   3228  CG  MET Q 656     -60.008 -81.214 -47.242  1.00102.29           C
ATOM   3229  SD  MET Q 656     -59.398 -80.053 -48.468  1.00102.29           S
ATOM   3230  CE  MET Q 656     -58.988 -78.669 -47.405  1.00102.29           C
ATOM   3231  N   SER Q 657     -58.972 -84.041 -48.914  1.00 95.90           N
ATOM   3232  CA  SER Q 657     -59.648 -85.188 -49.510  1.00 95.90           C
ATOM   3233  C   SER Q 657     -58.838 -86.460 -49.313  1.00 95.90           C
ATOM   3234  O   SER Q 657     -59.407 -87.556 -49.234  1.00 95.90           O
ATOM   3235  CB  SER Q 657     -59.896 -84.948 -51.000  1.00 95.90           C
ATOM   3236  OG  SER Q 657     -58.734 -84.441 -51.632  1.00 95.90           O
ATOM   3237  N   HIS Q 658     -57.513 -86.334 -49.227  1.00 82.46           N
ATOM   3238  CA  HIS Q 658     -56.665 -87.466 -48.876  1.00 82.46           C
ATOM   3239  C   HIS Q 658     -56.631 -87.681 -47.369  1.00 82.46           C
ATOM   3240  O   HIS Q 658     -56.453 -88.817 -46.913  1.00 82.46           O
ATOM   3241  CB  HIS Q 658     -55.246 -87.249 -49.408  1.00 82.46           C
ATOM   3242  CG  HIS Q 658     -55.171 -87.018 -50.889  1.00 82.46           C
ATOM   3243  ND1 HIS Q 658     -56.221 -87.271 -51.744  1.00 82.46           N
ATOM   3244  CD2 HIS Q 658     -54.165 -86.539 -51.661  1.00 82.46           C
ATOM   3245  CE1 HIS Q 658     -55.863 -86.967 -52.979  1.00 82.46           C
ATOM   3246  NE2 HIS Q 658     -54.622 -86.521 -52.955  1.00 82.46           N
ATOM   3247  N   TYR Q 659     -56.806 -86.609 -46.590  1.00 90.53           N
ATOM   3248  CA  TYR Q 659     -56.827 -86.723 -45.135  1.00 90.53           C
ATOM   3249  C   TYR Q 659     -58.082 -87.392 -44.596  1.00 90.53           C
ATOM   3250  O   TYR Q 659     -58.068 -87.851 -43.448  1.00 90.53           O
ATOM   3251  CB  TYR Q 659     -56.665 -85.348 -44.485  1.00 90.53           C
ATOM   3252  CG  TYR Q 659     -55.285 -84.746 -44.613  1.00 90.53           C
ATOM   3253  CD1 TYR Q 659     -54.162 -85.557 -44.721  1.00 90.53           C
ATOM   3254  CD2 TYR Q 659     -55.103 -83.369 -44.588  1.00 90.53           C
ATOM   3255  CE1 TYR Q 659     -52.892 -85.014 -44.801  1.00 90.53           C
ATOM   3256  CE2 TYR Q 659     -53.839 -82.814 -44.680  1.00 90.53           C
ATOM   3257  CZ  TYR Q 659     -52.740 -83.642 -44.784  1.00 90.53           C
ATOM   3258  OH  TYR Q 659     -51.481 -83.096 -44.885  1.00 90.53           O
ATOM   3259  N   LEU Q 660     -59.168 -87.444 -45.372  1.00102.33           N
ATOM   3260  CA  LEU Q 660     -60.316 -88.243 -44.951  1.00102.33           C
ATOM   3261  C   LEU Q 660     -59.966 -89.726 -44.995  1.00102.33           C
ATOM   3262  O   LEU Q 660     -60.394 -90.503 -44.134  1.00102.33           O
ATOM   3263  CB  LEU Q 660     -61.522 -87.958 -45.851  1.00102.33           C
ATOM   3264  CG  LEU Q 660     -62.964 -88.267 -45.402  1.00102.33           C
ATOM   3265  CD1 LEU Q 660     -63.936 -87.388 -46.182  1.00102.33           C
ATOM   3266  CD2 LEU Q 660     -63.387 -89.730 -45.519  1.00102.33           C
ATOM   3267  N   ARG Q 661     -59.165 -90.119 -45.984  1.00100.01           N
ATOM   3268  CA  ARG Q 661     -58.843 -91.521 -46.215  1.00100.01           C
ATOM   3269  C   ARG Q 661     -57.845 -92.044 -45.191  1.00100.01           C
ATOM   3270  O   ARG Q 661     -57.955 -93.193 -44.744  1.00100.01           O
ATOM   3271  CB  ARG Q 661     -58.288 -91.686 -47.627  1.00100.01           C
ATOM   3272  CG  ARG Q 661     -59.215 -91.226 -48.750  1.00100.01           C
ATOM   3273  CD  ARG Q 661     -60.077 -92.358 -49.297  1.00100.01           C
ATOM   3274  NE  ARG Q 661     -61.153 -92.751 -48.389  1.00100.01           N
ATOM   3275  CZ  ARG Q 661     -62.365 -92.206 -48.390  1.00100.01           C
ATOM   3276  NH1 ARG Q 661     -62.627 -91.168 -49.174  1.00100.01           N
ATOM   3277  NH2 ARG Q 661     -63.285 -92.629 -47.536  1.00100.01           N
ATOM   3278  N   VAL Q 662     -56.862 -91.224 -44.815  1.00 92.62           N
ATOM   3279  CA  VAL Q 662     -55.915 -91.628 -43.782  1.00 92.62           C
ATOM   3280  C   VAL Q 662     -56.563 -91.578 -42.401  1.00 92.62           C
ATOM   3281  O   VAL Q 662     -56.084 -92.237 -41.469  1.00 92.62           O
ATOM   3282  CB  VAL Q 662     -54.643 -90.754 -43.862  1.00 92.62           C
ATOM   3283  CG1 VAL Q 662     -54.887 -89.347 -43.329  1.00 92.62           C
ATOM   3284  CG2 VAL Q 662     -53.450 -91.417 -43.169  1.00 92.62           C
ATOM   3285  N   PHE Q 663     -57.668 -90.844 -42.253  1.00 90.12           N
ATOM   3286  CA  PHE Q 663     -58.360 -90.808 -40.975  1.00 90.12           C
ATOM   3287  C   PHE Q 663     -59.149 -92.087 -40.730  1.00 90.12           C
ATOM   3288  O   PHE Q 663     -59.139 -92.608 -39.611  1.00 90.12           O
ATOM   3289  CB  PHE Q 663     -59.291 -89.593 -40.907  1.00 90.12           C
ATOM   3290  CG  PHE Q 663     -59.837 -89.327 -39.534  1.00 90.12           C
ATOM   3291  CD1 PHE Q 663     -59.074 -88.649 -38.595  1.00 90.12           C
ATOM   3292  CD2 PHE Q 663     -61.108 -89.756 -39.179  1.00 90.12           C
ATOM   3293  CE1 PHE Q 663     -59.569 -88.400 -37.325  1.00 90.12           C
ATOM   3294  CE2 PHE Q 663     -61.607 -89.513 -37.910  1.00 90.12           C
ATOM   3295  CZ  PHE Q 663     -60.838 -88.833 -36.983  1.00 90.12           C
ATOM   3296  N   ASN Q 664     -59.818 -92.608 -41.768  1.00 94.85           N
ATOM   3297  CA  ASN Q 664     -60.750 -93.724 -41.589  1.00 94.85           C
ATOM   3298  C   ASN Q 664     -60.032 -95.014 -41.212  1.00 94.85           C
ATOM   3299  O   ASN Q 664     -60.566 -95.816 -40.436  1.00 94.85           O
ATOM   3300  CB  ASN Q 664     -61.573 -93.942 -42.860  1.00 94.85           C
ATOM   3301  CG  ASN Q 664     -62.651 -92.896 -43.043  1.00 94.85           C
ATOM   3302  OD1 ASN Q 664     -62.945 -92.120 -42.133  1.00 94.85           O
ATOM   3303  ND2 ASN Q 664     -63.267 -92.885 -44.221  1.00 94.85           N
ATOM   3304  N   PHE Q 665     -58.833 -95.236 -41.750  1.00 91.10           N
ATOM   3305  CA  PHE Q 665     -58.061 -96.400 -41.331  1.00 91.10           C
ATOM   3306  C   PHE Q 665     -57.509 -96.207 -39.926  1.00 91.10           C
ATOM   3307  O   PHE Q 665     -57.443 -97.158 -39.138  1.00 91.10           O
ATOM   3308  CB  PHE Q 665     -56.928 -96.675 -42.318  1.00 91.10           C
ATOM   3309  CG  PHE Q 665     -56.206 -97.968 -42.061  1.00 91.10           C
ATOM   3310  CD1 PHE Q 665     -56.909 -99.113 -41.714  1.00 91.10           C
ATOM   3311  CD2 PHE Q 665     -54.825 -98.035 -42.152  1.00 91.10           C
ATOM   3312  CE1 PHE Q 665     -56.246-100.304 -41.472  1.00 91.10           C
ATOM   3313  CE2 PHE Q 665     -54.155 -99.220 -41.910  1.00 91.10           C
ATOM   3314  CZ  PHE Q 665     -54.867-100.357 -41.571  1.00 91.10           C
ATOM   3315  N   LEU Q 666     -57.114 -94.979 -39.591  1.00 86.88           N
ATOM   3316  CA  LEU Q 666     -56.585 -94.710 -38.263  1.00 86.88           C
ATOM   3317  C   LEU Q 666     -57.687 -94.611 -37.219  1.00 86.88           C
ATOM   3318  O   LEU Q 666     -57.458 -94.954 -36.053  1.00 86.88           O
ATOM   3319  CB  LEU Q 666     -55.754 -93.425 -38.288  1.00 86.88           C
ATOM   3320  CG  LEU Q 666     -54.808 -93.174 -37.112  1.00 86.88           C
ATOM   3321  CD1 LEU Q 666     -54.035 -94.431 -36.746  1.00 86.88           C
ATOM   3322  CD2 LEU Q 666     -53.853 -92.055 -37.469  1.00 86.88           C
ATOM   3323  N   TRP Q 667     -58.880 -94.147 -37.608  1.00 93.07           N
ATOM   3324  CA  TRP Q 667     -60.021 -94.201 -36.702  1.00 93.07           C
ATOM   3325  C   TRP Q 667     -60.452 -95.638 -36.447  1.00 93.07           C
ATOM   3326  O   TRP Q 667     -60.802 -95.992 -35.319  1.00 93.07           O
ATOM   3327  CB  TRP Q 667     -61.186 -93.379 -37.254  1.00 93.07           C
ATOM   3328  CG  TRP Q 667     -62.441 -93.486 -36.448  1.00 93.07           C
ATOM   3329  CD1 TRP Q 667     -63.559 -94.197 -36.770  1.00 93.07           C
ATOM   3330  CD2 TRP Q 667     -62.698 -92.881 -35.177  1.00 93.07           C
ATOM   3331  NE1 TRP Q 667     -64.503 -94.064 -35.782  1.00 93.07           N
ATOM   3332  CE2 TRP Q 667     -64.001 -93.261 -34.791  1.00 93.07           C
ATOM   3333  CE3 TRP Q 667     -61.960 -92.054 -34.327  1.00 93.07           C
ATOM   3334  CZ2 TRP Q 667     -64.579 -92.843 -33.594  1.00 93.07           C
ATOM   3335  CZ3 TRP Q 667     -62.536 -91.637 -33.138  1.00 93.07           C
ATOM   3336  CH2 TRP Q 667     -63.833 -92.033 -32.784  1.00 93.07           C
ATOM   3337  N   ARG Q 668     -60.419 -96.481 -37.482  1.00 82.29           N
ATOM   3338  CA  ARG Q 668     -60.741 -97.889 -37.294  1.00 82.29           C
ATOM   3339  C   ARG Q 668     -59.644 -98.635 -36.549  1.00 82.29           C
ATOM   3340  O   ARG Q 668     -59.926 -99.671 -35.936  1.00 82.29           O
ATOM   3341  CB  ARG Q 668     -61.006 -98.562 -38.642  1.00 82.29           C
ATOM   3342  CG  ARG Q 668     -62.412 -98.333 -39.171  1.00 82.29           C
ATOM   3343  CD  ARG Q 668     -62.625 -99.009 -40.514  1.00 82.29           C
ATOM   3344  NE  ARG Q 668     -64.034 -99.014 -40.896  1.00 82.29           N
ATOM   3345  CZ  ARG Q 668     -64.476 -99.242 -42.127  1.00 82.29           C
ATOM   3346  NH1 ARG Q 668     -63.619 -99.389 -43.127  1.00 82.29           N
ATOM   3347  NH2 ARG Q 668     -65.779 -99.237 -42.374  1.00 82.29           N
ATOM   3348  N   ALA Q 669     -58.405 -98.137 -36.588  1.00 79.57           N
ATOM   3349  CA  ALA Q 669     -57.352 -98.726 -35.771  1.00 79.57           C
ATOM   3350  C   ALA Q 669     -57.585 -98.443 -34.292  1.00 79.57           C
ATOM   3351  O   ALA Q 669     -57.362 -99.313 -33.443  1.00 79.57           O
ATOM   3352  CB  ALA Q 669     -55.986 -98.199 -36.210  1.00 79.57           C
ATOM   3353  N   LYS Q 670     -58.042 -97.232 -33.968  1.00 83.82           N
ATOM   3354  CA  LYS Q 670     -58.400 -96.911 -32.595  1.00 83.82           C
ATOM   3355  C   LYS Q 670     -59.787 -97.420 -32.228  1.00 83.82           C
ATOM   3356  O   LYS Q 670     -60.073 -97.588 -31.037  1.00 83.82           O
ATOM   3357  CB  LYS Q 670     -58.320 -95.398 -32.375  1.00 83.82           C
ATOM   3358  CG  LYS Q 670     -56.897 -94.861 -32.332  1.00 83.82           C
ATOM   3359  CD  LYS Q 670     -56.121 -95.409 -31.146  1.00 83.82           C
ATOM   3360  CE  LYS Q 670     -56.679 -94.898 -29.829  1.00 83.82           C
ATOM   3361  NZ  LYS Q 670     -56.670 -93.411 -29.769  1.00 83.82           N
ATOM   3362  N   ARG Q 671     -60.652 -97.655 -33.221  1.00 90.74           N
ATOM   3363  CA  ARG Q 671     -61.929 -98.315 -32.960  1.00 90.74           C
ATOM   3364  C   ARG Q 671     -61.715 -99.745 -32.491  1.00 90.74           C
ATOM   3365  O   ARG Q 671     -62.363-100.196 -31.538  1.00 90.74           O
ATOM   3366  CB  ARG Q 671     -62.803 -98.300 -34.213  1.00 90.74           C
ATOM   3367  CG  ARG Q 671     -64.098 -99.090 -34.089  1.00 90.74           C
ATOM   3368  CD  ARG Q 671     -64.782 -99.252 -35.436  1.00 90.74           C
ATOM   3369  NE  ARG Q 671     -65.005 -97.972 -36.106  1.00 90.74           N
ATOM   3370  CZ  ARG Q 671     -65.474 -97.852 -37.343  1.00 90.74           C
ATOM   3371  NH1 ARG Q 671     -65.770 -98.933 -38.049  1.00 90.74           N
ATOM   3372  NH2 ARG Q 671     -65.645 -96.650 -37.874  1.00 90.74           N
ATOM   3373  N   MET Q 672     -60.807-100.472 -33.154  1.00 75.57           N
ATOM   3374  CA  MET Q 672     -60.477-101.831 -32.741  1.00 75.57           C
ATOM   3375  C   MET Q 672     -59.840-101.846 -31.359  1.00 75.57           C
ATOM   3376  O   MET Q 672     -60.118-102.746 -30.558  1.00 75.57           O
ATOM   3377  CB  MET Q 672     -59.537-102.479 -33.757  1.00 75.57           C
ATOM   3378  CG  MET Q 672     -60.187-102.848 -35.077  1.00 75.57           C
ATOM   3379  SD  MET Q 672     -58.975-102.955 -36.410  1.00 75.57           S
ATOM   3380  CE  MET Q 672     -57.862-104.199 -35.758  1.00 75.57           C
ATOM   3381  N   GLU Q 673     -59.004-100.845 -31.063  1.00 81.11           N
ATOM   3382  CA  GLU Q 673     -58.308-100.774 -29.780  1.00 81.11           C
ATOM   3383  C   GLU Q 673     -59.277-100.588 -28.619  1.00 81.11           C
ATOM   3384  O   GLU Q 673     -59.116-101.210 -27.559  1.00 81.11           O
ATOM   3385  CB  GLU Q 673     -57.286 -99.633 -29.821  1.00 81.11           C
ATOM   3386  CG  GLU Q 673     -56.675 -99.241 -28.477  1.00 81.11           C
ATOM   3387  CD  GLU Q 673     -55.853-100.346 -27.850  1.00 81.11           C
ATOM   3388  OE1 GLU Q 673     -56.072-100.647 -26.660  1.00 81.11           O
ATOM   3389  OE2 GLU Q 673     -54.987-100.912 -28.548  1.00 81.11           O
ATOM   3390  N   TYR Q 674     -60.309 -99.771 -28.806  1.00 99.19           N
ATOM   3391  CA  TYR Q 674     -61.205 -99.464 -27.701  1.00 99.19           C
ATOM   3392  C   TYR Q 674     -62.309-100.505 -27.529  1.00 99.19           C
ATOM   3393  O   TYR Q 674     -62.863-100.621 -26.433  1.00 99.19           O
ATOM   3394  CB  TYR Q 674     -61.809 -98.067 -27.895  1.00 99.19           C
ATOM   3395  CG  TYR Q 674     -62.627 -97.575 -26.719  1.00 99.19           C
ATOM   3396  CD1 TYR Q 674     -62.006 -97.240 -25.519  1.00 99.19           C
ATOM   3397  CD2 TYR Q 674     -64.008 -97.455 -26.801  1.00 99.19           C
ATOM   3398  CE1 TYR Q 674     -62.733 -96.764 -24.445  1.00 99.19           C
ATOM   3399  CE2 TYR Q 674     -64.748 -97.002 -25.719  1.00 99.19           C
ATOM   3400  CZ  TYR Q 674     -64.103 -96.652 -24.548  1.00 99.19           C
ATOM   3401  OH  TYR Q 674     -64.839 -96.230 -23.465  1.00 99.19           O
ATOM   3402  N   ILE Q 675     -62.624-101.279 -28.571  1.00 85.57           N
ATOM   3403  CA  ILE Q 675     -63.599-102.348 -28.375  1.00 85.57           C
ATOM   3404  C   ILE Q 675     -62.934-103.590 -27.787  1.00 85.57           C
ATOM   3405  O   ILE Q 675     -63.586-104.369 -27.085  1.00 85.57           O
ATOM   3406  CB  ILE Q 675     -64.355-102.674 -29.679  1.00 85.57           C
ATOM   3407  CG1 ILE Q 675     -63.412-103.202 -30.763  1.00 85.57           C
ATOM   3408  CG2 ILE Q 675     -65.126-101.459 -30.169  1.00 85.57           C
ATOM   3409  CD1 ILE Q 675     -64.103-104.033 -31.811  1.00 85.57           C
ATOM   3410  N   LEU Q 676     -61.637-103.796 -28.042  1.00 77.55           N
ATOM   3411  CA  LEU Q 676     -60.929-104.851 -27.332  1.00 77.55           C
ATOM   3412  C   LEU Q 676     -60.564-104.420 -25.920  1.00 77.55           C
ATOM   3413  O   LEU Q 676     -60.286-105.279 -25.076  1.00 77.55           O
ATOM   3414  CB  LEU Q 676     -59.687-105.297 -28.123  1.00 77.55           C
ATOM   3415  CG  LEU Q 676     -58.424-104.454 -28.366  1.00 77.55           C
ATOM   3416  CD1 LEU Q 676     -57.425-104.533 -27.233  1.00 77.55           C
ATOM   3417  CD2 LEU Q 676     -57.756-104.870 -29.673  1.00 77.55           C
ATOM   3418  N   THR Q 677     -60.524-103.111 -25.673  1.00 86.69           N
ATOM   3419  CA  THR Q 677     -60.416-102.594 -24.314  1.00 86.69           C
ATOM   3420  C   THR Q 677     -61.619-103.015 -23.480  1.00 86.69           C
ATOM   3421  O   THR Q 677     -61.469-103.442 -22.328  1.00 86.69           O
ATOM   3422  CB  THR Q 677     -60.279-101.067 -24.363  1.00 86.69           C
ATOM   3423  OG1 THR Q 677     -58.993-100.714 -24.879  1.00 86.69           O
ATOM   3424  CG2 THR Q 677     -60.455-100.432 -22.985  1.00 86.69           C
ATOM   3425  N   ASP Q 678     -62.817-102.950 -24.071  1.00 86.35           N
ATOM   3426  CA  ASP Q 678     -64.033-103.319 -23.355  1.00 86.35           C
ATOM   3427  C   ASP Q 678     -64.101-104.821 -23.103  1.00 86.35           C
ATOM   3428  O   ASP Q 678     -64.598-105.258 -22.056  1.00 86.35           O
ATOM   3429  CB  ASP Q 678     -65.263-102.856 -24.140  1.00 86.35           C
ATOM   3430  CG  ASP Q 678     -65.752-101.490 -23.703  1.00 86.35           C
ATOM   3431  OD1 ASP Q 678     -65.040-100.821 -22.924  1.00 86.35           O
ATOM   3432  OD2 ASP Q 678     -66.850-101.081 -24.139  1.00 86.35           O
ATOM   3433  N   ILE Q 679     -63.598-105.630 -24.038  1.00 76.99           N
ATOM   3434  CA  ILE Q 679     -63.644-107.075 -23.839  1.00 76.99           C
ATOM   3435  C   ILE Q 679     -62.516-107.540 -22.921  1.00 76.99           C
ATOM   3436  O   ILE Q 679     -62.628-108.606 -22.301  1.00 76.99           O
ATOM   3437  CB  ILE Q 679     -63.637-107.810 -25.195  1.00 76.99           C
ATOM   3438  CG1 ILE Q 679     -64.208-109.219 -25.052  1.00 76.99           C
ATOM   3439  CG2 ILE Q 679     -62.241-107.923 -25.773  1.00 76.99           C
ATOM   3440  CD1 ILE Q 679     -65.625-109.233 -24.579  1.00 76.99           C
ATOM   3441  N   TRP Q 680     -61.445-106.756 -22.777  1.00 82.04           N
ATOM   3442  CA  TRP Q 680     -60.421-107.108 -21.802  1.00 82.04           C
ATOM   3443  C   TRP Q 680     -60.897-106.807 -20.388  1.00 82.04           C
ATOM   3444  O   TRP Q 680     -60.606-107.563 -19.453  1.00 82.04           O
ATOM   3445  CB  TRP Q 680     -59.117-106.370 -22.090  1.00 82.04           C
ATOM   3446  CG  TRP Q 680     -58.027-106.785 -21.156  1.00 82.04           C
ATOM   3447  CD1 TRP Q 680     -57.625-106.135 -20.026  1.00 82.04           C
ATOM   3448  CD2 TRP Q 680     -57.215-107.960 -21.256  1.00 82.04           C
ATOM   3449  NE1 TRP Q 680     -56.603-106.830 -19.423  1.00 82.04           N
ATOM   3450  CE2 TRP Q 680     -56.334-107.953 -20.158  1.00 82.04           C
ATOM   3451  CE3 TRP Q 680     -57.144-109.016 -22.171  1.00 82.04           C
ATOM   3452  CZ2 TRP Q 680     -55.391-108.957 -19.949  1.00 82.04           C
ATOM   3453  CZ3 TRP Q 680     -56.209-110.014 -21.964  1.00 82.04           C
ATOM   3454  CH2 TRP Q 680     -55.344-109.977 -20.861  1.00 82.04           C
ATOM   3455  N   LYS Q 681     -61.624-105.699 -20.212  1.00 92.91           N
ATOM   3456  CA  LYS Q 681     -62.268-105.451 -18.931  1.00 92.91           C
ATOM   3457  C   LYS Q 681     -63.431-106.412 -18.714  1.00 92.91           C
ATOM   3458  O   LYS Q 681     -63.737-106.761 -17.568  1.00 92.91           O
ATOM   3459  CB  LYS Q 681     -62.741-104.001 -18.850  1.00 92.91           C
ATOM   3460  CG  LYS Q 681     -63.061-103.533 -17.438  1.00 92.91           C
ATOM   3461  CD  LYS Q 681     -61.868-103.741 -16.517  1.00 92.91           C
ATOM   3462  CE  LYS Q 681     -62.309-104.028 -15.092  1.00 92.91           C
ATOM   3463  NZ  LYS Q 681     -61.192-104.577 -14.274  1.00 92.91           N
ATOM   3464  N   GLY Q 682     -64.064-106.865 -19.799  1.00 85.45           N
ATOM   3465  CA  GLY Q 682     -65.079-107.893 -19.702  1.00 85.45           C
ATOM   3466  C   GLY Q 682     -64.540-109.253 -19.317  1.00 85.45           C
ATOM   3467  O   GLY Q 682     -65.304-110.097 -18.837  1.00 85.45           O
ATOM   3468  N   HIS Q 683     -63.243-109.488 -19.530  1.00 78.50           N
ATOM   3469  CA  HIS Q 683     -62.611-110.699 -19.015  1.00 78.50           C
ATOM   3470  C   HIS Q 683     -62.548-110.672 -17.494  1.00 78.50           C
ATOM   3471  O   HIS Q 683     -62.882-111.661 -16.829  1.00 78.50           O
ATOM   3472  CB  HIS Q 683     -61.203-110.846 -19.592  1.00 78.50           C
ATOM   3473  CG  HIS Q 683     -61.179-111.206 -21.046  1.00 78.50           C
ATOM   3474  ND1 HIS Q 683     -60.040-111.100 -21.813  1.00 78.50           N
ATOM   3475  CD2 HIS Q 683     -62.144-111.680 -21.865  1.00 78.50           C
ATOM   3476  CE1 HIS Q 683     -60.308-111.486 -23.047  1.00 78.50           C
ATOM   3477  NE2 HIS Q 683     -61.579-111.843 -23.107  1.00 78.50           N
ATOM   3478  N   MET Q 684     -62.124-109.545 -16.926  1.00 90.87           N
ATOM   3479  CA  MET Q 684     -61.910-109.447 -15.493  1.00 90.87           C
ATOM   3480  C   MET Q 684     -63.183-109.106 -14.730  1.00 90.87           C
ATOM   3481  O   MET Q 684     -63.194-109.204 -13.500  1.00 90.87           O
ATOM   3482  CB  MET Q 684     -60.837-108.397 -15.206  1.00 90.87           C
ATOM   3483  CG  MET Q 684     -59.561-108.613 -16.002  1.00 90.87           C
ATOM   3484  SD  MET Q 684     -58.880-110.271 -15.834  1.00 90.87           S
ATOM   3485  CE  MET Q 684     -57.601-110.230 -17.088  1.00 90.87           C
ATOM   3486  N   CYS Q 685     -64.247-108.706 -15.427  1.00102.76           N
ATOM   3487  CA  CYS Q 685     -65.500-108.375 -14.755  1.00102.76           C
ATOM   3488  C   CYS Q 685     -66.299-109.625 -14.419  1.00102.76           C
ATOM   3489  O   CYS Q 685     -66.691-109.827 -13.264  1.00102.76           O
ATOM   3490  CB  CYS Q 685     -66.332-107.434 -15.631  1.00102.76           C
ATOM   3491  SG  CYS Q 685     -68.032-107.201 -15.066  1.00102.76           S
ATOM   3492  N   ASN Q 686     -66.551-110.477 -15.417  1.00104.01           N
ATOM   3493  CA  ASN Q 686     -67.393-111.644 -15.198  1.00104.01           C
ATOM   3494  C   ASN Q 686     -66.680-112.737 -14.415  1.00104.01           C
ATOM   3495  O   ASN Q 686     -67.348-113.538 -13.754  1.00104.01           O
ATOM   3496  CB  ASN Q 686     -67.890-112.195 -16.539  1.00104.01           C
ATOM   3497  CG  ASN Q 686     -66.827-112.983 -17.286  1.00104.01           C
ATOM   3498  OD1 ASN Q 686     -65.673-112.564 -17.376  1.00104.01           O
ATOM   3499  ND2 ASN Q 686     -67.216-114.130 -17.830  1.00104.01           N
ATOM   3500  N   ALA Q 687     -65.342-112.775 -14.461  1.00105.28           N
ATOM   3501  CA  ALA Q 687     -64.599-113.843 -13.802  1.00105.28           C
ATOM   3502  C   ALA Q 687     -64.640-113.714 -12.284  1.00105.28           C
ATOM   3503  O   ALA Q 687     -64.633-114.730 -11.579  1.00105.28           O
ATOM   3504  CB  ALA Q 687     -63.153-113.857 -14.290  1.00105.28           C
ATOM   3505  N   LYS Q 688     -64.689-112.486 -11.767  1.00113.32           N
ATOM   3506  CA  LYS Q 688     -64.747-112.290 -10.323  1.00113.32           C
ATOM   3507  C   LYS Q 688     -66.112-112.636  -9.745  1.00113.32           C
ATOM   3508  O   LYS Q 688     -66.216-112.890  -8.541  1.00113.32           O
ATOM   3509  CB  LYS Q 688     -64.394-110.846  -9.969  1.00113.32           C
ATOM   3510  CG  LYS Q 688     -63.009-110.409 -10.417  1.00113.32           C
ATOM   3511  CD  LYS Q 688     -61.920-111.259  -9.791  1.00113.32           C
ATOM   3512  CE  LYS Q 688     -60.540-110.765 -10.199  1.00113.32           C
ATOM   3513  NZ  LYS Q 688     -60.242-111.071 -11.627  1.00113.32           N
ATOM   3514  N   LEU Q 689     -67.161-112.655 -10.572  1.00113.96           N
ATOM   3515  CA  LEU Q 689     -68.512-112.885 -10.088  1.00113.96           C
ATOM   3516  C   LEU Q 689     -68.975-114.329 -10.232  1.00113.96           C
ATOM   3517  O   LEU Q 689     -69.964-114.705  -9.592  1.00113.96           O
ATOM   3518  CB  LEU Q 689     -69.502-111.966 -10.816  1.00113.96           C
ATOM   3519  CG  LEU Q 689     -69.343-110.468 -10.540  1.00113.96           C
ATOM   3520  CD1 LEU Q 689     -70.278-109.652 -11.418  1.00113.96           C
ATOM   3521  CD2 LEU Q 689     -69.577-110.161  -9.069  1.00113.96           C
ATOM   3522  N   LEU Q 690     -68.303-115.145 -11.044  1.00109.14           N
ATOM   3523  CA  LEU Q 690     -68.651-116.553 -11.174  1.00109.14           C
ATOM   3524  C   LEU Q 690     -67.789-117.453 -10.297  1.00109.14           C
ATOM   3525  O   LEU Q 690     -67.779-118.673 -10.500  1.00109.14           O
ATOM   3526  CB  LEU Q 690     -68.572-117.002 -12.640  1.00109.14           C
ATOM   3527  CG  LEU Q 690     -67.327-116.852 -13.519  1.00109.14           C
ATOM   3528  CD1 LEU Q 690     -66.411-118.072 -13.466  1.00109.14           C
ATOM   3529  CD2 LEU Q 690     -67.752-116.593 -14.958  1.00109.14           C
ATOM   3530  N   LYS Q 691     -67.072-116.886  -9.330  1.00121.22           N
ATOM   3531  CA  LYS Q 691     -66.293-117.688  -8.393  1.00121.22           C
ATOM   3532  C   LYS Q 691     -67.233-118.436  -7.454  1.00121.22           C
ATOM   3533  O   LYS Q 691     -67.992-117.819  -6.701  1.00121.22           O
ATOM   3534  CB  LYS Q 691     -65.339-116.797  -7.601  1.00121.22           C
ATOM   3535  CG  LYS Q 691     -64.364-116.007  -8.455  1.00121.22           C
ATOM   3536  CD  LYS Q 691     -63.523-116.919  -9.334  1.00121.22           C
ATOM   3537  CE  LYS Q 691     -62.180-116.284  -9.659  1.00121.22           C
ATOM   3538  NZ  LYS Q 691     -62.304-114.824  -9.931  1.00121.22           N
ATOM   3539  N   GLY Q 692     -67.177-119.765  -7.500  1.00123.48           N
ATOM   3540  CA  GLY Q 692     -68.064-120.585  -6.702  1.00123.48           C
ATOM   3541  C   GLY Q 692     -68.509-121.831  -7.440  1.00123.48           C
ATOM   3542  O   GLY Q 692     -68.981-122.792  -6.823  1.00123.48           O
ATOM   3543  N   MET Q 693     -68.367-121.824  -8.764  1.00121.08           N
ATOM   3544  CA  MET Q 693     -68.651-122.994  -9.580  1.00121.08           C
ATOM   3545  C   MET Q 693     -67.336-123.639  -9.992  1.00121.08           C
ATOM   3546  O   MET Q 693     -66.509-122.979 -10.644  1.00121.08           O
ATOM   3547  CB  MET Q 693     -69.473-122.618 -10.811  1.00121.08           C
ATOM   3548  CG  MET Q 693     -69.593-123.732 -11.837  1.00121.08           C
ATOM   3549  SD  MET Q 693     -71.139-123.659 -12.762  1.00121.08           S
ATOM   3550  CE  MET Q 693     -72.299-124.207 -11.511  1.00121.08           C
ATOM   3551  N   PRO Q 694     -67.093-124.907  -9.643  1.00122.54           N
ATOM   3552  CA  PRO Q 694     -65.793-125.519  -9.956  1.00122.54           C
ATOM   3553  C   PRO Q 694     -65.622-125.885 -11.419  1.00122.54           C
ATOM   3554  O   PRO Q 694     -64.482-126.082 -11.861  1.00122.54           O
ATOM   3555  CB  PRO Q 694     -65.776-126.776  -9.072  1.00122.54           C
ATOM   3556  CG  PRO Q 694     -67.219-127.130  -8.910  1.00122.54           C
ATOM   3557  CD  PRO Q 694     -67.994-125.835  -8.939  1.00122.54           C
ATOM   3558  N   GLU Q 695     -66.719-125.981 -12.176  1.00 97.23           N
ATOM   3559  CA  GLU Q 695     -66.637-126.420 -13.564  1.00 97.23           C
ATOM   3560  C   GLU Q 695     -66.156-125.277 -14.450  1.00 97.23           C
ATOM   3561  O   GLU Q 695     -65.184-125.417 -15.196  1.00 97.23           O
ATOM   3562  CB  GLU Q 695     -68.010-126.947 -14.012  1.00 97.23           C
ATOM   3563  CG  GLU Q 695     -68.183-127.351 -15.493  1.00 97.23           C
ATOM   3564  CD  GLU Q 695     -68.607-126.236 -16.432  1.00 97.23           C
ATOM   3565  OE1 GLU Q 695     -69.757-125.759 -16.355  1.00 97.23           O
ATOM   3566  OE2 GLU Q 695     -67.780-125.859 -17.280  1.00 97.23           O
ATOM   3567  N   LEU Q 696     -66.789-124.107 -14.321  1.00 95.96           N
ATOM   3568  CA  LEU Q 696     -66.469-122.901 -15.078  1.00 95.96           C
ATOM   3569  C   LEU Q 696     -65.147-122.248 -14.670  1.00 95.96           C
ATOM   3570  O   LEU Q 696     -64.816-121.191 -15.215  1.00 95.96           O
ATOM   3571  CB  LEU Q 696     -67.606-121.888 -14.923  1.00 95.96           C
ATOM   3572  CG  LEU Q 696     -68.899-122.097 -15.723  1.00 95.96           C
ATOM   3573  CD1 LEU Q 696     -69.951-121.058 -15.339  1.00 95.96           C
ATOM   3574  CD2 LEU Q 696     -68.633-122.062 -17.215  1.00 95.96           C
ATOM   3575  N   SER Q 697     -64.414-122.830 -13.716  1.00111.11           N
ATOM   3576  CA  SER Q 697     -63.083-122.345 -13.367  1.00111.11           C
ATOM   3577  C   SER Q 697     -62.108-122.499 -14.526  1.00111.11           C
ATOM   3578  O   SER Q 697     -61.624-121.511 -15.086  1.00111.11           O
ATOM   3579  CB  SER Q 697     -62.572-123.097 -12.138  1.00111.11           C
ATOM   3580  OG  SER Q 697     -61.211-122.796 -11.880  1.00111.11           O
ATOM   3581  N   GLY Q 698     -61.833-123.740 -14.925  1.00 99.51           N
ATOM   3582  CA  GLY Q 698     -60.898-123.996 -16.011  1.00 99.51           C
ATOM   3583  C   GLY Q 698     -61.467-123.805 -17.400  1.00 99.51           C
ATOM   3584  O   GLY Q 698     -60.748-123.973 -18.386  1.00 99.51           O
ATOM   3585  N   VAL Q 699     -62.749-123.460 -17.488  1.00 77.10           N
ATOM   3586  CA  VAL Q 699     -63.418-123.308 -18.771  1.00 77.10           C
ATOM   3587  C   VAL Q 699     -63.290-121.866 -19.264  1.00 77.10           C
ATOM   3588  O   VAL Q 699     -63.118-121.622 -20.464  1.00 77.10           O
ATOM   3589  CB  VAL Q 699     -64.874-123.802 -18.616  1.00 77.10           C
ATOM   3590  CG1 VAL Q 699     -65.813-123.202 -19.634  1.00 77.10           C
ATOM   3591  CG2 VAL Q 699     -64.895-125.303 -18.666  1.00 77.10           C
ATOM   3592  N   LEU Q 700     -63.335-120.904 -18.344  1.00 99.12           N
ATOM   3593  CA  LEU Q 700     -62.954-119.532 -18.650  1.00 99.12           C
ATOM   3594  C   LEU Q 700     -61.440-119.378 -18.788  1.00 99.12           C
ATOM   3595  O   LEU Q 700     -60.968-118.436 -19.441  1.00 99.12           O
ATOM   3596  CB  LEU Q 700     -63.482-118.590 -17.553  1.00 99.12           C
ATOM   3597  CG  LEU Q 700     -63.223-117.082 -17.548  1.00 99.12           C
ATOM   3598  CD1 LEU Q 700     -64.506-116.322 -17.227  1.00 99.12           C
ATOM   3599  CD2 LEU Q 700     -62.088-116.667 -16.615  1.00 99.12           C
ATOM   3600  N   HIS Q 701     -60.670-120.305 -18.205  1.00105.39           N
ATOM   3601  CA  HIS Q 701     -59.216-120.165 -18.146  1.00105.39           C
ATOM   3602  C   HIS Q 701     -58.574-120.354 -19.516  1.00105.39           C
ATOM   3603  O   HIS Q 701     -57.701-119.573 -19.912  1.00105.39           O
ATOM   3604  CB  HIS Q 701     -58.639-121.167 -17.144  1.00105.39           C
ATOM   3605  CG  HIS Q 701     -57.180-121.445 -17.338  1.00105.39           C
ATOM   3606  ND1 HIS Q 701     -56.720-122.593 -17.941  1.00105.39           N
ATOM   3607  CD2 HIS Q 701     -56.083-120.726 -17.007  1.00105.39           C
ATOM   3608  CE1 HIS Q 701     -55.399-122.570 -17.976  1.00105.39           C
ATOM   3609  NE2 HIS Q 701     -54.987-121.448 -17.415  1.00105.39           N
ATOM   3610  N   GLN Q 702     -58.997-121.382 -20.257  1.00 92.75           N
ATOM   3611  CA  GLN Q 702     -58.337-121.676 -21.524  1.00 92.75           C
ATOM   3612  C   GLN Q 702     -58.779-120.733 -22.637  1.00 92.75           C
ATOM   3613  O   GLN Q 702     -58.008-120.474 -23.565  1.00 92.75           O
ATOM   3614  CB  GLN Q 702     -58.581-123.137 -21.922  1.00 92.75           C
ATOM   3615  CG  GLN Q 702     -60.040-123.546 -22.044  1.00 92.75           C
ATOM   3616  CD  GLN Q 702     -60.570-123.390 -23.458  1.00 92.75           C
ATOM   3617  OE1 GLN Q 702     -60.043-123.985 -24.399  1.00 92.75           O
ATOM   3618  NE2 GLN Q 702     -61.593-122.567 -23.620  1.00 92.75           N
ATOM   3619  N   CYS Q 703     -60.008-120.210 -22.569  1.00 75.93           N
ATOM   3620  CA  CYS Q 703     -60.446-119.258 -23.580  1.00 75.93           C
ATOM   3621  C   CYS Q 703     -59.846-117.883 -23.359  1.00 75.93           C
ATOM   3622  O   CYS Q 703     -59.784-117.090 -24.305  1.00 75.93           O
ATOM   3623  CB  CYS Q 703     -61.975-119.160 -23.613  1.00 75.93           C
ATOM   3624  SG  CYS Q 703     -62.738-118.426 -22.159  1.00 75.93           S
ATOM   3625  N   HIS Q 704     -59.401-117.584 -22.137  1.00 91.90           N
ATOM   3626  CA  HIS Q 704     -58.615-116.380 -21.906  1.00 91.90           C
ATOM   3627  C   HIS Q 704     -57.234-116.492 -22.539  1.00 91.90           C
ATOM   3628  O   HIS Q 704     -56.648-115.472 -22.920  1.00 91.90           O
ATOM   3629  CB  HIS Q 704     -58.487-116.106 -20.406  1.00 91.90           C
ATOM   3630  CG  HIS Q 704     -57.919-114.758 -20.085  1.00 91.90           C
ATOM   3631  ND1 HIS Q 704     -56.565-114.516 -20.032  1.00 91.90           N
ATOM   3632  CD2 HIS Q 704     -58.524-113.581 -19.797  1.00 91.90           C
ATOM   3633  CE1 HIS Q 704     -56.357-113.245 -19.731  1.00 91.90           C
ATOM   3634  NE2 HIS Q 704     -57.532-112.658 -19.581  1.00 91.90           N
ATOM   3635  N   ILE Q 705     -56.705-117.710 -22.659  1.00104.45           N
ATOM   3636  CA  ILE Q 705     -55.428-117.911 -23.342  1.00104.45           C
ATOM   3637  C   ILE Q 705     -55.588-117.687 -24.840  1.00104.45           C
ATOM   3638  O   ILE Q 705     -54.765-117.016 -25.474  1.00104.45           O
ATOM   3639  CB  ILE Q 705     -54.869-119.311 -23.033  1.00104.45           C
ATOM   3640  CG1 ILE Q 705     -54.826-119.553 -21.525  1.00104.45           C
ATOM   3641  CG2 ILE Q 705     -53.483-119.481 -23.636  1.00104.45           C
ATOM   3642  CD1 ILE Q 705     -54.488-120.980 -21.146  1.00104.45           C
ATOM   3643  N   LEU Q 706     -56.650-118.236 -25.428  1.00 95.45           N
ATOM   3644  CA  LEU Q 706     -56.894-118.050 -26.852  1.00 95.45           C
ATOM   3645  C   LEU Q 706     -57.406-116.653 -27.181  1.00 95.45           C
ATOM   3646  O   LEU Q 706     -57.298-116.226 -28.333  1.00 95.45           O
ATOM   3647  CB  LEU Q 706     -57.873-119.104 -27.367  1.00 95.45           C
ATOM   3648  CG  LEU Q 706     -57.204-120.416 -27.794  1.00 95.45           C
ATOM   3649  CD1 LEU Q 706     -58.223-121.539 -27.928  1.00 95.45           C
ATOM   3650  CD2 LEU Q 706     -56.423-120.230 -29.089  1.00 95.45           C
ATOM   3651  N   ALA Q 707     -57.959-115.938 -26.199  1.00 85.24           N
ATOM   3652  CA  ALA Q 707     -58.260-114.526 -26.412  1.00 85.24           C
ATOM   3653  C   ALA Q 707     -56.994-113.684 -26.339  1.00 85.24           C
ATOM   3654  O   ALA Q 707     -56.802-112.778 -27.158  1.00 85.24           O
ATOM   3655  CB  ALA Q 707     -59.284-114.034 -25.391  1.00 85.24           C
ATOM   3656  N   SER Q 708     -56.107-113.987 -25.383  1.00 98.58           N
ATOM   3657  CA  SER Q 708     -54.849-113.253 -25.256  1.00 98.58           C
ATOM   3658  C   SER Q 708     -53.880-113.563 -26.387  1.00 98.58           C
ATOM   3659  O   SER Q 708     -52.932-112.801 -26.596  1.00 98.58           O
ATOM   3660  CB  SER Q 708     -54.187-113.559 -23.912  1.00 98.58           C
ATOM   3661  OG  SER Q 708     -53.199-112.592 -23.599  1.00 98.58           O
ATOM   3662  N   GLU Q 709     -54.084-114.673 -27.105  1.00103.43           N
ATOM   3663  CA  GLU Q 709     -53.360-114.897 -28.348  1.00103.43           C
ATOM   3664  C   GLU Q 709     -53.735-113.854 -29.390  1.00103.43           C
ATOM   3665  O   GLU Q 709     -52.885-113.402 -30.166  1.00103.43           O
ATOM   3666  CB  GLU Q 709     -53.641-116.303 -28.876  1.00103.43           C
ATOM   3667  CG  GLU Q 709     -52.617-117.330 -28.446  1.00103.43           C
ATOM   3668  CD  GLU Q 709     -51.275-117.120 -29.116  1.00103.43           C
ATOM   3669  OE1 GLU Q 709     -50.258-117.528 -28.526  1.00103.43           O
ATOM   3670  OE2 GLU Q 709     -51.236-116.571 -30.239  1.00103.43           O
ATOM   3671  N   MET Q 710     -55.006-113.457 -29.416  1.00 89.25           N
ATOM   3672  CA  MET Q 710     -55.440-112.393 -30.304  1.00 89.25           C
ATOM   3673  C   MET Q 710     -55.224-111.010 -29.705  1.00 89.25           C
ATOM   3674  O   MET Q 710     -55.255-110.023 -30.442  1.00 89.25           O
ATOM   3675  CB  MET Q 710     -56.914-112.581 -30.664  1.00 89.25           C
ATOM   3676  CG  MET Q 710     -57.256-114.003 -31.073  1.00 89.25           C
ATOM   3677  SD  MET Q 710     -58.979-114.209 -31.558  1.00 89.25           S
ATOM   3678  CE  MET Q 710     -59.131-115.992 -31.490  1.00 89.25           C
ATOM   3679  N   VAL Q 711     -55.006-110.910 -28.394  1.00102.33           N
ATOM   3680  CA  VAL Q 711     -54.710-109.614 -27.794  1.00102.33           C
ATOM   3681  C   VAL Q 711     -53.270-109.210 -28.082  1.00102.33           C
ATOM   3682  O   VAL Q 711     -53.005-108.093 -28.542  1.00102.33           O
ATOM   3683  CB  VAL Q 711     -55.003-109.644 -26.281  1.00102.33           C
ATOM   3684  CG1 VAL Q 711     -54.403-108.431 -25.585  1.00102.33           C
ATOM   3685  CG2 VAL Q 711     -56.501-109.692 -26.033  1.00102.33           C
ATOM   3686  N   HIS Q 712     -52.322-110.116 -27.840  1.00116.73           N
ATOM   3687  CA  HIS Q 712     -50.910-109.786 -27.985  1.00116.73           C
ATOM   3688  C   HIS Q 712     -50.476-109.692 -29.442  1.00116.73           C
ATOM   3689  O   HIS Q 712     -49.547-108.938 -29.756  1.00116.73           O
ATOM   3690  CB  HIS Q 712     -50.053-110.818 -27.249  1.00116.73           C
ATOM   3691  CG  HIS Q 712     -50.317-110.883 -25.777  1.00116.73           C
ATOM   3692  ND1 HIS Q 712     -50.865-109.833 -25.070  1.00116.73           N
ATOM   3693  CD2 HIS Q 712     -50.114-111.875 -24.876  1.00116.73           C
ATOM   3694  CE1 HIS Q 712     -50.983-110.172 -23.799  1.00116.73           C
ATOM   3695  NE2 HIS Q 712     -50.535-111.407 -23.654  1.00116.73           N
ATOM   3696  N   PHE Q 713     -51.125-110.436 -30.344  1.00105.72           N
ATOM   3697  CA  PHE Q 713     -50.737-110.375 -31.752  1.00105.72           C
ATOM   3698  C   PHE Q 713     -51.274-109.128 -32.438  1.00105.72           C
ATOM   3699  O   PHE Q 713     -50.601-108.564 -33.308  1.00105.72           O
ATOM   3700  CB  PHE Q 713     -51.220-111.620 -32.494  1.00105.72           C
ATOM   3701  CG  PHE Q 713     -50.711-111.711 -33.905  1.00105.72           C
ATOM   3702  CD1 PHE Q 713     -49.350-111.670 -34.170  1.00105.72           C
ATOM   3703  CD2 PHE Q 713     -51.598-111.811 -34.966  1.00105.72           C
ATOM   3704  CE1 PHE Q 713     -48.879-111.746 -35.470  1.00105.72           C
ATOM   3705  CE2 PHE Q 713     -51.135-111.883 -36.270  1.00105.72           C
ATOM   3706  CZ  PHE Q 713     -49.774-111.854 -36.520  1.00105.72           C
ATOM   3707  N   ILE Q 714     -52.488-108.696 -32.081  1.00 91.76           N
ATOM   3708  CA  ILE Q 714     -53.036-107.459 -32.627  1.00 91.76           C
ATOM   3709  C   ILE Q 714     -52.256-106.256 -32.112  1.00 91.76           C
ATOM   3710  O   ILE Q 714     -51.957-105.329 -32.875  1.00 91.76           O
ATOM   3711  CB  ILE Q 714     -54.542-107.371 -32.300  1.00 91.76           C
ATOM   3712  CG1 ILE Q 714     -55.333-108.320 -33.206  1.00 91.76           C
ATOM   3713  CG2 ILE Q 714     -55.078-105.932 -32.365  1.00 91.76           C
ATOM   3714  CD1 ILE Q 714     -55.639-107.761 -34.574  1.00 91.76           C
ATOM   3715  N   HIS Q 715     -51.855-106.291 -30.837  1.00105.67           N
ATOM   3716  CA  HIS Q 715     -51.156-105.170 -30.211  1.00105.67           C
ATOM   3717  C   HIS Q 715     -49.795-104.913 -30.843  1.00105.67           C
ATOM   3718  O   HIS Q 715     -49.481-103.776 -31.215  1.00105.67           O
ATOM   3719  CB  HIS Q 715     -51.002-105.431 -28.717  1.00105.67           C
ATOM   3720  CG  HIS Q 715     -52.206-105.063 -27.916  1.00105.67           C
ATOM   3721  ND1 HIS Q 715     -52.217-105.091 -26.541  1.00105.67           N
ATOM   3722  CD2 HIS Q 715     -53.423-104.606 -28.291  1.00105.67           C
ATOM   3723  CE1 HIS Q 715     -53.397-104.695 -26.100  1.00105.67           C
ATOM   3724  NE2 HIS Q 715     -54.145-104.389 -27.144  1.00105.67           N
ATOM   3725  N   GLN Q 716     -48.979-105.959 -30.992  1.00139.17           N
ATOM   3726  CA  GLN Q 716     -47.606-105.760 -31.445  1.00139.17           C
ATOM   3727  C   GLN Q 716     -47.503-105.392 -32.918  1.00139.17           C
ATOM   3728  O   GLN Q 716     -46.430-104.960 -33.351  1.00139.17           O
ATOM   3729  CB  GLN Q 716     -46.765-107.007 -31.173  1.00139.17           C
ATOM   3730  CG  GLN Q 716     -47.156-108.222 -31.984  1.00139.17           C
ATOM   3731  CD  GLN Q 716     -46.298-109.421 -31.651  1.00139.17           C
ATOM   3732  OE1 GLN Q 716     -45.090-109.294 -31.454  1.00139.17           O
ATOM   3733  NE2 GLN Q 716     -46.916-110.594 -31.589  1.00139.17           N
ATOM   3734  N   MET Q 717     -48.575-105.542 -33.699  1.00106.09           N
ATOM   3735  CA  MET Q 717     -48.562-105.001 -35.050  1.00106.09           C
ATOM   3736  C   MET Q 717     -49.333-103.693 -35.182  1.00106.09           C
ATOM   3737  O   MET Q 717     -48.892-102.821 -35.929  1.00106.09           O
ATOM   3738  CB  MET Q 717     -49.085-106.033 -36.066  1.00106.09           C
ATOM   3739  CG  MET Q 717     -50.564-106.393 -36.014  1.00106.09           C
ATOM   3740  SD  MET Q 717     -50.944-107.710 -37.187  1.00106.09           S
ATOM   3741  CE  MET Q 717     -52.688-107.964 -36.881  1.00106.09           C
ATOM   3742  N   GLN Q 718     -50.439-103.499 -34.450  1.00 96.95           N
ATOM   3743  CA  GLN Q 718     -51.190-102.255 -34.596  1.00 96.95           C
ATOM   3744  C   GLN Q 718     -50.520-101.089 -33.889  1.00 96.95           C
ATOM   3745  O   GLN Q 718     -50.745 -99.936 -34.269  1.00 96.95           O
ATOM   3746  CB  GLN Q 718     -52.623-102.413 -34.079  1.00 96.95           C
ATOM   3747  CG  GLN Q 718     -53.516-103.266 -34.965  1.00 96.95           C
ATOM   3748  CD  GLN Q 718     -53.672-102.689 -36.357  1.00 96.95           C
ATOM   3749  OE1 GLN Q 718     -53.895-101.491 -36.525  1.00 96.95           O
ATOM   3750  NE2 GLN Q 718     -53.557-103.543 -37.368  1.00 96.95           N
ATOM   3751  N   TYR Q 719     -49.709-101.352 -32.865  1.00100.13           N
ATOM   3752  CA  TYR Q 719     -48.940-100.264 -32.272  1.00100.13           C
ATOM   3753  C   TYR Q 719     -47.738 -99.900 -33.129  1.00100.13           C
ATOM   3754  O   TYR Q 719     -47.279 -98.754 -33.094  1.00100.13           O
ATOM   3755  CB  TYR Q 719     -48.454-100.622 -30.864  1.00100.13           C
ATOM   3756  CG  TYR Q 719     -49.539-100.929 -29.856  1.00100.13           C
ATOM   3757  CD1 TYR Q 719     -50.808-100.372 -29.969  1.00100.13           C
ATOM   3758  CD2 TYR Q 719     -49.280-101.754 -28.766  1.00100.13           C
ATOM   3759  CE1 TYR Q 719     -51.791-100.640 -29.034  1.00100.13           C
ATOM   3760  CE2 TYR Q 719     -50.260-102.035 -27.835  1.00100.13           C
ATOM   3761  CZ  TYR Q 719     -51.511-101.472 -27.969  1.00100.13           C
ATOM   3762  OH  TYR Q 719     -52.491-101.755 -27.046  1.00100.13           O
ATOM   3763  N   TYR Q 720     -47.224-100.851 -33.907  1.00130.70           N
ATOM   3764  CA  TYR Q 720     -45.936-100.684 -34.556  1.00130.70           C
ATOM   3765  C   TYR Q 720     -46.050-100.217 -36.003  1.00130.70           C
ATOM   3766  O   TYR Q 720     -45.091 -99.635 -36.525  1.00130.70           O
ATOM   3767  CB  TYR Q 720     -45.152-102.001 -34.478  1.00130.70           C
ATOM   3768  CG  TYR Q 720     -43.705-101.920 -34.922  1.00130.70           C
ATOM   3769  CD1 TYR Q 720     -42.870-100.914 -34.442  1.00130.70           C
ATOM   3770  CD2 TYR Q 720     -43.166-102.863 -35.787  1.00130.70           C
ATOM   3771  CE1 TYR Q 720     -41.545-100.840 -34.833  1.00130.70           C
ATOM   3772  CE2 TYR Q 720     -41.842-102.799 -36.180  1.00130.70           C
ATOM   3773  CZ  TYR Q 720     -41.036-101.785 -35.702  1.00130.70           C
ATOM   3774  OH  TYR Q 720     -39.717-101.717 -36.094  1.00130.70           O
ATOM   3775  N   ILE Q 721     -47.192-100.435 -36.664  1.00109.48           N
ATOM   3776  CA  ILE Q 721     -47.297 -99.972 -38.045  1.00109.48           C
ATOM   3777  C   ILE Q 721     -47.640 -98.486 -38.101  1.00109.48           C
ATOM   3778  O   ILE Q 721     -47.196 -97.784 -39.010  1.00109.48           O
ATOM   3779  CB  ILE Q 721     -48.305-100.811 -38.861  1.00109.48           C
ATOM   3780  CG1 ILE Q 721     -49.715-100.768 -38.263  1.00109.48           C
ATOM   3781  CG2 ILE Q 721     -47.823-102.246 -38.996  1.00109.48           C
ATOM   3782  CD1 ILE Q 721     -50.812-101.055 -39.265  1.00109.48           C
ATOM   3783  N   THR Q 722     -48.412 -97.974 -37.140  1.00113.56           N
ATOM   3784  CA  THR Q 722     -48.801 -96.570 -37.175  1.00113.56           C
ATOM   3785  C   THR Q 722     -47.793 -95.668 -36.480  1.00113.56           C
ATOM   3786  O   THR Q 722     -47.763 -94.466 -36.764  1.00113.56           O
ATOM   3787  CB  THR Q 722     -50.190 -96.365 -36.554  1.00113.56           C
ATOM   3788  OG1 THR Q 722     -50.555 -94.982 -36.638  1.00113.56           O
ATOM   3789  CG2 THR Q 722     -50.215 -96.794 -35.095  1.00113.56           C
ATOM   3790  N   PHE Q 723     -46.969 -96.215 -35.588  1.00114.89           N
ATOM   3791  CA  PHE Q 723     -45.915 -95.424 -34.973  1.00114.89           C
ATOM   3792  C   PHE Q 723     -44.708 -95.284 -35.889  1.00114.89           C
ATOM   3793  O   PHE Q 723     -44.025 -94.254 -35.854  1.00114.89           O
ATOM   3794  CB  PHE Q 723     -45.510 -96.052 -33.635  1.00114.89           C
ATOM   3795  CG  PHE Q 723     -44.315 -95.412 -33.017  1.00114.89           C
ATOM   3796  CD1 PHE Q 723     -44.409 -94.156 -32.441  1.00114.89           C
ATOM   3797  CD2 PHE Q 723     -43.091 -96.064 -33.019  1.00114.89           C
ATOM   3798  CE1 PHE Q 723     -43.304 -93.565 -31.885  1.00114.89           C
ATOM   3799  CE2 PHE Q 723     -41.987 -95.476 -32.465  1.00114.89           C
ATOM   3800  CZ  PHE Q 723     -42.095 -94.228 -31.906  1.00114.89           C
ATOM   3801  N   GLU Q 724     -44.443 -96.294 -36.718  1.00128.52           N
ATOM   3802  CA  GLU Q 724     -43.300 -96.224 -37.622  1.00128.52           C
ATOM   3803  C   GLU Q 724     -43.557 -95.245 -38.759  1.00128.52           C
ATOM   3804  O   GLU Q 724     -42.661 -94.487 -39.142  1.00128.52           O
ATOM   3805  CB  GLU Q 724     -42.983 -97.616 -38.169  1.00128.52           C
ATOM   3806  CG  GLU Q 724     -41.578 -97.760 -38.724  1.00128.52           C
ATOM   3807  CD  GLU Q 724     -40.500 -97.649 -37.660  1.00128.52           C
ATOM   3808  OE1 GLU Q 724     -40.756 -98.030 -36.498  1.00128.52           O
ATOM   3809  OE2 GLU Q 724     -39.391 -97.177 -37.987  1.00128.52           O
ATOM   3810  N   VAL Q 725     -44.776 -95.245 -39.305  1.00118.41           N
ATOM   3811  CA  VAL Q 725     -45.150 -94.270 -40.324  1.00118.41           C
ATOM   3812  C   VAL Q 725     -45.272 -92.878 -39.704  1.00118.41           C
ATOM   3813  O   VAL Q 725     -45.022 -91.865 -40.373  1.00118.41           O
ATOM   3814  CB  VAL Q 725     -46.444 -94.739 -41.026  1.00118.41           C
ATOM   3815  CG1 VAL Q 725     -46.894 -93.778 -42.119  1.00118.41           C
ATOM   3816  CG2 VAL Q 725     -46.224 -96.110 -41.638  1.00118.41           C
ATOM   3817  N   LEU Q 726     -45.602 -92.807 -38.410  1.00116.77           N
ATOM   3818  CA  LEU Q 726     -45.505 -91.544 -37.685  1.00116.77           C
ATOM   3819  C   LEU Q 726     -44.058 -91.075 -37.593  1.00116.77           C
ATOM   3820  O   LEU Q 726     -43.790 -89.869 -37.604  1.00116.77           O
ATOM   3821  CB  LEU Q 726     -46.101 -91.690 -36.284  1.00116.77           C
ATOM   3822  CG  LEU Q 726     -46.302 -90.454 -35.395  1.00116.77           C
ATOM   3823  CD1 LEU Q 726     -47.641 -90.534 -34.683  1.00116.77           C
ATOM   3824  CD2 LEU Q 726     -45.179 -90.303 -34.370  1.00116.77           C
ATOM   3825  N   GLU Q 727     -43.109 -92.006 -37.518  1.00118.49           N
ATOM   3826  CA  GLU Q 727     -41.732 -91.620 -37.233  1.00118.49           C
ATOM   3827  C   GLU Q 727     -41.003 -91.141 -38.485  1.00118.49           C
ATOM   3828  O   GLU Q 727     -40.352 -90.092 -38.464  1.00118.49           O
ATOM   3829  CB  GLU Q 727     -40.975 -92.788 -36.585  1.00118.49           C
ATOM   3830  CG  GLU Q 727     -39.427 -92.696 -36.588  1.00118.49           C
ATOM   3831  CD  GLU Q 727     -38.810 -91.393 -36.038  1.00118.49           C
ATOM   3832  OE1 GLU Q 727     -39.443 -90.641 -35.259  1.00118.49           O
ATOM   3833  OE2 GLU Q 727     -37.661 -91.099 -36.428  1.00118.49           O
ATOM   3834  N   CYS Q 728     -41.103 -91.892 -39.588  1.00112.62           N
ATOM   3835  CA  CYS Q 728     -40.343 -91.563 -40.792  1.00112.62           C
ATOM   3836  C   CYS Q 728     -40.859 -90.318 -41.507  1.00112.62           C
ATOM   3837  O   CYS Q 728     -40.192 -89.843 -42.432  1.00112.62           O
ATOM   3838  CB  CYS Q 728     -40.355 -92.736 -41.778  1.00112.62           C
ATOM   3839  SG  CYS Q 728     -41.991 -93.412 -42.129  1.00112.62           S
ATOM   3840  N   SER Q 729     -42.017 -89.791 -41.113  1.00100.57           N
ATOM   3841  CA  SER Q 729     -42.631 -88.635 -41.747  1.00100.57           C
ATOM   3842  C   SER Q 729     -42.671 -87.393 -40.870  1.00100.57           C
ATOM   3843  O   SER Q 729     -42.684 -86.285 -41.407  1.00100.57           O
ATOM   3844  CB  SER Q 729     -44.057 -88.991 -42.187  1.00100.57           C
ATOM   3845  OG  SER Q 729     -44.821 -89.416 -41.075  1.00100.57           O
ATOM   3846  N   TRP Q 730     -42.713 -87.548 -39.541  1.00 91.35           N
ATOM   3847  CA  TRP Q 730     -42.561 -86.392 -38.658  1.00 91.35           C
ATOM   3848  C   TRP Q 730     -41.136 -85.859 -38.711  1.00 91.35           C
ATOM   3849  O   TRP Q 730     -40.919 -84.643 -38.701  1.00 91.35           O
ATOM   3850  CB  TRP Q 730     -42.965 -86.772 -37.225  1.00 91.35           C
ATOM   3851  CG  TRP Q 730     -42.663 -85.768 -36.121  1.00 91.35           C
ATOM   3852  CD1 TRP Q 730     -41.464 -85.572 -35.484  1.00 91.35           C
ATOM   3853  CD2 TRP Q 730     -43.592 -84.873 -35.489  1.00 91.35           C
ATOM   3854  NE1 TRP Q 730     -41.585 -84.599 -34.526  1.00 91.35           N
ATOM   3855  CE2 TRP Q 730     -42.882 -84.154 -34.506  1.00 91.35           C
ATOM   3856  CE3 TRP Q 730     -44.952 -84.603 -35.667  1.00 91.35           C
ATOM   3857  CZ2 TRP Q 730     -43.482 -83.184 -33.706  1.00 91.35           C
ATOM   3858  CZ3 TRP Q 730     -45.549 -83.638 -34.871  1.00 91.35           C
ATOM   3859  CH2 TRP Q 730     -44.816 -82.940 -33.904  1.00 91.35           C
ATOM   3860  N   ASP Q 731     -40.154 -86.756 -38.761  1.00100.19           N
ATOM   3861  CA  ASP Q 731     -38.752 -86.374 -38.835  1.00100.19           C
ATOM   3862  C   ASP Q 731     -38.298 -86.055 -40.254  1.00100.19           C
ATOM   3863  O   ASP Q 731     -37.124 -85.720 -40.447  1.00100.19           O
ATOM   3864  CB  ASP Q 731     -37.872 -87.484 -38.256  1.00100.19           C
ATOM   3865  CG  ASP Q 731     -37.609 -87.303 -36.772  1.00100.19           C
ATOM   3866  OD1 ASP Q 731     -38.143 -86.340 -36.184  1.00100.19           O
ATOM   3867  OD2 ASP Q 731     -36.869 -88.128 -36.193  1.00100.19           O
ATOM   3868  N   GLU Q 732     -39.186 -86.161 -41.239  1.00 89.76           N
ATOM   3869  CA  GLU Q 732     -38.878 -85.800 -42.616  1.00 89.76           C
ATOM   3870  C   GLU Q 732     -39.351 -84.397 -42.970  1.00 89.76           C
ATOM   3871  O   GLU Q 732     -38.610 -83.644 -43.610  1.00 89.76           O
ATOM   3872  CB  GLU Q 732     -39.514 -86.809 -43.579  1.00 89.76           C
ATOM   3873  CG  GLU Q 732     -39.296 -86.519 -45.062  1.00 89.76           C
ATOM   3874  CD  GLU Q 732     -37.845 -86.658 -45.495  1.00 89.76           C
ATOM   3875  OE1 GLU Q 732     -37.098 -87.436 -44.863  1.00 89.76           O
ATOM   3876  OE2 GLU Q 732     -37.452 -85.984 -46.471  1.00 89.76           O
ATOM   3877  N   LEU Q 733     -40.558 -84.023 -42.550  1.00 86.81           N
ATOM   3878  CA  LEU Q 733     -41.092 -82.710 -42.892  1.00 86.81           C
ATOM   3879  C   LEU Q 733     -40.623 -81.632 -41.923  1.00 86.81           C
ATOM   3880  O   LEU Q 733     -40.085 -80.606 -42.350  1.00 86.81           O
ATOM   3881  CB  LEU Q 733     -42.620 -82.748 -42.930  1.00 86.81           C
ATOM   3882  CG  LEU Q 733     -43.262 -81.418 -43.332  1.00 86.81           C
ATOM   3883  CD1 LEU Q 733     -42.853 -81.022 -44.738  1.00 86.81           C
ATOM   3884  CD2 LEU Q 733     -44.777 -81.468 -43.205  1.00 86.81           C
ATOM   3885  N   TRP Q 734     -40.812 -81.860 -40.617  1.00 77.15           N
ATOM   3886  CA  TRP Q 734     -40.730 -80.788 -39.624  1.00 77.15           C
ATOM   3887  C   TRP Q 734     -39.319 -80.225 -39.476  1.00 77.15           C
ATOM   3888  O   TRP Q 734     -39.158 -79.033 -39.183  1.00 77.15           O
ATOM   3889  CB  TRP Q 734     -41.247 -81.299 -38.279  1.00 77.15           C
ATOM   3890  CG  TRP Q 734     -41.113 -80.321 -37.156  1.00 77.15           C
ATOM   3891  CD1 TRP Q 734     -41.863 -79.197 -36.952  1.00 77.15           C
ATOM   3892  CD2 TRP Q 734     -40.166 -80.373 -36.084  1.00 77.15           C
ATOM   3893  NE1 TRP Q 734     -41.442 -78.550 -35.816  1.00 77.15           N
ATOM   3894  CE2 TRP Q 734     -40.403 -79.249 -35.266  1.00 77.15           C
ATOM   3895  CE3 TRP Q 734     -39.144 -81.262 -35.734  1.00 77.15           C
ATOM   3896  CZ2 TRP Q 734     -39.651 -78.993 -34.119  1.00 77.15           C
ATOM   3897  CZ3 TRP Q 734     -38.403 -81.003 -34.596  1.00 77.15           C
ATOM   3898  CH2 TRP Q 734     -38.657 -79.879 -33.803  1.00 77.15           C
ATOM   3899  N   ASN Q 735     -38.291 -81.041 -39.696  1.00 72.58           N
ATOM   3900  CA  ASN Q 735     -36.929 -80.528 -39.698  1.00 72.58           C
ATOM   3901  C   ASN Q 735     -36.598 -79.813 -41.001  1.00 72.58           C
ATOM   3902  O   ASN Q 735     -35.708 -78.955 -41.029  1.00 72.58           O
ATOM   3903  CB  ASN Q 735     -35.937 -81.665 -39.463  1.00 72.58           C
ATOM   3904  CG  ASN Q 735     -35.994 -82.718 -40.555  1.00 72.58           C
ATOM   3905  OD1 ASN Q 735     -37.027 -82.909 -41.198  1.00 72.58           O
ATOM   3906  ND2 ASN Q 735     -34.881 -83.408 -40.768  1.00 72.58           N
ATOM   3907  N   LYS Q 736     -37.312 -80.149 -42.075  1.00 64.72           N
ATOM   3908  CA  LYS Q 736     -37.010 -79.647 -43.409  1.00 64.72           C
ATOM   3909  C   LYS Q 736     -37.539 -78.235 -43.629  1.00 64.72           C
ATOM   3910  O   LYS Q 736     -36.961 -77.478 -44.416  1.00 64.72           O
ATOM   3911  CB  LYS Q 736     -37.588 -80.613 -44.452  1.00 64.72           C
ATOM   3912  CG  LYS Q 736     -37.237 -80.357 -45.914  1.00 64.72           C
ATOM   3913  CD  LYS Q 736     -35.762 -80.562 -46.190  1.00 64.72           C
ATOM   3914  CE  LYS Q 736     -35.452 -80.389 -47.663  1.00 64.72           C
ATOM   3915  NZ  LYS Q 736     -36.036 -81.473 -48.502  1.00 64.72           N
ATOM   3916  N   VAL Q 737     -38.609 -77.848 -42.922  1.00 69.95           N
ATOM   3917  CA  VAL Q 737     -39.285 -76.588 -43.216  1.00 69.95           C
ATOM   3918  C   VAL Q 737     -38.501 -75.367 -42.743  1.00 69.95           C
ATOM   3919  O   VAL Q 737     -38.725 -74.263 -43.258  1.00 69.95           O
ATOM   3920  CB  VAL Q 737     -40.709 -76.567 -42.617  1.00 69.95           C
ATOM   3921  CG1 VAL Q 737     -41.517 -77.760 -43.109  1.00 69.95           C
ATOM   3922  CG2 VAL Q 737     -40.673 -76.534 -41.094  1.00 69.95           C
ATOM   3923  N   LEU Q 738     -37.583 -75.520 -41.787  1.00 70.05           N
ATOM   3924  CA  LEU Q 738     -36.760 -74.399 -41.352  1.00 70.05           C
ATOM   3925  C   LEU Q 738     -35.432 -74.333 -42.086  1.00 70.05           C
ATOM   3926  O   LEU Q 738     -34.750 -73.303 -42.010  1.00 70.05           O
ATOM   3927  CB  LEU Q 738     -36.513 -74.458 -39.834  1.00 70.05           C
ATOM   3928  CG  LEU Q 738     -35.843 -75.640 -39.115  1.00 70.05           C
ATOM   3929  CD1 LEU Q 738     -34.317 -75.518 -39.035  1.00 70.05           C
ATOM   3930  CD2 LEU Q 738     -36.426 -75.768 -37.719  1.00 70.05           C
ATOM   3931  N   LYS Q 739     -35.048 -75.396 -42.786  1.00 71.00           N
ATOM   3932  CA  LYS Q 739     -33.811 -75.411 -43.548  1.00 71.00           C
ATOM   3933  C   LYS Q 739     -33.959 -74.739 -44.902  1.00 71.00           C
ATOM   3934  O   LYS Q 739     -33.063 -74.000 -45.310  1.00 71.00           O
ATOM   3935  CB  LYS Q 739     -33.327 -76.857 -43.741  1.00 71.00           C
ATOM   3936  CG  LYS Q 739     -31.920 -77.023 -44.329  1.00 71.00           C
ATOM   3937  CD  LYS Q 739     -31.917 -77.292 -45.833  1.00 71.00           C
ATOM   3938  CE  LYS Q 739     -32.521 -78.631 -46.179  1.00 71.00           C
ATOM   3939  NZ  LYS Q 739     -32.511 -78.814 -47.651  1.00 71.00           N
ATOM   3940  N   ALA Q 740     -35.055 -74.995 -45.611  1.00 60.53           N
ATOM   3941  CA  ALA Q 740     -35.311 -74.372 -46.898  1.00 60.53           C
ATOM   3942  C   ALA Q 740     -35.882 -72.974 -46.693  1.00 60.53           C
ATOM   3943  O   ALA Q 740     -36.514 -72.679 -45.676  1.00 60.53           O
ATOM   3944  CB  ALA Q 740     -36.271 -75.223 -47.730  1.00 60.53           C
ATOM   3945  N   GLN Q 741     -35.647 -72.100 -47.679  1.00 67.67           N
ATOM   3946  CA  GLN Q 741     -35.990 -70.682 -47.547  1.00 67.67           C
ATOM   3947  C   GLN Q 741     -36.903 -70.261 -48.708  1.00 67.67           C
ATOM   3948  O   GLN Q 741     -36.479 -69.618 -49.668  1.00 67.67           O
ATOM   3949  CB  GLN Q 741     -34.687 -69.815 -47.452  1.00 67.67           C
ATOM   3950  CG  GLN Q 741     -33.578 -70.065 -48.510  1.00 67.67           C
ATOM   3951  CD  GLN Q 741     -32.642 -71.199 -48.163  1.00 67.67           C
ATOM   3952  OE1 GLN Q 741     -32.898 -71.969 -47.248  1.00 67.67           O
ATOM   3953  NE2 GLN Q 741     -31.545 -71.313 -48.906  1.00 67.67           N
ATOM   3954  N   ASP Q 742     -38.192 -70.559 -48.560  1.00 91.13           N
ATOM   3955  CA  ASP Q 742     -39.217 -70.235 -49.546  1.00 91.13           C
ATOM   3956  C   ASP Q 742     -40.568 -70.393 -48.868  1.00 91.13           C
ATOM   3957  O   ASP Q 742     -40.662 -70.882 -47.741  1.00 91.13           O
ATOM   3958  CB  ASP Q 742     -39.150 -71.152 -50.774  1.00 91.13           C
ATOM   3959  CG  ASP Q 742     -38.302 -70.594 -51.899  1.00 91.13           C
ATOM   3960  OD1 ASP Q 742     -38.195 -69.357 -52.011  1.00 91.13           O
ATOM   3961  OD2 ASP Q 742     -37.728 -71.402 -52.660  1.00 91.13           O
ATOM   3962  N   LEU Q 743     -41.621 -69.981 -49.572  1.00 98.65           N
ATOM   3963  CA  LEU Q 743     -42.968 -70.424 -49.227  1.00 98.65           C
ATOM   3964  C   LEU Q 743     -43.416 -71.600 -50.083  1.00 98.65           C
ATOM   3965  O   LEU Q 743     -44.148 -72.469 -49.600  1.00 98.65           O
ATOM   3966  CB  LEU Q 743     -43.976 -69.276 -49.365  1.00 98.65           C
ATOM   3967  CG  LEU Q 743     -45.398 -69.551 -48.851  1.00 98.65           C
ATOM   3968  CD1 LEU Q 743     -45.386 -69.863 -47.360  1.00 98.65           C
ATOM   3969  CD2 LEU Q 743     -46.362 -68.414 -49.159  1.00 98.65           C
ATOM   3970  N   ASP Q 744     -42.964 -71.657 -51.335  1.00 92.40           N
ATOM   3971  CA  ASP Q 744     -43.307 -72.775 -52.198  1.00 92.40           C
ATOM   3972  C   ASP Q 744     -42.448 -74.003 -51.937  1.00 92.40           C
ATOM   3973  O   ASP Q 744     -42.842 -75.100 -52.332  1.00 92.40           O
ATOM   3974  CB  ASP Q 744     -43.172 -72.375 -53.663  1.00 92.40           C
ATOM   3975  CG  ASP Q 744     -41.734 -72.252 -54.092  1.00 92.40           C
ATOM   3976  OD1 ASP Q 744     -41.036 -71.350 -53.585  1.00 92.40           O
ATOM   3977  OD2 ASP Q 744     -41.296 -73.058 -54.936  1.00 92.40           O
ATOM   3978  N   HIS Q 745     -41.281 -73.855 -51.304  1.00 96.75           N
ATOM   3979  CA  HIS Q 745     -40.564 -75.041 -50.848  1.00 96.75           C
ATOM   3980  C   HIS Q 745     -41.170 -75.620 -49.585  1.00 96.75           C
ATOM   3981  O   HIS Q 745     -40.904 -76.783 -49.266  1.00 96.75           O
ATOM   3982  CB  HIS Q 745     -39.083 -74.748 -50.595  1.00 96.75           C
ATOM   3983  CG  HIS Q 745     -38.268 -74.617 -51.842  1.00 96.75           C
ATOM   3984  ND1 HIS Q 745     -36.894 -74.506 -51.822  1.00 96.75           N
ATOM   3985  CD2 HIS Q 745     -38.629 -74.577 -53.146  1.00 96.75           C
ATOM   3986  CE1 HIS Q 745     -36.444 -74.406 -53.060  1.00 96.75           C
ATOM   3987  NE2 HIS Q 745     -37.476 -74.447 -53.882  1.00 96.75           N
ATOM   3988  N   ILE Q 746     -41.951 -74.826 -48.847  1.00 90.58           N
ATOM   3989  CA  ILE Q 746     -42.750 -75.384 -47.762  1.00 90.58           C
ATOM   3990  C   ILE Q 746     -43.798 -76.331 -48.328  1.00 90.58           C
ATOM   3991  O   ILE Q 746     -43.958 -77.459 -47.850  1.00 90.58           O
ATOM   3992  CB  ILE Q 746     -43.392 -74.264 -46.921  1.00 90.58           C
ATOM   3993  CG1 ILE Q 746     -42.316 -73.342 -46.349  1.00 90.58           C
ATOM   3994  CG2 ILE Q 746     -44.242 -74.848 -45.803  1.00 90.58           C
ATOM   3995  CD1 ILE Q 746     -41.296 -74.054 -45.487  1.00 90.58           C
ATOM   3996  N   ILE Q 747     -44.498 -75.902 -49.382  1.00101.05           N
ATOM   3997  CA  ILE Q 747     -45.497 -76.782 -49.979  1.00101.05           C
ATOM   3998  C   ILE Q 747     -44.841 -77.864 -50.840  1.00101.05           C
ATOM   3999  O   ILE Q 747     -45.390 -78.961 -50.963  1.00101.05           O
ATOM   4000  CB  ILE Q 747     -46.567 -75.973 -50.745  1.00101.05           C
ATOM   4001  CG1 ILE Q 747     -47.819 -76.823 -50.983  1.00101.05           C
ATOM   4002  CG2 ILE Q 747     -46.063 -75.439 -52.075  1.00101.05           C
ATOM   4003  CD1 ILE Q 747     -48.585 -77.132 -49.736  1.00101.05           C
ATOM   4004  N   ALA Q 748     -43.647 -77.610 -51.397  1.00 99.21           N
ATOM   4005  CA  ALA Q 748     -42.944 -78.664 -52.128  1.00 99.21           C
ATOM   4006  C   ALA Q 748     -42.434 -79.744 -51.190  1.00 99.21           C
ATOM   4007  O   ALA Q 748     -42.430 -80.928 -51.548  1.00 99.21           O
ATOM   4008  CB  ALA Q 748     -41.786 -78.093 -52.945  1.00 99.21           C
ATOM   4009  N   ALA Q 749     -42.009 -79.361 -49.985  1.00102.73           N
ATOM   4010  CA  ALA Q 749     -41.752 -80.358 -48.958  1.00102.73           C
ATOM   4011  C   ALA Q 749     -43.052 -80.913 -48.400  1.00102.73           C
ATOM   4012  O   ALA Q 749     -43.077 -82.040 -47.897  1.00102.73           O
ATOM   4013  CB  ALA Q 749     -40.897 -79.764 -47.839  1.00102.73           C
ATOM   4014  N   HIS Q 750     -44.146 -80.150 -48.490  1.00113.25           N
ATOM   4015  CA  HIS Q 750     -45.410 -80.677 -47.993  1.00113.25           C
ATOM   4016  C   HIS Q 750     -46.053 -81.622 -48.998  1.00113.25           C
ATOM   4017  O   HIS Q 750     -46.525 -82.691 -48.607  1.00113.25           O
ATOM   4018  CB  HIS Q 750     -46.380 -79.552 -47.637  1.00113.25           C
ATOM   4019  CG  HIS Q 750     -47.675 -80.028 -47.058  1.00113.25           C
ATOM   4020  ND1 HIS Q 750     -47.745 -80.727 -45.872  1.00113.25           N
ATOM   4021  CD2 HIS Q 750     -48.953 -79.897 -47.493  1.00113.25           C
ATOM   4022  CE1 HIS Q 750     -49.007 -81.010 -45.604  1.00113.25           C
ATOM   4023  NE2 HIS Q 750     -49.759 -80.519 -46.571  1.00113.25           N
ATOM   4024  N   ASP Q 751     -46.045 -81.270 -50.299  1.00113.18           N
ATOM   4025  CA  ASP Q 751     -46.736 -82.099 -51.290  1.00113.18           C
ATOM   4026  C   ASP Q 751     -46.062 -83.448 -51.508  1.00113.18           C
ATOM   4027  O   ASP Q 751     -46.695 -84.367 -52.039  1.00113.18           O
ATOM   4028  CB  ASP Q 751     -46.940 -81.351 -52.627  1.00113.18           C
ATOM   4029  CG  ASP Q 751     -45.639 -80.906 -53.316  1.00113.18           C
ATOM   4030  OD1 ASP Q 751     -44.667 -81.678 -53.458  1.00113.18           O
ATOM   4031  OD2 ASP Q 751     -45.620 -79.741 -53.764  1.00113.18           O
ATOM   4032  N   VAL Q 752     -44.799 -83.585 -51.105  1.00105.01           N
ATOM   4033  CA  VAL Q 752     -44.170 -84.895 -51.034  1.00105.01           C
ATOM   4034  C   VAL Q 752     -44.405 -85.557 -49.676  1.00105.01           C
ATOM   4035  O   VAL Q 752     -44.293 -86.785 -49.565  1.00105.01           O
ATOM   4036  CB  VAL Q 752     -42.669 -84.758 -51.376  1.00105.01           C
ATOM   4037  CG1 VAL Q 752     -41.894 -84.116 -50.228  1.00105.01           C
ATOM   4038  CG2 VAL Q 752     -42.057 -86.095 -51.799  1.00105.01           C
ATOM   4039  N   PHE Q 753     -44.778 -84.790 -48.648  1.00100.96           N
ATOM   4040  CA  PHE Q 753     -45.004 -85.376 -47.331  1.00100.96           C
ATOM   4041  C   PHE Q 753     -46.346 -86.098 -47.258  1.00100.96           C
ATOM   4042  O   PHE Q 753     -46.405 -87.267 -46.865  1.00100.96           O
ATOM   4043  CB  PHE Q 753     -44.915 -84.296 -46.245  1.00100.96           C
ATOM   4044  CG  PHE Q 753     -45.680 -84.623 -44.983  1.00100.96           C
ATOM   4045  CD1 PHE Q 753     -45.179 -85.542 -44.069  1.00100.96           C
ATOM   4046  CD2 PHE Q 753     -46.888 -83.994 -44.700  1.00100.96           C
ATOM   4047  CE1 PHE Q 753     -45.879 -85.841 -42.911  1.00100.96           C
ATOM   4048  CE2 PHE Q 753     -47.593 -84.290 -43.546  1.00100.96           C
ATOM   4049  CZ  PHE Q 753     -47.086 -85.213 -42.650  1.00100.96           C
ATOM   4050  N   LEU Q 754     -47.436 -85.416 -47.626  1.00121.63           N
ATOM   4051  CA  LEU Q 754     -48.765 -85.912 -47.279  1.00121.63           C
ATOM   4052  C   LEU Q 754     -49.248 -87.042 -48.185  1.00121.63           C
ATOM   4053  O   LEU Q 754     -50.302 -87.620 -47.904  1.00121.63           O
ATOM   4054  CB  LEU Q 754     -49.800 -84.774 -47.277  1.00121.63           C
ATOM   4055  CG  LEU Q 754     -50.489 -84.207 -48.528  1.00121.63           C
ATOM   4056  CD1 LEU Q 754     -51.598 -83.259 -48.135  1.00121.63           C
ATOM   4057  CD2 LEU Q 754     -49.551 -83.478 -49.428  1.00121.63           C
ATOM   4058  N   ASP Q 755     -48.518 -87.372 -49.249  1.00124.02           N
ATOM   4059  CA  ASP Q 755     -48.851 -88.542 -50.052  1.00124.02           C
ATOM   4060  C   ASP Q 755     -47.913 -89.720 -49.818  1.00124.02           C
ATOM   4061  O   ASP Q 755     -48.209 -90.828 -50.279  1.00124.02           O
ATOM   4062  CB  ASP Q 755     -48.884 -88.191 -51.547  1.00124.02           C
ATOM   4063  CG  ASP Q 755     -47.648 -87.440 -52.008  1.00124.02           C
ATOM   4064  OD1 ASP Q 755     -46.741 -87.197 -51.187  1.00124.02           O
ATOM   4065  OD2 ASP Q 755     -47.588 -87.094 -53.207  1.00124.02           O
ATOM   4066  N   THR Q 756     -46.797 -89.513 -49.116  1.00120.00           N
ATOM   4067  CA  THR Q 756     -45.961 -90.641 -48.719  1.00120.00           C
ATOM   4068  C   THR Q 756     -46.446 -91.282 -47.428  1.00120.00           C
ATOM   4069  O   THR Q 756     -46.175 -92.464 -47.188  1.00120.00           O
ATOM   4070  CB  THR Q 756     -44.503 -90.209 -48.564  1.00120.00           C
ATOM   4071  OG1 THR Q 756     -44.430 -89.008 -47.784  1.00120.00           O
ATOM   4072  CG2 THR Q 756     -43.852 -90.004 -49.925  1.00120.00           C
ATOM   4073  N   ILE Q 757     -47.161 -90.531 -46.592  1.00115.71           N
ATOM   4074  CA  ILE Q 757     -47.620 -91.079 -45.322  1.00115.71           C
ATOM   4075  C   ILE Q 757     -48.877 -91.925 -45.518  1.00115.71           C
ATOM   4076  O   ILE Q 757     -49.036 -92.976 -44.883  1.00115.71           O
ATOM   4077  CB  ILE Q 757     -47.813 -89.934 -44.303  1.00115.71           C
ATOM   4078  CG1 ILE Q 757     -48.375 -90.449 -42.978  1.00115.71           C
ATOM   4079  CG2 ILE Q 757     -48.663 -88.800 -44.872  1.00115.71           C
ATOM   4080  CD1 ILE Q 757     -48.027 -89.573 -41.820  1.00115.71           C
ATOM   4081  N   ILE Q 758     -49.761 -91.518 -46.431  1.00124.55           N
ATOM   4082  CA  ILE Q 758     -50.972 -92.291 -46.689  1.00124.55           C
ATOM   4083  C   ILE Q 758     -50.652 -93.534 -47.523  1.00124.55           C
ATOM   4084  O   ILE Q 758     -51.317 -94.569 -47.381  1.00124.55           O
ATOM   4085  CB  ILE Q 758     -52.038 -91.380 -47.345  1.00124.55           C
ATOM   4086  CG1 ILE Q 758     -53.364 -92.116 -47.577  1.00124.55           C
ATOM   4087  CG2 ILE Q 758     -51.514 -90.745 -48.627  1.00124.55           C
ATOM   4088  CD1 ILE Q 758     -54.442 -91.264 -48.213  1.00124.55           C
ATOM   4089  N   SER Q 759     -49.610 -93.477 -48.361  1.00127.85           N
ATOM   4090  CA  SER Q 759     -49.188 -94.665 -49.093  1.00127.85           C
ATOM   4091  C   SER Q 759     -48.568 -95.698 -48.165  1.00127.85           C
ATOM   4092  O   SER Q 759     -48.714 -96.906 -48.392  1.00127.85           O
ATOM   4093  CB  SER Q 759     -48.199 -94.295 -50.197  1.00127.85           C
ATOM   4094  OG  SER Q 759     -47.112 -93.558 -49.676  1.00127.85           O
ATOM   4095  N   ARG Q 760     -47.884 -95.250 -47.115  1.00147.47           N
ATOM   4096  CA  ARG Q 760     -47.427 -96.169 -46.088  1.00147.47           C
ATOM   4097  C   ARG Q 760     -48.520 -96.492 -45.085  1.00147.47           C
ATOM   4098  O   ARG Q 760     -48.342 -97.404 -44.270  1.00147.47           O
ATOM   4099  CB  ARG Q 760     -46.204 -95.595 -45.369  1.00147.47           C
ATOM   4100  CG  ARG Q 760     -44.959 -95.421 -46.240  1.00147.47           C
ATOM   4101  CD  ARG Q 760     -44.416 -96.734 -46.792  1.00147.47           C
ATOM   4102  NE  ARG Q 760     -44.918 -97.017 -48.135  1.00147.47           N
ATOM   4103  CZ  ARG Q 760     -44.875 -98.208 -48.720  1.00147.47           C
ATOM   4104  NH1 ARG Q 760     -45.349 -98.362 -49.949  1.00147.47           N
ATOM   4105  NH2 ARG Q 760     -44.347 -99.244 -48.081  1.00147.47           N
ATOM   4106  N   CYS Q 761     -49.641 -95.772 -45.117  1.00126.09           N
ATOM   4107  CA  CYS Q 761     -50.743 -96.096 -44.213  1.00126.09           C
ATOM   4108  C   CYS Q 761     -51.581 -97.246 -44.758  1.00126.09           C
ATOM   4109  O   CYS Q 761     -51.551 -98.359 -44.221  1.00126.09           O
ATOM   4110  CB  CYS Q 761     -51.616 -94.856 -43.996  1.00126.09           C
ATOM   4111  SG  CYS Q 761     -52.977 -95.063 -42.835  1.00126.09           S
ATOM   4112  N   LEU Q 762     -52.331 -96.998 -45.834  1.00105.39           N
ATOM   4113  CA  LEU Q 762     -53.137 -98.060 -46.415  1.00105.39           C
ATOM   4114  C   LEU Q 762     -53.194 -98.017 -47.939  1.00105.39           C
ATOM   4115  O   LEU Q 762     -53.344 -99.057 -48.592  1.00105.39           O
ATOM   4116  CB  LEU Q 762     -54.549 -97.999 -45.827  1.00105.39           C
ATOM   4117  CG  LEU Q 762     -55.449 -99.219 -46.011  1.00105.39           C
ATOM   4118  CD1 LEU Q 762     -54.806-100.393 -45.322  1.00105.39           C
ATOM   4119  CD2 LEU Q 762     -56.833 -98.951 -45.448  1.00105.39           C
ATOM   4120  N   LEU Q 763     -53.066 -96.828 -48.517  1.00106.82           N
ATOM   4121  CA  LEU Q 763     -53.663 -96.525 -49.812  1.00106.82           C
ATOM   4122  C   LEU Q 763     -52.620 -96.436 -50.918  1.00106.82           C
ATOM   4123  O   LEU Q 763     -51.830 -95.488 -50.957  1.00106.82           O
ATOM   4124  CB  LEU Q 763     -54.450 -95.216 -49.757  1.00106.82           C
ATOM   4125  CG  LEU Q 763     -55.877 -95.215 -49.205  1.00106.82           C
ATOM   4126  CD1 LEU Q 763     -55.925 -95.155 -47.681  1.00106.82           C
ATOM   4127  CD2 LEU Q 763     -56.640 -94.070 -49.833  1.00106.82           C
ATOM   4128  N   ASP Q 764     -52.656 -97.405 -51.830  1.00101.97           N
ATOM   4129  CA  ASP Q 764     -51.988 -97.311 -53.122  1.00101.97           C
ATOM   4130  C   ASP Q 764     -52.863 -97.991 -54.161  1.00101.97           C
ATOM   4131  O   ASP Q 764     -53.872 -98.624 -53.838  1.00101.97           O
ATOM   4132  CB  ASP Q 764     -50.595 -97.956 -53.106  1.00101.97           C
ATOM   4133  CG  ASP Q 764     -49.593 -97.175 -52.289  1.00101.97           C
ATOM   4134  OD1 ASP Q 764     -49.121 -96.128 -52.777  1.00101.97           O
ATOM   4135  OD2 ASP Q 764     -49.278 -97.607 -51.159  1.00101.97           O
ATOM   4136  N   SER Q 765     -52.469 -97.856 -55.428  1.00 88.39           N
ATOM   4137  CA  SER Q 765     -53.105 -98.631 -56.483  1.00 88.39           C
ATOM   4138  C   SER Q 765     -52.621-100.076 -56.497  1.00 88.39           C
ATOM   4139  O   SER Q 765     -53.303-100.941 -57.058  1.00 88.39           O
ATOM   4140  CB  SER Q 765     -52.844 -97.994 -57.849  1.00 88.39           C
ATOM   4141  OG  SER Q 765     -51.461 -97.766 -58.049  1.00 88.39           O
ATOM   4142  N   GLU Q 766     -51.469-100.346 -55.890  1.00 85.77           N
ATOM   4143  CA  GLU Q 766     -50.919-101.687 -55.778  1.00 85.77           C
ATOM   4144  C   GLU Q 766     -51.113-102.283 -54.394  1.00 85.77           C
ATOM   4145  O   GLU Q 766     -50.700-103.420 -54.155  1.00 85.77           O
ATOM   4146  CB  GLU Q 766     -49.421-101.681 -56.121  1.00 85.77           C
ATOM   4147  CG  GLU Q 766     -49.093-101.440 -57.590  1.00 85.77           C
ATOM   4148  CD  GLU Q 766     -49.108 -99.968 -57.965  1.00 85.77           C
ATOM   4149  OE1 GLU Q 766     -49.456 -99.653 -59.121  1.00 85.77           O
ATOM   4150  OE2 GLU Q 766     -48.775 -99.132 -57.100  1.00 85.77           O
ATOM   4151  N   SER Q 767     -51.737-101.542 -53.477  1.00 80.93           N
ATOM   4152  CA  SER Q 767     -51.885-101.970 -52.093  1.00 80.93           C
ATOM   4153  C   SER Q 767     -53.106-102.846 -51.863  1.00 80.93           C
ATOM   4154  O   SER Q 767     -53.482-103.048 -50.706  1.00 80.93           O
ATOM   4155  CB  SER Q 767     -51.959-100.754 -51.168  1.00 80.93           C
ATOM   4156  OG  SER Q 767     -53.139-100.006 -51.406  1.00 80.93           O
ATOM   4157  N   ARG Q 768     -53.717-103.385 -52.926  1.00 81.10           N
ATOM   4158  CA  ARG Q 768     -54.932-104.185 -52.789  1.00 81.10           C
ATOM   4159  C   ARG Q 768     -54.701-105.483 -52.027  1.00 81.10           C
ATOM   4160  O   ARG Q 768     -55.658-106.060 -51.504  1.00 81.10           O
ATOM   4161  CB  ARG Q 768     -55.527-104.492 -54.165  1.00 81.10           C
ATOM   4162  CG  ARG Q 768     -56.031-103.267 -54.911  1.00 81.10           C
ATOM   4163  CD  ARG Q 768     -56.073-103.501 -56.417  1.00 81.10           C
ATOM   4164  NE  ARG Q 768     -56.653-104.795 -56.769  1.00 81.10           N
ATOM   4165  CZ  ARG Q 768     -56.015-105.745 -57.444  1.00 81.10           C
ATOM   4166  NH1 ARG Q 768     -56.596-106.917 -57.653  1.00 81.10           N
ATOM   4167  NH2 ARG Q 768     -54.776-105.538 -57.869  1.00 81.10           N
ATOM   4168  N   ALA Q 769     -53.457-105.953 -51.957  1.00 84.96           N
ATOM   4169  CA  ALA Q 769     -53.123-107.077 -51.095  1.00 84.96           C
ATOM   4170  C   ALA Q 769     -53.015-106.677 -49.628  1.00 84.96           C
ATOM   4171  O   ALA Q 769     -53.080-107.552 -48.757  1.00 84.96           O
ATOM   4172  CB  ALA Q 769     -51.816-107.720 -51.560  1.00 84.96           C
ATOM   4173  N   LEU Q 770     -52.856-105.386 -49.332  1.00 77.88           N
ATOM   4174  CA  LEU Q 770     -52.732-104.946 -47.943  1.00 77.88           C
ATOM   4175  C   LEU Q 770     -54.097-104.821 -47.276  1.00 77.88           C
ATOM   4176  O   LEU Q 770     -54.367-105.477 -46.264  1.00 77.88           O
ATOM   4177  CB  LEU Q 770     -51.979-103.614 -47.863  1.00 77.88           C
ATOM   4178  CG  LEU Q 770     -50.665-103.419 -48.620  1.00 77.88           C
ATOM   4179  CD1 LEU Q 770     -50.028-102.094 -48.223  1.00 77.88           C
ATOM   4180  CD2 LEU Q 770     -49.700-104.565 -48.359  1.00 77.88           C
ATOM   4181  N   LEU Q 771     -54.975-103.980 -47.828  1.00 74.57           N
ATOM   4182  CA  LEU Q 771     -56.250-103.694 -47.182  1.00 74.57           C
ATOM   4183  C   LEU Q 771     -57.280-104.801 -47.356  1.00 74.57           C
ATOM   4184  O   LEU Q 771     -58.346-104.726 -46.738  1.00 74.57           O
ATOM   4185  CB  LEU Q 771     -56.834-102.361 -47.683  1.00 74.57           C
ATOM   4186  CG  LEU Q 771     -57.521-102.139 -49.031  1.00 74.57           C
ATOM   4187  CD1 LEU Q 771     -58.313-100.839 -48.976  1.00 74.57           C
ATOM   4188  CD2 LEU Q 771     -56.524-102.054 -50.158  1.00 74.57           C
ATOM   4189  N   ASN Q 772     -56.998-105.819 -48.171  1.00 75.04           N
ATOM   4190  CA  ASN Q 772     -57.866-106.990 -48.186  1.00 75.04           C
ATOM   4191  C   ASN Q 772     -57.638-107.857 -46.956  1.00 75.04           C
ATOM   4192  O   ASN Q 772     -58.589-108.428 -46.408  1.00 75.04           O
ATOM   4193  CB  ASN Q 772     -57.644-107.801 -49.463  1.00 75.04           C
ATOM   4194  CG  ASN Q 772     -58.429-107.261 -50.639  1.00 75.04           C
ATOM   4195  OD1 ASN Q 772     -58.821-106.093 -50.656  1.00 75.04           O
ATOM   4196  ND2 ASN Q 772     -58.666-108.109 -51.633  1.00 75.04           N
ATOM   4197  N   GLN Q 773     -56.389-107.967 -46.505  1.00 72.84           N
ATOM   4198  CA  GLN Q 773     -56.081-108.708 -45.290  1.00 72.84           C
ATOM   4199  C   GLN Q 773     -56.264-107.877 -44.033  1.00 72.84           C
ATOM   4200  O   GLN Q 773     -56.581-108.431 -42.975  1.00 72.84           O
ATOM   4201  CB  GLN Q 773     -54.648-109.243 -45.341  1.00 72.84           C
ATOM   4202  CG  GLN Q 773     -54.469-110.434 -46.259  1.00 72.84           C
ATOM   4203  CD  GLN Q 773     -55.507-111.515 -46.019  1.00 72.84           C
ATOM   4204  OE1 GLN Q 773     -56.411-111.716 -46.827  1.00 72.84           O
ATOM   4205  NE2 GLN Q 773     -55.378-112.218 -44.900  1.00 72.84           N
ATOM   4206  N   LEU Q 774     -56.079-106.559 -44.122  1.00 71.28           N
ATOM   4207  CA  LEU Q 774     -56.290-105.700 -42.964  1.00 71.28           C
ATOM   4208  C   LEU Q 774     -57.767-105.495 -42.655  1.00 71.28           C
ATOM   4209  O   LEU Q 774     -58.099-105.073 -41.542  1.00 71.28           O
ATOM   4210  CB  LEU Q 774     -55.594-104.354 -43.172  1.00 71.28           C
ATOM   4211  CG  LEU Q 774     -54.095-104.407 -42.862  1.00 71.28           C
ATOM   4212  CD1 LEU Q 774     -53.338-103.291 -43.551  1.00 71.28           C
ATOM   4213  CD2 LEU Q 774     -53.866-104.353 -41.361  1.00 71.28           C
ATOM   4214  N   ARG Q 775     -58.655-105.782 -43.606  1.00 64.96           N
ATOM   4215  CA  ARG Q 775     -60.080-105.824 -43.318  1.00 64.96           C
ATOM   4216  C   ARG Q 775     -60.557-107.219 -42.954  1.00 64.96           C
ATOM   4217  O   ARG Q 775     -61.583-107.354 -42.275  1.00 64.96           O
ATOM   4218  CB  ARG Q 775     -60.882-105.306 -44.517  1.00 64.96           C
ATOM   4219  CG  ARG Q 775     -60.821-103.794 -44.711  1.00 64.96           C
ATOM   4220  CD  ARG Q 775     -61.711-103.049 -43.727  1.00 64.96           C
ATOM   4221  NE  ARG Q 775     -60.973-102.608 -42.546  1.00 64.96           N
ATOM   4222  CZ  ARG Q 775     -60.342-101.441 -42.449  1.00 64.96           C
ATOM   4223  NH1 ARG Q 775     -60.292-100.623 -43.492  1.00 64.96           N
ATOM   4224  NH2 ARG Q 775     -59.702-101.122 -41.332  1.00 64.96           N
ATOM   4225  N   ALA Q 776     -59.837-108.260 -43.386  1.00 61.68           N
ATOM   4226  CA  ALA Q 776     -60.170-109.626 -43.001  1.00 61.68           C
ATOM   4227  C   ALA Q 776     -59.828-109.910 -41.546  1.00 61.68           C
ATOM   4228  O   ALA Q 776     -60.388-110.839 -40.957  1.00 61.68           O
ATOM   4229  CB  ALA Q 776     -59.449-110.621 -43.910  1.00 61.68           C
ATOM   4230  N   VAL Q 777     -58.907-109.143 -40.966  1.00 64.75           N
ATOM   4231  CA  VAL Q 777     -58.665-109.207 -39.532  1.00 64.75           C
ATOM   4232  C   VAL Q 777     -59.574-108.229 -38.790  1.00 64.75           C
ATOM   4233  O   VAL Q 777     -59.875-108.447 -37.605  1.00 64.75           O
ATOM   4234  CB  VAL Q 777     -57.163-108.953 -39.268  1.00 64.75           C
ATOM   4235  CG1 VAL Q 777     -56.741-107.571 -39.752  1.00 64.75           C
ATOM   4236  CG2 VAL Q 777     -56.771-109.193 -37.810  1.00 64.75           C
ATOM   4237  N   PHE Q 778     -60.083-107.200 -39.476  1.00 61.17           N
ATOM   4238  CA  PHE Q 778     -60.930-106.201 -38.833  1.00 61.17           C
ATOM   4239  C   PHE Q 778     -62.294-106.774 -38.469  1.00 61.17           C
ATOM   4240  O   PHE Q 778     -62.806-106.518 -37.374  1.00 61.17           O
ATOM   4241  CB  PHE Q 778     -61.079-104.982 -39.746  1.00 61.17           C
ATOM   4242  CG  PHE Q 778     -62.218-104.075 -39.374  1.00 61.17           C
ATOM   4243  CD1 PHE Q 778     -62.186-103.346 -38.192  1.00 61.17           C
ATOM   4244  CD2 PHE Q 778     -63.317-103.942 -40.210  1.00 61.17           C
ATOM   4245  CE1 PHE Q 778     -63.235-102.507 -37.847  1.00 61.17           C
ATOM   4246  CE2 PHE Q 778     -64.369-103.107 -39.870  1.00 61.17           C
ATOM   4247  CZ  PHE Q 778     -64.328-102.388 -38.690  1.00 61.17           C
ATOM   4248  N   ASP Q 779     -62.901-107.553 -39.366  1.00 59.81           N
ATOM   4249  CA  ASP Q 779     -64.174-108.181 -39.041  1.00 59.81           C
ATOM   4250  C   ASP Q 779     -64.007-109.446 -38.206  1.00 59.81           C
ATOM   4251  O   ASP Q 779     -64.985-109.913 -37.613  1.00 59.81           O
ATOM   4252  CB  ASP Q 779     -64.961-108.496 -40.319  1.00 59.81           C
ATOM   4253  CG  ASP Q 779     -64.225-109.440 -41.255  1.00 59.81           C
ATOM   4254  OD1 ASP Q 779     -63.000-109.624 -41.100  1.00 59.81           O
ATOM   4255  OD2 ASP Q 779     -64.878-110.006 -42.155  1.00 59.81           O
ATOM   4256  N   GLN Q 780     -62.794-110.003 -38.151  1.00 62.17           N
ATOM   4257  CA  GLN Q 780     -62.563-111.189 -37.335  1.00 62.17           C
ATOM   4258  C   GLN Q 780     -62.565-110.853 -35.851  1.00 62.17           C
ATOM   4259  O   GLN Q 780     -62.993-111.674 -35.030  1.00 62.17           O
ATOM   4260  CB  GLN Q 780     -61.243-111.851 -37.727  1.00 62.17           C
ATOM   4261  CG  GLN Q 780     -61.211-113.357 -37.509  1.00 62.17           C
ATOM   4262  CD  GLN Q 780     -60.737-113.736 -36.121  1.00 62.17           C
ATOM   4263  OE1 GLN Q 780     -59.879-113.070 -35.540  1.00 62.17           O
ATOM   4264  NE2 GLN Q 780     -61.287-114.817 -35.581  1.00 62.17           N
ATOM   4265  N   ILE Q 781     -62.096-109.657 -35.484  1.00 61.06           N
ATOM   4266  CA  ILE Q 781     -62.156-109.247 -34.087  1.00 61.06           C
ATOM   4267  C   ILE Q 781     -63.566-108.802 -33.707  1.00 61.06           C
ATOM   4268  O   ILE Q 781     -63.898-108.771 -32.517  1.00 61.06           O
ATOM   4269  CB  ILE Q 781     -61.096-108.159 -33.812  1.00 61.06           C
ATOM   4270  CG1 ILE Q 781     -60.727-108.112 -32.326  1.00 61.06           C
ATOM   4271  CG2 ILE Q 781     -61.559-106.786 -34.286  1.00 61.06           C
ATOM   4272  CD1 ILE Q 781     -59.499-107.283 -32.031  1.00 61.06           C
ATOM   4273  N   ILE Q 782     -64.413-108.479 -34.689  1.00 49.97           N
ATOM   4274  CA  ILE Q 782     -65.824-108.251 -34.404  1.00 49.97           C
ATOM   4275  C   ILE Q 782     -66.522-109.572 -34.120  1.00 49.97           C
ATOM   4276  O   ILE Q 782     -67.288-109.693 -33.156  1.00 49.97           O
ATOM   4277  CB  ILE Q 782     -66.495-107.504 -35.572  1.00 49.97           C
ATOM   4278  CG1 ILE Q 782     -65.740-106.211 -35.897  1.00 49.97           C
ATOM   4279  CG2 ILE Q 782     -67.965-107.221 -35.265  1.00 49.97           C
ATOM   4280  CD1 ILE Q 782     -65.932-105.107 -34.883  1.00 49.97           C
ATOM   4281  N   GLU Q 783     -66.258-110.588 -34.948  1.00 61.28           N
ATOM   4282  CA  GLU Q 783     -66.903-111.886 -34.783  1.00 61.28           C
ATOM   4283  C   GLU Q 783     -66.383-112.620 -33.553  1.00 61.28           C
ATOM   4284  O   GLU Q 783     -67.097-113.450 -32.979  1.00 61.28           O
ATOM   4285  CB  GLU Q 783     -66.700-112.731 -36.039  1.00 61.28           C
ATOM   4286  CG  GLU Q 783     -67.694-113.872 -36.197  1.00 61.28           C
ATOM   4287  CD  GLU Q 783     -67.924-114.246 -37.650  1.00 61.28           C
ATOM   4288  OE1 GLU Q 783     -68.533-113.439 -38.382  1.00 61.28           O
ATOM   4289  OE2 GLU Q 783     -67.493-115.345 -38.056  1.00 61.28           O
ATOM   4290  N   PHE Q 784     -65.154-112.321 -33.128  1.00 63.82           N
ATOM   4291  CA  PHE Q 784     -64.665-112.867 -31.868  1.00 63.82           C
ATOM   4292  C   PHE Q 784     -65.260-112.141 -30.670  1.00 63.82           C
ATOM   4293  O   PHE Q 784     -65.380-112.731 -29.592  1.00 63.82           O
ATOM   4294  CB  PHE Q 784     -63.138-112.801 -31.823  1.00 63.82           C
ATOM   4295  CG  PHE Q 784     -62.538-113.498 -30.634  1.00 63.82           C
ATOM   4296  CD1 PHE Q 784     -62.643-114.873 -30.495  1.00 63.82           C
ATOM   4297  CD2 PHE Q 784     -61.868-112.777 -29.657  1.00 63.82           C
ATOM   4298  CE1 PHE Q 784     -62.097-115.519 -29.399  1.00 63.82           C
ATOM   4299  CE2 PHE Q 784     -61.316-113.415 -28.559  1.00 63.82           C
ATOM   4300  CZ  PHE Q 784     -61.428-114.789 -28.431  1.00 63.82           C
ATOM   4301  N   GLN Q 785     -65.652-110.876 -30.839  1.00 54.00           N
ATOM   4302  CA  GLN Q 785     -66.150-110.105 -29.708  1.00 54.00           C
ATOM   4303  C   GLN Q 785     -67.613-110.413 -29.417  1.00 54.00           C
ATOM   4304  O   GLN Q 785     -67.980-110.671 -28.265  1.00 54.00           O
ATOM   4305  CB  GLN Q 785     -65.961-108.609 -29.963  1.00 54.00           C
ATOM   4306  CG  GLN Q 785     -66.586-107.717 -28.901  1.00 54.00           C
ATOM   4307  CD  GLN Q 785     -65.963-106.336 -28.862  1.00 54.00           C
ATOM   4308  OE1 GLN Q 785     -64.761-106.180 -29.075  1.00 54.00           O
ATOM   4309  NE2 GLN Q 785     -66.780-105.327 -28.584  1.00 54.00           N
ATOM   4310  N   ASN Q 786     -68.466-110.396 -30.450  1.00 49.79           N
ATOM   4311  CA  ASN Q 786     -69.904-110.537 -30.230  1.00 49.79           C
ATOM   4312  C   ASN Q 786     -70.304-111.945 -29.809  1.00 49.79           C
ATOM   4313  O   ASN Q 786     -71.376-112.120 -29.225  1.00 49.79           O
ATOM   4314  CB  ASN Q 786     -70.683-110.116 -31.485  1.00 49.79           C
ATOM   4315  CG  ASN Q 786     -70.194-110.800 -32.758  1.00 49.79           C
ATOM   4316  OD1 ASN Q 786     -69.477-111.797 -32.720  1.00 49.79           O
ATOM   4317  ND2 ASN Q 786     -70.596-110.256 -33.901  1.00 49.79           N
ATOM   4318  N   ALA Q 787     -69.469-112.947 -30.089  1.00 50.79           N
ATOM   4319  CA  ALA Q 787     -69.744-114.306 -29.647  1.00 50.79           C
ATOM   4320  C   ALA Q 787     -69.332-114.541 -28.200  1.00 50.79           C
ATOM   4321  O   ALA Q 787     -69.825-115.487 -27.576  1.00 50.79           O
ATOM   4322  CB  ALA Q 787     -69.034-115.310 -30.551  1.00 50.79           C
ATOM   4323  N   GLN Q 788     -68.438-113.708 -27.659  1.00 63.31           N
ATOM   4324  CA  GLN Q 788     -68.025-113.860 -26.269  1.00 63.31           C
ATOM   4325  C   GLN Q 788     -69.144-113.457 -25.319  1.00 63.31           C
ATOM   4326  O   GLN Q 788     -69.521-114.220 -24.422  1.00 63.31           O
ATOM   4327  CB  GLN Q 788     -66.773-113.029 -25.999  1.00 63.31           C
ATOM   4328  CG  GLN Q 788     -65.476-113.704 -26.394  1.00 63.31           C
ATOM   4329  CD  GLN Q 788     -64.283-112.785 -26.245  1.00 63.31           C
ATOM   4330  OE1 GLN Q 788     -64.038-111.923 -27.091  1.00 63.31           O
ATOM   4331  NE2 GLN Q 788     -63.537-112.960 -25.164  1.00 63.31           N
ATOM   4332  N   ASP Q 789     -69.694-112.259 -25.507  1.00 66.10           N
ATOM   4333  CA  ASP Q 789     -70.787-111.787 -24.672  1.00 66.10           C
ATOM   4334  C   ASP Q 789     -72.144-112.295 -25.142  1.00 66.10           C
ATOM   4335  O   ASP Q 789     -73.162-111.948 -24.535  1.00 66.10           O
ATOM   4336  CB  ASP Q 789     -70.761-110.264 -24.607  1.00 66.10           C
ATOM   4337  CG  ASP Q 789     -69.537-109.750 -23.883  1.00 66.10           C
ATOM   4338  OD1 ASP Q 789     -68.535-110.493 -23.864  1.00 66.10           O
ATOM   4339  OD2 ASP Q 789     -69.568-108.629 -23.341  1.00 66.10           O
ATOM   4340  N   ALA Q 790     -72.179-113.094 -26.211  1.00 58.11           N
ATOM   4341  CA  ALA Q 790     -73.321-113.961 -26.454  1.00 58.11           C
ATOM   4342  C   ALA Q 790     -73.299-115.179 -25.541  1.00 58.11           C
ATOM   4343  O   ALA Q 790     -74.323-115.856 -25.401  1.00 58.11           O
ATOM   4344  CB  ALA Q 790     -73.356-114.407 -27.914  1.00 58.11           C
ATOM   4345  N   LEU Q 791     -72.153-115.474 -24.925  1.00 60.60           N
ATOM   4346  CA  LEU Q 791     -72.024-116.597 -24.010  1.00 60.60           C
ATOM   4347  C   LEU Q 791     -71.490-116.224 -22.635  1.00 60.60           C
ATOM   4348  O   LEU Q 791     -71.679-117.009 -21.698  1.00 60.60           O
ATOM   4349  CB  LEU Q 791     -71.124-117.682 -24.615  1.00 60.60           C
ATOM   4350  CG  LEU Q 791     -71.840-118.584 -25.620  1.00 60.60           C
ATOM   4351  CD1 LEU Q 791     -70.875-119.066 -26.683  1.00 60.60           C
ATOM   4352  CD2 LEU Q 791     -72.497-119.759 -24.911  1.00 60.60           C
ATOM   4353  N   TYR Q 792     -70.822-115.078 -22.479  1.00 68.98           N
ATOM   4354  CA  TYR Q 792     -70.558-114.569 -21.136  1.00 68.98           C
ATOM   4355  C   TYR Q 792     -71.851-114.191 -20.434  1.00 68.98           C
ATOM   4356  O   TYR Q 792     -71.981-114.398 -19.222  1.00 68.98           O
ATOM   4357  CB  TYR Q 792     -69.608-113.370 -21.181  1.00 68.98           C
ATOM   4358  CG  TYR Q 792     -68.169-113.698 -21.506  1.00 68.98           C
ATOM   4359  CD1 TYR Q 792     -67.699-115.005 -21.447  1.00 68.98           C
ATOM   4360  CD2 TYR Q 792     -67.270-112.692 -21.847  1.00 68.98           C
ATOM   4361  CE1 TYR Q 792     -66.376-115.305 -21.731  1.00 68.98           C
ATOM   4362  CE2 TYR Q 792     -65.949-112.980 -22.135  1.00 68.98           C
ATOM   4363  CZ  TYR Q 792     -65.508-114.288 -22.075  1.00 68.98           C
ATOM   4364  OH  TYR Q 792     -64.196-114.578 -22.365  1.00 68.98           O
ATOM   4365  N   ARG Q 793     -72.815-113.640 -21.179  1.00 67.26           N
ATOM   4366  CA  ARG Q 793     -74.141-113.395 -20.623  1.00 67.26           C
ATOM   4367  C   ARG Q 793     -74.827-114.700 -20.243  1.00 67.26           C
ATOM   4368  O   ARG Q 793     -75.394-114.811 -19.152  1.00 67.26           O
ATOM   4369  CB  ARG Q 793     -75.003-112.613 -21.612  1.00 67.26           C
ATOM   4370  CG  ARG Q 793     -74.842-111.108 -21.521  1.00 67.26           C
ATOM   4371  CD  ARG Q 793     -75.985-110.393 -22.229  1.00 67.26           C
ATOM   4372  NE  ARG Q 793     -75.864-110.467 -23.679  1.00 67.26           N
ATOM   4373  CZ  ARG Q 793     -75.279-109.538 -24.425  1.00 67.26           C
ATOM   4374  NH1 ARG Q 793     -74.820-108.429 -23.859  1.00 67.26           N
ATOM   4375  NH2 ARG Q 793     -75.207-109.687 -25.741  1.00 67.26           N
ATOM   4376  N   ALA Q 794     -74.748-115.711 -21.116  1.00 60.59           N
ATOM   4377  CA  ALA Q 794     -75.336-117.015 -20.828  1.00 60.59           C
ATOM   4378  C   ALA Q 794     -74.641-117.730 -19.680  1.00 60.59           C
ATOM   4379  O   ALA Q 794     -75.245-118.609 -19.055  1.00 60.59           O
ATOM   4380  CB  ALA Q 794     -75.304-117.893 -22.080  1.00 60.59           C
ATOM   4381  N   ALA Q 795     -73.391-117.375 -19.383  1.00 74.04           N
ATOM   4382  CA  ALA Q 795     -72.703-117.960 -18.243  1.00 74.04           C
ATOM   4383  C   ALA Q 795     -73.011-117.226 -16.944  1.00 74.04           C
ATOM   4384  O   ALA Q 795     -72.908-117.822 -15.866  1.00 74.04           O
ATOM   4385  CB  ALA Q 795     -71.193-117.974 -18.487  1.00 74.04           C
ATOM   4386  N   LEU Q 796     -73.395-115.948 -17.009  1.00 70.40           N
ATOM   4387  CA  LEU Q 796     -73.592-115.205 -15.770  1.00 70.40           C
ATOM   4388  C   LEU Q 796     -75.037-115.229 -15.280  1.00 70.40           C
ATOM   4389  O   LEU Q 796     -75.260-115.315 -14.070  1.00 70.40           O
ATOM   4390  CB  LEU Q 796     -73.110-113.750 -15.917  1.00 70.40           C
ATOM   4391  CG  LEU Q 796     -73.673-112.715 -16.903  1.00 70.40           C
ATOM   4392  CD1 LEU Q 796     -74.817-111.903 -16.305  1.00 70.40           C
ATOM   4393  CD2 LEU Q 796     -72.563-111.774 -17.343  1.00 70.40           C
ATOM   4394  N   GLU Q 797     -76.023-115.148 -16.187  1.00 78.24           N
ATOM   4395  CA  GLU Q 797     -77.406-114.979 -15.746  1.00 78.24           C
ATOM   4396  C   GLU Q 797     -77.964-116.248 -15.114  1.00 78.24           C
ATOM   4397  O   GLU Q 797     -78.790-116.170 -14.198  1.00 78.24           O
ATOM   4398  CB  GLU Q 797     -78.305-114.523 -16.908  1.00 78.24           C
ATOM   4399  CG  GLU Q 797     -78.367-115.442 -18.134  1.00 78.24           C
ATOM   4400  CD  GLU Q 797     -79.464-116.490 -18.058  1.00 78.24           C
ATOM   4401  OE1 GLU Q 797     -80.325-116.394 -17.160  1.00 78.24           O
ATOM   4402  OE2 GLU Q 797     -79.459-117.416 -18.895  1.00 78.24           O
ATOM   4403  N   GLU Q 798     -77.526-117.416 -15.578  1.00 79.43           N
ATOM   4404  CA  GLU Q 798     -78.013-118.664 -15.010  1.00 79.43           C
ATOM   4405  C   GLU Q 798     -77.354-118.977 -13.673  1.00 79.43           C
ATOM   4406  O   GLU Q 798     -77.892-119.782 -12.906  1.00 79.43           O
ATOM   4407  CB  GLU Q 798     -77.795-119.813 -15.996  1.00 79.43           C
ATOM   4408  CG  GLU Q 798     -79.049-120.233 -16.774  1.00 79.43           C
ATOM   4409  CD  GLU Q 798     -80.057-121.039 -15.960  1.00 79.43           C
ATOM   4410  OE1 GLU Q 798     -81.124-121.368 -16.520  1.00 79.43           O
ATOM   4411  OE2 GLU Q 798     -79.788-121.376 -14.785  1.00 79.43           O
ATOM   4412  N   LEU Q 799     -76.208-118.360 -13.384  1.00 74.11           N
ATOM   4413  CA  LEU Q 799     -75.613-118.458 -12.060  1.00 74.11           C
ATOM   4414  C   LEU Q 799     -76.248-117.494 -11.065  1.00 74.11           C
ATOM   4415  O   LEU Q 799     -76.200-117.756  -9.858  1.00 74.11           O
ATOM   4416  CB  LEU Q 799     -74.108-118.203 -12.132  1.00 74.11           C
ATOM   4417  CG  LEU Q 799     -73.266-119.289 -12.800  1.00 74.11           C
ATOM   4418  CD1 LEU Q 799     -71.802-118.891 -12.814  1.00 74.11           C
ATOM   4419  CD2 LEU Q 799     -73.449-120.618 -12.088  1.00 74.11           C
ATOM   4420  N   GLN Q 800     -76.837-116.394 -11.542  1.00 79.74           N
ATOM   4421  CA  GLN Q 800     -77.556-115.492 -10.648  1.00 79.74           C
ATOM   4422  C   GLN Q 800     -78.828-116.132 -10.116  1.00 79.74           C
ATOM   4423  O   GLN Q 800     -79.268-115.807  -9.008  1.00 79.74           O
ATOM   4424  CB  GLN Q 800     -77.888-114.179 -11.360  1.00 79.74           C
ATOM   4425  CG  GLN Q 800     -76.684-113.384 -11.839  1.00 79.74           C
ATOM   4426  CD  GLN Q 800     -75.529-113.410 -10.859  1.00 79.74           C
ATOM   4427  OE1 GLN Q 800     -75.633-112.905  -9.740  1.00 79.74           O
ATOM   4428  NE2 GLN Q 800     -74.412-114.001 -11.276  1.00 79.74           N
ATOM   4429  N   GLN Q 801     -79.430-117.036 -10.891  1.00 74.76           N
ATOM   4430  CA  GLN Q 801     -80.587-117.784 -10.413  1.00 74.76           C
ATOM   4431  C   GLN Q 801     -80.178-118.795  -9.346  1.00 74.76           C
ATOM   4432  O   GLN Q 801     -80.964-119.092  -8.438  1.00 74.76           O
ATOM   4433  CB  GLN Q 801     -81.264-118.484 -11.595  1.00 74.76           C
ATOM   4434  CG  GLN Q 801     -82.552-119.253 -11.296  1.00 74.76           C
ATOM   4435  CD  GLN Q 801     -83.575-118.433 -10.525  1.00 74.76           C
ATOM   4436  OE1 GLN Q 801     -83.642-118.482  -9.297  1.00 74.76           O
ATOM   4437  NE2 GLN Q 801     -84.383-117.671 -11.255  1.00 74.76           N
ATOM   4438  N   ARG Q 802     -78.948-119.307  -9.433  1.00 85.48           N
ATOM   4439  CA  ARG Q 802     -78.479-120.319  -8.491  1.00 85.48           C
ATOM   4440  C   ARG Q 802     -78.255-119.734  -7.103  1.00 85.48           C
ATOM   4441  O   ARG Q 802     -78.566-120.380  -6.093  1.00 85.48           O
ATOM   4442  CB  ARG Q 802     -77.189-120.953  -9.014  1.00 85.48           C
ATOM   4443  CG  ARG Q 802     -76.734-122.202  -8.276  1.00 85.48           C
ATOM   4444  CD  ARG Q 802     -77.609-123.400  -8.595  1.00 85.48           C
ATOM   4445  NE  ARG Q 802     -76.968-124.652  -8.197  1.00 85.48           N
ATOM   4446  CZ  ARG Q 802     -77.447-125.862  -8.476  1.00 85.48           C
ATOM   4447  NH1 ARG Q 802     -76.764-126.943  -8.124  1.00 85.48           N
ATOM   4448  NH2 ARG Q 802     -78.584-125.989  -9.143  1.00 85.48           N
ATOM   4449  N   LEU Q 803     -77.720-118.513  -7.026  1.00 83.67           N
ATOM   4450  CA  LEU Q 803     -77.417-117.916  -5.729  1.00 83.67           C
ATOM   4451  C   LEU Q 803     -78.666-117.422  -5.008  1.00 83.67           C
ATOM   4452  O   LEU Q 803     -78.736-117.515  -3.779  1.00 83.67           O
ATOM   4453  CB  LEU Q 803     -76.416-116.770  -5.888  1.00 83.67           C
ATOM   4454  CG  LEU Q 803     -75.191-117.021  -6.772  1.00 83.67           C
ATOM   4455  CD1 LEU Q 803     -74.315-115.780  -6.833  1.00 83.67           C
ATOM   4456  CD2 LEU Q 803     -74.393-118.216  -6.265  1.00 83.67           C
ATOM   4457  N   GLN Q 804     -79.654-116.902  -5.741  1.00 85.74           N
ATOM   4458  CA  GLN Q 804     -80.885-116.476  -5.088  1.00 85.74           C
ATOM   4459  C   GLN Q 804     -81.779-117.648  -4.714  1.00 85.74           C
ATOM   4460  O   GLN Q 804     -82.627-117.505  -3.827  1.00 85.74           O
[truncated: 8,773,896 more chars]
