# Supplementary material for: Structural mechanisms for centrosomal recruitment and organization of the microtubule nucleator γ-TuRC
Source: Nat Commun. 2025 Mar 12;16:2453. doi: 10.1038/s41467-025-57729-2 (PMC11903878; doi:10.1038/s41467-025-57729-2)
Supplement: Supplementary file 4 — Supplementary Software 1 [file 41467_2025_57729_MOESM4_ESM.zip › Scripts/Fig3_conformational_analysis/Inwards_Conf.pdb]

HELIX    1   1 LEU A  232  LEU A  253  1                                  22
HELIX    2   2 ASP A  281  ALA A  295  1                                  15
HELIX    3   3 VAL A  301  GLU A  306  1                                   6
HELIX    4   4 HIS A  318  GLN A  344  1                                  27
HELIX    5   5 SER A  348  ALA A  370  1                                  23
HELIX    6   6 GLY A  381  ARG A  390  1                                  10
HELIX    7   7 GLN A  399  ALA A  411  1                                  13
HELIX    8   8 PRO A  414  ILE A  423  1                                  10
HELIX    9   9 LEU A  471  GLU A  490  1                                  20
HELIX   10  10 TYR A  512  GLU A  533  1                                  22
HELIX   11  11 LEU A  537  ARG A  546  1                                  10
HELIX   12  12 THR A  575  THR A  594  1                                  20
HELIX   13  13 PHE A  597  ASP A  599  1                                   3
HELIX   14  14 LYS A  651  LEU A  656  1                                   6
HELIX   15  15 ASN A  659  LEU A  683  1                                  25
HELIX   16  16 SER A  685  LYS A  691  1                                   7
HELIX   17  17 ALA A  707  PHE A  727  1                                  21
HELIX   18  18 VAL A  729  LEU A  741  1                                  13
HELIX   19  19 ASN A  746  CYS A  765  1                                  20
HELIX   20  20 LYS A  774  GLN A  791  1                                  18
HELIX   21  21 THR A  849  LEU A  868  1                                  20
HELIX   22  22 VAL A  883  ASP A  888  1                                   6
HELIX   23  23 THR B  246  PHE B  258  1                                  13
HELIX   24  24 SER B  284  ARG B  311  1                                  28
HELIX   25  25 LEU B  319  ALA B  326  1                                   8
HELIX   26  26 HIS B  329  GLN B  345  1                                  17
HELIX   27  27 THR B  363  THR B  371  1                                   9
HELIX   28  28 ILE B  376  CYS B  388  1                                  13
HELIX   29  29 GLY B  393  SER B  398  1                                   6
HELIX   30  30 LEU B  414  TYR B  431  1                                  18
HELIX   31  31 GLN B  479  VAL B  496  1                                  18
HELIX   32  32 ASN B  528  LYS B  552  1                                  25
HELIX   33  33 SER B  554  TYR B  565  1                                  12
HELIX   34  34 GLY B  571  VAL B  586  1                                  16
HELIX   35  35 PRO B  588  PHE B  612  1                                  25
HELIX   36  36 SER B  614  LEU B  621  1                                   8
HELIX   37  37 ILE B  648  THR B  653  1                                   6
HELIX   38  38 CYS B  656  ALA B  688  1                                  33
HELIX   39  39 PHE B  697  GLU B  725  1                                  29
HELIX   40  40 TRP B  731  ASN B  736  1                                   6
HELIX   41  41 LEU B  744  CYS B  762  1                                  19
HELIX   42  42 SER B  768  LYS B  809  1                                  42
HELIX   43  43 GLU B  826  THR B  866  1                                  41
HELIX   44  44 LEU B  873  HIS B  885  1                                  13
HELIX   45  45 LEU C  232  GLY C  255  1                                  24
HELIX   46  46 ASP C  281  ALA C  295  1                                  15
HELIX   47  47 VAL C  301  GLU C  306  1                                   6
HELIX   48  48 SER C  310  GLY C  314  1                                   5
HELIX   49  49 HIS C  318  ALA C  323  1                                   6
HELIX   50  50 ARG C  325  HIS C  342  1                                  18
HELIX   51  51 SER C  348  MET C  363  1                                  16
HELIX   52  52 ILE C  365  ALA C  370  1                                   6
HELIX   53  53 GLY C  381  ARG C  390  1                                  10
HELIX   54  54 ALA C  400  LYS C  409  1                                  10
HELIX   55  55 SER C  412  GLU C  420  1                                   9
HELIX   56  56 LEU C  471  ALA C  475  1                                   5
HELIX   57  57 ILE C  478  GLU C  490  1                                  13
HELIX   58  58 TYR C  512  GLU C  533  1                                  22
HELIX   59  59 LEU C  537  LEU C  549  1                                  13
HELIX   60  60 PHE C  555  MET C  560  1                                   6
HELIX   61  61 THR C  575  THR C  594  1                                  20
HELIX   62  62 PHE C  597  ASP C  599  1                                   3
HELIX   63  63 TRP C  652  ILE C  657  1                                   6
HELIX   64  64 LEU C  663  LEU C  683  1                                  21
HELIX   65  65 SER C  685  LYS C  691  1                                   7
HELIX   66  66 ALA C  707  LEU C  741  1                                  35
HELIX   67  67 ASN C  746  CYS C  765  1                                  20
HELIX   68  68 LYS C  774  GLN C  791  1                                  18
HELIX   69  69 GLU C  847  ILE C  870  1                                  24
HELIX   70  70 ALA C  881  ASP C  888  1                                   8
HELIX   71  71 THR D  246  PHE D  258  1                                  13
HELIX   72  72 SER D  284  ARG D  311  1                                  28
HELIX   73  73 LEU D  319  ALA D  327  1                                   9
HELIX   74  74 HIS D  329  GLN D  347  1                                  19
HELIX   75  75 THR D  363  THR D  371  1                                   9
HELIX   76  76 ILE D  376  CYS D  388  1                                  13
HELIX   77  77 GLY D  393  SER D  398  1                                   6
HELIX   78  78 LEU D  414  LEU D  419  1                                   6
HELIX   79  79 VAL D  422  TYR D  431  1                                  10
HELIX   80  80 GLN D  479  VAL D  496  1                                  18
HELIX   81  81 ASN D  528  LYS D  552  1                                  25
HELIX   82  82 SER D  554  TYR D  565  1                                  12
HELIX   83  83 GLY D  571  VAL D  586  1                                  16
HELIX   84  84 PRO D  588  PHE D  612  1                                  25
HELIX   85  85 SER D  614  LEU D  621  1                                   8
HELIX   86  86 ILE D  648  THR D  653  1                                   6
HELIX   87  87 CYS D  656  ALA D  688  1                                  33
HELIX   88  88 PHE D  697  GLU D  725  1                                  29
HELIX   89  89 TRP D  731  ASN D  736  1                                   6
HELIX   90  90 LEU D  744  CYS D  762  1                                  19
HELIX   91  91 SER D  768  LYS D  809  1                                  42
HELIX   92  92 GLU D  826  THR D  866  1                                  41
HELIX   93  93 LEU D  873  HIS D  885  1                                  13
HELIX   94  94 LEU E  232  LEU E  253  1                                  22
HELIX   95  95 ASP E  281  LYS E  308  1                                  28
HELIX   96  96 GLN E  315  GLN E  344  1                                  30
HELIX   97  97 SER E  348  ALA E  370  1                                  23
HELIX   98  98 GLY E  381  ARG E  390  1                                  10
HELIX   99  99 GLN E  399  ALA E  411  1                                  13
HELIX  100 100 PRO E  414  ILE E  423  1                                  10
HELIX  101 101 LEU E  471  GLU E  490  1                                  20
HELIX  102 102 TYR E  512  GLU E  533  1                                  22
HELIX  103 103 LEU E  537  ARG E  546  1                                  10
HELIX  104 104 GLN E  552  MET E  560  1                                   9
HELIX  105 105 THR E  575  THR E  594  1                                  20
HELIX  106 106 PHE E  597  ASP E  599  1                                   3
HELIX  107 107 LYS E  651  LEU E  656  1                                   6
HELIX  108 108 ASN E  659  LEU E  683  1                                  25
HELIX  109 109 SER E  685  LYS E  691  1                                   7
HELIX  110 110 ALA E  707  PHE E  727  1                                  21
HELIX  111 111 VAL E  729  LEU E  741  1                                  13
HELIX  112 112 ASN E  746  CYS E  765  1                                  20
HELIX  113 113 LYS E  774  GLN E  791  1                                  18
HELIX  114 114 THR E  849  LEU E  868  1                                  20
HELIX  115 115 VAL E  883  ASP E  888  1                                   6
HELIX  116 116 THR F  246  PHE F  258  1                                  13
HELIX  117 117 SER F  284  ARG F  293  1                                  10
HELIX  118 118 GLU F  296  ARG F  311  1                                  16
HELIX  119 119 LEU F  319  ALA F  326  1                                   8
HELIX  120 120 HIS F  329  GLN F  345  1                                  17
HELIX  121 121 THR F  363  THR F  371  1                                   9
HELIX  122 122 ILE F  376  CYS F  388  1                                  13
HELIX  123 123 GLY F  393  LYS F  405  1                                  13
HELIX  124 124 LEU F  414  TYR F  431  1                                  18
HELIX  125 125 GLN F  479  VAL F  496  1                                  18
HELIX  126 126 ASN F  528  LYS F  552  1                                  25
HELIX  127 127 SER F  554  TYR F  565  1                                  12
HELIX  128 128 GLY F  571  VAL F  586  1                                  16
HELIX  129 129 PRO F  588  PHE F  612  1                                  25
HELIX  130 130 SER F  614  LEU F  621  1                                   8
HELIX  131 131 ILE F  648  THR F  653  1                                   6
HELIX  132 132 CYS F  656  ALA F  688  1                                  33
HELIX  133 133 PHE F  697  GLU F  725  1                                  29
HELIX  134 134 TRP F  731  ASN F  736  1                                   6
HELIX  135 135 LEU F  744  CYS F  762  1                                  19
HELIX  136 136 SER F  768  LYS F  809  1                                  42
HELIX  137 137 GLU F  826  THR F  866  1                                  41
HELIX  138 138 LEU F  873  HIS F  885  1                                  13
HELIX  139 139 LEU G  232  LEU G  253  1                                  22
HELIX  140 140 ASP G  281  ALA G  295  1                                  15
HELIX  141 141 VAL G  301  GLU G  306  1                                   6
HELIX  142 142 HIS G  318  ALA G  323  1                                   6
HELIX  143 143 ARG G  325  ARG G  343  1                                  19
HELIX  144 144 SER G  348  MET G  363  1                                  16
HELIX  145 145 ILE G  365  ALA G  370  1                                   6
HELIX  146 146 GLY G  381  ARG G  390  1                                  10
HELIX  147 147 ALA G  400  LYS G  409  1                                  10
HELIX  148 148 SER G  412  ILE G  423  1                                  12
HELIX  149 149 LEU G  471  ALA G  475  1                                   5
HELIX  150 150 ILE G  478  GLU G  490  1                                  13
HELIX  151 151 TYR G  512  LEU G  531  1                                  20
HELIX  152 152 GLU G  536  LEU G  549  1                                  14
HELIX  153 153 PHE G  555  MET G  560  1                                   6
HELIX  154 154 THR G  575  THR G  594  1                                  20
HELIX  155 155 TRP G  652  ILE G  657  1                                   6
HELIX  156 156 LEU G  663  LEU G  683  1                                  21
HELIX  157 157 SER G  685  LYS G  691  1                                   7
HELIX  158 158 ALA G  707  LEU G  741  1                                  35
HELIX  159 159 ASN G  746  CYS G  765  1                                  20
HELIX  160 160 LYS G  774  GLN G  791  1                                  18
HELIX  161 161 GLU G  847  ILE G  870  1                                  24
HELIX  162 162 ALA G  881  ASP G  888  1                                   8
HELIX  163 163 THR H  246  PHE H  258  1                                  13
HELIX  164 164 SER H  284  SER H  312  1                                  29
HELIX  165 165 GLY H  318  LEU H  346  1                                  29
HELIX  166 166 THR H  363  THR H  371  1                                   9
HELIX  167 167 ILE H  376  CYS H  388  1                                  13
HELIX  168 168 GLY H  393  SER H  398  1                                   6
HELIX  169 169 LEU H  414  TYR H  431  1                                  18
HELIX  170 170 GLN H  479  VAL H  496  1                                  18
HELIX  171 171 ASN H  528  LYS H  552  1                                  25
HELIX  172 172 SER H  554  TYR H  565  1                                  12
HELIX  173 173 GLY H  571  VAL H  586  1                                  16
HELIX  174 174 PRO H  588  PHE H  612  1                                  25
HELIX  175 175 SER H  614  LEU H  621  1                                   8
HELIX  176 176 ILE H  648  THR H  653  1                                   6
HELIX  177 177 CYS H  656  ALA H  688  1                                  33
HELIX  178 178 PHE H  697  GLU H  725  1                                  29
HELIX  179 179 TRP H  731  ASN H  736  1                                   6
HELIX  180 180 LEU H  744  CYS H  762  1                                  19
HELIX  181 181 SER H  768  LYS H  809  1                                  42
HELIX  182 182 GLU H  826  THR H  866  1                                  41
HELIX  183 183 LEU H  873  HIS H  885  1                                  13
HELIX  184 184 ILE I    2  LEU I    9  1                                   8
HELIX  185 185 SER I   37  TYR I   62  1                                  26
HELIX  186 186 GLY I   83  ASP I  114  1                                  32
HELIX  187 187 SER I  118  SER I  145  1                                  28
HELIX  188 188 HIS I  149  VAL I  157  1                                   9
HELIX  189 189 LEU I  165  GLY I  194  1                                  30
HELIX  190 190 PRO I  269  MET I  285  1                                  17
HELIX  191 191 ASN I  302  GLN I  317  1                                  16
HELIX  192 192 SER I  321  GLU I  346  1                                  26
HELIX  193 193 ASP I  349  TYR I  361  1                                  13
HELIX  194 194 ARG I  365  THR I  382  1                                  18
HELIX  195 195 VAL I  387  VAL I  403  1                                  17
HELIX  196 196 SER I  447  ALA I  450  1                                   4
HELIX  197 197 TRP I  460  ILE I  464  1                                   5
HELIX  198 198 ALA I  469  MET I  499  1                                  31
HELIX  199 199 ASP I  510  TYR I  529  1                                  20
HELIX  200 200 VAL I  535  ASN I  548  1                                  14
HELIX  201 201 PHE I  553  SER I  571  1                                  19
HELIX  202 202 LEU I  575  GLN I  598  1                                  24
HELIX  203 203 ARG I  606  SER I  630  1                                  25
HELIX  204 204 ASP I  640  LEU I  648  1                                   9
HELIX  205 205 ASN I  651  GLN I  656  1                                   6
HELIX  206 206 GLU J  267  GLY J  280  1                                  14
HELIX  207 207 SER J  308  GLY J  336  1                                  29
HELIX  208 208 THR J  360  ASN J  388  1                                  29
HELIX  209 209 THR J  394  VAL J  420  1                                  27
HELIX  210 210 ARG J  428  TYR J  447  1                                  20
HELIX  211 211 GLN J  456  HIS J  482  1                                  27
HELIX  212 212 LEU J  552  ASN J  571  1                                  20
HELIX  213 213 LEU J  638  ILE J  648  1                                  11
HELIX  214 214 LEU J  687  LYS J  712  1                                  26
HELIX  215 215 ARG J  715  ARG J  724  1                                  10
HELIX  216 216 THR J  734  ASP J  744  1                                  11
HELIX  217 217 SER J  756  GLU J  764  1                                   9
HELIX  218 218 PRO J  806  ILE J  811  1                                   6
HELIX  219 219 SER J  814  LEU J  841  1                                  28
HELIX  220 220 HIS J  881  THR J  903  1                                  23
HELIX  221 221 HIS J  907  GLU J  918  1                                  12
HELIX  222 222 ASP J  922  CYS J  941  1                                  20
HELIX  223 223 VAL J  950  GLY J  967  1                                  18
HELIX  224 224 ILE J  980  LEU J 1015  1                                  31
HELIX  225 225 ILE K    2  LEU K    9  1                                   8
HELIX  226 226 GLU K   38  TYR K   62  1                                  25
HELIX  227 227 GLY K   83  ASP K  114  1                                  32
HELIX  228 228 ILE K  119  LYS K  147  1                                  29
HELIX  229 229 GLN K  152  HIS K  160  1                                   9
HELIX  230 230 LEU K  165  LEU K  192  1                                  28
HELIX  231 231 PRO K  269  MET K  285  1                                  17
HELIX  232 232 GLU K  304  GLN K  317  1                                  14
HELIX  233 233 SER K  321  GLU K  346  1                                  26
HELIX  234 234 ASP K  349  TYR K  361  1                                  13
HELIX  235 235 ARG K  365  THR K  382  1                                  18
HELIX  236 236 VAL K  387  VAL K  403  1                                  17
HELIX  237 237 SER K  447  ALA K  450  1                                   4
HELIX  238 238 TRP K  460  LEU K  465  1                                   6
HELIX  239 239 ALA K  469  ARG K  501  1                                  33
HELIX  240 240 GLN K  508  TYR K  530  1                                  23
HELIX  241 241 GLN K  532  ASN K  548  1                                  17
HELIX  242 242 PHE K  553  SER K  571  1                                  19
HELIX  243 243 LEU K  575  GLN K  598  1                                  24
HELIX  244 244 ARG K  606  SER K  630  1                                  25
HELIX  245 245 ASP K  640  ASP K  649  1                                  10
HELIX  246 246 LEU L  352  LEU L  357  1                                   6
HELIX  247 247 SER L  392  HIS L  412  1                                  21
HELIX  248 248 GLY L  426  VAL L  447  1                                  22
HELIX  249 249 SER L  455  PHE L  463  1                                   9
HELIX  250 250 LEU L  466  CYS L  477  1                                  12
HELIX  251 251 GLY L  498  ASN L  512  1                                  15
HELIX  252 252 HIS L  517  VAL L  540  1                                  24
HELIX  253 253 LEU L  588  LYS L  606  1                                  19
HELIX  254 254 THR L 1481  LEU L 1516  1                                  36
HELIX  255 255 PHE L 1523  LEU L 1535  1                                  13
HELIX  256 256 VAL L 1549  LEU L 1562  1                                  14
HELIX  257 257 ASP L 1601  ILE L 1606  1                                   6
HELIX  258 258 GLY L 1611  ALA L 1644  1                                  34
HELIX  259 259 SER L 1652  ILE L 1680  1                                  29
HELIX  260 260 HIS L 1682  GLU L 1687  1                                   6
HELIX  261 261 GLU L 1699  ARG L 1715  1                                  17
HELIX  262 262 ALA L 1722  GLN L 1742  1                                  21
HELIX  263 263 ASN L 1761  LEU L 1786  1                                  26
HELIX  264 264 PRO L 1793  ASN L 1803  1                                  11
HELIX  265 265 LEU M  232  LEU M  253  1                                  22
HELIX  266 266 ASP M  281  ALA M  295  1                                  15
HELIX  267 267 VAL M  301  GLU M  306  1                                   6
HELIX  268 268 TYR M  313  LEU M  320  1                                   8
HELIX  269 269 ARG M  325  HIS M  342  1                                  18
HELIX  270 270 SER M  348  MET M  363  1                                  16
HELIX  271 271 ILE M  365  GLY M  376  1                                  12
HELIX  272 272 GLY M  381  ARG M  390  1                                  10
HELIX  273 273 ALA M  400  LYS M  409  1                                  10
HELIX  274 274 SER M  412  ILE M  423  1                                  12
HELIX  275 275 LEU M  471  ALA M  475  1                                   5
HELIX  276 276 ILE M  478  GLU M  490  1                                  13
HELIX  277 277 TYR M  512  GLU M  533  1                                  22
HELIX  278 278 LEU M  537  LEU M  549  1                                  13
HELIX  279 279 PHE M  555  ALA M  563  1                                   9
HELIX  280 280 THR M  575  SER M  590  1                                  16
HELIX  281 281 PHE M  597  ASP M  599  1                                   3
HELIX  282 282 TRP M  652  ILE M  657  1                                   6
HELIX  283 283 LEU M  663  LEU M  683  1                                  21
HELIX  284 284 SER M  685  LYS M  691  1                                   7
HELIX  285 285 ALA M  707  LEU M  741  1                                  35
HELIX  286 286 ASN M  746  CYS M  765  1                                  20
HELIX  287 287 LYS M  774  GLN M  791  1                                  18
HELIX  288 288 GLU M  847  ILE M  870  1                                  24
HELIX  289 289 ALA M  881  ASP M  888  1                                   8
HELIX  290 290 THR T  246  PHE T  258  1                                  13
HELIX  291 291 SER T  284  ARG T  311  1                                  28
HELIX  292 292 LEU T  319  ALA T  326  1                                   8
HELIX  293 293 HIS T  329  GLN T  345  1                                  17
HELIX  294 294 THR T  363  THR T  371  1                                   9
HELIX  295 295 ILE T  376  CYS T  388  1                                  13
HELIX  296 296 GLY T  393  SER T  398  1                                   6
HELIX  297 297 LEU T  414  ILE T  434  1                                  21
HELIX  298 298 GLN T  479  GLN T  495  1                                  17
HELIX  299 299 ASN T  528  LYS T  552  1                                  25
HELIX  300 300 SER T  554  TYR T  565  1                                  12
HELIX  301 301 GLY T  571  VAL T  586  1                                  16
HELIX  302 302 PRO T  588  PHE T  612  1                                  25
HELIX  303 303 SER T  614  LEU T  621  1                                   8
HELIX  304 304 THR T  633  VAL T  637  1                                   5
HELIX  305 305 ILE T  648  THR T  653  1                                   6
HELIX  306 306 GLU T  655  ALA T  688  1                                  34
HELIX  307 307 PHE T  697  ASN T  736  1                                  40
HELIX  308 308 LEU T  744  CYS T  762  1                                  19
HELIX  309 309 SER T  768  LYS T  809  1                                  42
HELIX  310 310 GLU T  826  THR T  866  1                                  41
HELIX  311 311 LEU T  873  HIS T  885  1                                  13
HELIX  312 312 GLY U   55  LYS U   61  1                                   7
HELIX  313 313 ASN U   78  ASN U   92  1                                  15
HELIX  314 314 ALA U   97  HIS U  101  1                                   5
HELIX  315 315 PRO U  112  THR U  126  1                                  15
HELIX  316 316 GLN U  137  SER U  145  1                                   9
HELIX  317 317 PRO U  172  ILE U  175  1                                   4
HELIX  318 318 ALA U  181  GLY U  197  1                                  17
HELIX  319 319 THR U  202  CYS U  217  1                                  16
HELIX  320 320 ASP U  222  SER U  233  1                                  12
HELIX  321 321 ASN U  252  GLY U  268  1                                  17
HELIX  322 322 GLY U  273  ALA U  295  1                                  23
HELIX  323 323 GLY U  301  MET U  305  1                                   5
HELIX  324 324 GLY U  308  ALA U  321  1                                  14
HELIX  325 325 GLU U  334  TRP U  356  1                                  23
HELIX  326 326 LYS U  359  GLY U  366  1                                   8
HELIX  327 327 SER U  368  CYS U  374  1                                   7
HELIX  328 328 UNK X    2  UNK X   20  1                                  19
HELIX  329 329 UNK X  102  UNK X  114  1                                  13
HELIX  330 330 UNK X  202  UNK X  217  1                                  16
HELIX  331 331 UNK X  302  UNK X  314  1                                  13
HELIX  332 332 UNK X  402  UNK X  412  1                                  11
HELIX  333 333 UNK X  502  UNK X  513  1                                  12
HELIX  334 334 UNK X  602  UNK X  616  1                                  15
HELIX  335 335 UNK X  702  UNK X  715  1                                  14
HELIX  336 336 UNK X  802  UNK X  814  1                                  13
HELIX  337 337 UNK X  902  UNK X  914  1                                  13
HELIX  338 338 UNK X 1002  UNK X 1017  1                                  16
HELIX  339 339 UNK X 1102  UNK X 1115  1                                  14
HELIX  340 340 UNK X 1202  UNK X 1225  1                                  24
HELIX  341 341 UNK X 1302  UNK X 1317  1                                  16
HELIX  342 342 UNK X 1402  UNK X 1418  1                                  17
HELIX  343 343 UNK X 1502  UNK X 1513  1                                  12
HELIX  344 344 LEU a   10  HIS a   29  1                                  20
HELIX  345 345 VAL a   73  SER a   80  1                                   8
HELIX  346 346 TYR a   82  TYR a   86  1                                   5
HELIX  347 347 ASN a  103  GLY a  128  1                                  26
HELIX  348 348 THR a  145  TYR a  161  1                                  17
HELIX  349 349 GLN a  184  THR a  196  1                                  13
HELIX  350 350 ASN a  207  LEU a  218  1                                  12
HELIX  351 351 PHE a  225  THR a  240  1                                  16
HELIX  352 352 ASP a  252  ILE a  261  1                                  10
HELIX  353 353 THR a  289  LEU a  298  1                                  10
HELIX  354 354 GLN a  332  LYS a  344  1                                  13
HELIX  355 355 ILE a  384  LYS a  400  1                                  17
HELIX  356 356 ASP a  419  ALA a  437  1                                  19
HELIX  357 357 LEU b   10  HIS b   29  1                                  20
HELIX  358 358 VAL b   73  ASN b   79  1                                   7
HELIX  359 359 TYR b   82  TYR b   86  1                                   5
HELIX  360 360 ASN b  103  GLY b  128  1                                  26
HELIX  361 361 THR b  145  TYR b  161  1                                  17
HELIX  362 362 GLN b  184  THR b  196  1                                  13
HELIX  363 363 ASN b  207  ARG b  217  1                                  11
HELIX  364 364 PHE b  225  TYR b  245  1                                  21
HELIX  365 365 ASP b  252  ILE b  261  1                                  10
HELIX  366 366 THR b  289  LEU b  298  1                                  10
HELIX  367 367 GLN b  332  LYS b  344  1                                  13
HELIX  368 368 ILE b  384  LYS b  400  1                                  17
HELIX  369 369 ASP b  419  THR b  439  1                                  21
HELIX  370 370 LEU c   10  HIS c   29  1                                  20
HELIX  371 371 VAL c   73  SER c   80  1                                   8
HELIX  372 372 TYR c   82  TYR c   86  1                                   5
HELIX  373 373 ASN c  103  GLY c  128  1                                  26
HELIX  374 374 THR c  145  TYR c  161  1                                  17
HELIX  375 375 GLN c  184  THR c  196  1                                  13
HELIX  376 376 ASN c  207  ARG c  217  1                                  11
HELIX  377 377 PHE c  225  TYR c  245  1                                  21
HELIX  378 378 ASP c  252  ILE c  261  1                                  10
HELIX  379 379 THR c  289  LEU c  298  1                                  10
HELIX  380 380 GLN c  332  LYS c  344  1                                  13
HELIX  381 381 ILE c  384  LYS c  400  1                                  17
HELIX  382 382 PHE c  418  THR c  439  1                                  22
HELIX  383 383 LEU d   10  HIS d   29  1                                  20
HELIX  384 384 VAL d   73  ASN d   79  1                                   7
HELIX  385 385 TYR d   82  TYR d   86  1                                   5
HELIX  386 386 ASN d  103  GLY d  128  1                                  26
HELIX  387 387 THR d  145  TYR d  161  1                                  17
HELIX  388 388 GLN d  184  THR d  196  1                                  13
HELIX  389 389 ASN d  207  ARG d  217  1                                  11
HELIX  390 390 PHE d  225  TYR d  245  1                                  21
HELIX  391 391 ASP d  252  ILE d  261  1                                  10
HELIX  392 392 THR d  289  LEU d  298  1                                  10
HELIX  393 393 GLN d  332  LYS d  344  1                                  13
HELIX  394 394 ILE d  384  LYS d  400  1                                  17
HELIX  395 395 ASP d  419  THR d  439  1                                  21
HELIX  396 396 LEU e   10  HIS e   29  1                                  20
HELIX  397 397 VAL e   73  SER e   80  1                                   8
HELIX  398 398 TYR e   82  TYR e   86  1                                   5
HELIX  399 399 ASN e  103  SER e  129  1                                  27
HELIX  400 400 THR e  145  TYR e  161  1                                  17
HELIX  401 401 GLN e  184  THR e  196  1                                  13
HELIX  402 402 ASN e  207  LEU e  218  1                                  12
HELIX  403 403 PHE e  225  TYR e  245  1                                  21
HELIX  404 404 ASP e  252  ILE e  261  1                                  10
HELIX  405 405 THR e  289  LEU e  298  1                                  10
HELIX  406 406 GLN e  332  LYS e  344  1                                  13
HELIX  407 407 ILE e  384  LYS e  400  1                                  17
HELIX  408 408 ASP e  419  ALA e  437  1                                  19
HELIX  409 409 LEU f   10  HIS f   29  1                                  20
HELIX  410 410 VAL f   73  ASN f   79  1                                   7
HELIX  411 411 TYR f   82  TYR f   86  1                                   5
HELIX  412 412 ASN f  103  GLY f  128  1                                  26
HELIX  413 413 THR f  145  TYR f  161  1                                  17
HELIX  414 414 GLN f  184  THR f  196  1                                  13
HELIX  415 415 ASN f  207  ARG f  217  1                                  11
HELIX  416 416 PHE f  225  TYR f  245  1                                  21
HELIX  417 417 ASP f  252  ILE f  261  1                                  10
HELIX  418 418 THR f  289  LEU f  298  1                                  10
HELIX  419 419 GLN f  332  LYS f  344  1                                  13
HELIX  420 420 ILE f  384  LYS f  400  1                                  17
HELIX  421 421 ASP f  419  THR f  439  1                                  21
HELIX  422 422 LEU g   10  HIS g   29  1                                  20
HELIX  423 423 VAL g   73  SER g   80  1                                   8
HELIX  424 424 ASN g  103  SER g  129  1                                  27
HELIX  425 425 THR g  145  TYR g  161  1                                  17
HELIX  426 426 GLN g  184  THR g  196  1                                  13
HELIX  427 427 ASN g  207  ARG g  217  1                                  11
HELIX  428 428 PHE g  225  TYR g  245  1                                  21
HELIX  429 429 ASP g  252  ILE g  261  1                                  10
HELIX  430 430 THR g  289  LEU g  298  1                                  10
HELIX  431 431 GLN g  332  LYS g  344  1                                  13
HELIX  432 432 ILE g  384  LYS g  400  1                                  17
HELIX  433 433 PHE g  418  THR g  439  1                                  22
HELIX  434 434 LEU h   10  HIS h   29  1                                  20
HELIX  435 435 VAL h   73  ASN h   79  1                                   7
HELIX  436 436 TYR h   82  TYR h   86  1                                   5
HELIX  437 437 ASN h  103  GLY h  128  1                                  26
HELIX  438 438 THR h  145  TYR h  161  1                                  17
HELIX  439 439 GLN h  184  THR h  196  1                                  13
HELIX  440 440 ASN h  207  THR h  215  1                                   9
HELIX  441 441 PHE h  225  TYR h  245  1                                  21
HELIX  442 442 ASP h  252  ILE h  261  1                                  10
HELIX  443 443 THR h  289  ARG h  296  1                                   8
HELIX  444 444 GLN h  332  LYS h  344  1                                  13
HELIX  445 445 ILE h  384  LYS h  400  1                                  17
HELIX  446 446 ASP h  419  THR h  439  1                                  21
HELIX  447 447 LEU i   10  HIS i   29  1                                  20
HELIX  448 448 VAL i   73  SER i   80  1                                   8
HELIX  449 449 ASN i  103  GLY i  128  1                                  26
HELIX  450 450 THR i  145  TYR i  161  1                                  17
HELIX  451 451 GLN i  184  THR i  196  1                                  13
HELIX  452 452 ASN i  207  LEU i  218  1                                  12
HELIX  453 453 PHE i  225  TYR i  245  1                                  21
HELIX  454 454 ASP i  252  ILE i  261  1                                  10
HELIX  455 455 THR i  289  LEU i  298  1                                  10
HELIX  456 456 GLN i  332  LYS i  344  1                                  13
HELIX  457 457 ILE i  384  LYS i  400  1                                  17
HELIX  458 458 ASP i  419  THR i  439  1                                  21
HELIX  459 459 LEU j   10  HIS j   29  1                                  20
HELIX  460 460 VAL j   73  SER j   80  1                                   8
HELIX  461 461 ASN j  103  ASP j  127  1                                  25
HELIX  462 462 THR j  145  TYR j  161  1                                  17
HELIX  463 463 GLN j  184  THR j  196  1                                  13
HELIX  464 464 ASP j  206  ARG j  217  1                                  12
HELIX  465 465 PHE j  225  TYR j  245  1                                  21
HELIX  466 466 ASP j  252  ALA j  258  1                                   7
HELIX  467 467 THR j  289  LEU j  298  1                                  10
HELIX  468 468 GLN j  332  LYS j  344  1                                  13
HELIX  469 469 ILE j  384  LYS j  400  1                                  17
HELIX  470 470 ASP j  419  THR j  439  1                                  21
HELIX  471 471 LEU k   10  HIS k   29  1                                  20
HELIX  472 472 VAL k   73  SER k   80  1                                   8
HELIX  473 473 TYR k   82  TYR k   86  1                                   5
HELIX  474 474 ASN k  103  SER k  129  1                                  27
HELIX  475 475 GLY k  143  TYR k  161  1                                  19
HELIX  476 476 GLN k  184  THR k  196  1                                  13
HELIX  477 477 ASP k  206  ARG k  217  1                                  12
HELIX  478 478 PHE k  225  TYR k  245  1                                  21
HELIX  479 479 LEU k  253  ALA k  258  1                                   6
HELIX  480 480 THR k  289  LEU k  298  1                                  10
HELIX  481 481 GLN k  332  LYS k  344  1                                  13
HELIX  482 482 SER k  383  LYS k  400  1                                  18
HELIX  483 483 ASP k  419  ALA k  437  1                                  19
HELIX  484 484 LEU l   10  HIS l   29  1                                  20
HELIX  485 485 VAL l   73  SER l   80  1                                   8
HELIX  486 486 ASN l  103  GLY l  128  1                                  26
HELIX  487 487 GLY l  144  TYR l  161  1                                  18
HELIX  488 488 GLN l  184  THR l  196  1                                  13
HELIX  489 489 ASN l  207  LEU l  218  1                                  12
HELIX  490 490 PHE l  225  TYR l  245  1                                  21
HELIX  491 491 ASP l  252  ILE l  261  1                                  10
HELIX  492 492 THR l  289  LEU l  298  1                                  10
HELIX  493 493 ASP l  329  LYS l  344  1                                  16
HELIX  494 494 SER l  383  LYS l  400  1                                  18
HELIX  495 495 ASP l  419  ALA l  437  1                                  19
HELIX  496 496 LEU m   10  HIS m   29  1                                  20
HELIX  497 497 VAL m   73  SER m   80  1                                   8
HELIX  498 498 TYR m   82  TYR m   86  1                                   5
HELIX  499 499 ASN m  103  GLY m  128  1                                  26
HELIX  500 500 THR m  145  TYR m  161  1                                  17
HELIX  501 501 GLN m  184  THR m  196  1                                  13
HELIX  502 502 ASN m  207  ARG m  217  1                                  11
HELIX  503 503 PHE m  225  TYR m  245  1                                  21
HELIX  504 504 ASP m  252  ILE m  261  1                                  10
HELIX  505 505 THR m  289  LEU m  298  1                                  10
HELIX  506 506 GLN m  332  LYS m  344  1                                  13
HELIX  507 507 ILE m  384  LYS m  400  1                                  17
HELIX  508 508 PHE m  418  THR m  439  1                                  22
HELIX  509 509 LEU t   10  HIS t   29  1                                  20
HELIX  510 510 VAL t   73  SER t   80  1                                   8
HELIX  511 511 TYR t   82  TYR t   86  1                                   5
HELIX  512 512 ASN t  103  GLY t  128  1                                  26
HELIX  513 513 THR t  145  TYR t  161  1                                  17
HELIX  514 514 GLN t  184  THR t  196  1                                  13
HELIX  515 515 ASP t  206  LEU t  218  1                                  13
HELIX  516 516 PHE t  225  TYR t  245  1                                  21
HELIX  517 517 ASP t  252  ILE t  261  1                                  10
HELIX  518 518 THR t  289  LEU t  298  1                                  10
HELIX  519 519 GLN t  332  LYS t  344  1                                  13
HELIX  520 520 ILE t  384  LYS t  400  1                                  17
HELIX  521 521 ASP t  419  THR t  439  1                                  21
SHEET    1   1 1 SER A 262  ALA A 263  0
SHEET    2   2 1 PHE A 274  LEU A 275  0
SHEET    3   3 1 VAL A 437  GLU A 439  0
SHEET    4   4 1 TYR A 460  ILE A 462  0
SHEET    5   5 1 LEU A 601  ILE A 603  0
SHEET    6   6 1 PHE A 646  TYR A 648  0
SHEET    7   7 1 VAL B 448  SER B 450  0
SHEET    8   8 1 TYR B 464  LEU B 466  0
SHEET    9   9 1 VAL B 623  LEU B 625  0
SHEET   10  10 1 PHE B 638  LEU B 640  0
SHEET   11  11 1 SER C 262  ALA C 263  0
SHEET   12  12 1 PHE C 274  LEU C 275  0
SHEET   13  13 1 VAL C 437  GLU C 438  0
SHEET   14  14 1 THR C 461  ILE C 462  0
SHEET   15  15 1 LEU C 601  ASP C 604  0
SHEET   16  16 1 SER C 645  TYR C 648  0
SHEET   17  17 1 VAL D 448  SER D 450  0
SHEET   18  18 1 TYR D 464  LEU D 466  0
SHEET   19  19 1 VAL D 623  LEU D 625  0
SHEET   20  20 1 PHE D 638  LEU D 640  0
SHEET   21  21 1 SER E 262  ALA E 263  0
SHEET   22  22 1 PHE E 274  LEU E 275  0
SHEET   23  23 1 VAL E 437  GLU E 439  0
SHEET   24  24 1 TYR E 460  ILE E 462  0
SHEET   25  25 1 LEU E 601  ILE E 603  0
SHEET   26  26 1 PHE E 646  TYR E 648  0
SHEET   27  27 1 VAL F 448  SER F 450  0
SHEET   28  28 1 TYR F 464  LEU F 466  0
SHEET   29  29 1 VAL F 623  LEU F 625  0
SHEET   30  30 1 PHE F 638  LEU F 640  0
SHEET   31  31 1 SER G 262  ALA G 263  0
SHEET   32  32 1 PHE G 274  LEU G 275  0
SHEET   33  33 1 VAL G 437  GLU G 438  0
SHEET   34  34 1 THR G 461  ILE G 462  0
SHEET   35  35 1 LEU G 601  ASP G 604  0
SHEET   36  36 1 SER G 645  TYR G 648  0
SHEET   37  37 1 VAL H 448  SER H 450  0
SHEET   38  38 1 TYR H 464  LEU H 466  0
SHEET   39  39 1 VAL H 623  LEU H 625  0
SHEET   40  40 1 PHE H 638  LEU H 640  0
SHEET   41  41 1 PHE I  17  THR I  18  0
SHEET   42  42 1 GLN I  26  VAL I  27  0
SHEET   43  43 1 LEU I 414  ILE I 418  0
SHEET   44  44 1 LEU I 452  TYR I 456  0
SHEET   45  45 1 PHE K  17  THR K  18  0
SHEET   46  46 1 GLN K  26  VAL K  27  0
SHEET   47  47 1 LEU K 414  ILE K 418  0
SHEET   48  48 1 LEU K 452  TYR K 456  0
SHEET   49  49 1 SER M 262  ALA M 263  0
SHEET   50  50 1 PHE M 274  LEU M 275  0
SHEET   51  51 1 VAL M 437  GLU M 438  0
SHEET   52  52 1 THR M 461  ILE M 462  0
SHEET   53  53 1 LEU M 601  ASP M 604  0
SHEET   54  54 1 SER M 645  TYR M 648  0
SHEET   55  55 1 VAL T 448  SER T 450  0
SHEET   56  56 1 TYR T 464  LEU T 466  0
SHEET   57  57 1 VAL T 623  LEU T 625  0
SHEET   58  58 1 PHE T 638  LEU T 640  0
SHEET   59  59 1 LEU U   8  ASP U  11  0
SHEET   60  60 1 MET U  16  PHE U  21  0
SHEET   61  61 1 ALA U  29  PRO U  32  0
SHEET   62  62 1 VAL U  35  PRO U  38  0
SHEET   63  63 1 TYR U  53  VAL U  54  0
SHEET   64  64 1 LEU U  65  LYS U  68  0
SHEET   65  65 1 VAL U 103  GLU U 107  0
SHEET   66  66 1 ALA U 131  ILE U 136  0
SHEET   67  67 1 GLY U 150  SER U 155  0
SHEET   68  68 1 SER U 160  TYR U 166  0
SHEET   69  69 1 TYR U 169  ALA U 170  0
SHEET   70  70 1 LEU U 176  LEU U 178  0
SHEET   71  71 1 LYS U 238  GLU U 241  0
SHEET   72  72 1 VAL U 247  ILE U 250  0
SHEET   73  73 1 THR U 297  SER U 300  0
SHEET   74  74 1 ILE U 329  ILE U 330  0
SHEET   75  75 1 ILE U 357  SER U 358  0
SHEET   76  76 1 GLU a   4  GLN a   9  0
SHEET   77  77 1 PHE a  52  TYR a  53  0
SHEET   78  78 1 ILE a  61  PRO a  62  0
SHEET   79  79 1 ALA a  64  LEU a  66  0
SHEET   80  80 1 LEU a 132  CYS a 138  0
SHEET   81  81 1 GLN a 167  THR a 168  0
SHEET   82  82 1 VAL a 171  PHE a 172  0
SHEET   83  83 1 CYS a 201  LEU a 202  0
SHEET   84  84 1 LEU a 205  ASP a 206  0
SHEET   85  85 1 MET a 270  TYR a 273  0
SHEET   86  86 1 TYR a 317  ILE a 324  0
SHEET   87  87 1 ILE a 356  LEU a 360  0
SHEET   88  88 1 LEU a 376  HIS a 381  0
SHEET   89  89 1 GLU b   4  GLN b   9  0
SHEET   90  90 1 PHE b  52  TYR b  53  0
SHEET   91  91 1 ILE b  61  PRO b  62  0
SHEET   92  92 1 ALA b  64  LEU b  66  0
SHEET   93  93 1 LEU b 132  CYS b 138  0
SHEET   94  94 1 LEU b 165  THR b 168  0
SHEET   95  95 1 VAL b 171  PHE b 172  0
SHEET   96  96 1 CYS b 201  LEU b 202  0
SHEET   97  97 1 LEU b 205  ASP b 206  0
SHEET   98  98 1 TYR b 317  ILE b 324  0
SHEET   99  99 1 ILE b 356  LEU b 360  0
SHEET  100 100 1 LEU b 376  HIS b 381  0
SHEET  101 101 1 GLU c   4  ILE c   5  0
SHEET  102 102 1 THR c   7  GLN c   9  0
SHEET  103 103 1 ILE c  31  SER c  32  0
SHEET  104 104 1 ILE c  36  VAL c  37  0
SHEET  105 105 1 PHE c  52  TYR c  53  0
SHEET  106 106 1 ILE c  61  PRO c  62  0
SHEET  107 107 1 ALA c  64  LEU c  66  0
SHEET  108 108 1 LEU c 132  GLY c 134  0
SHEET  109 109 1 LEU c 137  CYS c 138  0
SHEET  110 110 1 VAL c 171  PHE c 172  0
SHEET  111 111 1 LEU c 205  ASP c 206  0
SHEET  112 112 1 MET c 270  TYR c 273  0
SHEET  113 113 1 TYR c 317  ILE c 324  0
SHEET  114 114 1 ILE c 356  LEU c 360  0
SHEET  115 115 1 LEU c 376  HIS c 381  0
SHEET  116 116 1 GLU d   4  GLN d   9  0
SHEET  117 117 1 PHE d  52  TYR d  53  0
SHEET  118 118 1 ILE d  61  PRO d  62  0
SHEET  119 119 1 ALA d  64  LEU d  66  0
SHEET  120 120 1 LEU d 132  CYS d 138  0
SHEET  121 121 1 LEU d 165  THR d 168  0
SHEET  122 122 1 VAL d 171  PHE d 172  0
SHEET  123 123 1 CYS d 201  LEU d 202  0
SHEET  124 124 1 LEU d 205  ASP d 206  0
SHEET  125 125 1 TYR d 317  ILE d 324  0
SHEET  126 126 1 ILE d 356  LEU d 360  0
SHEET  127 127 1 LEU d 376  HIS d 381  0
SHEET  128 128 1 GLU e   4  GLN e   9  0
SHEET  129 129 1 PHE e  52  TYR e  53  0
SHEET  130 130 1 ILE e  61  PRO e  62  0
SHEET  131 131 1 ALA e  64  LEU e  66  0
SHEET  132 132 1 LEU e 132  CYS e 138  0
SHEET  133 133 1 GLN e 167  THR e 168  0
SHEET  134 134 1 VAL e 171  PHE e 172  0
SHEET  135 135 1 CYS e 201  LEU e 202  0
SHEET  136 136 1 LEU e 205  ASP e 206  0
SHEET  137 137 1 MET e 270  TYR e 273  0
SHEET  138 138 1 TYR e 317  ILE e 324  0
SHEET  139 139 1 ILE e 356  LEU e 360  0
SHEET  140 140 1 LEU e 376  HIS e 381  0
SHEET  141 141 1 GLU f   4  GLN f   9  0
SHEET  142 142 1 PHE f  52  TYR f  53  0
SHEET  143 143 1 ILE f  61  PRO f  62  0
SHEET  144 144 1 ALA f  64  LEU f  66  0
SHEET  145 145 1 LEU f 132  CYS f 138  0
SHEET  146 146 1 LEU f 165  THR f 168  0
SHEET  147 147 1 VAL f 171  PHE f 172  0
SHEET  148 148 1 CYS f 201  LEU f 202  0
SHEET  149 149 1 LEU f 205  ASP f 206  0
SHEET  150 150 1 TYR f 317  ILE f 324  0
SHEET  151 151 1 ILE f 356  LEU f 360  0
SHEET  152 152 1 LEU f 376  HIS f 381  0
SHEET  153 153 1 GLU g   4  ILE g   5  0
SHEET  154 154 1 THR g   7  GLN g   9  0
SHEET  155 155 1 ILE g  31  SER g  32  0
SHEET  156 156 1 ILE g  36  VAL g  37  0
SHEET  157 157 1 PHE g  52  TYR g  53  0
SHEET  158 158 1 ILE g  61  PRO g  62  0
SHEET  159 159 1 ALA g  64  LEU g  66  0
SHEET  160 160 1 LEU g 132  GLY g 134  0
SHEET  161 161 1 LEU g 137  CYS g 138  0
SHEET  162 162 1 VAL g 171  PHE g 172  0
SHEET  163 163 1 LEU g 205  ASP g 206  0
SHEET  164 164 1 MET g 270  TYR g 273  0
SHEET  165 165 1 TYR g 317  ILE g 324  0
SHEET  166 166 1 ILE g 356  LEU g 360  0
SHEET  167 167 1 LEU g 376  HIS g 381  0
SHEET  168 168 1 GLU h   4  GLN h   9  0
SHEET  169 169 1 PHE h  52  TYR h  53  0
SHEET  170 170 1 ILE h  61  PRO h  62  0
SHEET  171 171 1 ALA h  64  LEU h  66  0
SHEET  172 172 1 LEU h 132  CYS h 138  0
SHEET  173 173 1 LEU h 165  THR h 168  0
SHEET  174 174 1 VAL h 171  PHE h 172  0
SHEET  175 175 1 CYS h 201  LEU h 202  0
SHEET  176 176 1 LEU h 205  ASP h 206  0
SHEET  177 177 1 TYR h 317  ILE h 324  0
SHEET  178 178 1 ILE h 356  LEU h 360  0
SHEET  179 179 1 GLY h 375  HIS h 381  0
SHEET  180 180 1 GLU i   4  GLN i   9  0
SHEET  181 181 1 ILE i  31  SER i  32  0
SHEET  182 182 1 ILE i  36  VAL i  37  0
SHEET  183 183 1 PHE i  52  TYR i  53  0
SHEET  184 184 1 ILE i  61  PRO i  62  0
SHEET  185 185 1 ALA i  64  LEU i  66  0
SHEET  186 186 1 LEU i 132  SER i 140  0
SHEET  187 187 1 THR i 168  PHE i 172  0
SHEET  188 188 1 VAL i 203  ASP i 206  0
SHEET  189 189 1 MET i 270  TYR i 273  0
SHEET  190 190 1 TYR i 317  ILE i 324  0
SHEET  191 191 1 ILE i 356  LEU i 360  0
SHEET  192 192 1 LEU i 376  HIS i 381  0
SHEET  193 193 1 GLU j   4  GLN j   9  0
SHEET  194 194 1 ALA j  64  LEU j  66  0
SHEET  195 195 1 LEU j 132  CYS j 138  0
SHEET  196 196 1 GLN j 167  THR j 168  0
SHEET  197 197 1 CYS j 201  LEU j 202  0
SHEET  198 198 1 MET j 270  GLY j 272  0
SHEET  199 199 1 TYR j 317  ILE j 324  0
SHEET  200 200 1 ILE j 356  LEU j 360  0
SHEET  201 201 1 GLY j 375  HIS j 381  0
SHEET  202 202 1 ILE k   5  GLN k   9  0
SHEET  203 203 1 PHE k  52  TYR k  53  0
SHEET  204 204 1 ILE k  61  PRO k  62  0
SHEET  205 205 1 ALA k  64  LEU k  66  0
SHEET  206 206 1 GLY k 134  CYS k 138  0
SHEET  207 207 1 LEU k 165  THR k 168  0
SHEET  208 208 1 CYS k 201  LEU k 202  0
SHEET  209 209 1 MET k 270  TYR k 273  0
SHEET  210 210 1 TYR k 317  ILE k 324  0
SHEET  211 211 1 ILE k 356  LEU k 360  0
SHEET  212 212 1 LEU k 376  HIS k 381  0
SHEET  213 213 1 THR l   7  GLN l   9  0
SHEET  214 214 1 PHE l  52  TYR l  53  0
SHEET  215 215 1 ILE l  61  PRO l  62  0
SHEET  216 216 1 VAL l 136  CYS l 138  0
SHEET  217 217 1 GLN l 167  THR l 168  0
SHEET  218 218 1 VAL l 171  PHE l 172  0
SHEET  219 219 1 LEU l 205  ASP l 206  0
SHEET  220 220 1 MET l 270  TYR l 273  0
SHEET  221 221 1 TYR l 317  ILE l 324  0
SHEET  222 222 1 ILE l 356  LEU l 360  0
SHEET  223 223 1 GLY l 375  HIS l 381  0
SHEET  224 224 1 GLU m   4  ILE m   5  0
SHEET  225 225 1 THR m   7  GLN m   9  0
SHEET  226 226 1 ILE m  31  SER m  32  0
SHEET  227 227 1 ILE m  36  VAL m  37  0
SHEET  228 228 1 PHE m  52  TYR m  53  0
SHEET  229 229 1 ILE m  61  PRO m  62  0
SHEET  230 230 1 ALA m  64  LEU m  66  0
SHEET  231 231 1 LEU m 132  GLY m 134  0
SHEET  232 232 1 LEU m 137  CYS m 138  0
SHEET  233 233 1 VAL m 171  PHE m 172  0
SHEET  234 234 1 LEU m 205  ASP m 206  0
SHEET  235 235 1 MET m 270  TYR m 273  0
SHEET  236 236 1 TYR m 317  ILE m 324  0
SHEET  237 237 1 ILE m 356  LEU m 360  0
SHEET  238 238 1 LEU m 376  HIS m 381  0
SHEET  239 239 1 GLU t   4  GLN t   9  0
SHEET  240 240 1 PHE t  52  TYR t  53  0
SHEET  241 241 1 ILE t  61  PRO t  62  0
SHEET  242 242 1 ALA t  64  LEU t  66  0
SHEET  243 243 1 LEU t 132  CYS t 138  0
SHEET  244 244 1 MET t 270  TYR t 273  0
SHEET  245 245 1 TYR t 317  ILE t 324  0
SHEET  246 246 1 ILE t 356  LEU t 360  0
SHEET  247 247 1 GLY t 375  HIS t 381  0
ATOM      1  N   LEU A 232      -9.944 -46.129-125.452  1.00105.38           N
ATOM      2  CA  LEU A 232      -9.021 -46.187-126.580  1.00105.38           C
ATOM      3  C   LEU A 232      -7.709 -45.481-126.253  1.00105.38           C
ATOM      4  O   LEU A 232      -7.496 -44.338-126.660  1.00105.38           O
ATOM      5  CB  LEU A 232      -9.661 -45.565-127.822  1.00105.38           C
ATOM      6  CG  LEU A 232      -8.953 -45.806-129.156  1.00105.38           C
ATOM      7  CD1 LEU A 232      -8.519 -47.257-129.277  1.00105.38           C
ATOM      8  CD2 LEU A 232      -9.853 -45.408-130.315  1.00105.38           C
ATOM      9  N   PRO A 233      -6.827 -46.160-125.518  1.00105.13           N
ATOM     10  CA  PRO A 233      -5.543 -45.542-125.151  1.00105.13           C
ATOM     11  C   PRO A 233      -4.545 -45.480-126.293  1.00105.13           C
ATOM     12  O   PRO A 233      -3.571 -44.722-126.195  1.00105.13           O
ATOM     13  CB  PRO A 233      -5.035 -46.440-124.020  1.00105.13           C
ATOM     14  CG  PRO A 233      -5.623 -47.772-124.324  1.00105.13           C
ATOM     15  CD  PRO A 233      -6.969 -47.516-124.958  1.00105.13           C
ATOM     16  N   GLY A 234      -4.754 -46.244-127.366  1.00101.84           N
ATOM     17  CA  GLY A 234      -3.800 -46.238-128.465  1.00101.84           C
ATOM     18  C   GLY A 234      -3.707 -44.893-129.157  1.00101.84           C
ATOM     19  O   GLY A 234      -2.670 -44.550-129.734  1.00101.84           O
ATOM     20  N   THR A 235      -4.784 -44.110-129.115  1.00102.90           N
ATOM     21  CA  THR A 235      -4.807 -42.782-129.711  1.00102.90           C
ATOM     22  C   THR A 235      -4.461 -41.687-128.711  1.00102.90           C
ATOM     23  O   THR A 235      -4.630 -40.502-129.023  1.00102.90           O
ATOM     24  CB  THR A 235      -6.176 -42.506-130.334  1.00102.90           C
ATOM     25  OG1 THR A 235      -7.123 -42.210-129.300  1.00102.90           O
ATOM     26  CG2 THR A 235      -6.652 -43.714-131.121  1.00102.90           C
ATOM     27  N   LEU A 236      -3.983 -42.052-127.522  1.00102.46           N
ATOM     28  CA  LEU A 236      -3.614 -41.068-126.521  1.00102.46           C
ATOM     29  C   LEU A 236      -2.102 -41.032-126.332  1.00102.46           C
ATOM     30  O   LEU A 236      -1.435 -42.070-126.406  1.00102.46           O
ATOM     31  CB  LEU A 236      -4.287 -41.361-125.175  1.00102.46           C
ATOM     32  CG  LEU A 236      -5.745 -41.819-125.232  1.00102.46           C
ATOM     33  CD1 LEU A 236      -6.242 -42.215-123.853  1.00102.46           C
ATOM     34  CD2 LEU A 236      -6.624 -40.730-125.821  1.00102.46           C
ATOM     35  N   PRO A 237      -1.531 -39.853-126.090  1.00105.14           N
ATOM     36  CA  PRO A 237      -0.076 -39.750-125.942  1.00105.14           C
ATOM     37  C   PRO A 237       0.412 -40.492-124.708  1.00105.14           C
ATOM     38  O   PRO A 237      -0.361 -40.916-123.848  1.00105.14           O
ATOM     39  CB  PRO A 237       0.167 -38.242-125.818  1.00105.14           C
ATOM     40  CG  PRO A 237      -1.137 -37.676-125.378  1.00105.14           C
ATOM     41  CD  PRO A 237      -2.200 -38.548-125.971  1.00105.14           C
ATOM     42  N   LEU A 238       1.731 -40.642-124.630  1.00102.81           N
ATOM     43  CA  LEU A 238       2.341 -41.386-123.534  1.00102.81           C
ATOM     44  C   LEU A 238       2.256 -40.613-122.223  1.00102.81           C
ATOM     45  O   LEU A 238       1.781 -41.136-121.210  1.00102.81           O
ATOM     46  CB  LEU A 238       3.797 -41.712-123.872  1.00102.81           C
ATOM     47  CG  LEU A 238       4.731 -42.108-122.727  1.00102.81           C
ATOM     48  CD1 LEU A 238       4.191 -43.303-121.952  1.00102.81           C
ATOM     49  CD2 LEU A 238       6.129 -42.393-123.257  1.00102.81           C
ATOM     50  N   ALA A 239       2.717 -39.362-122.222  1.00104.98           N
ATOM     51  CA  ALA A 239       2.789 -38.593-120.986  1.00104.98           C
ATOM     52  C   ALA A 239       1.415 -38.240-120.429  1.00104.98           C
ATOM     53  O   ALA A 239       1.316 -37.887-119.250  1.00104.98           O
ATOM     54  CB  ALA A 239       3.602 -37.318-121.209  1.00104.98           C
ATOM     55  N   SER A 240       0.361 -38.326-121.238  1.00 96.93           N
ATOM     56  CA  SER A 240      -0.979 -37.969-120.788  1.00 96.93           C
ATOM     57  C   SER A 240      -1.836 -39.169-120.419  1.00 96.93           C
ATOM     58  O   SER A 240      -2.593 -39.095-119.448  1.00 96.93           O
ATOM     59  CB  SER A 240      -1.703 -37.152-121.860  1.00 96.93           C
ATOM     60  OG  SER A 240      -3.106 -37.205-121.672  1.00 96.93           O
ATOM     61  N   GLN A 241      -1.747 -40.271-121.169  1.00 90.40           N
ATOM     62  CA  GLN A 241      -2.527 -41.454-120.828  1.00 90.40           C
ATOM     63  C   GLN A 241      -2.143 -42.014-119.467  1.00 90.40           C
ATOM     64  O   GLN A 241      -2.953 -42.708-118.844  1.00 90.40           O
ATOM     65  CB  GLN A 241      -2.356 -42.528-121.901  1.00 90.40           C
ATOM     66  CG  GLN A 241      -1.023 -43.246-121.852  1.00 90.40           C
ATOM     67  CD  GLN A 241      -1.078 -44.507-121.030  1.00 90.40           C
ATOM     68  OE1 GLN A 241      -2.099 -45.190-120.992  1.00 90.40           O
ATOM     69  NE2 GLN A 241       0.020 -44.823-120.352  1.00 90.40           N
ATOM     70  N   GLU A 242      -0.926 -41.734-118.998  1.00 87.62           N
ATOM     71  CA  GLU A 242      -0.541 -42.125-117.647  1.00 87.62           C
ATOM     72  C   GLU A 242      -1.456 -41.496-116.609  1.00 87.62           C
ATOM     73  O   GLU A 242      -1.732 -42.109-115.572  1.00 87.62           O
ATOM     74  CB  GLU A 242       0.923 -41.744-117.403  1.00 87.62           C
ATOM     75  CG  GLU A 242       1.472 -42.037-116.011  1.00 87.62           C
ATOM     76  CD  GLU A 242       1.119 -40.963-114.999  1.00 87.62           C
ATOM     77  OE1 GLU A 242       0.960 -39.794-115.406  1.00 87.62           O
ATOM     78  OE2 GLU A 242       1.000 -41.281-113.798  1.00 87.62           O
ATOM     79  N   SER A 243      -1.951 -40.284-116.873  1.00 81.90           N
ATOM     80  CA  SER A 243      -2.881 -39.649-115.950  1.00 81.90           C
ATOM     81  C   SER A 243      -4.241 -40.331-115.942  1.00 81.90           C
ATOM     82  O   SER A 243      -5.053 -40.053-115.055  1.00 81.90           O
ATOM     83  CB  SER A 243      -3.043 -38.170-116.303  1.00 81.90           C
ATOM     84  OG  SER A 243      -4.130 -37.597-115.597  1.00 81.90           O
ATOM     85  N   ALA A 244      -4.510 -41.206-116.911  1.00 77.40           N
ATOM     86  CA  ALA A 244      -5.759 -41.955-116.910  1.00 77.40           C
ATOM     87  C   ALA A 244      -5.643 -43.251-116.122  1.00 77.40           C
ATOM     88  O   ALA A 244      -6.614 -43.676-115.486  1.00 77.40           O
ATOM     89  CB  ALA A 244      -6.201 -42.251-118.342  1.00 77.40           C
ATOM     90  N   VAL A 245      -4.473 -43.887-116.140  1.00 67.73           N
ATOM     91  CA  VAL A 245      -4.307 -45.137-115.408  1.00 67.73           C
ATOM     92  C   VAL A 245      -4.223 -44.874-113.914  1.00 67.73           C
ATOM     93  O   VAL A 245      -4.831 -45.591-113.112  1.00 67.73           O
ATOM     94  CB  VAL A 245      -3.068 -45.896-115.914  1.00 67.73           C
ATOM     95  CG1 VAL A 245      -2.869 -47.164-115.113  1.00 67.73           C
ATOM     96  CG2 VAL A 245      -3.214 -46.214-117.388  1.00 67.73           C
ATOM     97  N   VAL A 246      -3.482 -43.841-113.515  1.00 68.73           N
ATOM     98  CA  VAL A 246      -3.268 -43.601-112.093  1.00 68.73           C
ATOM     99  C   VAL A 246      -4.581 -43.299-111.383  1.00 68.73           C
ATOM    100  O   VAL A 246      -4.786 -43.726-110.241  1.00 68.73           O
ATOM    101  CB  VAL A 246      -2.238 -42.474-111.891  1.00 68.73           C
ATOM    102  CG1 VAL A 246      -2.666 -41.217-112.624  1.00 68.73           C
ATOM    103  CG2 VAL A 246      -2.037 -42.196-110.412  1.00 68.73           C
ATOM    104  N   GLU A 247      -5.495 -42.584-112.036  1.00 67.76           N
ATOM    105  CA  GLU A 247      -6.784 -42.315-111.412  1.00 67.76           C
ATOM    106  C   GLU A 247      -7.746 -43.482-111.580  1.00 67.76           C
ATOM    107  O   GLU A 247      -8.745 -43.563-110.860  1.00 67.76           O
ATOM    108  CB  GLU A 247      -7.391 -41.026-111.973  1.00 67.76           C
ATOM    109  CG  GLU A 247      -8.043 -41.161-113.334  1.00 67.76           C
ATOM    110  CD  GLU A 247      -8.236 -39.817-114.011  1.00 67.76           C
ATOM    111  OE1 GLU A 247      -7.428 -38.901-113.753  1.00 67.76           O
ATOM    112  OE2 GLU A 247      -9.196 -39.675-114.798  1.00 67.76           O
ATOM    113  N   ASP A 248      -7.467 -44.386-112.518  1.00 65.07           N
ATOM    114  CA  ASP A 248      -8.234 -45.624-112.604  1.00 65.07           C
ATOM    115  C   ASP A 248      -7.700 -46.658-111.623  1.00 65.07           C
ATOM    116  O   ASP A 248      -8.471 -47.334-110.932  1.00 65.07           O
ATOM    117  CB  ASP A 248      -8.195 -46.159-114.033  1.00 65.07           C
ATOM    118  CG  ASP A 248      -9.061 -47.388-114.219  1.00 65.07           C
ATOM    119  OD1 ASP A 248      -9.846 -47.715-113.307  1.00 65.07           O
ATOM    120  OD2 ASP A 248      -8.958 -48.028-115.284  1.00 65.07           O
ATOM    121  N   LEU A 249      -6.377 -46.795-111.550  1.00 56.02           N
ATOM    122  CA  LEU A 249      -5.757 -47.692-110.586  1.00 56.02           C
ATOM    123  C   LEU A 249      -6.018 -47.274-109.148  1.00 56.02           C
ATOM    124  O   LEU A 249      -6.025 -48.134-108.264  1.00 56.02           O
ATOM    125  CB  LEU A 249      -4.253 -47.758-110.824  1.00 56.02           C
ATOM    126  CG  LEU A 249      -3.568 -49.033-110.361  1.00 56.02           C
ATOM    127  CD1 LEU A 249      -3.925 -50.169-111.291  1.00 56.02           C
ATOM    128  CD2 LEU A 249      -2.081 -48.820-110.322  1.00 56.02           C
ATOM    129  N   LEU A 250      -6.233 -45.986-108.897  1.00 53.29           N
ATOM    130  CA  LEU A 250      -6.511 -45.504-107.555  1.00 53.29           C
ATOM    131  C   LEU A 250      -7.859 -45.971-107.028  1.00 53.29           C
ATOM    132  O   LEU A 250      -8.182 -45.696-105.869  1.00 53.29           O
ATOM    133  CB  LEU A 250      -6.451 -43.974-107.525  1.00 53.29           C
ATOM    134  CG  LEU A 250      -6.081 -43.342-106.185  1.00 53.29           C
ATOM    135  CD1 LEU A 250      -4.684 -43.757-105.785  1.00 53.29           C
ATOM    136  CD2 LEU A 250      -6.190 -41.832-106.256  1.00 53.29           C
ATOM    137  N   TYR A 251      -8.649 -46.661-107.845  1.00 58.47           N
ATOM    138  CA  TYR A 251      -9.944 -47.160-107.407  1.00 58.47           C
ATOM    139  C   TYR A 251      -9.903 -48.658-107.134  1.00 58.47           C
ATOM    140  O   TYR A 251     -10.609 -49.150-106.249  1.00 58.47           O
ATOM    141  CB  TYR A 251     -11.013 -46.839-108.455  1.00 58.47           C
ATOM    142  CG  TYR A 251     -11.140 -45.366-108.769  1.00 58.47           C
ATOM    143  CD1 TYR A 251     -10.739 -44.403-107.853  1.00 58.47           C
ATOM    144  CD2 TYR A 251     -11.652 -44.937-109.985  1.00 58.47           C
ATOM    145  CE1 TYR A 251     -10.848 -43.056-108.135  1.00 58.47           C
ATOM    146  CE2 TYR A 251     -11.775 -43.591-110.273  1.00 58.47           C
ATOM    147  CZ  TYR A 251     -11.366 -42.655-109.344  1.00 58.47           C
ATOM    148  OH  TYR A 251     -11.473 -41.311-109.619  1.00 58.47           O
ATOM    149  N   VAL A 252      -9.076 -49.393-107.881  1.00 46.67           N
ATOM    150  CA  VAL A 252      -9.008 -50.840-107.708  1.00 46.67           C
ATOM    151  C   VAL A 252      -8.501 -51.198-106.322  1.00 46.67           C
ATOM    152  O   VAL A 252      -8.901 -52.219-105.752  1.00 46.67           O
ATOM    153  CB  VAL A 252      -8.132 -51.460-108.810  1.00 46.67           C
ATOM    154  CG1 VAL A 252      -8.080 -52.961-108.661  1.00 46.67           C
ATOM    155  CG2 VAL A 252      -8.675 -51.086-110.169  1.00 46.67           C
ATOM    156  N   LEU A 253      -7.635 -50.366-105.747  1.00 39.79           N
ATOM    157  CA  LEU A 253      -7.138 -50.621-104.400  1.00 39.79           C
ATOM    158  C   LEU A 253      -8.229 -50.550-103.342  1.00 39.79           C
ATOM    159  O   LEU A 253      -7.958 -50.866-102.181  1.00 39.79           O
ATOM    160  CB  LEU A 253      -6.035 -49.626-104.043  1.00 39.79           C
ATOM    161  CG  LEU A 253      -5.029 -49.252-105.129  1.00 39.79           C
ATOM    162  CD1 LEU A 253      -4.015 -48.277-104.577  1.00 39.79           C
ATOM    163  CD2 LEU A 253      -4.340 -50.483-105.666  1.00 39.79           C
ATOM    164  N   VAL A 254      -9.442 -50.141-103.705  1.00 36.70           N
ATOM    165  CA  VAL A 254     -10.519 -50.000-102.735  1.00 36.70           C
ATOM    166  C   VAL A 254     -11.419 -51.224-102.798  1.00 36.70           C
ATOM    167  O   VAL A 254     -11.990 -51.642-101.784  1.00 36.70           O
ATOM    168  CB  VAL A 254     -11.321 -48.713-102.983  1.00 36.70           C
ATOM    169  CG1 VAL A 254     -12.208 -48.416-101.804  1.00 36.70           C
ATOM    170  CG2 VAL A 254     -10.386 -47.559-103.223  1.00 36.70           C
ATOM    171  N   GLY A 255     -11.551 -51.809-103.980  1.00 40.51           N
ATOM    172  CA  GLY A 255     -12.416 -52.958-104.144  1.00 40.51           C
ATOM    173  C   GLY A 255     -13.361 -52.788-105.312  1.00 40.51           C
ATOM    174  O   GLY A 255     -13.793 -53.767-105.927  1.00 40.51           O
ATOM    175  N   VAL A 256     -13.693 -51.535-105.623  1.00 47.36           N
ATOM    176  CA  VAL A 256     -14.509 -51.251-106.792  1.00 47.36           C
ATOM    177  C   VAL A 256     -13.717 -51.556-108.054  1.00 47.36           C
ATOM    178  O   VAL A 256     -12.500 -51.338-108.118  1.00 47.36           O
ATOM    179  CB  VAL A 256     -14.976 -49.788-106.760  1.00 47.36           C
ATOM    180  CG1 VAL A 256     -13.789 -48.866-106.593  1.00 47.36           C
ATOM    181  CG2 VAL A 256     -15.725 -49.439-108.025  1.00 47.36           C
ATOM    182  N   ASP A 257     -14.407 -52.066-109.069  1.00 59.40           N
ATOM    183  CA  ASP A 257     -13.782 -52.345-110.349  1.00 59.40           C
ATOM    184  C   ASP A 257     -13.271 -51.051-110.982  1.00 59.40           C
ATOM    185  O   ASP A 257     -13.508 -49.948-110.490  1.00 59.40           O
ATOM    186  CB  ASP A 257     -14.780 -53.048-111.267  1.00 59.40           C
ATOM    187  CG  ASP A 257     -14.137 -53.612-112.503  1.00 59.40           C
ATOM    188  OD1 ASP A 257     -13.595 -54.734-112.434  1.00 59.40           O
ATOM    189  OD2 ASP A 257     -14.163 -52.926-113.544  1.00 59.40           O
ATOM    190  N   GLY A 258     -12.551 -51.195-112.089  1.00 59.05           N
ATOM    191  CA  GLY A 258     -11.965 -50.047-112.749  1.00 59.05           C
ATOM    192  C   GLY A 258     -12.383 -49.872-114.193  1.00 59.05           C
ATOM    193  O   GLY A 258     -13.252 -50.593-114.692  1.00 59.05           O
ATOM    194  N   ARG A 259     -11.771 -48.908-114.877  1.00 70.32           N
ATOM    195  CA  ARG A 259     -12.109 -48.649-116.270  1.00 70.32           C
ATOM    196  C   ARG A 259     -11.348 -49.579-117.207  1.00 70.32           C
ATOM    197  O   ARG A 259     -11.957 -50.367-117.939  1.00 70.32           O
ATOM    198  CB  ARG A 259     -11.825 -47.184-116.608  1.00 70.32           C
ATOM    199  CG  ARG A 259     -12.246 -46.761-118.004  1.00 70.32           C
ATOM    200  CD  ARG A 259     -13.758 -46.764-118.151  1.00 70.32           C
ATOM    201  NE  ARG A 259     -14.179 -46.276-119.461  1.00 70.32           N
ATOM    202  CZ  ARG A 259     -15.420 -46.371-119.928  1.00 70.32           C
ATOM    203  NH1 ARG A 259     -16.363 -46.944-119.196  1.00 70.32           N
ATOM    204  NH2 ARG A 259     -15.714 -45.901-121.133  1.00 70.32           N
ATOM    205  N   TYR A 260     -10.017 -49.506-117.198  1.00 66.83           N
ATOM    206  CA  TYR A 260      -9.178 -50.366-118.026  1.00 66.83           C
ATOM    207  C   TYR A 260      -8.637 -51.568-117.264  1.00 66.83           C
ATOM    208  O   TYR A 260      -8.793 -52.706-117.714  1.00 66.83           O
ATOM    209  CB  TYR A 260      -8.015 -49.566-118.622  1.00 66.83           C
ATOM    210  CG  TYR A 260      -8.443 -48.325-119.365  1.00 66.83           C
ATOM    211  CD1 TYR A 260      -9.297 -48.408-120.455  1.00 66.83           C
ATOM    212  CD2 TYR A 260      -7.986 -47.076-118.985  1.00 66.83           C
ATOM    213  CE1 TYR A 260      -9.689 -47.277-121.139  1.00 66.83           C
ATOM    214  CE2 TYR A 260      -8.375 -45.940-119.663  1.00 66.83           C
ATOM    215  CZ  TYR A 260      -9.225 -46.046-120.740  1.00 66.83           C
ATOM    216  OH  TYR A 260      -9.613 -44.916-121.417  1.00 66.83           O
ATOM    217  N   VAL A 261      -8.009 -51.344-116.112  1.00 55.45           N
ATOM    218  CA  VAL A 261      -7.470 -52.437-115.312  1.00 55.45           C
ATOM    219  C   VAL A 261      -8.604 -53.078-114.523  1.00 55.45           C
ATOM    220  O   VAL A 261      -8.911 -52.679-113.393  1.00 55.45           O
ATOM    221  CB  VAL A 261      -6.323 -51.941-114.409  1.00 55.45           C
ATOM    222  CG1 VAL A 261      -6.707 -50.661-113.687  1.00 55.45           C
ATOM    223  CG2 VAL A 261      -5.906 -53.016-113.418  1.00 55.45           C
ATOM    224  N   SER A 262      -9.236 -54.080-115.115  1.00 60.55           N
ATOM    225  CA  SER A 262     -10.421 -54.701-114.545  1.00 60.55           C
ATOM    226  C   SER A 262     -10.045 -55.875-113.653  1.00 60.55           C
ATOM    227  O   SER A 262      -8.885 -56.281-113.561  1.00 60.55           O
ATOM    228  CB  SER A 262     -11.369 -55.168-115.650  1.00 60.55           C
ATOM    229  OG  SER A 262     -12.216 -56.200-115.178  1.00 60.55           O
ATOM    230  N   ALA A 263     -11.056 -56.425-112.992  1.00 71.13           N
ATOM    231  CA  ALA A 263     -10.914 -57.621-112.181  1.00 71.13           C
ATOM    232  C   ALA A 263     -11.636 -58.781-112.851  1.00 71.13           C
ATOM    233  O   ALA A 263     -12.532 -58.587-113.677  1.00 71.13           O
ATOM    234  CB  ALA A 263     -11.458 -57.401-110.766  1.00 71.13           C
ATOM    235  N   GLN A 264     -11.230 -59.994-112.487  1.00 82.69           N
ATOM    236  CA  GLN A 264     -11.778 -61.203-113.077  1.00 82.69           C
ATOM    237  C   GLN A 264     -12.458 -62.059-112.015  1.00 82.69           C
ATOM    238  O   GLN A 264     -12.083 -62.013-110.839  1.00 82.69           O
ATOM    239  CB  GLN A 264     -10.684 -62.022-113.771  1.00 82.69           C
ATOM    240  CG  GLN A 264     -10.106 -61.343-114.995  1.00 82.69           C
ATOM    241  CD  GLN A 264      -9.250 -62.275-115.820  1.00 82.69           C
ATOM    242  OE1 GLN A 264      -9.024 -63.426-115.444  1.00 82.69           O
ATOM    243  NE2 GLN A 264      -8.770 -61.786-116.957  1.00 82.69           N
ATOM    244  N   PRO A 265     -13.464 -62.842-112.397  1.00 93.70           N
ATOM    245  CA  PRO A 265     -14.202 -63.630-111.405  1.00 93.70           C
ATOM    246  C   PRO A 265     -13.310 -64.655-110.723  1.00 93.70           C
ATOM    247  O   PRO A 265     -12.302 -65.097-111.277  1.00 93.70           O
ATOM    248  CB  PRO A 265     -15.301 -64.307-112.232  1.00 93.70           C
ATOM    249  CG  PRO A 265     -14.794 -64.281-113.635  1.00 93.70           C
ATOM    250  CD  PRO A 265     -14.011 -63.015-113.753  1.00 93.70           C
ATOM    251  N   LEU A 266     -13.691 -65.023-109.506  1.00 90.89           N
ATOM    252  CA  LEU A 266     -12.935 -65.987-108.724  1.00 90.89           C
ATOM    253  C   LEU A 266     -13.175 -67.404-109.228  1.00 90.89           C
ATOM    254  O   LEU A 266     -14.202 -68.010-108.928  1.00 90.89           O
ATOM    255  CB  LEU A 266     -13.313 -65.886-107.245  1.00 90.89           C
ATOM    256  CG  LEU A 266     -12.287 -66.412-106.243  1.00 90.89           C
ATOM    257  CD1 LEU A 266     -10.886 -65.987-106.644  1.00 90.89           C
ATOM    258  CD2 LEU A 266     -12.616 -65.926-104.844  1.00 90.89           C
ATOM    259  N   SER A 271      -6.261 -64.485-104.171  1.00 74.85           N
ATOM    260  CA  SER A 271      -6.271 -65.352-105.341  1.00 74.85           C
ATOM    261  C   SER A 271      -6.960 -64.684-106.524  1.00 74.85           C
ATOM    262  O   SER A 271      -7.442 -65.359-107.433  1.00 74.85           O
ATOM    263  CB  SER A 271      -6.964 -66.677-105.018  1.00 74.85           C
ATOM    264  OG  SER A 271      -6.077 -67.570-104.370  1.00 74.85           O
ATOM    265  N   ARG A 272      -7.008 -63.357-106.513  1.00 75.58           N
ATOM    266  CA  ARG A 272      -7.684 -62.632-107.579  1.00 75.58           C
ATOM    267  C   ARG A 272      -6.754 -62.443-108.770  1.00 75.58           C
ATOM    268  O   ARG A 272      -5.562 -62.175-108.606  1.00 75.58           O
ATOM    269  CB  ARG A 272      -8.179 -61.279-107.073  1.00 75.58           C
ATOM    270  CG  ARG A 272      -9.382 -60.761-107.832  1.00 75.58           C
ATOM    271  CD  ARG A 272     -10.556 -61.700-107.657  1.00 75.58           C
ATOM    272  NE  ARG A 272     -11.008 -61.733-106.270  1.00 75.58           N
ATOM    273  CZ  ARG A 272     -12.075 -61.082-105.825  1.00 75.58           C
ATOM    274  NH1 ARG A 272     -12.809 -60.365-106.659  1.00 75.58           N
ATOM    275  NH2 ARG A 272     -12.417 -61.158-104.546  1.00 75.58           N
ATOM    276  N   THR A 273      -7.304 -62.583-109.972  1.00 83.67           N
ATOM    277  CA  THR A 273      -6.571 -62.356-111.208  1.00 83.67           C
ATOM    278  C   THR A 273      -7.098 -61.101-111.885  1.00 83.67           C
ATOM    279  O   THR A 273      -8.294 -60.806-111.823  1.00 83.67           O
ATOM    280  CB  THR A 273      -6.705 -63.550-112.156  1.00 83.67           C
ATOM    281  OG1 THR A 273      -7.954 -63.470-112.853  1.00 83.67           O
ATOM    282  CG2 THR A 273      -6.648 -64.853-111.377  1.00 83.67           C
ATOM    283  N   PHE A 274      -6.207 -60.368-112.539  1.00 74.80           N
ATOM    284  CA  PHE A 274      -6.552 -59.103-113.164  1.00 74.80           C
ATOM    285  C   PHE A 274      -6.164 -59.098-114.635  1.00 74.80           C
ATOM    286  O   PHE A 274      -5.329 -59.883-115.091  1.00 74.80           O
ATOM    287  CB  PHE A 274      -5.880 -57.941-112.429  1.00 74.80           C
ATOM    288  CG  PHE A 274      -6.193 -57.891-110.966  1.00 74.80           C
ATOM    289  CD1 PHE A 274      -7.382 -57.352-110.519  1.00 74.80           C
ATOM    290  CD2 PHE A 274      -5.302 -58.391-110.037  1.00 74.80           C
ATOM    291  CE1 PHE A 274      -7.675 -57.306-109.176  1.00 74.80           C
ATOM    292  CE2 PHE A 274      -5.591 -58.347-108.690  1.00 74.80           C
ATOM    293  CZ  PHE A 274      -6.778 -57.805-108.261  1.00 74.80           C
ATOM    294  N   LEU A 275      -6.795 -58.196-115.374  1.00 67.17           N
ATOM    295  CA  LEU A 275      -6.554 -58.002-116.796  1.00 67.17           C
ATOM    296  C   LEU A 275      -6.310 -56.521-117.026  1.00 67.17           C
ATOM    297  O   LEU A 275      -7.021 -55.681-116.472  1.00 67.17           O
ATOM    298  CB  LEU A 275      -7.752 -58.497-117.621  1.00 67.17           C
ATOM    299  CG  LEU A 275      -7.674 -58.726-119.133  1.00 67.17           C
ATOM    300  CD1 LEU A 275      -8.927 -59.454-119.582  1.00 67.17           C
ATOM    301  CD2 LEU A 275      -7.514 -57.436-119.926  1.00 67.17           C
ATOM    302  N   VAL A 276      -5.305 -56.193-117.836  1.00 71.19           N
ATOM    303  CA  VAL A 276      -4.935 -54.790-117.978  1.00 71.19           C
ATOM    304  C   VAL A 276      -5.360 -54.225-119.327  1.00 71.19           C
ATOM    305  O   VAL A 276      -6.277 -53.398-119.399  1.00 71.19           O
ATOM    306  CB  VAL A 276      -3.425 -54.603-117.763  1.00 71.19           C
ATOM    307  CG1 VAL A 276      -3.040 -53.149-117.961  1.00 71.19           C
ATOM    308  CG2 VAL A 276      -3.036 -55.074-116.373  1.00 71.19           C
ATOM    309  N   ASP A 277      -4.726 -54.678-120.406  1.00103.75           N
ATOM    310  CA  ASP A 277      -4.940 -54.031-121.693  1.00103.75           C
ATOM    311  C   ASP A 277      -4.249 -54.836-122.787  1.00103.75           C
ATOM    312  O   ASP A 277      -3.112 -55.284-122.594  1.00103.75           O
ATOM    313  CB  ASP A 277      -4.394 -52.598-121.632  1.00103.75           C
ATOM    314  CG  ASP A 277      -4.818 -51.735-122.808  1.00103.75           C
ATOM    315  OD1 ASP A 277      -5.334 -52.262-123.808  1.00103.75           O
ATOM    316  OD2 ASP A 277      -4.636 -50.503-122.727  1.00103.75           O
ATOM    317  N   PRO A 278      -4.882 -55.039-123.944  1.00109.02           N
ATOM    318  CA  PRO A 278      -4.150 -55.608-125.084  1.00109.02           C
ATOM    319  C   PRO A 278      -3.187 -54.613-125.713  1.00109.02           C
ATOM    320  O   PRO A 278      -2.060 -54.978-126.057  1.00109.02           O
ATOM    321  CB  PRO A 278      -5.266 -56.002-126.061  1.00109.02           C
ATOM    322  CG  PRO A 278      -6.439 -55.189-125.656  1.00109.02           C
ATOM    323  CD  PRO A 278      -6.335 -55.058-124.168  1.00109.02           C
ATOM    324  N   ASN A 279      -3.616 -53.365-125.872  1.00110.29           N
ATOM    325  CA  ASN A 279      -2.798 -52.325-126.492  1.00110.29           C
ATOM    326  C   ASN A 279      -2.460 -51.260-125.446  1.00110.29           C
ATOM    327  O   ASN A 279      -3.169 -50.267-125.279  1.00110.29           O
ATOM    328  CB  ASN A 279      -3.501 -51.744-127.736  1.00110.29           C
ATOM    329  CG  ASN A 279      -4.802 -51.031-127.409  1.00110.29           C
ATOM    330  OD1 ASN A 279      -5.451 -51.329-126.408  1.00110.29           O
ATOM    331  ND2 ASN A 279      -5.187 -50.082-128.255  1.00110.29           N
ATOM    332  N   LEU A 280      -1.358 -51.483-124.738  1.00100.59           N
ATOM    333  CA  LEU A 280      -0.831 -50.522-123.783  1.00100.59           C
ATOM    334  C   LEU A 280       0.688 -50.517-123.870  1.00100.59           C
ATOM    335  O   LEU A 280       1.306 -51.460-124.371  1.00100.59           O
ATOM    336  CB  LEU A 280      -1.282 -50.833-122.350  1.00100.59           C
ATOM    337  CG  LEU A 280      -1.417 -49.624-121.424  1.00100.59           C
ATOM    338  CD1 LEU A 280      -2.263 -48.543-122.072  1.00100.59           C
ATOM    339  CD2 LEU A 280      -2.010 -50.038-120.087  1.00100.59           C
ATOM    340  N   ASP A 281       1.284 -49.430-123.387  1.00 98.56           N
ATOM    341  CA  ASP A 281       2.733 -49.311-123.390  1.00 98.56           C
ATOM    342  C   ASP A 281       3.351 -50.339-122.453  1.00 98.56           C
ATOM    343  O   ASP A 281       2.925 -50.489-121.305  1.00 98.56           O
ATOM    344  CB  ASP A 281       3.154 -47.902-122.973  1.00 98.56           C
ATOM    345  CG  ASP A 281       3.227 -46.949-124.146  1.00 98.56           C
ATOM    346  OD1 ASP A 281       3.388 -47.425-125.287  1.00 98.56           O
ATOM    347  OD2 ASP A 281       3.123 -45.723-123.926  1.00 98.56           O
ATOM    348  N   LEU A 282       4.363 -51.049-122.949  1.00 90.97           N
ATOM    349  CA  LEU A 282       5.014 -52.057-122.124  1.00 90.97           C
ATOM    350  C   LEU A 282       5.728 -51.427-120.940  1.00 90.97           C
ATOM    351  O   LEU A 282       5.905 -52.079-119.907  1.00 90.97           O
ATOM    352  CB  LEU A 282       5.996 -52.876-122.959  1.00 90.97           C
ATOM    353  CG  LEU A 282       6.436 -54.210-122.355  1.00 90.97           C
ATOM    354  CD1 LEU A 282       5.248 -54.938-121.751  1.00 90.97           C
ATOM    355  CD2 LEU A 282       7.114 -55.069-123.408  1.00 90.97           C
ATOM    356  N   SER A 283       6.125 -50.163-121.061  1.00 90.14           N
ATOM    357  CA  SER A 283       6.766 -49.445-119.969  1.00 90.14           C
ATOM    358  C   SER A 283       5.802 -49.109-118.840  1.00 90.14           C
ATOM    359  O   SER A 283       6.215 -48.481-117.861  1.00 90.14           O
ATOM    360  CB  SER A 283       7.413 -48.161-120.491  1.00 90.14           C
ATOM    361  OG  SER A 283       6.501 -47.079-120.440  1.00 90.14           O
ATOM    362  N   ILE A 284       4.537 -49.501-118.960  1.00 90.35           N
ATOM    363  CA  ILE A 284       3.536 -49.282-117.925  1.00 90.35           C
ATOM    364  C   ILE A 284       3.056 -50.603-117.337  1.00 90.35           C
ATOM    365  O   ILE A 284       2.935 -50.745-116.121  1.00 90.35           O
ATOM    366  CB  ILE A 284       2.346 -48.460-118.470  1.00 90.35           C
ATOM    367  CG1 ILE A 284       2.838 -47.304-119.341  1.00 90.35           C
ATOM    368  CG2 ILE A 284       1.497 -47.945-117.329  1.00 90.35           C
ATOM    369  CD1 ILE A 284       3.721 -46.325-118.611  1.00 90.35           C
ATOM    370  N   ARG A 285       2.783 -51.587-118.197  1.00 89.83           N
ATOM    371  CA  ARG A 285       2.206 -52.845-117.734  1.00 89.83           C
ATOM    372  C   ARG A 285       3.150 -53.570-116.783  1.00 89.83           C
ATOM    373  O   ARG A 285       2.702 -54.220-115.835  1.00 89.83           O
ATOM    374  CB  ARG A 285       1.856 -53.726-118.930  1.00 89.83           C
ATOM    375  CG  ARG A 285       0.976 -53.020-119.942  1.00 89.83           C
ATOM    376  CD  ARG A 285       0.124 -53.988-120.735  1.00 89.83           C
ATOM    377  NE  ARG A 285       0.927 -54.923-121.512  1.00 89.83           N
ATOM    378  CZ  ARG A 285       0.446 -55.677-122.493  1.00 89.83           C
ATOM    379  NH1 ARG A 285      -0.837 -55.604-122.818  1.00 89.83           N
ATOM    380  NH2 ARG A 285       1.246 -56.502-123.153  1.00 89.83           N
ATOM    381  N   GLU A 286       4.457 -53.467-117.019  1.00 93.43           N
ATOM    382  CA  GLU A 286       5.408 -54.073-116.096  1.00 93.43           C
ATOM    383  C   GLU A 286       5.384 -53.397-114.735  1.00 93.43           C
ATOM    384  O   GLU A 286       5.736 -54.031-113.735  1.00 93.43           O
ATOM    385  CB  GLU A 286       6.822 -54.036-116.681  1.00 93.43           C
ATOM    386  CG  GLU A 286       7.288 -52.672-117.175  1.00 93.43           C
ATOM    387  CD  GLU A 286       7.780 -51.765-116.066  1.00 93.43           C
ATOM    388  OE1 GLU A 286       7.817 -50.535-116.279  1.00 93.43           O
ATOM    389  OE2 GLU A 286       8.138 -52.277-114.985  1.00 93.43           O
ATOM    390  N   LEU A 287       4.984 -52.130-114.671  1.00 81.22           N
ATOM    391  CA  LEU A 287       4.911 -51.446-113.390  1.00 81.22           C
ATOM    392  C   LEU A 287       3.532 -51.566-112.761  1.00 81.22           C
ATOM    393  O   LEU A 287       3.415 -51.546-111.530  1.00 81.22           O
ATOM    394  CB  LEU A 287       5.304 -49.975-113.558  1.00 81.22           C
ATOM    395  CG  LEU A 287       5.653 -49.176-112.300  1.00 81.22           C
ATOM    396  CD1 LEU A 287       6.694 -48.124-112.632  1.00 81.22           C
ATOM    397  CD2 LEU A 287       4.433 -48.519-111.687  1.00 81.22           C
ATOM    398  N   VAL A 288       2.489 -51.706-113.581  1.00 75.69           N
ATOM    399  CA  VAL A 288       1.150 -51.958-113.054  1.00 75.69           C
ATOM    400  C   VAL A 288       1.139 -53.244-112.240  1.00 75.69           C
ATOM    401  O   VAL A 288       0.611 -53.292-111.123  1.00 75.69           O
ATOM    402  CB  VAL A 288       0.126 -52.008-114.200  1.00 75.69           C
ATOM    403  CG1 VAL A 288      -1.129 -52.733-113.763  1.00 75.69           C
ATOM    404  CG2 VAL A 288      -0.202 -50.610-114.668  1.00 75.69           C
ATOM    405  N   HIS A 289       1.747 -54.304-112.781  1.00 71.84           N
ATOM    406  CA  HIS A 289       1.816 -55.582-112.084  1.00 71.84           C
ATOM    407  C   HIS A 289       2.635 -55.512-110.805  1.00 71.84           C
ATOM    408  O   HIS A 289       2.676 -56.499-110.064  1.00 71.84           O
ATOM    409  CB  HIS A 289       2.393 -56.649-113.010  1.00 71.84           C
ATOM    410  CG  HIS A 289       1.400 -57.205-113.975  1.00 71.84           C
ATOM    411  ND1 HIS A 289       1.764 -57.756-115.184  1.00 71.84           N
ATOM    412  CD2 HIS A 289       0.051 -57.303-113.907  1.00 71.84           C
ATOM    413  CE1 HIS A 289       0.681 -58.165-115.822  1.00 71.84           C
ATOM    414  NE2 HIS A 289      -0.371 -57.904-115.067  1.00 71.84           N
ATOM    415  N   ARG A 290       3.292 -54.387-110.538  1.00 71.69           N
ATOM    416  CA  ARG A 290       3.990 -54.194-109.278  1.00 71.69           C
ATOM    417  C   ARG A 290       3.141 -53.490-108.236  1.00 71.69           C
ATOM    418  O   ARG A 290       3.520 -53.470-107.059  1.00 71.69           O
ATOM    419  CB  ARG A 290       5.276 -53.397-109.504  1.00 71.69           C
ATOM    420  CG  ARG A 290       6.436 -54.248-109.967  1.00 71.69           C
ATOM    421  CD  ARG A 290       7.328 -53.492-110.929  1.00 71.69           C
ATOM    422  NE  ARG A 290       8.603 -54.169-111.108  1.00 71.69           N
ATOM    423  CZ  ARG A 290       9.688 -53.904-110.390  1.00 71.69           C
ATOM    424  NH1 ARG A 290       9.648 -52.971-109.449  1.00 71.69           N
ATOM    425  NH2 ARG A 290      10.813 -54.569-110.611  1.00 71.69           N
ATOM    426  N   ILE A 291       2.011 -52.913-108.631  1.00 62.88           N
ATOM    427  CA  ILE A 291       1.142 -52.227-107.681  1.00 62.88           C
ATOM    428  C   ILE A 291      -0.032 -53.102-107.261  1.00 62.88           C
ATOM    429  O   ILE A 291      -0.467 -53.047-106.110  1.00 62.88           O
ATOM    430  CB  ILE A 291       0.664 -50.892-108.279  1.00 62.88           C
ATOM    431  CG1 ILE A 291       1.833 -50.157-108.935  1.00 62.88           C
ATOM    432  CG2 ILE A 291       0.016 -50.036-107.218  1.00 62.88           C
ATOM    433  CD1 ILE A 291       1.443 -48.870-109.626  1.00 62.88           C
ATOM    434  N   LEU A 292      -0.550 -53.924-108.169  1.00 56.13           N
ATOM    435  CA  LEU A 292      -1.721 -54.757-107.916  1.00 56.13           C
ATOM    436  C   LEU A 292      -1.594 -55.696-106.714  1.00 56.13           C
ATOM    437  O   LEU A 292      -2.596 -55.920-106.025  1.00 56.13           O
ATOM    438  CB  LEU A 292      -2.058 -55.572-109.163  1.00 56.13           C
ATOM    439  CG  LEU A 292      -2.586 -54.746-110.330  1.00 56.13           C
ATOM    440  CD1 LEU A 292      -3.283 -55.639-111.336  1.00 56.13           C
ATOM    441  CD2 LEU A 292      -3.526 -53.677-109.831  1.00 56.13           C
ATOM    442  N   PRO A 293      -0.414 -56.278-106.418  1.00 58.10           N
ATOM    443  CA  PRO A 293      -0.327 -57.183-105.263  1.00 58.10           C
ATOM    444  C   PRO A 293      -0.743 -56.589-103.923  1.00 58.10           C
ATOM    445  O   PRO A 293      -0.772 -57.312-102.925  1.00 58.10           O
ATOM    446  CB  PRO A 293       1.153 -57.574-105.248  1.00 58.10           C
ATOM    447  CG  PRO A 293       1.524 -57.562-106.663  1.00 58.10           C
ATOM    448  CD  PRO A 293       0.788 -56.399-107.263  1.00 58.10           C
ATOM    449  N   VAL A 294      -1.051 -55.293-103.863  1.00 47.61           N
ATOM    450  CA  VAL A 294      -1.676 -54.735-102.671  1.00 47.61           C
ATOM    451  C   VAL A 294      -3.194 -54.757-102.783  1.00 47.61           C
ATOM    452  O   VAL A 294      -3.882 -54.682-101.753  1.00 47.61           O
ATOM    453  CB  VAL A 294      -1.189 -53.298-102.388  1.00 47.61           C
ATOM    454  CG1 VAL A 294      -1.781 -52.333-103.382  1.00 47.61           C
ATOM    455  CG2 VAL A 294      -1.521 -52.882-100.966  1.00 47.61           C
ATOM    456  N   ALA A 295      -3.740 -54.872-103.992  1.00 48.99           N
ATOM    457  CA  ALA A 295      -5.183 -54.994-104.145  1.00 48.99           C
ATOM    458  C   ALA A 295      -5.628 -56.441-103.984  1.00 48.99           C
ATOM    459  O   ALA A 295      -6.580 -56.727-103.253  1.00 48.99           O
ATOM    460  CB  ALA A 295      -5.619 -54.450-105.504  1.00 48.99           C
ATOM    461  N   ALA A 296      -4.948 -57.365-104.665  1.00 52.91           N
ATOM    462  CA  ALA A 296      -5.280 -58.776-104.513  1.00 52.91           C
ATOM    463  C   ALA A 296      -5.090 -59.235-103.076  1.00 52.91           C
ATOM    464  O   ALA A 296      -5.860 -60.064-102.583  1.00 52.91           O
ATOM    465  CB  ALA A 296      -4.432 -59.622-105.459  1.00 52.91           C
ATOM    466  N   SER A 297      -4.081 -58.710-102.394  1.00 48.82           N
ATOM    467  CA  SER A 297      -3.911 -58.970-100.975  1.00 48.82           C
ATOM    468  C   SER A 297      -4.912 -58.211-100.123  1.00 48.82           C
ATOM    469  O   SER A 297      -4.978 -58.446 -98.916  1.00 48.82           O
ATOM    470  CB  SER A 297      -2.491 -58.612-100.538  1.00 48.82           C
ATOM    471  OG  SER A 297      -1.577 -59.638-100.878  1.00 48.82           O
ATOM    472  N   TYR A 298      -5.683 -57.304-100.719  1.00 43.73           N
ATOM    473  CA  TYR A 298      -6.769 -56.633-100.021  1.00 43.73           C
ATOM    474  C   TYR A 298      -8.118 -57.284-100.255  1.00 43.73           C
ATOM    475  O   TYR A 298      -8.935 -57.324 -99.336  1.00 43.73           O
ATOM    476  CB  TYR A 298      -6.855 -55.163-100.444  1.00 43.73           C
ATOM    477  CG  TYR A 298      -8.077 -54.461 -99.912  1.00 43.73           C
ATOM    478  CD1 TYR A 298      -8.103 -53.964 -98.624  1.00 43.73           C
ATOM    479  CD2 TYR A 298      -9.207 -54.304-100.696  1.00 43.73           C
ATOM    480  CE1 TYR A 298      -9.217 -53.327 -98.131  1.00 43.73           C
ATOM    481  CE2 TYR A 298     -10.326 -53.670-100.211  1.00 43.73           C
ATOM    482  CZ  TYR A 298     -10.325 -53.182 -98.928  1.00 43.73           C
ATOM    483  OH  TYR A 298     -11.440 -52.549 -98.437  1.00 43.73           O
ATOM    484  N   SER A 299      -8.366 -57.800-101.450  1.00 47.51           N
ATOM    485  CA  SER A 299      -9.620 -58.486-101.730  1.00 47.51           C
ATOM    486  C   SER A 299      -9.733 -59.806-101.027  1.00 47.51           C
ATOM    487  O   SER A 299     -10.741 -60.494-101.189  1.00 47.51           O
ATOM    488  CB  SER A 299      -9.783 -58.684-103.236  1.00 47.51           C
ATOM    489  OG  SER A 299     -10.697 -59.730-103.510  1.00 47.51           O
ATOM    490  N   ALA A 300      -8.732 -60.199-100.245  1.00 34.56           N
ATOM    491  CA  ALA A 300      -8.819 -61.403 -99.442  1.00 34.56           C
ATOM    492  C   ALA A 300      -8.866 -61.105 -97.956  1.00 34.56           C
ATOM    493  O   ALA A 300      -9.109 -62.021 -97.168  1.00 34.56           O
ATOM    494  CB  ALA A 300      -7.640 -62.341 -99.734  1.00 34.56           C
ATOM    495  N   VAL A 301      -8.641 -59.861 -97.551  1.00 34.27           N
ATOM    496  CA  VAL A 301      -8.839 -59.442 -96.174  1.00 34.27           C
ATOM    497  C   VAL A 301     -10.266 -58.978 -95.934  1.00 34.27           C
ATOM    498  O   VAL A 301     -10.884 -59.356 -94.938  1.00 34.27           O
ATOM    499  CB  VAL A 301      -7.837 -58.342 -95.784  1.00 34.27           C
ATOM    500  CG1 VAL A 301      -8.076 -57.904 -94.360  1.00 34.27           C
ATOM    501  CG2 VAL A 301      -6.432 -58.851 -95.943  1.00 34.27           C
ATOM    502  N   THR A 302     -10.813 -58.174 -96.847  1.00 37.57           N
ATOM    503  CA  THR A 302     -12.172 -57.686 -96.680  1.00 37.57           C
ATOM    504  C   THR A 302     -13.195 -58.806 -96.765  1.00 37.57           C
ATOM    505  O   THR A 302     -14.296 -58.660 -96.225  1.00 37.57           O
ATOM    506  CB  THR A 302     -12.484 -56.613 -97.719  1.00 37.57           C
ATOM    507  OG1 THR A 302     -13.651 -55.891 -97.314  1.00 37.57           O
ATOM    508  CG2 THR A 302     -12.729 -57.234 -99.080  1.00 37.57           C
ATOM    509  N   ARG A 303     -12.861 -59.915 -97.418  1.00 37.82           N
ATOM    510  CA  ARG A 303     -13.723 -61.087 -97.413  1.00 37.82           C
ATOM    511  C   ARG A 303     -13.518 -61.945 -96.175  1.00 37.82           C
ATOM    512  O   ARG A 303     -14.387 -62.760 -95.851  1.00 37.82           O
ATOM    513  CB  ARG A 303     -13.482 -61.927 -98.666  1.00 37.82           C
ATOM    514  CG  ARG A 303     -14.656 -62.792 -99.053  1.00 37.82           C
ATOM    515  CD  ARG A 303     -14.475 -63.366-100.440  1.00 37.82           C
ATOM    516  NE  ARG A 303     -13.262 -64.169-100.537  1.00 37.82           N
ATOM    517  CZ  ARG A 303     -12.210 -63.843-101.276  1.00 37.82           C
ATOM    518  NH1 ARG A 303     -12.221 -62.726-101.988  1.00 37.82           N
ATOM    519  NH2 ARG A 303     -11.147 -64.633-101.307  1.00 37.82           N
ATOM    520  N   PHE A 304     -12.394 -61.781 -95.486  1.00 34.97           N
ATOM    521  CA  PHE A 304     -12.192 -62.460 -94.217  1.00 34.97           C
ATOM    522  C   PHE A 304     -12.962 -61.783 -93.096  1.00 34.97           C
ATOM    523  O   PHE A 304     -13.356 -62.446 -92.133  1.00 34.97           O
ATOM    524  CB  PHE A 304     -10.704 -62.507 -93.881  1.00 34.97           C
ATOM    525  CG  PHE A 304     -10.404 -63.038 -92.510  1.00 34.97           C
ATOM    526  CD1 PHE A 304     -10.347 -64.393 -92.276  1.00 34.97           C
ATOM    527  CD2 PHE A 304     -10.163 -62.180 -91.459  1.00 34.97           C
ATOM    528  CE1 PHE A 304     -10.062 -64.881 -91.018  1.00 34.97           C
ATOM    529  CE2 PHE A 304      -9.884 -62.666 -90.201  1.00 34.97           C
ATOM    530  CZ  PHE A 304      -9.835 -64.016 -89.983  1.00 34.97           C
ATOM    531  N   ILE A 305     -13.184 -60.475 -93.199  1.00 31.69           N
ATOM    532  CA  ILE A 305     -13.928 -59.764 -92.165  1.00 31.69           C
ATOM    533  C   ILE A 305     -15.406 -60.113 -92.235  1.00 31.69           C
ATOM    534  O   ILE A 305     -16.019 -60.483 -91.226  1.00 31.69           O
ATOM    535  CB  ILE A 305     -13.708 -58.248 -92.298  1.00 31.69           C
ATOM    536  CG1 ILE A 305     -12.223 -57.908 -92.342  1.00 31.69           C
ATOM    537  CG2 ILE A 305     -14.340 -57.530 -91.139  1.00 31.69           C
ATOM    538  CD1 ILE A 305     -11.535 -58.083 -91.027  1.00 31.69           C
ATOM    539  N   GLU A 306     -15.980 -60.001 -93.437  1.00 48.25           N
ATOM    540  CA  GLU A 306     -17.438 -60.198 -93.685  1.00 48.25           C
ATOM    541  C   GLU A 306     -17.889 -61.658 -93.517  1.00 48.25           C
ATOM    542  O   GLU A 306     -19.098 -61.911 -93.691  1.00 48.25           O
ATOM    543  CB  GLU A 306     -17.800 -59.668 -95.073  1.00 48.25           C
ATOM    544  CG  GLU A 306     -17.465 -58.199 -95.253  1.00 48.25           C
ATOM    545  CD  GLU A 306     -17.402 -57.730 -96.697  1.00 48.25           C
ATOM    546  OE1 GLU A 306     -17.544 -58.578 -97.599  1.00 48.25           O
ATOM    547  OE2 GLU A 306     -17.206 -56.518 -96.913  1.00 48.25           O
ATOM    548  N   GLU A 307     -16.977 -62.576 -93.188  1.00 42.14           N
ATOM    549  CA  GLU A 307     -17.339 -63.976 -93.009  1.00 42.14           C
ATOM    550  C   GLU A 307     -17.012 -64.504 -91.624  1.00 42.14           C
ATOM    551  O   GLU A 307     -17.872 -65.102 -90.974  1.00 42.14           O
ATOM    552  CB  GLU A 307     -16.634 -64.837 -94.062  1.00 42.14           C
ATOM    553  CG  GLU A 307     -17.180 -66.239 -94.160  1.00 42.14           C
ATOM    554  CD  GLU A 307     -18.508 -66.283 -94.885  1.00 42.14           C
ATOM    555  OE1 GLU A 307     -18.812 -65.326 -95.625  1.00 42.14           O
ATOM    556  OE2 GLU A 307     -19.247 -67.276 -94.717  1.00 42.14           O
ATOM    557  N   LYS A 308     -15.796 -64.286 -91.145  1.00 31.92           N
ATOM    558  CA  LYS A 308     -15.379 -64.774 -89.840  1.00 31.92           C
ATOM    559  C   LYS A 308     -15.944 -63.956 -88.698  1.00 31.92           C
ATOM    560  O   LYS A 308     -15.469 -64.085 -87.566  1.00 31.92           O
ATOM    561  CB  LYS A 308     -13.854 -64.798 -89.751  1.00 31.92           C
ATOM    562  CG  LYS A 308     -13.215 -65.869 -90.604  1.00 31.92           C
ATOM    563  CD  LYS A 308     -13.334 -67.238 -89.974  1.00 31.92           C
ATOM    564  CE  LYS A 308     -12.499 -68.253 -90.726  1.00 31.92           C
ATOM    565  NZ  LYS A 308     -12.752 -68.174 -92.189  1.00 31.92           N
ATOM    566  N   SER A 309     -16.964 -63.154 -89.017  1.00 23.30           N
ATOM    567  CA  SER A 309     -17.695 -62.333 -88.017  1.00 23.30           C
ATOM    568  C   SER A 309     -18.956 -63.097 -87.587  1.00 23.30           C
ATOM    569  O   SER A 309     -19.607 -62.665 -86.615  1.00 23.30           O
ATOM    570  CB  SER A 309     -18.036 -60.973 -88.571  1.00 23.30           C
ATOM    571  OG  SER A 309     -18.737 -60.198 -87.610  1.00 23.30           O
ATOM    572  N   SER A 310     -19.279 -64.183 -88.300  1.00 23.72           N
ATOM    573  CA  SER A 310     -20.455 -65.034 -87.977  1.00 23.72           C
ATOM    574  C   SER A 310     -20.225 -65.655 -86.598  1.00 23.72           C
ATOM    575  O   SER A 310     -19.130 -66.201 -86.386  1.00 23.72           O
ATOM    576  CB  SER A 310     -20.651 -66.093 -89.030  1.00 23.72           C
ATOM    577  OG  SER A 310     -20.869 -65.506 -90.304  1.00 23.72           O
ATOM    578  N   PHE A 311     -21.241 -65.629 -85.732  1.00 29.89           N
ATOM    579  CA  PHE A 311     -21.138 -66.174 -84.352  1.00 29.89           C
ATOM    580  C   PHE A 311     -20.550 -67.594 -84.336  1.00 29.89           C
ATOM    581  O   PHE A 311     -19.641 -67.840 -83.519  1.00 29.89           O
ATOM    582  CB  PHE A 311     -22.512 -66.149 -83.675  1.00 29.89           C
ATOM    583  CG  PHE A 311     -23.082 -64.769 -83.463  1.00 29.89           C
ATOM    584  CD1 PHE A 311     -22.773 -64.040 -82.325  1.00 29.89           C
ATOM    585  CD2 PHE A 311     -23.929 -64.199 -84.398  1.00 29.89           C
ATOM    586  CE1 PHE A 311     -23.298 -62.772 -82.130  1.00 29.89           C
ATOM    587  CE2 PHE A 311     -24.454 -62.930 -84.202  1.00 29.89           C
ATOM    588  CZ  PHE A 311     -24.138 -62.220 -83.068  1.00 29.89           C
ATOM    589  N   GLU A 312     -21.024 -68.485 -85.215  1.00 30.52           N
ATOM    590  CA  GLU A 312     -20.571 -69.904 -85.194  1.00 30.52           C
ATOM    591  C   GLU A 312     -19.051 -70.028 -85.382  1.00 30.52           C
ATOM    592  O   GLU A 312     -18.628 -71.040 -85.974  1.00 30.52           O
ATOM    593  CB  GLU A 312     -21.322 -70.731 -86.240  1.00 30.52           C
ATOM    594  CG  GLU A 312     -22.826 -70.532 -86.205  1.00 30.52           C
ATOM    595  CD  GLU A 312     -23.290 -69.151 -86.638  1.00 30.52           C
ATOM    596  OE1 GLU A 312     -22.424 -68.299 -86.913  1.00 30.52           O
ATOM    597  OE2 GLU A 312     -24.516 -68.934 -86.697  1.00 30.52           O
ATOM    598  N   TYR A 313     -18.263 -69.035 -84.951  1.00 31.46           N
ATOM    599  CA  TYR A 313     -16.816 -69.139 -85.059  1.00 31.46           C
ATOM    600  C   TYR A 313     -16.065 -68.834 -83.776  1.00 31.46           C
ATOM    601  O   TYR A 313     -14.838 -68.712 -83.827  1.00 31.46           O
ATOM    602  CB  TYR A 313     -16.293 -68.217 -86.164  1.00 31.46           C
ATOM    603  CG  TYR A 313     -16.565 -68.720 -87.556  1.00 31.46           C
ATOM    604  CD1 TYR A 313     -17.791 -68.527 -88.154  1.00 31.46           C
ATOM    605  CD2 TYR A 313     -15.588 -69.383 -88.273  1.00 31.46           C
ATOM    606  CE1 TYR A 313     -18.045 -68.981 -89.427  1.00 31.46           C
ATOM    607  CE2 TYR A 313     -15.831 -69.839 -89.546  1.00 31.46           C
ATOM    608  CZ  TYR A 313     -17.060 -69.634 -90.117  1.00 31.46           C
ATOM    609  OH  TYR A 313     -17.306 -70.088 -91.388  1.00 31.46           O
ATOM    610  N   GLY A 314     -16.739 -68.689 -82.650  1.00 28.57           N
ATOM    611  CA  GLY A 314     -16.071 -68.502 -81.379  1.00 28.57           C
ATOM    612  C   GLY A 314     -15.876 -67.033 -81.057  1.00 28.57           C
ATOM    613  O   GLY A 314     -16.049 -66.147 -81.895  1.00 28.57           O
ATOM    614  N   GLN A 315     -15.511 -66.789 -79.804  1.00 24.95           N
ATOM    615  CA  GLN A 315     -15.291 -65.442 -79.309  1.00 24.95           C
ATOM    616  C   GLN A 315     -13.881 -64.943 -79.575  1.00 24.95           C
ATOM    617  O   GLN A 315     -13.516 -63.873 -79.090  1.00 24.95           O
ATOM    618  CB  GLN A 315     -15.592 -65.371 -77.812  1.00 24.95           C
ATOM    619  CG  GLN A 315     -17.007 -64.946 -77.474  1.00 24.95           C
ATOM    620  CD  GLN A 315     -17.436 -65.365 -76.083  1.00 24.95           C
ATOM    621  OE1 GLN A 315     -17.322 -66.530 -75.712  1.00 24.95           O
ATOM    622  NE2 GLN A 315     -17.934 -64.416 -75.307  1.00 24.95           N
ATOM    623  N   VAL A 316     -13.079 -65.687 -80.327  1.00 24.14           N
ATOM    624  CA  VAL A 316     -11.736 -65.266 -80.701  1.00 24.14           C
ATOM    625  C   VAL A 316     -11.671 -64.872 -82.168  1.00 24.14           C
ATOM    626  O   VAL A 316     -11.140 -63.816 -82.511  1.00 24.14           O
ATOM    627  CB  VAL A 316     -10.698 -66.361 -80.379  1.00 24.14           C
ATOM    628  CG1 VAL A 316      -9.393 -66.042 -81.065  1.00 24.14           C
ATOM    629  CG2 VAL A 316     -10.494 -66.464 -78.884  1.00 24.14           C
ATOM    630  N   ASN A 317     -12.218 -65.702 -83.049  1.00 27.02           N
ATOM    631  CA  ASN A 317     -12.290 -65.327 -84.454  1.00 27.02           C
ATOM    632  C   ASN A 317     -13.149 -64.095 -84.695  1.00 27.02           C
ATOM    633  O   ASN A 317     -13.233 -63.640 -85.840  1.00 27.02           O
ATOM    634  CB  ASN A 317     -12.819 -66.493 -85.280  1.00 27.02           C
ATOM    635  CG  ASN A 317     -11.716 -67.376 -85.800  1.00 27.02           C
ATOM    636  OD1 ASN A 317     -11.637 -68.555 -85.462  1.00 27.02           O
ATOM    637  ND2 ASN A 317     -10.853 -66.812 -86.631  1.00 27.02           N
ATOM    638  N   HIS A 318     -13.791 -63.554 -83.662  1.00 20.81           N
ATOM    639  CA  HIS A 318     -14.502 -62.290 -83.762  1.00 20.81           C
ATOM    640  C   HIS A 318     -13.565 -61.123 -83.489  1.00 20.81           C
ATOM    641  O   HIS A 318     -13.328 -60.287 -84.366  1.00 20.81           O
ATOM    642  CB  HIS A 318     -15.667 -62.257 -82.771  1.00 20.81           C
ATOM    643  CG  HIS A 318     -16.779 -63.194 -83.109  1.00 20.81           C
ATOM    644  ND1 HIS A 318     -17.468 -63.899 -82.150  1.00 20.81           N
ATOM    645  CD2 HIS A 318     -17.331 -63.530 -84.297  1.00 20.81           C
ATOM    646  CE1 HIS A 318     -18.396 -64.636 -82.732  1.00 20.81           C
ATOM    647  NE2 HIS A 318     -18.333 -64.430 -84.034  1.00 20.81           N
ATOM    648  N   ALA A 319     -13.009 -61.068 -82.278  1.00 19.64           N
ATOM    649  CA  ALA A 319     -12.141 -59.956 -81.921  1.00 19.64           C
ATOM    650  C   ALA A 319     -10.890 -59.932 -82.779  1.00 19.64           C
ATOM    651  O   ALA A 319     -10.220 -58.898 -82.866  1.00 19.64           O
ATOM    652  CB  ALA A 319     -11.778 -60.025 -80.442  1.00 19.64           C
ATOM    653  N   LEU A 320     -10.553 -61.051 -83.420  1.00 22.62           N
ATOM    654  CA  LEU A 320      -9.512 -61.016 -84.439  1.00 22.62           C
ATOM    655  C   LEU A 320      -9.973 -60.297 -85.694  1.00 22.62           C
ATOM    656  O   LEU A 320      -9.172 -59.609 -86.328  1.00 22.62           O
ATOM    657  CB  LEU A 320      -9.061 -62.425 -84.808  1.00 22.62           C
ATOM    658  CG  LEU A 320      -8.026 -62.442 -85.930  1.00 22.62           C
ATOM    659  CD1 LEU A 320      -6.791 -61.701 -85.491  1.00 22.62           C
ATOM    660  CD2 LEU A 320      -7.683 -63.848 -86.358  1.00 22.62           C
ATOM    661  N   ALA A 321     -11.245 -60.428 -86.063  1.00 23.41           N
ATOM    662  CA  ALA A 321     -11.765 -59.719 -87.220  1.00 23.41           C
ATOM    663  C   ALA A 321     -12.058 -58.258 -86.934  1.00 23.41           C
ATOM    664  O   ALA A 321     -12.064 -57.454 -87.868  1.00 23.41           O
ATOM    665  CB  ALA A 321     -13.036 -60.391 -87.733  1.00 23.41           C
ATOM    666  N   ALA A 322     -12.292 -57.890 -85.677  1.00 22.05           N
ATOM    667  CA  ALA A 322     -12.495 -56.485 -85.357  1.00 22.05           C
ATOM    668  C   ALA A 322     -11.177 -55.726 -85.383  1.00 22.05           C
ATOM    669  O   ALA A 322     -11.050 -54.714 -86.077  1.00 22.05           O
ATOM    670  CB  ALA A 322     -13.162 -56.343 -83.992  1.00 22.05           C
ATOM    671  N   ALA A 323     -10.178 -56.209 -84.645  1.00 22.66           N
ATOM    672  CA  ALA A 323      -8.873 -55.565 -84.663  1.00 22.66           C
ATOM    673  C   ALA A 323      -8.229 -55.615 -86.038  1.00 22.66           C
ATOM    674  O   ALA A 323      -7.300 -54.848 -86.304  1.00 22.66           O
ATOM    675  CB  ALA A 323      -7.958 -56.211 -83.629  1.00 22.66           C
ATOM    676  N   MET A 324      -8.691 -56.498 -86.913  1.00 25.70           N
ATOM    677  CA  MET A 324      -8.246 -56.535 -88.295  1.00 25.70           C
ATOM    678  C   MET A 324      -9.040 -55.588 -89.177  1.00 25.70           C
ATOM    679  O   MET A 324      -8.820 -55.552 -90.390  1.00 25.70           O
ATOM    680  CB  MET A 324      -8.345 -57.958 -88.841  1.00 25.70           C
ATOM    681  CG  MET A 324      -7.415 -58.266 -89.991  1.00 25.70           C
ATOM    682  SD  MET A 324      -7.570 -59.968 -90.539  1.00 25.70           S
ATOM    683  CE  MET A 324      -7.114 -60.826 -89.044  1.00 25.70           C
ATOM    684  N   ARG A 325      -9.966 -54.828 -88.600  1.00 26.68           N
ATOM    685  CA  ARG A 325     -10.764 -53.874 -89.354  1.00 26.68           C
ATOM    686  C   ARG A 325     -10.271 -52.449 -89.223  1.00 26.68           C
ATOM    687  O   ARG A 325     -10.396 -51.678 -90.173  1.00 26.68           O
ATOM    688  CB  ARG A 325     -12.228 -53.932 -88.907  1.00 26.68           C
ATOM    689  CG  ARG A 325     -13.208 -53.445 -89.942  1.00 26.68           C
ATOM    690  CD  ARG A 325     -14.572 -54.040 -89.698  1.00 26.68           C
ATOM    691  NE  ARG A 325     -14.973 -53.898 -88.306  1.00 26.68           N
ATOM    692  CZ  ARG A 325     -15.879 -54.664 -87.712  1.00 26.68           C
ATOM    693  NH1 ARG A 325     -16.181 -54.464 -86.437  1.00 26.68           N
ATOM    694  NH2 ARG A 325     -16.474 -55.632 -88.391  1.00 26.68           N
ATOM    695  N   THR A 326      -9.708 -52.088 -88.072  1.00 27.49           N
ATOM    696  CA  THR A 326      -9.170 -50.746 -87.903  1.00 27.49           C
ATOM    697  C   THR A 326      -8.075 -50.450 -88.916  1.00 27.49           C
ATOM    698  O   THR A 326      -7.946 -49.312 -89.371  1.00 27.49           O
ATOM    699  CB  THR A 326      -8.642 -50.574 -86.485  1.00 27.49           C
ATOM    700  OG1 THR A 326      -9.599 -51.097 -85.559  1.00 27.49           O
ATOM    701  CG2 THR A 326      -8.418 -49.112 -86.183  1.00 27.49           C
ATOM    702  N   LEU A 327      -7.282 -51.458 -89.287  1.00 27.67           N
ATOM    703  CA  LEU A 327      -6.258 -51.245 -90.302  1.00 27.67           C
ATOM    704  C   LEU A 327      -6.880 -51.022 -91.672  1.00 27.67           C
ATOM    705  O   LEU A 327      -6.364 -50.234 -92.472  1.00 27.67           O
ATOM    706  CB  LEU A 327      -5.291 -52.422 -90.337  1.00 27.67           C
ATOM    707  CG  LEU A 327      -4.793 -52.863 -88.965  1.00 27.67           C
ATOM    708  CD1 LEU A 327      -3.879 -54.054 -89.094  1.00 27.67           C
ATOM    709  CD2 LEU A 327      -4.087 -51.726 -88.267  1.00 27.67           C
ATOM    710  N   VAL A 328      -7.990 -51.704 -91.966  1.00 27.21           N
ATOM    711  CA  VAL A 328      -8.680 -51.459 -93.226  1.00 27.21           C
ATOM    712  C   VAL A 328      -9.195 -50.032 -93.276  1.00 27.21           C
ATOM    713  O   VAL A 328      -9.213 -49.406 -94.342  1.00 27.21           O
ATOM    714  CB  VAL A 328      -9.820 -52.469 -93.424  1.00 27.21           C
ATOM    715  CG1 VAL A 328     -10.356 -52.385 -94.837  1.00 27.21           C
ATOM    716  CG2 VAL A 328      -9.332 -53.859 -93.122  1.00 27.21           C
ATOM    717  N   LYS A 329      -9.619 -49.493 -92.135  1.00 29.40           N
ATOM    718  CA  LYS A 329     -10.051 -48.102 -92.096  1.00 29.40           C
ATOM    719  C   LYS A 329      -8.897 -47.171 -92.433  1.00 29.40           C
ATOM    720  O   LYS A 329      -9.043 -46.252 -93.245  1.00 29.40           O
ATOM    721  CB  LYS A 329     -10.635 -47.776 -90.722  1.00 29.40           C
ATOM    722  CG  LYS A 329     -11.398 -46.473 -90.659  1.00 29.40           C
ATOM    723  CD  LYS A 329     -12.118 -46.343 -89.329  1.00 29.40           C
ATOM    724  CE  LYS A 329     -12.501 -44.904 -89.043  1.00 29.40           C
ATOM    725  NZ  LYS A 329     -13.464 -44.369 -90.041  1.00 29.40           N
ATOM    726  N   GLU A 330      -7.728 -47.405 -91.834  1.00 33.35           N
ATOM    727  CA  GLU A 330      -6.566 -46.578 -92.132  1.00 33.35           C
ATOM    728  C   GLU A 330      -6.036 -46.799 -93.537  1.00 33.35           C
ATOM    729  O   GLU A 330      -5.302 -45.947 -94.040  1.00 33.35           O
ATOM    730  CB  GLU A 330      -5.454 -46.836 -91.116  1.00 33.35           C
ATOM    731  CG  GLU A 330      -5.919 -46.844 -89.672  1.00 33.35           C
ATOM    732  CD  GLU A 330      -6.047 -45.456 -89.077  1.00 33.35           C
ATOM    733  OE1 GLU A 330      -6.319 -44.499 -89.829  1.00 33.35           O
ATOM    734  OE2 GLU A 330      -5.876 -45.320 -87.848  1.00 33.35           O
ATOM    735  N   HIS A 331      -6.382 -47.908 -94.181  1.00 30.29           N
ATOM    736  CA  HIS A 331      -6.031 -48.085 -95.580  1.00 30.29           C
ATOM    737  C   HIS A 331      -6.968 -47.324 -96.498  1.00 30.29           C
ATOM    738  O   HIS A 331      -6.572 -46.949 -97.605  1.00 30.29           O
ATOM    739  CB  HIS A 331      -6.045 -49.568 -95.953  1.00 30.29           C
ATOM    740  CG  HIS A 331      -5.991 -49.825 -97.426  1.00 30.29           C
ATOM    741  ND1 HIS A 331      -4.855 -49.611 -98.176  1.00 30.29           N
ATOM    742  CD2 HIS A 331      -6.929 -50.281 -98.286  1.00 30.29           C
ATOM    743  CE1 HIS A 331      -5.097 -49.926 -99.436  1.00 30.29           C
ATOM    744  NE2 HIS A 331      -6.349 -50.335 -99.531  1.00 30.29           N
ATOM    745  N   LEU A 332      -8.203 -47.084 -96.062  1.00 26.29           N
ATOM    746  CA  LEU A 332      -9.120 -46.265 -96.841  1.00 26.29           C
ATOM    747  C   LEU A 332      -8.808 -44.780 -96.741  1.00 26.29           C
ATOM    748  O   LEU A 332      -9.131 -44.035 -97.669  1.00 26.29           O
ATOM    749  CB  LEU A 332     -10.556 -46.524 -96.400  1.00 26.29           C
ATOM    750  CG  LEU A 332     -11.138 -47.814 -96.956  1.00 26.29           C
ATOM    751  CD1 LEU A 332     -12.388 -48.202 -96.206  1.00 26.29           C
ATOM    752  CD2 LEU A 332     -11.430 -47.626 -98.422  1.00 26.29           C
ATOM    753  N   ILE A 333      -8.201 -44.335 -95.647  1.00 28.92           N
ATOM    754  CA  ILE A 333      -7.751 -42.955 -95.555  1.00 28.92           C
ATOM    755  C   ILE A 333      -6.543 -42.718 -96.449  1.00 28.92           C
ATOM    756  O   ILE A 333      -6.406 -41.647 -97.045  1.00 28.92           O
ATOM    757  CB  ILE A 333      -7.449 -42.594 -94.088  1.00 28.92           C
ATOM    758  CG1 ILE A 333      -8.702 -42.753 -93.235  1.00 28.92           C
ATOM    759  CG2 ILE A 333      -6.936 -41.183 -93.981  1.00 28.92           C
ATOM    760  CD1 ILE A 333      -8.525 -42.289 -91.814  1.00 28.92           C
ATOM    761  N   LEU A 334      -5.664 -43.711 -96.576  1.00 29.02           N
ATOM    762  CA  LEU A 334      -4.491 -43.551 -97.424  1.00 29.02           C
ATOM    763  C   LEU A 334      -4.850 -43.483 -98.900  1.00 29.02           C
ATOM    764  O   LEU A 334      -4.077 -42.936 -99.689  1.00 29.02           O
ATOM    765  CB  LEU A 334      -3.503 -44.687 -97.174  1.00 29.02           C
ATOM    766  CG  LEU A 334      -2.108 -44.532 -97.773  1.00 29.02           C
ATOM    767  CD1 LEU A 334      -1.070 -44.983 -96.774  1.00 29.02           C
ATOM    768  CD2 LEU A 334      -1.988 -45.328 -99.059  1.00 29.02           C
ATOM    769  N   VAL A 335      -6.002 -44.022 -99.298  1.00 28.86           N
ATOM    770  CA  VAL A 335      -6.448 -43.847-100.673  1.00 28.86           C
ATOM    771  C   VAL A 335      -7.171 -42.522-100.865  1.00 28.86           C
ATOM    772  O   VAL A 335      -7.138 -41.960-101.966  1.00 28.86           O
ATOM    773  CB  VAL A 335      -7.352 -45.006-101.118  1.00 28.86           C
ATOM    774  CG1 VAL A 335      -7.614 -44.933-102.607  1.00 28.86           C
ATOM    775  CG2 VAL A 335      -6.705 -46.320-100.777  1.00 28.86           C
ATOM    776  N   SER A 336      -7.811 -41.997 -99.822  1.00 37.63           N
ATOM    777  CA  SER A 336      -8.442 -40.689 -99.927  1.00 37.63           C
ATOM    778  C   SER A 336      -7.410 -39.589-100.110  1.00 37.63           C
ATOM    779  O   SER A 336      -7.565 -38.728-100.982  1.00 37.63           O
ATOM    780  CB  SER A 336      -9.286 -40.413 -98.687  1.00 37.63           C
ATOM    781  OG  SER A 336      -9.811 -39.101 -98.718  1.00 37.63           O
ATOM    782  N   GLN A 337      -6.351 -39.607 -99.302  1.00 40.70           N
ATOM    783  CA  GLN A 337      -5.339 -38.563 -99.382  1.00 40.70           C
ATOM    784  C   GLN A 337      -4.580 -38.610-100.698  1.00 40.70           C
ATOM    785  O   GLN A 337      -3.917 -37.637-101.065  1.00 40.70           O
ATOM    786  CB  GLN A 337      -4.382 -38.679 -98.201  1.00 40.70           C
ATOM    787  CG  GLN A 337      -4.975 -38.183 -96.904  1.00 40.70           C
ATOM    788  CD  GLN A 337      -4.108 -38.500 -95.709  1.00 40.70           C
ATOM    789  OE1 GLN A 337      -3.028 -39.070 -95.847  1.00 40.70           O
ATOM    790  NE2 GLN A 337      -4.574 -38.125 -94.525  1.00 40.70           N
ATOM    791  N   LEU A 338      -4.654 -39.729-101.420  1.00 43.22           N
ATOM    792  CA  LEU A 338      -4.024 -39.784-102.733  1.00 43.22           C
ATOM    793  C   LEU A 338      -4.881 -39.134-103.807  1.00 43.22           C
ATOM    794  O   LEU A 338      -4.351 -38.423-104.666  1.00 43.22           O
ATOM    795  CB  LEU A 338      -3.713 -41.230-103.111  1.00 43.22           C
ATOM    796  CG  LEU A 338      -2.266 -41.656-102.890  1.00 43.22           C
ATOM    797  CD1 LEU A 338      -1.882 -41.500-101.437  1.00 43.22           C
ATOM    798  CD2 LEU A 338      -2.081 -43.084-103.329  1.00 43.22           C
ATOM    799  N   GLU A 339      -6.197 -39.349-103.781  1.00 56.63           N
ATOM    800  CA  GLU A 339      -7.050 -38.701-104.766  1.00 56.63           C
ATOM    801  C   GLU A 339      -7.067 -37.191-104.607  1.00 56.63           C
ATOM    802  O   GLU A 339      -7.000 -36.474-105.609  1.00 56.63           O
ATOM    803  CB  GLU A 339      -8.472 -39.248-104.684  1.00 56.63           C
ATOM    804  CG  GLU A 339      -9.284 -39.020-105.947  1.00 56.63           C
ATOM    805  CD  GLU A 339     -10.439 -39.992-106.088  1.00 56.63           C
ATOM    806  OE1 GLU A 339     -10.474 -40.991-105.341  1.00 56.63           O
ATOM    807  OE2 GLU A 339     -11.307 -39.760-106.955  1.00 56.63           O
ATOM    808  N   GLN A 340      -7.140 -36.691-103.376  1.00 57.78           N
ATOM    809  CA  GLN A 340      -7.060 -35.256-103.143  1.00 57.78           C
ATOM    810  C   GLN A 340      -5.714 -34.698-103.571  1.00 57.78           C
ATOM    811  O   GLN A 340      -5.622 -33.534-103.977  1.00 57.78           O
ATOM    812  CB  GLN A 340      -7.321 -34.949-101.667  1.00 57.78           C
ATOM    813  CG  GLN A 340      -7.467 -33.476-101.343  1.00 57.78           C
ATOM    814  CD  GLN A 340      -6.203 -32.880-100.763  1.00 57.78           C
ATOM    815  OE1 GLN A 340      -5.417 -33.574-100.119  1.00 57.78           O
ATOM    816  NE2 GLN A 340      -6.005 -31.587-100.978  1.00 57.78           N
ATOM    817  N   LEU A 341      -4.660 -35.510-103.490  1.00 55.52           N
ATOM    818  CA  LEU A 341      -3.366 -35.098-104.012  1.00 55.52           C
ATOM    819  C   LEU A 341      -3.264 -35.347-105.510  1.00 55.52           C
ATOM    820  O   LEU A 341      -2.361 -34.812-106.156  1.00 55.52           O
ATOM    821  CB  LEU A 341      -2.254 -35.826-103.257  1.00 55.52           C
ATOM    822  CG  LEU A 341      -0.788 -35.521-103.557  1.00 55.52           C
ATOM    823  CD1 LEU A 341       0.002 -35.526-102.265  1.00 55.52           C
ATOM    824  CD2 LEU A 341      -0.218 -36.533-104.528  1.00 55.52           C
ATOM    825  N   HIS A 342      -4.184 -36.124-106.077  1.00 57.49           N
ATOM    826  CA  HIS A 342      -4.189 -36.351-107.512  1.00 57.49           C
ATOM    827  C   HIS A 342      -4.808 -35.199-108.285  1.00 57.49           C
ATOM    828  O   HIS A 342      -4.485 -35.018-109.461  1.00 57.49           O
ATOM    829  CB  HIS A 342      -4.942 -37.637-107.845  1.00 57.49           C
ATOM    830  CG  HIS A 342      -5.142 -37.857-109.310  1.00 57.49           C
ATOM    831  ND1 HIS A 342      -6.204 -37.320-110.005  1.00 57.49           N
ATOM    832  CD2 HIS A 342      -4.411 -38.546-110.218  1.00 57.49           C
ATOM    833  CE1 HIS A 342      -6.122 -37.674-111.273  1.00 57.49           C
ATOM    834  NE2 HIS A 342      -5.044 -38.418-111.430  1.00 57.49           N
ATOM    835  N   ARG A 343      -5.690 -34.420-107.656  1.00 65.86           N
ATOM    836  CA  ARG A 343      -6.338 -33.322-108.367  1.00 65.86           C
ATOM    837  C   ARG A 343      -5.327 -32.268-108.791  1.00 65.86           C
ATOM    838  O   ARG A 343      -5.390 -31.742-109.908  1.00 65.86           O
ATOM    839  CB  ARG A 343      -7.434 -32.708-107.498  1.00 65.86           C
ATOM    840  CG  ARG A 343      -8.488 -33.696-107.039  1.00 65.86           C
ATOM    841  CD  ARG A 343      -8.950 -34.598-108.175  1.00 65.86           C
ATOM    842  NE  ARG A 343      -9.391 -33.840-109.340  1.00 65.86           N
ATOM    843  CZ  ARG A 343      -8.886 -33.987-110.561  1.00 65.86           C
ATOM    844  NH1 ARG A 343      -9.345 -33.253-111.564  1.00 65.86           N
ATOM    845  NH2 ARG A 343      -7.925 -34.873-110.780  1.00 65.86           N
ATOM    846  N   GLN A 344      -4.382 -31.955-107.924  1.00 62.17           N
ATOM    847  CA  GLN A 344      -3.344 -31.010-108.312  1.00 62.17           C
ATOM    848  C   GLN A 344      -2.334 -31.602-109.280  1.00 62.17           C
ATOM    849  O   GLN A 344      -1.332 -30.942-109.575  1.00 62.17           O
ATOM    850  CB  GLN A 344      -2.632 -30.484-107.068  1.00 62.17           C
ATOM    851  CG  GLN A 344      -3.518 -29.652-106.162  1.00 62.17           C
ATOM    852  CD  GLN A 344      -4.153 -30.469-105.067  1.00 62.17           C
ATOM    853  OE1 GLN A 344      -3.553 -31.409-104.550  1.00 62.17           O
ATOM    854  NE2 GLN A 344      -5.379 -30.117-104.703  1.00 62.17           N
ATOM    855  N   GLY A 345      -2.541 -32.815-109.783  1.00 62.31           N
ATOM    856  CA  GLY A 345      -1.628 -33.419-110.730  1.00 62.31           C
ATOM    857  C   GLY A 345      -0.277 -33.800-110.173  1.00 62.31           C
ATOM    858  O   GLY A 345       0.578 -34.258-110.940  1.00 62.31           O
ATOM    859  N   LEU A 346      -0.052 -33.645-108.872  1.00 60.13           N
ATOM    860  CA  LEU A 346       1.239 -33.933-108.268  1.00 60.13           C
ATOM    861  C   LEU A 346       1.501 -35.422-108.099  1.00 60.13           C
ATOM    862  O   LEU A 346       2.488 -35.788-107.452  1.00 60.13           O
ATOM    863  CB  LEU A 346       1.349 -33.244-106.907  1.00 60.13           C
ATOM    864  CG  LEU A 346       0.765 -31.838-106.785  1.00 60.13           C
ATOM    865  CD1 LEU A 346       0.965 -31.301-105.378  1.00 60.13           C
ATOM    866  CD2 LEU A 346       1.399 -30.913-107.806  1.00 60.13           C
ATOM    867  N   LEU A 347       0.657 -36.282-108.658  1.00 62.23           N
ATOM    868  CA  LEU A 347       0.738 -37.723-108.443  1.00 62.23           C
ATOM    869  C   LEU A 347       1.072 -38.403-109.768  1.00 62.23           C
ATOM    870  O   LEU A 347       0.181 -38.726-110.556  1.00 62.23           O
ATOM    871  CB  LEU A 347      -0.564 -38.254-107.868  1.00 62.23           C
ATOM    872  CG  LEU A 347      -0.539 -39.709-107.411  1.00 62.23           C
ATOM    873  CD1 LEU A 347       0.148 -39.826-106.069  1.00 62.23           C
ATOM    874  CD2 LEU A 347      -1.940 -40.260-107.345  1.00 62.23           C
ATOM    875  N   SER A 348       2.360 -38.618-110.011  1.00 69.68           N
ATOM    876  CA  SER A 348       2.775 -39.388-111.171  1.00 69.68           C
ATOM    877  C   SER A 348       2.814 -40.873-110.825  1.00 69.68           C
ATOM    878  O   SER A 348       2.901 -41.261-109.656  1.00 69.68           O
ATOM    879  CB  SER A 348       4.141 -38.924-111.670  1.00 69.68           C
ATOM    880  OG  SER A 348       5.183 -39.619-111.010  1.00 69.68           O
ATOM    881  N   LEU A 349       2.748 -41.707-111.864  1.00 69.36           N
ATOM    882  CA  LEU A 349       2.715 -43.150-111.651  1.00 69.36           C
ATOM    883  C   LEU A 349       3.940 -43.622-110.884  1.00 69.36           C
ATOM    884  O   LEU A 349       3.829 -44.436-109.960  1.00 69.36           O
ATOM    885  CB  LEU A 349       2.608 -43.875-112.991  1.00 69.36           C
ATOM    886  CG  LEU A 349       2.465 -45.391-112.915  1.00 69.36           C
ATOM    887  CD1 LEU A 349       1.407 -45.774-111.902  1.00 69.36           C
ATOM    888  CD2 LEU A 349       2.115 -45.952-114.278  1.00 69.36           C
ATOM    889  N   GLN A 350       5.117 -43.114-111.246  1.00 78.08           N
ATOM    890  CA  GLN A 350       6.328 -43.454-110.511  1.00 78.08           C
ATOM    891  C   GLN A 350       6.240 -43.010-109.058  1.00 78.08           C
ATOM    892  O   GLN A 350       6.755 -43.692-108.166  1.00 78.08           O
ATOM    893  CB  GLN A 350       7.543 -42.823-111.191  1.00 78.08           C
ATOM    894  CG  GLN A 350       8.852 -43.029-110.458  1.00 78.08           C
ATOM    895  CD  GLN A 350       9.202 -44.489-110.302  1.00 78.08           C
ATOM    896  OE1 GLN A 350       9.145 -45.257-111.261  1.00 78.08           O
ATOM    897  NE2 GLN A 350       9.570 -44.884-109.089  1.00 78.08           N
ATOM    898  N   LYS A 351       5.588 -41.876-108.801  1.00 72.59           N
ATOM    899  CA  LYS A 351       5.425 -41.401-107.433  1.00 72.59           C
ATOM    900  C   LYS A 351       4.454 -42.266-106.647  1.00 72.59           C
ATOM    901  O   LYS A 351       4.492 -42.270-105.411  1.00 72.59           O
ATOM    902  CB  LYS A 351       4.939 -39.953-107.436  1.00 72.59           C
ATOM    903  CG  LYS A 351       5.200 -39.204-106.149  1.00 72.59           C
ATOM    904  CD  LYS A 351       6.592 -38.607-106.135  1.00 72.59           C
ATOM    905  CE  LYS A 351       6.704 -37.519-105.083  1.00 72.59           C
ATOM    906  NZ  LYS A 351       5.757 -36.399-105.346  1.00 72.59           N
ATOM    907  N   LEU A 352       3.582 -42.998-107.336  1.00 67.29           N
ATOM    908  CA  LEU A 352       2.602 -43.827-106.645  1.00 67.29           C
ATOM    909  C   LEU A 352       3.258 -45.055-106.031  1.00 67.29           C
ATOM    910  O   LEU A 352       2.995 -45.392-104.870  1.00 67.29           O
ATOM    911  CB  LEU A 352       1.497 -44.235-107.615  1.00 67.29           C
ATOM    912  CG  LEU A 352       0.454 -45.228-107.120  1.00 67.29           C
ATOM    913  CD1 LEU A 352      -0.153 -44.745-105.825  1.00 67.29           C
ATOM    914  CD2 LEU A 352      -0.617 -45.419-108.174  1.00 67.29           C
ATOM    915  N   TRP A 353       4.122 -45.728-106.793  1.00 67.12           N
ATOM    916  CA  TRP A 353       4.781 -46.951-106.349  1.00 67.12           C
ATOM    917  C   TRP A 353       5.522 -46.782-105.031  1.00 67.12           C
ATOM    918  O   TRP A 353       5.730 -47.773-104.323  1.00 67.12           O
ATOM    919  CB  TRP A 353       5.736 -47.428-107.445  1.00 67.12           C
ATOM    920  CG  TRP A 353       6.780 -48.397-106.997  1.00 67.12           C
ATOM    921  CD1 TRP A 353       8.131 -48.226-107.056  1.00 67.12           C
ATOM    922  CD2 TRP A 353       6.564 -49.698-106.439  1.00 67.12           C
ATOM    923  NE1 TRP A 353       8.771 -49.334-106.562  1.00 67.12           N
ATOM    924  CE2 TRP A 353       7.831 -50.253-106.176  1.00 67.12           C
ATOM    925  CE3 TRP A 353       5.425 -50.444-106.131  1.00 67.12           C
ATOM    926  CZ2 TRP A 353       7.989 -51.518-105.622  1.00 67.12           C
ATOM    927  CZ3 TRP A 353       5.585 -51.699-105.582  1.00 67.12           C
ATOM    928  CH2 TRP A 353       6.857 -52.224-105.334  1.00 67.12           C
ATOM    929  N   PHE A 354       5.901 -45.560-104.672  1.00 65.84           N
ATOM    930  CA  PHE A 354       6.594 -45.293-103.421  1.00 65.84           C
ATOM    931  C   PHE A 354       5.646 -44.948-102.281  1.00 65.84           C
ATOM    932  O   PHE A 354       5.958 -45.222-101.119  1.00 65.84           O
ATOM    933  CB  PHE A 354       7.603 -44.158-103.620  1.00 65.84           C
ATOM    934  CG  PHE A 354       7.962 -43.436-102.357  1.00 65.84           C
ATOM    935  CD1 PHE A 354       8.762 -44.036-101.404  1.00 65.84           C
ATOM    936  CD2 PHE A 354       7.501 -42.152-102.126  1.00 65.84           C
ATOM    937  CE1 PHE A 354       9.091 -43.372-100.240  1.00 65.84           C
ATOM    938  CE2 PHE A 354       7.828 -41.484-100.965  1.00 65.84           C
ATOM    939  CZ  PHE A 354       8.624 -42.096-100.021  1.00 65.84           C
ATOM    940  N   TYR A 355       4.482 -44.369-102.584  1.00 65.86           N
ATOM    941  CA  TYR A 355       3.579 -43.930-101.527  1.00 65.86           C
ATOM    942  C   TYR A 355       2.938 -45.105-100.800  1.00 65.86           C
ATOM    943  O   TYR A 355       2.795 -45.079 -99.573  1.00 65.86           O
ATOM    944  CB  TYR A 355       2.506 -43.015-102.110  1.00 65.86           C
ATOM    945  CG  TYR A 355       2.956 -41.592-102.319  1.00 65.86           C
ATOM    946  CD1 TYR A 355       3.990 -41.053-101.570  1.00 65.86           C
ATOM    947  CD2 TYR A 355       2.360 -40.792-103.279  1.00 65.86           C
ATOM    948  CE1 TYR A 355       4.403 -39.753-101.760  1.00 65.86           C
ATOM    949  CE2 TYR A 355       2.767 -39.493-103.479  1.00 65.86           C
ATOM    950  CZ  TYR A 355       3.790 -38.977-102.719  1.00 65.86           C
ATOM    951  OH  TYR A 355       4.201 -37.681-102.917  1.00 65.86           O
ATOM    952  N   ILE A 356       2.540 -46.147-101.538  1.00 50.84           N
ATOM    953  CA  ILE A 356       1.785 -47.249-100.945  1.00 50.84           C
ATOM    954  C   ILE A 356       2.660 -48.295-100.278  1.00 50.84           C
ATOM    955  O   ILE A 356       2.133 -49.321 -99.832  1.00 50.84           O
ATOM    956  CB  ILE A 356       0.924 -47.977-101.995  1.00 50.84           C
ATOM    957  CG1 ILE A 356       1.820 -48.710-102.981  1.00 50.84           C
ATOM    958  CG2 ILE A 356       0.037 -47.005-102.725  1.00 50.84           C
ATOM    959  CD1 ILE A 356       1.071 -49.606-103.906  1.00 50.84           C
ATOM    960  N   GLN A 357       3.968 -48.079-100.198  1.00 59.81           N
ATOM    961  CA  GLN A 357       4.848 -49.100 -99.635  1.00 59.81           C
ATOM    962  C   GLN A 357       4.496 -49.500 -98.209  1.00 59.81           C
ATOM    963  O   GLN A 357       4.559 -50.704 -97.910  1.00 59.81           O
ATOM    964  CB  GLN A 357       6.307 -48.638 -99.722  1.00 59.81           C
ATOM    965  CG  GLN A 357       6.838 -48.639-101.135  1.00 59.81           C
ATOM    966  CD  GLN A 357       6.751 -50.005-101.782  1.00 59.81           C
ATOM    967  OE1 GLN A 357       6.808 -51.032-101.109  1.00 59.81           O
ATOM    968  NE2 GLN A 357       6.597 -50.022-103.100  1.00 59.81           N
ATOM    969  N   PRO A 358       4.135 -48.592 -97.296  1.00 55.57           N
ATOM    970  CA  PRO A 358       3.645 -49.058 -95.991  1.00 55.57           C
ATOM    971  C   PRO A 358       2.406 -49.922 -96.099  1.00 55.57           C
ATOM    972  O   PRO A 358       2.196 -50.789 -95.241  1.00 55.57           O
ATOM    973  CB  PRO A 358       3.366 -47.757 -95.233  1.00 55.57           C
ATOM    974  CG  PRO A 358       4.272 -46.768 -95.859  1.00 55.57           C
ATOM    975  CD  PRO A 358       4.314 -47.130 -97.311  1.00 55.57           C
ATOM    976  N   ALA A 359       1.580 -49.721 -97.122  1.00 52.03           N
ATOM    977  CA  ALA A 359       0.391 -50.538 -97.303  1.00 52.03           C
ATOM    978  C   ALA A 359       0.683 -51.866 -97.981  1.00 52.03           C
ATOM    979  O   ALA A 359      -0.054 -52.828 -97.755  1.00 52.03           O
ATOM    980  CB  ALA A 359      -0.659 -49.778 -98.112  1.00 52.03           C
ATOM    981  N   MET A 360       1.729 -51.951 -98.796  1.00 60.69           N
ATOM    982  CA  MET A 360       2.073 -53.216 -99.425  1.00 60.69           C
ATOM    983  C   MET A 360       2.695 -54.200 -98.449  1.00 60.69           C
ATOM    984  O   MET A 360       2.688 -55.404 -98.717  1.00 60.69           O
ATOM    985  CB  MET A 360       3.030 -52.988-100.596  1.00 60.69           C
ATOM    986  CG  MET A 360       3.085 -54.140-101.584  1.00 60.69           C
ATOM    987  SD  MET A 360       4.210 -53.816-102.952  1.00 60.69           S
ATOM    988  CE  MET A 360       3.882 -55.228-104.004  1.00 60.69           C
ATOM    989  N   ARG A 361       3.226 -53.717 -97.329  1.00 61.12           N
ATOM    990  CA  ARG A 361       3.778 -54.596 -96.309  1.00 61.12           C
ATOM    991  C   ARG A 361       2.741 -55.019 -95.280  1.00 61.12           C
ATOM    992  O   ARG A 361       2.752 -56.174 -94.844  1.00 61.12           O
ATOM    993  CB  ARG A 361       4.947 -53.913 -95.599  1.00 61.12           C
ATOM    994  CG  ARG A 361       5.578 -54.752 -94.506  1.00 61.12           C
ATOM    995  CD  ARG A 361       6.051 -56.093 -95.041  1.00 61.12           C
ATOM    996  NE  ARG A 361       6.478 -56.988 -93.968  1.00 61.12           N
ATOM    997  CZ  ARG A 361       6.776 -58.273 -94.137  1.00 61.12           C
ATOM    998  NH1 ARG A 361       6.695 -58.822 -95.341  1.00 61.12           N
ATOM    999  NH2 ARG A 361       7.153 -59.008 -93.102  1.00 61.12           N
ATOM   1000  N   THR A 362       1.841 -54.117 -94.887  1.00 42.95           N
ATOM   1001  CA  THR A 362       0.822 -54.474 -93.907  1.00 42.95           C
ATOM   1002  C   THR A 362      -0.243 -55.370 -94.524  1.00 42.95           C
ATOM   1003  O   THR A 362      -0.503 -56.470 -94.029  1.00 42.95           O
ATOM   1004  CB  THR A 362       0.193 -53.218 -93.317  1.00 42.95           C
ATOM   1005  OG1 THR A 362       1.137 -52.575 -92.454  1.00 42.95           O
ATOM   1006  CG2 THR A 362      -1.031 -53.581 -92.522  1.00 42.95           C
ATOM   1007  N   MET A 363      -0.854 -54.929 -95.622  1.00 40.85           N
ATOM   1008  CA  MET A 363      -1.843 -55.769 -96.288  1.00 40.85           C
ATOM   1009  C   MET A 363      -1.240 -57.016 -96.909  1.00 40.85           C
ATOM   1010  O   MET A 363      -1.970 -57.771 -97.555  1.00 40.85           O
ATOM   1011  CB  MET A 363      -2.587 -54.974 -97.354  1.00 40.85           C
ATOM   1012  CG  MET A 363      -3.525 -53.933 -96.790  1.00 40.85           C
ATOM   1013  SD  MET A 363      -4.661 -54.616 -95.578  1.00 40.85           S
ATOM   1014  CE  MET A 363      -5.468 -53.128 -95.007  1.00 40.85           C
ATOM   1015  N   ASP A 364       0.062 -57.245 -96.752  1.00 48.33           N
ATOM   1016  CA  ASP A 364       0.672 -58.526 -97.071  1.00 48.33           C
ATOM   1017  C   ASP A 364       0.794 -59.423 -95.848  1.00 48.33           C
ATOM   1018  O   ASP A 364       0.896 -60.644 -95.999  1.00 48.33           O
ATOM   1019  CB  ASP A 364       2.056 -58.311 -97.693  1.00 48.33           C
ATOM   1020  CG  ASP A 364       2.571 -59.537 -98.419  1.00 48.33           C
ATOM   1021  OD1 ASP A 364       1.856 -60.558 -98.462  1.00 48.33           O
ATOM   1022  OD2 ASP A 364       3.693 -59.471 -98.962  1.00 48.33           O
ATOM   1023  N   ILE A 365       0.773 -58.855 -94.649  1.00 38.58           N
ATOM   1024  CA  ILE A 365       0.767 -59.650 -93.431  1.00 38.58           C
ATOM   1025  C   ILE A 365      -0.620 -60.203 -93.150  1.00 38.58           C
ATOM   1026  O   ILE A 365      -0.789 -61.402 -92.918  1.00 38.58           O
ATOM   1027  CB  ILE A 365       1.278 -58.807 -92.246  1.00 38.58           C
ATOM   1028  CG1 ILE A 365       2.731 -58.400 -92.470  1.00 38.58           C
ATOM   1029  CG2 ILE A 365       1.132 -59.571 -90.951  1.00 38.58           C
ATOM   1030  CD1 ILE A 365       3.616 -59.531 -92.902  1.00 38.58           C
ATOM   1031  N   LEU A 366      -1.631 -59.337 -93.183  1.00 34.79           N
ATOM   1032  CA  LEU A 366      -2.995 -59.758 -92.890  1.00 34.79           C
ATOM   1033  C   LEU A 366      -3.549 -60.703 -93.945  1.00 34.79           C
ATOM   1034  O   LEU A 366      -4.314 -61.608 -93.605  1.00 34.79           O
ATOM   1035  CB  LEU A 366      -3.894 -58.535 -92.752  1.00 34.79           C
ATOM   1036  CG  LEU A 366      -3.333 -57.458 -91.828  1.00 34.79           C
ATOM   1037  CD1 LEU A 366      -4.081 -56.161 -92.005  1.00 34.79           C
ATOM   1038  CD2 LEU A 366      -3.414 -57.922 -90.395  1.00 34.79           C
ATOM   1039  N   ALA A 367      -3.181 -60.528 -95.207  1.00 39.98           N
ATOM   1040  CA  ALA A 367      -3.593 -61.457 -96.245  1.00 39.98           C
ATOM   1041  C   ALA A 367      -2.883 -62.797 -96.139  1.00 39.98           C
ATOM   1042  O   ALA A 367      -3.178 -63.700 -96.924  1.00 39.98           O
ATOM   1043  CB  ALA A 367      -3.346 -60.857 -97.629  1.00 39.98           C
ATOM   1044  N   SER A 368      -1.956 -62.939 -95.196  1.00 44.86           N
ATOM   1045  CA  SER A 368      -1.336 -64.221 -94.901  1.00 44.86           C
ATOM   1046  C   SER A 368      -1.901 -64.888 -93.658  1.00 44.86           C
ATOM   1047  O   SER A 368      -1.927 -66.117 -93.594  1.00 44.86           O
ATOM   1048  CB  SER A 368       0.178 -64.059 -94.734  1.00 44.86           C
ATOM   1049  OG  SER A 368       0.835 -65.304 -94.871  1.00 44.86           O
ATOM   1050  N   LEU A 369      -2.356 -64.114 -92.673  1.00 38.00           N
ATOM   1051  CA  LEU A 369      -3.068 -64.712 -91.551  1.00 38.00           C
ATOM   1052  C   LEU A 369      -4.471 -65.131 -91.959  1.00 38.00           C
ATOM   1053  O   LEU A 369      -4.907 -66.239 -91.634  1.00 38.00           O
ATOM   1054  CB  LEU A 369      -3.129 -63.742 -90.374  1.00 38.00           C
ATOM   1055  CG  LEU A 369      -1.794 -63.185 -89.897  1.00 38.00           C
ATOM   1056  CD1 LEU A 369      -1.958 -62.483 -88.568  1.00 38.00           C
ATOM   1057  CD2 LEU A 369      -0.778 -64.297 -89.790  1.00 38.00           C
ATOM   1058  N   ALA A 370      -5.184 -64.274 -92.685  1.00 39.19           N
ATOM   1059  CA  ALA A 370      -6.536 -64.597 -93.121  1.00 39.19           C
ATOM   1060  C   ALA A 370      -6.589 -65.767 -94.091  1.00 39.19           C
ATOM   1061  O   ALA A 370      -7.680 -66.285 -94.341  1.00 39.19           O
ATOM   1062  CB  ALA A 370      -7.183 -63.375 -93.762  1.00 39.19           C
ATOM   1063  N   THR A 371      -5.458 -66.187 -94.653  1.00 48.58           N
ATOM   1064  CA  THR A 371      -5.412 -67.381 -95.478  1.00 48.58           C
ATOM   1065  C   THR A 371      -4.824 -68.579 -94.759  1.00 48.58           C
ATOM   1066  O   THR A 371      -4.859 -69.684 -95.310  1.00 48.58           O
ATOM   1067  CB  THR A 371      -4.602 -67.135 -96.757  1.00 48.58           C
ATOM   1068  OG1 THR A 371      -4.789 -68.234 -97.654  1.00 48.58           O
ATOM   1069  CG2 THR A 371      -3.131 -67.021 -96.427  1.00 48.58           C
ATOM   1070  N   SER A 372      -4.279 -68.396 -93.559  1.00 48.55           N
ATOM   1071  CA  SER A 372      -3.718 -69.483 -92.773  1.00 48.55           C
ATOM   1072  C   SER A 372      -4.560 -69.808 -91.548  1.00 48.55           C
ATOM   1073  O   SER A 372      -4.247 -70.760 -90.831  1.00 48.55           O
ATOM   1074  CB  SER A 372      -2.290 -69.142 -92.355  1.00 48.55           C
ATOM   1075  OG  SER A 372      -1.900 -69.894 -91.222  1.00 48.55           O
ATOM   1076  N   VAL A 373      -5.617 -69.039 -91.293  1.00 44.39           N
ATOM   1077  CA  VAL A 373      -6.541 -69.333 -90.205  1.00 44.39           C
ATOM   1078  C   VAL A 373      -7.716 -70.102 -90.785  1.00 44.39           C
ATOM   1079  O   VAL A 373      -8.370 -70.884 -90.087  1.00 44.39           O
ATOM   1080  CB  VAL A 373      -7.001 -68.049 -89.489  1.00 44.39           C
ATOM   1081  CG1 VAL A 373      -8.034 -68.362 -88.435  1.00 44.39           C
ATOM   1082  CG2 VAL A 373      -5.826 -67.360 -88.847  1.00 44.39           C
ATOM   1083  N   ASP A 374      -7.986 -69.906 -92.075  1.00 63.32           N
ATOM   1084  CA  ASP A 374      -9.071 -70.612 -92.733  1.00 63.32           C
ATOM   1085  C   ASP A 374      -8.623 -71.893 -93.427  1.00 63.32           C
ATOM   1086  O   ASP A 374      -9.471 -72.743 -93.714  1.00 63.32           O
ATOM   1087  CB  ASP A 374      -9.758 -69.706 -93.759  1.00 63.32           C
ATOM   1088  CG  ASP A 374      -8.969 -69.581 -95.045  1.00 63.32           C
ATOM   1089  OD1 ASP A 374      -7.723 -69.542 -94.978  1.00 63.32           O
ATOM   1090  OD2 ASP A 374      -9.596 -69.517 -96.122  1.00 63.32           O
ATOM   1091  N   LYS A 375      -7.330 -72.043 -93.718  1.00 65.87           N
ATOM   1092  CA  LYS A 375      -6.847 -73.281 -94.324  1.00 65.87           C
ATOM   1093  C   LYS A 375      -7.148 -74.469 -93.423  1.00 65.87           C
ATOM   1094  O   LYS A 375      -7.934 -75.355 -93.779  1.00 65.87           O
ATOM   1095  CB  LYS A 375      -5.348 -73.183 -94.606  1.00 65.87           C
ATOM   1096  CG  LYS A 375      -4.704 -74.518 -94.954  1.00 65.87           C
ATOM   1097  CD  LYS A 375      -3.199 -74.394 -95.113  1.00 65.87           C
ATOM   1098  CE  LYS A 375      -2.821 -74.002 -96.531  1.00 65.87           C
ATOM   1099  NZ  LYS A 375      -3.086 -75.110 -97.489  1.00 65.87           N
ATOM   1100  N   GLY A 376      -6.539 -74.501 -92.242  1.00 58.40           N
ATOM   1101  CA  GLY A 376      -6.901 -75.447 -91.215  1.00 58.40           C
ATOM   1102  C   GLY A 376      -7.892 -74.781 -90.286  1.00 58.40           C
ATOM   1103  O   GLY A 376      -7.555 -73.819 -89.596  1.00 58.40           O
ATOM   1104  N   GLU A 377      -9.122 -75.291 -90.281  1.00 60.19           N
ATOM   1105  CA  GLU A 377     -10.208 -74.638 -89.562  1.00 60.19           C
ATOM   1106  C   GLU A 377      -9.845 -74.439 -88.100  1.00 60.19           C
ATOM   1107  O   GLU A 377      -9.735 -75.406 -87.340  1.00 60.19           O
ATOM   1108  CB  GLU A 377     -11.497 -75.448 -89.676  1.00 60.19           C
ATOM   1109  CG  GLU A 377     -12.091 -75.480 -91.069  1.00 60.19           C
ATOM   1110  CD  GLU A 377     -11.566 -76.634 -91.898  1.00 60.19           C
ATOM   1111  OE1 GLU A 377     -10.492 -77.170 -91.556  1.00 60.19           O
ATOM   1112  OE2 GLU A 377     -12.229 -77.007 -92.889  1.00 60.19           O
ATOM   1113  N   CYS A 378      -9.658 -73.188 -87.700  1.00 40.92           N
ATOM   1114  CA  CYS A 378      -9.258 -72.839 -86.347  1.00 40.92           C
ATOM   1115  C   CYS A 378     -10.349 -71.999 -85.706  1.00 40.92           C
ATOM   1116  O   CYS A 378     -10.951 -71.150 -86.370  1.00 40.92           O
ATOM   1117  CB  CYS A 378      -7.932 -72.079 -86.344  1.00 40.92           C
ATOM   1118  SG  CYS A 378      -6.494 -73.061 -86.788  1.00 40.92           S
ATOM   1119  N   LEU A 379     -10.607 -72.246 -84.427  1.00 32.39           N
ATOM   1120  CA  LEU A 379     -11.541 -71.435 -83.659  1.00 32.39           C
ATOM   1121  C   LEU A 379     -11.221 -71.613 -82.186  1.00 32.39           C
ATOM   1122  O   LEU A 379     -11.084 -72.742 -81.713  1.00 32.39           O
ATOM   1123  CB  LEU A 379     -12.996 -71.820 -83.957  1.00 32.39           C
ATOM   1124  CG  LEU A 379     -13.537 -73.219 -83.653  1.00 32.39           C
ATOM   1125  CD1 LEU A 379     -14.088 -73.322 -82.241  1.00 32.39           C
ATOM   1126  CD2 LEU A 379     -14.605 -73.604 -84.662  1.00 32.39           C
ATOM   1127  N   GLY A 380     -11.089 -70.517 -81.481  1.00 30.69           N
ATOM   1128  CA  GLY A 380     -10.767 -70.582 -80.058  1.00 30.69           C
ATOM   1129  C   GLY A 380      -9.260 -70.488 -79.816  1.00 30.69           C
ATOM   1130  O   GLY A 380      -8.622 -69.560 -80.279  1.00 30.69           O
ATOM   1131  N   GLY A 381      -8.717 -71.469 -79.107  1.00 35.25           N
ATOM   1132  CA  GLY A 381      -7.312 -71.445 -78.759  1.00 35.25           C
ATOM   1133  C   GLY A 381      -6.398 -71.653 -79.946  1.00 35.25           C
ATOM   1134  O   GLY A 381      -5.324 -71.053 -80.019  1.00 35.25           O
ATOM   1135  N   SER A 382      -6.812 -72.498 -80.886  1.00 37.79           N
ATOM   1136  CA  SER A 382      -5.976 -72.784 -82.045  1.00 37.79           C
ATOM   1137  C   SER A 382      -5.882 -71.602 -83.004  1.00 37.79           C
ATOM   1138  O   SER A 382      -5.091 -71.656 -83.950  1.00 37.79           O
ATOM   1139  CB  SER A 382      -6.501 -74.017 -82.775  1.00 37.79           C
ATOM   1140  OG  SER A 382      -7.519 -73.669 -83.694  1.00 37.79           O
ATOM   1141  N   THR A 383      -6.677 -70.555 -82.799  1.00 32.36           N
ATOM   1142  CA  THR A 383      -6.520 -69.297 -83.513  1.00 32.36           C
ATOM   1143  C   THR A 383      -5.695 -68.301 -82.713  1.00 32.36           C
ATOM   1144  O   THR A 383      -5.232 -67.299 -83.261  1.00 32.36           O
ATOM   1145  CB  THR A 383      -7.894 -68.709 -83.844  1.00 32.36           C
ATOM   1146  OG1 THR A 383      -8.647 -69.669 -84.591  1.00 32.36           O
ATOM   1147  CG2 THR A 383      -7.768 -67.468 -84.697  1.00 32.36           C
ATOM   1148  N   LEU A 384      -5.481 -68.575 -81.431  1.00 32.50           N
ATOM   1149  CA  LEU A 384      -4.575 -67.794 -80.610  1.00 32.50           C
ATOM   1150  C   LEU A 384      -3.167 -68.361 -80.583  1.00 32.50           C
ATOM   1151  O   LEU A 384      -2.241 -67.650 -80.181  1.00 32.50           O
ATOM   1152  CB  LEU A 384      -5.108 -67.707 -79.174  1.00 32.50           C
ATOM   1153  CG  LEU A 384      -4.584 -66.569 -78.313  1.00 32.50           C
ATOM   1154  CD1 LEU A 384      -4.427 -65.334 -79.158  1.00 32.50           C
ATOM   1155  CD2 LEU A 384      -5.554 -66.316 -77.187  1.00 32.50           C
ATOM   1156  N   SER A 385      -2.981 -69.615 -80.991  1.00 39.41           N
ATOM   1157  CA  SER A 385      -1.637 -70.151 -81.155  1.00 39.41           C
ATOM   1158  C   SER A 385      -0.993 -69.623 -82.424  1.00 39.41           C
ATOM   1159  O   SER A 385       0.189 -69.269 -82.427  1.00 39.41           O
ATOM   1160  CB  SER A 385      -1.691 -71.675 -81.186  1.00 39.41           C
ATOM   1161  OG  SER A 385      -1.816 -72.199 -79.881  1.00 39.41           O
ATOM   1162  N   LEU A 386      -1.762 -69.556 -83.510  1.00 39.01           N
ATOM   1163  CA  LEU A 386      -1.202 -69.151 -84.793  1.00 39.01           C
ATOM   1164  C   LEU A 386      -0.700 -67.715 -84.754  1.00 39.01           C
ATOM   1165  O   LEU A 386       0.281 -67.375 -85.424  1.00 39.01           O
ATOM   1166  CB  LEU A 386      -2.246 -69.330 -85.889  1.00 39.01           C
ATOM   1167  CG  LEU A 386      -1.832 -68.931 -87.295  1.00 39.01           C
ATOM   1168  CD1 LEU A 386      -0.538 -69.612 -87.668  1.00 39.01           C
ATOM   1169  CD2 LEU A 386      -2.924 -69.313 -88.260  1.00 39.01           C
ATOM   1170  N   LEU A 387      -1.352 -66.856 -83.973  1.00 36.54           N
ATOM   1171  CA  LEU A 387      -0.891 -65.485 -83.801  1.00 36.54           C
ATOM   1172  C   LEU A 387       0.309 -65.379 -82.874  1.00 36.54           C
ATOM   1173  O   LEU A 387       0.839 -64.278 -82.698  1.00 36.54           O
ATOM   1174  CB  LEU A 387      -2.018 -64.607 -83.259  1.00 36.54           C
ATOM   1175  CG  LEU A 387      -3.263 -64.481 -84.125  1.00 36.54           C
ATOM   1176  CD1 LEU A 387      -4.159 -63.396 -83.572  1.00 36.54           C
ATOM   1177  CD2 LEU A 387      -2.880 -64.187 -85.551  1.00 36.54           C
ATOM   1178  N   HIS A 388       0.742 -66.481 -82.269  1.00 48.34           N
ATOM   1179  CA  HIS A 388       1.923 -66.476 -81.424  1.00 48.34           C
ATOM   1180  C   HIS A 388       3.135 -67.114 -82.086  1.00 48.34           C
ATOM   1181  O   HIS A 388       4.254 -66.914 -81.607  1.00 48.34           O
ATOM   1182  CB  HIS A 388       1.639 -67.188 -80.100  1.00 48.34           C
ATOM   1183  CG  HIS A 388       2.692 -66.967 -79.065  1.00 48.34           C
ATOM   1184  ND1 HIS A 388       2.821 -65.781 -78.378  1.00 48.34           N
ATOM   1185  CD2 HIS A 388       3.674 -67.777 -78.606  1.00 48.34           C
ATOM   1186  CE1 HIS A 388       3.835 -65.871 -77.536  1.00 48.34           C
ATOM   1187  NE2 HIS A 388       4.368 -67.073 -77.653  1.00 48.34           N
ATOM   1188  N   ASP A 389       2.945 -67.875 -83.159  1.00 54.05           N
ATOM   1189  CA  ASP A 389       4.057 -68.341 -83.975  1.00 54.05           C
ATOM   1190  C   ASP A 389       4.341 -67.412 -85.143  1.00 54.05           C
ATOM   1191  O   ASP A 389       5.506 -67.172 -85.466  1.00 54.05           O
ATOM   1192  CB  ASP A 389       3.782 -69.753 -84.495  1.00 54.05           C
ATOM   1193  CG  ASP A 389       3.444 -70.717 -83.386  1.00 54.05           C
ATOM   1194  OD1 ASP A 389       3.663 -70.362 -82.209  1.00 54.05           O
ATOM   1195  OD2 ASP A 389       2.959 -71.829 -83.686  1.00 54.05           O
ATOM   1196  N   ARG A 390       3.298 -66.874 -85.777  1.00 50.44           N
ATOM   1197  CA  ARG A 390       3.491 -65.868 -86.812  1.00 50.44           C
ATOM   1198  C   ARG A 390       4.022 -64.558 -86.254  1.00 50.44           C
ATOM   1199  O   ARG A 390       4.396 -63.680 -87.036  1.00 50.44           O
ATOM   1200  CB  ARG A 390       2.183 -65.623 -87.556  1.00 50.44           C
ATOM   1201  CG  ARG A 390       1.770 -66.770 -88.445  1.00 50.44           C
ATOM   1202  CD  ARG A 390       2.733 -66.916 -89.597  1.00 50.44           C
ATOM   1203  NE  ARG A 390       2.861 -65.677 -90.357  1.00 50.44           N
ATOM   1204  CZ  ARG A 390       2.288 -65.466 -91.536  1.00 50.44           C
ATOM   1205  NH1 ARG A 390       1.549 -66.414 -92.093  1.00 50.44           N
ATOM   1206  NH2 ARG A 390       2.458 -64.310 -92.161  1.00 50.44           N
ATOM   1207  N   SER A 391       4.044 -64.396 -84.932  1.00 54.70           N
ATOM   1208  CA  SER A 391       4.737 -63.287 -84.302  1.00 54.70           C
ATOM   1209  C   SER A 391       6.166 -63.627 -83.928  1.00 54.70           C
ATOM   1210  O   SER A 391       6.944 -62.719 -83.613  1.00 54.70           O
ATOM   1211  CB  SER A 391       3.998 -62.835 -83.041  1.00 54.70           C
ATOM   1212  OG  SER A 391       4.890 -62.189 -82.150  1.00 54.70           O
ATOM   1213  N   PHE A 392       6.518 -64.906 -83.934  1.00 73.00           N
ATOM   1214  CA  PHE A 392       7.876 -65.332 -83.632  1.00 73.00           C
ATOM   1215  C   PHE A 392       8.748 -65.402 -84.874  1.00 73.00           C
ATOM   1216  O   PHE A 392       9.966 -65.232 -84.776  1.00 73.00           O
ATOM   1217  CB  PHE A 392       7.849 -66.695 -82.941  1.00 73.00           C
ATOM   1218  CG  PHE A 392       9.055 -66.971 -82.106  1.00 73.00           C
ATOM   1219  CD1 PHE A 392       9.107 -66.554 -80.787  1.00 73.00           C
ATOM   1220  CD2 PHE A 392      10.137 -67.653 -82.634  1.00 73.00           C
ATOM   1221  CE1 PHE A 392      10.219 -66.809 -80.012  1.00 73.00           C
ATOM   1222  CE2 PHE A 392      11.254 -67.911 -81.865  1.00 73.00           C
ATOM   1223  CZ  PHE A 392      11.295 -67.489 -80.550  1.00 73.00           C
ATOM   1224  N   SER A 393       8.149 -65.647 -86.042  1.00 61.73           N
ATOM   1225  CA  SER A 393       8.926 -65.678 -87.276  1.00 61.73           C
ATOM   1226  C   SER A 393       9.481 -64.305 -87.622  1.00 61.73           C
ATOM   1227  O   SER A 393      10.591 -64.205 -88.156  1.00 61.73           O
ATOM   1228  CB  SER A 393       8.070 -66.204 -88.428  1.00 61.73           C
ATOM   1229  OG  SER A 393       7.562 -67.497 -88.148  1.00 61.73           O
ATOM   1230  N   TYR A 394       8.740 -63.244 -87.325  1.00 63.46           N
ATOM   1231  CA  TYR A 394       9.176 -61.882 -87.627  1.00 63.46           C
ATOM   1232  C   TYR A 394       9.958 -61.301 -86.451  1.00 63.46           C
ATOM   1233  O   TYR A 394       9.687 -60.204 -85.968  1.00 63.46           O
ATOM   1234  CB  TYR A 394       7.978 -61.002 -87.969  1.00 63.46           C
ATOM   1235  CG  TYR A 394       7.027 -61.600 -88.978  1.00 63.46           C
ATOM   1236  CD1 TYR A 394       7.497 -62.296 -90.079  1.00 63.46           C
ATOM   1237  CD2 TYR A 394       5.659 -61.461 -88.827  1.00 63.46           C
ATOM   1238  CE1 TYR A 394       6.628 -62.841 -90.999  1.00 63.46           C
ATOM   1239  CE2 TYR A 394       4.784 -62.001 -89.741  1.00 63.46           C
ATOM   1240  CZ  TYR A 394       5.271 -62.690 -90.825  1.00 63.46           C
ATOM   1241  OH  TYR A 394       4.399 -63.229 -91.737  1.00 63.46           O
ATOM   1242  N   THR A 395      10.953 -62.056 -85.991  1.00 80.21           N
ATOM   1243  CA  THR A 395      11.757 -61.629 -84.854  1.00 80.21           C
ATOM   1244  C   THR A 395      12.845 -60.637 -85.238  1.00 80.21           C
ATOM   1245  O   THR A 395      13.524 -60.117 -84.346  1.00 80.21           O
ATOM   1246  CB  THR A 395      12.393 -62.841 -84.168  1.00 80.21           C
ATOM   1247  OG1 THR A 395      12.971 -62.435 -82.923  1.00 80.21           O
ATOM   1248  CG2 THR A 395      13.479 -63.440 -85.047  1.00 80.21           C
ATOM   1249  N   GLY A 396      13.023 -60.359 -86.526  1.00 84.61           N
ATOM   1250  CA  GLY A 396      14.027 -59.413 -86.969  1.00 84.61           C
ATOM   1251  C   GLY A 396      13.462 -58.351 -87.891  1.00 84.61           C
ATOM   1252  O   GLY A 396      14.212 -57.578 -88.493  1.00 84.61           O
ATOM   1253  N   ASP A 397      12.134 -58.311 -88.006  1.00 74.70           N
ATOM   1254  CA  ASP A 397      11.477 -57.309 -88.840  1.00 74.70           C
ATOM   1255  C   ASP A 397      11.237 -56.019 -88.066  1.00 74.70           C
ATOM   1256  O   ASP A 397      11.478 -54.923 -88.584  1.00 74.70           O
ATOM   1257  CB  ASP A 397      10.159 -57.866 -89.380  1.00 74.70           C
ATOM   1258  CG  ASP A 397       9.718 -57.186 -90.659  1.00 74.70           C
ATOM   1259  OD1 ASP A 397       9.889 -55.954 -90.767  1.00 74.70           O
ATOM   1260  OD2 ASP A 397       9.200 -57.883 -91.554  1.00 74.70           O
ATOM   1261  N   SER A 398      10.722 -56.136 -86.842  1.00 72.97           N
ATOM   1262  CA  SER A 398      10.504 -55.021 -85.923  1.00 72.97           C
ATOM   1263  C   SER A 398       9.424 -54.066 -86.415  1.00 72.97           C
ATOM   1264  O   SER A 398       9.104 -53.084 -85.737  1.00 72.97           O
ATOM   1265  CB  SER A 398      11.800 -54.250 -85.676  1.00 72.97           C
ATOM   1266  OG  SER A 398      11.517 -52.945 -85.205  1.00 72.97           O
ATOM   1267  N   GLN A 399       8.864 -54.333 -87.595  1.00 73.07           N
ATOM   1268  CA  GLN A 399       7.731 -53.583 -88.106  1.00 73.07           C
ATOM   1269  C   GLN A 399       6.491 -54.435 -88.299  1.00 73.07           C
ATOM   1270  O   GLN A 399       5.390 -53.971 -87.994  1.00 73.07           O
ATOM   1271  CB  GLN A 399       8.088 -52.912 -89.441  1.00 73.07           C
ATOM   1272  CG  GLN A 399       7.052 -51.923 -89.936  1.00 73.07           C
ATOM   1273  CD  GLN A 399       6.075 -52.545 -90.910  1.00 73.07           C
ATOM   1274  OE1 GLN A 399       6.419 -53.474 -91.639  1.00 73.07           O
ATOM   1275  NE2 GLN A 399       4.849 -52.038 -90.928  1.00 73.07           N
ATOM   1276  N   ALA A 400       6.643 -55.664 -88.786  1.00 63.57           N
ATOM   1277  CA  ALA A 400       5.561 -56.638 -88.785  1.00 63.57           C
ATOM   1278  C   ALA A 400       5.550 -57.450 -87.499  1.00 63.57           C
ATOM   1279  O   ALA A 400       4.774 -58.403 -87.383  1.00 63.57           O
ATOM   1280  CB  ALA A 400       5.669 -57.568 -89.995  1.00 63.57           C
ATOM   1281  N   GLN A 401       6.404 -57.107 -86.541  1.00 64.34           N
ATOM   1282  CA  GLN A 401       6.359 -57.682 -85.208  1.00 64.34           C
ATOM   1283  C   GLN A 401       5.657 -56.781 -84.211  1.00 64.34           C
ATOM   1284  O   GLN A 401       5.181 -57.265 -83.185  1.00 64.34           O
ATOM   1285  CB  GLN A 401       7.778 -57.985 -84.709  1.00 64.34           C
ATOM   1286  CG  GLN A 401       7.844 -58.834 -83.452  1.00 64.34           C
ATOM   1287  CD  GLN A 401       9.260 -59.265 -83.121  1.00 64.34           C
ATOM   1288  OE1 GLN A 401      10.225 -58.575 -83.444  1.00 64.34           O
ATOM   1289  NE2 GLN A 401       9.389 -60.421 -82.481  1.00 64.34           N
ATOM   1290  N   GLU A 402       5.596 -55.480 -84.487  1.00 55.05           N
ATOM   1291  CA  GLU A 402       4.693 -54.605 -83.756  1.00 55.05           C
ATOM   1292  C   GLU A 402       3.242 -54.830 -84.145  1.00 55.05           C
ATOM   1293  O   GLU A 402       2.359 -54.691 -83.296  1.00 55.05           O
ATOM   1294  CB  GLU A 402       5.071 -53.145 -83.995  1.00 55.05           C
ATOM   1295  CG  GLU A 402       4.176 -52.143 -83.295  1.00 55.05           C
ATOM   1296  CD  GLU A 402       3.942 -52.485 -81.840  1.00 55.05           C
ATOM   1297  OE1 GLU A 402       2.787 -52.365 -81.381  1.00 55.05           O
ATOM   1298  OE2 GLU A 402       4.911 -52.864 -81.152  1.00 55.05           O
ATOM   1299  N   LEU A 403       2.984 -55.194 -85.400  1.00 41.26           N
ATOM   1300  CA  LEU A 403       1.630 -55.463 -85.870  1.00 41.26           C
ATOM   1301  C   LEU A 403       1.081 -56.751 -85.268  1.00 41.26           C
ATOM   1302  O   LEU A 403       0.077 -56.729 -84.551  1.00 41.26           O
ATOM   1303  CB  LEU A 403       1.618 -55.544 -87.397  1.00 41.26           C
ATOM   1304  CG  LEU A 403       0.235 -55.665 -88.009  1.00 41.26           C
ATOM   1305  CD1 LEU A 403      -0.529 -54.414 -87.699  1.00 41.26           C
ATOM   1306  CD2 LEU A 403       0.354 -55.863 -89.497  1.00 41.26           C
ATOM   1307  N   CYS A 404       1.741 -57.879 -85.535  1.00 41.88           N
ATOM   1308  CA  CYS A 404       1.276 -59.159 -85.021  1.00 41.88           C
ATOM   1309  C   CYS A 404       1.294 -59.225 -83.504  1.00 41.88           C
ATOM   1310  O   CYS A 404       0.856 -60.235 -82.946  1.00 41.88           O
ATOM   1311  CB  CYS A 404       2.114 -60.297 -85.595  1.00 41.88           C
ATOM   1312  SG  CYS A 404       1.513 -60.906 -87.180  1.00 41.88           S
ATOM   1313  N   LEU A 405       1.804 -58.205 -82.826  1.00 43.00           N
ATOM   1314  CA  LEU A 405       1.579 -58.064 -81.399  1.00 43.00           C
ATOM   1315  C   LEU A 405       0.342 -57.239 -81.095  1.00 43.00           C
ATOM   1316  O   LEU A 405      -0.259 -57.420 -80.033  1.00 43.00           O
ATOM   1317  CB  LEU A 405       2.789 -57.423 -80.717  1.00 43.00           C
ATOM   1318  CG  LEU A 405       2.780 -57.445 -79.189  1.00 43.00           C
ATOM   1319  CD1 LEU A 405       4.154 -57.802 -78.672  1.00 43.00           C
ATOM   1320  CD2 LEU A 405       2.333 -56.113 -78.615  1.00 43.00           C
ATOM   1321  N   TYR A 406      -0.057 -56.353 -82.000  1.00 43.08           N
ATOM   1322  CA  TYR A 406      -1.286 -55.595 -81.825  1.00 43.08           C
ATOM   1323  C   TYR A 406      -2.522 -56.442 -82.066  1.00 43.08           C
ATOM   1324  O   TYR A 406      -3.558 -56.201 -81.442  1.00 43.08           O
ATOM   1325  CB  TYR A 406      -1.297 -54.391 -82.764  1.00 43.08           C
ATOM   1326  CG  TYR A 406      -2.664 -53.812 -83.025  1.00 43.08           C
ATOM   1327  CD1 TYR A 406      -3.322 -53.077 -82.058  1.00 43.08           C
ATOM   1328  CD2 TYR A 406      -3.288 -53.991 -84.248  1.00 43.08           C
ATOM   1329  CE1 TYR A 406      -4.564 -52.541 -82.298  1.00 43.08           C
ATOM   1330  CE2 TYR A 406      -4.528 -53.460 -84.497  1.00 43.08           C
ATOM   1331  CZ  TYR A 406      -5.160 -52.736 -83.519  1.00 43.08           C
ATOM   1332  OH  TYR A 406      -6.404 -52.202 -83.759  1.00 43.08           O
ATOM   1333  N   LEU A 407      -2.434 -57.434 -82.953  1.00 55.18           N
ATOM   1334  CA  LEU A 407      -3.561 -58.334 -83.163  1.00 55.18           C
ATOM   1335  C   LEU A 407      -3.741 -59.269 -81.975  1.00 55.18           C
ATOM   1336  O   LEU A 407      -4.825 -59.338 -81.388  1.00 55.18           O
ATOM   1337  CB  LEU A 407      -3.365 -59.135 -84.448  1.00 55.18           C
ATOM   1338  CG  LEU A 407      -3.988 -58.599 -85.731  1.00 55.18           C
ATOM   1339  CD1 LEU A 407      -3.693 -57.133 -85.885  1.00 55.18           C
ATOM   1340  CD2 LEU A 407      -3.464 -59.360 -86.919  1.00 55.18           C
ATOM   1341  N   THR A 408      -2.682 -59.987 -81.595  1.00 40.01           N
ATOM   1342  CA  THR A 408      -2.814 -60.975 -80.531  1.00 40.01           C
ATOM   1343  C   THR A 408      -3.122 -60.318 -79.196  1.00 40.01           C
ATOM   1344  O   THR A 408      -3.674 -60.958 -78.297  1.00 40.01           O
ATOM   1345  CB  THR A 408      -1.547 -61.814 -80.417  1.00 40.01           C
ATOM   1346  OG1 THR A 408      -1.687 -62.726 -79.325  1.00 40.01           O
ATOM   1347  CG2 THR A 408      -0.359 -60.928 -80.147  1.00 40.01           C
ATOM   1348  N   LYS A 409      -2.757 -59.048 -79.035  1.00 35.33           N
ATOM   1349  CA  LYS A 409      -3.153 -58.338 -77.829  1.00 35.33           C
ATOM   1350  C   LYS A 409      -4.643 -58.049 -77.799  1.00 35.33           C
ATOM   1351  O   LYS A 409      -5.205 -57.901 -76.712  1.00 35.33           O
ATOM   1352  CB  LYS A 409      -2.380 -57.030 -77.702  1.00 35.33           C
ATOM   1353  CG  LYS A 409      -2.427 -56.423 -76.320  1.00 35.33           C
ATOM   1354  CD  LYS A 409      -1.408 -55.317 -76.187  1.00 35.33           C
ATOM   1355  CE  LYS A 409      -1.162 -54.982 -74.734  1.00 35.33           C
ATOM   1356  NZ  LYS A 409       0.149 -54.306 -74.554  1.00 35.33           N
ATOM   1357  N   ALA A 410      -5.287 -57.974 -78.961  1.00 33.95           N
ATOM   1358  CA  ALA A 410      -6.714 -57.706 -79.054  1.00 33.95           C
ATOM   1359  C   ALA A 410      -7.543 -58.938 -79.364  1.00 33.95           C
ATOM   1360  O   ALA A 410      -8.728 -58.960 -79.039  1.00 33.95           O
ATOM   1361  CB  ALA A 410      -6.989 -56.644 -80.122  1.00 33.95           C
ATOM   1362  N   ALA A 411      -6.957 -59.957 -79.987  1.00 30.34           N
ATOM   1363  CA  ALA A 411      -7.649 -61.208 -80.250  1.00 30.34           C
ATOM   1364  C   ALA A 411      -7.587 -62.168 -79.075  1.00 30.34           C
ATOM   1365  O   ALA A 411      -7.946 -63.339 -79.223  1.00 30.34           O
ATOM   1366  CB  ALA A 411      -7.081 -61.879 -81.501  1.00 30.34           C
ATOM   1367  N   SER A 412      -7.138 -61.701 -77.914  1.00 29.97           N
ATOM   1368  CA  SER A 412      -7.027 -62.545 -76.741  1.00 29.97           C
ATOM   1369  C   SER A 412      -7.793 -62.007 -75.546  1.00 29.97           C
ATOM   1370  O   SER A 412      -7.883 -62.700 -74.531  1.00 29.97           O
ATOM   1371  CB  SER A 412      -5.559 -62.725 -76.339  1.00 29.97           C
ATOM   1372  OG  SER A 412      -5.168 -61.719 -75.427  1.00 29.97           O
ATOM   1373  N   ALA A 413      -8.329 -60.794 -75.629  1.00 28.96           N
ATOM   1374  CA  ALA A 413      -9.147 -60.284 -74.534  1.00 28.96           C
ATOM   1375  C   ALA A 413     -10.380 -61.136 -74.261  1.00 28.96           C
ATOM   1376  O   ALA A 413     -10.731 -61.288 -73.078  1.00 28.96           O
ATOM   1377  CB  ALA A 413      -9.547 -58.831 -74.816  1.00 28.96           C
ATOM   1378  N   PRO A 414     -11.079 -61.695 -75.255  1.00 25.94           N
ATOM   1379  CA  PRO A 414     -12.206 -62.569 -74.906  1.00 25.94           C
ATOM   1380  C   PRO A 414     -11.771 -63.850 -74.229  1.00 25.94           C
ATOM   1381  O   PRO A 414     -12.438 -64.303 -73.290  1.00 25.94           O
ATOM   1382  CB  PRO A 414     -12.868 -62.842 -76.261  1.00 25.94           C
ATOM   1383  CG  PRO A 414     -12.438 -61.724 -77.114  1.00 25.94           C
ATOM   1384  CD  PRO A 414     -11.044 -61.436 -76.701  1.00 25.94           C
ATOM   1385  N   TYR A 415     -10.669 -64.453 -74.671  1.00 31.22           N
ATOM   1386  CA  TYR A 415     -10.209 -65.681 -74.036  1.00 31.22           C
ATOM   1387  C   TYR A 415      -9.757 -65.423 -72.608  1.00 31.22           C
ATOM   1388  O   TYR A 415     -10.080 -66.195 -71.701  1.00 31.22           O
ATOM   1389  CB  TYR A 415      -9.082 -66.306 -74.852  1.00 31.22           C
ATOM   1390  CG  TYR A 415      -8.758 -67.724 -74.460  1.00 31.22           C
ATOM   1391  CD1 TYR A 415      -8.066 -67.999 -73.293  1.00 31.22           C
ATOM   1392  CD2 TYR A 415      -9.126 -68.788 -75.266  1.00 31.22           C
ATOM   1393  CE1 TYR A 415      -7.767 -69.284 -72.929  1.00 31.22           C
ATOM   1394  CE2 TYR A 415      -8.824 -70.081 -74.910  1.00 31.22           C
ATOM   1395  CZ  TYR A 415      -8.145 -70.321 -73.739  1.00 31.22           C
ATOM   1396  OH  TYR A 415      -7.837 -71.607 -73.374  1.00 31.22           O
ATOM   1397  N   PHE A 416      -9.025 -64.344 -72.380  1.00 32.26           N
ATOM   1398  CA  PHE A 416      -8.561 -64.048 -71.036  1.00 32.26           C
ATOM   1399  C   PHE A 416      -9.644 -63.443 -70.162  1.00 32.26           C
ATOM   1400  O   PHE A 416      -9.343 -63.020 -69.043  1.00 32.26           O
ATOM   1401  CB  PHE A 416      -7.356 -63.114 -71.085  1.00 32.26           C
ATOM   1402  CG  PHE A 416      -6.072 -63.810 -71.411  1.00 32.26           C
ATOM   1403  CD1 PHE A 416      -5.428 -64.573 -70.465  1.00 32.26           C
ATOM   1404  CD2 PHE A 416      -5.515 -63.704 -72.668  1.00 32.26           C
ATOM   1405  CE1 PHE A 416      -4.253 -65.212 -70.765  1.00 32.26           C
ATOM   1406  CE2 PHE A 416      -4.342 -64.346 -72.970  1.00 32.26           C
ATOM   1407  CZ  PHE A 416      -3.712 -65.099 -72.020  1.00 32.26           C
ATOM   1408  N   GLU A 417     -10.886 -63.374 -70.639  1.00 28.89           N
ATOM   1409  CA  GLU A 417     -11.986 -62.960 -69.785  1.00 28.89           C
ATOM   1410  C   GLU A 417     -12.841 -64.130 -69.330  1.00 28.89           C
ATOM   1411  O   GLU A 417     -13.615 -63.980 -68.380  1.00 28.89           O
ATOM   1412  CB  GLU A 417     -12.865 -61.924 -70.491  1.00 28.89           C
ATOM   1413  CG  GLU A 417     -14.016 -62.494 -71.297  1.00 28.89           C
ATOM   1414  CD  GLU A 417     -14.905 -61.412 -71.884  1.00 28.89           C
ATOM   1415  OE1 GLU A 417     -14.571 -60.216 -71.738  1.00 28.89           O
ATOM   1416  OE2 GLU A 417     -15.942 -61.754 -72.486  1.00 28.89           O
ATOM   1417  N   VAL A 418     -12.723 -65.285 -69.983  1.00 26.57           N
ATOM   1418  CA  VAL A 418     -13.327 -66.499 -69.453  1.00 26.57           C
ATOM   1419  C   VAL A 418     -12.370 -67.198 -68.497  1.00 26.57           C
ATOM   1420  O   VAL A 418     -12.801 -68.016 -67.681  1.00 26.57           O
ATOM   1421  CB  VAL A 418     -13.755 -67.449 -70.583  1.00 26.57           C
ATOM   1422  CG1 VAL A 418     -14.538 -66.700 -71.641  1.00 26.57           C
ATOM   1423  CG2 VAL A 418     -12.559 -68.121 -71.187  1.00 26.57           C
ATOM   1424  N   LEU A 419     -11.077 -66.888 -68.583  1.00 26.62           N
ATOM   1425  CA  LEU A 419     -10.102 -67.503 -67.694  1.00 26.62           C
ATOM   1426  C   LEU A 419     -10.173 -66.914 -66.297  1.00 26.62           C
ATOM   1427  O   LEU A 419     -10.110 -67.654 -65.313  1.00 26.62           O
ATOM   1428  CB  LEU A 419      -8.697 -67.336 -68.261  1.00 26.62           C
ATOM   1429  CG  LEU A 419      -7.616 -68.238 -67.688  1.00 26.62           C
ATOM   1430  CD1 LEU A 419      -7.834 -69.637 -68.185  1.00 26.62           C
ATOM   1431  CD2 LEU A 419      -6.258 -67.739 -68.108  1.00 26.62           C
ATOM   1432  N   GLU A 420     -10.315 -65.597 -66.186  1.00 30.32           N
ATOM   1433  CA  GLU A 420     -10.437 -64.961 -64.883  1.00 30.32           C
ATOM   1434  C   GLU A 420     -11.728 -65.331 -64.169  1.00 30.32           C
ATOM   1435  O   GLU A 420     -11.921 -64.921 -63.023  1.00 30.32           O
ATOM   1436  CB  GLU A 420     -10.343 -63.443 -65.024  1.00 30.32           C
ATOM   1437  CG  GLU A 420     -11.086 -62.889 -66.225  1.00 30.32           C
ATOM   1438  CD  GLU A 420     -10.885 -61.398 -66.406  1.00 30.32           C
ATOM   1439  OE1 GLU A 420     -11.237 -60.632 -65.483  1.00 30.32           O
ATOM   1440  OE2 GLU A 420     -10.379 -60.990 -67.471  1.00 30.32           O
ATOM   1441  N   LYS A 421     -12.615 -66.080 -64.821  1.00 32.46           N
ATOM   1442  CA  LYS A 421     -13.777 -66.656 -64.162  1.00 32.46           C
ATOM   1443  C   LYS A 421     -13.564 -68.106 -63.764  1.00 32.46           C
ATOM   1444  O   LYS A 421     -14.263 -68.595 -62.872  1.00 32.46           O
ATOM   1445  CB  LYS A 421     -15.009 -66.578 -65.068  1.00 32.46           C
ATOM   1446  CG  LYS A 421     -15.524 -65.181 -65.320  1.00 32.46           C
ATOM   1447  CD  LYS A 421     -16.559 -65.182 -66.426  1.00 32.46           C
ATOM   1448  CE  LYS A 421     -17.072 -63.784 -66.691  1.00 32.46           C
ATOM   1449  NZ  LYS A 421     -15.962 -62.844 -67.000  1.00 32.46           N
ATOM   1450  N   TRP A 422     -12.623 -68.796 -64.401  1.00 30.53           N
ATOM   1451  CA  TRP A 422     -12.349 -70.190 -64.097  1.00 30.53           C
ATOM   1452  C   TRP A 422     -11.275 -70.365 -63.037  1.00 30.53           C
ATOM   1453  O   TRP A 422     -11.169 -71.448 -62.457  1.00 30.53           O
ATOM   1454  CB  TRP A 422     -11.945 -70.928 -65.379  1.00 30.53           C
ATOM   1455  CG  TRP A 422     -11.390 -72.298 -65.182  1.00 30.53           C
ATOM   1456  CD1 TRP A 422     -10.223 -72.776 -65.681  1.00 30.53           C
ATOM   1457  CD2 TRP A 422     -11.983 -73.374 -64.447  1.00 30.53           C
ATOM   1458  NE1 TRP A 422     -10.044 -74.079 -65.300  1.00 30.53           N
ATOM   1459  CE2 TRP A 422     -11.110 -74.468 -64.537  1.00 30.53           C
ATOM   1460  CE3 TRP A 422     -13.158 -73.514 -63.708  1.00 30.53           C
ATOM   1461  CZ2 TRP A 422     -11.377 -75.684 -63.927  1.00 30.53           C
ATOM   1462  CZ3 TRP A 422     -13.421 -74.724 -63.105  1.00 30.53           C
ATOM   1463  CH2 TRP A 422     -12.538 -75.791 -63.219  1.00 30.53           C
ATOM   1464  N   ILE A 423     -10.497 -69.331 -62.749  1.00 30.21           N
ATOM   1465  CA  ILE A 423      -9.470 -69.424 -61.724  1.00 30.21           C
ATOM   1466  C   ILE A 423      -9.907 -68.745 -60.437  1.00 30.21           C
ATOM   1467  O   ILE A 423      -9.908 -69.360 -59.370  1.00 30.21           O
ATOM   1468  CB  ILE A 423      -8.151 -68.836 -62.251  1.00 30.21           C
ATOM   1469  CG1 ILE A 423      -7.542 -69.776 -63.278  1.00 30.21           C
ATOM   1470  CG2 ILE A 423      -7.189 -68.622 -61.128  1.00 30.21           C
ATOM   1471  CD1 ILE A 423      -6.342 -69.205 -63.958  1.00 30.21           C
ATOM   1472  N   TYR A 424     -10.290 -67.474 -60.508  1.00 33.72           N
ATOM   1473  CA  TYR A 424     -10.763 -66.764 -59.328  1.00 33.72           C
ATOM   1474  C   TYR A 424     -12.143 -67.223 -58.882  1.00 33.72           C
ATOM   1475  O   TYR A 424     -12.578 -66.850 -57.790  1.00 33.72           O
ATOM   1476  CB  TYR A 424     -10.782 -65.261 -59.593  1.00 33.72           C
ATOM   1477  CG  TYR A 424      -9.455 -64.717 -60.054  1.00 33.72           C
ATOM   1478  CD1 TYR A 424      -9.098 -64.751 -61.393  1.00 33.72           C
ATOM   1479  CD2 TYR A 424      -8.557 -64.175 -59.153  1.00 33.72           C
ATOM   1480  CE1 TYR A 424      -7.890 -64.263 -61.818  1.00 33.72           C
ATOM   1481  CE2 TYR A 424      -7.346 -63.681 -59.568  1.00 33.72           C
ATOM   1482  CZ  TYR A 424      -7.017 -63.728 -60.901  1.00 33.72           C
ATOM   1483  OH  TYR A 424      -5.806 -63.236 -61.322  1.00 33.72           O
ATOM   1484  N   ARG A 425     -12.831 -68.008 -59.703  1.00 33.84           N
ATOM   1485  CA  ARG A 425     -14.072 -68.659 -59.318  1.00 33.84           C
ATOM   1486  C   ARG A 425     -14.136 -69.986 -60.057  1.00 33.84           C
ATOM   1487  O   ARG A 425     -13.212 -70.358 -60.782  1.00 33.84           O
ATOM   1488  CB  ARG A 425     -15.281 -67.778 -59.624  1.00 33.84           C
ATOM   1489  CG  ARG A 425     -15.670 -66.857 -58.488  1.00 33.84           C
ATOM   1490  CD  ARG A 425     -16.776 -65.914 -58.906  1.00 33.84           C
ATOM   1491  NE  ARG A 425     -16.303 -64.929 -59.871  1.00 33.84           N
ATOM   1492  CZ  ARG A 425     -17.041 -63.931 -60.340  1.00 33.84           C
ATOM   1493  NH1 ARG A 425     -16.526 -63.079 -61.217  1.00 33.84           N
ATOM   1494  NH2 ARG A 425     -18.293 -63.784 -59.932  1.00 33.84           N
ATOM   1495  N   GLY A 426     -15.234 -70.706 -59.875  1.00 36.52           N
ATOM   1496  CA  GLY A 426     -15.335 -72.004 -60.506  1.00 36.52           C
ATOM   1497  C   GLY A 426     -16.180 -72.074 -61.751  1.00 36.52           C
ATOM   1498  O   GLY A 426     -16.254 -73.135 -62.370  1.00 36.52           O
ATOM   1499  N   ILE A 427     -16.811 -70.976 -62.145  1.00 31.92           N
ATOM   1500  CA  ILE A 427     -17.808 -71.002 -63.209  1.00 31.92           C
ATOM   1501  C   ILE A 427     -17.125 -70.977 -64.567  1.00 31.92           C
ATOM   1502  O   ILE A 427     -16.128 -70.277 -64.769  1.00 31.92           O
ATOM   1503  CB  ILE A 427     -18.780 -69.823 -63.043  1.00 31.92           C
ATOM   1504  CG1 ILE A 427     -18.012 -68.561 -62.662  1.00 31.92           C
ATOM   1505  CG2 ILE A 427     -19.819 -70.137 -61.990  1.00 31.92           C
ATOM   1506  CD1 ILE A 427     -18.894 -67.360 -62.431  1.00 31.92           C
ATOM   1507  N   ILE A 428     -17.667 -71.745 -65.510  1.00 36.84           N
ATOM   1508  CA  ILE A 428     -17.142 -71.852 -66.866  1.00 36.84           C
ATOM   1509  C   ILE A 428     -18.260 -71.458 -67.816  1.00 36.84           C
ATOM   1510  O   ILE A 428     -19.245 -72.195 -67.958  1.00 36.84           O
ATOM   1511  CB  ILE A 428     -16.642 -73.267 -67.177  1.00 36.84           C
ATOM   1512  CG1 ILE A 428     -15.404 -73.592 -66.352  1.00 36.84           C
ATOM   1513  CG2 ILE A 428     -16.341 -73.412 -68.652  1.00 36.84           C
ATOM   1514  CD1 ILE A 428     -14.865 -74.979 -66.593  1.00 36.84           C
ATOM   1515  N   HIS A 429     -18.125 -70.303 -68.470  1.00 42.81           N
ATOM   1516  CA  HIS A 429     -19.208 -69.827 -69.332  1.00 42.81           C
ATOM   1517  C   HIS A 429     -19.142 -70.454 -70.721  1.00 42.81           C
ATOM   1518  O   HIS A 429     -20.008 -71.252 -71.090  1.00 42.81           O
ATOM   1519  CB  HIS A 429     -19.180 -68.299 -69.408  1.00 42.81           C
ATOM   1520  CG  HIS A 429     -19.825 -67.636 -68.233  1.00 42.81           C
ATOM   1521  ND1 HIS A 429     -21.044 -68.037 -67.732  1.00 42.81           N
ATOM   1522  CD2 HIS A 429     -19.420 -66.604 -67.456  1.00 42.81           C
ATOM   1523  CE1 HIS A 429     -21.363 -67.282 -66.697  1.00 42.81           C
ATOM   1524  NE2 HIS A 429     -20.395 -66.402 -66.510  1.00 42.81           N
ATOM   1525  N   ASP A 430     -18.106 -70.114 -71.493  1.00 44.96           N
ATOM   1526  CA  ASP A 430     -17.769 -70.741 -72.771  1.00 44.96           C
ATOM   1527  C   ASP A 430     -18.987 -71.118 -73.609  1.00 44.96           C
ATOM   1528  O   ASP A 430     -19.262 -72.312 -73.784  1.00 44.96           O
ATOM   1529  CB  ASP A 430     -16.917 -71.983 -72.515  1.00 44.96           C
ATOM   1530  CG  ASP A 430     -16.310 -72.543 -73.781  1.00 44.96           C
ATOM   1531  OD1 ASP A 430     -15.496 -71.843 -74.409  1.00 44.96           O
ATOM   1532  OD2 ASP A 430     -16.650 -73.684 -74.151  1.00 44.96           O
ATOM   1533  N   PRO A 431     -19.751 -70.149 -74.124  1.00 42.41           N
ATOM   1534  CA  PRO A 431     -20.949 -70.515 -74.905  1.00 42.41           C
ATOM   1535  C   PRO A 431     -20.634 -71.369 -76.118  1.00 42.41           C
ATOM   1536  O   PRO A 431     -21.263 -72.412 -76.322  1.00 42.41           O
ATOM   1537  CB  PRO A 431     -21.538 -69.154 -75.289  1.00 42.41           C
ATOM   1538  CG  PRO A 431     -20.411 -68.202 -75.171  1.00 42.41           C
ATOM   1539  CD  PRO A 431     -19.564 -68.696 -74.053  1.00 42.41           C
ATOM   1540  N   TYR A 432     -19.680 -70.952 -76.941  1.00 36.48           N
ATOM   1541  CA  TYR A 432     -19.177 -71.814 -77.996  1.00 36.48           C
ATOM   1542  C   TYR A 432     -18.083 -72.699 -77.422  1.00 36.48           C
ATOM   1543  O   TYR A 432     -17.410 -72.326 -76.460  1.00 36.48           O
ATOM   1544  CB  TYR A 432     -18.630 -70.985 -79.154  1.00 36.48           C
ATOM   1545  CG  TYR A 432     -19.503 -69.809 -79.510  1.00 36.48           C
ATOM   1546  CD1 TYR A 432     -20.726 -69.989 -80.126  1.00 36.48           C
ATOM   1547  CD2 TYR A 432     -19.098 -68.516 -79.231  1.00 36.48           C
ATOM   1548  CE1 TYR A 432     -21.524 -68.917 -80.441  1.00 36.48           C
ATOM   1549  CE2 TYR A 432     -19.886 -67.443 -79.550  1.00 36.48           C
ATOM   1550  CZ  TYR A 432     -21.093 -67.648 -80.157  1.00 36.48           C
ATOM   1551  OH  TYR A 432     -21.879 -66.574 -80.473  1.00 36.48           O
ATOM   1552  N   SER A 433     -17.909 -73.880 -78.002  1.00 43.91           N
ATOM   1553  CA  SER A 433     -16.904 -74.803 -77.493  1.00 43.91           C
ATOM   1554  C   SER A 433     -15.507 -74.345 -77.890  1.00 43.91           C
ATOM   1555  O   SER A 433     -14.999 -74.745 -78.941  1.00 43.91           O
ATOM   1556  CB  SER A 433     -17.160 -76.218 -78.006  1.00 43.91           C
ATOM   1557  OG  SER A 433     -16.586 -76.394 -79.288  1.00 43.91           O
ATOM   1558  N   GLU A 434     -14.887 -73.498 -77.070  1.00 34.40           N
ATOM   1559  CA  GLU A 434     -13.553 -72.987 -77.365  1.00 34.40           C
ATOM   1560  C   GLU A 434     -12.589 -73.026 -76.191  1.00 34.40           C
ATOM   1561  O   GLU A 434     -11.378 -72.952 -76.419  1.00 34.40           O
ATOM   1562  CB  GLU A 434     -13.626 -71.541 -77.869  1.00 34.40           C
ATOM   1563  CG  GLU A 434     -13.890 -70.540 -76.772  1.00 34.40           C
ATOM   1564  CD  GLU A 434     -14.017 -69.131 -77.282  1.00 34.40           C
ATOM   1565  OE1 GLU A 434     -13.946 -68.936 -78.511  1.00 34.40           O
ATOM   1566  OE2 GLU A 434     -14.190 -68.218 -76.451  1.00 34.40           O
ATOM   1567  N   PHE A 435     -13.069 -73.123 -74.958  1.00 33.99           N
ATOM   1568  CA  PHE A 435     -12.179 -73.031 -73.814  1.00 33.99           C
ATOM   1569  C   PHE A 435     -11.376 -74.318 -73.651  1.00 33.99           C
ATOM   1570  O   PHE A 435     -11.747 -75.381 -74.148  1.00 33.99           O
ATOM   1571  CB  PHE A 435     -12.984 -72.724 -72.554  1.00 33.99           C
ATOM   1572  CG  PHE A 435     -12.149 -72.312 -71.390  1.00 33.99           C
ATOM   1573  CD1 PHE A 435     -11.239 -71.289 -71.509  1.00 33.99           C
ATOM   1574  CD2 PHE A 435     -12.298 -72.930 -70.169  1.00 33.99           C
ATOM   1575  CE1 PHE A 435     -10.473 -70.904 -70.440  1.00 33.99           C
ATOM   1576  CE2 PHE A 435     -11.539 -72.545 -69.091  1.00 33.99           C
ATOM   1577  CZ  PHE A 435     -10.624 -71.533 -69.229  1.00 33.99           C
ATOM   1578  N   MET A 436     -10.249 -74.205 -72.942  1.00 35.39           N
ATOM   1579  CA  MET A 436      -9.355 -75.349 -72.793  1.00 35.39           C
ATOM   1580  C   MET A 436      -9.856 -76.341 -71.752  1.00 35.39           C
ATOM   1581  O   MET A 436      -9.313 -77.443 -71.644  1.00 35.39           O
ATOM   1582  CB  MET A 436      -7.948 -74.879 -72.429  1.00 35.39           C
ATOM   1583  CG  MET A 436      -7.893 -74.005 -71.198  1.00 35.39           C
ATOM   1584  SD  MET A 436      -6.278 -73.253 -70.937  1.00 35.39           S
ATOM   1585  CE  MET A 436      -5.460 -74.536 -70.006  1.00 35.39           C
ATOM   1586  N   VAL A 437     -10.868 -75.973 -70.972  1.00 34.25           N
ATOM   1587  CA  VAL A 437     -11.408 -76.827 -69.920  1.00 34.25           C
ATOM   1588  C   VAL A 437     -12.913 -76.930 -70.102  1.00 34.25           C
ATOM   1589  O   VAL A 437     -13.618 -75.919 -70.037  1.00 34.25           O
ATOM   1590  CB  VAL A 437     -11.074 -76.279 -68.525  1.00 34.25           C
ATOM   1591  CG1 VAL A 437     -11.835 -77.043 -67.473  1.00 34.25           C
ATOM   1592  CG2 VAL A 437      -9.589 -76.357 -68.275  1.00 34.25           C
ATOM   1593  N   GLU A 438     -13.403 -78.145 -70.307  1.00 39.17           N
ATOM   1594  CA  GLU A 438     -14.826 -78.396 -70.469  1.00 39.17           C
ATOM   1595  C   GLU A 438     -15.324 -79.249 -69.314  1.00 39.17           C
ATOM   1596  O   GLU A 438     -14.563 -80.025 -68.732  1.00 39.17           O
ATOM   1597  CB  GLU A 438     -15.119 -79.093 -71.795  1.00 39.17           C
ATOM   1598  CG  GLU A 438     -14.583 -80.504 -71.866  1.00 39.17           C
ATOM   1599  CD  GLU A 438     -15.282 -81.337 -72.912  1.00 39.17           C
ATOM   1600  OE1 GLU A 438     -16.393 -80.951 -73.334  1.00 39.17           O
ATOM   1601  OE2 GLU A 438     -14.724 -82.378 -73.313  1.00 39.17           O
ATOM   1602  N   GLU A 439     -16.596 -79.097 -68.972  1.00 43.89           N
ATOM   1603  CA  GLU A 439     -17.157 -79.874 -67.883  1.00 43.89           C
ATOM   1604  C   GLU A 439     -18.058 -80.980 -68.424  1.00 43.89           C
ATOM   1605  O   GLU A 439     -18.315 -81.078 -69.622  1.00 43.89           O
ATOM   1606  CB  GLU A 439     -17.920 -78.978 -66.913  1.00 43.89           C
ATOM   1607  CG  GLU A 439     -19.325 -78.643 -67.328  1.00 43.89           C
ATOM   1608  CD  GLU A 439     -20.058 -77.869 -66.254  1.00 43.89           C
ATOM   1609  OE1 GLU A 439     -21.110 -77.272 -66.557  1.00 43.89           O
ATOM   1610  OE2 GLU A 439     -19.573 -77.851 -65.103  1.00 43.89           O
ATOM   1611  N   HIS A 440     -18.537 -81.823 -67.513  1.00 47.35           N
ATOM   1612  CA  HIS A 440     -19.366 -82.966 -67.868  1.00 47.35           C
ATOM   1613  C   HIS A 440     -20.484 -83.079 -66.841  1.00 47.35           C
ATOM   1614  O   HIS A 440     -20.756 -82.144 -66.081  1.00 47.35           O
ATOM   1615  CB  HIS A 440     -18.532 -84.250 -67.935  1.00 47.35           C
ATOM   1616  CG  HIS A 440     -17.730 -84.390 -69.190  1.00 47.35           C
ATOM   1617  ND1 HIS A 440     -16.430 -84.847 -69.191  1.00 47.35           N
ATOM   1618  CD2 HIS A 440     -18.040 -84.143 -70.482  1.00 47.35           C
ATOM   1619  CE1 HIS A 440     -15.974 -84.870 -70.428  1.00 47.35           C
ATOM   1620  NE2 HIS A 440     -16.932 -84.449 -71.234  1.00 47.35           N
ATOM   1621  N   GLU A 441     -21.140 -84.232 -66.821  1.00 58.35           N
ATOM   1622  CA  GLU A 441     -22.199 -84.477 -65.856  1.00 58.35           C
ATOM   1623  C   GLU A 441     -22.324 -85.965 -65.534  1.00 58.35           C
ATOM   1624  O   GLU A 441     -21.589 -86.497 -64.701  1.00 58.35           O
ATOM   1625  CB  GLU A 441     -23.526 -83.931 -66.384  1.00 58.35           C
ATOM   1626  CG  GLU A 441     -24.598 -83.775 -65.323  1.00 58.35           C
ATOM   1627  CD  GLU A 441     -24.246 -82.731 -64.282  1.00 58.35           C
ATOM   1628  OE1 GLU A 441     -23.376 -81.876 -64.555  1.00 58.35           O
ATOM   1629  OE2 GLU A 441     -24.845 -82.761 -63.186  1.00 58.35           O
ATOM   1630  N   TYR A 455     -15.564 -90.512 -61.362  1.00 39.06           N
ATOM   1631  CA  TYR A 455     -16.544 -89.860 -60.505  1.00 39.06           C
ATOM   1632  C   TYR A 455     -16.197 -88.390 -60.294  1.00 39.06           C
ATOM   1633  O   TYR A 455     -17.077 -87.559 -60.093  1.00 39.06           O
ATOM   1634  CB  TYR A 455     -16.638 -90.581 -59.159  1.00 39.06           C
ATOM   1635  N   TRP A 456     -14.904 -88.076 -60.325  1.00 43.36           N
ATOM   1636  CA  TRP A 456     -14.450 -86.697 -60.253  1.00 43.36           C
ATOM   1637  C   TRP A 456     -13.321 -86.396 -61.223  1.00 43.36           C
ATOM   1638  O   TRP A 456     -12.991 -85.222 -61.419  1.00 43.36           O
ATOM   1639  CB  TRP A 456     -14.002 -86.353 -58.830  1.00 43.36           C
ATOM   1640  CG  TRP A 456     -12.601 -86.770 -58.531  1.00 43.36           C
ATOM   1641  CD1 TRP A 456     -12.149 -88.040 -58.360  1.00 43.36           C
ATOM   1642  CD2 TRP A 456     -11.475 -85.910 -58.312  1.00 43.36           C
ATOM   1643  NE1 TRP A 456     -10.805 -88.030 -58.079  1.00 43.36           N
ATOM   1644  CE2 TRP A 456     -10.371 -86.733 -58.039  1.00 43.36           C
ATOM   1645  CE3 TRP A 456     -11.295 -84.526 -58.328  1.00 43.36           C
ATOM   1646  CZ2 TRP A 456      -9.103 -86.220 -57.789  1.00 43.36           C
ATOM   1647  CZ3 TRP A 456     -10.036 -84.019 -58.077  1.00 43.36           C
ATOM   1648  CH2 TRP A 456      -8.958 -84.863 -57.812  1.00 43.36           C
ATOM   1649  N   ASP A 457     -12.704 -87.413 -61.820  1.00 50.25           N
ATOM   1650  CA  ASP A 457     -11.759 -87.166 -62.898  1.00 50.25           C
ATOM   1651  C   ASP A 457     -12.430 -87.063 -64.256  1.00 50.25           C
ATOM   1652  O   ASP A 457     -11.758 -86.737 -65.237  1.00 50.25           O
ATOM   1653  CB  ASP A 457     -10.693 -88.256 -62.926  1.00 50.25           C
ATOM   1654  CG  ASP A 457      -9.929 -88.341 -61.632  1.00 50.25           C
ATOM   1655  OD1 ASP A 457      -9.951 -87.348 -60.878  1.00 50.25           O
ATOM   1656  OD2 ASP A 457      -9.301 -89.387 -61.371  1.00 50.25           O
ATOM   1657  N   GLN A 458     -13.729 -87.347 -64.337  1.00 52.81           N
ATOM   1658  CA  GLN A 458     -14.501 -87.114 -65.544  1.00 52.81           C
ATOM   1659  C   GLN A 458     -15.377 -85.877 -65.456  1.00 52.81           C
ATOM   1660  O   GLN A 458     -16.139 -85.614 -66.392  1.00 52.81           O
ATOM   1661  CB  GLN A 458     -15.382 -88.327 -65.866  1.00 52.81           C
ATOM   1662  CG  GLN A 458     -14.613 -89.580 -66.249  1.00 52.81           C
ATOM   1663  CD  GLN A 458     -13.971 -89.493 -67.622  1.00 52.81           C
ATOM   1664  OE1 GLN A 458     -13.260 -88.539 -67.935  1.00 52.81           O
ATOM   1665  NE2 GLN A 458     -14.226 -90.497 -68.452  1.00 52.81           N
ATOM   1666  N   ARG A 459     -15.302 -85.123 -64.363  1.00 46.26           N
ATOM   1667  CA  ARG A 459     -16.080 -83.895 -64.251  1.00 46.26           C
ATOM   1668  C   ARG A 459     -15.520 -82.816 -65.174  1.00 46.26           C
ATOM   1669  O   ARG A 459     -16.208 -82.348 -66.086  1.00 46.26           O
ATOM   1670  CB  ARG A 459     -16.098 -83.430 -62.799  1.00 46.26           C
ATOM   1671  CG  ARG A 459     -16.978 -82.232 -62.511  1.00 46.26           C
ATOM   1672  CD  ARG A 459     -18.446 -82.519 -62.705  1.00 46.26           C
ATOM   1673  NE  ARG A 459     -19.256 -81.520 -62.015  1.00 46.26           N
ATOM   1674  CZ  ARG A 459     -20.506 -81.211 -62.337  1.00 46.26           C
ATOM   1675  NH1 ARG A 459     -21.100 -81.812 -63.358  1.00 46.26           N
ATOM   1676  NH2 ARG A 459     -21.158 -80.290 -61.644  1.00 46.26           N
ATOM   1677  N   TYR A 460     -14.268 -82.423 -64.962  1.00 39.45           N
ATOM   1678  CA  TYR A 460     -13.583 -81.465 -65.821  1.00 39.45           C
ATOM   1679  C   TYR A 460     -12.366 -82.133 -66.446  1.00 39.45           C
ATOM   1680  O   TYR A 460     -11.555 -82.732 -65.735  1.00 39.45           O
ATOM   1681  CB  TYR A 460     -13.141 -80.232 -65.039  1.00 39.45           C
ATOM   1682  CG  TYR A 460     -14.218 -79.598 -64.204  1.00 39.45           C
ATOM   1683  CD1 TYR A 460     -15.104 -78.691 -64.752  1.00 39.45           C
ATOM   1684  CD2 TYR A 460     -14.340 -79.897 -62.862  1.00 39.45           C
ATOM   1685  CE1 TYR A 460     -16.085 -78.104 -63.988  1.00 39.45           C
ATOM   1686  CE2 TYR A 460     -15.314 -79.313 -62.090  1.00 39.45           C
ATOM   1687  CZ  TYR A 460     -16.187 -78.422 -62.658  1.00 39.45           C
ATOM   1688  OH  TYR A 460     -17.161 -77.844 -61.884  1.00 39.45           O
ATOM   1689  N   THR A 461     -12.233 -82.022 -67.760  1.00 38.40           N
ATOM   1690  CA  THR A 461     -11.127 -82.645 -68.470  1.00 38.40           C
ATOM   1691  C   THR A 461     -10.558 -81.690 -69.510  1.00 38.40           C
ATOM   1692  O   THR A 461     -11.301 -80.971 -70.181  1.00 38.40           O
ATOM   1693  CB  THR A 461     -11.564 -83.954 -69.135  1.00 38.40           C
ATOM   1694  OG1 THR A 461     -10.444 -84.559 -69.788  1.00 38.40           O
ATOM   1695  CG2 THR A 461     -12.675 -83.717 -70.143  1.00 38.40           C
ATOM   1696  N   ILE A 462      -9.232 -81.688 -69.635  1.00 35.41           N
ATOM   1697  CA  ILE A 462      -8.566 -80.807 -70.586  1.00 35.41           C
ATOM   1698  C   ILE A 462      -8.904 -81.240 -72.002  1.00 35.41           C
ATOM   1699  O   ILE A 462      -8.900 -82.436 -72.319  1.00 35.41           O
ATOM   1700  CB  ILE A 462      -7.047 -80.826 -70.362  1.00 35.41           C
ATOM   1701  CG1 ILE A 462      -6.678 -80.111 -69.069  1.00 35.41           C
ATOM   1702  CG2 ILE A 462      -6.330 -80.177 -71.523  1.00 35.41           C
ATOM   1703  CD1 ILE A 462      -6.822 -78.626 -69.144  1.00 35.41           C
ATOM   1704  N   VAL A 463      -9.206 -80.273 -72.862  1.00 39.48           N
ATOM   1705  CA  VAL A 463      -9.241 -80.506 -74.300  1.00 39.48           C
ATOM   1706  C   VAL A 463      -7.880 -80.132 -74.869  1.00 39.48           C
ATOM   1707  O   VAL A 463      -7.348 -79.053 -74.580  1.00 39.48           O
ATOM   1708  CB  VAL A 463     -10.376 -79.719 -74.970  1.00 39.48           C
ATOM   1709  CG1 VAL A 463     -11.718 -80.252 -74.512  1.00 39.48           C
ATOM   1710  CG2 VAL A 463     -10.271 -78.251 -74.655  1.00 39.48           C
ATOM   1711  N   GLN A 464      -7.298 -81.034 -75.655  1.00 55.47           N
ATOM   1712  CA  GLN A 464      -5.897 -80.874 -76.022  1.00 55.47           C
ATOM   1713  C   GLN A 464      -5.718 -79.882 -77.163  1.00 55.47           C
ATOM   1714  O   GLN A 464      -4.732 -79.138 -77.186  1.00 55.47           O
ATOM   1715  CB  GLN A 464      -5.297 -82.230 -76.391  1.00 55.47           C
ATOM   1716  CG  GLN A 464      -3.888 -82.151 -76.950  1.00 55.47           C
ATOM   1717  CD  GLN A 464      -2.912 -81.519 -75.977  1.00 55.47           C
ATOM   1718  OE1 GLN A 464      -2.090 -80.684 -76.358  1.00 55.47           O
ATOM   1719  NE2 GLN A 464      -2.995 -81.915 -74.712  1.00 55.47           N
ATOM   1720  N   GLN A 465      -6.655 -79.855 -78.112  1.00 59.02           N
ATOM   1721  CA  GLN A 465      -6.512 -78.966 -79.260  1.00 59.02           C
ATOM   1722  C   GLN A 465      -6.478 -77.507 -78.829  1.00 59.02           C
ATOM   1723  O   GLN A 465      -5.538 -76.772 -79.149  1.00 59.02           O
ATOM   1724  CB  GLN A 465      -7.657 -79.203 -80.245  1.00 59.02           C
ATOM   1725  CG  GLN A 465      -7.912 -80.661 -80.576  1.00 59.02           C
ATOM   1726  CD  GLN A 465      -7.067 -81.148 -81.733  1.00 59.02           C
ATOM   1727  OE1 GLN A 465      -6.292 -80.389 -82.312  1.00 59.02           O
ATOM   1728  NE2 GLN A 465      -7.219 -82.420 -82.081  1.00 59.02           N
ATOM   1729  N   GLN A 466      -7.486 -77.079 -78.071  1.00 47.14           N
ATOM   1730  CA  GLN A 466      -7.689 -75.662 -77.770  1.00 47.14           C
ATOM   1731  C   GLN A 466      -6.795 -75.217 -76.612  1.00 47.14           C
ATOM   1732  O   GLN A 466      -7.261 -74.783 -75.563  1.00 47.14           O
ATOM   1733  CB  GLN A 466      -9.156 -75.406 -77.451  1.00 47.14           C
ATOM   1734  CG  GLN A 466     -10.134 -76.243 -78.255  1.00 47.14           C
ATOM   1735  CD  GLN A 466     -10.129 -75.902 -79.721  1.00 47.14           C
ATOM   1736  OE1 GLN A 466      -9.921 -74.756 -80.096  1.00 47.14           O
ATOM   1737  NE2 GLN A 466     -10.373 -76.898 -80.562  1.00 47.14           N
ATOM   1738  N   ILE A 467      -5.488 -75.324 -76.820  1.00 47.96           N
ATOM   1739  CA  ILE A 467      -4.489 -74.872 -75.863  1.00 47.96           C
ATOM   1740  C   ILE A 467      -3.693 -73.757 -76.523  1.00 47.96           C
ATOM   1741  O   ILE A 467      -3.244 -73.922 -77.657  1.00 47.96           O
ATOM   1742  CB  ILE A 467      -3.550 -76.004 -75.405  1.00 47.96           C
ATOM   1743  CG1 ILE A 467      -4.268 -76.930 -74.425  1.00 47.96           C
ATOM   1744  CG2 ILE A 467      -2.308 -75.442 -74.744  1.00 47.96           C
ATOM   1745  CD1 ILE A 467      -4.541 -76.290 -73.093  1.00 47.96           C
ATOM   1746  N   PRO A 468      -3.494 -72.613 -75.862  1.00 49.09           N
ATOM   1747  CA  PRO A 468      -2.874 -71.461 -76.531  1.00 49.09           C
ATOM   1748  C   PRO A 468      -1.431 -71.674 -76.966  1.00 49.09           C
ATOM   1749  O   PRO A 468      -0.890 -70.814 -77.669  1.00 49.09           O
ATOM   1750  CB  PRO A 468      -2.965 -70.354 -75.468  1.00 49.09           C
ATOM   1751  CG  PRO A 468      -3.993 -70.819 -74.501  1.00 49.09           C
ATOM   1752  CD  PRO A 468      -3.907 -72.298 -74.487  1.00 49.09           C
ATOM   1753  N   SER A 469      -0.789 -72.771 -76.566  1.00 51.69           N
ATOM   1754  CA  SER A 469       0.587 -73.098 -76.938  1.00 51.69           C
ATOM   1755  C   SER A 469       1.590 -72.081 -76.411  1.00 51.69           C
ATOM   1756  O   SER A 469       2.784 -72.175 -76.710  1.00 51.69           O
ATOM   1757  CB  SER A 469       0.744 -73.228 -78.453  1.00 51.69           C
ATOM   1758  OG  SER A 469       0.586 -71.976 -79.087  1.00 51.69           O
ATOM   1759  N   PHE A 470       1.126 -71.097 -75.646  1.00 47.73           N
ATOM   1760  CA  PHE A 470       2.002 -70.343 -74.768  1.00 47.73           C
ATOM   1761  C   PHE A 470       1.584 -70.447 -73.314  1.00 47.73           C
ATOM   1762  O   PHE A 470       2.298 -69.941 -72.443  1.00 47.73           O
ATOM   1763  CB  PHE A 470       2.087 -68.867 -75.196  1.00 47.73           C
ATOM   1764  CG  PHE A 470       0.788 -68.116 -75.125  1.00 47.73           C
ATOM   1765  CD1 PHE A 470       0.394 -67.492 -73.957  1.00 47.73           C
ATOM   1766  CD2 PHE A 470      -0.015 -67.995 -76.242  1.00 47.73           C
ATOM   1767  CE1 PHE A 470      -0.789 -66.788 -73.899  1.00 47.73           C
ATOM   1768  CE2 PHE A 470      -1.196 -67.292 -76.186  1.00 47.73           C
ATOM   1769  CZ  PHE A 470      -1.584 -66.688 -75.012  1.00 47.73           C
ATOM   1770  N   LEU A 471       0.454 -71.089 -73.034  1.00 53.97           N
ATOM   1771  CA  LEU A 471       0.107 -71.572 -71.708  1.00 53.97           C
ATOM   1772  C   LEU A 471       0.309 -73.072 -71.583  1.00 53.97           C
ATOM   1773  O   LEU A 471      -0.007 -73.644 -70.536  1.00 53.97           O
ATOM   1774  CB  LEU A 471      -1.339 -71.221 -71.375  1.00 53.97           C
ATOM   1775  CG  LEU A 471      -1.629 -69.801 -70.909  1.00 53.97           C
ATOM   1776  CD1 LEU A 471      -3.067 -69.451 -71.197  1.00 53.97           C
ATOM   1777  CD2 LEU A 471      -1.347 -69.687 -69.433  1.00 53.97           C
ATOM   1778  N   GLN A 472       0.833 -73.720 -72.631  1.00 59.68           N
ATOM   1779  CA  GLN A 472       1.041 -75.164 -72.605  1.00 59.68           C
ATOM   1780  C   GLN A 472       1.901 -75.591 -71.427  1.00 59.68           C
ATOM   1781  O   GLN A 472       1.810 -76.736 -70.973  1.00 59.68           O
ATOM   1782  CB  GLN A 472       1.683 -75.615 -73.915  1.00 59.68           C
ATOM   1783  CG  GLN A 472       1.762 -77.115 -74.092  1.00 59.68           C
ATOM   1784  CD  GLN A 472       0.444 -77.718 -74.509  1.00 59.68           C
ATOM   1785  OE1 GLN A 472      -0.366 -78.104 -73.668  1.00 59.68           O
ATOM   1786  NE2 GLN A 472       0.218 -77.807 -75.814  1.00 59.68           N
ATOM   1787  N   LYS A 473       2.740 -74.687 -70.919  1.00 65.19           N
ATOM   1788  CA  LYS A 473       3.554 -75.005 -69.753  1.00 65.19           C
ATOM   1789  C   LYS A 473       2.688 -75.252 -68.524  1.00 65.19           C
ATOM   1790  O   LYS A 473       3.005 -76.116 -67.700  1.00 65.19           O
ATOM   1791  CB  LYS A 473       4.546 -73.875 -69.489  1.00 65.19           C
ATOM   1792  CG  LYS A 473       5.487 -74.137 -68.335  1.00 65.19           C
ATOM   1793  CD  LYS A 473       6.256 -75.426 -68.547  1.00 65.19           C
ATOM   1794  CE  LYS A 473       7.240 -75.298 -69.698  1.00 65.19           C
ATOM   1795  NZ  LYS A 473       8.368 -74.389 -69.360  1.00 65.19           N
ATOM   1796  N   MET A 474       1.593 -74.511 -68.385  1.00 61.09           N
ATOM   1797  CA  MET A 474       0.728 -74.592 -67.215  1.00 61.09           C
ATOM   1798  C   MET A 474      -0.660 -75.112 -67.568  1.00 61.09           C
ATOM   1799  O   MET A 474      -1.669 -74.640 -67.045  1.00 61.09           O
ATOM   1800  CB  MET A 474       0.624 -73.235 -66.529  1.00 61.09           C
ATOM   1801  CG  MET A 474       1.922 -72.765 -65.917  1.00 61.09           C
ATOM   1802  SD  MET A 474       1.717 -71.165 -65.138  1.00 61.09           S
ATOM   1803  CE  MET A 474       0.891 -70.298 -66.459  1.00 61.09           C
ATOM   1804  N   ALA A 475      -0.727 -76.099 -68.458  1.00 57.02           N
ATOM   1805  CA  ALA A 475      -2.016 -76.674 -68.816  1.00 57.02           C
ATOM   1806  C   ALA A 475      -2.610 -77.527 -67.706  1.00 57.02           C
ATOM   1807  O   ALA A 475      -3.794 -77.865 -67.779  1.00 57.02           O
ATOM   1808  CB  ALA A 475      -1.884 -77.509 -70.087  1.00 57.02           C
ATOM   1809  N   ASP A 476      -1.826 -77.885 -66.693  1.00 47.56           N
ATOM   1810  CA  ASP A 476      -2.306 -78.728 -65.608  1.00 47.56           C
ATOM   1811  C   ASP A 476      -2.617 -77.946 -64.344  1.00 47.56           C
ATOM   1812  O   ASP A 476      -3.448 -78.383 -63.545  1.00 47.56           O
ATOM   1813  CB  ASP A 476      -1.282 -79.820 -65.291  1.00 47.56           C
ATOM   1814  CG  ASP A 476      -1.454 -81.047 -66.164  1.00 47.56           C
ATOM   1815  OD1 ASP A 476      -2.541 -81.657 -66.126  1.00 47.56           O
ATOM   1816  OD2 ASP A 476      -0.505 -81.398 -66.896  1.00 47.56           O
ATOM   1817  N   LYS A 477      -1.971 -76.802 -64.138  1.00 42.87           N
ATOM   1818  CA  LYS A 477      -2.281 -75.998 -62.965  1.00 42.87           C
ATOM   1819  C   LYS A 477      -3.580 -75.227 -63.125  1.00 42.87           C
ATOM   1820  O   LYS A 477      -4.261 -74.972 -62.128  1.00 42.87           O
ATOM   1821  CB  LYS A 477      -1.139 -75.035 -62.661  1.00 42.87           C
ATOM   1822  CG  LYS A 477       0.103 -75.723 -62.147  1.00 42.87           C
ATOM   1823  CD  LYS A 477       0.935 -74.785 -61.302  1.00 42.87           C
ATOM   1824  CE  LYS A 477       2.083 -75.520 -60.643  1.00 42.87           C
ATOM   1825  NZ  LYS A 477       2.893 -74.623 -59.783  1.00 42.87           N
ATOM   1826  N   ILE A 478      -3.939 -74.848 -64.352  1.00 38.04           N
ATOM   1827  CA  ILE A 478      -5.225 -74.196 -64.577  1.00 38.04           C
ATOM   1828  C   ILE A 478      -6.363 -75.154 -64.264  1.00 38.04           C
ATOM   1829  O   ILE A 478      -7.260 -74.842 -63.475  1.00 38.04           O
ATOM   1830  CB  ILE A 478      -5.312 -73.675 -66.020  1.00 38.04           C
ATOM   1831  CG1 ILE A 478      -4.317 -72.541 -66.238  1.00 38.04           C
ATOM   1832  CG2 ILE A 478      -6.716 -73.213 -66.326  1.00 38.04           C
ATOM   1833  CD1 ILE A 478      -4.287 -72.042 -67.658  1.00 38.04           C
ATOM   1834  N   LEU A 479      -6.336 -76.343 -64.873  1.00 37.45           N
ATOM   1835  CA  LEU A 479      -7.378 -77.332 -64.629  1.00 37.45           C
ATOM   1836  C   LEU A 479      -7.436 -77.719 -63.160  1.00 37.45           C
ATOM   1837  O   LEU A 479      -8.514 -78.004 -62.625  1.00 37.45           O
ATOM   1838  CB  LEU A 479      -7.138 -78.566 -65.494  1.00 37.45           C
ATOM   1839  CG  LEU A 479      -8.137 -79.698 -65.286  1.00 37.45           C
ATOM   1840  CD1 LEU A 479      -9.461 -79.363 -65.933  1.00 37.45           C
ATOM   1841  CD2 LEU A 479      -7.593 -81.010 -65.812  1.00 37.45           C
ATOM   1842  N   SER A 480      -6.289 -77.736 -62.489  1.00 37.34           N
ATOM   1843  CA  SER A 480      -6.272 -78.074 -61.076  1.00 37.34           C
ATOM   1844  C   SER A 480      -6.666 -76.906 -60.186  1.00 37.34           C
ATOM   1845  O   SER A 480      -6.959 -77.126 -59.006  1.00 37.34           O
ATOM   1846  CB  SER A 480      -4.885 -78.577 -60.676  1.00 37.34           C
ATOM   1847  OG  SER A 480      -4.804 -78.782 -59.277  1.00 37.34           O
ATOM   1848  N   THR A 481      -6.690 -75.681 -60.709  1.00 33.12           N
ATOM   1849  CA  THR A 481      -6.993 -74.531 -59.870  1.00 33.12           C
ATOM   1850  C   THR A 481      -8.494 -74.372 -59.681  1.00 33.12           C
ATOM   1851  O   THR A 481      -8.971 -74.169 -58.563  1.00 33.12           O
ATOM   1852  CB  THR A 481      -6.404 -73.261 -60.477  1.00 33.12           C
ATOM   1853  OG1 THR A 481      -4.996 -73.433 -60.665  1.00 33.12           O
ATOM   1854  CG2 THR A 481      -6.636 -72.089 -59.554  1.00 33.12           C
ATOM   1855  N   GLY A 482      -9.250 -74.443 -60.772  1.00 29.88           N
ATOM   1856  CA  GLY A 482     -10.691 -74.328 -60.663  1.00 29.88           C
ATOM   1857  C   GLY A 482     -11.339 -75.562 -60.073  1.00 29.88           C
ATOM   1858  O   GLY A 482     -12.351 -75.459 -59.374  1.00 29.88           O
ATOM   1859  N   LYS A 483     -10.764 -76.736 -60.335  1.00 32.15           N
ATOM   1860  CA  LYS A 483     -11.332 -77.975 -59.820  1.00 32.15           C
ATOM   1861  C   LYS A 483     -11.425 -77.959 -58.304  1.00 32.15           C
ATOM   1862  O   LYS A 483     -12.404 -78.458 -57.740  1.00 32.15           O
ATOM   1863  CB  LYS A 483     -10.495 -79.160 -60.289  1.00 32.15           C
ATOM   1864  CG  LYS A 483     -11.153 -80.496 -60.096  1.00 32.15           C
ATOM   1865  CD  LYS A 483     -10.216 -81.609 -60.515  1.00 32.15           C
ATOM   1866  CE  LYS A 483      -9.816 -81.482 -61.966  1.00 32.15           C
ATOM   1867  NZ  LYS A 483      -8.982 -82.630 -62.406  1.00 32.15           N
ATOM   1868  N   TYR A 484     -10.432 -77.383 -57.627  1.00 32.27           N
ATOM   1869  CA  TYR A 484     -10.493 -77.300 -56.173  1.00 32.27           C
ATOM   1870  C   TYR A 484     -11.538 -76.292 -55.719  1.00 32.27           C
ATOM   1871  O   TYR A 484     -12.071 -76.415 -54.611  1.00 32.27           O
ATOM   1872  CB  TYR A 484      -9.133 -76.919 -55.596  1.00 32.27           C
ATOM   1873  CG  TYR A 484      -8.007 -77.851 -55.961  1.00 32.27           C
ATOM   1874  CD1 TYR A 484      -8.250 -79.165 -56.312  1.00 32.27           C
ATOM   1875  CD2 TYR A 484      -6.694 -77.413 -55.946  1.00 32.27           C
ATOM   1876  CE1 TYR A 484      -7.223 -80.012 -56.646  1.00 32.27           C
ATOM   1877  CE2 TYR A 484      -5.664 -78.252 -56.279  1.00 32.27           C
ATOM   1878  CZ  TYR A 484      -5.931 -79.551 -56.627  1.00 32.27           C
ATOM   1879  OH  TYR A 484      -4.905 -80.396 -56.961  1.00 32.27           O
ATOM   1880  N   LEU A 485     -11.835 -75.290 -56.544  1.00 31.70           N
ATOM   1881  CA  LEU A 485     -12.822 -74.292 -56.160  1.00 31.70           C
ATOM   1882  C   LEU A 485     -14.243 -74.826 -56.214  1.00 31.70           C
ATOM   1883  O   LEU A 485     -15.137 -74.232 -55.606  1.00 31.70           O
ATOM   1884  CB  LEU A 485     -12.713 -73.055 -57.052  1.00 31.70           C
ATOM   1885  CG  LEU A 485     -11.860 -71.882 -56.572  1.00 31.70           C
ATOM   1886  CD1 LEU A 485     -12.387 -71.352 -55.251  1.00 31.70           C
ATOM   1887  CD2 LEU A 485     -10.408 -72.263 -56.451  1.00 31.70           C
ATOM   1888  N   ASN A 486     -14.478 -75.927 -56.926  1.00 33.50           N
ATOM   1889  CA  ASN A 486     -15.844 -76.406 -57.069  1.00 33.50           C
ATOM   1890  C   ASN A 486     -16.225 -77.411 -55.990  1.00 33.50           C
ATOM   1891  O   ASN A 486     -17.399 -77.481 -55.612  1.00 33.50           O
ATOM   1892  CB  ASN A 486     -16.047 -77.014 -58.454  1.00 33.50           C
ATOM   1893  CG  ASN A 486     -16.731 -76.059 -59.408  1.00 33.50           C
ATOM   1894  OD1 ASN A 486     -17.604 -75.292 -59.011  1.00 33.50           O
ATOM   1895  ND2 ASN A 486     -16.337 -76.098 -60.670  1.00 33.50           N
ATOM   1896  N   VAL A 487     -15.268 -78.177 -55.470  1.00 32.28           N
ATOM   1897  CA  VAL A 487     -15.581 -79.172 -54.449  1.00 32.28           C
ATOM   1898  C   VAL A 487     -15.812 -78.476 -53.118  1.00 32.28           C
ATOM   1899  O   VAL A 487     -16.154 -79.123 -52.121  1.00 32.28           O
ATOM   1900  CB  VAL A 487     -14.475 -80.232 -54.322  1.00 32.28           C
ATOM   1901  CG1 VAL A 487     -14.194 -80.868 -55.664  1.00 32.28           C
ATOM   1902  CG2 VAL A 487     -13.228 -79.615 -53.759  1.00 32.28           C
ATOM   1903  N   VAL A 488     -15.624 -77.161 -53.085  1.00 36.51           N
ATOM   1904  CA  VAL A 488     -15.934 -76.356 -51.916  1.00 36.51           C
ATOM   1905  C   VAL A 488     -17.142 -75.460 -52.157  1.00 36.51           C
ATOM   1906  O   VAL A 488     -17.932 -75.223 -51.242  1.00 36.51           O
ATOM   1907  CB  VAL A 488     -14.709 -75.528 -51.473  1.00 36.51           C
ATOM   1908  CG1 VAL A 488     -14.208 -74.665 -52.603  1.00 36.51           C
ATOM   1909  CG2 VAL A 488     -15.049 -74.679 -50.264  1.00 36.51           C
ATOM   1910  N   ARG A 489     -17.314 -74.968 -53.387  1.00 44.64           N
ATOM   1911  CA  ARG A 489     -18.449 -74.097 -53.672  1.00 44.64           C
ATOM   1912  C   ARG A 489     -19.768 -74.842 -53.531  1.00 44.64           C
ATOM   1913  O   ARG A 489     -20.713 -74.325 -52.926  1.00 44.64           O
ATOM   1914  CB  ARG A 489     -18.319 -73.489 -55.067  1.00 44.64           C
ATOM   1915  CG  ARG A 489     -17.836 -72.049 -55.047  1.00 44.64           C
ATOM   1916  CD  ARG A 489     -17.819 -71.429 -56.434  1.00 44.64           C
ATOM   1917  NE  ARG A 489     -19.148 -71.363 -57.030  1.00 44.64           N
ATOM   1918  CZ  ARG A 489     -19.543 -72.118 -58.048  1.00 44.64           C
ATOM   1919  NH1 ARG A 489     -18.711 -73.000 -58.583  1.00 44.64           N
ATOM   1920  NH2 ARG A 489     -20.768 -71.994 -58.534  1.00 44.64           N
ATOM   1921  N   GLU A 490     -19.851 -76.060 -54.064  1.00 51.54           N
ATOM   1922  CA  GLU A 490     -21.088 -76.815 -53.937  1.00 51.54           C
ATOM   1923  C   GLU A 490     -21.300 -77.370 -52.536  1.00 51.54           C
ATOM   1924  O   GLU A 490     -22.366 -77.932 -52.268  1.00 51.54           O
ATOM   1925  CB  GLU A 490     -21.126 -77.952 -54.955  1.00 51.54           C
ATOM   1926  CG  GLU A 490     -20.059 -78.996 -54.768  1.00 51.54           C
ATOM   1927  CD  GLU A 490     -20.189 -80.123 -55.764  1.00 51.54           C
ATOM   1928  OE1 GLU A 490     -21.321 -80.378 -56.223  1.00 51.54           O
ATOM   1929  OE2 GLU A 490     -19.164 -80.749 -56.095  1.00 51.54           O
ATOM   1930  N   CYS A 491     -20.326 -77.231 -51.642  1.00 56.17           N
ATOM   1931  CA  CYS A 491     -20.487 -77.635 -50.253  1.00 56.17           C
ATOM   1932  C   CYS A 491     -20.890 -76.481 -49.348  1.00 56.17           C
ATOM   1933  O   CYS A 491     -21.646 -76.683 -48.395  1.00 56.17           O
ATOM   1934  CB  CYS A 491     -19.197 -78.265 -49.727  1.00 56.17           C
ATOM   1935  SG  CYS A 491     -18.995 -79.998 -50.167  1.00 56.17           S
ATOM   1936  N   GLY A 492     -20.404 -75.275 -49.624  1.00 48.35           N
ATOM   1937  CA  GLY A 492     -20.742 -74.112 -48.824  1.00 48.35           C
ATOM   1938  C   GLY A 492     -19.565 -73.539 -48.059  1.00 48.35           C
ATOM   1939  O   GLY A 492     -18.921 -72.593 -48.513  1.00 48.35           O
ATOM   1940  N   GLU A 502      -6.845 -59.614 -62.685  1.00 68.43           N
ATOM   1941  CA  GLU A 502      -6.815 -59.179 -64.076  1.00 68.43           C
ATOM   1942  C   GLU A 502      -5.579 -59.717 -64.791  1.00 68.43           C
ATOM   1943  O   GLU A 502      -4.496 -59.766 -64.212  1.00 68.43           O
ATOM   1944  CB  GLU A 502      -6.853 -57.656 -64.153  1.00 68.43           C
ATOM   1945  CG  GLU A 502      -6.852 -57.118 -65.567  1.00 68.43           C
ATOM   1946  CD  GLU A 502      -7.909 -57.770 -66.426  1.00 68.43           C
ATOM   1947  OE1 GLU A 502      -9.058 -57.905 -65.958  1.00 68.43           O
ATOM   1948  OE2 GLU A 502      -7.591 -58.155 -67.569  1.00 68.43           O
ATOM   1949  N   ILE A 503      -5.743 -60.119 -66.050  1.00 61.50           N
ATOM   1950  CA  ILE A 503      -4.680 -60.730 -66.838  1.00 61.50           C
ATOM   1951  C   ILE A 503      -4.600 -60.028 -68.185  1.00 61.50           C
ATOM   1952  O   ILE A 503      -5.628 -59.791 -68.827  1.00 61.50           O
ATOM   1953  CB  ILE A 503      -4.917 -62.239 -67.028  1.00 61.50           C
ATOM   1954  CG1 ILE A 503      -4.999 -62.943 -65.677  1.00 61.50           C
ATOM   1955  CG2 ILE A 503      -3.824 -62.844 -67.868  1.00 61.50           C
ATOM   1956  CD1 ILE A 503      -5.110 -64.441 -65.787  1.00 61.50           C
ATOM   1957  N   ILE A 504      -3.379 -59.700 -68.612  1.00 65.26           N
ATOM   1958  CA  ILE A 504      -3.129 -59.091 -69.911  1.00 65.26           C
ATOM   1959  C   ILE A 504      -1.969 -59.823 -70.571  1.00 65.26           C
ATOM   1960  O   ILE A 504      -1.044 -60.292 -69.907  1.00 65.26           O
ATOM   1961  CB  ILE A 504      -2.814 -57.582 -69.816  1.00 65.26           C
ATOM   1962  CG1 ILE A 504      -3.785 -56.869 -68.873  1.00 65.26           C
ATOM   1963  CG2 ILE A 504      -2.872 -56.937 -71.186  1.00 65.26           C
ATOM   1964  CD1 ILE A 504      -3.272 -56.729 -67.454  1.00 65.26           C
ATOM   1965  N   TYR A 505      -2.022 -59.907 -71.897  1.00 53.71           N
ATOM   1966  CA  TYR A 505      -1.017 -60.629 -72.665  1.00 53.71           C
ATOM   1967  C   TYR A 505       0.160 -59.719 -72.988  1.00 53.71           C
ATOM   1968  O   TYR A 505      -0.029 -58.592 -73.455  1.00 53.71           O
ATOM   1969  CB  TYR A 505      -1.629 -61.173 -73.953  1.00 53.71           C
ATOM   1970  CG  TYR A 505      -0.622 -61.711 -74.937  1.00 53.71           C
ATOM   1971  CD1 TYR A 505      -0.198 -63.023 -74.869  1.00 53.71           C
ATOM   1972  CD2 TYR A 505      -0.116 -60.916 -75.949  1.00 53.71           C
ATOM   1973  CE1 TYR A 505       0.709 -63.521 -75.768  1.00 53.71           C
ATOM   1974  CE2 TYR A 505       0.793 -61.406 -76.849  1.00 53.71           C
ATOM   1975  CZ  TYR A 505       1.201 -62.708 -76.757  1.00 53.71           C
ATOM   1976  OH  TYR A 505       2.111 -63.201 -77.661  1.00 53.71           O
ATOM   1977  N   THR A 506       1.374 -60.211 -72.743  1.00 69.84           N
ATOM   1978  CA  THR A 506       2.595 -59.491 -73.079  1.00 69.84           C
ATOM   1979  C   THR A 506       3.600 -60.465 -73.673  1.00 69.84           C
ATOM   1980  O   THR A 506       3.598 -61.654 -73.353  1.00 69.84           O
ATOM   1981  CB  THR A 506       3.223 -58.802 -71.860  1.00 69.84           C
ATOM   1982  OG1 THR A 506       3.594 -59.787 -70.890  1.00 69.84           O
ATOM   1983  CG2 THR A 506       2.251 -57.819 -71.228  1.00 69.84           C
ATOM   1984  N   LEU A 507       4.467 -59.949 -74.538  1.00 79.30           N
ATOM   1985  CA  LEU A 507       5.489 -60.754 -75.190  1.00 79.30           C
ATOM   1986  C   LEU A 507       6.799 -60.658 -74.426  1.00 79.30           C
ATOM   1987  O   LEU A 507       7.186 -59.578 -73.969  1.00 79.30           O
ATOM   1988  CB  LEU A 507       5.700 -60.307 -76.635  1.00 79.30           C
ATOM   1989  CG  LEU A 507       6.170 -61.399 -77.592  1.00 79.30           C
ATOM   1990  CD1 LEU A 507       5.273 -62.616 -77.492  1.00 79.30           C
ATOM   1991  CD2 LEU A 507       6.196 -60.872 -79.014  1.00 79.30           C
ATOM   1992  N   LYS A 508       7.472 -61.799 -74.278  1.00 97.81           N
ATOM   1993  CA  LYS A 508       8.744 -61.931 -73.571  1.00 97.81           C
ATOM   1994  C   LYS A 508       8.640 -61.516 -72.108  1.00 97.81           C
ATOM   1995  O   LYS A 508       9.658 -61.440 -71.408  1.00 97.81           O
ATOM   1996  CB  LYS A 508       9.862 -61.147 -74.286  1.00 97.81           C
ATOM   1997  CG  LYS A 508      11.310 -61.512 -73.909  1.00 97.81           C
ATOM   1998  CD  LYS A 508      11.537 -62.999 -73.623  1.00 97.81           C
ATOM   1999  CE  LYS A 508      11.194 -63.900 -74.806  1.00 97.81           C
ATOM   2000  NZ  LYS A 508      11.576 -65.315 -74.542  1.00 97.81           N
ATOM   2001  N   GLU A 509       7.431 -61.256 -71.620  1.00 88.66           N
ATOM   2002  CA  GLU A 509       7.205 -60.950 -70.219  1.00 88.66           C
ATOM   2003  C   GLU A 509       6.139 -61.902 -69.703  1.00 88.66           C
ATOM   2004  O   GLU A 509       5.081 -62.045 -70.319  1.00 88.66           O
ATOM   2005  CB  GLU A 509       6.775 -59.491 -70.031  1.00 88.66           C
ATOM   2006  CG  GLU A 509       7.662 -58.490 -70.760  1.00 88.66           C
ATOM   2007  CD  GLU A 509       9.024 -58.306 -70.110  1.00 88.66           C
ATOM   2008  OE1 GLU A 509       9.309 -58.981 -69.098  1.00 88.66           O
ATOM   2009  OE2 GLU A 509       9.815 -57.483 -70.614  1.00 88.66           O
ATOM   2010  N   ARG A 510       6.425 -62.553 -68.580  1.00 77.68           N
ATOM   2011  CA  ARG A 510       5.571 -63.614 -68.050  1.00 77.68           C
ATOM   2012  C   ARG A 510       4.735 -63.134 -66.874  1.00 77.68           C
ATOM   2013  O   ARG A 510       4.551 -63.858 -65.896  1.00 77.68           O
ATOM   2014  CB  ARG A 510       6.416 -64.818 -67.656  1.00 77.68           C
ATOM   2015  CG  ARG A 510       6.452 -65.915 -68.708  1.00 77.68           C
ATOM   2016  CD  ARG A 510       6.676 -65.344 -70.097  1.00 77.68           C
ATOM   2017  NE  ARG A 510       6.591 -66.364 -71.137  1.00 77.68           N
ATOM   2018  CZ  ARG A 510       6.632 -66.105 -72.440  1.00 77.68           C
ATOM   2019  NH1 ARG A 510       6.550 -67.096 -73.316  1.00 77.68           N
ATOM   2020  NH2 ARG A 510       6.758 -64.856 -72.866  1.00 77.68           N
ATOM   2021  N   ALA A 511       4.228 -61.902 -66.943  1.00 66.41           N
ATOM   2022  CA  ALA A 511       3.414 -61.364 -65.863  1.00 66.41           C
ATOM   2023  C   ALA A 511       2.097 -62.103 -65.685  1.00 66.41           C
ATOM   2024  O   ALA A 511       1.494 -62.005 -64.611  1.00 66.41           O
ATOM   2025  CB  ALA A 511       3.143 -59.879 -66.102  1.00 66.41           C
ATOM   2026  N   TYR A 512       1.629 -62.827 -66.701  1.00 61.35           N
ATOM   2027  CA  TYR A 512       0.428 -63.639 -66.565  1.00 61.35           C
ATOM   2028  C   TYR A 512       0.723 -65.070 -66.145  1.00 61.35           C
ATOM   2029  O   TYR A 512      -0.092 -65.678 -65.447  1.00 61.35           O
ATOM   2030  CB  TYR A 512      -0.368 -63.648 -67.874  1.00 61.35           C
ATOM   2031  CG  TYR A 512       0.363 -64.243 -69.049  1.00 61.35           C
ATOM   2032  CD1 TYR A 512       1.223 -63.473 -69.810  1.00 61.35           C
ATOM   2033  CD2 TYR A 512       0.184 -65.567 -69.404  1.00 61.35           C
ATOM   2034  CE1 TYR A 512       1.890 -64.007 -70.886  1.00 61.35           C
ATOM   2035  CE2 TYR A 512       0.848 -66.109 -70.478  1.00 61.35           C
ATOM   2036  CZ  TYR A 512       1.698 -65.324 -71.217  1.00 61.35           C
ATOM   2037  OH  TYR A 512       2.367 -65.858 -72.290  1.00 61.35           O
ATOM   2038  N   VAL A 513       1.868 -65.620 -66.554  1.00 63.40           N
ATOM   2039  CA  VAL A 513       2.274 -66.934 -66.070  1.00 63.40           C
ATOM   2040  C   VAL A 513       2.525 -66.886 -64.569  1.00 63.40           C
ATOM   2041  O   VAL A 513       2.221 -67.838 -63.841  1.00 63.40           O
ATOM   2042  CB  VAL A 513       3.511 -67.429 -66.843  1.00 63.40           C
ATOM   2043  CG1 VAL A 513       4.159 -68.598 -66.126  1.00 63.40           C
ATOM   2044  CG2 VAL A 513       3.120 -67.823 -68.253  1.00 63.40           C
ATOM   2045  N   GLU A 514       3.067 -65.775 -64.080  1.00 64.88           N
ATOM   2046  CA  GLU A 514       3.238 -65.634 -62.641  1.00 64.88           C
ATOM   2047  C   GLU A 514       1.915 -65.338 -61.953  1.00 64.88           C
ATOM   2048  O   GLU A 514       1.734 -65.685 -60.781  1.00 64.88           O
ATOM   2049  CB  GLU A 514       4.251 -64.533 -62.336  1.00 64.88           C
ATOM   2050  CG  GLU A 514       4.873 -64.630 -60.952  1.00 64.88           C
ATOM   2051  CD  GLU A 514       4.041 -63.957 -59.883  1.00 64.88           C
ATOM   2052  OE1 GLU A 514       3.119 -63.191 -60.235  1.00 64.88           O
ATOM   2053  OE2 GLU A 514       4.304 -64.195 -58.688  1.00 64.88           O
ATOM   2054  N   GLN A 515       0.979 -64.697 -62.656  1.00 61.17           N
ATOM   2055  CA  GLN A 515      -0.287 -64.334 -62.031  1.00 61.17           C
ATOM   2056  C   GLN A 515      -1.162 -65.553 -61.781  1.00 61.17           C
ATOM   2057  O   GLN A 515      -2.006 -65.532 -60.880  1.00 61.17           O
ATOM   2058  CB  GLN A 515      -1.027 -63.323 -62.901  1.00 61.17           C
ATOM   2059  CG  GLN A 515      -2.046 -62.487 -62.155  1.00 61.17           C
ATOM   2060  CD  GLN A 515      -2.163 -61.086 -62.726  1.00 61.17           C
ATOM   2061  OE1 GLN A 515      -1.302 -60.639 -63.485  1.00 61.17           O
ATOM   2062  NE2 GLN A 515      -3.230 -60.385 -62.363  1.00 61.17           N
ATOM   2063  N   ILE A 516      -0.981 -66.614 -62.566  1.00 56.56           N
ATOM   2064  CA  ILE A 516      -1.771 -67.825 -62.373  1.00 56.56           C
ATOM   2065  C   ILE A 516      -1.275 -68.601 -61.162  1.00 56.56           C
ATOM   2066  O   ILE A 516      -2.071 -69.129 -60.377  1.00 56.56           O
ATOM   2067  CB  ILE A 516      -1.740 -68.679 -63.652  1.00 56.56           C
ATOM   2068  CG1 ILE A 516      -2.434 -67.940 -64.789  1.00 56.56           C
ATOM   2069  CG2 ILE A 516      -2.385 -70.022 -63.417  1.00 56.56           C
ATOM   2070  CD1 ILE A 516      -2.528 -68.736 -66.051  1.00 56.56           C
ATOM   2071  N   GLU A 517       0.045 -68.671 -60.980  1.00 54.67           N
ATOM   2072  CA  GLU A 517       0.597 -69.381 -59.833  1.00 54.67           C
ATOM   2073  C   GLU A 517       0.211 -68.716 -58.519  1.00 54.67           C
ATOM   2074  O   GLU A 517       0.153 -69.387 -57.484  1.00 54.67           O
ATOM   2075  CB  GLU A 517       2.117 -69.465 -59.951  1.00 54.67           C
ATOM   2076  CG  GLU A 517       2.595 -70.204 -61.184  1.00 54.67           C
ATOM   2077  CD  GLU A 517       2.764 -71.688 -60.944  1.00 54.67           C
ATOM   2078  OE1 GLU A 517       2.172 -72.203 -59.974  1.00 54.67           O
ATOM   2079  OE2 GLU A 517       3.486 -72.342 -61.726  1.00 54.67           O
ATOM   2080  N   LYS A 518      -0.049 -67.410 -58.535  1.00 54.53           N
ATOM   2081  CA  LYS A 518      -0.421 -66.716 -57.310  1.00 54.53           C
ATOM   2082  C   LYS A 518      -1.843 -67.031 -56.875  1.00 54.53           C
ATOM   2083  O   LYS A 518      -2.202 -66.753 -55.727  1.00 54.53           O
ATOM   2084  CB  LYS A 518      -0.261 -65.207 -57.490  1.00 54.53           C
ATOM   2085  CG  LYS A 518      -0.045 -64.443 -56.194  1.00 54.53           C
ATOM   2086  CD  LYS A 518       0.062 -62.948 -56.450  1.00 54.53           C
ATOM   2087  CE  LYS A 518       1.015 -62.643 -57.594  1.00 54.53           C
ATOM   2088  NZ  LYS A 518       2.358 -63.241 -57.376  1.00 54.53           N
ATOM   2089  N   ALA A 519      -2.661 -67.587 -57.761  1.00 46.01           N
ATOM   2090  CA  ALA A 519      -4.016 -67.992 -57.421  1.00 46.01           C
ATOM   2091  C   ALA A 519      -4.140 -69.487 -57.174  1.00 46.01           C
ATOM   2092  O   ALA A 519      -4.913 -69.905 -56.307  1.00 46.01           O
ATOM   2093  CB  ALA A 519      -4.985 -67.578 -58.527  1.00 46.01           C
ATOM   2094  N   PHE A 520      -3.399 -70.303 -57.923  1.00 39.17           N
ATOM   2095  CA  PHE A 520      -3.388 -71.737 -57.657  1.00 39.17           C
ATOM   2096  C   PHE A 520      -2.751 -72.038 -56.308  1.00 39.17           C
ATOM   2097  O   PHE A 520      -3.125 -73.005 -55.639  1.00 39.17           O
ATOM   2098  CB  PHE A 520      -2.657 -72.466 -58.780  1.00 39.17           C
ATOM   2099  CG  PHE A 520      -2.106 -73.799 -58.380  1.00 39.17           C
ATOM   2100  CD1 PHE A 520      -2.948 -74.857 -58.114  1.00 39.17           C
ATOM   2101  CD2 PHE A 520      -0.746 -73.995 -58.284  1.00 39.17           C
ATOM   2102  CE1 PHE A 520      -2.443 -76.081 -57.752  1.00 39.17           C
ATOM   2103  CE2 PHE A 520      -0.236 -75.220 -57.924  1.00 39.17           C
ATOM   2104  CZ  PHE A 520      -1.086 -76.262 -57.657  1.00 39.17           C
ATOM   2105  N   ASN A 521      -1.792 -71.211 -55.886  1.00 43.33           N
ATOM   2106  CA  ASN A 521      -1.199 -71.383 -54.566  1.00 43.33           C
ATOM   2107  C   ASN A 521      -2.160 -71.008 -53.452  1.00 43.33           C
ATOM   2108  O   ASN A 521      -1.896 -71.331 -52.291  1.00 43.33           O
ATOM   2109  CB  ASN A 521       0.083 -70.562 -54.442  1.00 43.33           C
ATOM   2110  CG  ASN A 521       1.305 -71.328 -54.894  1.00 43.33           C
ATOM   2111  OD1 ASN A 521       1.286 -72.553 -54.978  1.00 43.33           O
ATOM   2112  ND2 ASN A 521       2.380 -70.608 -55.184  1.00 43.33           N
ATOM   2113  N   TYR A 522      -3.254 -70.322 -53.771  1.00 39.40           N
ATOM   2114  CA  TYR A 522      -4.320 -70.091 -52.808  1.00 39.40           C
ATOM   2115  C   TYR A 522      -5.497 -71.028 -53.003  1.00 39.40           C
ATOM   2116  O   TYR A 522      -6.208 -71.324 -52.039  1.00 39.40           O
ATOM   2117  CB  TYR A 522      -4.817 -68.646 -52.890  1.00 39.40           C
ATOM   2118  CG  TYR A 522      -6.197 -68.449 -52.310  1.00 39.40           C
ATOM   2119  CD1 TYR A 522      -6.385 -68.345 -50.944  1.00 39.40           C
ATOM   2120  CD2 TYR A 522      -7.311 -68.378 -53.129  1.00 39.40           C
ATOM   2121  CE1 TYR A 522      -7.643 -68.170 -50.411  1.00 39.40           C
ATOM   2122  CE2 TYR A 522      -8.571 -68.203 -52.605  1.00 39.40           C
ATOM   2123  CZ  TYR A 522      -8.732 -68.102 -51.246  1.00 39.40           C
ATOM   2124  OH  TYR A 522      -9.988 -67.925 -50.723  1.00 39.40           O
ATOM   2125  N   ALA A 523      -5.716 -71.500 -54.232  1.00 39.46           N
ATOM   2126  CA  ALA A 523      -6.834 -72.398 -54.490  1.00 39.46           C
ATOM   2127  C   ALA A 523      -6.745 -73.665 -53.657  1.00 39.46           C
ATOM   2128  O   ALA A 523      -7.774 -74.197 -53.232  1.00 39.46           O
ATOM   2129  CB  ALA A 523      -6.889 -72.745 -55.975  1.00 39.46           C
ATOM   2130  N   SER A 524      -5.535 -74.159 -53.407  1.00 36.74           N
ATOM   2131  CA  SER A 524      -5.364 -75.358 -52.597  1.00 36.74           C
ATOM   2132  C   SER A 524      -5.422 -75.060 -51.107  1.00 36.74           C
ATOM   2133  O   SER A 524      -5.957 -75.862 -50.338  1.00 36.74           O
ATOM   2134  CB  SER A 524      -4.035 -76.034 -52.929  1.00 36.74           C
ATOM   2135  OG  SER A 524      -2.948 -75.241 -52.491  1.00 36.74           O
ATOM   2136  N   LYS A 525      -4.885 -73.914 -50.684  1.00 39.91           N
ATOM   2137  CA  LYS A 525      -4.839 -73.593 -49.264  1.00 39.91           C
ATOM   2138  C   LYS A 525      -6.221 -73.328 -48.681  1.00 39.91           C
ATOM   2139  O   LYS A 525      -6.357 -73.211 -47.461  1.00 39.91           O
ATOM   2140  CB  LYS A 525      -3.931 -72.387 -49.032  1.00 39.91           C
ATOM   2141  CG  LYS A 525      -3.477 -72.212 -47.598  1.00 39.91           C
ATOM   2142  CD  LYS A 525      -3.369 -70.746 -47.242  1.00 39.91           C
ATOM   2143  CE  LYS A 525      -4.744 -70.113 -47.190  1.00 39.91           C
ATOM   2144  NZ  LYS A 525      -5.610 -70.761 -46.169  1.00 39.91           N
ATOM   2145  N   VAL A 526      -7.249 -73.221 -49.523  1.00 40.02           N
ATOM   2146  CA  VAL A 526      -8.600 -73.089 -48.994  1.00 40.02           C
ATOM   2147  C   VAL A 526      -9.295 -74.443 -48.956  1.00 40.02           C
ATOM   2148  O   VAL A 526     -10.182 -74.665 -48.127  1.00 40.02           O
ATOM   2149  CB  VAL A 526      -9.404 -72.068 -49.813  1.00 40.02           C
ATOM   2150  CG1 VAL A 526      -9.642 -72.579 -51.223  1.00 40.02           C
ATOM   2151  CG2 VAL A 526     -10.718 -71.751 -49.121  1.00 40.02           C
ATOM   2152  N   LEU A 527      -8.906 -75.366 -49.834  1.00 39.47           N
ATOM   2153  CA  LEU A 527      -9.517 -76.691 -49.832  1.00 39.47           C
ATOM   2154  C   LEU A 527      -8.782 -77.634 -48.890  1.00 39.47           C
ATOM   2155  O   LEU A 527      -9.413 -78.351 -48.108  1.00 39.47           O
ATOM   2156  CB  LEU A 527      -9.546 -77.264 -51.245  1.00 39.47           C
ATOM   2157  CG  LEU A 527      -9.868 -78.751 -51.343  1.00 39.47           C
ATOM   2158  CD1 LEU A 527     -11.236 -79.036 -50.766  1.00 39.47           C
ATOM   2159  CD2 LEU A 527      -9.798 -79.201 -52.778  1.00 39.47           C
ATOM   2160  N   LEU A 528      -7.450 -77.657 -48.957  1.00 41.10           N
ATOM   2161  CA  LEU A 528      -6.686 -78.514 -48.059  1.00 41.10           C
ATOM   2162  C   LEU A 528      -6.996 -78.189 -46.607  1.00 41.10           C
ATOM   2163  O   LEU A 528      -7.189 -79.090 -45.784  1.00 41.10           O
ATOM   2164  CB  LEU A 528      -5.193 -78.373 -48.343  1.00 41.10           C
ATOM   2165  CG  LEU A 528      -4.253 -79.276 -47.551  1.00 41.10           C
ATOM   2166  CD1 LEU A 528      -3.107 -79.711 -48.432  1.00 41.10           C
ATOM   2167  CD2 LEU A 528      -3.719 -78.548 -46.335  1.00 41.10           C
ATOM   2168  N   ASP A 529      -7.058 -76.901 -46.272  1.00 42.78           N
ATOM   2169  CA  ASP A 529      -7.478 -76.518 -44.931  1.00 42.78           C
ATOM   2170  C   ASP A 529      -8.933 -76.883 -44.679  1.00 42.78           C
ATOM   2171  O   ASP A 529      -9.327 -77.099 -43.529  1.00 42.78           O
ATOM   2172  CB  ASP A 529      -7.257 -75.021 -44.721  1.00 42.78           C
ATOM   2173  CG  ASP A 529      -7.744 -74.539 -43.371  1.00 42.78           C
ATOM   2174  OD1 ASP A 529      -8.965 -74.316 -43.216  1.00 42.78           O
ATOM   2175  OD2 ASP A 529      -6.904 -74.378 -42.460  1.00 42.78           O
ATOM   2176  N   PHE A 530      -9.743 -76.957 -45.732  1.00 43.48           N
ATOM   2177  CA  PHE A 530     -11.148 -77.297 -45.549  1.00 43.48           C
ATOM   2178  C   PHE A 530     -11.330 -78.759 -45.163  1.00 43.48           C
ATOM   2179  O   PHE A 530     -12.385 -79.129 -44.641  1.00 43.48           O
ATOM   2180  CB  PHE A 530     -11.928 -76.973 -46.824  1.00 43.48           C
ATOM   2181  CG  PHE A 530     -13.364 -77.394 -46.780  1.00 43.48           C
ATOM   2182  CD1 PHE A 530     -14.206 -76.924 -45.793  1.00 43.48           C
ATOM   2183  CD2 PHE A 530     -13.871 -78.252 -47.733  1.00 43.48           C
ATOM   2184  CE1 PHE A 530     -15.525 -77.309 -45.750  1.00 43.48           C
ATOM   2185  CE2 PHE A 530     -15.190 -78.638 -47.699  1.00 43.48           C
ATOM   2186  CZ  PHE A 530     -16.019 -78.166 -46.708  1.00 43.48           C
ATOM   2187  N   LEU A 531     -10.330 -79.602 -45.411  1.00 40.91           N
ATOM   2188  CA  LEU A 531     -10.437 -81.010 -45.052  1.00 40.91           C
ATOM   2189  C   LEU A 531      -9.663 -81.377 -43.797  1.00 40.91           C
ATOM   2190  O   LEU A 531      -9.785 -82.512 -43.329  1.00 40.91           O
ATOM   2191  CB  LEU A 531      -9.962 -81.902 -46.198  1.00 40.91           C
ATOM   2192  CG  LEU A 531     -10.902 -81.955 -47.391  1.00 40.91           C
ATOM   2193  CD1 LEU A 531     -10.326 -82.823 -48.484  1.00 40.91           C
ATOM   2194  CD2 LEU A 531     -12.244 -82.476 -46.950  1.00 40.91           C
ATOM   2195  N   MET A 532      -8.871 -80.466 -43.243  1.00 41.15           N
ATOM   2196  CA  MET A 532      -8.104 -80.818 -42.057  1.00 41.15           C
ATOM   2197  C   MET A 532      -8.731 -80.293 -40.771  1.00 41.15           C
ATOM   2198  O   MET A 532      -8.657 -80.966 -39.737  1.00 41.15           O
ATOM   2199  CB  MET A 532      -6.670 -80.308 -42.183  1.00 41.15           C
ATOM   2200  CG  MET A 532      -5.915 -80.888 -43.357  1.00 41.15           C
ATOM   2201  SD  MET A 532      -5.991 -82.679 -43.395  1.00 41.15           S
ATOM   2202  CE  MET A 532      -5.311 -83.000 -45.016  1.00 41.15           C
ATOM   2203  N   GLU A 533      -9.350 -79.115 -40.799  1.00 51.20           N
ATOM   2204  CA  GLU A 533      -9.968 -78.565 -39.596  1.00 51.20           C
ATOM   2205  C   GLU A 533     -11.451 -78.908 -39.509  1.00 51.20           C
ATOM   2206  O   GLU A 533     -11.876 -79.630 -38.602  1.00 51.20           O
ATOM   2207  CB  GLU A 533      -9.757 -77.050 -39.546  1.00 51.20           C
ATOM   2208  CG  GLU A 533      -8.523 -76.613 -38.774  1.00 51.20           C
ATOM   2209  CD  GLU A 533      -7.221 -77.062 -39.413  1.00 51.20           C
ATOM   2210  OE1 GLU A 533      -7.239 -77.550 -40.562  1.00 51.20           O
ATOM   2211  OE2 GLU A 533      -6.170 -76.926 -38.755  1.00 51.20           O
ATOM   2212  N   GLU A 534     -12.250 -78.398 -40.439  1.00 53.19           N
ATOM   2213  CA  GLU A 534     -13.644 -78.808 -40.533  1.00 53.19           C
ATOM   2214  C   GLU A 534     -13.729 -80.068 -41.378  1.00 53.19           C
ATOM   2215  O   GLU A 534     -12.936 -80.259 -42.301  1.00 53.19           O
ATOM   2216  CB  GLU A 534     -14.501 -77.699 -41.138  1.00 53.19           C
ATOM   2217  CG  GLU A 534     -13.973 -77.145 -42.444  1.00 53.19           C
ATOM   2218  CD  GLU A 534     -12.975 -76.023 -42.250  1.00 53.19           C
ATOM   2219  OE1 GLU A 534     -12.457 -75.505 -43.261  1.00 53.19           O
ATOM   2220  OE2 GLU A 534     -12.712 -75.656 -41.085  1.00 53.19           O
ATOM   2221  N   LYS A 535     -14.697 -80.924 -41.057  1.00 50.83           N
ATOM   2222  CA  LYS A 535     -14.786 -82.289 -41.585  1.00 50.83           C
ATOM   2223  C   LYS A 535     -13.392 -82.895 -41.722  1.00 50.83           C
ATOM   2224  O   LYS A 535     -12.930 -83.251 -42.805  1.00 50.83           O
ATOM   2225  CB  LYS A 535     -15.572 -82.355 -42.897  1.00 50.83           C
ATOM   2226  CG  LYS A 535     -15.227 -81.353 -43.965  1.00 50.83           C
ATOM   2227  CD  LYS A 535     -16.309 -81.358 -45.018  1.00 50.83           C
ATOM   2228  CE  LYS A 535     -17.640 -80.951 -44.416  1.00 50.83           C
ATOM   2229  NZ  LYS A 535     -18.739 -80.979 -45.416  1.00 50.83           N
ATOM   2230  N   GLU A 536     -12.725 -82.979 -40.572  1.00 47.18           N
ATOM   2231  CA  GLU A 536     -11.326 -83.371 -40.501  1.00 47.18           C
ATOM   2232  C   GLU A 536     -11.095 -84.722 -41.158  1.00 47.18           C
ATOM   2233  O   GLU A 536     -11.961 -85.601 -41.147  1.00 47.18           O
ATOM   2234  CB  GLU A 536     -10.880 -83.423 -39.042  1.00 47.18           C
ATOM   2235  CG  GLU A 536     -11.772 -84.283 -38.169  1.00 47.18           C
ATOM   2236  CD  GLU A 536     -12.980 -83.536 -37.640  1.00 47.18           C
ATOM   2237  OE1 GLU A 536     -13.722 -82.954 -38.456  1.00 47.18           O
ATOM   2238  OE2 GLU A 536     -13.184 -83.526 -36.409  1.00 47.18           O
ATOM   2239  N   LEU A 537      -9.256 -81.543 -48.062  1.00 37.72           N
ATOM   2240  CA  LEU A 537      -8.841 -82.874 -48.479  1.00 37.72           C
ATOM   2241  C   LEU A 537      -7.991 -83.586 -47.444  1.00 37.72           C
ATOM   2242  O   LEU A 537      -8.149 -84.790 -47.254  1.00 37.72           O
ATOM   2243  CB  LEU A 537      -8.072 -82.793 -49.798  1.00 37.72           C
ATOM   2244  CG  LEU A 537      -7.443 -84.095 -50.282  1.00 37.72           C
ATOM   2245  CD1 LEU A 537      -8.505 -85.155 -50.444  1.00 37.72           C
ATOM   2246  CD2 LEU A 537      -6.703 -83.877 -51.582  1.00 37.72           C
ATOM   2247  N   VAL A 538      -7.096 -82.875 -46.756  1.00 40.14           N
ATOM   2248  CA  VAL A 538      -6.236 -83.537 -45.780  1.00 40.14           C
ATOM   2249  C   VAL A 538      -7.037 -83.951 -44.552  1.00 40.14           C
ATOM   2250  O   VAL A 538      -6.803 -85.021 -43.979  1.00 40.14           O
ATOM   2251  CB  VAL A 538      -5.046 -82.636 -45.412  1.00 40.14           C
ATOM   2252  CG1 VAL A 538      -4.151 -82.438 -46.620  1.00 40.14           C
ATOM   2253  CG2 VAL A 538      -5.533 -81.294 -44.898  1.00 40.14           C
ATOM   2254  N   ALA A 539      -7.993 -83.128 -44.131  1.00 39.51           N
ATOM   2255  CA  ALA A 539      -8.900 -83.521 -43.064  1.00 39.51           C
ATOM   2256  C   ALA A 539      -9.989 -84.463 -43.550  1.00 39.51           C
ATOM   2257  O   ALA A 539     -10.891 -84.801 -42.782  1.00 39.51           O
ATOM   2258  CB  ALA A 539      -9.533 -82.287 -42.417  1.00 39.51           C
ATOM   2259  N   HIS A 540      -9.918 -84.879 -44.809  1.00 39.42           N
ATOM   2260  CA  HIS A 540     -10.855 -85.814 -45.406  1.00 39.42           C
ATOM   2261  C   HIS A 540     -10.265 -87.194 -45.596  1.00 39.42           C
ATOM   2262  O   HIS A 540     -11.015 -88.162 -45.730  1.00 39.42           O
ATOM   2263  CB  HIS A 540     -11.325 -85.289 -46.762  1.00 39.42           C
ATOM   2264  CG  HIS A 540     -12.759 -85.561 -47.063  1.00 39.42           C
ATOM   2265  ND1 HIS A 540     -13.194 -86.740 -47.618  1.00 39.42           N
ATOM   2266  CD2 HIS A 540     -13.861 -84.793 -46.900  1.00 39.42           C
ATOM   2267  CE1 HIS A 540     -14.505 -86.692 -47.775  1.00 39.42           C
ATOM   2268  NE2 HIS A 540     -14.936 -85.521 -47.348  1.00 39.42           N
ATOM   2269  N   LEU A 541      -8.937 -87.300 -45.645  1.00 35.83           N
ATOM   2270  CA  LEU A 541      -8.294 -88.602 -45.750  1.00 35.83           C
ATOM   2271  C   LEU A 541      -8.123 -89.249 -44.385  1.00 35.83           C
ATOM   2272  O   LEU A 541      -8.155 -90.480 -44.278  1.00 35.83           O
ATOM   2273  CB  LEU A 541      -6.945 -88.465 -46.444  1.00 35.83           C
ATOM   2274  CG  LEU A 541      -6.999 -87.862 -47.840  1.00 35.83           C
ATOM   2275  CD1 LEU A 541      -5.609 -87.583 -48.348  1.00 35.83           C
ATOM   2276  CD2 LEU A 541      -7.714 -88.804 -48.771  1.00 35.83           C
ATOM   2277  N   ARG A 542      -7.939 -88.448 -43.333  1.00 40.89           N
ATOM   2278  CA  ARG A 542      -7.887 -89.008 -41.989  1.00 40.89           C
ATOM   2279  C   ARG A 542      -9.195 -89.675 -41.600  1.00 40.89           C
ATOM   2280  O   ARG A 542      -9.202 -90.518 -40.700  1.00 40.89           O
ATOM   2281  CB  ARG A 542      -7.539 -87.927 -40.975  1.00 40.89           C
ATOM   2282  CG  ARG A 542      -6.091 -87.505 -41.011  1.00 40.89           C
ATOM   2283  CD  ARG A 542      -5.867 -86.281 -40.152  1.00 40.89           C
ATOM   2284  NE  ARG A 542      -4.537 -85.720 -40.348  1.00 40.89           N
ATOM   2285  CZ  ARG A 542      -4.229 -84.450 -40.128  1.00 40.89           C
ATOM   2286  NH1 ARG A 542      -5.161 -83.609 -39.704  1.00 40.89           N
ATOM   2287  NH2 ARG A 542      -2.995 -84.018 -40.337  1.00 40.89           N
ATOM   2288  N   SER A 543     -10.298 -89.310 -42.246  1.00 37.35           N
ATOM   2289  CA  SER A 543     -11.545 -90.033 -42.073  1.00 37.35           C
ATOM   2290  C   SER A 543     -11.574 -91.341 -42.844  1.00 37.35           C
ATOM   2291  O   SER A 543     -12.550 -92.085 -42.726  1.00 37.35           O
ATOM   2292  CB  SER A 543     -12.727 -89.170 -42.504  1.00 37.35           C
ATOM   2293  OG  SER A 543     -13.937 -89.897 -42.410  1.00 37.35           O
ATOM   2294  N   ILE A 544     -10.550 -91.630 -43.639  1.00 35.58           N
ATOM   2295  CA  ILE A 544     -10.423 -92.917 -44.299  1.00 35.58           C
ATOM   2296  C   ILE A 544      -9.460 -93.830 -43.556  1.00 35.58           C
ATOM   2297  O   ILE A 544      -9.715 -95.026 -43.425  1.00 35.58           O
ATOM   2298  CB  ILE A 544      -9.998 -92.734 -45.771  1.00 35.58           C
ATOM   2299  CG1 ILE A 544     -11.164 -92.212 -46.599  1.00 35.58           C
ATOM   2300  CG2 ILE A 544      -9.522 -94.036 -46.354  1.00 35.58           C
ATOM   2301  CD1 ILE A 544     -10.847 -92.049 -48.060  1.00 35.58           C
ATOM   2302  N   LYS A 545      -8.358 -93.281 -43.042  1.00 35.22           N
ATOM   2303  CA  LYS A 545      -7.452 -94.085 -42.232  1.00 35.22           C
ATOM   2304  C   LYS A 545      -8.135 -94.596 -40.970  1.00 35.22           C
ATOM   2305  O   LYS A 545      -7.740 -95.631 -40.427  1.00 35.22           O
ATOM   2306  CB  LYS A 545      -6.205 -93.275 -41.876  1.00 35.22           C
ATOM   2307  CG  LYS A 545      -5.132 -94.064 -41.146  1.00 35.22           C
ATOM   2308  CD  LYS A 545      -3.849 -93.266 -40.991  1.00 35.22           C
ATOM   2309  CE  LYS A 545      -4.082 -91.982 -40.222  1.00 35.22           C
ATOM   2310  NZ  LYS A 545      -4.631 -92.231 -38.866  1.00 35.22           N
ATOM   2311  N   ARG A 546      -9.161 -93.892 -40.493  1.00 40.43           N
ATOM   2312  CA  ARG A 546      -9.877 -94.346 -39.306  1.00 40.43           C
ATOM   2313  C   ARG A 546     -10.650 -95.629 -39.563  1.00 40.43           C
ATOM   2314  O   ARG A 546     -10.887 -96.402 -38.630  1.00 40.43           O
ATOM   2315  CB  ARG A 546     -10.834 -93.266 -38.821  1.00 40.43           C
ATOM   2316  CG  ARG A 546     -10.252 -92.329 -37.802  1.00 40.43           C
ATOM   2317  CD  ARG A 546     -11.326 -91.433 -37.235  1.00 40.43           C
ATOM   2318  NE  ARG A 546     -10.793 -90.524 -36.230  1.00 40.43           N
ATOM   2319  CZ  ARG A 546     -11.500 -89.563 -35.650  1.00 40.43           C
ATOM   2320  NH1 ARG A 546     -12.770 -89.388 -35.979  1.00 40.43           N
ATOM   2321  NH2 ARG A 546     -10.939 -88.778 -34.743  1.00 40.43           N
ATOM   2322  N   TYR A 547     -11.064 -95.869 -40.805  1.00 47.95           N
ATOM   2323  CA  TYR A 547     -11.913 -97.008 -41.120  1.00 47.95           C
ATOM   2324  C   TYR A 547     -11.243 -98.004 -42.050  1.00 47.95           C
ATOM   2325  O   TYR A 547     -11.279 -99.210 -41.787  1.00 47.95           O
ATOM   2326  CB  TYR A 547     -13.233 -96.526 -41.737  1.00 47.95           C
ATOM   2327  CG  TYR A 547     -13.927 -95.460 -40.927  1.00 47.95           C
ATOM   2328  CD1 TYR A 547     -14.063 -95.583 -39.558  1.00 47.95           C
ATOM   2329  CD2 TYR A 547     -14.438 -94.329 -41.533  1.00 47.95           C
ATOM   2330  CE1 TYR A 547     -14.692 -94.611 -38.818  1.00 47.95           C
ATOM   2331  CE2 TYR A 547     -15.067 -93.353 -40.800  1.00 47.95           C
ATOM   2332  CZ  TYR A 547     -15.190 -93.498 -39.443  1.00 47.95           C
ATOM   2333  OH  TYR A 547     -15.816 -92.522 -38.709  1.00 47.95           O
ATOM   2334  N   PHE A 548     -10.640 -97.541 -43.143  1.00 55.18           N
ATOM   2335  CA  PHE A 548     -10.075 -98.471 -44.110  1.00 55.18           C
ATOM   2336  C   PHE A 548      -8.747 -99.036 -43.627  1.00 55.18           C
ATOM   2337  O   PHE A 548      -8.523-100.248 -43.680  1.00 55.18           O
ATOM   2338  CB  PHE A 548      -9.913 -97.786 -45.466  1.00 55.18           C
ATOM   2339  CG  PHE A 548     -11.154 -97.805 -46.297  1.00 55.18           C
ATOM   2340  CD1 PHE A 548     -12.174 -96.911 -46.055  1.00 55.18           C
ATOM   2341  CD2 PHE A 548     -11.306 -98.725 -47.312  1.00 55.18           C
ATOM   2342  CE1 PHE A 548     -13.313 -96.929 -46.809  1.00 55.18           C
ATOM   2343  CE2 PHE A 548     -12.445 -98.747 -48.067  1.00 55.18           C
ATOM   2344  CZ  PHE A 548     -13.451 -97.848 -47.816  1.00 55.18           C
ATOM   2345  N   LEU A 549      -7.853 -98.174 -43.163  1.00 42.60           N
ATOM   2346  CA  LEU A 549      -6.540 -98.621 -42.719  1.00 42.60           C
ATOM   2347  C   LEU A 549      -6.537 -99.101 -41.275  1.00 42.60           C
ATOM   2348  O   LEU A 549      -5.474 -99.466 -40.765  1.00 42.60           O
ATOM   2349  CB  LEU A 549      -5.518 -97.498 -42.903  1.00 42.60           C
ATOM   2350  CG  LEU A 549      -4.755 -97.512 -44.230  1.00 42.60           C
ATOM   2351  CD1 LEU A 549      -5.691 -97.440 -45.419  1.00 42.60           C
ATOM   2352  CD2 LEU A 549      -3.762 -96.374 -44.279  1.00 42.60           C
ATOM   2353  N   MET A 550      -7.693 -99.098 -40.614  1.00 47.80           N
ATOM   2354  CA  MET A 550      -7.869 -99.665 -39.277  1.00 47.80           C
ATOM   2355  C   MET A 550      -6.931 -99.019 -38.258  1.00 47.80           C
ATOM   2356  O   MET A 550      -6.219 -99.690 -37.516  1.00 47.80           O
ATOM   2357  CB  MET A 550      -7.686-101.184 -39.300  1.00 47.80           C
ATOM   2358  CG  MET A 550      -8.499-101.883 -40.365  1.00 47.80           C
ATOM   2359  SD  MET A 550      -8.413-103.672 -40.228  1.00 47.80           S
ATOM   2360  CE  MET A 550      -9.193-103.901 -38.640  1.00 47.80           C
ATOM   2361  N   ASP A 551      -6.953 -97.682 -38.229  1.00 50.46           N
ATOM   2362  CA  ASP A 551      -6.104 -96.892 -37.298  1.00 50.46           C
ATOM   2363  C   ASP A 551      -6.774 -96.837 -35.920  1.00 50.46           C
ATOM   2364  O   ASP A 551      -6.052 -96.640 -34.922  1.00 50.46           O
ATOM   2365  CB  ASP A 551      -5.830 -95.489 -37.842  1.00 50.46           C
ATOM   2366  CG  ASP A 551      -5.399 -94.499 -36.773  1.00 50.46           C
ATOM   2367  OD1 ASP A 551      -6.275 -94.043 -36.010  1.00 50.46           O
ATOM   2368  OD2 ASP A 551      -4.190 -94.196 -36.708  1.00 50.46           O
ATOM   2369  N   GLN A 552      -8.101 -96.996 -35.876  1.00 53.42           N
ATOM   2370  CA  GLN A 552      -8.860 -96.969 -34.598  1.00 53.42           C
ATOM   2371  C   GLN A 552      -9.475 -98.352 -34.350  1.00 53.42           C
ATOM   2372  O   GLN A 552     -10.399 -98.730 -35.097  1.00 53.42           O
ATOM   2373  CB  GLN A 552      -9.936 -95.882 -34.633  1.00 53.42           C
ATOM   2374  CG  GLN A 552     -10.686 -95.722 -33.317  1.00 53.42           C
ATOM   2375  CD  GLN A 552     -11.125 -94.298 -33.073  1.00 53.42           C
ATOM   2376  OE1 GLN A 552     -10.335 -93.361 -33.155  1.00 53.42           O
ATOM   2377  NE2 GLN A 552     -12.401 -94.128 -32.763  1.00 53.42           N
ATOM   2378  N   GLY A 553      -8.973 -99.069 -33.339  1.00 47.25           N
ATOM   2379  CA  GLY A 553      -9.477-100.416 -33.006  1.00 47.25           C
ATOM   2380  C   GLY A 553     -10.630-100.363 -32.019  1.00 47.25           C
ATOM   2381  O   GLY A 553     -11.133-101.440 -31.644  1.00 47.25           O
ATOM   2382  N   ASP A 554     -11.038 -99.155 -31.617  1.00 55.47           N
ATOM   2383  CA  ASP A 554     -12.157 -98.979 -30.652  1.00 55.47           C
ATOM   2384  C   ASP A 554     -13.492 -99.177 -31.380  1.00 55.47           C
ATOM   2385  O   ASP A 554     -14.492 -99.491 -30.704  1.00 55.47           O
ATOM   2386  CB  ASP A 554     -12.085 -97.614 -29.960  1.00 55.47           C
ATOM   2387  CG  ASP A 554     -10.971 -97.519 -28.933  1.00 55.47           C
ATOM   2388  OD1 ASP A 554     -10.228 -98.508 -28.782  1.00 55.47           O
ATOM   2389  OD2 ASP A 554     -10.855 -96.455 -28.293  1.00 55.47           O
ATOM   2390  N   PHE A 555     -13.496 -98.996 -32.704  1.00 43.96           N
ATOM   2391  CA  PHE A 555     -14.727 -99.158 -33.523  1.00 43.96           C
ATOM   2392  C   PHE A 555     -14.838-100.609 -34.005  1.00 43.96           C
ATOM   2393  O   PHE A 555     -15.962-101.063 -34.299  1.00 43.96           O
ATOM   2394  CB  PHE A 555     -14.718 -98.179 -34.700  1.00 43.96           C
ATOM   2395  CG  PHE A 555     -15.184 -98.763 -36.010  1.00 43.96           C
ATOM   2396  CD1 PHE A 555     -14.295 -99.405 -36.858  1.00 43.96           C
ATOM   2397  CD2 PHE A 555     -16.510 -98.668 -36.398  1.00 43.96           C
ATOM   2398  CE1 PHE A 555     -14.723 -99.940 -38.061  1.00 43.96           C
ATOM   2399  CE2 PHE A 555     -16.939 -99.203 -37.602  1.00 43.96           C
ATOM   2400  CZ  PHE A 555     -16.044 -99.838 -38.432  1.00 43.96           C
ATOM   2401  N   PHE A 556     -13.702-101.308 -34.082  1.00 41.98           N
ATOM   2402  CA  PHE A 556     -13.678-102.722 -34.539  1.00 41.98           C
ATOM   2403  C   PHE A 556     -13.949-103.649 -33.348  1.00 41.98           C
ATOM   2404  O   PHE A 556     -14.858-104.498 -33.442  1.00 41.98           O
ATOM   2405  CB  PHE A 556     -12.343-103.047 -35.212  1.00 41.98           C
ATOM   2406  CG  PHE A 556     -12.278-102.704 -36.679  1.00 41.98           C
ATOM   2407  CD1 PHE A 556     -12.834-103.546 -37.629  1.00 41.98           C
ATOM   2408  CD2 PHE A 556     -11.661-101.541 -37.111  1.00 41.98           C
ATOM   2409  CE1 PHE A 556     -12.774-103.230 -38.977  1.00 41.98           C
ATOM   2410  CE2 PHE A 556     -11.602-101.227 -38.460  1.00 41.98           C
ATOM   2411  CZ  PHE A 556     -12.159-102.072 -39.392  1.00 41.98           C
ATOM   2412  N   VAL A 557     -13.178-103.481 -32.269  1.00 45.90           N
ATOM   2413  CA  VAL A 557     -13.336-104.316 -31.039  1.00 45.90           C
ATOM   2414  C   VAL A 557     -14.808-104.288 -30.610  1.00 45.90           C
ATOM   2415  O   VAL A 557     -15.227-105.201 -29.872  1.00 45.90           O
ATOM   2416  CB  VAL A 557     -12.415-103.827 -29.903  1.00 45.90           C
ATOM   2417  CG1 VAL A 557     -12.956-102.568 -29.241  1.00 45.90           C
ATOM   2418  CG2 VAL A 557     -12.165-104.913 -28.869  1.00 45.90           C
ATOM   2419  N   HIS A 558     -15.552-103.275 -31.064  1.00 48.93           N
ATOM   2420  CA  HIS A 558     -16.960-103.143 -30.729  1.00 48.93           C
ATOM   2421  C   HIS A 558     -17.886-103.520 -31.873  1.00 48.93           C
ATOM   2422  O   HIS A 558     -19.082-103.712 -31.638  1.00 48.93           O
ATOM   2423  CB  HIS A 558     -17.266-101.708 -30.288  1.00 48.93           C
ATOM   2424  CG  HIS A 558     -18.537-101.575 -29.517  1.00 48.93           C
ATOM   2425  ND1 HIS A 558     -18.613-101.813 -28.162  1.00 48.93           N
ATOM   2426  CD2 HIS A 558     -19.787-101.236 -29.909  1.00 48.93           C
ATOM   2427  CE1 HIS A 558     -19.854-101.625 -27.753  1.00 48.93           C
ATOM   2428  NE2 HIS A 558     -20.587-101.273 -28.794  1.00 48.93           N
ATOM   2429  N   PHE A 559     -17.370-103.628 -33.099  1.00 43.26           N
ATOM   2430  CA  PHE A 559     -18.225-103.992 -34.223  1.00 43.26           C
ATOM   2431  C   PHE A 559     -18.256-105.499 -34.435  1.00 43.26           C
ATOM   2432  O   PHE A 559     -19.334-106.095 -34.529  1.00 43.26           O
ATOM   2433  CB  PHE A 559     -17.762-103.288 -35.493  1.00 43.26           C
ATOM   2434  CG  PHE A 559     -18.442-103.773 -36.731  1.00 43.26           C
ATOM   2435  CD1 PHE A 559     -19.767-103.475 -36.969  1.00 43.26           C
ATOM   2436  CD2 PHE A 559     -17.758-104.531 -37.660  1.00 43.26           C
ATOM   2437  CE1 PHE A 559     -20.397-103.923 -38.109  1.00 43.26           C
ATOM   2438  CE2 PHE A 559     -18.382-104.978 -38.800  1.00 43.26           C
ATOM   2439  CZ  PHE A 559     -19.702-104.674 -39.025  1.00 43.26           C
ATOM   2440  N   MET A 560     -17.085-106.137 -34.519  1.00 54.08           N
ATOM   2441  CA  MET A 560     -17.061-107.592 -34.605  1.00 54.08           C
ATOM   2442  C   MET A 560     -17.693-108.221 -33.375  1.00 54.08           C
ATOM   2443  O   MET A 560     -18.252-109.319 -33.457  1.00 54.08           O
ATOM   2444  CB  MET A 560     -15.632-108.101 -34.768  1.00 54.08           C
ATOM   2445  CG  MET A 560     -14.908-107.560 -35.976  1.00 54.08           C
ATOM   2446  SD  MET A 560     -13.168-108.021 -35.953  1.00 54.08           S
ATOM   2447  CE  MET A 560     -12.406-106.508 -36.535  1.00 54.08           C
ATOM   2448  N   ASP A 561     -17.622-107.540 -32.234  1.00 53.68           N
ATOM   2449  CA  ASP A 561     -18.265-108.046 -31.029  1.00 53.68           C
ATOM   2450  C   ASP A 561     -19.779-108.094 -31.180  1.00 53.68           C
ATOM   2451  O   ASP A 561     -20.451-108.829 -30.451  1.00 53.68           O
ATOM   2452  CB  ASP A 561     -17.878-107.180 -29.836  1.00 53.68           C
ATOM   2453  CG  ASP A 561     -17.709-107.979 -28.576  1.00 53.68           C
ATOM   2454  OD1 ASP A 561     -18.111-109.158 -28.570  1.00 53.68           O
ATOM   2455  OD2 ASP A 561     -17.171-107.432 -27.591  1.00 53.68           O
ATOM   2456  N   LEU A 562     -20.330-107.318 -32.114  1.00 47.69           N
ATOM   2457  CA  LEU A 562     -21.763-107.306 -32.370  1.00 47.69           C
ATOM   2458  C   LEU A 562     -22.148-108.185 -33.551  1.00 47.69           C
ATOM   2459  O   LEU A 562     -23.070-108.999 -33.441  1.00 47.69           O
ATOM   2460  CB  LEU A 562     -22.238-105.875 -32.627  1.00 47.69           C
ATOM   2461  CG  LEU A 562     -22.874-105.114 -31.472  1.00 47.69           C
ATOM   2462  CD1 LEU A 562     -22.049-105.273 -30.217  1.00 47.69           C
ATOM   2463  CD2 LEU A 562     -22.997-103.654 -31.833  1.00 47.69           C
ATOM   2464  N   ALA A 563     -21.454-108.046 -34.676  1.00 56.34           N
ATOM   2465  CA  ALA A 563     -21.825-108.725 -35.913  1.00 56.34           C
ATOM   2466  C   ALA A 563     -20.971-109.955 -36.172  1.00 56.34           C
ATOM   2467  O   ALA A 563     -20.623-110.244 -37.318  1.00 56.34           O
ATOM   2468  CB  ALA A 563     -21.741-107.760 -37.089  1.00 56.34           C
ATOM   2469  N   GLU A 564     -20.612-110.702 -35.130  1.00 70.01           N
ATOM   2470  CA  GLU A 564     -19.840-111.923 -35.321  1.00 70.01           C
ATOM   2471  C   GLU A 564     -20.736-113.091 -35.722  1.00 70.01           C
ATOM   2472  O   GLU A 564     -20.497-113.741 -36.744  1.00 70.01           O
ATOM   2473  CB  GLU A 564     -19.059-112.265 -34.050  1.00 70.01           C
ATOM   2474  CG  GLU A 564     -18.262-113.549 -34.160  1.00 70.01           C
ATOM   2475  CD  GLU A 564     -17.364-113.580 -35.386  1.00 70.01           C
ATOM   2476  OE1 GLU A 564     -16.797-112.527 -35.746  1.00 70.01           O
ATOM   2477  OE2 GLU A 564     -17.228-114.661 -35.994  1.00 70.01           O
ATOM   2478  N   GLU A 565     -21.766-113.365 -34.922  1.00 83.41           N
ATOM   2479  CA  GLU A 565     -22.658-114.483 -35.215  1.00 83.41           C
ATOM   2480  C   GLU A 565     -23.359-114.292 -36.551  1.00 83.41           C
ATOM   2481  O   GLU A 565     -23.601-115.263 -37.277  1.00 83.41           O
ATOM   2482  CB  GLU A 565     -23.686-114.636 -34.097  1.00 83.41           C
ATOM   2483  CG  GLU A 565     -23.145-114.349 -32.709  1.00 83.41           C
ATOM   2484  CD  GLU A 565     -24.250-114.129 -31.698  1.00 83.41           C
ATOM   2485  OE1 GLU A 565     -24.539-112.956 -31.381  1.00 83.41           O
ATOM   2486  OE2 GLU A 565     -24.833-115.126 -31.224  1.00 83.41           O
ATOM   2487  N   GLU A 566     -23.689-113.053 -36.894  1.00 65.43           N
ATOM   2488  CA  GLU A 566     -24.447-112.750 -38.095  1.00 65.43           C
ATOM   2489  C   GLU A 566     -23.563-112.524 -39.310  1.00 65.43           C
ATOM   2490  O   GLU A 566     -24.047-112.015 -40.325  1.00 65.43           O
ATOM   2491  CB  GLU A 566     -25.335-111.531 -37.855  1.00 65.43           C
ATOM   2492  CG  GLU A 566     -26.566-111.857 -37.029  1.00 65.43           C
ATOM   2493  CD  GLU A 566     -27.240-110.625 -36.465  1.00 65.43           C
ATOM   2494  OE1 GLU A 566     -27.059-110.328 -35.265  1.00 65.43           O
ATOM   2495  OE2 GLU A 566     -27.950-109.953 -37.229  1.00 65.43           O
ATOM   2496  N   LEU A 567     -22.282-112.876 -39.227  1.00 64.85           N
ATOM   2497  CA  LEU A 567     -21.404-112.925 -40.386  1.00 64.85           C
ATOM   2498  C   LEU A 567     -20.928-114.325 -40.721  1.00 64.85           C
ATOM   2499  O   LEU A 567     -20.584-114.585 -41.875  1.00 64.85           O
ATOM   2500  CB  LEU A 567     -20.177-112.030 -40.181  1.00 64.85           C
ATOM   2501  CG  LEU A 567     -20.350-110.549 -40.504  1.00 64.85           C
ATOM   2502  CD1 LEU A 567     -19.110-109.775 -40.101  1.00 64.85           C
ATOM   2503  CD2 LEU A 567     -20.626-110.386 -41.985  1.00 64.85           C
ATOM   2504  N   ARG A 568     -20.895-115.231 -39.745  1.00 75.62           N
ATOM   2505  CA  ARG A 568     -20.504-116.603 -40.028  1.00 75.62           C
ATOM   2506  C   ARG A 568     -21.542-117.330 -40.867  1.00 75.62           C
ATOM   2507  O   ARG A 568     -21.236-118.385 -41.429  1.00 75.62           O
ATOM   2508  CB  ARG A 568     -20.260-117.358 -38.725  1.00 75.62           C
ATOM   2509  CG  ARG A 568     -18.990-116.941 -38.010  1.00 75.62           C
ATOM   2510  CD  ARG A 568     -18.458-118.069 -37.154  1.00 75.62           C
ATOM   2511  NE  ARG A 568     -19.377-118.400 -36.073  1.00 75.62           N
ATOM   2512  CZ  ARG A 568     -19.232-117.984 -34.820  1.00 75.62           C
ATOM   2513  NH1 ARG A 568     -18.202-117.217 -34.492  1.00 75.62           N
ATOM   2514  NH2 ARG A 568     -20.117-118.333 -33.896  1.00 75.62           N
ATOM   2515  N   LYS A 569     -22.758-116.799 -40.957  1.00 74.04           N
ATOM   2516  CA  LYS A 569     -23.744-117.349 -41.869  1.00 74.04           C
ATOM   2517  C   LYS A 569     -23.236-117.239 -43.303  1.00 74.04           C
ATOM   2518  O   LYS A 569     -22.499-116.306 -43.637  1.00 74.04           O
ATOM   2519  CB  LYS A 569     -25.072-116.606 -41.737  1.00 74.04           C
ATOM   2520  CG  LYS A 569     -25.749-116.764 -40.400  1.00 74.04           C
ATOM   2521  CD  LYS A 569     -27.044-115.982 -40.369  1.00 74.04           C
ATOM   2522  CE  LYS A 569     -27.713-116.087 -39.013  1.00 74.04           C
ATOM   2523  NZ  LYS A 569     -28.920-115.224 -38.923  1.00 74.04           N
ATOM   2524  N   PRO A 570     -23.601-118.174 -44.172  1.00 81.68           N
ATOM   2525  CA  PRO A 570     -23.171-118.085 -45.569  1.00 81.68           C
ATOM   2526  C   PRO A 570     -23.822-116.898 -46.262  1.00 81.68           C
ATOM   2527  O   PRO A 570     -24.861-116.382 -45.848  1.00 81.68           O
ATOM   2528  CB  PRO A 570     -23.631-119.411 -46.172  1.00 81.68           C
ATOM   2529  CG  PRO A 570     -24.758-119.828 -45.313  1.00 81.68           C
ATOM   2530  CD  PRO A 570     -24.410-119.378 -43.928  1.00 81.68           C
ATOM   2531  N   VAL A 571     -23.177-116.468 -47.345  1.00 83.97           N
ATOM   2532  CA  VAL A 571     -23.677-115.334 -48.109  1.00 83.97           C
ATOM   2533  C   VAL A 571     -25.013-115.703 -48.762  1.00 83.97           C
ATOM   2534  O   VAL A 571     -25.436-116.862 -48.760  1.00 83.97           O
ATOM   2535  CB  VAL A 571     -22.608-114.909 -49.134  1.00 83.97           C
ATOM   2536  CG1 VAL A 571     -22.256-116.063 -50.058  1.00 83.97           C
ATOM   2537  CG2 VAL A 571     -22.985-113.641 -49.900  1.00 83.97           C
ATOM   2538  N   GLU A 572     -25.707-114.682 -49.275  1.00 92.12           N
ATOM   2539  CA  GLU A 572     -27.103-114.760 -49.739  1.00 92.12           C
ATOM   2540  C   GLU A 572     -28.006-115.402 -48.685  1.00 92.12           C
ATOM   2541  O   GLU A 572     -29.022-116.028 -48.996  1.00 92.12           O
ATOM   2542  CB  GLU A 572     -27.252-115.458 -51.106  1.00 92.12           C
ATOM   2543  CG  GLU A 572     -27.116-116.987 -51.189  1.00 92.12           C
ATOM   2544  CD  GLU A 572     -25.742-117.435 -51.629  1.00 92.12           C
ATOM   2545  OE1 GLU A 572     -24.834-116.583 -51.672  1.00 92.12           O
ATOM   2546  OE2 GLU A 572     -25.563-118.638 -51.924  1.00 92.12           O
ATOM   2547  N   ASP A 573     -27.642-115.217 -47.418  1.00 87.75           N
ATOM   2548  CA  ASP A 573     -28.490-115.607 -46.306  1.00 87.75           C
ATOM   2549  C   ASP A 573     -28.610-114.524 -45.242  1.00 87.75           C
ATOM   2550  O   ASP A 573     -29.458-114.649 -44.355  1.00 87.75           O
ATOM   2551  CB  ASP A 573     -27.963-116.899 -45.661  1.00 87.75           C
ATOM   2552  CG  ASP A 573     -29.057-117.712 -44.996  1.00 87.75           C
ATOM   2553  OD1 ASP A 573     -29.485-117.341 -43.884  1.00 87.75           O
ATOM   2554  OD2 ASP A 573     -29.474-118.734 -45.582  1.00 87.75           O
ATOM   2555  N   ILE A 574     -27.802-113.468 -45.309  1.00 74.28           N
ATOM   2556  CA  ILE A 574     -27.821-112.379 -44.341  1.00 74.28           C
ATOM   2557  C   ILE A 574     -28.494-111.171 -44.974  1.00 74.28           C
ATOM   2558  O   ILE A 574     -28.354-110.929 -46.179  1.00 74.28           O
ATOM   2559  CB  ILE A 574     -26.400-112.032 -43.863  1.00 74.28           C
ATOM   2560  CG1 ILE A 574     -25.497-111.719 -45.055  1.00 74.28           C
ATOM   2561  CG2 ILE A 574     -25.820-113.176 -43.067  1.00 74.28           C
ATOM   2562  CD1 ILE A 574     -24.130-111.230 -44.662  1.00 74.28           C
ATOM   2563  N   THR A 575     -29.226-110.414 -44.160  1.00 62.45           N
ATOM   2564  CA  THR A 575     -29.968-109.261 -44.649  1.00 62.45           C
ATOM   2565  C   THR A 575     -29.115-108.007 -44.518  1.00 62.45           C
ATOM   2566  O   THR A 575     -28.767-107.626 -43.394  1.00 62.45           O
ATOM   2567  CB  THR A 575     -31.263-109.087 -43.877  1.00 62.45           C
ATOM   2568  OG1 THR A 575     -30.986-108.510 -42.598  1.00 62.45           O
ATOM   2569  CG2 THR A 575     -31.932-110.432 -43.671  1.00 62.45           C
ATOM   2570  N   PRO A 576     -28.753-107.352 -45.617  1.00 55.82           N
ATOM   2571  CA  PRO A 576     -27.920-106.147 -45.532  1.00 55.82           C
ATOM   2572  C   PRO A 576     -28.545-105.048 -44.688  1.00 55.82           C
ATOM   2573  O   PRO A 576     -27.807-104.285 -44.048  1.00 55.82           O
ATOM   2574  CB  PRO A 576     -27.762-105.715 -47.002  1.00 55.82           C
ATOM   2575  CG  PRO A 576     -28.616-106.654 -47.811  1.00 55.82           C
ATOM   2576  CD  PRO A 576     -28.827-107.874 -46.987  1.00 55.82           C
ATOM   2577  N   PRO A 577     -29.878-104.904 -44.642  1.00 51.11           N
ATOM   2578  CA  PRO A 577     -30.455-103.940 -43.690  1.00 51.11           C
ATOM   2579  C   PRO A 577     -30.145-104.237 -42.236  1.00 51.11           C
ATOM   2580  O   PRO A 577     -30.427-103.390 -41.381  1.00 51.11           O
ATOM   2581  CB  PRO A 577     -31.958-104.035 -43.959  1.00 51.11           C
ATOM   2582  CG  PRO A 577     -32.035-104.377 -45.374  1.00 51.11           C
ATOM   2583  CD  PRO A 577     -30.904-105.335 -45.609  1.00 51.11           C
ATOM   2584  N   ARG A 578     -29.588-105.405 -41.923  1.00 51.72           N
ATOM   2585  CA  ARG A 578     -29.187-105.711 -40.558  1.00 51.72           C
ATOM   2586  C   ARG A 578     -27.753-105.289 -40.269  1.00 51.72           C
ATOM   2587  O   ARG A 578     -27.457-104.813 -39.169  1.00 51.72           O
ATOM   2588  CB  ARG A 578     -29.350-107.206 -40.287  1.00 51.72           C
ATOM   2589  CG  ARG A 578     -28.857-107.637 -38.938  1.00 51.72           C
ATOM   2590  CD  ARG A 578     -29.922-107.446 -37.890  1.00 51.72           C
ATOM   2591  NE  ARG A 578     -29.609-108.153 -36.655  1.00 51.72           N
ATOM   2592  CZ  ARG A 578     -30.421-109.027 -36.072  1.00 51.72           C
ATOM   2593  NH1 ARG A 578     -30.050-109.625 -34.948  1.00 51.72           N
ATOM   2594  NH2 ARG A 578     -31.599-109.305 -36.612  1.00 51.72           N
ATOM   2595  N   LEU A 579     -26.855-105.450 -41.241  1.00 48.67           N
ATOM   2596  CA  LEU A 579     -25.465-105.064 -41.030  1.00 48.67           C
ATOM   2597  C   LEU A 579     -25.328-103.550 -40.942  1.00 48.67           C
ATOM   2598  O   LEU A 579     -24.642-103.032 -40.055  1.00 48.67           O
ATOM   2599  CB  LEU A 579     -24.593-105.621 -42.148  1.00 48.67           C
ATOM   2600  CG  LEU A 579     -24.337-107.123 -42.067  1.00 48.67           C
ATOM   2601  CD1 LEU A 579     -23.348-107.546 -43.129  1.00 48.67           C
ATOM   2602  CD2 LEU A 579     -23.826-107.480 -40.693  1.00 48.67           C
ATOM   2603  N   GLU A 580     -25.980-102.824 -41.853  1.00 48.87           N
ATOM   2604  CA  GLU A 580     -25.949-101.367 -41.786  1.00 48.87           C
ATOM   2605  C   GLU A 580     -26.518-100.860 -40.474  1.00 48.87           C
ATOM   2606  O   GLU A 580     -26.071 -99.831 -39.958  1.00 48.87           O
ATOM   2607  CB  GLU A 580     -26.722-100.770 -42.957  1.00 48.87           C
ATOM   2608  CG  GLU A 580     -26.036-100.923 -44.292  1.00 48.87           C
ATOM   2609  CD  GLU A 580     -26.724-100.138 -45.384  1.00 48.87           C
ATOM   2610  OE1 GLU A 580     -26.537-100.475 -46.571  1.00 48.87           O
ATOM   2611  OE2 GLU A 580     -27.453 -99.180 -45.053  1.00 48.87           O
ATOM   2612  N   ALA A 581     -27.506-101.561 -39.923  1.00 44.83           N
ATOM   2613  CA  ALA A 581     -28.042-101.175 -38.627  1.00 44.83           C
ATOM   2614  C   ALA A 581     -27.087-101.533 -37.499  1.00 44.83           C
ATOM   2615  O   ALA A 581     -27.238-101.033 -36.382  1.00 44.83           O
ATOM   2616  CB  ALA A 581     -29.400-101.832 -38.408  1.00 44.83           C
ATOM   2617  N   LEU A 582     -26.113-102.402 -37.763  1.00 41.81           N
ATOM   2618  CA  LEU A 582     -25.103-102.706 -36.759  1.00 41.81           C
ATOM   2619  C   LEU A 582     -23.875-101.819 -36.904  1.00 41.81           C
ATOM   2620  O   LEU A 582     -23.276-101.426 -35.899  1.00 41.81           O
ATOM   2621  CB  LEU A 582     -24.702-104.175 -36.841  1.00 41.81           C
ATOM   2622  CG  LEU A 582     -25.523-105.083 -35.934  1.00 41.81           C
ATOM   2623  CD1 LEU A 582     -25.047-106.514 -36.038  1.00 41.81           C
ATOM   2624  CD2 LEU A 582     -25.430-104.588 -34.509  1.00 41.81           C
ATOM   2625  N   LEU A 583     -23.485-101.506 -38.138  1.00 42.96           N
ATOM   2626  CA  LEU A 583     -22.410-100.547 -38.359  1.00 42.96           C
ATOM   2627  C   LEU A 583     -22.791 -99.171 -37.834  1.00 42.96           C
ATOM   2628  O   LEU A 583     -21.998 -98.509 -37.158  1.00 42.96           O
ATOM   2629  CB  LEU A 583     -22.076-100.473 -39.846  1.00 42.96           C
ATOM   2630  CG  LEU A 583     -21.122 -99.344 -40.220  1.00 42.96           C
ATOM   2631  CD1 LEU A 583     -19.751 -99.600 -39.650  1.00 42.96           C
ATOM   2632  CD2 LEU A 583     -21.065 -99.163 -41.717  1.00 42.96           C
ATOM   2633  N   GLU A 584     -24.009 -98.722 -38.144  1.00 44.87           N
ATOM   2634  CA  GLU A 584     -24.447 -97.397 -37.722  1.00 44.87           C
ATOM   2635  C   GLU A 584     -24.437 -97.270 -36.207  1.00 44.87           C
ATOM   2636  O   GLU A 584     -24.278 -96.169 -35.670  1.00 44.87           O
ATOM   2637  CB  GLU A 584     -25.842 -97.118 -38.280  1.00 44.87           C
ATOM   2638  CG  GLU A 584     -26.335 -95.694 -38.104  1.00 44.87           C
ATOM   2639  CD  GLU A 584     -27.765 -95.513 -38.585  1.00 44.87           C
ATOM   2640  OE1 GLU A 584     -28.266 -96.401 -39.306  1.00 44.87           O
ATOM   2641  OE2 GLU A 584     -28.383 -94.477 -38.264  1.00 44.87           O
ATOM   2642  N   LEU A 585     -24.607 -98.385 -35.496  1.00 40.70           N
ATOM   2643  CA  LEU A 585     -24.569 -98.349 -34.041  1.00 40.70           C
ATOM   2644  C   LEU A 585     -23.158 -98.487 -33.493  1.00 40.70           C
ATOM   2645  O   LEU A 585     -22.833 -97.844 -32.490  1.00 40.70           O
ATOM   2646  CB  LEU A 585     -25.454 -99.448 -33.461  1.00 40.70           C
ATOM   2647  CG  LEU A 585     -25.479 -99.552 -31.939  1.00 40.70           C
ATOM   2648  CD1 LEU A 585     -25.876 -98.228 -31.329  1.00 40.70           C
ATOM   2649  CD2 LEU A 585     -26.422-100.647 -31.492  1.00 40.70           C
ATOM   2650  N   ALA A 586     -22.313 -99.304 -34.126  1.00 38.94           N
ATOM   2651  CA  ALA A 586     -20.973 -99.530 -33.596  1.00 38.94           C
ATOM   2652  C   ALA A 586     -20.154 -98.250 -33.587  1.00 38.94           C
ATOM   2653  O   ALA A 586     -19.239 -98.100 -32.774  1.00 38.94           O
ATOM   2654  CB  ALA A 586     -20.262-100.612 -34.402  1.00 38.94           C
ATOM   2655  N   LEU A 587     -20.467 -97.315 -34.482  1.00 39.06           N
ATOM   2656  CA  LEU A 587     -19.750 -96.047 -34.496  1.00 39.06           C
ATOM   2657  C   LEU A 587     -20.077 -95.215 -33.266  1.00 39.06           C
ATOM   2658  O   LEU A 587     -19.203 -94.940 -32.438  1.00 39.06           O
ATOM   2659  CB  LEU A 587     -20.085 -95.266 -35.762  1.00 39.06           C
ATOM   2660  CG  LEU A 587     -19.519 -95.802 -37.064  1.00 39.06           C
ATOM   2661  CD1 LEU A 587     -20.295 -95.243 -38.231  1.00 39.06           C
ATOM   2662  CD2 LEU A 587     -18.066 -95.428 -37.165  1.00 39.06           C
ATOM   2663  N   ARG A 588     -21.342 -94.824 -33.121  1.00 48.03           N
ATOM   2664  CA  ARG A 588     -21.700 -93.818 -32.127  1.00 48.03           C
ATOM   2665  C   ARG A 588     -21.461 -94.316 -30.712  1.00 48.03           C
ATOM   2666  O   ARG A 588     -21.287 -93.514 -29.791  1.00 48.03           O
ATOM   2667  CB  ARG A 588     -23.153 -93.402 -32.320  1.00 48.03           C
ATOM   2668  CG  ARG A 588     -23.356 -92.578 -33.566  1.00 48.03           C
ATOM   2669  CD  ARG A 588     -24.804 -92.541 -33.983  1.00 48.03           C
ATOM   2670  NE  ARG A 588     -24.973 -91.847 -35.254  1.00 48.03           N
ATOM   2671  CZ  ARG A 588     -24.680 -92.372 -36.438  1.00 48.03           C
ATOM   2672  NH1 ARG A 588     -24.204 -93.606 -36.522  1.00 48.03           N
ATOM   2673  NH2 ARG A 588     -24.869 -91.666 -37.543  1.00 48.03           N
ATOM   2674  N   MET A 589     -21.448 -95.632 -30.511  1.00 54.57           N
ATOM   2675  CA  MET A 589     -21.133 -96.153 -29.190  1.00 54.57           C
ATOM   2676  C   MET A 589     -19.644 -96.068 -28.882  1.00 54.57           C
ATOM   2677  O   MET A 589     -19.273 -95.897 -27.716  1.00 54.57           O
ATOM   2678  CB  MET A 589     -21.620 -97.595 -29.063  1.00 54.57           C
ATOM   2679  CG  MET A 589     -21.509 -98.161 -27.662  1.00 54.57           C
ATOM   2680  SD  MET A 589     -23.036 -97.983 -26.725  1.00 54.57           S
ATOM   2681  CE  MET A 589     -23.956 -99.398 -27.312  1.00 54.57           C
ATOM   2682  N   SER A 590     -18.788 -96.169 -29.895  1.00 49.22           N
ATOM   2683  CA  SER A 590     -17.346 -96.167 -29.696  1.00 49.22           C
ATOM   2684  C   SER A 590     -16.836 -94.732 -29.626  1.00 49.22           C
ATOM   2685  O   SER A 590     -17.605 -93.778 -29.483  1.00 49.22           O
ATOM   2686  CB  SER A 590     -16.662 -96.948 -30.809  1.00 49.22           C
ATOM   2687  OG  SER A 590     -16.382 -96.097 -31.904  1.00 49.22           O
ATOM   2688  N   THR A 591     -15.519 -94.559 -29.719  1.00 52.93           N
ATOM   2689  CA  THR A 591     -14.908 -93.240 -29.675  1.00 52.93           C
ATOM   2690  C   THR A 591     -14.831 -92.575 -31.040  1.00 52.93           C
ATOM   2691  O   THR A 591     -14.317 -91.458 -31.139  1.00 52.93           O
ATOM   2692  CB  THR A 591     -13.505 -93.317 -29.078  1.00 52.93           C
ATOM   2693  OG1 THR A 591     -13.068 -91.995 -28.741  1.00 52.93           O
ATOM   2694  CG2 THR A 591     -12.542 -93.893 -30.086  1.00 52.93           C
ATOM   2695  N   ALA A 592     -15.316 -93.229 -32.091  1.00 50.55           N
ATOM   2696  CA  ALA A 592     -15.354 -92.614 -33.409  1.00 50.55           C
ATOM   2697  C   ALA A 592     -16.512 -91.649 -33.564  1.00 50.55           C
ATOM   2698  O   ALA A 592     -16.760 -91.174 -34.674  1.00 50.55           O
ATOM   2699  CB  ALA A 592     -15.430 -93.689 -34.492  1.00 50.55           C
ATOM   2700  N   ASN A 593     -17.219 -91.352 -32.472  1.00 55.22           N
ATOM   2701  CA  ASN A 593     -18.370 -90.463 -32.544  1.00 55.22           C
ATOM   2702  C   ASN A 593     -17.964 -89.047 -32.926  1.00 55.22           C
ATOM   2703  O   ASN A 593     -18.722 -88.348 -33.608  1.00 55.22           O
ATOM   2704  CB  ASN A 593     -19.106 -90.460 -31.208  1.00 55.22           C
ATOM   2705  CG  ASN A 593     -20.416 -89.716 -31.272  1.00 55.22           C
ATOM   2706  OD1 ASN A 593     -21.014 -89.584 -32.336  1.00 55.22           O
ATOM   2707  ND2 ASN A 593     -20.872 -89.224 -30.128  1.00 55.22           N
ATOM   2708  N   THR A 594     -16.780 -88.608 -32.505  1.00 63.87           N
ATOM   2709  CA  THR A 594     -16.308 -87.254 -32.800  1.00 63.87           C
ATOM   2710  C   THR A 594     -15.670 -87.232 -34.188  1.00 63.87           C
ATOM   2711  O   THR A 594     -14.451 -87.193 -34.359  1.00 63.87           O
ATOM   2712  CB  THR A 594     -15.336 -86.782 -31.727  1.00 63.87           C
ATOM   2713  OG1 THR A 594     -14.036 -87.322 -31.995  1.00 63.87           O
ATOM   2714  CG2 THR A 594     -15.795 -87.245 -30.357  1.00 63.87           C
ATOM   2715  N   ASP A 595     -16.536 -87.261 -35.193  1.00 59.63           N
ATOM   2716  CA  ASP A 595     -16.110 -87.249 -36.584  1.00 59.63           C
ATOM   2717  C   ASP A 595     -17.186 -86.595 -37.437  1.00 59.63           C
ATOM   2718  O   ASP A 595     -18.344 -87.028 -37.417  1.00 59.63           O
ATOM   2719  CB  ASP A 595     -15.822 -88.666 -37.076  1.00 59.63           C
ATOM   2720  CG  ASP A 595     -15.159 -88.688 -38.436  1.00 59.63           C
ATOM   2721  OD1 ASP A 595     -15.770 -88.198 -39.406  1.00 59.63           O
ATOM   2722  OD2 ASP A 595     -14.025 -89.196 -38.535  1.00 59.63           O
ATOM   2723  N   PRO A 596     -16.852 -85.546 -38.183  1.00 55.55           N
ATOM   2724  CA  PRO A 596     -17.870 -84.897 -39.019  1.00 55.55           C
ATOM   2725  C   PRO A 596     -18.353 -85.754 -40.174  1.00 55.55           C
ATOM   2726  O   PRO A 596     -19.483 -85.566 -40.640  1.00 55.55           O
ATOM   2727  CB  PRO A 596     -17.155 -83.635 -39.524  1.00 55.55           C
ATOM   2728  CG  PRO A 596     -16.032 -83.417 -38.558  1.00 55.55           C
ATOM   2729  CD  PRO A 596     -15.595 -84.783 -38.143  1.00 55.55           C
ATOM   2730  N   PHE A 597     -17.542 -86.692 -40.652  1.00 50.48           N
ATOM   2731  CA  PHE A 597     -17.825 -87.407 -41.887  1.00 50.48           C
ATOM   2732  C   PHE A 597     -18.210 -88.862 -41.663  1.00 50.48           C
ATOM   2733  O   PHE A 597     -18.146 -89.657 -42.606  1.00 50.48           O
ATOM   2734  CB  PHE A 597     -16.617 -87.338 -42.823  1.00 50.48           C
ATOM   2735  CG  PHE A 597     -16.228 -85.941 -43.212  1.00 50.48           C
ATOM   2736  CD1 PHE A 597     -15.499 -85.141 -42.352  1.00 50.48           C
ATOM   2737  CD2 PHE A 597     -16.582 -85.435 -44.447  1.00 50.48           C
ATOM   2738  CE1 PHE A 597     -15.142 -83.863 -42.713  1.00 50.48           C
ATOM   2739  CE2 PHE A 597     -16.227 -84.157 -44.810  1.00 50.48           C
ATOM   2740  CZ  PHE A 597     -15.504 -83.372 -43.946  1.00 50.48           C
ATOM   2741  N   LYS A 598     -18.617 -89.232 -40.451  1.00 51.81           N
ATOM   2742  CA  LYS A 598     -18.879 -90.637 -40.166  1.00 51.81           C
ATOM   2743  C   LYS A 598     -20.103 -91.166 -40.896  1.00 51.81           C
ATOM   2744  O   LYS A 598     -20.302 -92.382 -40.943  1.00 51.81           O
ATOM   2745  CB  LYS A 598     -19.050 -90.851 -38.665  1.00 51.81           C
ATOM   2746  CG  LYS A 598     -20.268 -90.175 -38.085  1.00 51.81           C
ATOM   2747  CD  LYS A 598     -20.363 -90.429 -36.601  1.00 51.81           C
ATOM   2748  CE  LYS A 598     -21.515 -89.662 -35.994  1.00 51.81           C
ATOM   2749  NZ  LYS A 598     -21.345 -88.200 -36.185  1.00 51.81           N
ATOM   2750  N   ASP A 599     -20.924 -90.292 -41.469  1.00 60.82           N
ATOM   2751  CA  ASP A 599     -22.149 -90.715 -42.129  1.00 60.82           C
ATOM   2752  C   ASP A 599     -21.923 -91.180 -43.555  1.00 60.82           C
ATOM   2753  O   ASP A 599     -22.882 -91.234 -44.331  1.00 60.82           O
ATOM   2754  CB  ASP A 599     -23.176 -89.582 -42.113  1.00 60.82           C
ATOM   2755  CG  ASP A 599     -24.029 -89.587 -40.861  1.00 60.82           C
ATOM   2756  OD1 ASP A 599     -24.736 -90.590 -40.627  1.00 60.82           O
ATOM   2757  OD2 ASP A 599     -23.992 -88.590 -40.112  1.00 60.82           O
ATOM   2758  N   ASP A 600     -20.690 -91.520 -43.927  1.00 53.41           N
ATOM   2759  CA  ASP A 600     -20.376 -91.896 -45.298  1.00 53.41           C
ATOM   2760  C   ASP A 600     -19.831 -93.316 -45.403  1.00 53.41           C
ATOM   2761  O   ASP A 600     -19.119 -93.629 -46.359  1.00 53.41           O
ATOM   2762  CB  ASP A 600     -19.382 -90.903 -45.901  1.00 53.41           C
ATOM   2763  CG  ASP A 600     -20.065 -89.736 -46.582  1.00 53.41           C
ATOM   2764  OD1 ASP A 600     -20.856 -89.974 -47.514  1.00 53.41           O
ATOM   2765  OD2 ASP A 600     -19.816 -88.582 -46.180  1.00 53.41           O
ATOM   2766  N   LEU A 601     -20.145 -94.179 -44.444  1.00 44.19           N
ATOM   2767  CA  LEU A 601     -19.701 -95.566 -44.479  1.00 44.19           C
ATOM   2768  C   LEU A 601     -20.852 -96.464 -44.907  1.00 44.19           C
ATOM   2769  O   LEU A 601     -21.903 -96.487 -44.257  1.00 44.19           O
ATOM   2770  CB  LEU A 601     -19.171 -95.999 -43.117  1.00 44.19           C
ATOM   2771  CG  LEU A 601     -17.725 -95.623 -42.833  1.00 44.19           C
ATOM   2772  CD1 LEU A 601     -17.238 -96.375 -41.621  1.00 44.19           C
ATOM   2773  CD2 LEU A 601     -16.864 -95.936 -44.028  1.00 44.19           C
ATOM   2774  N   LYS A 602     -20.653 -97.205 -45.988  1.00 45.53           N
ATOM   2775  CA  LYS A 602     -21.659 -98.121 -46.495  1.00 45.53           C
ATOM   2776  C   LYS A 602     -21.068 -99.516 -46.600  1.00 45.53           C
ATOM   2777  O   LYS A 602     -19.886 -99.685 -46.911  1.00 45.53           O
ATOM   2778  CB  LYS A 602     -22.188 -97.677 -47.862  1.00 45.53           C
ATOM   2779  CG  LYS A 602     -22.579 -96.213 -47.934  1.00 45.53           C
ATOM   2780  CD  LYS A 602     -23.693 -95.895 -46.954  1.00 45.53           C
ATOM   2781  CE  LYS A 602     -24.118 -94.438 -47.051  1.00 45.53           C
ATOM   2782  NZ  LYS A 602     -25.196 -94.100 -46.079  1.00 45.53           N
ATOM   2783  N   ILE A 603     -21.897-100.512 -46.333  1.00 50.25           N
ATOM   2784  CA  ILE A 603     -21.485-101.903 -46.455  1.00 50.25           C
ATOM   2785  C   ILE A 603     -21.585-102.324 -47.912  1.00 50.25           C
ATOM   2786  O   ILE A 603     -22.543-101.976 -48.610  1.00 50.25           O
ATOM   2787  CB  ILE A 603     -22.352-102.798 -45.556  1.00 50.25           C
ATOM   2788  CG1 ILE A 603     -22.369-102.252 -44.134  1.00 50.25           C
ATOM   2789  CG2 ILE A 603     -21.826-104.212 -45.559  1.00 50.25           C
ATOM   2790  CD1 ILE A 603     -21.022-102.237 -43.488  1.00 50.25           C
ATOM   2791  N   ASP A 604     -20.593-103.077 -48.377  1.00 53.23           N
ATOM   2792  CA  ASP A 604     -20.545-103.526 -49.765  1.00 53.23           C
ATOM   2793  C   ASP A 604     -20.027-104.957 -49.783  1.00 53.23           C
ATOM   2794  O   ASP A 604     -18.815-105.179 -49.709  1.00 53.23           O
ATOM   2795  CB  ASP A 604     -19.655-102.614 -50.608  1.00 53.23           C
ATOM   2796  CG  ASP A 604     -20.180-102.427 -52.012  1.00 53.23           C
ATOM   2797  OD1 ASP A 604     -20.614-103.423 -52.625  1.00 53.23           O
ATOM   2798  OD2 ASP A 604     -20.157-101.281 -52.506  1.00 53.23           O
ATOM   2799  N   LEU A 605     -20.936-105.919 -49.890  1.00 51.22           N
ATOM   2800  CA  LEU A 605     -20.571-107.331 -49.888  1.00 51.22           C
ATOM   2801  C   LEU A 605     -20.045-107.701 -51.269  1.00 51.22           C
ATOM   2802  O   LEU A 605     -20.818-107.823 -52.224  1.00 51.22           O
ATOM   2803  CB  LEU A 605     -21.765-108.196 -49.497  1.00 51.22           C
ATOM   2804  CG  LEU A 605     -22.143-108.189 -48.015  1.00 51.22           C
ATOM   2805  CD1 LEU A 605     -23.086-107.048 -47.705  1.00 51.22           C
ATOM   2806  CD2 LEU A 605     -22.770-109.507 -47.624  1.00 51.22           C
ATOM   2807  N   MET A 606     -18.735-107.884 -51.372  1.00 62.53           N
ATOM   2808  CA  MET A 606     -18.119-108.166 -52.658  1.00 62.53           C
ATOM   2809  C   MET A 606     -18.440-109.592 -53.100  1.00 62.53           C
ATOM   2810  O   MET A 606     -18.674-110.464 -52.263  1.00 62.53           O
ATOM   2811  CB  MET A 606     -16.607-107.974 -52.576  1.00 62.53           C
ATOM   2812  CG  MET A 606     -16.189-106.644 -51.985  1.00 62.53           C
ATOM   2813  SD  MET A 606     -16.550-105.260 -53.076  1.00 62.53           S
ATOM   2814  CE  MET A 606     -15.936-105.888 -54.636  1.00 62.53           C
ATOM   2815  N   PRO A 607     -18.464-109.857 -54.409  1.00 74.58           N
ATOM   2816  CA  PRO A 607     -18.735-111.232 -54.857  1.00 74.58           C
ATOM   2817  C   PRO A 607     -17.581-112.184 -54.616  1.00 74.58           C
ATOM   2818  O   PRO A 607     -17.797-113.297 -54.122  1.00 74.58           O
ATOM   2819  CB  PRO A 607     -19.020-111.053 -56.354  1.00 74.58           C
ATOM   2820  CG  PRO A 607     -18.262-109.834 -56.731  1.00 74.58           C
ATOM   2821  CD  PRO A 607     -18.321-108.923 -55.538  1.00 74.58           C
ATOM   2822  N   HIS A 608     -16.360-111.785 -54.947  1.00 81.39           N
ATOM   2823  CA  HIS A 608     -15.217-112.679 -54.862  1.00 81.39           C
ATOM   2824  C   HIS A 608     -14.310-112.280 -53.709  1.00 81.39           C
ATOM   2825  O   HIS A 608     -14.070-111.096 -53.462  1.00 81.39           O
ATOM   2826  CB  HIS A 608     -14.426-112.660 -56.169  1.00 81.39           C
ATOM   2827  CG  HIS A 608     -15.270-112.860 -57.390  1.00 81.39           C
ATOM   2828  ND1 HIS A 608     -14.800-112.625 -58.663  1.00 81.39           N
ATOM   2829  CD2 HIS A 608     -16.550-113.278 -57.532  1.00 81.39           C
ATOM   2830  CE1 HIS A 608     -15.755-112.884 -59.537  1.00 81.39           C
ATOM   2831  NE2 HIS A 608     -16.828-113.282 -58.877  1.00 81.39           N
ATOM   2832  N   ASP A 609     -13.791-113.284 -53.008  1.00 68.86           N
ATOM   2833  CA  ASP A 609     -12.937-113.028 -51.860  1.00 68.86           C
ATOM   2834  C   ASP A 609     -11.568-112.538 -52.318  1.00 68.86           C
ATOM   2835  O   ASP A 609     -11.314-112.324 -53.507  1.00 68.86           O
ATOM   2836  CB  ASP A 609     -12.816-114.280 -50.997  1.00 68.86           C
ATOM   2837  CG  ASP A 609     -12.445-115.510 -51.797  1.00 68.86           C
ATOM   2838  OD1 ASP A 609     -11.632-115.395 -52.737  1.00 68.86           O
ATOM   2839  OD2 ASP A 609     -12.966-116.598 -51.484  1.00 68.86           O
ATOM   2840  N   LEU A 610     -10.663-112.358 -51.358  1.00 58.13           N
ATOM   2841  CA  LEU A 610      -9.306-111.906 -51.652  1.00 58.13           C
ATOM   2842  C   LEU A 610      -8.554-113.069 -52.291  1.00 58.13           C
ATOM   2843  O   LEU A 610      -7.896-113.875 -51.628  1.00 58.13           O
ATOM   2844  CB  LEU A 610      -8.622-111.407 -50.390  1.00 58.13           C
ATOM   2845  CG  LEU A 610      -7.582-110.318 -50.609  1.00 58.13           C
ATOM   2846  CD1 LEU A 610      -8.150-109.238 -51.502  1.00 58.13           C
ATOM   2847  CD2 LEU A 610      -7.158-109.741 -49.281  1.00 58.13           C
ATOM   2848  N   ILE A 611      -8.671-113.155 -53.614  1.00 51.32           N
ATOM   2849  CA  ILE A 611      -8.091-114.250 -54.379  1.00 51.32           C
ATOM   2850  C   ILE A 611      -6.577-114.299 -54.208  1.00 51.32           C
ATOM   2851  O   ILE A 611      -6.062-115.084 -53.412  1.00 51.32           O
ATOM   2852  CB  ILE A 611      -8.464-114.132 -55.869  1.00 51.32           C
ATOM   2853  N   SER A 639     -19.044-118.696 -47.796  1.00 71.12           N
ATOM   2854  CA  SER A 639     -18.416-117.385 -47.709  1.00 71.12           C
ATOM   2855  C   SER A 639     -18.882-116.636 -46.464  1.00 71.12           C
ATOM   2856  O   SER A 639     -18.487-116.964 -45.346  1.00 71.12           O
ATOM   2857  CB  SER A 639     -18.717-116.562 -48.962  1.00 71.12           C
ATOM   2858  OG  SER A 639     -18.344-117.266 -50.133  1.00 71.12           O
ATOM   2859  N   GLY A 640     -19.716-115.627 -46.668  1.00 71.85           N
ATOM   2860  CA  GLY A 640     -20.264-114.854 -45.558  1.00 71.85           C
ATOM   2861  C   GLY A 640     -19.343-113.847 -44.911  1.00 71.85           C
ATOM   2862  O   GLY A 640     -19.648-112.651 -44.891  1.00 71.85           O
ATOM   2863  N   LEU A 641     -18.215-114.301 -44.372  1.00 56.99           N
ATOM   2864  CA  LEU A 641     -17.297-113.415 -43.670  1.00 56.99           C
ATOM   2865  C   LEU A 641     -16.201-112.871 -44.576  1.00 56.99           C
ATOM   2866  O   LEU A 641     -15.821-111.704 -44.454  1.00 56.99           O
ATOM   2867  CB  LEU A 641     -16.667-114.148 -42.487  1.00 56.99           C
ATOM   2868  CG  LEU A 641     -15.493-113.424 -41.843  1.00 56.99           C
ATOM   2869  CD1 LEU A 641     -15.958-112.130 -41.216  1.00 56.99           C
ATOM   2870  CD2 LEU A 641     -14.842-114.316 -40.810  1.00 56.99           C
ATOM   2871  N   GLU A 642     -15.691-113.692 -45.485  1.00 63.69           N
ATOM   2872  CA  GLU A 642     -14.621-113.287 -46.385  1.00 63.69           C
ATOM   2873  C   GLU A 642     -15.123-112.473 -47.569  1.00 63.69           C
ATOM   2874  O   GLU A 642     -14.405-112.355 -48.568  1.00 63.69           O
ATOM   2875  CB  GLU A 642     -13.866-114.521 -46.879  1.00 63.69           C
ATOM   2876  CG  GLU A 642     -14.773-115.611 -47.410  1.00 63.69           C
ATOM   2877  CD  GLU A 642     -14.171-116.990 -47.255  1.00 63.69           C
ATOM   2878  OE1 GLU A 642     -13.137-117.110 -46.566  1.00 63.69           O
ATOM   2879  OE2 GLU A 642     -14.732-117.954 -47.817  1.00 63.69           O
ATOM   2880  N   ALA A 643     -16.328-111.920 -47.483  1.00 51.42           N
ATOM   2881  CA  ALA A 643     -16.899-111.074 -48.519  1.00 51.42           C
ATOM   2882  C   ALA A 643     -17.543-109.844 -47.903  1.00 51.42           C
ATOM   2883  O   ALA A 643     -18.658-109.459 -48.258  1.00 51.42           O
ATOM   2884  CB  ALA A 643     -17.906-111.845 -49.364  1.00 51.42           C
ATOM   2885  N   PHE A 644     -16.848-109.207 -46.963  1.00 46.05           N
ATOM   2886  CA  PHE A 644     -17.334-108.013 -46.286  1.00 46.05           C
ATOM   2887  C   PHE A 644     -16.290-106.912 -46.378  1.00 46.05           C
ATOM   2888  O   PHE A 644     -15.111-107.151 -46.106  1.00 46.05           O
ATOM   2889  CB  PHE A 644     -17.652-108.306 -44.824  1.00 46.05           C
ATOM   2890  CG  PHE A 644     -17.848-107.079 -43.996  1.00 46.05           C
ATOM   2891  CD1 PHE A 644     -18.982-106.310 -44.137  1.00 46.05           C
ATOM   2892  CD2 PHE A 644     -16.898-106.696 -43.074  1.00 46.05           C
ATOM   2893  CE1 PHE A 644     -19.163-105.181 -43.376  1.00 46.05           C
ATOM   2894  CE2 PHE A 644     -17.075-105.567 -42.307  1.00 46.05           C
ATOM   2895  CZ  PHE A 644     -18.211-104.807 -42.458  1.00 46.05           C
ATOM   2896  N   SER A 645     -16.727-105.708 -46.740  1.00 37.58           N
ATOM   2897  CA  SER A 645     -15.815-104.586 -46.894  1.00 37.58           C
ATOM   2898  C   SER A 645     -16.614-103.295 -46.952  1.00 37.58           C
ATOM   2899  O   SER A 645     -17.685-103.251 -47.558  1.00 37.58           O
ATOM   2900  CB  SER A 645     -14.971-104.733 -48.157  1.00 37.58           C
ATOM   2901  OG  SER A 645     -15.807-104.909 -49.283  1.00 37.58           O
ATOM   2902  N   PHE A 646     -16.083-102.248 -46.324  1.00 40.70           N
ATOM   2903  CA  PHE A 646     -16.756-100.960 -46.309  1.00 40.70           C
ATOM   2904  C   PHE A 646     -16.762-100.337 -47.700  1.00 40.70           C
ATOM   2905  O   PHE A 646     -16.021-100.741 -48.600  1.00 40.70           O
ATOM   2906  CB  PHE A 646     -16.075-100.009 -45.327  1.00 40.70           C
ATOM   2907  CG  PHE A 646     -16.094-100.484 -43.905  1.00 40.70           C
ATOM   2908  CD1 PHE A 646     -17.268-100.492 -43.187  1.00 40.70           C
ATOM   2909  CD2 PHE A 646     -14.938-100.914 -43.286  1.00 40.70           C
ATOM   2910  CE1 PHE A 646     -17.295-100.924 -41.885  1.00 40.70           C
ATOM   2911  CE2 PHE A 646     -14.961-101.343 -41.978  1.00 40.70           C
ATOM   2912  CZ  PHE A 646     -16.142-101.350 -41.281  1.00 40.70           C
ATOM   2913  N   ASP A 647     -17.618 -99.335 -47.870  1.00 43.64           N
ATOM   2914  CA  ASP A 647     -17.656 -98.539 -49.087  1.00 43.64           C
ATOM   2915  C   ASP A 647     -17.888 -97.087 -48.710  1.00 43.64           C
ATOM   2916  O   ASP A 647     -18.582 -96.797 -47.733  1.00 43.64           O
ATOM   2917  CB  ASP A 647     -18.746 -99.024 -50.037  1.00 43.64           C
ATOM   2918  CG  ASP A 647     -18.769 -98.254 -51.334  1.00 43.64           C
ATOM   2919  OD1 ASP A 647     -17.827 -97.476 -51.583  1.00 43.64           O
ATOM   2920  OD2 ASP A 647     -19.736 -98.431 -52.105  1.00 43.64           O
ATOM   2921  N   TYR A 648     -17.325 -96.179 -49.493  1.00 44.43           N
ATOM   2922  CA  TYR A 648     -17.251 -94.779 -49.110  1.00 44.43           C
ATOM   2923  C   TYR A 648     -17.640 -93.927 -50.308  1.00 44.43           C
ATOM   2924  O   TYR A 648     -17.217 -94.207 -51.434  1.00 44.43           O
ATOM   2925  CB  TYR A 648     -15.837 -94.459 -48.635  1.00 44.43           C
ATOM   2926  CG  TYR A 648     -15.678 -93.214 -47.804  1.00 44.43           C
ATOM   2927  CD1 TYR A 648     -16.070 -93.199 -46.485  1.00 44.43           C
ATOM   2928  CD2 TYR A 648     -15.085 -92.078 -48.322  1.00 44.43           C
ATOM   2929  CE1 TYR A 648     -15.911 -92.082 -45.713  1.00 44.43           C
ATOM   2930  CE2 TYR A 648     -14.916 -90.953 -47.549  1.00 44.43           C
ATOM   2931  CZ  TYR A 648     -15.334 -90.961 -46.243  1.00 44.43           C
ATOM   2932  OH  TYR A 648     -15.176 -89.850 -45.455  1.00 44.43           O
ATOM   2933  N   ILE A 649     -18.441 -92.891 -50.072  1.00 50.24           N
ATOM   2934  CA  ILE A 649     -18.992 -92.062 -51.138  1.00 50.24           C
ATOM   2935  C   ILE A 649     -18.637 -90.603 -50.894  1.00 50.24           C
ATOM   2936  O   ILE A 649     -18.785 -90.093 -49.778  1.00 50.24           O
ATOM   2937  CB  ILE A 649     -20.515 -92.242 -51.248  1.00 50.24           C
ATOM   2938  CG1 ILE A 649     -21.174 -92.078 -49.881  1.00 50.24           C
ATOM   2939  CG2 ILE A 649     -20.835 -93.601 -51.839  1.00 50.24           C
ATOM   2940  CD1 ILE A 649     -22.677 -92.019 -49.945  1.00 50.24           C
ATOM   2941  N   VAL A 650     -18.187 -89.922 -51.950  1.00 43.40           N
ATOM   2942  CA  VAL A 650     -17.754 -88.534 -51.854  1.00 43.40           C
ATOM   2943  C   VAL A 650     -18.386 -87.720 -52.976  1.00 43.40           C
ATOM   2944  O   VAL A 650     -18.832 -88.251 -53.994  1.00 43.40           O
ATOM   2945  CB  VAL A 650     -16.219 -88.409 -51.898  1.00 43.40           C
ATOM   2946  CG1 VAL A 650     -15.605 -88.825 -50.558  1.00 43.40           C
ATOM   2947  CG2 VAL A 650     -15.674 -89.250 -53.017  1.00 43.40           C
ATOM   2948  N   LYS A 651     -18.404 -86.405 -52.778  1.00 48.85           N
ATOM   2949  CA  LYS A 651     -19.066 -85.499 -53.706  1.00 48.85           C
ATOM   2950  C   LYS A 651     -18.183 -85.265 -54.928  1.00 48.85           C
ATOM   2951  O   LYS A 651     -17.156 -85.920 -55.112  1.00 48.85           O
ATOM   2952  CB  LYS A 651     -19.417 -84.196 -53.002  1.00 48.85           C
ATOM   2953  CG  LYS A 651     -20.290 -84.390 -51.780  1.00 48.85           C
ATOM   2954  CD  LYS A 651     -21.490 -85.268 -52.083  1.00 48.85           C
ATOM   2955  CE  LYS A 651     -22.282 -85.560 -50.822  1.00 48.85           C
ATOM   2956  NZ  LYS A 651     -23.391 -86.518 -51.089  1.00 48.85           N
ATOM   2957  N   TRP A 652     -18.580 -84.308 -55.786  1.00 52.61           N
ATOM   2958  CA  TRP A 652     -17.832 -84.072 -57.021  1.00 52.61           C
ATOM   2959  C   TRP A 652     -16.421 -83.553 -56.770  1.00 52.61           C
ATOM   2960  O   TRP A 652     -15.460 -84.182 -57.244  1.00 52.61           O
ATOM   2961  CB  TRP A 652     -18.613 -83.132 -57.943  1.00 52.61           C
ATOM   2962  CG  TRP A 652     -17.743 -82.470 -58.990  1.00 52.61           C
ATOM   2963  CD1 TRP A 652     -16.995 -81.339 -58.841  1.00 52.61           C
ATOM   2964  CD2 TRP A 652     -17.536 -82.905 -60.337  1.00 52.61           C
ATOM   2965  NE1 TRP A 652     -16.335 -81.048 -60.003  1.00 52.61           N
ATOM   2966  CE2 TRP A 652     -16.653 -81.993 -60.942  1.00 52.61           C
ATOM   2967  CE3 TRP A 652     -18.018 -83.977 -61.095  1.00 52.61           C
ATOM   2968  CZ2 TRP A 652     -16.236 -82.118 -62.265  1.00 52.61           C
ATOM   2969  CZ3 TRP A 652     -17.604 -84.101 -62.412  1.00 52.61           C
ATOM   2970  CH2 TRP A 652     -16.723 -83.176 -62.983  1.00 52.61           C
ATOM   2971  N   PRO A 653     -16.216 -82.429 -56.075  1.00 44.98           N
ATOM   2972  CA  PRO A 653     -14.882 -81.805 -56.103  1.00 44.98           C
ATOM   2973  C   PRO A 653     -13.804 -82.667 -55.485  1.00 44.98           C
ATOM   2974  O   PRO A 653     -12.663 -82.659 -55.962  1.00 44.98           O
ATOM   2975  CB  PRO A 653     -15.081 -80.506 -55.309  1.00 44.98           C
ATOM   2976  CG  PRO A 653     -16.563 -80.363 -55.132  1.00 44.98           C
ATOM   2977  CD  PRO A 653     -17.104 -81.740 -55.126  1.00 44.98           C
ATOM   2978  N   LEU A 654     -14.135 -83.417 -54.440  1.00 36.17           N
ATOM   2979  CA  LEU A 654     -13.178 -84.321 -53.826  1.00 36.17           C
ATOM   2980  C   LEU A 654     -13.098 -85.653 -54.547  1.00 36.17           C
ATOM   2981  O   LEU A 654     -12.229 -86.464 -54.219  1.00 36.17           O
ATOM   2982  CB  LEU A 654     -13.546 -84.546 -52.363  1.00 36.17           C
ATOM   2983  CG  LEU A 654     -13.550 -83.282 -51.514  1.00 36.17           C
ATOM   2984  CD1 LEU A 654     -14.057 -83.579 -50.120  1.00 36.17           C
ATOM   2985  CD2 LEU A 654     -12.154 -82.712 -51.465  1.00 36.17           C
ATOM   2986  N   SER A 655     -13.976 -85.902 -55.518  1.00 33.80           N
ATOM   2987  CA  SER A 655     -13.944 -87.173 -56.227  1.00 33.80           C
ATOM   2988  C   SER A 655     -12.788 -87.271 -57.204  1.00 33.80           C
ATOM   2989  O   SER A 655     -12.343 -88.385 -57.495  1.00 33.80           O
ATOM   2990  CB  SER A 655     -15.251 -87.404 -56.976  1.00 33.80           C
ATOM   2991  OG  SER A 655     -15.069 -88.331 -58.029  1.00 33.80           O
ATOM   2992  N   LEU A 656     -12.295 -86.145 -57.720  1.00 33.93           N
ATOM   2993  CA  LEU A 656     -11.189 -86.195 -58.668  1.00 33.93           C
ATOM   2994  C   LEU A 656      -9.944 -86.797 -58.034  1.00 33.93           C
ATOM   2995  O   LEU A 656      -9.091 -87.349 -58.736  1.00 33.93           O
ATOM   2996  CB  LEU A 656     -10.894 -84.798 -59.207  1.00 33.93           C
ATOM   2997  CG  LEU A 656     -11.608 -84.400 -60.502  1.00 33.93           C
ATOM   2998  CD1 LEU A 656     -13.072 -84.095 -60.259  1.00 33.93           C
ATOM   2999  CD2 LEU A 656     -10.912 -83.217 -61.151  1.00 33.93           C
ATOM   3000  N   ILE A 657      -9.821 -86.703 -56.712  1.00 32.65           N
ATOM   3001  CA  ILE A 657      -8.645 -87.233 -56.027  1.00 32.65           C
ATOM   3002  C   ILE A 657      -8.852 -88.695 -55.654  1.00 32.65           C
ATOM   3003  O   ILE A 657      -8.047 -89.563 -56.003  1.00 32.65           O
ATOM   3004  CB  ILE A 657      -8.313 -86.383 -54.792  1.00 32.65           C
ATOM   3005  CG1 ILE A 657      -8.194 -84.911 -55.178  1.00 32.65           C
ATOM   3006  CG2 ILE A 657      -7.031 -86.859 -54.165  1.00 32.65           C
ATOM   3007  CD1 ILE A 657      -7.270 -84.663 -56.335  1.00 32.65           C
ATOM   3008  N   ILE A 658      -9.929 -88.984 -54.932  1.00 33.58           N
ATOM   3009  CA  ILE A 658     -10.254 -90.335 -54.493  1.00 33.58           C
ATOM   3010  C   ILE A 658     -11.426 -90.840 -55.326  1.00 33.58           C
ATOM   3011  O   ILE A 658     -12.590 -90.553 -55.029  1.00 33.58           O
ATOM   3012  CB  ILE A 658     -10.559 -90.378 -52.989  1.00 33.58           C
ATOM   3013  CG1 ILE A 658     -11.412 -89.187 -52.568  1.00 33.58           C
ATOM   3014  CG2 ILE A 658      -9.279 -90.368 -52.190  1.00 33.58           C
ATOM   3015  CD1 ILE A 658     -11.810 -89.228 -51.121  1.00 33.58           C
ATOM   3016  N   ASN A 659     -11.124 -91.607 -56.369  1.00 35.31           N
ATOM   3017  CA  ASN A 659     -12.121 -92.100 -57.303  1.00 35.31           C
ATOM   3018  C   ASN A 659     -12.221 -93.610 -57.185  1.00 35.31           C
ATOM   3019  O   ASN A 659     -11.514 -94.240 -56.396  1.00 35.31           O
ATOM   3020  CB  ASN A 659     -11.780 -91.703 -58.743  1.00 35.31           C
ATOM   3021  CG  ASN A 659     -10.351 -92.030 -59.112  1.00 35.31           C
ATOM   3022  OD1 ASN A 659      -9.703 -92.848 -58.464  1.00 35.31           O
ATOM   3023  ND2 ASN A 659      -9.847 -91.387 -60.155  1.00 35.31           N
ATOM   3024  N   ARG A 660     -13.100 -94.198 -57.997  1.00 38.42           N
ATOM   3025  CA  ARG A 660     -13.295 -95.642 -57.941  1.00 38.42           C
ATOM   3026  C   ARG A 660     -12.033 -96.398 -58.326  1.00 38.42           C
ATOM   3027  O   ARG A 660     -11.853 -97.550 -57.919  1.00 38.42           O
ATOM   3028  CB  ARG A 660     -14.448 -96.057 -58.850  1.00 38.42           C
ATOM   3029  CG  ARG A 660     -15.794 -95.559 -58.380  1.00 38.42           C
ATOM   3030  CD  ARG A 660     -16.072 -95.991 -56.955  1.00 38.42           C
ATOM   3031  NE  ARG A 660     -15.983 -97.436 -56.797  1.00 38.42           N
ATOM   3032  CZ  ARG A 660     -16.428 -98.095 -55.735  1.00 38.42           C
ATOM   3033  NH1 ARG A 660     -16.308 -99.412 -55.672  1.00 38.42           N
ATOM   3034  NH2 ARG A 660     -16.998 -97.434 -54.739  1.00 38.42           N
ATOM   3035  N   LYS A 661     -11.149 -95.777 -59.104  1.00 43.38           N
ATOM   3036  CA  LYS A 661      -9.904 -96.452 -59.449  1.00 43.38           C
ATOM   3037  C   LYS A 661      -8.971 -96.516 -58.250  1.00 43.38           C
ATOM   3038  O   LYS A 661      -8.235 -97.494 -58.083  1.00 43.38           O
ATOM   3039  CB  LYS A 661      -9.227 -95.743 -60.620  1.00 43.38           C
ATOM   3040  CG  LYS A 661      -7.959 -96.427 -61.098  1.00 43.38           C
ATOM   3041  CD  LYS A 661      -7.393 -95.744 -62.330  1.00 43.38           C
ATOM   3042  CE  LYS A 661      -7.128 -94.273 -62.075  1.00 43.38           C
ATOM   3043  NZ  LYS A 661      -6.155 -94.071 -60.966  1.00 43.38           N
ATOM   3044  N   ALA A 662      -8.989 -95.488 -57.404  1.00 37.29           N
ATOM   3045  CA  ALA A 662      -8.118 -95.412 -56.240  1.00 37.29           C
ATOM   3046  C   ALA A 662      -8.878 -95.587 -54.934  1.00 37.29           C
ATOM   3047  O   ALA A 662      -8.423 -95.112 -53.890  1.00 37.29           O
ATOM   3048  CB  ALA A 662      -7.356 -94.088 -56.229  1.00 37.29           C
ATOM   3049  N   LEU A 663     -10.038 -96.234 -54.971  1.00 34.91           N
ATOM   3050  CA  LEU A 663     -10.748 -96.605 -53.758  1.00 34.91           C
ATOM   3051  C   LEU A 663     -10.869 -98.104 -53.574  1.00 34.91           C
ATOM   3052  O   LEU A 663     -10.863 -98.572 -52.438  1.00 34.91           O
ATOM   3053  CB  LEU A 663     -12.151 -95.992 -53.740  1.00 34.91           C
ATOM   3054  CG  LEU A 663     -12.842 -96.020 -52.382  1.00 34.91           C
ATOM   3055  CD1 LEU A 663     -12.049 -95.196 -51.402  1.00 34.91           C
ATOM   3056  CD2 LEU A 663     -14.247 -95.486 -52.494  1.00 34.91           C
ATOM   3057  N   THR A 664     -10.978 -98.869 -54.662  1.00 41.30           N
ATOM   3058  CA  THR A 664     -10.874-100.314 -54.535  1.00 41.30           C
ATOM   3059  C   THR A 664      -9.514-100.728 -53.999  1.00 41.30           C
ATOM   3060  O   THR A 664      -9.406-101.768 -53.345  1.00 41.30           O
ATOM   3061  CB  THR A 664     -11.119-101.002 -55.876  1.00 41.30           C
ATOM   3062  OG1 THR A 664      -9.952-100.870 -56.695  1.00 41.30           O
ATOM   3063  CG2 THR A 664     -12.300-100.382 -56.582  1.00 41.30           C
ATOM   3064  N   ARG A 665      -8.476 -99.933 -54.258  1.00 42.31           N
ATOM   3065  CA  ARG A 665      -7.178-100.214 -53.659  1.00 42.31           C
ATOM   3066  C   ARG A 665      -7.229-100.031 -52.150  1.00 42.31           C
ATOM   3067  O   ARG A 665      -6.663-100.836 -51.405  1.00 42.31           O
ATOM   3068  CB  ARG A 665      -6.113 -99.322 -54.286  1.00 42.31           C
ATOM   3069  CG  ARG A 665      -5.856 -99.624 -55.747  1.00 42.31           C
ATOM   3070  CD  ARG A 665      -5.118 -98.487 -56.410  1.00 42.31           C
ATOM   3071  NE  ARG A 665      -4.080 -98.969 -57.308  1.00 42.31           N
ATOM   3072  CZ  ARG A 665      -3.246 -98.175 -57.966  1.00 42.31           C
ATOM   3073  NH1 ARG A 665      -3.334 -96.861 -57.825  1.00 42.31           N
ATOM   3074  NH2 ARG A 665      -2.324 -98.693 -58.763  1.00 42.31           N
ATOM   3075  N   TYR A 666      -7.907 -98.982 -51.681  1.00 40.90           N
ATOM   3076  CA  TYR A 666      -8.187 -98.880 -50.253  1.00 40.90           C
ATOM   3077  C   TYR A 666      -9.021-100.057 -49.778  1.00 40.90           C
ATOM   3078  O   TYR A 666      -8.972-100.420 -48.599  1.00 40.90           O
ATOM   3079  CB  TYR A 666      -8.923 -97.583 -49.948  1.00 40.90           C
ATOM   3080  CG  TYR A 666      -8.051 -96.374 -49.753  1.00 40.90           C
ATOM   3081  CD1 TYR A 666      -7.548 -96.056 -48.507  1.00 40.90           C
ATOM   3082  CD2 TYR A 666      -7.761 -95.535 -50.807  1.00 40.90           C
ATOM   3083  CE1 TYR A 666      -6.765 -94.947 -48.323  1.00 40.90           C
ATOM   3084  CE2 TYR A 666      -6.981 -94.423 -50.634  1.00 40.90           C
ATOM   3085  CZ  TYR A 666      -6.485 -94.134 -49.391  1.00 40.90           C
ATOM   3086  OH  TYR A 666      -5.703 -93.020 -49.225  1.00 40.90           O
ATOM   3087  N   GLN A 667      -9.803-100.648 -50.672  1.00 41.46           N
ATOM   3088  CA  GLN A 667     -10.668-101.765 -50.334  1.00 41.46           C
ATOM   3089  C   GLN A 667      -9.991-103.107 -50.557  1.00 41.46           C
ATOM   3090  O   GLN A 667     -10.526-104.136 -50.133  1.00 41.46           O
ATOM   3091  CB  GLN A 667     -11.958-101.667 -51.151  1.00 41.46           C
ATOM   3092  CG  GLN A 667     -13.087-102.549 -50.690  1.00 41.46           C
ATOM   3093  CD  GLN A 667     -14.379-102.228 -51.404  1.00 41.46           C
ATOM   3094  OE1 GLN A 667     -14.432-101.322 -52.231  1.00 41.46           O
ATOM   3095  NE2 GLN A 667     -15.428-102.973 -51.089  1.00 41.46           N
ATOM   3096  N   MET A 668      -8.827-103.124 -51.202  1.00 53.16           N
ATOM   3097  CA  MET A 668      -8.042-104.344 -51.304  1.00 53.16           C
ATOM   3098  C   MET A 668      -7.137-104.535 -50.099  1.00 53.16           C
ATOM   3099  O   MET A 668      -7.025-105.650 -49.583  1.00 53.16           O
ATOM   3100  CB  MET A 668      -7.203-104.336 -52.581  1.00 53.16           C
ATOM   3101  CG  MET A 668      -7.865-105.021 -53.760  1.00 53.16           C
ATOM   3102  SD  MET A 668      -7.134-104.562 -55.341  1.00 53.16           S
ATOM   3103  CE  MET A 668      -5.421-104.991 -55.064  1.00 53.16           C
ATOM   3104  N   LEU A 669      -6.490-103.470 -49.633  1.00 36.40           N
ATOM   3105  CA  LEU A 669      -5.612-103.547 -48.475  1.00 36.40           C
ATOM   3106  C   LEU A 669      -6.354-103.344 -47.162  1.00 36.40           C
ATOM   3107  O   LEU A 669      -5.714-103.166 -46.123  1.00 36.40           O
ATOM   3108  CB  LEU A 669      -4.466-102.538 -48.601  1.00 36.40           C
ATOM   3109  CG  LEU A 669      -4.761-101.041 -48.669  1.00 36.40           C
ATOM   3110  CD1 LEU A 669      -4.678-100.410 -47.295  1.00 36.40           C
ATOM   3111  CD2 LEU A 669      -3.801-100.356 -49.624  1.00 36.40           C
ATOM   3112  N   PHE A 670      -7.683-103.349 -47.185  1.00 45.77           N
ATOM   3113  CA  PHE A 670      -8.448-103.431 -45.952  1.00 45.77           C
ATOM   3114  C   PHE A 670      -8.803-104.875 -45.629  1.00 45.77           C
ATOM   3115  O   PHE A 670      -8.556-105.343 -44.515  1.00 45.77           O
ATOM   3116  CB  PHE A 670      -9.722-102.592 -46.053  1.00 45.77           C
ATOM   3117  CG  PHE A 670     -10.766-102.945 -45.034  1.00 45.77           C
ATOM   3118  CD1 PHE A 670     -10.740-102.379 -43.778  1.00 45.77           C
ATOM   3119  CD2 PHE A 670     -11.782-103.828 -45.336  1.00 45.77           C
ATOM   3120  CE1 PHE A 670     -11.697-102.693 -42.849  1.00 45.77           C
ATOM   3121  CE2 PHE A 670     -12.731-104.141 -44.406  1.00 45.77           C
ATOM   3122  CZ  PHE A 670     -12.690-103.575 -43.162  1.00 45.77           C
ATOM   3123  N   ARG A 671      -9.383-105.588 -46.595  1.00 40.97           N
ATOM   3124  CA  ARG A 671      -9.735-106.984 -46.371  1.00 40.97           C
ATOM   3125  C   ARG A 671      -8.515-107.809 -45.993  1.00 40.97           C
ATOM   3126  O   ARG A 671      -8.621-108.731 -45.180  1.00 40.97           O
ATOM   3127  CB  ARG A 671     -10.411-107.557 -47.615  1.00 40.97           C
ATOM   3128  CG  ARG A 671     -11.491-106.661 -48.175  1.00 40.97           C
ATOM   3129  CD  ARG A 671     -11.959-107.126 -49.533  1.00 40.97           C
ATOM   3130  NE  ARG A 671     -12.608-108.428 -49.470  1.00 40.97           N
ATOM   3131  CZ  ARG A 671     -13.267-108.977 -50.481  1.00 40.97           C
ATOM   3132  NH1 ARG A 671     -13.826-110.165 -50.339  1.00 40.97           N
ATOM   3133  NH2 ARG A 671     -13.371-108.332 -51.631  1.00 40.97           N
ATOM   3134  N   HIS A 672      -7.348-107.479 -46.547  1.00 46.62           N
ATOM   3135  CA  HIS A 672      -6.130-108.167 -46.149  1.00 46.62           C
ATOM   3136  C   HIS A 672      -5.749-107.861 -44.710  1.00 46.62           C
ATOM   3137  O   HIS A 672      -4.954-108.598 -44.120  1.00 46.62           O
ATOM   3138  CB  HIS A 672      -4.979-107.795 -47.080  1.00 46.62           C
ATOM   3139  CG  HIS A 672      -3.749-108.620 -46.873  1.00 46.62           C
ATOM   3140  ND1 HIS A 672      -2.881-108.410 -45.824  1.00 46.62           N
ATOM   3141  CD2 HIS A 672      -3.249-109.663 -47.573  1.00 46.62           C
ATOM   3142  CE1 HIS A 672      -1.895-109.284 -45.891  1.00 46.62           C
ATOM   3143  NE2 HIS A 672      -2.094-110.058 -46.942  1.00 46.62           N
ATOM   3144  N   MET A 673      -6.284-106.787 -44.138  1.00 48.32           N
ATOM   3145  CA  MET A 673      -6.049-106.479 -42.739  1.00 48.32           C
ATOM   3146  C   MET A 673      -7.251-106.769 -41.857  1.00 48.32           C
ATOM   3147  O   MET A 673      -7.132-106.700 -40.631  1.00 48.32           O
ATOM   3148  CB  MET A 673      -5.639-105.016 -42.579  1.00 48.32           C
ATOM   3149  CG  MET A 673      -4.325-104.702 -43.251  1.00 48.32           C
ATOM   3150  SD  MET A 673      -3.583-103.213 -42.588  1.00 48.32           S
ATOM   3151  CE  MET A 673      -5.030-102.174 -42.467  1.00 48.32           C
ATOM   3152  N   PHE A 674      -8.405-107.064 -42.447  1.00 46.64           N
ATOM   3153  CA  PHE A 674      -9.510-107.612 -41.679  1.00 46.64           C
ATOM   3154  C   PHE A 674      -9.389-109.115 -41.518  1.00 46.64           C
ATOM   3155  O   PHE A 674      -9.939-109.674 -40.568  1.00 46.64           O
ATOM   3156  CB  PHE A 674     -10.838-107.272 -42.350  1.00 46.64           C
ATOM   3157  CG  PHE A 674     -12.041-107.560 -41.507  1.00 46.64           C
ATOM   3158  CD1 PHE A 674     -12.495-106.630 -40.594  1.00 46.64           C
ATOM   3159  CD2 PHE A 674     -12.726-108.749 -41.640  1.00 46.64           C
ATOM   3160  CE1 PHE A 674     -13.603-106.883 -39.823  1.00 46.64           C
ATOM   3161  CE2 PHE A 674     -13.835-109.008 -40.872  1.00 46.64           C
ATOM   3162  CZ  PHE A 674     -14.275-108.073 -39.959  1.00 46.64           C
ATOM   3163  N   TYR A 675      -8.675-109.774 -42.431  1.00 58.22           N
ATOM   3164  CA  TYR A 675      -8.492-111.215 -42.336  1.00 58.22           C
ATOM   3165  C   TYR A 675      -7.508-111.567 -41.230  1.00 58.22           C
ATOM   3166  O   TYR A 675      -7.781-112.429 -40.390  1.00 58.22           O
ATOM   3167  CB  TYR A 675      -8.024-111.765 -43.679  1.00 58.22           C
ATOM   3168  CG  TYR A 675      -8.238-113.246 -43.838  1.00 58.22           C
ATOM   3169  CD1 TYR A 675      -9.491-113.806 -43.650  1.00 58.22           C
ATOM   3170  CD2 TYR A 675      -7.192-114.080 -44.197  1.00 58.22           C
ATOM   3171  CE1 TYR A 675      -9.693-115.161 -43.799  1.00 58.22           C
ATOM   3172  CE2 TYR A 675      -7.384-115.436 -44.350  1.00 58.22           C
ATOM   3173  CZ  TYR A 675      -8.637-115.970 -44.150  1.00 58.22           C
ATOM   3174  OH  TYR A 675      -8.835-117.322 -44.302  1.00 58.22           O
ATOM   3175  N   CYS A 676      -6.347-110.909 -41.213  1.00 53.34           N
ATOM   3176  CA  CYS A 676      -5.410-111.110 -40.116  1.00 53.34           C
ATOM   3177  C   CYS A 676      -5.969-110.618 -38.790  1.00 53.34           C
ATOM   3178  O   CYS A 676      -5.618-111.168 -37.745  1.00 53.34           O
ATOM   3179  CB  CYS A 676      -4.086-110.408 -40.410  1.00 53.34           C
ATOM   3180  SG  CYS A 676      -3.477-110.631 -42.089  1.00 53.34           S
ATOM   3181  N   LYS A 677      -6.826-109.598 -38.807  1.00 50.69           N
ATOM   3182  CA  LYS A 677      -7.426-109.127 -37.567  1.00 50.69           C
ATOM   3183  C   LYS A 677      -8.510-110.069 -37.073  1.00 50.69           C
ATOM   3184  O   LYS A 677      -8.795-110.105 -35.873  1.00 50.69           O
ATOM   3185  CB  LYS A 677      -8.004-107.726 -37.758  1.00 50.69           C
ATOM   3186  CG  LYS A 677      -8.344-107.003 -36.470  1.00 50.69           C
ATOM   3187  CD  LYS A 677      -7.103-106.727 -35.650  1.00 50.69           C
ATOM   3188  CE  LYS A 677      -7.444-105.999 -34.361  1.00 50.69           C
ATOM   3189  NZ  LYS A 677      -7.957-104.632 -34.631  1.00 50.69           N
ATOM   3190  N   HIS A 678      -9.124-110.832 -37.974  1.00 55.96           N
ATOM   3191  CA  HIS A 678     -10.187-111.738 -37.560  1.00 55.96           C
ATOM   3192  C   HIS A 678      -9.624-113.011 -36.949  1.00 55.96           C
ATOM   3193  O   HIS A 678     -10.133-113.493 -35.932  1.00 55.96           O
ATOM   3194  CB  HIS A 678     -11.086-112.069 -38.745  1.00 55.96           C
ATOM   3195  CG  HIS A 678     -11.783-113.384 -38.621  1.00 55.96           C
ATOM   3196  ND1 HIS A 678     -11.414-114.490 -39.353  1.00 55.96           N
ATOM   3197  CD2 HIS A 678     -12.816-113.777 -37.842  1.00 55.96           C
ATOM   3198  CE1 HIS A 678     -12.196-115.507 -39.034  1.00 55.96           C
ATOM   3199  NE2 HIS A 678     -13.055-115.099 -38.119  1.00 55.96           N
ATOM   3200  N   VAL A 679      -8.580-113.575 -37.555  1.00 54.80           N
ATOM   3201  CA  VAL A 679      -8.045-114.847 -37.080  1.00 54.80           C
ATOM   3202  C   VAL A 679      -7.405-114.679 -35.708  1.00 54.80           C
ATOM   3203  O   VAL A 679      -7.615-115.497 -34.807  1.00 54.80           O
ATOM   3204  CB  VAL A 679      -7.068-115.447 -38.105  1.00 54.80           C
ATOM   3205  CG1 VAL A 679      -7.742-115.577 -39.451  1.00 54.80           C
ATOM   3206  CG2 VAL A 679      -5.842-114.587 -38.253  1.00 54.80           C
ATOM   3207  N   GLU A 680      -6.640-113.611 -35.517  1.00 56.23           N
ATOM   3208  CA  GLU A 680      -6.005-113.500 -34.213  1.00 56.23           C
ATOM   3209  C   GLU A 680      -6.931-112.956 -33.176  1.00 56.23           C
ATOM   3210  O   GLU A 680      -6.531-112.817 -32.018  1.00 56.23           O
ATOM   3211  CB  GLU A 680      -4.749-112.635 -34.302  1.00 56.23           C
ATOM   3212  CG  GLU A 680      -5.000-111.152 -34.388  1.00 56.23           C
ATOM   3213  CD  GLU A 680      -4.893-110.488 -33.035  1.00 56.23           C
ATOM   3214  OE1 GLU A 680      -4.299-111.103 -32.127  1.00 56.23           O
ATOM   3215  OE2 GLU A 680      -5.392-109.357 -32.877  1.00 56.23           O
ATOM   3216  N   ARG A 681      -8.167-112.633 -33.554  1.00 63.15           N
ATOM   3217  CA  ARG A 681      -9.173-112.281 -32.563  1.00 63.15           C
ATOM   3218  C   ARG A 681      -9.806-113.528 -31.966  1.00 63.15           C
ATOM   3219  O   ARG A 681     -10.240-113.516 -30.809  1.00 63.15           O
ATOM   3220  CB  ARG A 681     -10.243-111.385 -33.183  1.00 63.15           C
ATOM   3221  CG  ARG A 681     -11.157-110.722 -32.170  1.00 63.15           C
ATOM   3222  CD  ARG A 681     -12.332-110.045 -32.845  1.00 63.15           C
ATOM   3223  NE  ARG A 681     -13.232-109.428 -31.875  1.00 63.15           N
ATOM   3224  CZ  ARG A 681     -14.205-110.075 -31.243  1.00 63.15           C
ATOM   3225  NH1 ARG A 681     -14.405-111.365 -31.477  1.00 63.15           N
ATOM   3226  NH2 ARG A 681     -14.978-109.436 -30.378  1.00 63.15           N
ATOM   3227  N   GLN A 682      -9.863-114.588 -32.777  1.00 60.48           N
ATOM   3228  CA  GLN A 682     -10.433-115.892 -32.347  1.00 60.48           C
ATOM   3229  C   GLN A 682      -9.298-116.768 -31.804  1.00 60.48           C
ATOM   3230  O   GLN A 682      -9.476-117.355 -30.718  1.00 60.48           O
ATOM   3231  CB  GLN A 682     -11.177-116.562 -33.507  1.00 60.48           C
ATOM   3232  CG  GLN A 682     -10.421-116.543 -34.829  1.00 60.48           C
ATOM   3233  CD  GLN A 682     -11.147-117.309 -35.910  1.00 60.48           C
ATOM   3234  OE1 GLN A 682     -12.346-117.562 -35.821  1.00 60.48           O
ATOM   3235  NE2 GLN A 682     -10.415-117.685 -36.947  1.00 60.48           N
ATOM   3236  N   LEU A 683      -8.164-116.814 -32.513  1.00 61.81           N
ATOM   3237  CA  LEU A 683      -7.032-117.615 -32.066  1.00 61.81           C
ATOM   3238  C   LEU A 683      -6.591-117.184 -30.678  1.00 61.81           C
ATOM   3239  O   LEU A 683      -6.058-117.985 -29.905  1.00 61.81           O
ATOM   3240  CB  LEU A 683      -5.880-117.499 -33.060  1.00 61.81           C
ATOM   3241  CG  LEU A 683      -4.620-118.286 -32.731  1.00 61.81           C
ATOM   3242  CD1 LEU A 683      -4.971-119.738 -32.518  1.00 61.81           C
ATOM   3243  CD2 LEU A 683      -3.608-118.143 -33.848  1.00 61.81           C
ATOM   3244  N   CYS A 684      -6.813-115.916 -30.344  1.00 67.42           N
ATOM   3245  CA  CYS A 684      -6.639-115.449 -28.982  1.00 67.42           C
ATOM   3246  C   CYS A 684      -7.836-115.794 -28.108  1.00 67.42           C
ATOM   3247  O   CYS A 684      -7.715-115.775 -26.880  1.00 67.42           O
ATOM   3248  CB  CYS A 684      -6.394-113.940 -28.999  1.00 67.42           C
ATOM   3249  SG  CYS A 684      -6.449-113.101 -27.415  1.00 67.42           S
ATOM   3250  N   SER A 685      -8.978-116.132 -28.710  1.00 68.43           N
ATOM   3251  CA  SER A 685     -10.165-116.460 -27.927  1.00 68.43           C
ATOM   3252  C   SER A 685     -10.110-117.879 -27.383  1.00 68.43           C
ATOM   3253  O   SER A 685     -10.656-118.154 -26.311  1.00 68.43           O
ATOM   3254  CB  SER A 685     -11.421-116.272 -28.771  1.00 68.43           C
ATOM   3255  OG  SER A 685     -11.714-117.449 -29.502  1.00 68.43           O
ATOM   3256  N   VAL A 686      -9.463-118.800 -28.105  1.00 73.20           N
ATOM   3257  CA  VAL A 686      -9.314-120.155 -27.588  1.00 73.20           C
ATOM   3258  C   VAL A 686      -8.437-120.170 -26.349  1.00 73.20           C
ATOM   3259  O   VAL A 686      -8.429-121.156 -25.606  1.00 73.20           O
ATOM   3260  CB  VAL A 686      -8.737-121.098 -28.659  1.00 73.20           C
ATOM   3261  CG1 VAL A 686      -9.533-120.993 -29.946  1.00 73.20           C
ATOM   3262  CG2 VAL A 686      -7.274-120.800 -28.900  1.00 73.20           C
ATOM   3263  N   TRP A 687      -7.701-119.086 -26.103  1.00 75.16           N
ATOM   3264  CA  TRP A 687      -6.820-119.025 -24.948  1.00 75.16           C
ATOM   3265  C   TRP A 687      -7.599-119.023 -23.640  1.00 75.16           C
ATOM   3266  O   TRP A 687      -7.081-119.472 -22.614  1.00 75.16           O
ATOM   3267  CB  TRP A 687      -5.934-117.784 -25.045  1.00 75.16           C
ATOM   3268  CG  TRP A 687      -5.037-117.583 -23.879  1.00 75.16           C
ATOM   3269  CD1 TRP A 687      -3.751-118.005 -23.756  1.00 75.16           C
ATOM   3270  CD2 TRP A 687      -5.355-116.902 -22.663  1.00 75.16           C
ATOM   3271  NE1 TRP A 687      -3.246-117.629 -22.537  1.00 75.16           N
ATOM   3272  CE2 TRP A 687      -4.214-116.952 -21.847  1.00 75.16           C
ATOM   3273  CE3 TRP A 687      -6.498-116.257 -22.187  1.00 75.16           C
ATOM   3274  CZ2 TRP A 687      -4.180-116.382 -20.580  1.00 75.16           C
ATOM   3275  CZ3 TRP A 687      -6.463-115.693 -20.932  1.00 75.16           C
ATOM   3276  CH2 TRP A 687      -5.312-115.759 -20.142  1.00 75.16           C
ATOM   3277  N   ILE A 688      -8.836-118.531 -23.650  1.00 75.86           N
ATOM   3278  CA  ILE A 688      -9.603-118.419 -22.414  1.00 75.86           C
ATOM   3279  C   ILE A 688     -10.435-119.679 -22.213  1.00 75.86           C
ATOM   3280  O   ILE A 688     -10.828-120.003 -21.087  1.00 75.86           O
ATOM   3281  CB  ILE A 688     -10.480-117.154 -22.410  1.00 75.86           C
ATOM   3282  CG1 ILE A 688     -11.099-116.936 -21.029  1.00 75.86           C
ATOM   3283  CG2 ILE A 688     -11.572-117.252 -23.451  1.00 75.86           C
ATOM   3284  CD1 ILE A 688     -10.108-117.042 -19.892  1.00 75.86           C
ATOM   3285  N   SER A 689     -10.696-120.408 -23.297  1.00 82.96           N
ATOM   3286  CA  SER A 689     -11.452-121.648 -23.170  1.00 82.96           C
ATOM   3287  C   SER A 689     -10.644-122.715 -22.442  1.00 82.96           C
ATOM   3288  O   SER A 689     -11.191-123.468 -21.627  1.00 82.96           O
ATOM   3289  CB  SER A 689     -11.882-122.147 -24.548  1.00 82.96           C
ATOM   3290  OG  SER A 689     -10.815-122.057 -25.473  1.00 82.96           O
ATOM   3291  N   ASN A 690      -9.340-122.794 -22.715  1.00 85.40           N
ATOM   3292  CA  ASN A 690      -8.521-123.827 -22.093  1.00 85.40           C
ATOM   3293  C   ASN A 690      -8.119-123.448 -20.674  1.00 85.40           C
ATOM   3294  O   ASN A 690      -7.780-124.322 -19.865  1.00 85.40           O
ATOM   3295  CB  ASN A 690      -7.295-124.120 -22.965  1.00 85.40           C
ATOM   3296  CG  ASN A 690      -6.318-122.951 -23.044  1.00 85.40           C
ATOM   3297  OD1 ASN A 690      -6.206-122.137 -22.129  1.00 85.40           O
ATOM   3298  ND2 ASN A 690      -5.605-122.871 -24.162  1.00 85.40           N
ATOM   3299  N   LYS A 691      -8.139-122.157 -20.351  1.00 78.96           N
ATOM   3300  CA  LYS A 691      -7.805-121.720 -19.002  1.00 78.96           C
ATOM   3301  C   LYS A 691      -8.850-122.222 -18.016  1.00 78.96           C
ATOM   3302  O   LYS A 691      -9.968-121.702 -17.971  1.00 78.96           O
ATOM   3303  CB  LYS A 691      -7.699-120.197 -18.942  1.00 78.96           C
ATOM   3304  N   THR A 692      -8.496-123.231 -17.226  1.00 67.18           N
ATOM   3305  CA  THR A 692      -9.434-123.836 -16.288  1.00 67.18           C
ATOM   3306  C   THR A 692      -9.768-122.891 -15.140  1.00 67.18           C
ATOM   3307  O   THR A 692      -9.034-121.939 -14.876  1.00 67.18           O
ATOM   3308  CB  THR A 692      -8.882-125.150 -15.710  1.00 67.18           C
ATOM   3309  N   PHE A 704      -3.686-132.380 -24.658  1.00 97.39           N
ATOM   3310  CA  PHE A 704      -4.329-131.752 -23.509  1.00 97.39           C
ATOM   3311  C   PHE A 704      -3.397-130.730 -22.870  1.00 97.39           C
ATOM   3312  O   PHE A 704      -3.842-129.800 -22.199  1.00 97.39           O
ATOM   3313  CB  PHE A 704      -4.744-132.804 -22.478  1.00 97.39           C
ATOM   3314  CG  PHE A 704      -3.609-133.308 -21.632  1.00 97.39           C
ATOM   3315  CD1 PHE A 704      -2.666-134.174 -22.158  1.00 97.39           C
ATOM   3316  CD2 PHE A 704      -3.487-132.919 -20.308  1.00 97.39           C
ATOM   3317  CE1 PHE A 704      -1.621-134.640 -21.381  1.00 97.39           C
ATOM   3318  CE2 PHE A 704      -2.444-133.381 -19.527  1.00 97.39           C
ATOM   3319  CZ  PHE A 704      -1.511-134.241 -20.063  1.00 97.39           C
ATOM   3320  N   ALA A 705      -2.093-130.919 -23.079  1.00 92.42           N
ATOM   3321  CA  ALA A 705      -1.103-129.998 -22.542  1.00 92.42           C
ATOM   3322  C   ALA A 705       0.035-129.727 -23.519  1.00 92.42           C
ATOM   3323  O   ALA A 705       0.971-129.000 -23.167  1.00 92.42           O
ATOM   3324  CB  ALA A 705      -0.535-130.527 -21.222  1.00 92.42           C
ATOM   3325  N   GLY A 706      -0.015-130.280 -24.728  1.00 85.80           N
ATOM   3326  CA  GLY A 706       1.025-130.047 -25.710  1.00 85.80           C
ATOM   3327  C   GLY A 706       0.545-129.199 -26.868  1.00 85.80           C
ATOM   3328  O   GLY A 706       1.314-128.885 -27.782  1.00 85.80           O
ATOM   3329  N   ALA A 707      -0.732-128.822 -26.843  1.00 79.76           N
ATOM   3330  CA  ALA A 707      -1.280-127.936 -27.859  1.00 79.76           C
ATOM   3331  C   ALA A 707      -1.014-126.470 -27.561  1.00 79.76           C
ATOM   3332  O   ALA A 707      -1.163-125.637 -28.461  1.00 79.76           O
ATOM   3333  CB  ALA A 707      -2.784-128.163 -28.005  1.00 79.76           C
ATOM   3334  N   PHE A 708      -0.629-126.133 -26.329  1.00 77.00           N
ATOM   3335  CA  PHE A 708      -0.325-124.745 -26.005  1.00 77.00           C
ATOM   3336  C   PHE A 708       0.953-124.286 -26.694  1.00 77.00           C
ATOM   3337  O   PHE A 708       1.035-123.149 -27.166  1.00 77.00           O
ATOM   3338  CB  PHE A 708      -0.206-124.570 -24.494  1.00 77.00           C
ATOM   3339  CG  PHE A 708      -1.365-125.129 -23.728  1.00 77.00           C
ATOM   3340  CD1 PHE A 708      -2.660-124.790 -24.066  1.00 77.00           C
ATOM   3341  CD2 PHE A 708      -1.156-125.997 -22.673  1.00 77.00           C
ATOM   3342  CE1 PHE A 708      -3.725-125.304 -23.364  1.00 77.00           C
ATOM   3343  CE2 PHE A 708      -2.219-126.514 -21.966  1.00 77.00           C
ATOM   3344  CZ  PHE A 708      -3.505-126.167 -22.312  1.00 77.00           C
ATOM   3345  N   THR A 709       1.958-125.157 -26.759  1.00 76.25           N
ATOM   3346  CA  THR A 709       3.223-124.791 -27.384  1.00 76.25           C
ATOM   3347  C   THR A 709       3.103-124.593 -28.886  1.00 76.25           C
ATOM   3348  O   THR A 709       4.012-124.018 -29.493  1.00 76.25           O
ATOM   3349  CB  THR A 709       4.286-125.850 -27.098  1.00 76.25           C
ATOM   3350  OG1 THR A 709       5.562-125.372 -27.543  1.00 76.25           O
ATOM   3351  CG2 THR A 709       3.962-127.138 -27.830  1.00 76.25           C
ATOM   3352  N   LEU A 710       2.017-125.056 -29.502  1.00 65.76           N
ATOM   3353  CA  LEU A 710       1.739-124.728 -30.892  1.00 65.76           C
ATOM   3354  C   LEU A 710       0.976-123.421 -31.014  1.00 65.76           C
ATOM   3355  O   LEU A 710       1.249-122.623 -31.915  1.00 65.76           O
ATOM   3356  CB  LEU A 710       0.950-125.855 -31.557  1.00 65.76           C
ATOM   3357  CG  LEU A 710       0.487-125.611 -32.991  1.00 65.76           C
ATOM   3358  CD1 LEU A 710       0.704-126.850 -33.824  1.00 65.76           C
ATOM   3359  CD2 LEU A 710      -0.980-125.225 -33.016  1.00 65.76           C
ATOM   3360  N   ARG A 711       0.023-123.184 -30.110  1.00 69.95           N
ATOM   3361  CA  ARG A 711      -0.696-121.916 -30.114  1.00 69.95           C
ATOM   3362  C   ARG A 711       0.261-120.750 -29.927  1.00 69.95           C
ATOM   3363  O   ARG A 711       0.091-119.691 -30.541  1.00 69.95           O
ATOM   3364  CB  ARG A 711      -1.765-121.917 -29.024  1.00 69.95           C
ATOM   3365  CG  ARG A 711      -2.766-120.793 -29.145  1.00 69.95           C
ATOM   3366  CD  ARG A 711      -3.588-120.670 -27.884  1.00 69.95           C
ATOM   3367  NE  ARG A 711      -2.747-120.606 -26.696  1.00 69.95           N
ATOM   3368  CZ  ARG A 711      -2.147-119.501 -26.267  1.00 69.95           C
ATOM   3369  NH1 ARG A 711      -2.299-118.364 -26.929  1.00 69.95           N
ATOM   3370  NH2 ARG A 711      -1.399-119.531 -25.176  1.00 69.95           N
ATOM   3371  N   GLN A 712       1.284-120.930 -29.090  1.00 73.74           N
ATOM   3372  CA  GLN A 712       2.317-119.916 -28.938  1.00 73.74           C
ATOM   3373  C   GLN A 712       3.085-119.672 -30.227  1.00 73.74           C
ATOM   3374  O   GLN A 712       3.506-118.538 -30.472  1.00 73.74           O
ATOM   3375  CB  GLN A 712       3.286-120.324 -27.827  1.00 73.74           C
ATOM   3376  CG  GLN A 712       4.505-119.434 -27.694  1.00 73.74           C
ATOM   3377  CD  GLN A 712       4.173-118.081 -27.099  1.00 73.74           C
ATOM   3378  OE1 GLN A 712       3.063-117.858 -26.616  1.00 73.74           O
ATOM   3379  NE2 GLN A 712       5.138-117.170 -27.130  1.00 73.74           N
ATOM   3380  N   ARG A 713       3.256-120.693 -31.059  1.00 72.26           N
ATOM   3381  CA  ARG A 713       3.947-120.534 -32.329  1.00 72.26           C
ATOM   3382  C   ARG A 713       3.092-119.834 -33.374  1.00 72.26           C
ATOM   3383  O   ARG A 713       3.631-119.126 -34.232  1.00 72.26           O
ATOM   3384  CB  ARG A 713       4.386-121.900 -32.856  1.00 72.26           C
ATOM   3385  CG  ARG A 713       5.384-121.845 -33.994  1.00 72.26           C
ATOM   3386  CD  ARG A 713       5.846-123.239 -34.381  1.00 72.26           C
ATOM   3387  NE  ARG A 713       6.704-123.831 -33.360  1.00 72.26           N
ATOM   3388  CZ  ARG A 713       6.288-124.710 -32.456  1.00 72.26           C
ATOM   3389  NH1 ARG A 713       7.138-125.199 -31.564  1.00 72.26           N
ATOM   3390  NH2 ARG A 713       5.022-125.097 -32.438  1.00 72.26           N
ATOM   3391  N   MET A 714       1.774-120.013 -33.325  1.00 65.74           N
ATOM   3392  CA  MET A 714       0.889-119.366 -34.284  1.00 65.74           C
ATOM   3393  C   MET A 714       0.567-117.937 -33.888  1.00 65.74           C
ATOM   3394  O   MET A 714       0.687-117.025 -34.714  1.00 65.74           O
ATOM   3395  CB  MET A 714      -0.407-120.162 -34.431  1.00 65.74           C
ATOM   3396  CG  MET A 714      -0.334-121.273 -35.450  1.00 65.74           C
ATOM   3397  SD  MET A 714      -1.945-122.006 -35.774  1.00 65.74           S
ATOM   3398  CE  MET A 714      -1.485-123.312 -36.904  1.00 65.74           C
ATOM   3399  N   LEU A 715       0.167-117.718 -32.637  1.00 63.38           N
ATOM   3400  CA  LEU A 715      -0.182-116.371 -32.204  1.00 63.38           C
ATOM   3401  C   LEU A 715       1.005-115.427 -32.323  1.00 63.38           C
ATOM   3402  O   LEU A 715       0.840-114.256 -32.674  1.00 63.38           O
ATOM   3403  CB  LEU A 715      -0.702-116.396 -30.771  1.00 63.38           C
ATOM   3404  CG  LEU A 715      -1.291-115.075 -30.292  1.00 63.38           C
ATOM   3405  CD1 LEU A 715      -2.478-114.710 -31.148  1.00 63.38           C
ATOM   3406  CD2 LEU A 715      -1.694-115.178 -28.841  1.00 63.38           C
ATOM   3407  N   ASN A 716       2.210-115.919 -32.042  1.00 65.36           N
ATOM   3408  CA  ASN A 716       3.381-115.059 -32.141  1.00 65.36           C
ATOM   3409  C   ASN A 716       3.826-114.842 -33.576  1.00 65.36           C
ATOM   3410  O   ASN A 716       4.848-114.188 -33.804  1.00 65.36           O
ATOM   3411  CB  ASN A 716       4.530-115.640 -31.319  1.00 65.36           C
ATOM   3412  CG  ASN A 716       5.452-114.572 -30.773  1.00 65.36           C
ATOM   3413  OD1 ASN A 716       6.130-113.875 -31.524  1.00 65.36           O
ATOM   3414  ND2 ASN A 716       5.473-114.433 -29.454  1.00 65.36           N
ATOM   3415  N   PHE A 717       3.093-115.373 -34.549  1.00 61.81           N
ATOM   3416  CA  PHE A 717       3.361-115.102 -35.953  1.00 61.81           C
ATOM   3417  C   PHE A 717       2.412-114.059 -36.526  1.00 61.81           C
ATOM   3418  O   PHE A 717       2.837-113.199 -37.302  1.00 61.81           O
ATOM   3419  CB  PHE A 717       3.272-116.394 -36.770  1.00 61.81           C
ATOM   3420  CG  PHE A 717       2.861-116.180 -38.187  1.00 61.81           C
ATOM   3421  CD1 PHE A 717       3.759-115.695 -39.114  1.00 61.81           C
ATOM   3422  CD2 PHE A 717       1.574-116.464 -38.594  1.00 61.81           C
ATOM   3423  CE1 PHE A 717       3.383-115.496 -40.419  1.00 61.81           C
ATOM   3424  CE2 PHE A 717       1.194-116.265 -39.894  1.00 61.81           C
ATOM   3425  CZ  PHE A 717       2.099-115.784 -40.810  1.00 61.81           C
ATOM   3426  N   VAL A 718       1.130-114.119 -36.164  1.00 58.78           N
ATOM   3427  CA  VAL A 718       0.185-113.119 -36.649  1.00 58.78           C
ATOM   3428  C   VAL A 718       0.370-111.804 -35.908  1.00 58.78           C
ATOM   3429  O   VAL A 718       0.173-110.726 -36.476  1.00 58.78           O
ATOM   3430  CB  VAL A 718      -1.257-113.638 -36.534  1.00 58.78           C
ATOM   3431  CG1 VAL A 718      -1.497-114.716 -37.562  1.00 58.78           C
ATOM   3432  CG2 VAL A 718      -1.514-114.169 -35.147  1.00 58.78           C
ATOM   3433  N   GLN A 719       0.747-111.864 -34.634  1.00 61.74           N
ATOM   3434  CA  GLN A 719       1.131-110.652 -33.928  1.00 61.74           C
ATOM   3435  C   GLN A 719       2.404-110.038 -34.487  1.00 61.74           C
ATOM   3436  O   GLN A 719       2.633-108.844 -34.286  1.00 61.74           O
ATOM   3437  CB  GLN A 719       1.322-110.939 -32.440  1.00 61.74           C
ATOM   3438  CG  GLN A 719       0.041-111.155 -31.664  1.00 61.74           C
ATOM   3439  CD  GLN A 719      -0.615-109.859 -31.257  1.00 61.74           C
ATOM   3440  OE1 GLN A 719       0.060-108.890 -30.921  1.00 61.74           O
ATOM   3441  NE2 GLN A 719      -1.940-109.837 -31.270  1.00 61.74           N
ATOM   3442  N   ASN A 720       3.230-110.815 -35.181  1.00 60.78           N
ATOM   3443  CA  ASN A 720       4.452-110.314 -35.788  1.00 60.78           C
ATOM   3444  C   ASN A 720       4.264-109.905 -37.238  1.00 60.78           C
ATOM   3445  O   ASN A 720       5.148-109.258 -37.806  1.00 60.78           O
ATOM   3446  CB  ASN A 720       5.561-111.363 -35.693  1.00 60.78           C
ATOM   3447  CG  ASN A 720       6.285-111.321 -34.367  1.00 60.78           C
ATOM   3448  OD1 ASN A 720       6.605-110.249 -33.858  1.00 60.78           O
ATOM   3449  ND2 ASN A 720       6.545-112.492 -33.798  1.00 60.78           N
ATOM   3450  N   ILE A 721       3.144-110.265 -37.852  1.00 51.78           N
ATOM   3451  CA  ILE A 721       2.800-109.732 -39.163  1.00 51.78           C
ATOM   3452  C   ILE A 721       2.084-108.400 -39.036  1.00 51.78           C
ATOM   3453  O   ILE A 721       2.403-107.447 -39.749  1.00 51.78           O
ATOM   3454  CB  ILE A 721       1.954-110.751 -39.946  1.00 51.78           C
ATOM   3455  CG1 ILE A 721       2.814-111.939 -40.355  1.00 51.78           C
ATOM   3456  CG2 ILE A 721       1.340-110.108 -41.161  1.00 51.78           C
ATOM   3457  CD1 ILE A 721       3.943-111.566 -41.266  1.00 51.78           C
ATOM   3458  N   GLN A 722       1.123-108.309 -38.117  1.00 60.04           N
ATOM   3459  CA  GLN A 722       0.365-107.073 -37.967  1.00 60.04           C
ATOM   3460  C   GLN A 722       1.253-105.923 -37.512  1.00 60.04           C
ATOM   3461  O   GLN A 722       1.135-104.804 -38.023  1.00 60.04           O
ATOM   3462  CB  GLN A 722      -0.790-107.282 -36.993  1.00 60.04           C
ATOM   3463  CG  GLN A 722      -1.925-108.096 -37.564  1.00 60.04           C
ATOM   3464  CD  GLN A 722      -3.061-108.273 -36.590  1.00 60.04           C
ATOM   3465  OE1 GLN A 722      -2.899-108.089 -35.385  1.00 60.04           O
ATOM   3466  NE2 GLN A 722      -4.226-108.637 -37.105  1.00 60.04           N
ATOM   3467  N   TYR A 723       2.147-106.168 -36.555  1.00 59.54           N
ATOM   3468  CA  TYR A 723       3.037-105.098 -36.116  1.00 59.54           C
ATOM   3469  C   TYR A 723       3.949-104.654 -37.247  1.00 59.54           C
ATOM   3470  O   TYR A 723       4.397-103.502 -37.278  1.00 59.54           O
ATOM   3471  CB  TYR A 723       3.857-105.540 -34.906  1.00 59.54           C
ATOM   3472  CG  TYR A 723       3.199-105.230 -33.586  1.00 59.54           C
ATOM   3473  CD1 TYR A 723       3.045-103.925 -33.155  1.00 59.54           C
ATOM   3474  CD2 TYR A 723       2.714-106.243 -32.778  1.00 59.54           C
ATOM   3475  CE1 TYR A 723       2.434-103.641 -31.951  1.00 59.54           C
ATOM   3476  CE2 TYR A 723       2.106-105.971 -31.577  1.00 59.54           C
ATOM   3477  CZ  TYR A 723       1.966-104.669 -31.167  1.00 59.54           C
ATOM   3478  OH  TYR A 723       1.360-104.400 -29.965  1.00 59.54           O
ATOM   3479  N   TYR A 724       4.235-105.549 -38.190  1.00 57.30           N
ATOM   3480  CA  TYR A 724       5.007-105.154 -39.361  1.00 57.30           C
ATOM   3481  C   TYR A 724       4.133-104.436 -40.375  1.00 57.30           C
ATOM   3482  O   TYR A 724       4.613-103.581 -41.126  1.00 57.30           O
ATOM   3483  CB  TYR A 724       5.660-106.375 -40.003  1.00 57.30           C
ATOM   3484  CG  TYR A 724       6.052-106.153 -41.440  1.00 57.30           C
ATOM   3485  CD1 TYR A 724       7.087-105.296 -41.768  1.00 57.30           C
ATOM   3486  CD2 TYR A 724       5.379-106.789 -42.468  1.00 57.30           C
ATOM   3487  CE1 TYR A 724       7.449-105.085 -43.076  1.00 57.30           C
ATOM   3488  CE2 TYR A 724       5.734-106.586 -43.784  1.00 57.30           C
ATOM   3489  CZ  TYR A 724       6.770-105.731 -44.080  1.00 57.30           C
ATOM   3490  OH  TYR A 724       7.133-105.517 -45.388  1.00 57.30           O
ATOM   3491  N   MET A 725       2.846-104.766 -40.412  1.00 55.74           N
ATOM   3492  CA  MET A 725       1.971-104.194 -41.422  1.00 55.74           C
ATOM   3493  C   MET A 725       1.399-102.850 -41.003  1.00 55.74           C
ATOM   3494  O   MET A 725       0.937-102.097 -41.864  1.00 55.74           O
ATOM   3495  CB  MET A 725       0.847-105.173 -41.742  1.00 55.74           C
ATOM   3496  CG  MET A 725       0.338-105.082 -43.157  1.00 55.74           C
ATOM   3497  SD  MET A 725      -0.475-106.597 -43.683  1.00 55.74           S
ATOM   3498  CE  MET A 725       0.942-107.666 -43.897  1.00 55.74           C
ATOM   3499  N   MET A 726       1.468-102.522 -39.711  1.00 71.88           N
ATOM   3500  CA  MET A 726       0.880-101.239 -39.239  1.00 71.88           C
ATOM   3501  C   MET A 726       1.968-100.233 -38.849  1.00 71.88           C
ATOM   3502  O   MET A 726       1.920 -99.097 -39.355  1.00 71.88           O
ATOM   3503  CB  MET A 726      -0.052-101.469 -38.045  1.00 71.88           C
ATOM   3504  CG  MET A 726      -1.316-102.231 -38.403  1.00 71.88           C
ATOM   3505  SD  MET A 726      -2.483-102.335 -37.023  1.00 71.88           S
ATOM   3506  CE  MET A 726      -3.753-103.376 -37.742  1.00 71.88           C
ATOM   3507  N   PHE A 727       2.920-100.634 -38.005  1.00 67.26           N
ATOM   3508  CA  PHE A 727       3.938 -99.709 -37.530  1.00 67.26           C
ATOM   3509  C   PHE A 727       5.191 -99.693 -38.395  1.00 67.26           C
ATOM   3510  O   PHE A 727       6.196 -99.106 -37.988  1.00 67.26           O
ATOM   3511  CB  PHE A 727       4.314-100.047 -36.083  1.00 67.26           C
ATOM   3512  CG  PHE A 727       3.286 -99.624 -35.076  1.00 67.26           C
ATOM   3513  CD1 PHE A 727       3.237 -98.319 -34.620  1.00 67.26           C
ATOM   3514  CD2 PHE A 727       2.373-100.533 -34.575  1.00 67.26           C
ATOM   3515  CE1 PHE A 727       2.294 -97.929 -33.689  1.00 67.26           C
ATOM   3516  CE2 PHE A 727       1.430-100.148 -33.645  1.00 67.26           C
ATOM   3517  CZ  PHE A 727       1.390 -98.847 -33.202  1.00 67.26           C
ATOM   3518  N   GLU A 728       5.162-100.323 -39.571  1.00 68.01           N
ATOM   3519  CA  GLU A 728       6.335-100.369 -40.436  1.00 68.01           C
ATOM   3520  C   GLU A 728       6.047-100.007 -41.885  1.00 68.01           C
ATOM   3521  O   GLU A 728       6.940 -99.487 -42.558  1.00 68.01           O
ATOM   3522  CB  GLU A 728       6.965-101.769 -40.385  1.00 68.01           C
ATOM   3523  CG  GLU A 728       8.223-101.983 -41.226  1.00 68.01           C
ATOM   3524  CD  GLU A 728       9.338-100.996 -40.932  1.00 68.01           C
ATOM   3525  OE1 GLU A 728       9.232 -99.807 -41.296  1.00 68.01           O
ATOM   3526  OE2 GLU A 728      10.343-101.426 -40.335  1.00 68.01           O
ATOM   3527  N   VAL A 729       4.840-100.247 -42.390  1.00 53.43           N
ATOM   3528  CA  VAL A 729       4.506-100.021 -43.790  1.00 53.43           C
ATOM   3529  C   VAL A 729       3.480 -98.909 -43.946  1.00 53.43           C
ATOM   3530  O   VAL A 729       3.656 -97.994 -44.752  1.00 53.43           O
ATOM   3531  CB  VAL A 729       4.009-101.313 -44.467  1.00 53.43           C
ATOM   3532  CG1 VAL A 729       3.297-100.992 -45.750  1.00 53.43           C
ATOM   3533  CG2 VAL A 729       5.166-102.235 -44.728  1.00 53.43           C
ATOM   3534  N   MET A 730       2.395 -98.971 -43.177  1.00 48.01           N
ATOM   3535  CA  MET A 730       1.296 -98.036 -43.352  1.00 48.01           C
ATOM   3536  C   MET A 730       1.370 -96.834 -42.425  1.00 48.01           C
ATOM   3537  O   MET A 730       0.696 -95.835 -42.687  1.00 48.01           O
ATOM   3538  CB  MET A 730      -0.040 -98.755 -43.159  1.00 48.01           C
ATOM   3539  CG  MET A 730      -0.304 -99.777 -44.247  1.00 48.01           C
ATOM   3540  SD  MET A 730      -1.890-100.609 -44.116  1.00 48.01           S
ATOM   3541  CE  MET A 730      -1.748-101.820 -45.426  1.00 48.01           C
ATOM   3542  N   GLU A 731       2.140 -96.903 -41.352  1.00 50.78           N
ATOM   3543  CA  GLU A 731       2.366 -95.713 -40.541  1.00 50.78           C
ATOM   3544  C   GLU A 731       3.485 -94.836 -41.100  1.00 50.78           C
ATOM   3545  O   GLU A 731       3.330 -93.610 -41.129  1.00 50.78           O
ATOM   3546  CB  GLU A 731       2.668 -96.086 -39.094  1.00 50.78           C
ATOM   3547  CG  GLU A 731       2.744 -94.889 -38.176  1.00 50.78           C
ATOM   3548  CD  GLU A 731       1.523 -94.003 -38.285  1.00 50.78           C
ATOM   3549  OE1 GLU A 731       1.674 -92.827 -38.670  1.00 50.78           O
ATOM   3550  OE2 GLU A 731       0.412 -94.485 -37.992  1.00 50.78           O
ATOM   3551  N   PRO A 732       4.627 -95.388 -41.528  1.00 47.76           N
ATOM   3552  CA  PRO A 732       5.655 -94.509 -42.108  1.00 47.76           C
ATOM   3553  C   PRO A 732       5.265 -93.939 -43.456  1.00 47.76           C
ATOM   3554  O   PRO A 732       5.498 -92.752 -43.710  1.00 47.76           O
ATOM   3555  CB  PRO A 732       6.886 -95.420 -42.216  1.00 47.76           C
ATOM   3556  CG  PRO A 732       6.607 -96.560 -41.324  1.00 47.76           C
ATOM   3557  CD  PRO A 732       5.136 -96.760 -41.374  1.00 47.76           C
ATOM   3558  N   THR A 733       4.679 -94.753 -44.337  1.00 40.86           N
ATOM   3559  CA  THR A 733       4.336 -94.269 -45.669  1.00 40.86           C
ATOM   3560  C   THR A 733       3.249 -93.208 -45.608  1.00 40.86           C
ATOM   3561  O   THR A 733       3.224 -92.294 -46.437  1.00 40.86           O
ATOM   3562  CB  THR A 733       3.905 -95.428 -46.563  1.00 40.86           C
ATOM   3563  OG1 THR A 733       4.866 -96.483 -46.474  1.00 40.86           O
ATOM   3564  CG2 THR A 733       3.821 -94.980 -47.997  1.00 40.86           C
ATOM   3565  N   TRP A 734       2.346 -93.299 -44.632  1.00 38.67           N
ATOM   3566  CA  TRP A 734       1.335 -92.259 -44.496  1.00 38.67           C
ATOM   3567  C   TRP A 734       1.954 -90.951 -44.032  1.00 38.67           C
ATOM   3568  O   TRP A 734       1.579 -89.878 -44.514  1.00 38.67           O
ATOM   3569  CB  TRP A 734       0.238 -92.680 -43.527  1.00 38.67           C
ATOM   3570  CG  TRP A 734      -0.812 -91.630 -43.396  1.00 38.67           C
ATOM   3571  CD1 TRP A 734      -0.867 -90.636 -42.469  1.00 38.67           C
ATOM   3572  CD2 TRP A 734      -1.951 -91.455 -44.241  1.00 38.67           C
ATOM   3573  NE1 TRP A 734      -1.979 -89.857 -42.675  1.00 38.67           N
ATOM   3574  CE2 TRP A 734      -2.660 -90.342 -43.760  1.00 38.67           C
ATOM   3575  CE3 TRP A 734      -2.444 -92.139 -45.354  1.00 38.67           C
ATOM   3576  CZ2 TRP A 734      -3.832 -89.895 -44.353  1.00 38.67           C
ATOM   3577  CZ3 TRP A 734      -3.607 -91.695 -45.941  1.00 38.67           C
ATOM   3578  CH2 TRP A 734      -4.288 -90.583 -45.441  1.00 38.67           C
ATOM   3579  N   HIS A 735       2.897 -91.016 -43.092  1.00 51.19           N
ATOM   3580  CA  HIS A 735       3.518 -89.789 -42.606  1.00 51.19           C
ATOM   3581  C   HIS A 735       4.244 -89.050 -43.720  1.00 51.19           C
ATOM   3582  O   HIS A 735       4.350 -87.819 -43.682  1.00 51.19           O
ATOM   3583  CB  HIS A 735       4.478 -90.100 -41.458  1.00 51.19           C
ATOM   3584  CG  HIS A 735       5.362 -88.953 -41.092  1.00 51.19           C
ATOM   3585  ND1 HIS A 735       6.729 -88.984 -41.266  1.00 51.19           N
ATOM   3586  CD2 HIS A 735       5.074 -87.734 -40.579  1.00 51.19           C
ATOM   3587  CE1 HIS A 735       7.246 -87.836 -40.865  1.00 51.19           C
ATOM   3588  NE2 HIS A 735       6.263 -87.061 -40.444  1.00 51.19           N
ATOM   3589  N   ILE A 736       4.742 -89.775 -44.723  1.00 44.96           N
ATOM   3590  CA  ILE A 736       5.308 -89.115 -45.893  1.00 44.96           C
ATOM   3591  C   ILE A 736       4.227 -88.351 -46.644  1.00 44.96           C
ATOM   3592  O   ILE A 736       4.410 -87.187 -47.012  1.00 44.96           O
ATOM   3593  CB  ILE A 736       6.009 -90.135 -46.805  1.00 44.96           C
ATOM   3594  CG1 ILE A 736       7.267 -90.679 -46.131  1.00 44.96           C
ATOM   3595  CG2 ILE A 736       6.338 -89.515 -48.147  1.00 44.96           C
ATOM   3596  CD1 ILE A 736       7.902 -91.825 -46.877  1.00 44.96           C
ATOM   3597  N   LEU A 737       3.079 -88.991 -46.870  1.00 38.91           N
ATOM   3598  CA  LEU A 737       2.025 -88.360 -47.655  1.00 38.91           C
ATOM   3599  C   LEU A 737       1.523 -87.088 -46.992  1.00 38.91           C
ATOM   3600  O   LEU A 737       1.202 -86.110 -47.676  1.00 38.91           O
ATOM   3601  CB  LEU A 737       0.877 -89.340 -47.873  1.00 38.91           C
ATOM   3602  CG  LEU A 737      -0.351 -88.793 -48.594  1.00 38.91           C
ATOM   3603  CD1 LEU A 737      -0.842 -89.787 -49.609  1.00 38.91           C
ATOM   3604  CD2 LEU A 737      -1.450 -88.479 -47.602  1.00 38.91           C
ATOM   3605  N   GLU A 738       1.445 -87.073 -45.663  1.00 42.39           N
ATOM   3606  CA  GLU A 738       0.997 -85.869 -44.973  1.00 42.39           C
ATOM   3607  C   GLU A 738       1.955 -84.713 -45.228  1.00 42.39           C
ATOM   3608  O   GLU A 738       1.528 -83.577 -45.456  1.00 42.39           O
ATOM   3609  CB  GLU A 738       0.866 -86.135 -43.476  1.00 42.39           C
ATOM   3610  CG  GLU A 738      -0.111 -85.222 -42.770  1.00 42.39           C
ATOM   3611  CD  GLU A 738      -0.615 -85.818 -41.471  1.00 42.39           C
ATOM   3612  OE1 GLU A 738       0.013 -85.569 -40.422  1.00 42.39           O
ATOM   3613  OE2 GLU A 738      -1.634 -86.539 -41.500  1.00 42.39           O
ATOM   3614  N   LYS A 739       3.258 -84.990 -45.190  1.00 49.44           N
ATOM   3615  CA  LYS A 739       4.241 -83.956 -45.494  1.00 49.44           C
ATOM   3616  C   LYS A 739       4.332 -83.699 -46.991  1.00 49.44           C
ATOM   3617  O   LYS A 739       4.535 -82.556 -47.413  1.00 49.44           O
ATOM   3618  CB  LYS A 739       5.607 -84.353 -44.938  1.00 49.44           C
ATOM   3619  CG  LYS A 739       6.755 -83.498 -45.433  1.00 49.44           C
ATOM   3620  CD  LYS A 739       8.080 -83.986 -44.880  1.00 49.44           C
ATOM   3621  CE  LYS A 739       8.489 -85.304 -45.511  1.00 49.44           C
ATOM   3622  NZ  LYS A 739       9.410 -86.072 -44.627  1.00 49.44           N
ATOM   3623  N   ASN A 740       4.170 -84.740 -47.806  1.00 44.39           N
ATOM   3624  CA  ASN A 740       4.294 -84.598 -49.248  1.00 44.39           C
ATOM   3625  C   ASN A 740       3.123 -83.859 -49.874  1.00 44.39           C
ATOM   3626  O   ASN A 740       3.145 -83.617 -51.083  1.00 44.39           O
ATOM   3627  CB  ASN A 740       4.441 -85.971 -49.895  1.00 44.39           C
ATOM   3628  CG  ASN A 740       5.431 -85.971 -51.026  1.00 44.39           C
ATOM   3629  OD1 ASN A 740       6.213 -85.037 -51.175  1.00 44.39           O
ATOM   3630  ND2 ASN A 740       5.413 -87.025 -51.832  1.00 44.39           N
ATOM   3631  N   LEU A 741       2.101 -83.512 -49.096  1.00 48.75           N
ATOM   3632  CA  LEU A 741       0.987 -82.722 -49.597  1.00 48.75           C
ATOM   3633  C   LEU A 741       1.096 -81.249 -49.238  1.00 48.75           C
ATOM   3634  O   LEU A 741       0.356 -80.438 -49.798  1.00 48.75           O
ATOM   3635  CB  LEU A 741      -0.340 -83.273 -49.070  1.00 48.75           C
ATOM   3636  CG  LEU A 741      -0.846 -84.533 -49.769  1.00 48.75           C
ATOM   3637  CD1 LEU A 741      -2.274 -84.836 -49.361  1.00 48.75           C
ATOM   3638  CD2 LEU A 741      -0.735 -84.393 -51.274  1.00 48.75           C
ATOM   3639  N   LYS A 742       1.992 -80.885 -48.321  1.00 60.47           N
ATOM   3640  CA  LYS A 742       2.201 -79.476 -48.020  1.00 60.47           C
ATOM   3641  C   LYS A 742       3.082 -78.803 -49.063  1.00 60.47           C
ATOM   3642  O   LYS A 742       2.983 -77.588 -49.260  1.00 60.47           O
ATOM   3643  CB  LYS A 742       2.815 -79.321 -46.630  1.00 60.47           C
ATOM   3644  CG  LYS A 742       1.916 -79.805 -45.511  1.00 60.47           C
ATOM   3645  CD  LYS A 742       2.563 -79.598 -44.153  1.00 60.47           C
ATOM   3646  CE  LYS A 742       1.627 -80.019 -43.034  1.00 60.47           C
ATOM   3647  NZ  LYS A 742       2.250 -79.848 -41.695  1.00 60.47           N
ATOM   3648  N   SER A 743       3.933 -79.570 -49.741  1.00 62.09           N
ATOM   3649  CA  SER A 743       4.805 -79.045 -50.781  1.00 62.09           C
ATOM   3650  C   SER A 743       4.238 -79.266 -52.177  1.00 62.09           C
ATOM   3651  O   SER A 743       4.996 -79.284 -53.153  1.00 62.09           O
ATOM   3652  CB  SER A 743       6.193 -79.673 -50.671  1.00 62.09           C
ATOM   3653  OG  SER A 743       6.196 -80.993 -51.183  1.00 62.09           O
ATOM   3654  N   ALA A 744       2.926 -79.438 -52.293  1.00 62.49           N
ATOM   3655  CA  ALA A 744       2.308 -79.600 -53.599  1.00 62.49           C
ATOM   3656  C   ALA A 744       2.063 -78.243 -54.246  1.00 62.49           C
ATOM   3657  O   ALA A 744       1.858 -77.233 -53.568  1.00 62.49           O
ATOM   3658  CB  ALA A 744       0.994 -80.365 -53.477  1.00 62.49           C
ATOM   3659  N   SER A 745       2.082 -78.228 -55.572  1.00 55.83           N
ATOM   3660  CA  SER A 745       1.881 -77.006 -56.333  1.00 55.83           C
ATOM   3661  C   SER A 745       0.652 -77.027 -57.227  1.00 55.83           C
ATOM   3662  O   SER A 745       0.227 -75.965 -57.681  1.00 55.83           O
ATOM   3663  CB  SER A 745       3.116 -76.708 -57.196  1.00 55.83           C
ATOM   3664  OG  SER A 745       3.591 -77.882 -57.827  1.00 55.83           O
ATOM   3665  N   ASN A 746       0.079 -78.197 -57.498  1.00 51.00           N
ATOM   3666  CA  ASN A 746      -1.107 -78.288 -58.335  1.00 51.00           C
ATOM   3667  C   ASN A 746      -1.764 -79.644 -58.129  1.00 51.00           C
ATOM   3668  O   ASN A 746      -1.211 -80.529 -57.474  1.00 51.00           O
ATOM   3669  CB  ASN A 746      -0.760 -78.052 -59.811  1.00 51.00           C
ATOM   3670  CG  ASN A 746       0.305 -78.998 -60.321  1.00 51.00           C
ATOM   3671  OD1 ASN A 746       0.720 -79.919 -59.625  1.00 51.00           O
ATOM   3672  ND2 ASN A 746       0.764 -78.763 -61.544  1.00 51.00           N
ATOM   3673  N   ILE A 747      -2.958 -79.797 -58.702  1.00 42.80           N
ATOM   3674  CA  ILE A 747      -3.701 -81.045 -58.545  1.00 42.80           C
ATOM   3675  C   ILE A 747      -3.003 -82.182 -59.277  1.00 42.80           C
ATOM   3676  O   ILE A 747      -3.035 -83.336 -58.831  1.00 42.80           O
ATOM   3677  CB  ILE A 747      -5.152 -80.863 -59.018  1.00 42.80           C
ATOM   3678  CG1 ILE A 747      -5.889 -79.958 -58.039  1.00 42.80           C
ATOM   3679  CG2 ILE A 747      -5.857 -82.199 -59.150  1.00 42.80           C
ATOM   3680  CD1 ILE A 747      -5.735 -80.377 -56.597  1.00 42.80           C
ATOM   3681  N   ASP A 748      -2.346 -81.882 -60.392  1.00 47.40           N
ATOM   3682  CA  ASP A 748      -1.607 -82.923 -61.091  1.00 47.40           C
ATOM   3683  C   ASP A 748      -0.447 -83.470 -60.275  1.00 47.40           C
ATOM   3684  O   ASP A 748       0.167 -84.457 -60.694  1.00 47.40           O
ATOM   3685  CB  ASP A 748      -1.096 -82.395 -62.429  1.00 47.40           C
ATOM   3686  CG  ASP A 748      -2.090 -82.599 -63.552  1.00 47.40           C
ATOM   3687  OD1 ASP A 748      -2.417 -83.768 -63.845  1.00 47.40           O
ATOM   3688  OD2 ASP A 748      -2.543 -81.595 -64.144  1.00 47.40           O
ATOM   3689  N   ASP A 749      -0.132 -82.865 -59.130  1.00 47.90           N
ATOM   3690  CA  ASP A 749       0.851 -83.417 -58.207  1.00 47.90           C
ATOM   3691  C   ASP A 749       0.200 -84.142 -57.038  1.00 47.90           C
ATOM   3692  O   ASP A 749       0.681 -85.203 -56.626  1.00 47.90           O
ATOM   3693  CB  ASP A 749       1.767 -82.308 -57.686  1.00 47.90           C
ATOM   3694  CG  ASP A 749       2.843 -81.936 -58.675  1.00 47.90           C
ATOM   3695  OD1 ASP A 749       2.617 -82.116 -59.890  1.00 47.90           O
ATOM   3696  OD2 ASP A 749       3.917 -81.468 -58.244  1.00 47.90           O
ATOM   3697  N   VAL A 750      -0.884 -83.591 -56.490  1.00 35.59           N
ATOM   3698  CA  VAL A 750      -1.622 -84.288 -55.442  1.00 35.59           C
ATOM   3699  C   VAL A 750      -2.117 -85.634 -55.952  1.00 35.59           C
ATOM   3700  O   VAL A 750      -2.102 -86.635 -55.227  1.00 35.59           O
ATOM   3701  CB  VAL A 750      -2.776 -83.412 -54.928  1.00 35.59           C
ATOM   3702  CG1 VAL A 750      -3.781 -84.249 -54.177  1.00 35.59           C
ATOM   3703  CG2 VAL A 750      -2.240 -82.325 -54.031  1.00 35.59           C
ATOM   3704  N   LEU A 751      -2.543 -85.688 -57.210  1.00 34.30           N
ATOM   3705  CA  LEU A 751      -2.852 -86.970 -57.828  1.00 34.30           C
ATOM   3706  C   LEU A 751      -1.629 -87.848 -58.005  1.00 34.30           C
ATOM   3707  O   LEU A 751      -1.785 -89.035 -58.295  1.00 34.30           O
ATOM   3708  CB  LEU A 751      -3.514 -86.756 -59.188  1.00 34.30           C
ATOM   3709  CG  LEU A 751      -5.033 -86.690 -59.186  1.00 34.30           C
ATOM   3710  CD1 LEU A 751      -5.558 -86.490 -60.591  1.00 34.30           C
ATOM   3711  CD2 LEU A 751      -5.581 -87.963 -58.585  1.00 34.30           C
ATOM   3712  N   GLY A 752      -0.426 -87.307 -57.847  1.00 39.11           N
ATOM   3713  CA  GLY A 752       0.776 -88.104 -57.975  1.00 39.11           C
ATOM   3714  C   GLY A 752       1.249 -88.625 -56.636  1.00 39.11           C
ATOM   3715  O   GLY A 752       1.829 -89.711 -56.554  1.00 39.11           O
ATOM   3716  N   HIS A 753       1.005 -87.855 -55.576  1.00 35.91           N
ATOM   3717  CA  HIS A 753       1.394 -88.277 -54.239  1.00 35.91           C
ATOM   3718  C   HIS A 753       0.362 -89.181 -53.582  1.00 35.91           C
ATOM   3719  O   HIS A 753       0.655 -89.753 -52.529  1.00 35.91           O
ATOM   3720  CB  HIS A 753       1.642 -87.060 -53.352  1.00 35.91           C
ATOM   3721  CG  HIS A 753       2.843 -86.265 -53.752  1.00 35.91           C
ATOM   3722  ND1 HIS A 753       3.174 -85.069 -53.158  1.00 35.91           N
ATOM   3723  CD2 HIS A 753       3.793 -86.499 -54.686  1.00 35.91           C
ATOM   3724  CE1 HIS A 753       4.275 -84.596 -53.712  1.00 35.91           C
ATOM   3725  NE2 HIS A 753       4.672 -85.444 -54.642  1.00 35.91           N
ATOM   3726  N   HIS A 754      -0.829 -89.319 -54.159  1.00 35.56           N
ATOM   3727  CA  HIS A 754      -1.817 -90.242 -53.612  1.00 35.56           C
ATOM   3728  C   HIS A 754      -1.660 -91.627 -54.227  1.00 35.56           C
ATOM   3729  O   HIS A 754      -1.401 -92.601 -53.516  1.00 35.56           O
ATOM   3730  CB  HIS A 754      -3.234 -89.704 -53.832  1.00 35.56           C
ATOM   3731  CG  HIS A 754      -4.234 -90.223 -52.848  1.00 35.56           C
ATOM   3732  ND1 HIS A 754      -5.029 -91.317 -53.102  1.00 35.56           N
ATOM   3733  CD2 HIS A 754      -4.563 -89.798 -51.606  1.00 35.56           C
ATOM   3734  CE1 HIS A 754      -5.807 -91.546 -52.059  1.00 35.56           C
ATOM   3735  NE2 HIS A 754      -5.543 -90.639 -51.137  1.00 35.56           N
ATOM   3736  N   THR A 755      -1.787 -91.727 -55.551  1.00 39.20           N
ATOM   3737  CA  THR A 755      -1.540 -93.008 -56.199  1.00 39.20           C
ATOM   3738  C   THR A 755      -0.083 -93.418 -56.085  1.00 39.20           C
ATOM   3739  O   THR A 755       0.251 -94.570 -56.377  1.00 39.20           O
ATOM   3740  CB  THR A 755      -1.952 -92.962 -57.666  1.00 39.20           C
ATOM   3741  OG1 THR A 755      -1.918 -94.287 -58.207  1.00 39.20           O
ATOM   3742  CG2 THR A 755      -0.995 -92.096 -58.454  1.00 39.20           C
ATOM   3743  N   GLY A 756       0.794 -92.498 -55.687  1.00 40.98           N
ATOM   3744  CA  GLY A 756       2.146 -92.863 -55.312  1.00 40.98           C
ATOM   3745  C   GLY A 756       2.266 -93.410 -53.907  1.00 40.98           C
ATOM   3746  O   GLY A 756       3.293 -94.013 -53.579  1.00 40.98           O
ATOM   3747  N   PHE A 757       1.245 -93.210 -53.074  1.00 38.44           N
ATOM   3748  CA  PHE A 757       1.180 -93.808 -51.749  1.00 38.44           C
ATOM   3749  C   PHE A 757       0.512 -95.172 -51.749  1.00 38.44           C
ATOM   3750  O   PHE A 757       0.861 -96.018 -50.924  1.00 38.44           O
ATOM   3751  CB  PHE A 757       0.433 -92.880 -50.790  1.00 38.44           C
ATOM   3752  CG  PHE A 757      -0.247 -93.586 -49.657  1.00 38.44           C
ATOM   3753  CD1 PHE A 757       0.477 -94.066 -48.585  1.00 38.44           C
ATOM   3754  CD2 PHE A 757      -1.614 -93.758 -49.659  1.00 38.44           C
ATOM   3755  CE1 PHE A 757      -0.150 -94.712 -47.541  1.00 38.44           C
ATOM   3756  CE2 PHE A 757      -2.244 -94.403 -48.618  1.00 38.44           C
ATOM   3757  CZ  PHE A 757      -1.510 -94.881 -47.559  1.00 38.44           C
ATOM   3758  N   LEU A 758      -0.430 -95.413 -52.660  1.00 41.92           N
ATOM   3759  CA  LEU A 758      -1.101 -96.703 -52.700  1.00 41.92           C
ATOM   3760  C   LEU A 758      -0.251 -97.773 -53.367  1.00 41.92           C
ATOM   3761  O   LEU A 758      -0.149 -98.886 -52.847  1.00 41.92           O
ATOM   3762  CB  LEU A 758      -2.438 -96.580 -53.421  1.00 41.92           C
ATOM   3763  CG  LEU A 758      -3.523 -95.877 -52.618  1.00 41.92           C
ATOM   3764  CD1 LEU A 758      -4.794 -95.811 -53.430  1.00 41.92           C
ATOM   3765  CD2 LEU A 758      -3.753 -96.603 -51.315  1.00 41.92           C
ATOM   3766  N   ASP A 759       0.368 -97.465 -54.506  1.00 46.16           N
ATOM   3767  CA  ASP A 759       1.200 -98.462 -55.167  1.00 46.16           C
ATOM   3768  C   ASP A 759       2.454 -98.779 -54.368  1.00 46.16           C
ATOM   3769  O   ASP A 759       3.187 -99.702 -54.732  1.00 46.16           O
ATOM   3770  CB  ASP A 759       1.572 -97.992 -56.573  1.00 46.16           C
ATOM   3771  CG  ASP A 759       2.413 -96.734 -56.564  1.00 46.16           C
ATOM   3772  OD1 ASP A 759       2.450 -96.049 -55.524  1.00 46.16           O
ATOM   3773  OD2 ASP A 759       3.036 -96.426 -57.603  1.00 46.16           O
ATOM   3774  N   THR A 760       2.716 -98.032 -53.296  1.00 46.52           N
ATOM   3775  CA  THR A 760       3.832 -98.352 -52.415  1.00 46.52           C
ATOM   3776  C   THR A 760       3.400 -99.281 -51.285  1.00 46.52           C
ATOM   3777  O   THR A 760       4.130-100.212 -50.931  1.00 46.52           O
ATOM   3778  CB  THR A 760       4.440 -97.069 -51.851  1.00 46.52           C
ATOM   3779  OG1 THR A 760       5.044 -96.324 -52.913  1.00 46.52           O
ATOM   3780  CG2 THR A 760       5.489 -97.389 -50.804  1.00 46.52           C
ATOM   3781  N   CYS A 761       2.216 -99.048 -50.712  1.00 43.38           N
ATOM   3782  CA  CYS A 761       1.715 -99.940 -49.674  1.00 43.38           C
ATOM   3783  C   CYS A 761       1.468-101.339 -50.218  1.00 43.38           C
ATOM   3784  O   CYS A 761       1.856-102.332 -49.597  1.00 43.38           O
ATOM   3785  CB  CYS A 761       0.438 -99.374 -49.063  1.00 43.38           C
ATOM   3786  SG  CYS A 761       0.705 -98.006 -47.934  1.00 43.38           S
ATOM   3787  N   LEU A 762       0.836-101.441 -51.385  1.00 43.53           N
ATOM   3788  CA  LEU A 762       0.572-102.748 -51.975  1.00 43.53           C
ATOM   3789  C   LEU A 762       1.833-103.437 -52.475  1.00 43.53           C
ATOM   3790  O   LEU A 762       1.743-104.563 -52.972  1.00 43.53           O
ATOM   3791  CB  LEU A 762      -0.428-102.617 -53.120  1.00 43.53           C
ATOM   3792  CG  LEU A 762      -1.831-102.191 -52.717  1.00 43.53           C
ATOM   3793  CD1 LEU A 762      -2.765-102.254 -53.908  1.00 43.53           C
ATOM   3794  CD2 LEU A 762      -2.330-103.067 -51.594  1.00 43.53           C
ATOM   3795  N   LYS A 763       2.992-102.792 -52.373  1.00 48.71           N
ATOM   3796  CA  LYS A 763       4.258-103.427 -52.705  1.00 48.71           C
ATOM   3797  C   LYS A 763       4.980-103.942 -51.468  1.00 48.71           C
ATOM   3798  O   LYS A 763       5.455-105.079 -51.461  1.00 48.71           O
ATOM   3799  CB  LYS A 763       5.159-102.451 -53.466  1.00 48.71           C
ATOM   3800  CG  LYS A 763       5.938-103.088 -54.597  1.00 48.71           C
ATOM   3801  CD  LYS A 763       6.647-102.038 -55.436  1.00 48.71           C
ATOM   3802  CE  LYS A 763       5.691-101.381 -56.419  1.00 48.71           C
ATOM   3803  NZ  LYS A 763       6.378-100.398 -57.300  1.00 48.71           N
ATOM   3804  N   ASP A 764       5.072-103.124 -50.418  1.00 55.30           N
ATOM   3805  CA  ASP A 764       5.719-103.584 -49.196  1.00 55.30           C
ATOM   3806  C   ASP A 764       4.852-104.592 -48.455  1.00 55.30           C
ATOM   3807  O   ASP A 764       5.372-105.414 -47.695  1.00 55.30           O
ATOM   3808  CB  ASP A 764       6.054-102.400 -48.292  1.00 55.30           C
ATOM   3809  CG  ASP A 764       7.269-102.658 -47.420  1.00 55.30           C
ATOM   3810  OD1 ASP A 764       7.257-103.637 -46.645  1.00 55.30           O
ATOM   3811  OD2 ASP A 764       8.248-101.892 -47.523  1.00 55.30           O
ATOM   3812  N   CYS A 765       3.540-104.542 -48.653  1.00 46.35           N
ATOM   3813  CA  CYS A 765       2.682-105.616 -48.191  1.00 46.35           C
ATOM   3814  C   CYS A 765       2.770-106.789 -49.160  1.00 46.35           C
ATOM   3815  O   CYS A 765       3.270-106.669 -50.278  1.00 46.35           O
ATOM   3816  CB  CYS A 765       1.239-105.139 -48.060  1.00 46.35           C
ATOM   3817  SG  CYS A 765       0.875-104.273 -46.524  1.00 46.35           S
ATOM   3818  N   MET A 766       2.270-107.937 -48.725  1.00 56.09           N
ATOM   3819  CA  MET A 766       2.340-109.133 -49.552  1.00 56.09           C
ATOM   3820  C   MET A 766       1.287-109.160 -50.649  1.00 56.09           C
ATOM   3821  O   MET A 766       1.131-110.190 -51.309  1.00 56.09           O
ATOM   3822  CB  MET A 766       2.210-110.385 -48.680  1.00 56.09           C
ATOM   3823  CG  MET A 766       3.536-110.954 -48.203  1.00 56.09           C
ATOM   3824  SD  MET A 766       4.386-109.877 -47.038  1.00 56.09           S
ATOM   3825  CE  MET A 766       3.303-109.997 -45.617  1.00 56.09           C
ATOM   3826  N   LEU A 767       0.571-108.056 -50.871  1.00 49.03           N
ATOM   3827  CA  LEU A 767      -0.549-108.055 -51.804  1.00 49.03           C
ATOM   3828  C   LEU A 767      -0.127-108.242 -53.253  1.00 49.03           C
ATOM   3829  O   LEU A 767      -0.982-108.560 -54.086  1.00 49.03           O
ATOM   3830  CB  LEU A 767      -1.347-106.755 -51.673  1.00 49.03           C
ATOM   3831  CG  LEU A 767      -2.449-106.666 -50.614  1.00 49.03           C
ATOM   3832  CD1 LEU A 767      -3.540-107.671 -50.910  1.00 49.03           C
ATOM   3833  CD2 LEU A 767      -1.910-106.854 -49.208  1.00 49.03           C
ATOM   3834  N   THR A 768       1.143-108.048 -53.579  1.00 47.72           N
ATOM   3835  CA  THR A 768       1.603-108.218 -54.952  1.00 47.72           C
ATOM   3836  C   THR A 768       2.902-109.014 -55.012  1.00 47.72           C
ATOM   3837  O   THR A 768       2.891-110.229 -55.212  1.00 47.72           O
ATOM   3838  CB  THR A 768       1.810-106.862 -55.647  1.00 47.72           C
ATOM   3839  OG1 THR A 768       2.687-106.050 -54.858  1.00 47.72           O
ATOM   3840  CG2 THR A 768       0.486-106.145 -55.826  1.00 47.72           C
ATOM   3841  N   LEU A 772       2.271-115.994 -56.842  1.00 66.37           N
ATOM   3842  CA  LEU A 772       2.993-115.070 -55.977  1.00 66.37           C
ATOM   3843  C   LEU A 772       3.084-115.616 -54.562  1.00 66.37           C
ATOM   3844  O   LEU A 772       3.298-116.809 -54.356  1.00 66.37           O
ATOM   3845  CB  LEU A 772       2.313-113.703 -55.973  1.00 66.37           C
ATOM   3846  CG  LEU A 772       2.285-112.992 -57.323  1.00 66.37           C
ATOM   3847  CD1 LEU A 772       1.176-111.961 -57.359  1.00 66.37           C
ATOM   3848  CD2 LEU A 772       3.630-112.347 -57.591  1.00 66.37           C
ATOM   3849  N   LEU A 773       2.920-114.730 -53.584  1.00 69.19           N
ATOM   3850  CA  LEU A 773       2.902-115.125 -52.178  1.00 69.19           C
ATOM   3851  C   LEU A 773       1.515-115.602 -51.763  1.00 69.19           C
ATOM   3852  O   LEU A 773       0.933-115.121 -50.793  1.00 69.19           O
ATOM   3853  CB  LEU A 773       3.365-113.968 -51.301  1.00 69.19           C
ATOM   3854  CG  LEU A 773       4.862-113.798 -51.026  1.00 69.19           C
ATOM   3855  CD1 LEU A 773       5.430-115.035 -50.359  1.00 69.19           C
ATOM   3856  CD2 LEU A 773       5.629-113.460 -52.294  1.00 69.19           C
ATOM   3857  N   LYS A 774       0.966-116.556 -52.518  1.00 75.52           N
ATOM   3858  CA  LYS A 774      -0.313-117.147 -52.152  1.00 75.52           C
ATOM   3859  C   LYS A 774      -0.170-118.212 -51.075  1.00 75.52           C
ATOM   3860  O   LYS A 774      -1.188-118.712 -50.584  1.00 75.52           O
ATOM   3861  CB  LYS A 774      -0.992-117.752 -53.379  1.00 75.52           C
ATOM   3862  CG  LYS A 774      -0.557-119.174 -53.675  1.00 75.52           C
ATOM   3863  CD  LYS A 774      -1.589-119.905 -54.515  1.00 75.52           C
ATOM   3864  CE  LYS A 774      -1.779-119.236 -55.866  1.00 75.52           C
ATOM   3865  NZ  LYS A 774      -2.675-120.022 -56.753  1.00 75.52           N
ATOM   3866  N   VAL A 775       1.061-118.570 -50.701  1.00 78.02           N
ATOM   3867  CA  VAL A 775       1.259-119.511 -49.604  1.00 78.02           C
ATOM   3868  C   VAL A 775       0.828-118.891 -48.286  1.00 78.02           C
ATOM   3869  O   VAL A 775       0.560-119.606 -47.313  1.00 78.02           O
ATOM   3870  CB  VAL A 775       2.723-119.981 -49.555  1.00 78.02           C
ATOM   3871  CG1 VAL A 775       3.154-120.499 -50.914  1.00 78.02           C
ATOM   3872  CG2 VAL A 775       3.626-118.853 -49.104  1.00 78.02           C
ATOM   3873  N   PHE A 776       0.754-117.560 -48.221  1.00 74.56           N
ATOM   3874  CA  PHE A 776       0.229-116.922 -47.021  1.00 74.56           C
ATOM   3875  C   PHE A 776      -1.228-117.293 -46.804  1.00 74.56           C
ATOM   3876  O   PHE A 776      -1.652-117.526 -45.667  1.00 74.56           O
ATOM   3877  CB  PHE A 776       0.381-115.405 -47.116  1.00 74.56           C
ATOM   3878  CG  PHE A 776       0.016-114.682 -45.853  1.00 74.56           C
ATOM   3879  CD1 PHE A 776      -1.293-114.297 -45.611  1.00 74.56           C
ATOM   3880  CD2 PHE A 776       0.976-114.391 -44.903  1.00 74.56           C
ATOM   3881  CE1 PHE A 776      -1.633-113.641 -44.448  1.00 74.56           C
ATOM   3882  CE2 PHE A 776       0.642-113.734 -43.740  1.00 74.56           C
ATOM   3883  CZ  PHE A 776      -0.665-113.358 -43.514  1.00 74.56           C
ATOM   3884  N   SER A 777      -2.011-117.356 -47.879  1.00 76.46           N
ATOM   3885  CA  SER A 777      -3.417-117.714 -47.748  1.00 76.46           C
ATOM   3886  C   SER A 777      -3.570-119.119 -47.185  1.00 76.46           C
ATOM   3887  O   SER A 777      -4.396-119.361 -46.299  1.00 76.46           O
ATOM   3888  CB  SER A 777      -4.112-117.594 -49.102  1.00 76.46           C
ATOM   3889  OG  SER A 777      -3.419-118.343 -50.084  1.00 76.46           O
ATOM   3890  N   LYS A 778      -2.773-120.065 -47.690  1.00 76.12           N
ATOM   3891  CA  LYS A 778      -2.854-121.431 -47.184  1.00 76.12           C
ATOM   3892  C   LYS A 778      -2.288-121.544 -45.778  1.00 76.12           C
ATOM   3893  O   LYS A 778      -2.738-122.390 -44.998  1.00 76.12           O
ATOM   3894  CB  LYS A 778      -2.129-122.389 -48.128  1.00 76.12           C
ATOM   3895  CG  LYS A 778      -2.876-122.652 -49.423  1.00 76.12           C
ATOM   3896  CD  LYS A 778      -2.062-123.514 -50.370  1.00 76.12           C
ATOM   3897  CE  LYS A 778      -0.748-122.840 -50.736  1.00 76.12           C
ATOM   3898  NZ  LYS A 778      -0.960-121.508 -51.370  1.00 76.12           N
ATOM   3899  N   LEU A 779      -1.309-120.708 -45.430  1.00 69.06           N
ATOM   3900  CA  LEU A 779      -0.741-120.780 -44.091  1.00 69.06           C
ATOM   3901  C   LEU A 779      -1.752-120.358 -43.036  1.00 69.06           C
ATOM   3902  O   LEU A 779      -1.769-120.924 -41.939  1.00 69.06           O
ATOM   3903  CB  LEU A 779       0.515-119.917 -44.001  1.00 69.06           C
ATOM   3904  CG  LEU A 779       1.401-120.160 -42.782  1.00 69.06           C
ATOM   3905  CD1 LEU A 779       2.855-119.959 -43.149  1.00 69.06           C
ATOM   3906  CD2 LEU A 779       1.021-119.246 -41.635  1.00 69.06           C
ATOM   3907  N   MET A 780      -2.591-119.375 -43.373  1.00 75.64           N
ATOM   3908  CA  MET A 780      -3.629-118.896 -42.420  1.00 75.64           C
ATOM   3909  C   MET A 780      -4.780-119.907 -42.388  1.00 75.64           C
ATOM   3910  O   MET A 780      -5.581-119.862 -41.433  1.00 75.64           O
ATOM   3911  CB  MET A 780      -4.166-117.521 -42.829  1.00 75.64           C
ATOM   3912  CG  MET A 780      -3.090-116.452 -42.913  1.00 75.64           C
ATOM   3913  SD  MET A 780      -2.202-116.236 -41.350  1.00 75.64           S
ATOM   3914  CE  MET A 780      -3.553-115.781 -40.264  1.00 75.64           C
ATOM   3915  N   SER A 781      -4.867-120.761 -43.415  1.00 78.46           N
ATOM   3916  CA  SER A 781      -5.938-121.788 -43.500  1.00 78.46           C
ATOM   3917  C   SER A 781      -5.808-122.788 -42.345  1.00 78.46           C
ATOM   3918  O   SER A 781      -6.838-123.126 -41.738  1.00 78.46           O
ATOM   3919  CB  SER A 781      -5.893-122.488 -44.834  1.00 78.46           C
ATOM   3920  OG  SER A 781      -6.066-121.563 -45.895  1.00 78.46           O
ATOM   3921  N   VAL A 782      -4.584-123.236 -42.049  1.00 77.34           N
ATOM   3922  CA  VAL A 782      -4.365-124.206 -40.934  1.00 77.34           C
ATOM   3923  C   VAL A 782      -4.696-123.548 -39.586  1.00 77.34           C
ATOM   3924  O   VAL A 782      -5.196-124.259 -38.693  1.00 77.34           O
ATOM   3925  CB  VAL A 782      -2.970-124.866 -40.956  1.00 77.34           C
ATOM   3926  CG1 VAL A 782      -2.717-125.605 -42.263  1.00 77.34           C
ATOM   3927  CG2 VAL A 782      -1.848-123.880 -40.672  1.00 77.34           C
ATOM   3928  N   CYS A 783      -4.370-122.259 -39.431  1.00 77.78           N
ATOM   3929  CA  CYS A 783      -4.602-121.541 -38.148  1.00 77.78           C
ATOM   3930  C   CYS A 783      -6.098-121.487 -37.811  1.00 77.78           C
ATOM   3931  O   CYS A 783      -6.442-121.790 -36.653  1.00 77.78           O
ATOM   3932  CB  CYS A 783      -4.056-120.119 -38.229  1.00 77.78           C
ATOM   3933  SG  CYS A 783      -2.275-120.047 -38.549  1.00 77.78           S
ATOM   3934  N   VAL A 784      -6.952-121.150 -38.784  1.00 79.47           N
ATOM   3935  CA  VAL A 784      -8.420-121.095 -38.505  1.00 79.47           C
ATOM   3936  C   VAL A 784      -8.927-122.509 -38.186  1.00 79.47           C
ATOM   3937  O   VAL A 784      -9.829-122.636 -37.338  1.00 79.47           O
ATOM   3938  CB  VAL A 784      -9.239-120.382 -39.600  1.00 79.47           C
ATOM   3939  CG1 VAL A 784      -9.215-121.118 -40.930  1.00 79.47           C
ATOM   3940  CG2 VAL A 784     -10.672-120.128 -39.157  1.00 79.47           C
ATOM   3941  N   MET A 785      -8.404-123.513 -38.897  1.00 87.14           N
ATOM   3942  CA  MET A 785      -8.794-124.933 -38.672  1.00 87.14           C
ATOM   3943  C   MET A 785      -8.371-125.352 -37.259  1.00 87.14           C
ATOM   3944  O   MET A 785      -9.168-126.034 -36.582  1.00 87.14           O
ATOM   3945  CB  MET A 785      -8.114-125.848 -39.696  1.00 87.14           C
ATOM   3946  CG  MET A 785      -8.669-125.697 -41.100  1.00 87.14           C
ATOM   3947  SD  MET A 785      -7.938-126.871 -42.268  1.00 87.14           S
ATOM   3948  CE  MET A 785      -8.461-128.425 -41.543  1.00 87.14           C
ATOM   3949  N   PHE A 786      -7.181-124.921 -36.827  1.00 74.60           N
ATOM   3950  CA  PHE A 786      -6.656-125.275 -35.481  1.00 74.60           C
ATOM   3951  C   PHE A 786      -7.596-124.719 -34.405  1.00 74.60           C
ATOM   3952  O   PHE A 786      -7.905-125.452 -33.446  1.00 74.60           O
ATOM   3953  CB  PHE A 786      -5.241-124.717 -35.310  1.00 74.60           C
ATOM   3954  CG  PHE A 786      -4.699-124.790 -33.904  1.00 74.60           C
ATOM   3955  CD1 PHE A 786      -4.093-125.944 -33.435  1.00 74.60           C
ATOM   3956  CD2 PHE A 786      -4.794-123.703 -33.049  1.00 74.60           C
ATOM   3957  CE1 PHE A 786      -3.597-126.010 -32.143  1.00 74.60           C
ATOM   3958  CE2 PHE A 786      -4.295-123.769 -31.758  1.00 74.60           C
ATOM   3959  CZ  PHE A 786      -3.698-124.923 -31.307  1.00 74.60           C
ATOM   3960  N   THR A 787      -8.059-123.479 -34.584  1.00 80.22           N
ATOM   3961  CA  THR A 787      -8.995-122.855 -33.610  1.00 80.22           C
ATOM   3962  C   THR A 787     -10.295-123.667 -33.596  1.00 80.22           C
ATOM   3963  O   THR A 787     -10.820-123.928 -32.496  1.00 80.22           O
ATOM   3964  CB  THR A 787      -9.252-121.383 -33.956  1.00 80.22           C
ATOM   3965  OG1 THR A 787     -10.000-121.325 -35.171  1.00 80.22           O
ATOM   3966  CG2 THR A 787      -7.978-120.579 -34.096  1.00 80.22           C
ATOM   3967  N   ASN A 788     -10.758-124.083 -34.780  1.00 82.44           N
ATOM   3968  CA  ASN A 788     -12.002-124.888 -34.915  1.00 82.44           C
ATOM   3969  C   ASN A 788     -11.870-126.164 -34.075  1.00 82.44           C
ATOM   3970  O   ASN A 788     -12.755-126.405 -33.232  1.00 82.44           O
ATOM   3971  CB  ASN A 788     -12.307-125.215 -36.378  1.00 82.44           C
ATOM   3972  CG  ASN A 788     -12.739-124.004 -37.178  1.00 82.44           C
ATOM   3973  OD1 ASN A 788     -12.872-122.910 -36.632  1.00 82.44           O
ATOM   3974  ND2 ASN A 788     -12.959-124.188 -38.469  1.00 82.44           N
ATOM   3975  N   CYS A 789     -10.799-126.935 -34.295  1.00 89.53           N
ATOM   3976  CA  CYS A 789     -10.582-128.172 -33.555  1.00 89.53           C
ATOM   3977  C   CYS A 789     -10.675-127.933 -32.054  1.00 89.53           C
ATOM   3978  O   CYS A 789     -11.360-128.669 -31.335  1.00 89.53           O
ATOM   3979  CB  CYS A 789      -9.228-128.776 -33.925  1.00 89.53           C
ATOM   3980  SG  CYS A 789      -8.989-130.473 -33.363  1.00 89.53           S
ATOM   3981  N   MET A 790      -9.996-126.894 -31.563  1.00 87.30           N
ATOM   3982  CA  MET A 790     -10.054-126.577 -30.143  1.00 87.30           C
ATOM   3983  C   MET A 790     -11.413-126.029 -29.731  1.00 87.30           C
ATOM   3984  O   MET A 790     -11.694-125.945 -28.531  1.00 87.30           O
ATOM   3985  CB  MET A 790      -8.961-125.574 -29.780  1.00 87.30           C
ATOM   3986  CG  MET A 790      -7.602-126.200 -29.539  1.00 87.30           C
ATOM   3987  SD  MET A 790      -7.459-126.944 -27.905  1.00 87.30           S
ATOM   3988  CE  MET A 790      -7.273-125.489 -26.879  1.00 87.30           C
ATOM   3989  N   GLN A 791     -12.256-125.653 -30.690  1.00 89.29           N
ATOM   3990  CA  GLN A 791     -13.579-125.134 -30.374  1.00 89.29           C
ATOM   3991  C   GLN A 791     -14.587-126.226 -30.054  1.00 89.29           C
ATOM   3992  O   GLN A 791     -15.703-125.909 -29.631  1.00 89.29           O
ATOM   3993  CB  GLN A 791     -14.105-124.288 -31.535  1.00 89.29           C
ATOM   3994  CG  GLN A 791     -13.674-122.833 -31.501  1.00 89.29           C
ATOM   3995  CD  GLN A 791     -14.321-122.056 -30.380  1.00 89.29           C
ATOM   3996  OE1 GLN A 791     -15.298-122.504 -29.779  1.00 89.29           O
ATOM   3997  NE2 GLN A 791     -13.780-120.880 -30.089  1.00 89.29           N
ATOM   3998  N   LYS A 792     -14.232-127.494 -30.249  1.00 89.46           N
ATOM   3999  CA  LYS A 792     -15.146-128.604 -30.021  1.00 89.46           C
ATOM   4000  C   LYS A 792     -15.011-129.201 -28.627  1.00 89.46           C
ATOM   4001  O   LYS A 792     -15.494-130.313 -28.389  1.00 89.46           O
ATOM   4002  CB  LYS A 792     -14.924-129.692 -31.073  1.00 89.46           C
ATOM   4003  CG  LYS A 792     -14.652-129.163 -32.472  1.00 89.46           C
ATOM   4004  CD  LYS A 792     -15.766-128.243 -32.947  1.00 89.46           C
ATOM   4005  CE  LYS A 792     -17.027-129.024 -33.259  1.00 89.46           C
ATOM   4006  NZ  LYS A 792     -17.780-128.404 -34.381  1.00 89.46           N
ATOM   4007  N   PHE A 793     -14.368-128.494 -27.705  1.00 78.12           N
ATOM   4008  CA  PHE A 793     -14.113-129.037 -26.378  1.00 78.12           C
ATOM   4009  C   PHE A 793     -14.870-128.262 -25.306  1.00 78.12           C
ATOM   4010  O   PHE A 793     -15.984-128.626 -24.935  1.00 78.12           O
ATOM   4011  CB  PHE A 793     -12.614-129.028 -26.078  1.00 78.12           C
ATOM   4012  CG  PHE A 793     -11.861-130.163 -26.711  1.00 78.12           C
ATOM   4013  CD1 PHE A 793     -12.408-130.883 -27.758  1.00 78.12           C
ATOM   4014  CD2 PHE A 793     -10.604-130.516 -26.255  1.00 78.12           C
ATOM   4015  CE1 PHE A 793     -11.719-131.920 -28.340  1.00 78.12           C
ATOM   4016  CE2 PHE A 793      -9.909-131.559 -26.834  1.00 78.12           C
ATOM   4017  CZ  PHE A 793     -10.470-132.262 -27.875  1.00 78.12           C
ATOM   4018  N   PHE A 846      -7.835-136.401 -31.406  1.00 81.13           N
ATOM   4019  CA  PHE A 846      -7.421-135.062 -31.005  1.00 81.13           C
ATOM   4020  C   PHE A 846      -5.951-135.043 -30.624  1.00 81.13           C
ATOM   4021  O   PHE A 846      -5.187-134.216 -31.111  1.00 81.13           O
ATOM   4022  CB  PHE A 846      -8.266-134.562 -29.836  1.00 81.13           C
ATOM   4023  CG  PHE A 846      -7.662-133.395 -29.105  1.00 81.13           C
ATOM   4024  CD1 PHE A 846      -7.599-132.147 -29.699  1.00 81.13           C
ATOM   4025  CD2 PHE A 846      -7.168-133.543 -27.822  1.00 81.13           C
ATOM   4026  CE1 PHE A 846      -7.052-131.073 -29.028  1.00 81.13           C
ATOM   4027  CE2 PHE A 846      -6.619-132.472 -27.147  1.00 81.13           C
ATOM   4028  CZ  PHE A 846      -6.562-131.237 -27.751  1.00 81.13           C
ATOM   4029  N   GLU A 847      -5.561-135.962 -29.741  1.00 81.64           N
ATOM   4030  CA  GLU A 847      -4.170-136.038 -29.319  1.00 81.64           C
ATOM   4031  C   GLU A 847      -3.239-136.357 -30.479  1.00 81.64           C
ATOM   4032  O   GLU A 847      -2.045-136.046 -30.407  1.00 81.64           O
ATOM   4033  CB  GLU A 847      -4.010-137.093 -28.222  1.00 81.64           C
ATOM   4034  CG  GLU A 847      -5.021-136.983 -27.086  1.00 81.64           C
ATOM   4035  CD  GLU A 847      -6.184-137.953 -27.231  1.00 81.64           C
ATOM   4036  OE1 GLU A 847      -6.292-138.605 -28.293  1.00 81.64           O
ATOM   4037  OE2 GLU A 847      -6.989-138.064 -26.281  1.00 81.64           O
ATOM   4038  N   ALA A 848      -3.756-136.964 -31.543  1.00 82.11           N
ATOM   4039  CA  ALA A 848      -2.944-137.360 -32.682  1.00 82.11           C
ATOM   4040  C   ALA A 848      -3.012-136.374 -33.842  1.00 82.11           C
ATOM   4041  O   ALA A 848      -2.193-136.470 -34.762  1.00 82.11           O
ATOM   4042  CB  ALA A 848      -3.364-138.751 -33.165  1.00 82.11           C
ATOM   4043  N   THR A 849      -3.957-135.435 -33.830  1.00 80.67           N
ATOM   4044  CA  THR A 849      -4.072-134.461 -34.909  1.00 80.67           C
ATOM   4045  C   THR A 849      -3.372-133.147 -34.609  1.00 80.67           C
ATOM   4046  O   THR A 849      -3.021-132.421 -35.545  1.00 80.67           O
ATOM   4047  CB  THR A 849      -5.544-134.174 -35.222  1.00 80.67           C
ATOM   4048  OG1 THR A 849      -6.244-133.878 -34.009  1.00 80.67           O
ATOM   4049  CG2 THR A 849      -6.183-135.372 -35.894  1.00 80.67           C
ATOM   4050  N   ILE A 850      -3.166-132.821 -33.332  1.00 79.22           N
ATOM   4051  CA  ILE A 850      -2.437-131.604 -32.986  1.00 79.22           C
ATOM   4052  C   ILE A 850      -1.016-131.673 -33.527  1.00 79.22           C
ATOM   4053  O   ILE A 850      -0.483-130.689 -34.054  1.00 79.22           O
ATOM   4054  CB  ILE A 850      -2.453-131.381 -31.465  1.00 79.22           C
ATOM   4055  CG1 ILE A 850      -3.893-131.279 -30.962  1.00 79.22           C
ATOM   4056  CG2 ILE A 850      -1.677-130.134 -31.097  1.00 79.22           C
ATOM   4057  CD1 ILE A 850      -4.709-130.222 -31.662  1.00 79.22           C
ATOM   4058  N   ASN A 851      -0.385-132.843 -33.417  1.00 82.07           N
ATOM   4059  CA  ASN A 851       0.964-133.008 -33.943  1.00 82.07           C
ATOM   4060  C   ASN A 851       0.998-132.984 -35.465  1.00 82.07           C
ATOM   4061  O   ASN A 851       2.048-132.686 -36.042  1.00 82.07           O
ATOM   4062  CB  ASN A 851       1.570-134.314 -33.440  1.00 82.07           C
ATOM   4063  CG  ASN A 851       0.656-135.496 -33.661  1.00 82.07           C
ATOM   4064  OD1 ASN A 851       0.576-136.033 -34.766  1.00 82.07           O
ATOM   4065  ND2 ASN A 851      -0.043-135.908 -32.611  1.00 82.07           N
ATOM   4066  N   LYS A 852      -0.119-133.295 -36.126  1.00 78.49           N
ATOM   4067  CA  LYS A 852      -0.153-133.187 -37.581  1.00 78.49           C
ATOM   4068  C   LYS A 852      -0.135-131.730 -38.018  1.00 78.49           C
ATOM   4069  O   LYS A 852       0.583-131.365 -38.958  1.00 78.49           O
ATOM   4070  CB  LYS A 852      -1.388-133.892 -38.138  1.00 78.49           C
ATOM   4071  CG  LYS A 852      -1.809-133.388 -39.506  1.00 78.49           C
ATOM   4072  CD  LYS A 852      -3.223-133.803 -39.841  1.00 78.49           C
ATOM   4073  CE  LYS A 852      -3.711-133.102 -41.094  1.00 78.49           C
ATOM   4074  NZ  LYS A 852      -5.152-133.366 -41.351  1.00 78.49           N
ATOM   4075  N   PHE A 853      -0.916-130.881 -37.347  1.00 73.53           N
ATOM   4076  CA  PHE A 853      -0.912-129.462 -37.670  1.00 73.53           C
ATOM   4077  C   PHE A 853       0.470-128.854 -37.495  1.00 73.53           C
ATOM   4078  O   PHE A 853       0.863-127.982 -38.277  1.00 73.53           O
ATOM   4079  CB  PHE A 853      -1.923-128.717 -36.800  1.00 73.53           C
ATOM   4080  CG  PHE A 853      -3.333-128.825 -37.291  1.00 73.53           C
ATOM   4081  CD1 PHE A 853      -3.600-129.311 -38.555  1.00 73.53           C
ATOM   4082  CD2 PHE A 853      -4.389-128.433 -36.493  1.00 73.53           C
ATOM   4083  CE1 PHE A 853      -4.893-129.409 -39.012  1.00 73.53           C
ATOM   4084  CE2 PHE A 853      -5.684-128.527 -36.947  1.00 73.53           C
ATOM   4085  CZ  PHE A 853      -5.936-129.017 -38.209  1.00 73.53           C
ATOM   4086  N   ASP A 854       1.219-129.301 -36.487  1.00 73.11           N
ATOM   4087  CA  ASP A 854       2.555-128.763 -36.260  1.00 73.11           C
ATOM   4088  C   ASP A 854       3.459-129.059 -37.450  1.00 73.11           C
ATOM   4089  O   ASP A 854       4.151-128.171 -37.959  1.00 73.11           O
ATOM   4090  CB  ASP A 854       3.133-129.339 -34.967  1.00 73.11           C
ATOM   4091  CG  ASP A 854       4.529-128.826 -34.667  1.00 73.11           C
ATOM   4092  OD1 ASP A 854       4.983-127.874 -35.333  1.00 73.11           O
ATOM   4093  OD2 ASP A 854       5.176-129.379 -33.753  1.00 73.11           O
ATOM   4094  N   LYS A 855       3.457-130.309 -37.917  1.00 75.60           N
ATOM   4095  CA  LYS A 855       4.248-130.657 -39.090  1.00 75.60           C
ATOM   4096  C   LYS A 855       3.724-129.977 -40.349  1.00 75.60           C
ATOM   4097  O   LYS A 855       4.501-129.717 -41.273  1.00 75.60           O
ATOM   4098  CB  LYS A 855       4.273-132.177 -39.266  1.00 75.60           C
ATOM   4099  CG  LYS A 855       5.101-132.672 -40.443  1.00 75.60           C
ATOM   4100  CD  LYS A 855       4.217-133.178 -41.572  1.00 75.60           C
ATOM   4101  CE  LYS A 855       3.744-134.596 -41.302  1.00 75.60           C
ATOM   4102  NZ  LYS A 855       2.744-135.049 -42.304  1.00 75.60           N
ATOM   4103  N   ASN A 856       2.432-129.666 -40.397  1.00 72.11           N
ATOM   4104  CA  ASN A 856       1.848-128.993 -41.549  1.00 72.11           C
ATOM   4105  C   ASN A 856       2.098-127.490 -41.521  1.00 72.11           C
ATOM   4106  O   ASN A 856       2.505-126.911 -42.533  1.00 72.11           O
ATOM   4107  CB  ASN A 856       0.343-129.270 -41.605  1.00 72.11           C
ATOM   4108  CG  ASN A 856      -0.246-129.026 -42.978  1.00 72.11           C
ATOM   4109  OD1 ASN A 856       0.277-128.235 -43.760  1.00 72.11           O
ATOM   4110  ND2 ASN A 856      -1.347-129.703 -43.275  1.00 72.11           N
ATOM   4111  N   PHE A 857       1.867-126.849 -40.377  1.00 69.69           N
ATOM   4112  CA  PHE A 857       2.014-125.402 -40.292  1.00 69.69           C
ATOM   4113  C   PHE A 857       3.479-124.982 -40.300  1.00 69.69           C
ATOM   4114  O   PHE A 857       3.832-123.978 -40.929  1.00 69.69           O
ATOM   4115  CB  PHE A 857       1.309-124.882 -39.041  1.00 69.69           C
ATOM   4116  CG  PHE A 857       1.829-123.566 -38.552  1.00 69.69           C
ATOM   4117  CD1 PHE A 857       1.498-122.394 -39.199  1.00 69.69           C
ATOM   4118  CD2 PHE A 857       2.637-123.499 -37.435  1.00 69.69           C
ATOM   4119  CE1 PHE A 857       1.970-121.184 -38.750  1.00 69.69           C
ATOM   4120  CE2 PHE A 857       3.109-122.293 -36.978  1.00 69.69           C
ATOM   4121  CZ  PHE A 857       2.776-121.133 -37.636  1.00 69.69           C
ATOM   4122  N   SER A 858       4.345-125.730 -39.614  1.00 72.08           N
ATOM   4123  CA  SER A 858       5.758-125.371 -39.598  1.00 72.08           C
ATOM   4124  C   SER A 858       6.398-125.552 -40.966  1.00 72.08           C
ATOM   4125  O   SER A 858       7.419-124.926 -41.260  1.00 72.08           O
ATOM   4126  CB  SER A 858       6.506-126.198 -38.552  1.00 72.08           C
ATOM   4127  OG  SER A 858       6.117-125.829 -37.241  1.00 72.08           O
ATOM   4128  N   ALA A 859       5.817-126.402 -41.812  1.00 75.74           N
ATOM   4129  CA  ALA A 859       6.354-126.578 -43.157  1.00 75.74           C
ATOM   4130  C   ALA A 859       6.074-125.359 -44.026  1.00 75.74           C
ATOM   4131  O   ALA A 859       6.921-124.955 -44.829  1.00 75.74           O
ATOM   4132  CB  ALA A 859       5.775-127.839 -43.794  1.00 75.74           C
ATOM   4133  N   HIS A 860       4.889-124.763 -43.883  1.00 72.53           N
ATOM   4134  CA  HIS A 860       4.567-123.573 -44.662  1.00 72.53           C
ATOM   4135  C   HIS A 860       5.344-122.359 -44.176  1.00 72.53           C
ATOM   4136  O   HIS A 860       5.682-121.481 -44.978  1.00 72.53           O
ATOM   4137  CB  HIS A 860       3.066-123.299 -44.608  1.00 72.53           C
ATOM   4138  CG  HIS A 860       2.250-124.222 -45.457  1.00 72.53           C
ATOM   4139  ND1 HIS A 860       2.209-124.125 -46.831  1.00 72.53           N
ATOM   4140  CD2 HIS A 860       1.443-125.256 -45.128  1.00 72.53           C
ATOM   4141  CE1 HIS A 860       1.411-125.061 -47.312  1.00 72.53           C
ATOM   4142  NE2 HIS A 860       0.934-125.761 -46.300  1.00 72.53           N
ATOM   4143  N   LEU A 861       5.640-122.286 -42.877  1.00 78.64           N
ATOM   4144  CA  LEU A 861       6.364-121.131 -42.357  1.00 78.64           C
ATOM   4145  C   LEU A 861       7.808-121.119 -42.842  1.00 78.64           C
ATOM   4146  O   LEU A 861       8.347-120.056 -43.166  1.00 78.64           O
ATOM   4147  CB  LEU A 861       6.312-121.115 -40.834  1.00 78.64           C
ATOM   4148  CG  LEU A 861       6.845-119.834 -40.194  1.00 78.64           C
ATOM   4149  CD1 LEU A 861       6.324-118.617 -40.929  1.00 78.64           C
ATOM   4150  CD2 LEU A 861       6.464-119.769 -38.730  1.00 78.64           C
ATOM   4151  N   LEU A 862       8.454-122.288 -42.897  1.00 82.64           N
ATOM   4152  CA  LEU A 862       9.796-122.357 -43.462  1.00 82.64           C
ATOM   4153  C   LEU A 862       9.806-122.050 -44.952  1.00 82.64           C
ATOM   4154  O   LEU A 862      10.873-121.787 -45.512  1.00 82.64           O
ATOM   4155  CB  LEU A 862      10.417-123.729 -43.208  1.00 82.64           C
ATOM   4156  CG  LEU A 862      11.183-123.905 -41.893  1.00 82.64           C
ATOM   4157  CD1 LEU A 862      12.391-122.981 -41.858  1.00 82.64           C
ATOM   4158  CD2 LEU A 862      10.302-123.680 -40.672  1.00 82.64           C
ATOM   4159  N   ASP A 863       8.645-122.096 -45.606  1.00 85.19           N
ATOM   4160  CA  ASP A 863       8.555-121.631 -46.983  1.00 85.19           C
ATOM   4161  C   ASP A 863       8.422-120.116 -47.047  1.00 85.19           C
ATOM   4162  O   ASP A 863       9.009-119.482 -47.928  1.00 85.19           O
ATOM   4163  CB  ASP A 863       7.370-122.296 -47.682  1.00 85.19           C
ATOM   4164  CG  ASP A 863       7.500-122.287 -49.189  1.00 85.19           C
ATOM   4165  OD1 ASP A 863       8.301-121.487 -49.716  1.00 85.19           O
ATOM   4166  OD2 ASP A 863       6.801-123.083 -49.849  1.00 85.19           O
ATOM   4167  N   LEU A 864       7.663-119.525 -46.123  1.00 75.04           N
ATOM   4168  CA  LEU A 864       7.513-118.076 -46.101  1.00 75.04           C
ATOM   4169  C   LEU A 864       8.835-117.394 -45.782  1.00 75.04           C
ATOM   4170  O   LEU A 864       9.226-116.428 -46.444  1.00 75.04           O
ATOM   4171  CB  LEU A 864       6.444-117.674 -45.087  1.00 75.04           C
ATOM   4172  CG  LEU A 864       5.700-116.378 -45.407  1.00 75.04           C
ATOM   4173  CD1 LEU A 864       4.930-116.526 -46.698  1.00 75.04           C
ATOM   4174  CD2 LEU A 864       4.772-115.987 -44.271  1.00 75.04           C
ATOM   4175  N   LEU A 865       9.538-117.880 -44.759  1.00 80.91           N
ATOM   4176  CA  LEU A 865      10.834-117.307 -44.426  1.00 80.91           C
ATOM   4177  C   LEU A 865      11.870-117.566 -45.510  1.00 80.91           C
ATOM   4178  O   LEU A 865      12.881-116.861 -45.567  1.00 80.91           O
ATOM   4179  CB  LEU A 865      11.330-117.859 -43.088  1.00 80.91           C
ATOM   4180  CG  LEU A 865      11.046-117.011 -41.848  1.00 80.91           C
ATOM   4181  CD1 LEU A 865      11.788-115.688 -41.929  1.00 80.91           C
ATOM   4182  CD2 LEU A 865       9.557-116.781 -41.665  1.00 80.91           C
ATOM   4183  N   ALA A 866      11.643-118.557 -46.372  1.00 78.37           N
ATOM   4184  CA  ALA A 866      12.597-118.832 -47.442  1.00 78.37           C
ATOM   4185  C   ALA A 866      12.492-117.799 -48.555  1.00 78.37           C
ATOM   4186  O   ALA A 866      13.492-117.173 -48.924  1.00 78.37           O
ATOM   4187  CB  ALA A 866      12.376-120.238 -47.993  1.00 78.37           C
ATOM   4188  N   ARG A 867      11.292-117.599 -49.097  1.00 77.98           N
ATOM   4189  CA  ARG A 867      11.110-116.649 -50.181  1.00 77.98           C
ATOM   4190  C   ARG A 867      11.281-115.209 -49.731  1.00 77.98           C
ATOM   4191  O   ARG A 867      11.694-114.363 -50.529  1.00 77.98           O
ATOM   4192  CB  ARG A 867       9.724-116.819 -50.809  1.00 77.98           C
ATOM   4193  CG  ARG A 867       9.504-118.169 -51.447  1.00 77.98           C
ATOM   4194  CD  ARG A 867       8.283-118.154 -52.336  1.00 77.98           C
ATOM   4195  NE  ARG A 867       8.037-119.456 -52.942  1.00 77.98           N
ATOM   4196  CZ  ARG A 867       7.074-119.695 -53.823  1.00 77.98           C
ATOM   4197  NH1 ARG A 867       6.269-118.715 -54.209  1.00 77.98           N
ATOM   4198  NH2 ARG A 867       6.918-120.913 -54.323  1.00 77.98           N
ATOM   4199  N   LEU A 868      10.975-114.912 -48.469  1.00 81.81           N
ATOM   4200  CA  LEU A 868      11.144-113.552 -47.977  1.00 81.81           C
ATOM   4201  C   LEU A 868      12.607-113.203 -47.756  1.00 81.81           C
ATOM   4202  O   LEU A 868      12.916-112.049 -47.438  1.00 81.81           O
ATOM   4203  CB  LEU A 868      10.350-113.362 -46.686  1.00 81.81           C
ATOM   4204  CG  LEU A 868       8.988-112.694 -46.865  1.00 81.81           C
ATOM   4205  CD1 LEU A 868       8.108-113.509 -47.796  1.00 81.81           C
ATOM   4206  CD2 LEU A 868       8.305-112.518 -45.523  1.00 81.81           C
ATOM   4207  N   SER A 869      13.513-114.166 -47.922  1.00 84.23           N
ATOM   4208  CA  SER A 869      14.937-113.884 -47.797  1.00 84.23           C
ATOM   4209  C   SER A 869      15.564-113.498 -49.131  1.00 84.23           C
ATOM   4210  O   SER A 869      16.484-112.675 -49.161  1.00 84.23           O
ATOM   4211  CB  SER A 869      15.667-115.092 -47.213  1.00 84.23           C
ATOM   4212  OG  SER A 869      16.085-115.973 -48.240  1.00 84.23           O
ATOM   4213  N   ILE A 870      15.089-114.071 -50.234  1.00 86.52           N
ATOM   4214  CA  ILE A 870      15.673-113.785 -51.538  1.00 86.52           C
ATOM   4215  C   ILE A 870      15.127-112.463 -52.067  1.00 86.52           C
ATOM   4216  O   ILE A 870      14.165-112.429 -52.842  1.00 86.52           O
ATOM   4217  CB  ILE A 870      15.443-114.950 -52.524  1.00 86.52           C
ATOM   4218  CG1 ILE A 870      16.049-114.631 -53.896  1.00 86.52           C
ATOM   4219  CG2 ILE A 870      13.972-115.376 -52.584  1.00 86.52           C
ATOM   4220  CD1 ILE A 870      16.151-115.822 -54.812  1.00 86.52           C
ATOM   4221  N   TYR A 871      15.749-111.363 -51.654  1.00 94.73           N
ATOM   4222  CA  TYR A 871      15.380-110.044 -52.145  1.00 94.73           C
ATOM   4223  C   TYR A 871      16.605-109.141 -52.069  1.00 94.73           C
ATOM   4224  O   TYR A 871      17.595-109.461 -51.404  1.00 94.73           O
ATOM   4225  CB  TYR A 871      14.186-109.488 -51.362  1.00 94.73           C
ATOM   4226  CG  TYR A 871      12.863-109.964 -51.911  1.00 94.73           C
ATOM   4227  CD1 TYR A 871      12.405-109.521 -53.142  1.00 94.73           C
ATOM   4228  CD2 TYR A 871      12.084-110.875 -51.214  1.00 94.73           C
ATOM   4229  CE1 TYR A 871      11.205-109.961 -53.659  1.00 94.73           C
ATOM   4230  CE2 TYR A 871      10.881-111.320 -51.722  1.00 94.73           C
ATOM   4231  CZ  TYR A 871      10.447-110.858 -52.945  1.00 94.73           C
ATOM   4232  OH  TYR A 871       9.250-111.296 -53.459  1.00 94.73           O
ATOM   4233  N   SER A 872      16.531-108.002 -52.751  1.00114.13           N
ATOM   4234  CA  SER A 872      17.653-107.077 -52.842  1.00114.13           C
ATOM   4235  C   SER A 872      17.742-106.186 -51.608  1.00114.13           C
ATOM   4236  O   SER A 872      17.660-106.665 -50.477  1.00114.13           O
ATOM   4237  CB  SER A 872      17.534-106.218 -54.105  1.00114.13           C
ATOM   4238  OG  SER A 872      17.989-106.927 -55.247  1.00114.13           O
ATOM   4239  N   GLY A 879      11.002-102.579 -45.197  1.00 86.38           N
ATOM   4240  CA  GLY A 879      11.425-103.178 -46.449  1.00 86.38           C
ATOM   4241  C   GLY A 879      11.013-104.631 -46.581  1.00 86.38           C
ATOM   4242  O   GLY A 879      10.138-105.106 -45.859  1.00 86.38           O
ATOM   4243  N   MET A 880      11.642-105.335 -47.518  1.00 92.42           N
ATOM   4244  CA  MET A 880      11.366-106.749 -47.726  1.00 92.42           C
ATOM   4245  C   MET A 880      12.386-107.660 -47.056  1.00 92.42           C
ATOM   4246  O   MET A 880      12.153-108.870 -46.971  1.00 92.42           O
ATOM   4247  CB  MET A 880      11.304-107.061 -49.225  1.00 92.42           C
ATOM   4248  CG  MET A 880      10.435-108.260 -49.574  1.00 92.42           C
ATOM   4249  SD  MET A 880       8.686-108.007 -49.227  1.00 92.42           S
ATOM   4250  CE  MET A 880       8.170-107.148 -50.708  1.00 92.42           C
ATOM   4251  N   ALA A 881      13.504-107.116 -46.581  1.00 95.42           N
ATOM   4252  CA  ALA A 881      14.491-107.907 -45.859  1.00 95.42           C
ATOM   4253  C   ALA A 881      14.364-107.782 -44.349  1.00 95.42           C
ATOM   4254  O   ALA A 881      14.769-108.700 -43.629  1.00 95.42           O
ATOM   4255  CB  ALA A 881      15.908-107.504 -46.281  1.00 95.42           C
ATOM   4256  N   SER A 882      13.814-106.673 -43.855  1.00 89.23           N
ATOM   4257  CA  SER A 882      13.638-106.489 -42.421  1.00 89.23           C
ATOM   4258  C   SER A 882      12.469-107.288 -41.864  1.00 89.23           C
ATOM   4259  O   SER A 882      12.246-107.259 -40.650  1.00 89.23           O
ATOM   4260  CB  SER A 882      13.444-105.010 -42.096  1.00 89.23           C
ATOM   4261  OG  SER A 882      12.138-104.584 -42.438  1.00 89.23           O
ATOM   4262  N   VAL A 883      11.711-107.983 -42.714  1.00 78.92           N
ATOM   4263  CA  VAL A 883      10.602-108.781 -42.210  1.00 78.92           C
ATOM   4264  C   VAL A 883      11.110-109.989 -41.436  1.00 78.92           C
ATOM   4265  O   VAL A 883      10.485-110.416 -40.458  1.00 78.92           O
ATOM   4266  CB  VAL A 883       9.679-109.195 -43.369  1.00 78.92           C
ATOM   4267  CG1 VAL A 883      10.473-109.899 -44.446  1.00 78.92           C
ATOM   4268  CG2 VAL A 883       8.551-110.079 -42.865  1.00 78.92           C
ATOM   4269  N   ILE A 884      12.253-110.552 -41.840  1.00 76.52           N
ATOM   4270  CA  ILE A 884      12.793-111.711 -41.138  1.00 76.52           C
ATOM   4271  C   ILE A 884      13.158-111.340 -39.707  1.00 76.52           C
ATOM   4272  O   ILE A 884      12.947-112.121 -38.772  1.00 76.52           O
ATOM   4273  CB  ILE A 884      14.000-112.287 -41.898  1.00 76.52           C
ATOM   4274  CG1 ILE A 884      13.575-112.757 -43.287  1.00 76.52           C
ATOM   4275  CG2 ILE A 884      14.613-113.435 -41.128  1.00 76.52           C
ATOM   4276  CD1 ILE A 884      13.926-111.787 -44.390  1.00 76.52           C
ATOM   4277  N   SER A 885      13.693-110.134 -39.510  1.00 80.42           N
ATOM   4278  CA  SER A 885      13.959-109.664 -38.159  1.00 80.42           C
ATOM   4279  C   SER A 885      12.678-109.380 -37.391  1.00 80.42           C
ATOM   4280  O   SER A 885      12.730-109.186 -36.172  1.00 80.42           O
ATOM   4281  CB  SER A 885      14.837-108.413 -38.201  1.00 80.42           C
ATOM   4282  OG  SER A 885      16.200-108.761 -38.361  1.00 80.42           O
ATOM   4283  N   ARG A 886      11.533-109.343 -38.071  1.00 75.80           N
ATOM   4284  CA  ARG A 886      10.251-109.242 -37.389  1.00 75.80           C
ATOM   4285  C   ARG A 886       9.621-110.603 -37.136  1.00 75.80           C
ATOM   4286  O   ARG A 886       8.858-110.754 -36.176  1.00 75.80           O
ATOM   4287  CB  ARG A 886       9.284-108.369 -38.194  1.00 75.80           C
ATOM   4288  CG  ARG A 886       9.623-106.893 -38.163  1.00 75.80           C
ATOM   4289  CD  ARG A 886       9.717-106.387 -36.737  1.00 75.80           C
ATOM   4290  NE  ARG A 886       8.553-105.601 -36.341  1.00 75.80           N
ATOM   4291  CZ  ARG A 886       8.246-105.311 -35.083  1.00 75.80           C
ATOM   4292  NH1 ARG A 886       7.173-104.585 -34.805  1.00 75.80           N
ATOM   4293  NH2 ARG A 886       9.012-105.752 -34.095  1.00 75.80           N
ATOM   4294  N   LEU A 887       9.919-111.596 -37.975  1.00 70.50           N
ATOM   4295  CA  LEU A 887       9.446-112.950 -37.709  1.00 70.50           C
ATOM   4296  C   LEU A 887      10.313-113.633 -36.661  1.00 70.50           C
ATOM   4297  O   LEU A 887       9.801-114.181 -35.678  1.00 70.50           O
ATOM   4298  CB  LEU A 887       9.426-113.769 -38.998  1.00 70.50           C
ATOM   4299  CG  LEU A 887       8.087-113.826 -39.725  1.00 70.50           C
ATOM   4300  CD1 LEU A 887       7.078-114.522 -38.838  1.00 70.50           C
ATOM   4301  CD2 LEU A 887       7.603-112.442 -40.114  1.00 70.50           C
ATOM   4302  N   ASP A 888      11.624-113.612 -36.856  1.00 85.35           N
ATOM   4303  CA  ASP A 888      12.571-114.201 -35.922  1.00 85.35           C
ATOM   4304  C   ASP A 888      13.266-113.099 -35.143  1.00 85.35           C
ATOM   4305  O   ASP A 888      13.489-112.004 -35.666  1.00 85.35           O
ATOM   4306  CB  ASP A 888      13.614-115.049 -36.651  1.00 85.35           C
ATOM   4307  CG  ASP A 888      14.612-115.692 -35.701  1.00 85.35           C
ATOM   4308  OD1 ASP A 888      14.395-115.655 -34.469  1.00 85.35           O
ATOM   4309  OD2 ASP A 888      15.637-116.204 -36.189  1.00 85.35           O
ATOM   4310  N   PHE A 889      13.592-113.390 -33.911  1.00 82.57           N
ATOM   4311  CA  PHE A 889      14.451-112.557 -33.087  1.00 82.57           C
ATOM   4312  C   PHE A 889      15.540-113.362 -32.399  1.00 82.57           C
ATOM   4313  O   PHE A 889      16.598-112.813 -32.086  1.00 82.57           O
ATOM   4314  CB  PHE A 889      13.608-111.814 -32.046  1.00 82.57           C
ATOM   4315  CG  PHE A 889      14.256-110.575 -31.505  1.00 82.57           C
ATOM   4316  CD1 PHE A 889      14.139-109.372 -32.171  1.00 82.57           C
ATOM   4317  CD2 PHE A 889      14.964-110.612 -30.318  1.00 82.57           C
ATOM   4318  CE1 PHE A 889      14.724-108.232 -31.669  1.00 82.57           C
ATOM   4319  CE2 PHE A 889      15.550-109.474 -29.814  1.00 82.57           C
ATOM   4320  CZ  PHE A 889      15.431-108.284 -30.489  1.00 82.57           C
ATOM   4321  N   ASN A 890      15.315-114.659 -32.180  1.00 83.08           N
ATOM   4322  CA  ASN A 890      16.168-115.487 -31.338  1.00 83.08           C
ATOM   4323  C   ASN A 890      17.125-116.360 -32.126  1.00 83.08           C
ATOM   4324  O   ASN A 890      17.756-117.258 -31.549  1.00 83.08           O
ATOM   4325  CB  ASN A 890      15.304-116.357 -30.434  1.00 83.08           C
ATOM   4326  CG  ASN A 890      14.471-115.545 -29.501  1.00 83.08           C
ATOM   4327  OD1 ASN A 890      14.917-114.513 -29.012  1.00 83.08           O
ATOM   4328  ND2 ASN A 890      13.251-115.993 -29.249  1.00 83.08           N
ATOM   4329  N   GLY A 891      17.249-116.136 -33.428  1.00 97.43           N
ATOM   4330  CA  GLY A 891      17.983-117.058 -34.262  1.00 97.43           C
ATOM   4331  C   GLY A 891      17.242-118.335 -34.574  1.00 97.43           C
ATOM   4332  O   GLY A 891      17.815-119.223 -35.220  1.00 97.43           O
ATOM   4333  N   PHE A 892      15.990-118.456 -34.141  1.00 89.23           N
ATOM   4334  CA  PHE A 892      15.191-119.628 -34.448  1.00 89.23           C
ATOM   4335  C   PHE A 892      14.922-119.700 -35.949  1.00 89.23           C
ATOM   4336  O   PHE A 892      15.218-118.773 -36.707  1.00 89.23           O
ATOM   4337  CB  PHE A 892      13.880-119.594 -33.667  1.00 89.23           C
ATOM   4338  CG  PHE A 892      13.304-120.947 -33.395  1.00 89.23           C
ATOM   4339  CD1 PHE A 892      13.907-121.796 -32.491  1.00 89.23           C
ATOM   4340  CD2 PHE A 892      12.152-121.366 -34.032  1.00 89.23           C
ATOM   4341  CE1 PHE A 892      13.381-123.038 -32.236  1.00 89.23           C
ATOM   4342  CE2 PHE A 892      11.618-122.609 -33.777  1.00 89.23           C
ATOM   4343  CZ  PHE A 892      12.233-123.447 -32.878  1.00 89.23           C
ATOM   4344  N   TYR A 893      14.362-120.828 -36.378  1.00 93.08           N
ATOM   4345  CA  TYR A 893      14.086-121.065 -37.795  1.00 93.08           C
ATOM   4346  C   TYR A 893      15.356-120.918 -38.632  1.00 93.08           C
ATOM   4347  O   TYR A 893      15.313-120.566 -39.813  1.00 93.08           O
ATOM   4348  CB  TYR A 893      12.990-120.129 -38.306  1.00 93.08           C
ATOM   4349  CG  TYR A 893      11.628-120.396 -37.717  1.00 93.08           C
ATOM   4350  CD1 TYR A 893      11.187-121.690 -37.496  1.00 93.08           C
ATOM   4351  CD2 TYR A 893      10.779-119.352 -37.383  1.00 93.08           C
ATOM   4352  CE1 TYR A 893       9.941-121.938 -36.959  1.00 93.08           C
ATOM   4353  CE2 TYR A 893       9.534-119.591 -36.845  1.00 93.08           C
ATOM   4354  CZ  TYR A 893       9.120-120.883 -36.636  1.00 93.08           C
ATOM   4355  OH  TYR A 893       7.878-121.121 -36.099  1.00 93.08           O
ATOM   4356  N   THR A 894      16.502-121.190 -38.013  1.00106.16           N
ATOM   4357  CA  THR A 894      17.785-121.048 -38.689  1.00106.16           C
ATOM   4358  C   THR A 894      18.072-122.182 -39.660  1.00106.16           C
ATOM   4359  O   THR A 894      19.155-122.209 -40.249  1.00106.16           O
ATOM   4360  CB  THR A 894      18.921-120.960 -37.666  1.00106.16           C
ATOM   4361  OG1 THR A 894      20.178-120.964 -38.349  1.00106.16           O
ATOM   4362  CG2 THR A 894      18.867-122.140 -36.707  1.00106.16           C
ATOM   4363  N   GLU A 895      17.136-123.105 -39.842  1.00 99.08           N
ATOM   4364  CA  GLU A 895      17.335-124.227 -40.743  1.00 99.08           C
ATOM   4365  C   GLU A 895      16.852-123.880 -42.146  1.00 99.08           C
ATOM   4366  O   GLU A 895      16.660-122.709 -42.471  1.00 99.08           O
ATOM   4367  CB  GLU A 895      16.603-125.461 -40.216  1.00 99.08           C
ATOM   4368  CG  GLU A 895      16.876-125.751 -38.749  1.00 99.08           C
ATOM   4369  CD  GLU A 895      15.804-125.194 -37.836  1.00 99.08           C
ATOM   4370  OE1 GLU A 895      14.708-124.866 -38.338  1.00 99.08           O
ATOM   4371  OE2 GLU A 895      16.057-125.081 -36.618  1.00 99.08           O
TER    4372      GLU A 895
ATOM   4373  N   ILE B 245     -23.315 -37.516-117.238  1.00 54.25           N
ATOM   4374  CA  ILE B 245     -23.733 -37.316-115.817  1.00 54.25           C
ATOM   4375  C   ILE B 245     -22.485 -37.015-114.976  1.00 54.25           C
ATOM   4376  O   ILE B 245     -21.584 -37.875-114.927  1.00 54.25           O
ATOM   4377  CB  ILE B 245     -24.504 -38.543-115.292  1.00 54.25           C
ATOM   4378  CG1 ILE B 245     -25.690 -38.900-116.193  1.00 54.25           C
ATOM   4379  CG2 ILE B 245     -24.939 -38.328-113.851  1.00 54.25           C
ATOM   4380  CD1 ILE B 245     -25.297 -39.361-117.577  1.00 54.25           C
ATOM   4381  N   THR B 246     -22.448 -35.836-114.345  1.00 55.66           N
ATOM   4382  CA  THR B 246     -21.294 -35.409-113.509  1.00 55.66           C
ATOM   4383  C   THR B 246     -21.253 -36.206-112.198  1.00 55.66           C
ATOM   4384  O   THR B 246     -22.312 -36.710-111.776  1.00 55.66           O
ATOM   4385  CB  THR B 246     -21.307 -33.896-113.263  1.00 55.66           C
ATOM   4386  OG1 THR B 246     -20.141 -33.558-112.510  1.00 55.66           O
ATOM   4387  CG2 THR B 246     -22.544 -33.431-112.526  1.00 55.66           C
ATOM   4388  N   GLU B 247     -20.059 -36.332-111.611  1.00 56.10           N
ATOM   4389  CA  GLU B 247     -19.843 -37.058-110.327  1.00 56.10           C
ATOM   4390  C   GLU B 247     -20.592 -36.345-109.192  1.00 56.10           C
ATOM   4391  O   GLU B 247     -21.054 -37.036-108.262  1.00 56.10           O
ATOM   4392  CB  GLU B 247     -18.353 -37.222-110.023  1.00 56.10           C
ATOM   4393  CG  GLU B 247     -18.073 -38.123-108.834  1.00 56.10           C
ATOM   4394  CD  GLU B 247     -16.611 -38.483-108.639  1.00 56.10           C
ATOM   4395  OE1 GLU B 247     -16.315 -39.271-107.719  1.00 56.10           O
ATOM   4396  OE2 GLU B 247     -15.771 -37.974-109.409  1.00 56.10           O
ATOM   4397  N   ALA B 248     -20.642 -35.009-109.244  1.00 52.82           N
ATOM   4398  CA  ALA B 248     -21.316 -34.178-108.218  1.00 52.82           C
ATOM   4399  C   ALA B 248     -22.809 -34.529-108.159  1.00 52.82           C
ATOM   4400  O   ALA B 248     -23.352 -34.608-107.040  1.00 52.82           O
ATOM   4401  CB  ALA B 248     -21.112 -32.719-108.541  1.00 52.82           C
ATOM   4402  N   ALA B 249     -23.429 -34.776-109.319  1.00 49.75           N
ATOM   4403  CA  ALA B 249     -24.869 -35.128-109.384  1.00 49.75           C
ATOM   4404  C   ALA B 249     -25.112 -36.423-108.602  1.00 49.75           C
ATOM   4405  O   ALA B 249     -26.123 -36.495-107.879  1.00 49.75           O
ATOM   4406  CB  ALA B 249     -25.284 -35.271-110.827  1.00 49.75           C
ATOM   4407  N   LEU B 250     -24.208 -37.403-108.729  1.00 44.06           N
ATOM   4408  CA  LEU B 250     -24.341 -38.683-107.984  1.00 44.06           C
ATOM   4409  C   LEU B 250     -24.265 -38.393-106.480  1.00 44.06           C
ATOM   4410  O   LEU B 250     -25.068 -38.977-105.725  1.00 44.06           O
ATOM   4411  CB  LEU B 250     -23.212 -39.623-108.414  1.00 44.06           C
ATOM   4412  CG  LEU B 250     -23.450 -40.384-109.718  1.00 44.06           C
ATOM   4413  CD1 LEU B 250     -24.563 -41.409-109.552  1.00 44.06           C
ATOM   4414  CD2 LEU B 250     -23.772 -39.427-110.853  1.00 44.06           C
ATOM   4415  N   VAL B 251     -23.359 -37.495-106.077  1.00 41.46           N
ATOM   4416  CA  VAL B 251     -23.178 -37.133-104.638  1.00 41.46           C
ATOM   4417  C   VAL B 251     -24.444 -36.445-104.116  1.00 41.46           C
ATOM   4418  O   VAL B 251     -24.639 -36.425-102.884  1.00 41.46           O
ATOM   4419  CB  VAL B 251     -21.927 -36.257-104.421  1.00 41.46           C
ATOM   4420  CG1 VAL B 251     -21.794 -35.812-102.973  1.00 41.46           C
ATOM   4421  CG2 VAL B 251     -20.659 -36.959-104.884  1.00 41.46           C
ATOM   4422  N   ARG B 252     -25.250 -35.877-105.019  1.00 42.78           N
ATOM   4423  CA  ARG B 252     -26.490 -35.211-104.637  1.00 42.78           C
ATOM   4424  C   ARG B 252     -27.588 -36.224-104.357  1.00 42.78           C
ATOM   4425  O   ARG B 252     -28.341 -36.080-103.387  1.00 42.78           O
ATOM   4426  CB  ARG B 252     -26.921 -34.236-105.732  1.00 42.78           C
ATOM   4427  CG  ARG B 252     -28.052 -33.312-105.332  1.00 42.78           C
[truncated: 8,076,748 more chars]
