# Supplementary material for: Structural mechanisms for centrosomal recruitment and organization of the microtubule nucleator γ-TuRC
Source: Nat Commun. 2025 Mar 12;16:2453. doi: 10.1038/s41467-025-57729-2 (PMC11903878; doi:10.1038/s41467-025-57729-2)
Supplement: Supplementary file 4 — Supplementary Software 1 [file 41467_2025_57729_MOESM4_ESM.zip › Scripts/Fig3_conformational_analysis/Outwards_Conf.pdb]

HELIX    1   1 LEU A  232  LEU A  253  1                                  22
HELIX    2   2 ASP A  281  ALA A  295  1                                  15
HELIX    3   3 VAL A  301  GLU A  306  1                                   6
HELIX    4   4 HIS A  318  GLN A  344  1                                  27
HELIX    5   5 SER A  348  ALA A  370  1                                  23
HELIX    6   6 GLY A  381  ARG A  390  1                                  10
HELIX    7   7 GLN A  399  ALA A  411  1                                  13
HELIX    8   8 PRO A  414  ILE A  423  1                                  10
HELIX    9   9 LEU A  471  GLU A  490  1                                  20
HELIX   10  10 TYR A  512  GLU A  533  1                                  22
HELIX   11  11 LEU A  537  ARG A  546  1                                  10
HELIX   12  12 THR A  575  THR A  594  1                                  20
HELIX   13  13 PHE A  597  ASP A  599  1                                   3
HELIX   14  14 LYS A  651  LEU A  656  1                                   6
HELIX   15  15 ASN A  659  LEU A  683  1                                  25
HELIX   16  16 SER A  685  LYS A  691  1                                   7
HELIX   17  17 ALA A  707  PHE A  727  1                                  21
HELIX   18  18 VAL A  729  LEU A  741  1                                  13
HELIX   19  19 ASN A  746  CYS A  765  1                                  20
HELIX   20  20 LYS A  774  GLN A  791  1                                  18
HELIX   21  21 THR A  849  LEU A  868  1                                  20
HELIX   22  22 VAL A  883  ASP A  888  1                                   6
HELIX   23  23 THR B  246  PHE B  258  1                                  13
HELIX   24  24 SER B  284  ARG B  311  1                                  28
HELIX   25  25 LEU B  319  ALA B  326  1                                   8
HELIX   26  26 HIS B  329  GLN B  345  1                                  17
HELIX   27  27 THR B  363  THR B  371  1                                   9
HELIX   28  28 ILE B  376  CYS B  388  1                                  13
HELIX   29  29 GLY B  393  SER B  398  1                                   6
HELIX   30  30 LEU B  414  TYR B  431  1                                  18
HELIX   31  31 GLN B  479  VAL B  496  1                                  18
HELIX   32  32 ASN B  528  LYS B  552  1                                  25
HELIX   33  33 SER B  554  TYR B  565  1                                  12
HELIX   34  34 GLY B  571  VAL B  586  1                                  16
HELIX   35  35 PRO B  588  PHE B  612  1                                  25
HELIX   36  36 SER B  614  LEU B  621  1                                   8
HELIX   37  37 ILE B  648  THR B  653  1                                   6
HELIX   38  38 CYS B  656  ALA B  688  1                                  33
HELIX   39  39 PHE B  697  GLU B  725  1                                  29
HELIX   40  40 TRP B  731  ASN B  736  1                                   6
HELIX   41  41 LEU B  744  CYS B  762  1                                  19
HELIX   42  42 SER B  768  LYS B  809  1                                  42
HELIX   43  43 GLU B  826  THR B  866  1                                  41
HELIX   44  44 LEU B  873  HIS B  885  1                                  13
HELIX   45  45 LEU C  232  GLY C  255  1                                  24
HELIX   46  46 ASP C  281  ALA C  295  1                                  15
HELIX   47  47 VAL C  301  GLU C  306  1                                   6
HELIX   48  48 SER C  310  GLY C  314  1                                   5
HELIX   49  49 HIS C  318  ALA C  323  1                                   6
HELIX   50  50 ARG C  325  HIS C  342  1                                  18
HELIX   51  51 SER C  348  MET C  363  1                                  16
HELIX   52  52 ILE C  365  ALA C  370  1                                   6
HELIX   53  53 GLY C  381  ARG C  390  1                                  10
HELIX   54  54 ALA C  400  LYS C  409  1                                  10
HELIX   55  55 SER C  412  GLU C  420  1                                   9
HELIX   56  56 LEU C  471  ALA C  475  1                                   5
HELIX   57  57 ILE C  478  GLU C  490  1                                  13
HELIX   58  58 TYR C  512  GLU C  533  1                                  22
HELIX   59  59 LEU C  537  LEU C  549  1                                  13
HELIX   60  60 PHE C  555  MET C  560  1                                   6
HELIX   61  61 THR C  575  THR C  594  1                                  20
HELIX   62  62 PHE C  597  ASP C  599  1                                   3
HELIX   63  63 TRP C  652  ILE C  657  1                                   6
HELIX   64  64 LEU C  663  LEU C  683  1                                  21
HELIX   65  65 SER C  685  LYS C  691  1                                   7
HELIX   66  66 ALA C  707  LEU C  741  1                                  35
HELIX   67  67 ASN C  746  CYS C  765  1                                  20
HELIX   68  68 LYS C  774  GLN C  791  1                                  18
HELIX   69  69 GLU C  847  ILE C  870  1                                  24
HELIX   70  70 ALA C  881  ASP C  888  1                                   8
HELIX   71  71 THR D  246  PHE D  258  1                                  13
HELIX   72  72 SER D  284  ARG D  311  1                                  28
HELIX   73  73 LEU D  319  ALA D  327  1                                   9
HELIX   74  74 HIS D  329  GLN D  347  1                                  19
HELIX   75  75 THR D  363  THR D  371  1                                   9
HELIX   76  76 ILE D  376  CYS D  388  1                                  13
HELIX   77  77 GLY D  393  SER D  398  1                                   6
HELIX   78  78 LEU D  414  LEU D  419  1                                   6
HELIX   79  79 VAL D  422  TYR D  431  1                                  10
HELIX   80  80 GLN D  479  VAL D  496  1                                  18
HELIX   81  81 ASN D  528  LYS D  552  1                                  25
HELIX   82  82 SER D  554  TYR D  565  1                                  12
HELIX   83  83 GLY D  571  VAL D  586  1                                  16
HELIX   84  84 PRO D  588  PHE D  612  1                                  25
HELIX   85  85 SER D  614  LEU D  621  1                                   8
HELIX   86  86 ILE D  648  THR D  653  1                                   6
HELIX   87  87 CYS D  656  ALA D  688  1                                  33
HELIX   88  88 PHE D  697  GLU D  725  1                                  29
HELIX   89  89 TRP D  731  ASN D  736  1                                   6
HELIX   90  90 LEU D  744  CYS D  762  1                                  19
HELIX   91  91 SER D  768  LYS D  809  1                                  42
HELIX   92  92 GLU D  826  THR D  866  1                                  41
HELIX   93  93 LEU D  873  HIS D  885  1                                  13
HELIX   94  94 LEU E  232  LEU E  253  1                                  22
HELIX   95  95 ASP E  281  LYS E  308  1                                  28
HELIX   96  96 GLN E  315  GLN E  344  1                                  30
HELIX   97  97 SER E  348  ALA E  370  1                                  23
HELIX   98  98 GLY E  381  ARG E  390  1                                  10
HELIX   99  99 GLN E  399  ALA E  411  1                                  13
HELIX  100 100 PRO E  414  ILE E  423  1                                  10
HELIX  101 101 LEU E  471  GLU E  490  1                                  20
HELIX  102 102 TYR E  512  GLU E  533  1                                  22
HELIX  103 103 LEU E  537  ARG E  546  1                                  10
HELIX  104 104 GLN E  552  MET E  560  1                                   9
HELIX  105 105 THR E  575  THR E  594  1                                  20
HELIX  106 106 PHE E  597  ASP E  599  1                                   3
HELIX  107 107 LYS E  651  LEU E  656  1                                   6
HELIX  108 108 ASN E  659  LEU E  683  1                                  25
HELIX  109 109 SER E  685  LYS E  691  1                                   7
HELIX  110 110 ALA E  707  PHE E  727  1                                  21
HELIX  111 111 VAL E  729  LEU E  741  1                                  13
HELIX  112 112 ASN E  746  CYS E  765  1                                  20
HELIX  113 113 LYS E  774  GLN E  791  1                                  18
HELIX  114 114 THR E  849  LEU E  868  1                                  20
HELIX  115 115 VAL E  883  ASP E  888  1                                   6
HELIX  116 116 THR F  246  PHE F  258  1                                  13
HELIX  117 117 SER F  284  ARG F  293  1                                  10
HELIX  118 118 GLU F  296  ARG F  311  1                                  16
HELIX  119 119 LEU F  319  ALA F  326  1                                   8
HELIX  120 120 HIS F  329  GLN F  345  1                                  17
HELIX  121 121 THR F  363  THR F  371  1                                   9
HELIX  122 122 ILE F  376  CYS F  388  1                                  13
HELIX  123 123 GLY F  393  LYS F  405  1                                  13
HELIX  124 124 LEU F  414  TYR F  431  1                                  18
HELIX  125 125 GLN F  479  VAL F  496  1                                  18
HELIX  126 126 ASN F  528  LYS F  552  1                                  25
HELIX  127 127 SER F  554  TYR F  565  1                                  12
HELIX  128 128 GLY F  571  VAL F  586  1                                  16
HELIX  129 129 PRO F  588  PHE F  612  1                                  25
HELIX  130 130 SER F  614  LEU F  621  1                                   8
HELIX  131 131 ILE F  648  THR F  653  1                                   6
HELIX  132 132 CYS F  656  ALA F  688  1                                  33
HELIX  133 133 PHE F  697  GLU F  725  1                                  29
HELIX  134 134 TRP F  731  ASN F  736  1                                   6
HELIX  135 135 LEU F  744  CYS F  762  1                                  19
HELIX  136 136 SER F  768  LYS F  809  1                                  42
HELIX  137 137 GLU F  826  THR F  866  1                                  41
HELIX  138 138 LEU F  873  HIS F  885  1                                  13
HELIX  139 139 LEU G  232  LEU G  253  1                                  22
HELIX  140 140 ASP G  281  ALA G  295  1                                  15
HELIX  141 141 VAL G  301  GLU G  306  1                                   6
HELIX  142 142 HIS G  318  ALA G  323  1                                   6
HELIX  143 143 ARG G  325  ARG G  343  1                                  19
HELIX  144 144 SER G  348  MET G  363  1                                  16
HELIX  145 145 ILE G  365  ALA G  370  1                                   6
HELIX  146 146 GLY G  381  ARG G  390  1                                  10
HELIX  147 147 ALA G  400  LYS G  409  1                                  10
HELIX  148 148 SER G  412  ILE G  423  1                                  12
HELIX  149 149 LEU G  471  ALA G  475  1                                   5
HELIX  150 150 ILE G  478  GLU G  490  1                                  13
HELIX  151 151 TYR G  512  LEU G  531  1                                  20
HELIX  152 152 GLU G  536  LEU G  549  1                                  14
HELIX  153 153 PHE G  555  MET G  560  1                                   6
HELIX  154 154 THR G  575  THR G  594  1                                  20
HELIX  155 155 TRP G  652  ILE G  657  1                                   6
HELIX  156 156 LEU G  663  LEU G  683  1                                  21
HELIX  157 157 SER G  685  LYS G  691  1                                   7
HELIX  158 158 ALA G  707  LEU G  741  1                                  35
HELIX  159 159 ASN G  746  CYS G  765  1                                  20
HELIX  160 160 LYS G  774  GLN G  791  1                                  18
HELIX  161 161 GLU G  847  ILE G  870  1                                  24
HELIX  162 162 ALA G  881  ASP G  888  1                                   8
HELIX  163 163 THR H  246  PHE H  258  1                                  13
HELIX  164 164 SER H  284  SER H  312  1                                  29
HELIX  165 165 GLY H  318  LEU H  346  1                                  29
HELIX  166 166 THR H  363  THR H  371  1                                   9
HELIX  167 167 ILE H  376  CYS H  388  1                                  13
HELIX  168 168 GLY H  393  SER H  398  1                                   6
HELIX  169 169 LEU H  414  TYR H  431  1                                  18
HELIX  170 170 GLN H  479  VAL H  496  1                                  18
HELIX  171 171 ASN H  528  LYS H  552  1                                  25
HELIX  172 172 SER H  554  TYR H  565  1                                  12
HELIX  173 173 GLY H  571  VAL H  586  1                                  16
HELIX  174 174 PRO H  588  PHE H  612  1                                  25
HELIX  175 175 SER H  614  LEU H  621  1                                   8
HELIX  176 176 ILE H  648  THR H  653  1                                   6
HELIX  177 177 CYS H  656  ALA H  688  1                                  33
HELIX  178 178 PHE H  697  GLU H  725  1                                  29
HELIX  179 179 TRP H  731  ASN H  736  1                                   6
HELIX  180 180 LEU H  744  CYS H  762  1                                  19
HELIX  181 181 SER H  768  LYS H  809  1                                  42
HELIX  182 182 GLU H  826  THR H  866  1                                  41
HELIX  183 183 LEU H  873  HIS H  885  1                                  13
HELIX  184 184 ILE I    2  LEU I    9  1                                   8
HELIX  185 185 SER I   37  TYR I   62  1                                  26
HELIX  186 186 GLY I   83  ASP I  114  1                                  32
HELIX  187 187 SER I  118  SER I  145  1                                  28
HELIX  188 188 HIS I  149  VAL I  157  1                                   9
HELIX  189 189 LEU I  165  GLY I  194  1                                  30
HELIX  190 190 PRO I  269  MET I  285  1                                  17
HELIX  191 191 ASN I  302  GLN I  317  1                                  16
HELIX  192 192 SER I  321  GLU I  346  1                                  26
HELIX  193 193 ASP I  349  TYR I  361  1                                  13
HELIX  194 194 ARG I  365  THR I  382  1                                  18
HELIX  195 195 VAL I  387  VAL I  403  1                                  17
HELIX  196 196 SER I  447  ALA I  450  1                                   4
HELIX  197 197 TRP I  460  ILE I  464  1                                   5
HELIX  198 198 ALA I  469  MET I  499  1                                  31
HELIX  199 199 ASP I  510  TYR I  529  1                                  20
HELIX  200 200 VAL I  535  ASN I  548  1                                  14
HELIX  201 201 PHE I  553  SER I  571  1                                  19
HELIX  202 202 LEU I  575  GLN I  598  1                                  24
HELIX  203 203 ARG I  606  SER I  630  1                                  25
HELIX  204 204 ASP I  640  LEU I  648  1                                   9
HELIX  205 205 ASN I  651  GLN I  656  1                                   6
HELIX  206 206 GLU J  267  GLY J  280  1                                  14
HELIX  207 207 SER J  308  GLY J  336  1                                  29
HELIX  208 208 THR J  360  ASN J  388  1                                  29
HELIX  209 209 THR J  394  VAL J  420  1                                  27
HELIX  210 210 ARG J  428  TYR J  447  1                                  20
HELIX  211 211 GLN J  456  HIS J  482  1                                  27
HELIX  212 212 LEU J  552  ASN J  571  1                                  20
HELIX  213 213 LEU J  638  ILE J  648  1                                  11
HELIX  214 214 LEU J  687  LYS J  712  1                                  26
HELIX  215 215 ARG J  715  ARG J  724  1                                  10
HELIX  216 216 THR J  734  ASP J  744  1                                  11
HELIX  217 217 SER J  756  GLU J  764  1                                   9
HELIX  218 218 PRO J  806  ILE J  811  1                                   6
HELIX  219 219 SER J  814  LEU J  841  1                                  28
HELIX  220 220 HIS J  881  THR J  903  1                                  23
HELIX  221 221 HIS J  907  GLU J  918  1                                  12
HELIX  222 222 ASP J  922  CYS J  941  1                                  20
HELIX  223 223 VAL J  950  GLY J  967  1                                  18
HELIX  224 224 ILE J  980  LEU J 1015  1                                  31
HELIX  225 225 ILE K    2  LEU K    9  1                                   8
HELIX  226 226 GLU K   38  TYR K   62  1                                  25
HELIX  227 227 GLY K   83  ASP K  114  1                                  32
HELIX  228 228 ILE K  119  LYS K  147  1                                  29
HELIX  229 229 GLN K  152  HIS K  160  1                                   9
HELIX  230 230 LEU K  165  LEU K  192  1                                  28
HELIX  231 231 PRO K  269  MET K  285  1                                  17
HELIX  232 232 GLU K  304  GLN K  317  1                                  14
HELIX  233 233 SER K  321  GLU K  346  1                                  26
HELIX  234 234 ASP K  349  TYR K  361  1                                  13
HELIX  235 235 ARG K  365  THR K  382  1                                  18
HELIX  236 236 VAL K  387  VAL K  403  1                                  17
HELIX  237 237 SER K  447  ALA K  450  1                                   4
HELIX  238 238 TRP K  460  LEU K  465  1                                   6
HELIX  239 239 ALA K  469  ARG K  501  1                                  33
HELIX  240 240 GLN K  508  TYR K  530  1                                  23
HELIX  241 241 GLN K  532  ASN K  548  1                                  17
HELIX  242 242 PHE K  553  SER K  571  1                                  19
HELIX  243 243 LEU K  575  GLN K  598  1                                  24
HELIX  244 244 ARG K  606  SER K  630  1                                  25
HELIX  245 245 ASP K  640  ASP K  649  1                                  10
HELIX  246 246 LEU L  352  LEU L  357  1                                   6
HELIX  247 247 SER L  392  HIS L  412  1                                  21
HELIX  248 248 GLY L  426  VAL L  447  1                                  22
HELIX  249 249 SER L  455  PHE L  463  1                                   9
HELIX  250 250 LEU L  466  CYS L  477  1                                  12
HELIX  251 251 GLY L  498  ASN L  512  1                                  15
HELIX  252 252 HIS L  517  VAL L  540  1                                  24
HELIX  253 253 LEU L  588  LYS L  606  1                                  19
HELIX  254 254 THR L 1481  LEU L 1516  1                                  36
HELIX  255 255 PHE L 1523  LEU L 1535  1                                  13
HELIX  256 256 VAL L 1549  LEU L 1562  1                                  14
HELIX  257 257 ASP L 1601  ILE L 1606  1                                   6
HELIX  258 258 GLY L 1611  ALA L 1644  1                                  34
HELIX  259 259 SER L 1652  ILE L 1680  1                                  29
HELIX  260 260 HIS L 1682  GLU L 1687  1                                   6
HELIX  261 261 GLU L 1699  ARG L 1715  1                                  17
HELIX  262 262 ALA L 1722  GLN L 1742  1                                  21
HELIX  263 263 ASN L 1761  LEU L 1786  1                                  26
HELIX  264 264 PRO L 1793  ASN L 1803  1                                  11
HELIX  265 265 LEU M  232  LEU M  253  1                                  22
HELIX  266 266 ASP M  281  ALA M  295  1                                  15
HELIX  267 267 VAL M  301  GLU M  306  1                                   6
HELIX  268 268 TYR M  313  LEU M  320  1                                   8
HELIX  269 269 ARG M  325  HIS M  342  1                                  18
HELIX  270 270 SER M  348  MET M  363  1                                  16
HELIX  271 271 ILE M  365  GLY M  376  1                                  12
HELIX  272 272 GLY M  381  ARG M  390  1                                  10
HELIX  273 273 ALA M  400  LYS M  409  1                                  10
HELIX  274 274 SER M  412  ILE M  423  1                                  12
HELIX  275 275 LEU M  471  ALA M  475  1                                   5
HELIX  276 276 ILE M  478  GLU M  490  1                                  13
HELIX  277 277 TYR M  512  GLU M  533  1                                  22
HELIX  278 278 LEU M  537  LEU M  549  1                                  13
HELIX  279 279 PHE M  555  ALA M  563  1                                   9
HELIX  280 280 THR M  575  SER M  590  1                                  16
HELIX  281 281 PHE M  597  ASP M  599  1                                   3
HELIX  282 282 TRP M  652  ILE M  657  1                                   6
HELIX  283 283 LEU M  663  LEU M  683  1                                  21
HELIX  284 284 SER M  685  LYS M  691  1                                   7
HELIX  285 285 ALA M  707  LEU M  741  1                                  35
HELIX  286 286 ASN M  746  CYS M  765  1                                  20
HELIX  287 287 LYS M  774  GLN M  791  1                                  18
HELIX  288 288 GLU M  847  ILE M  870  1                                  24
HELIX  289 289 ALA M  881  ASP M  888  1                                   8
HELIX  290 290 THR T  246  PHE T  258  1                                  13
HELIX  291 291 SER T  284  ARG T  311  1                                  28
HELIX  292 292 LEU T  319  ALA T  326  1                                   8
HELIX  293 293 HIS T  329  GLN T  345  1                                  17
HELIX  294 294 THR T  363  THR T  371  1                                   9
HELIX  295 295 ILE T  376  CYS T  388  1                                  13
HELIX  296 296 GLY T  393  SER T  398  1                                   6
HELIX  297 297 LEU T  414  ILE T  434  1                                  21
HELIX  298 298 GLN T  479  GLN T  495  1                                  17
HELIX  299 299 ASN T  528  LYS T  552  1                                  25
HELIX  300 300 SER T  554  TYR T  565  1                                  12
HELIX  301 301 GLY T  571  VAL T  586  1                                  16
HELIX  302 302 PRO T  588  PHE T  612  1                                  25
HELIX  303 303 SER T  614  LEU T  621  1                                   8
HELIX  304 304 THR T  633  VAL T  637  1                                   5
HELIX  305 305 ILE T  648  THR T  653  1                                   6
HELIX  306 306 GLU T  655  ALA T  688  1                                  34
HELIX  307 307 PHE T  697  ASN T  736  1                                  40
HELIX  308 308 LEU T  744  CYS T  762  1                                  19
HELIX  309 309 SER T  768  LYS T  809  1                                  42
HELIX  310 310 GLU T  826  THR T  866  1                                  41
HELIX  311 311 LEU T  873  HIS T  885  1                                  13
HELIX  312 312 GLY U   55  LYS U   61  1                                   7
HELIX  313 313 ASN U   78  ASN U   92  1                                  15
HELIX  314 314 ALA U   97  HIS U  101  1                                   5
HELIX  315 315 PRO U  112  THR U  126  1                                  15
HELIX  316 316 GLN U  137  SER U  145  1                                   9
HELIX  317 317 PRO U  172  ILE U  175  1                                   4
HELIX  318 318 ALA U  181  GLY U  197  1                                  17
HELIX  319 319 THR U  202  CYS U  217  1                                  16
HELIX  320 320 ASP U  222  SER U  233  1                                  12
HELIX  321 321 ASN U  252  GLY U  268  1                                  17
HELIX  322 322 GLY U  273  ALA U  295  1                                  23
HELIX  323 323 GLY U  301  MET U  305  1                                   5
HELIX  324 324 GLY U  308  ALA U  321  1                                  14
HELIX  325 325 GLU U  334  TRP U  356  1                                  23
HELIX  326 326 LYS U  359  GLY U  366  1                                   8
HELIX  327 327 SER U  368  CYS U  374  1                                   7
HELIX  328 328 UNK X    2  UNK X   20  1                                  19
HELIX  329 329 UNK X  102  UNK X  114  1                                  13
HELIX  330 330 UNK X  202  UNK X  217  1                                  16
HELIX  331 331 UNK X  302  UNK X  314  1                                  13
HELIX  332 332 UNK X  402  UNK X  412  1                                  11
HELIX  333 333 UNK X  502  UNK X  513  1                                  12
HELIX  334 334 UNK X  602  UNK X  616  1                                  15
HELIX  335 335 UNK X  702  UNK X  715  1                                  14
HELIX  336 336 UNK X  802  UNK X  814  1                                  13
HELIX  337 337 UNK X  902  UNK X  914  1                                  13
HELIX  338 338 UNK X 1002  UNK X 1017  1                                  16
HELIX  339 339 UNK X 1102  UNK X 1115  1                                  14
HELIX  340 340 UNK X 1202  UNK X 1225  1                                  24
HELIX  341 341 UNK X 1302  UNK X 1317  1                                  16
HELIX  342 342 UNK X 1402  UNK X 1418  1                                  17
HELIX  343 343 UNK X 1502  UNK X 1513  1                                  12
HELIX  344 344 LEU a   10  HIS a   29  1                                  20
HELIX  345 345 VAL a   73  SER a   80  1                                   8
HELIX  346 346 TYR a   82  TYR a   86  1                                   5
HELIX  347 347 ASN a  103  GLY a  128  1                                  26
HELIX  348 348 THR a  145  TYR a  161  1                                  17
HELIX  349 349 GLN a  184  THR a  196  1                                  13
HELIX  350 350 ASN a  207  LEU a  218  1                                  12
HELIX  351 351 PHE a  225  THR a  240  1                                  16
HELIX  352 352 ASP a  252  ILE a  261  1                                  10
HELIX  353 353 THR a  289  LEU a  298  1                                  10
HELIX  354 354 GLN a  332  LYS a  344  1                                  13
HELIX  355 355 ILE a  384  LYS a  400  1                                  17
HELIX  356 356 ASP a  419  ALA a  437  1                                  19
HELIX  357 357 LEU b   10  HIS b   29  1                                  20
HELIX  358 358 VAL b   73  ASN b   79  1                                   7
HELIX  359 359 TYR b   82  TYR b   86  1                                   5
HELIX  360 360 ASN b  103  GLY b  128  1                                  26
HELIX  361 361 THR b  145  TYR b  161  1                                  17
HELIX  362 362 GLN b  184  THR b  196  1                                  13
HELIX  363 363 ASN b  207  ARG b  217  1                                  11
HELIX  364 364 PHE b  225  TYR b  245  1                                  21
HELIX  365 365 ASP b  252  ILE b  261  1                                  10
HELIX  366 366 THR b  289  LEU b  298  1                                  10
HELIX  367 367 GLN b  332  LYS b  344  1                                  13
HELIX  368 368 ILE b  384  LYS b  400  1                                  17
HELIX  369 369 ASP b  419  THR b  439  1                                  21
HELIX  370 370 LEU c   10  HIS c   29  1                                  20
HELIX  371 371 VAL c   73  SER c   80  1                                   8
HELIX  372 372 TYR c   82  TYR c   86  1                                   5
HELIX  373 373 ASN c  103  GLY c  128  1                                  26
HELIX  374 374 THR c  145  TYR c  161  1                                  17
HELIX  375 375 GLN c  184  THR c  196  1                                  13
HELIX  376 376 ASN c  207  ARG c  217  1                                  11
HELIX  377 377 PHE c  225  TYR c  245  1                                  21
HELIX  378 378 ASP c  252  ILE c  261  1                                  10
HELIX  379 379 THR c  289  LEU c  298  1                                  10
HELIX  380 380 GLN c  332  LYS c  344  1                                  13
HELIX  381 381 ILE c  384  LYS c  400  1                                  17
HELIX  382 382 PHE c  418  THR c  439  1                                  22
HELIX  383 383 LEU d   10  HIS d   29  1                                  20
HELIX  384 384 VAL d   73  ASN d   79  1                                   7
HELIX  385 385 TYR d   82  TYR d   86  1                                   5
HELIX  386 386 ASN d  103  GLY d  128  1                                  26
HELIX  387 387 THR d  145  TYR d  161  1                                  17
HELIX  388 388 GLN d  184  THR d  196  1                                  13
HELIX  389 389 ASN d  207  ARG d  217  1                                  11
HELIX  390 390 PHE d  225  TYR d  245  1                                  21
HELIX  391 391 ASP d  252  ILE d  261  1                                  10
HELIX  392 392 THR d  289  LEU d  298  1                                  10
HELIX  393 393 GLN d  332  LYS d  344  1                                  13
HELIX  394 394 ILE d  384  LYS d  400  1                                  17
HELIX  395 395 ASP d  419  THR d  439  1                                  21
HELIX  396 396 LEU e   10  HIS e   29  1                                  20
HELIX  397 397 VAL e   73  SER e   80  1                                   8
HELIX  398 398 TYR e   82  TYR e   86  1                                   5
HELIX  399 399 ASN e  103  SER e  129  1                                  27
HELIX  400 400 THR e  145  TYR e  161  1                                  17
HELIX  401 401 GLN e  184  THR e  196  1                                  13
HELIX  402 402 ASN e  207  LEU e  218  1                                  12
HELIX  403 403 PHE e  225  TYR e  245  1                                  21
HELIX  404 404 ASP e  252  ILE e  261  1                                  10
HELIX  405 405 THR e  289  LEU e  298  1                                  10
HELIX  406 406 GLN e  332  LYS e  344  1                                  13
HELIX  407 407 ILE e  384  LYS e  400  1                                  17
HELIX  408 408 ASP e  419  ALA e  437  1                                  19
HELIX  409 409 LEU f   10  HIS f   29  1                                  20
HELIX  410 410 VAL f   73  ASN f   79  1                                   7
HELIX  411 411 TYR f   82  TYR f   86  1                                   5
HELIX  412 412 ASN f  103  GLY f  128  1                                  26
HELIX  413 413 THR f  145  TYR f  161  1                                  17
HELIX  414 414 GLN f  184  THR f  196  1                                  13
HELIX  415 415 ASN f  207  ARG f  217  1                                  11
HELIX  416 416 PHE f  225  TYR f  245  1                                  21
HELIX  417 417 ASP f  252  ILE f  261  1                                  10
HELIX  418 418 THR f  289  LEU f  298  1                                  10
HELIX  419 419 GLN f  332  LYS f  344  1                                  13
HELIX  420 420 ILE f  384  LYS f  400  1                                  17
HELIX  421 421 ASP f  419  THR f  439  1                                  21
HELIX  422 422 LEU g   10  HIS g   29  1                                  20
HELIX  423 423 VAL g   73  SER g   80  1                                   8
HELIX  424 424 ASN g  103  SER g  129  1                                  27
HELIX  425 425 THR g  145  TYR g  161  1                                  17
HELIX  426 426 GLN g  184  THR g  196  1                                  13
HELIX  427 427 ASN g  207  ARG g  217  1                                  11
HELIX  428 428 PHE g  225  TYR g  245  1                                  21
HELIX  429 429 ASP g  252  ILE g  261  1                                  10
HELIX  430 430 THR g  289  LEU g  298  1                                  10
HELIX  431 431 GLN g  332  LYS g  344  1                                  13
HELIX  432 432 ILE g  384  LYS g  400  1                                  17
HELIX  433 433 PHE g  418  THR g  439  1                                  22
HELIX  434 434 LEU h   10  HIS h   29  1                                  20
HELIX  435 435 VAL h   73  ASN h   79  1                                   7
HELIX  436 436 TYR h   82  TYR h   86  1                                   5
HELIX  437 437 ASN h  103  GLY h  128  1                                  26
HELIX  438 438 THR h  145  TYR h  161  1                                  17
HELIX  439 439 GLN h  184  THR h  196  1                                  13
HELIX  440 440 ASN h  207  THR h  215  1                                   9
HELIX  441 441 PHE h  225  TYR h  245  1                                  21
HELIX  442 442 ASP h  252  ILE h  261  1                                  10
HELIX  443 443 THR h  289  ARG h  296  1                                   8
HELIX  444 444 GLN h  332  LYS h  344  1                                  13
HELIX  445 445 ILE h  384  LYS h  400  1                                  17
HELIX  446 446 ASP h  419  THR h  439  1                                  21
HELIX  447 447 LEU i   10  HIS i   29  1                                  20
HELIX  448 448 VAL i   73  SER i   80  1                                   8
HELIX  449 449 ASN i  103  GLY i  128  1                                  26
HELIX  450 450 THR i  145  TYR i  161  1                                  17
HELIX  451 451 GLN i  184  THR i  196  1                                  13
HELIX  452 452 ASN i  207  LEU i  218  1                                  12
HELIX  453 453 PHE i  225  TYR i  245  1                                  21
HELIX  454 454 ASP i  252  ILE i  261  1                                  10
HELIX  455 455 THR i  289  LEU i  298  1                                  10
HELIX  456 456 GLN i  332  LYS i  344  1                                  13
HELIX  457 457 ILE i  384  LYS i  400  1                                  17
HELIX  458 458 ASP i  419  THR i  439  1                                  21
HELIX  459 459 LEU j   10  HIS j   29  1                                  20
HELIX  460 460 VAL j   73  SER j   80  1                                   8
HELIX  461 461 ASN j  103  ASP j  127  1                                  25
HELIX  462 462 THR j  145  TYR j  161  1                                  17
HELIX  463 463 GLN j  184  THR j  196  1                                  13
HELIX  464 464 ASP j  206  ARG j  217  1                                  12
HELIX  465 465 PHE j  225  TYR j  245  1                                  21
HELIX  466 466 ASP j  252  ALA j  258  1                                   7
HELIX  467 467 THR j  289  LEU j  298  1                                  10
HELIX  468 468 GLN j  332  LYS j  344  1                                  13
HELIX  469 469 ILE j  384  LYS j  400  1                                  17
HELIX  470 470 ASP j  419  THR j  439  1                                  21
HELIX  471 471 LEU k   10  HIS k   29  1                                  20
HELIX  472 472 VAL k   73  SER k   80  1                                   8
HELIX  473 473 TYR k   82  TYR k   86  1                                   5
HELIX  474 474 ASN k  103  SER k  129  1                                  27
HELIX  475 475 GLY k  143  TYR k  161  1                                  19
HELIX  476 476 GLN k  184  THR k  196  1                                  13
HELIX  477 477 ASP k  206  ARG k  217  1                                  12
HELIX  478 478 PHE k  225  TYR k  245  1                                  21
HELIX  479 479 LEU k  253  ALA k  258  1                                   6
HELIX  480 480 THR k  289  LEU k  298  1                                  10
HELIX  481 481 GLN k  332  LYS k  344  1                                  13
HELIX  482 482 SER k  383  LYS k  400  1                                  18
HELIX  483 483 ASP k  419  ALA k  437  1                                  19
HELIX  484 484 LEU l   10  HIS l   29  1                                  20
HELIX  485 485 VAL l   73  SER l   80  1                                   8
HELIX  486 486 ASN l  103  GLY l  128  1                                  26
HELIX  487 487 GLY l  144  TYR l  161  1                                  18
HELIX  488 488 GLN l  184  THR l  196  1                                  13
HELIX  489 489 ASN l  207  LEU l  218  1                                  12
HELIX  490 490 PHE l  225  TYR l  245  1                                  21
HELIX  491 491 ASP l  252  ILE l  261  1                                  10
HELIX  492 492 THR l  289  LEU l  298  1                                  10
HELIX  493 493 ASP l  329  LYS l  344  1                                  16
HELIX  494 494 SER l  383  LYS l  400  1                                  18
HELIX  495 495 ASP l  419  ALA l  437  1                                  19
HELIX  496 496 LEU m   10  HIS m   29  1                                  20
HELIX  497 497 VAL m   73  SER m   80  1                                   8
HELIX  498 498 TYR m   82  TYR m   86  1                                   5
HELIX  499 499 ASN m  103  GLY m  128  1                                  26
HELIX  500 500 THR m  145  TYR m  161  1                                  17
HELIX  501 501 GLN m  184  THR m  196  1                                  13
HELIX  502 502 ASN m  207  ARG m  217  1                                  11
HELIX  503 503 PHE m  225  TYR m  245  1                                  21
HELIX  504 504 ASP m  252  ILE m  261  1                                  10
HELIX  505 505 THR m  289  LEU m  298  1                                  10
HELIX  506 506 GLN m  332  LYS m  344  1                                  13
HELIX  507 507 ILE m  384  LYS m  400  1                                  17
HELIX  508 508 PHE m  418  THR m  439  1                                  22
HELIX  509 509 LEU t   10  HIS t   29  1                                  20
HELIX  510 510 VAL t   73  SER t   80  1                                   8
HELIX  511 511 TYR t   82  TYR t   86  1                                   5
HELIX  512 512 ASN t  103  GLY t  128  1                                  26
HELIX  513 513 THR t  145  TYR t  161  1                                  17
HELIX  514 514 GLN t  184  THR t  196  1                                  13
HELIX  515 515 ASP t  206  LEU t  218  1                                  13
HELIX  516 516 PHE t  225  TYR t  245  1                                  21
HELIX  517 517 ASP t  252  ILE t  261  1                                  10
HELIX  518 518 THR t  289  LEU t  298  1                                  10
HELIX  519 519 GLN t  332  LYS t  344  1                                  13
HELIX  520 520 ILE t  384  LYS t  400  1                                  17
HELIX  521 521 ASP t  419  THR t  439  1                                  21
SHEET    1   1 1 SER A 262  ALA A 263  0
SHEET    2   2 1 PHE A 274  LEU A 275  0
SHEET    3   3 1 VAL A 437  GLU A 439  0
SHEET    4   4 1 TYR A 460  ILE A 462  0
SHEET    5   5 1 LEU A 601  ILE A 603  0
SHEET    6   6 1 PHE A 646  TYR A 648  0
SHEET    7   7 1 VAL B 448  SER B 450  0
SHEET    8   8 1 TYR B 464  LEU B 466  0
SHEET    9   9 1 VAL B 623  LEU B 625  0
SHEET   10  10 1 PHE B 638  LEU B 640  0
SHEET   11  11 1 SER C 262  ALA C 263  0
SHEET   12  12 1 PHE C 274  LEU C 275  0
SHEET   13  13 1 VAL C 437  GLU C 438  0
SHEET   14  14 1 THR C 461  ILE C 462  0
SHEET   15  15 1 LEU C 601  ASP C 604  0
SHEET   16  16 1 SER C 645  TYR C 648  0
SHEET   17  17 1 VAL D 448  SER D 450  0
SHEET   18  18 1 TYR D 464  LEU D 466  0
SHEET   19  19 1 VAL D 623  LEU D 625  0
SHEET   20  20 1 PHE D 638  LEU D 640  0
SHEET   21  21 1 SER E 262  ALA E 263  0
SHEET   22  22 1 PHE E 274  LEU E 275  0
SHEET   23  23 1 VAL E 437  GLU E 439  0
SHEET   24  24 1 TYR E 460  ILE E 462  0
SHEET   25  25 1 LEU E 601  ILE E 603  0
SHEET   26  26 1 PHE E 646  TYR E 648  0
SHEET   27  27 1 VAL F 448  SER F 450  0
SHEET   28  28 1 TYR F 464  LEU F 466  0
SHEET   29  29 1 VAL F 623  LEU F 625  0
SHEET   30  30 1 PHE F 638  LEU F 640  0
SHEET   31  31 1 SER G 262  ALA G 263  0
SHEET   32  32 1 PHE G 274  LEU G 275  0
SHEET   33  33 1 VAL G 437  GLU G 438  0
SHEET   34  34 1 THR G 461  ILE G 462  0
SHEET   35  35 1 LEU G 601  ASP G 604  0
SHEET   36  36 1 SER G 645  TYR G 648  0
SHEET   37  37 1 VAL H 448  SER H 450  0
SHEET   38  38 1 TYR H 464  LEU H 466  0
SHEET   39  39 1 VAL H 623  LEU H 625  0
SHEET   40  40 1 PHE H 638  LEU H 640  0
SHEET   41  41 1 PHE I  17  THR I  18  0
SHEET   42  42 1 GLN I  26  VAL I  27  0
SHEET   43  43 1 LEU I 414  ILE I 418  0
SHEET   44  44 1 LEU I 452  TYR I 456  0
SHEET   45  45 1 PHE K  17  THR K  18  0
SHEET   46  46 1 GLN K  26  VAL K  27  0
SHEET   47  47 1 LEU K 414  ILE K 418  0
SHEET   48  48 1 LEU K 452  TYR K 456  0
SHEET   49  49 1 SER M 262  ALA M 263  0
SHEET   50  50 1 PHE M 274  LEU M 275  0
SHEET   51  51 1 VAL M 437  GLU M 438  0
SHEET   52  52 1 THR M 461  ILE M 462  0
SHEET   53  53 1 LEU M 601  ASP M 604  0
SHEET   54  54 1 SER M 645  TYR M 648  0
SHEET   55  55 1 VAL T 448  SER T 450  0
SHEET   56  56 1 TYR T 464  LEU T 466  0
SHEET   57  57 1 VAL T 623  LEU T 625  0
SHEET   58  58 1 PHE T 638  LEU T 640  0
SHEET   59  59 1 LEU U   8  ASP U  11  0
SHEET   60  60 1 MET U  16  PHE U  21  0
SHEET   61  61 1 ALA U  29  PRO U  32  0
SHEET   62  62 1 VAL U  35  PRO U  38  0
SHEET   63  63 1 TYR U  53  VAL U  54  0
SHEET   64  64 1 LEU U  65  LYS U  68  0
SHEET   65  65 1 VAL U 103  GLU U 107  0
SHEET   66  66 1 ALA U 131  ILE U 136  0
SHEET   67  67 1 GLY U 150  SER U 155  0
SHEET   68  68 1 SER U 160  TYR U 166  0
SHEET   69  69 1 TYR U 169  ALA U 170  0
SHEET   70  70 1 LEU U 176  LEU U 178  0
SHEET   71  71 1 LYS U 238  GLU U 241  0
SHEET   72  72 1 VAL U 247  ILE U 250  0
SHEET   73  73 1 THR U 297  SER U 300  0
SHEET   74  74 1 ILE U 329  ILE U 330  0
SHEET   75  75 1 ILE U 357  SER U 358  0
SHEET   76  76 1 GLU a   4  GLN a   9  0
SHEET   77  77 1 PHE a  52  TYR a  53  0
SHEET   78  78 1 ILE a  61  PRO a  62  0
SHEET   79  79 1 ALA a  64  LEU a  66  0
SHEET   80  80 1 LEU a 132  CYS a 138  0
SHEET   81  81 1 GLN a 167  THR a 168  0
SHEET   82  82 1 VAL a 171  PHE a 172  0
SHEET   83  83 1 CYS a 201  LEU a 202  0
SHEET   84  84 1 LEU a 205  ASP a 206  0
SHEET   85  85 1 MET a 270  TYR a 273  0
SHEET   86  86 1 TYR a 317  ILE a 324  0
SHEET   87  87 1 ILE a 356  LEU a 360  0
SHEET   88  88 1 LEU a 376  HIS a 381  0
SHEET   89  89 1 GLU b   4  GLN b   9  0
SHEET   90  90 1 PHE b  52  TYR b  53  0
SHEET   91  91 1 ILE b  61  PRO b  62  0
SHEET   92  92 1 ALA b  64  LEU b  66  0
SHEET   93  93 1 LEU b 132  CYS b 138  0
SHEET   94  94 1 LEU b 165  THR b 168  0
SHEET   95  95 1 VAL b 171  PHE b 172  0
SHEET   96  96 1 CYS b 201  LEU b 202  0
SHEET   97  97 1 LEU b 205  ASP b 206  0
SHEET   98  98 1 TYR b 317  ILE b 324  0
SHEET   99  99 1 ILE b 356  LEU b 360  0
SHEET  100 100 1 LEU b 376  HIS b 381  0
SHEET  101 101 1 GLU c   4  ILE c   5  0
SHEET  102 102 1 THR c   7  GLN c   9  0
SHEET  103 103 1 ILE c  31  SER c  32  0
SHEET  104 104 1 ILE c  36  VAL c  37  0
SHEET  105 105 1 PHE c  52  TYR c  53  0
SHEET  106 106 1 ILE c  61  PRO c  62  0
SHEET  107 107 1 ALA c  64  LEU c  66  0
SHEET  108 108 1 LEU c 132  GLY c 134  0
SHEET  109 109 1 LEU c 137  CYS c 138  0
SHEET  110 110 1 VAL c 171  PHE c 172  0
SHEET  111 111 1 LEU c 205  ASP c 206  0
SHEET  112 112 1 MET c 270  TYR c 273  0
SHEET  113 113 1 TYR c 317  ILE c 324  0
SHEET  114 114 1 ILE c 356  LEU c 360  0
SHEET  115 115 1 LEU c 376  HIS c 381  0
SHEET  116 116 1 GLU d   4  GLN d   9  0
SHEET  117 117 1 PHE d  52  TYR d  53  0
SHEET  118 118 1 ILE d  61  PRO d  62  0
SHEET  119 119 1 ALA d  64  LEU d  66  0
SHEET  120 120 1 LEU d 132  CYS d 138  0
SHEET  121 121 1 LEU d 165  THR d 168  0
SHEET  122 122 1 VAL d 171  PHE d 172  0
SHEET  123 123 1 CYS d 201  LEU d 202  0
SHEET  124 124 1 LEU d 205  ASP d 206  0
SHEET  125 125 1 TYR d 317  ILE d 324  0
SHEET  126 126 1 ILE d 356  LEU d 360  0
SHEET  127 127 1 LEU d 376  HIS d 381  0
SHEET  128 128 1 GLU e   4  GLN e   9  0
SHEET  129 129 1 PHE e  52  TYR e  53  0
SHEET  130 130 1 ILE e  61  PRO e  62  0
SHEET  131 131 1 ALA e  64  LEU e  66  0
SHEET  132 132 1 LEU e 132  CYS e 138  0
SHEET  133 133 1 GLN e 167  THR e 168  0
SHEET  134 134 1 VAL e 171  PHE e 172  0
SHEET  135 135 1 CYS e 201  LEU e 202  0
SHEET  136 136 1 LEU e 205  ASP e 206  0
SHEET  137 137 1 MET e 270  TYR e 273  0
SHEET  138 138 1 TYR e 317  ILE e 324  0
SHEET  139 139 1 ILE e 356  LEU e 360  0
SHEET  140 140 1 LEU e 376  HIS e 381  0
SHEET  141 141 1 GLU f   4  GLN f   9  0
SHEET  142 142 1 PHE f  52  TYR f  53  0
SHEET  143 143 1 ILE f  61  PRO f  62  0
SHEET  144 144 1 ALA f  64  LEU f  66  0
SHEET  145 145 1 LEU f 132  CYS f 138  0
SHEET  146 146 1 LEU f 165  THR f 168  0
SHEET  147 147 1 VAL f 171  PHE f 172  0
SHEET  148 148 1 CYS f 201  LEU f 202  0
SHEET  149 149 1 LEU f 205  ASP f 206  0
SHEET  150 150 1 TYR f 317  ILE f 324  0
SHEET  151 151 1 ILE f 356  LEU f 360  0
SHEET  152 152 1 LEU f 376  HIS f 381  0
SHEET  153 153 1 GLU g   4  ILE g   5  0
SHEET  154 154 1 THR g   7  GLN g   9  0
SHEET  155 155 1 ILE g  31  SER g  32  0
SHEET  156 156 1 ILE g  36  VAL g  37  0
SHEET  157 157 1 PHE g  52  TYR g  53  0
SHEET  158 158 1 ILE g  61  PRO g  62  0
SHEET  159 159 1 ALA g  64  LEU g  66  0
SHEET  160 160 1 LEU g 132  GLY g 134  0
SHEET  161 161 1 LEU g 137  CYS g 138  0
SHEET  162 162 1 VAL g 171  PHE g 172  0
SHEET  163 163 1 LEU g 205  ASP g 206  0
SHEET  164 164 1 MET g 270  TYR g 273  0
SHEET  165 165 1 TYR g 317  ILE g 324  0
SHEET  166 166 1 ILE g 356  LEU g 360  0
SHEET  167 167 1 LEU g 376  HIS g 381  0
SHEET  168 168 1 GLU h   4  GLN h   9  0
SHEET  169 169 1 PHE h  52  TYR h  53  0
SHEET  170 170 1 ILE h  61  PRO h  62  0
SHEET  171 171 1 ALA h  64  LEU h  66  0
SHEET  172 172 1 LEU h 132  CYS h 138  0
SHEET  173 173 1 LEU h 165  THR h 168  0
SHEET  174 174 1 VAL h 171  PHE h 172  0
SHEET  175 175 1 CYS h 201  LEU h 202  0
SHEET  176 176 1 LEU h 205  ASP h 206  0
SHEET  177 177 1 TYR h 317  ILE h 324  0
SHEET  178 178 1 ILE h 356  LEU h 360  0
SHEET  179 179 1 GLY h 375  HIS h 381  0
SHEET  180 180 1 GLU i   4  GLN i   9  0
SHEET  181 181 1 ILE i  31  SER i  32  0
SHEET  182 182 1 ILE i  36  VAL i  37  0
SHEET  183 183 1 PHE i  52  TYR i  53  0
SHEET  184 184 1 ILE i  61  PRO i  62  0
SHEET  185 185 1 ALA i  64  LEU i  66  0
SHEET  186 186 1 LEU i 132  SER i 140  0
SHEET  187 187 1 THR i 168  PHE i 172  0
SHEET  188 188 1 VAL i 203  ASP i 206  0
SHEET  189 189 1 MET i 270  TYR i 273  0
SHEET  190 190 1 TYR i 317  ILE i 324  0
SHEET  191 191 1 ILE i 356  LEU i 360  0
SHEET  192 192 1 LEU i 376  HIS i 381  0
SHEET  193 193 1 GLU j   4  GLN j   9  0
SHEET  194 194 1 ALA j  64  LEU j  66  0
SHEET  195 195 1 LEU j 132  CYS j 138  0
SHEET  196 196 1 GLN j 167  THR j 168  0
SHEET  197 197 1 CYS j 201  LEU j 202  0
SHEET  198 198 1 MET j 270  GLY j 272  0
SHEET  199 199 1 TYR j 317  ILE j 324  0
SHEET  200 200 1 ILE j 356  LEU j 360  0
SHEET  201 201 1 GLY j 375  HIS j 381  0
SHEET  202 202 1 ILE k   5  GLN k   9  0
SHEET  203 203 1 PHE k  52  TYR k  53  0
SHEET  204 204 1 ILE k  61  PRO k  62  0
SHEET  205 205 1 ALA k  64  LEU k  66  0
SHEET  206 206 1 GLY k 134  CYS k 138  0
SHEET  207 207 1 LEU k 165  THR k 168  0
SHEET  208 208 1 CYS k 201  LEU k 202  0
SHEET  209 209 1 MET k 270  TYR k 273  0
SHEET  210 210 1 TYR k 317  ILE k 324  0
SHEET  211 211 1 ILE k 356  LEU k 360  0
SHEET  212 212 1 LEU k 376  HIS k 381  0
SHEET  213 213 1 THR l   7  GLN l   9  0
SHEET  214 214 1 PHE l  52  TYR l  53  0
SHEET  215 215 1 ILE l  61  PRO l  62  0
SHEET  216 216 1 VAL l 136  CYS l 138  0
SHEET  217 217 1 GLN l 167  THR l 168  0
SHEET  218 218 1 VAL l 171  PHE l 172  0
SHEET  219 219 1 LEU l 205  ASP l 206  0
SHEET  220 220 1 MET l 270  TYR l 273  0
SHEET  221 221 1 TYR l 317  ILE l 324  0
SHEET  222 222 1 ILE l 356  LEU l 360  0
SHEET  223 223 1 GLY l 375  HIS l 381  0
SHEET  224 224 1 GLU m   4  ILE m   5  0
SHEET  225 225 1 THR m   7  GLN m   9  0
SHEET  226 226 1 ILE m  31  SER m  32  0
SHEET  227 227 1 ILE m  36  VAL m  37  0
SHEET  228 228 1 PHE m  52  TYR m  53  0
SHEET  229 229 1 ILE m  61  PRO m  62  0
SHEET  230 230 1 ALA m  64  LEU m  66  0
SHEET  231 231 1 LEU m 132  GLY m 134  0
SHEET  232 232 1 LEU m 137  CYS m 138  0
SHEET  233 233 1 VAL m 171  PHE m 172  0
SHEET  234 234 1 LEU m 205  ASP m 206  0
SHEET  235 235 1 MET m 270  TYR m 273  0
SHEET  236 236 1 TYR m 317  ILE m 324  0
SHEET  237 237 1 ILE m 356  LEU m 360  0
SHEET  238 238 1 LEU m 376  HIS m 381  0
SHEET  239 239 1 GLU t   4  GLN t   9  0
SHEET  240 240 1 PHE t  52  TYR t  53  0
SHEET  241 241 1 ILE t  61  PRO t  62  0
SHEET  242 242 1 ALA t  64  LEU t  66  0
SHEET  243 243 1 LEU t 132  CYS t 138  0
SHEET  244 244 1 MET t 270  TYR t 273  0
SHEET  245 245 1 TYR t 317  ILE t 324  0
SHEET  246 246 1 ILE t 356  LEU t 360  0
SHEET  247 247 1 GLY t 375  HIS t 381  0
ATOM      1  N   LEU A 232     -17.236 -46.858-125.123  1.00105.38           N
ATOM      2  CA  LEU A 232     -16.362 -46.986-126.283  1.00105.38           C
ATOM      3  C   LEU A 232     -14.988 -46.383-126.006  1.00105.38           C
ATOM      4  O   LEU A 232     -14.702 -45.260-126.421  1.00105.38           O
ATOM      5  CB  LEU A 232     -16.996 -46.317-127.504  1.00105.38           C
ATOM      6  CG  LEU A 232     -16.356 -46.614-128.861  1.00105.38           C
ATOM      7  CD1 LEU A 232     -16.039 -48.094-128.992  1.00105.38           C
ATOM      8  CD2 LEU A 232     -17.262 -46.147-129.989  1.00105.38           C
ATOM      9  N   PRO A 233     -14.135 -47.128-125.298  1.00105.13           N
ATOM     10  CA  PRO A 233     -12.797 -46.611-124.980  1.00105.13           C
ATOM     11  C   PRO A 233     -11.837 -46.626-126.157  1.00105.13           C
ATOM     12  O   PRO A 233     -10.805 -45.945-126.095  1.00105.13           O
ATOM     13  CB  PRO A 233     -12.318 -47.543-123.864  1.00105.13           C
ATOM     14  CG  PRO A 233     -13.019 -48.827-124.143  1.00105.13           C
ATOM     15  CD  PRO A 233     -14.361 -48.469-124.730  1.00105.13           C
ATOM     16  N   GLY A 234     -12.141 -47.372-127.220  1.00101.84           N
ATOM     17  CA  GLY A 234     -11.230 -47.438-128.350  1.00101.84           C
ATOM     18  C   GLY A 234     -11.058 -46.106-129.050  1.00101.84           C
ATOM     19  O   GLY A 234     -10.018 -45.845-129.664  1.00101.84           O
ATOM     20  N   THR A 235     -12.070 -45.243-128.972  1.00102.90           N
ATOM     21  CA  THR A 235     -12.012 -43.918-129.571  1.00102.90           C
ATOM     22  C   THR A 235     -11.548 -42.851-128.588  1.00102.90           C
ATOM     23  O   THR A 235     -11.637 -41.657-128.897  1.00102.90           O
ATOM     24  CB  THR A 235     -13.376 -43.537-130.147  1.00102.90           C
ATOM     25  OG1 THR A 235     -14.260 -43.169-129.081  1.00102.90           O
ATOM     26  CG2 THR A 235     -13.972 -44.705-130.912  1.00102.90           C
ATOM     27  N   LEU A 236     -11.056 -43.252-127.415  1.00102.46           N
ATOM     28  CA  LEU A 236     -10.580 -42.298-126.430  1.00102.46           C
ATOM     29  C   LEU A 236      -9.061 -42.379-126.296  1.00102.46           C
ATOM     30  O   LEU A 236      -8.480 -43.465-126.389  1.00102.46           O
ATOM     31  CB  LEU A 236     -11.225 -42.538-125.060  1.00102.46           C
ATOM     32  CG  LEU A 236     -12.714 -42.883-125.065  1.00102.46           C
ATOM     33  CD1 LEU A 236     -13.191 -43.238-123.669  1.00102.46           C
ATOM     34  CD2 LEU A 236     -13.526 -41.729-125.625  1.00102.46           C
ATOM     35  N   PRO A 237      -8.395 -41.247-126.078  1.00105.14           N
ATOM     36  CA  PRO A 237      -6.931 -41.255-125.980  1.00105.14           C
ATOM     37  C   PRO A 237      -6.458 -42.033-124.763  1.00105.14           C
ATOM     38  O   PRO A 237      -7.231 -42.397-123.874  1.00105.14           O
ATOM     39  CB  PRO A 237      -6.568 -39.770-125.871  1.00105.14           C
ATOM     40  CG  PRO A 237      -7.810 -39.106-125.387  1.00105.14           C
ATOM     41  CD  PRO A 237      -8.955 -39.894-125.938  1.00105.14           C
ATOM     42  N   LEU A 238      -5.152 -42.284-124.730  1.00102.81           N
ATOM     43  CA  LEU A 238      -4.562 -43.072-123.654  1.00102.81           C
ATOM     44  C   LEU A 238      -4.542 -42.293-122.343  1.00102.81           C
ATOM     45  O   LEU A 238      -5.019 -42.779-121.312  1.00102.81           O
ATOM     46  CB  LEU A 238      -3.149 -43.509-124.042  1.00102.81           C
ATOM     47  CG  LEU A 238      -2.209 -43.975-122.929  1.00102.81           C
ATOM     48  CD1 LEU A 238      -2.811 -45.124-122.131  1.00102.81           C
ATOM     49  CD2 LEU A 238      -0.857 -44.368-123.507  1.00102.81           C
ATOM     50  N   ALA A 239      -3.988 -41.080-122.364  1.00104.98           N
ATOM     51  CA  ALA A 239      -3.812 -40.319-121.133  1.00104.98           C
ATOM     52  C   ALA A 239      -5.134 -39.863-120.528  1.00104.98           C
ATOM     53  O   ALA A 239      -5.164 -39.502-119.348  1.00104.98           O
ATOM     54  CB  ALA A 239      -2.913 -39.112-121.387  1.00104.98           C
ATOM     55  N   SER A 240      -6.220 -39.867-121.300  1.00 96.93           N
ATOM     56  CA  SER A 240      -7.511 -39.408-120.804  1.00 96.93           C
ATOM     57  C   SER A 240      -8.445 -40.538-120.402  1.00 96.93           C
ATOM     58  O   SER A 240      -9.160 -40.406-119.404  1.00 96.93           O
ATOM     59  CB  SER A 240      -8.209 -38.538-121.854  1.00 96.93           C
ATOM     60  OG  SER A 240      -9.604 -38.483-121.615  1.00 96.93           O
ATOM     61  N   GLN A 241      -8.467 -41.644-121.150  1.00 90.40           N
ATOM     62  CA  GLN A 241      -9.323 -42.763-120.778  1.00 90.40           C
ATOM     63  C   GLN A 241      -8.937 -43.351-119.429  1.00 90.40           C
ATOM     64  O   GLN A 241      -9.775 -43.981-118.776  1.00 90.40           O
ATOM     65  CB  GLN A 241      -9.274 -43.848-121.853  1.00 90.40           C
ATOM     66  CG  GLN A 241      -7.999 -44.665-121.850  1.00 90.40           C
ATOM     67  CD  GLN A 241      -8.122 -45.920-121.021  1.00 90.40           C
ATOM     68  OE1 GLN A 241      -9.191 -46.522-120.944  1.00 90.40           O
ATOM     69  NE2 GLN A 241      -7.027 -46.318-120.381  1.00 90.40           N
ATOM     70  N   GLU A 242      -7.685 -43.166-119.005  1.00 87.62           N
ATOM     71  CA  GLU A 242      -7.284 -43.584-117.667  1.00 87.62           C
ATOM     72  C   GLU A 242      -8.112 -42.885-116.600  1.00 87.62           C
ATOM     73  O   GLU A 242      -8.396 -43.473-115.551  1.00 87.62           O
ATOM     74  CB  GLU A 242      -5.789 -43.316-117.477  1.00 87.62           C
ATOM     75  CG  GLU A 242      -5.214 -43.651-116.102  1.00 87.62           C
ATOM     76  CD  GLU A 242      -5.448 -42.552-115.083  1.00 87.62           C
ATOM     77  OE1 GLU A 242      -5.530 -41.374-115.488  1.00 87.62           O
ATOM     78  OE2 GLU A 242      -5.547 -42.859-113.876  1.00 87.62           O
ATOM     79  N   SER A 243      -8.519 -41.640-116.850  1.00 81.90           N
ATOM     80  CA  SER A 243      -9.364 -40.934-115.898  1.00 81.90           C
ATOM     81  C   SER A 243     -10.772 -41.510-115.839  1.00 81.90           C
ATOM     82  O   SER A 243     -11.529 -41.170-114.924  1.00 81.90           O
ATOM     83  CB  SER A 243      -9.425 -39.448-116.248  1.00 81.90           C
ATOM     84  OG  SER A 243     -10.439 -38.793-115.506  1.00 81.90           O
ATOM     85  N   ALA A 244     -11.142 -42.362-116.795  1.00 77.40           N
ATOM     86  CA  ALA A 244     -12.444 -43.013-116.746  1.00 77.40           C
ATOM     87  C   ALA A 244     -12.401 -44.314-115.958  1.00 77.40           C
ATOM     88  O   ALA A 244     -13.378 -44.662-115.289  1.00 77.40           O
ATOM     89  CB  ALA A 244     -12.958 -43.273-118.162  1.00 77.40           C
ATOM     90  N   VAL A 245     -11.283 -45.038-116.018  1.00 67.73           N
ATOM     91  CA  VAL A 245     -11.189 -46.296-115.288  1.00 67.73           C
ATOM     92  C   VAL A 245     -11.032 -46.040-113.798  1.00 67.73           C
ATOM     93  O   VAL A 245     -11.665 -46.709-112.972  1.00 67.73           O
ATOM     94  CB  VAL A 245     -10.030 -47.148-115.833  1.00 67.73           C
ATOM     95  CG1 VAL A 245      -9.902 -48.428-115.038  1.00 67.73           C
ATOM     96  CG2 VAL A 245     -10.252 -47.455-117.301  1.00 67.73           C
ATOM     97  N   VAL A 246     -10.200 -45.067-113.428  1.00 68.73           N
ATOM     98  CA  VAL A 246      -9.918 -44.842-112.016  1.00 68.73           C
ATOM     99  C   VAL A 246     -11.179 -44.441-111.261  1.00 68.73           C
ATOM    100  O   VAL A 246     -11.374 -44.850-110.111  1.00 68.73           O
ATOM    101  CB  VAL A 246      -8.798 -43.799-111.854  1.00 68.73           C
ATOM    102  CG1 VAL A 246      -9.154 -42.512-112.575  1.00 68.73           C
ATOM    103  CG2 VAL A 246      -8.524 -43.537-110.384  1.00 68.73           C
ATOM    104  N   GLU A 247     -12.057 -43.657-111.884  1.00 67.76           N
ATOM    105  CA  GLU A 247     -13.299 -43.290-111.216  1.00 67.76           C
ATOM    106  C   GLU A 247     -14.353 -44.380-111.346  1.00 67.76           C
ATOM    107  O   GLU A 247     -15.329 -44.384-110.590  1.00 67.76           O
ATOM    108  CB  GLU A 247     -13.824 -41.959-111.758  1.00 67.76           C
ATOM    109  CG  GLU A 247     -14.532 -42.043-113.096  1.00 67.76           C
ATOM    110  CD  GLU A 247     -14.645 -40.690-113.770  1.00 67.76           C
ATOM    111  OE1 GLU A 247     -13.761 -39.838-113.544  1.00 67.76           O
ATOM    112  OE2 GLU A 247     -15.618 -40.475-114.523  1.00 67.76           O
ATOM    113  N   ASP A 248     -14.177 -45.303-112.290  1.00 65.07           N
ATOM    114  CA  ASP A 248     -15.040 -46.478-112.345  1.00 65.07           C
ATOM    115  C   ASP A 248     -14.553 -47.550-111.380  1.00 65.07           C
ATOM    116  O   ASP A 248     -15.347 -48.165-110.660  1.00 65.07           O
ATOM    117  CB  ASP A 248     -15.092 -47.017-113.772  1.00 65.07           C
ATOM    118  CG  ASP A 248     -16.056 -48.174-113.924  1.00 65.07           C
ATOM    119  OD1 ASP A 248     -16.832 -48.439-112.984  1.00 65.07           O
ATOM    120  OD2 ASP A 248     -16.042 -48.821-114.990  1.00 65.07           O
ATOM    121  N   LEU A 249     -13.241 -47.789-111.353  1.00 56.02           N
ATOM    122  CA  LEU A 249     -12.659 -48.729-110.408  1.00 56.02           C
ATOM    123  C   LEU A 249     -12.836 -48.292-108.966  1.00 56.02           C
ATOM    124  O   LEU A 249     -12.879 -49.149-108.079  1.00 56.02           O
ATOM    125  CB  LEU A 249     -11.173 -48.912-110.698  1.00 56.02           C
ATOM    126  CG  LEU A 249     -10.574 -50.236-110.257  1.00 56.02           C
ATOM    127  CD1 LEU A 249     -11.048 -51.341-111.169  1.00 56.02           C
ATOM    128  CD2 LEU A 249      -9.073 -50.138-110.271  1.00 56.02           C
ATOM    129  N   LEU A 250     -12.943 -46.992-108.710  1.00 53.29           N
ATOM    130  CA  LEU A 250     -13.135 -46.488-107.360  1.00 53.29           C
ATOM    131  C   LEU A 250     -14.496 -46.850-106.784  1.00 53.29           C
ATOM    132  O   LEU A 250     -14.755 -46.551-105.615  1.00 53.29           O
ATOM    133  CB  LEU A 250     -12.957 -44.968-107.337  1.00 53.29           C
ATOM    134  CG  LEU A 250     -12.491 -44.366-106.013  1.00 53.29           C
ATOM    135  CD1 LEU A 250     -11.119 -44.886-105.661  1.00 53.29           C
ATOM    136  CD2 LEU A 250     -12.486 -42.852-106.085  1.00 53.29           C
ATOM    137  N   TYR A 251     -15.365 -47.478-107.571  1.00 58.47           N
ATOM    138  CA  TYR A 251     -16.678 -47.876-107.087  1.00 58.47           C
ATOM    139  C   TYR A 251     -16.743 -49.373-106.811  1.00 58.47           C
ATOM    140  O   TYR A 251     -17.453 -49.809-105.899  1.00 58.47           O
ATOM    141  CB  TYR A 251     -17.756 -47.473-108.097  1.00 58.47           C
ATOM    142  CG  TYR A 251     -17.779 -45.997-108.411  1.00 58.47           C
ATOM    143  CD1 TYR A 251     -17.274 -45.067-107.512  1.00 58.47           C
ATOM    144  CD2 TYR A 251     -18.302 -45.529-109.609  1.00 58.47           C
ATOM    145  CE1 TYR A 251     -17.289 -43.715-107.795  1.00 58.47           C
ATOM    146  CE2 TYR A 251     -18.329 -44.179-109.897  1.00 58.47           C
ATOM    147  CZ  TYR A 251     -17.817 -43.276-108.986  1.00 58.47           C
ATOM    148  OH  TYR A 251     -17.831 -41.928-109.262  1.00 58.47           O
ATOM    149  N   VAL A 252     -16.002 -50.170-107.583  1.00 46.67           N
ATOM    150  CA  VAL A 252     -16.039 -51.617-107.408  1.00 46.67           C
ATOM    151  C   VAL A 252     -15.512 -52.012-106.040  1.00 46.67           C
ATOM    152  O   VAL A 252     -15.969 -52.998-105.453  1.00 46.67           O
ATOM    153  CB  VAL A 252     -15.252 -52.303-108.538  1.00 46.67           C
ATOM    154  CG1 VAL A 252     -15.311 -53.805-108.386  1.00 46.67           C
ATOM    155  CG2 VAL A 252     -15.812 -51.889-109.879  1.00 46.67           C
ATOM    156  N   LEU A 253     -14.565 -51.250-105.498  1.00 39.79           N
ATOM    157  CA  LEU A 253     -14.041 -51.540-104.169  1.00 39.79           C
ATOM    158  C   LEU A 253     -15.087 -51.385-103.074  1.00 39.79           C
ATOM    159  O   LEU A 253     -14.799 -51.721-101.921  1.00 39.79           O
ATOM    160  CB  LEU A 253     -12.853 -50.633-103.854  1.00 39.79           C
ATOM    161  CG  LEU A 253     -11.861 -50.338-104.975  1.00 39.79           C
ATOM    162  CD1 LEU A 253     -10.756 -49.444-104.463  1.00 39.79           C
ATOM    163  CD2 LEU A 253     -11.289 -51.619-105.532  1.00 39.79           C
ATOM    164  N   VAL A 254     -16.277 -50.884-103.394  1.00 36.70           N
ATOM    165  CA  VAL A 254     -17.304 -50.661-102.388  1.00 36.70           C
ATOM    166  C   VAL A 254     -18.297 -51.812-102.414  1.00 36.70           C
ATOM    167  O   VAL A 254     -18.861 -52.185-101.381  1.00 36.70           O
ATOM    168  CB  VAL A 254     -18.014 -49.316-102.611  1.00 36.70           C
ATOM    169  CG1 VAL A 254     -18.833 -48.951-101.403  1.00 36.70           C
ATOM    170  CG2 VAL A 254     -17.001 -48.237-102.887  1.00 36.70           C
ATOM    171  N   GLY A 255     -18.514 -52.386-103.590  1.00 40.51           N
ATOM    172  CA  GLY A 255     -19.472 -53.465-103.721  1.00 40.51           C
ATOM    173  C   GLY A 255     -20.441 -53.223-104.854  1.00 40.51           C
ATOM    174  O   GLY A 255     -20.969 -54.166-105.450  1.00 40.51           O
ATOM    175  N   VAL A 256     -20.686 -51.948-105.157  1.00 47.36           N
ATOM    176  CA  VAL A 256     -21.518 -51.604-106.298  1.00 47.36           C
ATOM    177  C   VAL A 256     -20.798 -51.969-107.586  1.00 47.36           C
ATOM    178  O   VAL A 256     -19.572 -51.846-107.693  1.00 47.36           O
ATOM    179  CB  VAL A 256     -21.871 -50.109-106.255  1.00 47.36           C
ATOM    180  CG1 VAL A 256     -20.612 -49.279-106.132  1.00 47.36           C
ATOM    181  CG2 VAL A 256     -22.634 -49.703-107.493  1.00 47.36           C
ATOM    182  N   ASP A 257     -21.561 -52.424-108.574  1.00 59.40           N
ATOM    183  CA  ASP A 257     -21.005 -52.752-109.874  1.00 59.40           C
ATOM    184  C   ASP A 257     -20.418 -51.501-110.530  1.00 59.40           C
ATOM    185  O   ASP A 257     -20.553 -50.382-110.032  1.00 59.40           O
ATOM    186  CB  ASP A 257     -22.086 -53.377-110.754  1.00 59.40           C
ATOM    187  CG  ASP A 257     -21.531 -53.989-112.010  1.00 59.40           C
ATOM    188  OD1 ASP A 257     -21.075 -55.148-111.957  1.00 59.40           O
ATOM    189  OD2 ASP A 257     -21.542 -53.303-113.051  1.00 59.40           O
ATOM    190  N   GLY A 258     -19.750 -51.701-111.661  1.00 59.05           N
ATOM    191  CA  GLY A 258     -19.102 -50.602-112.344  1.00 59.05           C
ATOM    192  C   GLY A 258     -19.557 -50.396-113.773  1.00 59.05           C
ATOM    193  O   GLY A 258     -20.495 -51.048-114.239  1.00 59.05           O
ATOM    194  N   ARG A 259     -18.896 -49.481-114.482  1.00 70.32           N
ATOM    195  CA  ARG A 259     -19.262 -49.198-115.863  1.00 70.32           C
ATOM    196  C   ARG A 259     -18.609 -50.184-116.823  1.00 70.32           C
ATOM    197  O   ARG A 259     -19.303 -50.924-117.531  1.00 70.32           O
ATOM    198  CB  ARG A 259     -18.879 -47.760-116.216  1.00 70.32           C
ATOM    199  CG  ARG A 259     -19.315 -47.306-117.597  1.00 70.32           C
ATOM    200  CD  ARG A 259     -20.827 -47.194-117.691  1.00 70.32           C
ATOM    201  NE  ARG A 259     -21.256 -46.675-118.987  1.00 70.32           N
ATOM    202  CZ  ARG A 259     -22.516 -46.675-119.410  1.00 70.32           C
ATOM    203  NH1 ARG A 259     -23.474 -47.172-118.643  1.00 70.32           N
ATOM    204  NH2 ARG A 259     -22.815 -46.183-120.605  1.00 70.32           N
ATOM    205  N   TYR A 260     -17.277 -50.213-116.861  1.00 66.83           N
ATOM    206  CA  TYR A 260     -16.536 -51.137-117.716  1.00 66.83           C
ATOM    207  C   TYR A 260     -16.063 -52.376-116.968  1.00 66.83           C
ATOM    208  O   TYR A 260     -16.320 -53.499-117.409  1.00 66.83           O
ATOM    209  CB  TYR A 260     -15.338 -50.430-118.355  1.00 66.83           C
ATOM    210  CG  TYR A 260     -15.695 -49.160-119.086  1.00 66.83           C
ATOM    211  CD1 TYR A 260     -16.589 -49.177-120.145  1.00 66.83           C
ATOM    212  CD2 TYR A 260     -15.130 -47.948-118.727  1.00 66.83           C
ATOM    213  CE1 TYR A 260     -16.920 -48.020-120.819  1.00 66.83           C
ATOM    214  CE2 TYR A 260     -15.454 -46.786-119.393  1.00 66.83           C
ATOM    215  CZ  TYR A 260     -16.347 -46.827-120.440  1.00 66.83           C
ATOM    216  OH  TYR A 260     -16.672 -45.672-121.107  1.00 66.83           O
ATOM    217  N   VAL A 261     -15.379 -52.200-115.841  1.00 55.45           N
ATOM    218  CA  VAL A 261     -14.897 -53.332-115.056  1.00 55.45           C
ATOM    219  C   VAL A 261     -16.048 -53.883-114.225  1.00 55.45           C
ATOM    220  O   VAL A 261     -16.285 -53.461-113.087  1.00 55.45           O
ATOM    221  CB  VAL A 261     -13.685 -52.925-114.196  1.00 55.45           C
ATOM    222  CG1 VAL A 261     -13.943 -51.619-113.466  1.00 55.45           C
ATOM    223  CG2 VAL A 261     -13.317 -54.028-113.217  1.00 55.45           C
ATOM    224  N   SER A 262     -16.776 -54.834-114.792  1.00 60.55           N
ATOM    225  CA  SER A 262     -17.984 -55.360-114.179  1.00 60.55           C
ATOM    226  C   SER A 262     -17.669 -56.561-113.297  1.00 60.55           C
ATOM    227  O   SER A 262     -16.542 -57.054-113.246  1.00 60.55           O
ATOM    228  CB  SER A 262     -19.003 -55.754-115.249  1.00 60.55           C
ATOM    229  OG  SER A 262     -19.911 -56.717-114.744  1.00 60.55           O
ATOM    230  N   ALA A 263     -18.696 -57.029-112.599  1.00 71.13           N
ATOM    231  CA  ALA A 263     -18.617 -58.233-111.789  1.00 71.13           C
ATOM    232  C   ALA A 263     -19.449 -59.334-112.430  1.00 71.13           C
ATOM    233  O   ALA A 263     -20.356 -59.074-113.224  1.00 71.13           O
ATOM    234  CB  ALA A 263     -19.092 -57.971-110.357  1.00 71.13           C
ATOM    235  N   GLN A 264     -19.125 -60.576-112.076  1.00 82.69           N
ATOM    236  CA  GLN A 264     -19.785 -61.738-112.643  1.00 82.69           C
ATOM    237  C   GLN A 264     -20.491 -62.538-111.556  1.00 82.69           C
ATOM    238  O   GLN A 264     -20.071 -62.521-110.394  1.00 82.69           O
ATOM    239  CB  GLN A 264     -18.783 -62.639-113.373  1.00 82.69           C
ATOM    240  CG  GLN A 264     -18.198 -62.008-114.618  1.00 82.69           C
ATOM    241  CD  GLN A 264     -17.447 -63.004-115.470  1.00 82.69           C
ATOM    242  OE1 GLN A 264     -17.295 -64.168-115.098  1.00 82.69           O
ATOM    243  NE2 GLN A 264     -16.970 -62.553-116.625  1.00 82.69           N
ATOM    244  N   PRO A 265     -21.567 -63.244-111.899  1.00 93.70           N
ATOM    245  CA  PRO A 265     -22.328 -63.973-110.878  1.00 93.70           C
ATOM    246  C   PRO A 265     -21.493 -65.061-110.226  1.00 93.70           C
ATOM    247  O   PRO A 265     -20.543 -65.580-110.813  1.00 93.70           O
ATOM    248  CB  PRO A 265     -23.504 -64.563-111.665  1.00 93.70           C
ATOM    249  CG  PRO A 265     -23.046 -64.577-113.084  1.00 93.70           C
ATOM    250  CD  PRO A 265     -22.174 -63.373-113.234  1.00 93.70           C
ATOM    251  N   LEU A 266     -21.857 -65.398-108.995  1.00 90.89           N
ATOM    252  CA  LEU A 266     -21.152 -66.418-108.235  1.00 90.89           C
ATOM    253  C   LEU A 266     -21.517 -67.812-108.727  1.00 90.89           C
ATOM    254  O   LEU A 266     -22.575 -68.338-108.390  1.00 90.89           O
ATOM    255  CB  LEU A 266     -21.468 -66.288-106.747  1.00 90.89           C
ATOM    256  CG  LEU A 266     -20.451 -66.891-105.780  1.00 90.89           C
ATOM    257  CD1 LEU A 266     -19.035 -66.574-106.230  1.00 90.89           C
ATOM    258  CD2 LEU A 266     -20.693 -66.380-104.370  1.00 90.89           C
ATOM    259  N   SER A 271     -14.225 -65.431-103.926  1.00 74.85           N
ATOM    260  CA  SER A 271     -14.343 -66.297-105.092  1.00 74.85           C
ATOM    261  C   SER A 271     -15.019 -65.577-106.253  1.00 74.85           C
ATOM    262  O   SER A 271     -15.584 -66.214-107.142  1.00 74.85           O
ATOM    263  CB  SER A 271     -15.124 -67.565-104.741  1.00 74.85           C
ATOM    264  OG  SER A 271     -14.285 -68.521-104.122  1.00 74.85           O
ATOM    265  N   ARG A 272     -14.965 -64.250-106.244  1.00 75.58           N
ATOM    266  CA  ARG A 272     -15.622 -63.477-107.288  1.00 75.58           C
ATOM    267  C   ARG A 272     -14.721 -63.359-108.512  1.00 75.58           C
ATOM    268  O   ARG A 272     -13.506 -63.185-108.390  1.00 75.58           O
ATOM    269  CB  ARG A 272     -15.992 -62.090-106.768  1.00 75.58           C
ATOM    270  CG  ARG A 272     -17.178 -61.480-107.487  1.00 75.58           C
ATOM    271  CD  ARG A 272     -18.413 -62.326-107.266  1.00 75.58           C
ATOM    272  NE  ARG A 272     -18.817 -62.323-105.866  1.00 75.58           N
ATOM    273  CZ  ARG A 272     -19.815 -61.592-105.384  1.00 75.58           C
ATOM    274  NH1 ARG A 272     -20.521 -60.821-106.196  1.00 75.58           N
ATOM    275  NH2 ARG A 272     -20.116 -61.641-104.097  1.00 75.58           N
ATOM    276  N   THR A 273     -15.323 -63.456-109.692  1.00 83.67           N
ATOM    277  CA  THR A 273     -14.620 -63.289-110.955  1.00 83.67           C
ATOM    278  C   THR A 273     -15.071 -61.996-111.618  1.00 83.67           C
ATOM    279  O   THR A 273     -16.239 -61.611-111.513  1.00 83.67           O
ATOM    280  CB  THR A 273     -14.877 -64.468-111.895  1.00 83.67           C
ATOM    281  OG1 THR A 273     -16.141 -64.293-112.547  1.00 83.67           O
ATOM    282  CG2 THR A 273     -14.892 -65.772-111.114  1.00 83.67           C
ATOM    283  N   PHE A 274     -14.149 -61.335-112.305  1.00 74.80           N
ATOM    284  CA  PHE A 274     -14.420 -60.047-112.921  1.00 74.80           C
ATOM    285  C   PHE A 274     -14.085 -60.073-114.405  1.00 74.80           C
ATOM    286  O   PHE A 274     -13.329 -60.920-114.888  1.00 74.80           O
ATOM    287  CB  PHE A 274     -13.634 -58.940-112.214  1.00 74.80           C
ATOM    288  CG  PHE A 274     -13.890 -58.866-110.740  1.00 74.80           C
ATOM    289  CD1 PHE A 274     -15.019 -58.237-110.254  1.00 74.80           C
ATOM    290  CD2 PHE A 274     -13.008 -59.432-109.842  1.00 74.80           C
ATOM    291  CE1 PHE A 274     -15.259 -58.168-108.901  1.00 74.80           C
ATOM    292  CE2 PHE A 274     -13.245 -59.365-108.486  1.00 74.80           C
ATOM    293  CZ  PHE A 274     -14.371 -58.733-108.016  1.00 74.80           C
ATOM    294  N   LEU A 275     -14.669 -59.124-115.124  1.00 67.17           N
ATOM    295  CA  LEU A 275     -14.465 -58.951-116.554  1.00 67.17           C
ATOM    296  C   LEU A 275     -14.116 -57.493-116.797  1.00 67.17           C
ATOM    297  O   LEU A 275     -14.741 -56.600-116.221  1.00 67.17           O
ATOM    298  CB  LEU A 275     -15.725 -59.354-117.335  1.00 67.17           C
ATOM    299  CG  LEU A 275     -15.719 -59.588-118.848  1.00 67.17           C
ATOM    300  CD1 LEU A 275     -17.040 -60.217-119.250  1.00 67.17           C
ATOM    301  CD2 LEU A 275     -15.488 -58.314-119.649  1.00 67.17           C
ATOM    302  N   VAL A 276     -13.118 -57.244-117.642  1.00 71.19           N
ATOM    303  CA  VAL A 276     -12.647 -55.873-117.803  1.00 71.19           C
ATOM    304  C   VAL A 276     -13.076 -55.278-119.139  1.00 71.19           C
ATOM    305  O   VAL A 276     -13.927 -54.382-119.180  1.00 71.19           O
ATOM    306  CB  VAL A 276     -11.121 -55.805-117.641  1.00 71.19           C
ATOM    307  CG1 VAL A 276     -10.632 -54.383-117.859  1.00 71.19           C
ATOM    308  CG2 VAL A 276     -10.720 -56.303-116.265  1.00 71.19           C
ATOM    309  N   ASP A 277     -12.516 -55.779-120.237  1.00103.75           N
ATOM    310  CA  ASP A 277     -12.725 -55.118-121.518  1.00103.75           C
ATOM    311  C   ASP A 277     -12.138 -55.975-122.633  1.00103.75           C
ATOM    312  O   ASP A 277     -11.031 -56.510-122.479  1.00103.75           O
ATOM    313  CB  ASP A 277     -12.070 -53.732-121.480  1.00103.75           C
ATOM    314  CG  ASP A 277     -12.467 -52.839-122.643  1.00103.75           C
ATOM    315  OD1 ASP A 277     -13.056 -53.324-123.623  1.00103.75           O
ATOM    316  OD2 ASP A 277     -12.188 -51.624-122.572  1.00103.75           O
ATOM    317  N   PRO A 278     -12.824 -56.129-123.767  1.00109.02           N
ATOM    318  CA  PRO A 278     -12.179 -56.753-124.929  1.00109.02           C
ATOM    319  C   PRO A 278     -11.165 -55.836-125.595  1.00109.02           C
ATOM    320  O   PRO A 278     -10.081 -56.286-125.976  1.00109.02           O
ATOM    321  CB  PRO A 278     -13.355 -57.061-125.865  1.00109.02           C
ATOM    322  CG  PRO A 278     -14.447 -56.160-125.422  1.00109.02           C
ATOM    323  CD  PRO A 278     -14.281 -56.037-123.939  1.00109.02           C
ATOM    324  N   ASN A 279     -11.502 -54.558-125.741  1.00110.29           N
ATOM    325  CA  ASN A 279     -10.629 -53.585-126.396  1.00110.29           C
ATOM    326  C   ASN A 279     -10.174 -52.548-125.364  1.00110.29           C
ATOM    327  O   ASN A 279     -10.798 -51.504-125.176  1.00110.29           O
ATOM    328  CB  ASN A 279     -11.329 -52.951-127.614  1.00110.29           C
ATOM    329  CG  ASN A 279     -12.559 -52.141-127.244  1.00110.29           C
ATOM    330  OD1 ASN A 279     -13.193 -52.388-126.220  1.00110.29           O
ATOM    331  ND2 ASN A 279     -12.900 -51.165-128.079  1.00110.29           N
ATOM    332  N   LEU A 280      -9.066 -52.855-124.695  1.00100.59           N
ATOM    333  CA  LEU A 280      -8.435 -51.937-123.762  1.00100.59           C
ATOM    334  C   LEU A 280      -6.924 -52.049-123.903  1.00100.59           C
ATOM    335  O   LEU A 280      -6.398 -53.036-124.422  1.00100.59           O
ATOM    336  CB  LEU A 280      -8.858 -52.211-122.314  1.00100.59           C
ATOM    337  CG  LEU A 280      -8.867 -50.995-121.387  1.00100.59           C
ATOM    338  CD1 LEU A 280      -9.650 -49.853-122.007  1.00100.59           C
ATOM    339  CD2 LEU A 280      -9.443 -51.361-120.028  1.00100.59           C
ATOM    340  N   ASP A 281      -6.230 -51.010-123.444  1.00 98.56           N
ATOM    341  CA  ASP A 281      -4.776 -51.003-123.499  1.00 98.56           C
ATOM    342  C   ASP A 281      -4.208 -52.075-122.580  1.00 98.56           C
ATOM    343  O   ASP A 281      -4.602 -52.191-121.418  1.00 98.56           O
ATOM    344  CB  ASP A 281      -4.234 -49.631-123.101  1.00 98.56           C
ATOM    345  CG  ASP A 281      -4.129 -48.686-124.278  1.00 98.56           C
ATOM    346  OD1 ASP A 281      -4.045 -49.174-125.422  1.00 98.56           O
ATOM    347  OD2 ASP A 281      -4.131 -47.456-124.059  1.00 98.56           O
ATOM    348  N   LEU A 282      -3.270 -52.862-123.110  1.00 90.97           N
ATOM    349  CA  LEU A 282      -2.670 -53.916-122.305  1.00 90.97           C
ATOM    350  C   LEU A 282      -1.869 -53.343-121.149  1.00 90.97           C
ATOM    351  O   LEU A 282      -1.706 -54.004-120.120  1.00 90.97           O
ATOM    352  CB  LEU A 282      -1.783 -54.808-123.171  1.00 90.97           C
ATOM    353  CG  LEU A 282      -1.427 -56.172-122.579  1.00 90.97           C
ATOM    354  CD1 LEU A 282      -2.646 -56.806-121.932  1.00 90.97           C
ATOM    355  CD2 LEU A 282      -0.853 -57.081-123.652  1.00 90.97           C
ATOM    356  N   SER A 283      -1.380 -52.112-121.288  1.00 90.14           N
ATOM    357  CA  SER A 283      -0.649 -51.445-120.221  1.00 90.14           C
ATOM    358  C   SER A 283      -1.542 -51.035-119.060  1.00 90.14           C
ATOM    359  O   SER A 283      -1.049 -50.439-118.099  1.00 90.14           O
ATOM    360  CB  SER A 283       0.077 -50.214-120.769  1.00 90.14           C
ATOM    361  OG  SER A 283      -0.746 -49.066-120.691  1.00 90.14           O
ATOM    362  N   ILE A 284      -2.837 -51.329-119.134  1.00 90.35           N
ATOM    363  CA  ILE A 284      -3.782 -51.035-118.066  1.00 90.35           C
ATOM    364  C   ILE A 284      -4.340 -52.314-117.457  1.00 90.35           C
ATOM    365  O   ILE A 284      -4.430 -52.445-116.237  1.00 90.35           O
ATOM    366  CB  ILE A 284      -4.923 -50.124-118.572  1.00 90.35           C
ATOM    367  CG1 ILE A 284      -4.374 -49.009-119.463  1.00 90.35           C
ATOM    368  CG2 ILE A 284      -5.689 -49.543-117.402  1.00 90.35           C
ATOM    369  CD1 ILE A 284      -3.393 -48.100-118.768  1.00 90.35           C
ATOM    370  N   ARG A 285      -4.718 -53.274-118.304  1.00 89.83           N
ATOM    371  CA  ARG A 285      -5.372 -54.484-117.816  1.00 89.83           C
ATOM    372  C   ARG A 285      -4.455 -55.279-116.898  1.00 89.83           C
ATOM    373  O   ARG A 285      -4.918 -55.893-115.931  1.00 89.83           O
ATOM    374  CB  ARG A 285      -5.834 -55.336-118.997  1.00 89.83           C
ATOM    375  CG  ARG A 285      -6.690 -54.564-119.978  1.00 89.83           C
ATOM    376  CD  ARG A 285      -7.642 -55.463-120.738  1.00 89.83           C
ATOM    377  NE  ARG A 285      -6.940 -56.459-121.541  1.00 89.83           N
ATOM    378  CZ  ARG A 285      -7.513 -57.174-122.501  1.00 89.83           C
ATOM    379  NH1 ARG A 285      -8.797 -57.002-122.782  1.00 89.83           N
ATOM    380  NH2 ARG A 285      -6.803 -58.059-123.187  1.00 89.83           N
ATOM    381  N   GLU A 286      -3.153 -55.276-117.180  1.00 93.43           N
ATOM    382  CA  GLU A 286      -2.219 -55.952-116.288  1.00 93.43           C
ATOM    383  C   GLU A 286      -2.144 -55.277-114.930  1.00 93.43           C
ATOM    384  O   GLU A 286      -1.807 -55.935-113.940  1.00 93.43           O
ATOM    385  CB  GLU A 286      -0.827 -56.025-116.923  1.00 93.43           C
ATOM    386  CG  GLU A 286      -0.277 -54.702-117.437  1.00 93.43           C
ATOM    387  CD  GLU A 286       0.322 -53.834-116.348  1.00 93.43           C
ATOM    388  OE1 GLU A 286       0.447 -52.611-116.568  1.00 93.43           O
ATOM    389  OE2 GLU A 286       0.677 -54.372-115.280  1.00 93.43           O
ATOM    390  N   LEU A 287      -2.443 -53.982-114.854  1.00 81.22           N
ATOM    391  CA  LEU A 287      -2.417 -53.295-113.574  1.00 81.22           C
ATOM    392  C   LEU A 287      -3.778 -53.308-112.897  1.00 81.22           C
ATOM    393  O   LEU A 287      -3.849 -53.278-111.662  1.00 81.22           O
ATOM    394  CB  LEU A 287      -1.917 -51.858-113.761  1.00 81.22           C
ATOM    395  CG  LEU A 287      -1.464 -51.089-112.518  1.00 81.22           C
ATOM    396  CD1 LEU A 287      -0.358 -50.120-112.890  1.00 81.22           C
ATOM    397  CD2 LEU A 287      -2.609 -50.339-111.866  1.00 81.22           C
ATOM    398  N   VAL A 288      -4.857 -53.368-113.679  1.00 75.69           N
ATOM    399  CA  VAL A 288      -6.192 -53.516-113.106  1.00 75.69           C
ATOM    400  C   VAL A 288      -6.271 -54.797-112.287  1.00 75.69           C
ATOM    401  O   VAL A 288      -6.764 -54.802-111.152  1.00 75.69           O
ATOM    402  CB  VAL A 288      -7.257 -53.487-114.214  1.00 75.69           C
ATOM    403  CG1 VAL A 288      -8.549 -54.113-113.730  1.00 75.69           C
ATOM    404  CG2 VAL A 288      -7.492 -52.068-114.676  1.00 75.69           C
ATOM    405  N   HIS A 289      -5.767 -55.901-112.845  1.00 71.84           N
ATOM    406  CA  HIS A 289      -5.772 -57.181-112.147  1.00 71.84           C
ATOM    407  C   HIS A 289      -4.906 -57.173-110.899  1.00 71.84           C
ATOM    408  O   HIS A 289      -4.914 -58.158-110.156  1.00 71.84           O
ATOM    409  CB  HIS A 289      -5.312 -58.288-113.088  1.00 71.84           C
ATOM    410  CG  HIS A 289      -6.379 -58.767-114.018  1.00 71.84           C
ATOM    411  ND1 HIS A 289      -6.101 -59.345-115.237  1.00 71.84           N
ATOM    412  CD2 HIS A 289      -7.727 -58.762-113.901  1.00 71.84           C
ATOM    413  CE1 HIS A 289      -7.234 -59.670-115.834  1.00 71.84           C
ATOM    414  NE2 HIS A 289      -8.235 -59.328-115.044  1.00 71.84           N
ATOM    415  N   ARG A 290      -4.156 -56.102-110.657  1.00 71.69           N
ATOM    416  CA  ARG A 290      -3.400 -55.961-109.424  1.00 71.69           C
ATOM    417  C   ARG A 290      -4.155 -55.194-108.355  1.00 71.69           C
ATOM    418  O   ARG A 290      -3.735 -55.201-107.193  1.00 71.69           O
ATOM    419  CB  ARG A 290      -2.067 -55.267-109.697  1.00 71.69           C
ATOM    420  CG  ARG A 290      -0.992 -56.203-110.199  1.00 71.69           C
ATOM    421  CD  ARG A 290      -0.078 -55.519-111.194  1.00 71.69           C
ATOM    422  NE  ARG A 290       1.134 -56.294-111.415  1.00 71.69           N
ATOM    423  CZ  ARG A 290       2.260 -56.111-110.737  1.00 71.69           C
ATOM    424  NH1 ARG A 290       2.325 -55.177-109.798  1.00 71.69           N
ATOM    425  NH2 ARG A 290       3.323 -56.860-110.996  1.00 71.69           N
ATOM    426  N   ILE A 291      -5.252 -54.532-108.711  1.00 62.88           N
ATOM    427  CA  ILE A 291      -6.031 -53.781-107.734  1.00 62.88           C
ATOM    428  C   ILE A 291      -7.253 -54.562-107.271  1.00 62.88           C
ATOM    429  O   ILE A 291      -7.641 -54.474-106.106  1.00 62.88           O
ATOM    430  CB  ILE A 291      -6.426 -52.414-108.319  1.00 62.88           C
ATOM    431  CG1 ILE A 291      -5.227 -51.771-109.018  1.00 62.88           C
ATOM    432  CG2 ILE A 291      -6.968 -51.509-107.239  1.00 62.88           C
ATOM    433  CD1 ILE A 291      -5.541 -50.459-109.699  1.00 62.88           C
ATOM    434  N   LEU A 292      -7.865 -55.342-108.156  1.00 56.13           N
ATOM    435  CA  LEU A 292      -9.085 -56.085-107.859  1.00 56.13           C
ATOM    436  C   LEU A 292      -8.989 -57.028-106.660  1.00 56.13           C
ATOM    437  O   LEU A 292      -9.980 -57.174-105.935  1.00 56.13           O
ATOM    438  CB  LEU A 292      -9.528 -56.870-109.091  1.00 56.13           C
ATOM    439  CG  LEU A 292     -10.033 -56.007-110.242  1.00 56.13           C
ATOM    440  CD1 LEU A 292     -10.831 -56.844-111.220  1.00 56.13           C
ATOM    441  CD2 LEU A 292     -10.869 -54.867-109.714  1.00 56.13           C
ATOM    442  N   PRO A 293      -7.847 -57.700-106.404  1.00 58.10           N
ATOM    443  CA  PRO A 293      -7.790 -58.608-105.250  1.00 58.10           C
ATOM    444  C   PRO A 293      -8.111 -57.983-103.898  1.00 58.10           C
ATOM    445  O   PRO A 293      -8.161 -58.702-102.897  1.00 58.10           O
ATOM    446  CB  PRO A 293      -6.345 -59.111-105.286  1.00 58.10           C
ATOM    447  CG  PRO A 293      -6.024 -59.129-106.713  1.00 58.10           C
ATOM    448  CD  PRO A 293      -6.690 -57.913-107.292  1.00 58.10           C
ATOM    449  N   VAL A 294      -8.316 -56.668-103.832  1.00 47.61           N
ATOM    450  CA  VAL A 294      -8.854 -56.061-102.621  1.00 47.61           C
ATOM    451  C   VAL A 294     -10.373 -55.967-102.678  1.00 47.61           C
ATOM    452  O   VAL A 294     -11.016 -55.840-101.625  1.00 47.61           O
ATOM    453  CB  VAL A 294      -8.248 -54.667-102.358  1.00 47.61           C
ATOM    454  CG1 VAL A 294      -8.801 -53.660-103.334  1.00 47.61           C
ATOM    455  CG2 VAL A 294      -8.497 -54.225-100.928  1.00 47.61           C
ATOM    456  N   ALA A 295     -10.968 -56.041-103.868  1.00 48.99           N
ATOM    457  CA  ALA A 295     -12.420 -56.052-103.970  1.00 48.99           C
ATOM    458  C   ALA A 295     -12.970 -57.458-103.788  1.00 48.99           C
ATOM    459  O   ALA A 295     -13.914 -57.671-103.022  1.00 48.99           O
ATOM    460  CB  ALA A 295     -12.860 -55.477-105.314  1.00 48.99           C
ATOM    461  N   ALA A 296     -12.389 -58.434-104.489  1.00 52.91           N
ATOM    462  CA  ALA A 296     -12.822 -59.816-104.321  1.00 52.91           C
ATOM    463  C   ALA A 296     -12.616 -60.287-102.890  1.00 52.91           C
ATOM    464  O   ALA A 296     -13.430 -61.055-102.368  1.00 52.91           O
ATOM    465  CB  ALA A 296     -12.073 -60.723-105.294  1.00 52.91           C
ATOM    466  N   SER A 297     -11.545 -59.841-102.246  1.00 48.82           N
ATOM    467  CA  SER A 297     -11.346 -60.112-100.832  1.00 48.82           C
ATOM    468  C   SER A 297     -12.256 -59.278 -99.950  1.00 48.82           C
ATOM    469  O   SER A 297     -12.297 -59.507 -98.738  1.00 48.82           O
ATOM    470  CB  SER A 297      -9.889 -59.863-100.448  1.00 48.82           C
ATOM    471  OG  SER A 297      -9.069 -60.957-100.815  1.00 48.82           O
ATOM    472  N   TYR A 298     -12.975 -58.314-100.520  1.00 43.73           N
ATOM    473  CA  TYR A 298     -13.981 -57.561 -99.787  1.00 43.73           C
ATOM    474  C   TYR A 298     -15.384 -58.106 -99.970  1.00 43.73           C
ATOM    475  O   TYR A 298     -16.167 -58.085 -99.022  1.00 43.73           O
ATOM    476  CB  TYR A 298     -13.969 -56.089-100.210  1.00 43.73           C
ATOM    477  CG  TYR A 298     -15.113 -55.296 -99.639  1.00 43.73           C
ATOM    478  CD1 TYR A 298     -15.056 -54.796 -98.352  1.00 43.73           C
ATOM    479  CD2 TYR A 298     -16.256 -55.053-100.383  1.00 43.73           C
ATOM    480  CE1 TYR A 298     -16.101 -54.075 -97.821  1.00 43.73           C
ATOM    481  CE2 TYR A 298     -17.304 -54.335 -99.859  1.00 43.73           C
ATOM    482  CZ  TYR A 298     -17.220 -53.848 -98.579  1.00 43.73           C
ATOM    483  OH  TYR A 298     -18.266 -53.129 -98.052  1.00 43.73           O
ATOM    484  N   SER A 299     -15.713 -58.605-101.155  1.00 47.51           N
ATOM    485  CA  SER A 299     -17.025 -59.190-101.387  1.00 47.51           C
ATOM    486  C   SER A 299     -17.213 -60.498-100.676  1.00 47.51           C
ATOM    487  O   SER A 299     -18.277 -61.106-100.802  1.00 47.51           O
ATOM    488  CB  SER A 299     -17.256 -59.376-102.886  1.00 47.51           C
ATOM    489  OG  SER A 299     -18.256 -60.349-103.125  1.00 47.51           O
ATOM    490  N   ALA A 300     -16.218 -60.967 -99.930  1.00 34.56           N
ATOM    491  CA  ALA A 300     -16.370 -62.159 -99.120  1.00 34.56           C
ATOM    492  C   ALA A 300     -16.341 -61.858 -97.635  1.00 34.56           C
ATOM    493  O   ALA A 300     -16.625 -62.753 -96.835  1.00 34.56           O
ATOM    494  CB  ALA A 300     -15.279 -63.185 -99.450  1.00 34.56           C
ATOM    495  N   VAL A 301     -16.008 -60.634 -97.241  1.00 34.27           N
ATOM    496  CA  VAL A 301     -16.123 -60.202 -95.861  1.00 34.27           C
ATOM    497  C   VAL A 301     -17.501 -59.630 -95.571  1.00 34.27           C
ATOM    498  O   VAL A 301     -18.111 -59.958 -94.552  1.00 34.27           O
ATOM    499  CB  VAL A 301     -15.026 -59.181 -95.509  1.00 34.27           C
ATOM    500  CG1 VAL A 301     -15.180 -58.725 -94.079  1.00 34.27           C
ATOM    501  CG2 VAL A 301     -13.672 -59.796 -95.717  1.00 34.27           C
ATOM    502  N   THR A 302     -18.016 -58.786 -96.466  1.00 37.57           N
ATOM    503  CA  THR A 302     -19.328 -58.195 -96.253  1.00 37.57           C
ATOM    504  C   THR A 302     -20.436 -59.232 -96.299  1.00 37.57           C
ATOM    505  O   THR A 302     -21.502 -59.002 -95.721  1.00 37.57           O
ATOM    506  CB  THR A 302     -19.592 -57.102 -97.284  1.00 37.57           C
ATOM    507  OG1 THR A 302     -20.685 -56.292 -96.840  1.00 37.57           O
ATOM    508  CG2 THR A 302     -19.933 -57.702 -98.633  1.00 37.57           C
ATOM    509  N   ARG A 303     -20.212 -60.364 -96.960  1.00 37.82           N
ATOM    510  CA  ARG A 303     -21.161 -61.465 -96.920  1.00 37.82           C
ATOM    511  C   ARG A 303     -20.979 -62.336 -95.688  1.00 37.82           C
ATOM    512  O   ARG A 303     -21.895 -63.083 -95.331  1.00 37.82           O
ATOM    513  CB  ARG A 303     -21.029 -62.323 -98.179  1.00 37.82           C
ATOM    514  CG  ARG A 303     -22.280 -63.094 -98.521  1.00 37.82           C
ATOM    515  CD  ARG A 303     -22.191 -63.682 -99.912  1.00 37.82           C
ATOM    516  NE  ARG A 303     -21.048 -64.576-100.049  1.00 37.82           N
ATOM    517  CZ  ARG A 303     -20.001 -64.332-100.826  1.00 37.82           C
ATOM    518  NH1 ARG A 303     -19.952 -63.218-101.540  1.00 37.82           N
ATOM    519  NH2 ARG A 303     -19.003 -65.202-100.891  1.00 37.82           N
ATOM    520  N   PHE A 304     -19.821 -62.260 -95.039  1.00 34.97           N
ATOM    521  CA  PHE A 304     -19.627 -62.952 -93.775  1.00 34.97           C
ATOM    522  C   PHE A 304     -20.302 -62.216 -92.630  1.00 34.97           C
ATOM    523  O   PHE A 304     -20.711 -62.847 -91.653  1.00 34.97           O
ATOM    524  CB  PHE A 304     -18.135 -63.113 -93.493  1.00 34.97           C
ATOM    525  CG  PHE A 304     -17.830 -63.664 -92.132  1.00 34.97           C
ATOM    526  CD1 PHE A 304     -17.869 -65.020 -91.896  1.00 34.97           C
ATOM    527  CD2 PHE A 304     -17.487 -62.828 -91.093  1.00 34.97           C
ATOM    528  CE1 PHE A 304     -17.578 -65.528 -90.648  1.00 34.97           C
ATOM    529  CE2 PHE A 304     -17.201 -63.331 -89.844  1.00 34.97           C
ATOM    530  CZ  PHE A 304     -17.249 -64.682 -89.623  1.00 34.97           C
ATOM    531  N   ILE A 305     -20.428 -60.895 -92.730  1.00 31.69           N
ATOM    532  CA  ILE A 305     -21.076 -60.130 -91.674  1.00 31.69           C
ATOM    533  C   ILE A 305     -22.580 -60.364 -91.688  1.00 31.69           C
ATOM    534  O   ILE A 305     -23.183 -60.686 -90.659  1.00 31.69           O
ATOM    535  CB  ILE A 305     -20.746 -58.635 -91.818  1.00 31.69           C
ATOM    536  CG1 ILE A 305     -19.242 -58.410 -91.915  1.00 31.69           C
ATOM    537  CG2 ILE A 305     -21.280 -57.869 -90.639  1.00 31.69           C
ATOM    538  CD1 ILE A 305     -18.523 -58.637 -90.626  1.00 31.69           C
ATOM    539  N   GLU A 306     -23.185 -60.208 -92.871  1.00 48.25           N
ATOM    540  CA  GLU A 306     -24.662 -60.293 -93.068  1.00 48.25           C
ATOM    541  C   GLU A 306     -25.217 -61.713 -92.878  1.00 48.25           C
ATOM    542  O   GLU A 306     -26.447 -61.872 -93.010  1.00 48.25           O
ATOM    543  CB  GLU A 306     -25.031 -59.737 -94.443  1.00 48.25           C
ATOM    544  CG  GLU A 306     -24.591 -58.297 -94.640  1.00 48.25           C
ATOM    545  CD  GLU A 306     -24.542 -57.835 -96.086  1.00 48.25           C
ATOM    546  OE1 GLU A 306     -24.781 -58.670 -96.981  1.00 48.25           O
ATOM    547  OE2 GLU A 306     -24.261 -56.643 -96.313  1.00 48.25           O
ATOM    548  N   GLU A 307     -24.367 -62.699 -92.579  1.00 42.14           N
ATOM    549  CA  GLU A 307     -24.829 -64.066 -92.384  1.00 42.14           C
ATOM    550  C   GLU A 307     -24.495 -64.617 -91.008  1.00 42.14           C
ATOM    551  O   GLU A 307     -25.375 -65.148 -90.328  1.00 42.14           O
ATOM    552  CB  GLU A 307     -24.230 -64.980 -93.458  1.00 42.14           C
ATOM    553  CG  GLU A 307     -24.886 -66.335 -93.531  1.00 42.14           C
ATOM    554  CD  GLU A 307     -26.237 -66.278 -94.209  1.00 42.14           C
ATOM    555  OE1 GLU A 307     -26.493 -65.300 -94.941  1.00 42.14           O
ATOM    556  OE2 GLU A 307     -27.044 -67.211 -94.012  1.00 42.14           O
ATOM    557  N   LYS A 308     -23.251 -64.492 -90.573  1.00 31.92           N
ATOM    558  CA  LYS A 308     -22.825 -65.011 -89.283  1.00 31.92           C
ATOM    559  C   LYS A 308     -23.285 -64.152 -88.124  1.00 31.92           C
ATOM    560  O   LYS A 308     -22.781 -64.316 -87.009  1.00 31.92           O
ATOM    561  CB  LYS A 308     -21.305 -65.152 -89.246  1.00 31.92           C
ATOM    562  CG  LYS A 308     -20.779 -66.270 -90.118  1.00 31.92           C
ATOM    563  CD  LYS A 308     -20.981 -67.625 -89.480  1.00 31.92           C
ATOM    564  CE  LYS A 308     -20.254 -68.701 -90.258  1.00 31.92           C
ATOM    565  NZ  LYS A 308     -20.552 -68.603 -91.712  1.00 31.92           N
ATOM    566  N   SER A 309     -24.252 -63.273 -88.409  1.00 23.30           N
ATOM    567  CA  SER A 309     -24.882 -62.398 -87.387  1.00 23.30           C
ATOM    568  C   SER A 309     -26.181 -63.063 -86.910  1.00 23.30           C
ATOM    569  O   SER A 309     -26.764 -62.581 -85.917  1.00 23.30           O
ATOM    570  CB  SER A 309     -25.136 -61.017 -87.933  1.00 23.30           C
ATOM    571  OG  SER A 309     -25.741 -60.189 -86.950  1.00 23.30           O
ATOM    572  N   SER A 310     -26.613 -64.121 -87.608  1.00 23.72           N
ATOM    573  CA  SER A 310     -27.836 -64.880 -87.242  1.00 23.72           C
ATOM    574  C   SER A 310     -27.607 -65.515 -85.869  1.00 23.72           C
ATOM    575  O   SER A 310     -26.551 -66.143 -85.694  1.00 23.72           O
ATOM    576  CB  SER A 310     -28.151 -65.921 -88.283  1.00 23.72           C
ATOM    577  OG  SER A 310     -28.368 -65.319 -89.550  1.00 23.72           O
ATOM    578  N   PHE A 311     -28.587 -65.412 -84.969  1.00 29.89           N
ATOM    579  CA  PHE A 311     -28.478 -65.962 -83.590  1.00 29.89           C
ATOM    580  C   PHE A 311     -28.001 -67.422 -83.590  1.00 29.89           C
ATOM    581  O   PHE A 311     -27.084 -67.737 -82.806  1.00 29.89           O
ATOM    582  CB  PHE A 311     -29.820 -65.831 -82.865  1.00 29.89           C
ATOM    583  CG  PHE A 311     -30.276 -64.411 -82.637  1.00 29.89           C
ATOM    584  CD1 PHE A 311     -29.872 -63.707 -81.515  1.00 29.89           C
ATOM    585  CD2 PHE A 311     -31.109 -63.776 -83.545  1.00 29.89           C
ATOM    586  CE1 PHE A 311     -30.290 -62.403 -81.305  1.00 29.89           C
ATOM    587  CE2 PHE A 311     -31.527 -62.473 -83.334  1.00 29.89           C
ATOM    588  CZ  PHE A 311     -31.118 -61.787 -82.214  1.00 29.89           C
ATOM    589  N   GLU A 312     -28.571 -68.274 -84.450  1.00 30.52           N
ATOM    590  CA  GLU A 312     -28.229 -69.723 -84.439  1.00 30.52           C
ATOM    591  C   GLU A 312     -26.730 -69.966 -84.681  1.00 30.52           C
ATOM    592  O   GLU A 312     -26.407 -71.008 -85.284  1.00 30.52           O
ATOM    593  CB  GLU A 312     -29.078 -70.492 -85.457  1.00 30.52           C
ATOM    594  CG  GLU A 312     -30.560 -70.177 -85.369  1.00 30.52           C
ATOM    595  CD  GLU A 312     -30.931 -68.766 -85.788  1.00 30.52           C
ATOM    596  OE1 GLU A 312     -30.013 -67.982 -86.097  1.00 30.52           O
ATOM    597  OE2 GLU A 312     -32.138 -68.454 -85.807  1.00 30.52           O
ATOM    598  N   TYR A 313     -25.854 -69.035 -84.280  1.00 31.46           N
ATOM    599  CA  TYR A 313     -24.425 -69.250 -84.440  1.00 31.46           C
ATOM    600  C   TYR A 313     -23.608 -69.003 -83.186  1.00 31.46           C
ATOM    601  O   TYR A 313     -22.376 -68.977 -83.279  1.00 31.46           O
ATOM    602  CB  TYR A 313     -23.871 -68.371 -85.566  1.00 31.46           C
ATOM    603  CG  TYR A 313     -24.230 -68.853 -86.945  1.00 31.46           C
ATOM    604  CD1 TYR A 313     -25.459 -68.568 -87.500  1.00 31.46           C
ATOM    605  CD2 TYR A 313     -23.333 -69.590 -87.694  1.00 31.46           C
ATOM    606  CE1 TYR A 313     -25.790 -69.000 -88.763  1.00 31.46           C
ATOM    607  CE2 TYR A 313     -23.654 -70.026 -88.957  1.00 31.46           C
ATOM    608  CZ  TYR A 313     -24.884 -69.728 -89.485  1.00 31.46           C
ATOM    609  OH  TYR A 313     -25.210 -70.162 -90.744  1.00 31.46           O
ATOM    610  N   GLY A 314     -24.227 -68.807 -82.038  1.00 28.57           N
ATOM    611  CA  GLY A 314     -23.503 -68.671 -80.791  1.00 28.57           C
ATOM    612  C   GLY A 314     -23.184 -67.221 -80.480  1.00 28.57           C
ATOM    613  O   GLY A 314     -23.318 -66.324 -81.315  1.00 28.57           O
ATOM    614  N   GLN A 315     -22.757 -67.005 -79.242  1.00 24.95           N
ATOM    615  CA  GLN A 315     -22.417 -65.679 -78.759  1.00 24.95           C
ATOM    616  C   GLN A 315     -20.984 -65.291 -79.076  1.00 24.95           C
ATOM    617  O   GLN A 315     -20.520 -64.251 -78.607  1.00 24.95           O
ATOM    618  CB  GLN A 315     -22.659 -65.585 -77.252  1.00 24.95           C
ATOM    619  CG  GLN A 315     -24.023 -65.052 -76.866  1.00 24.95           C
ATOM    620  CD  GLN A 315     -24.433 -65.436 -75.459  1.00 24.95           C
ATOM    621  OE1 GLN A 315     -24.397 -66.606 -75.089  1.00 24.95           O
ATOM    622  NE2 GLN A 315     -24.830 -64.451 -74.670  1.00 24.95           N
ATOM    623  N   VAL A 316     -20.267 -66.094 -79.853  1.00 24.14           N
ATOM    624  CA  VAL A 316     -18.910 -65.778 -80.276  1.00 24.14           C
ATOM    625  C   VAL A 316     -18.867 -65.391 -81.745  1.00 24.14           C
ATOM    626  O   VAL A 316     -18.269 -64.379 -82.111  1.00 24.14           O
ATOM    627  CB  VAL A 316     -17.949 -66.949 -79.986  1.00 24.14           C
ATOM    628  CG1 VAL A 316     -16.649 -66.731 -80.719  1.00 24.14           C
ATOM    629  CG2 VAL A 316     -17.700 -67.067 -78.500  1.00 24.14           C
ATOM    630  N   ASN A 317     -19.507 -66.178 -82.603  1.00 27.02           N
ATOM    631  CA  ASN A 317     -19.600 -65.798 -84.005  1.00 27.02           C
ATOM    632  C   ASN A 317     -20.369 -64.503 -84.220  1.00 27.02           C
ATOM    633  O   ASN A 317     -20.459 -64.044 -85.363  1.00 27.02           O
ATOM    634  CB  ASN A 317     -20.246 -66.922 -84.810  1.00 27.02           C
ATOM    635  CG  ASN A 317     -19.233 -67.886 -85.366  1.00 27.02           C
ATOM    636  OD1 ASN A 317     -19.233 -69.067 -85.027  1.00 27.02           O
ATOM    637  ND2 ASN A 317     -18.358 -67.389 -86.228  1.00 27.02           N
ATOM    638  N   HIS A 318     -20.931 -63.915 -83.168  1.00 20.81           N
ATOM    639  CA  HIS A 318     -21.547 -62.599 -83.248  1.00 20.81           C
ATOM    640  C   HIS A 318     -20.513 -61.508 -83.012  1.00 20.81           C
ATOM    641  O   HIS A 318     -20.242 -60.693 -83.898  1.00 20.81           O
ATOM    642  CB  HIS A 318     -22.671 -62.475 -82.215  1.00 20.81           C
ATOM    643  CG  HIS A 318     -23.862 -63.324 -82.512  1.00 20.81           C
ATOM    644  ND1 HIS A 318     -24.568 -63.975 -81.527  1.00 20.81           N
ATOM    645  CD2 HIS A 318     -24.479 -63.620 -83.677  1.00 20.81           C
ATOM    646  CE1 HIS A 318     -25.570 -64.638 -82.073  1.00 20.81           C
ATOM    647  NE2 HIS A 318     -25.538 -64.439 -83.378  1.00 20.81           N
ATOM    648  N   ALA A 319     -19.912 -61.495 -81.821  1.00 19.64           N
ATOM    649  CA  ALA A 319     -18.950 -60.453 -81.498  1.00 19.64           C
ATOM    650  C   ALA A 319     -17.731 -60.525 -82.400  1.00 19.64           C
ATOM    651  O   ALA A 319     -16.988 -59.547 -82.513  1.00 19.64           O
ATOM    652  CB  ALA A 319     -18.541 -60.549 -80.032  1.00 19.64           C
ATOM    653  N   LEU A 320     -17.504 -61.668 -83.050  1.00 22.62           N
ATOM    654  CA  LEU A 320     -16.499 -61.714 -84.104  1.00 22.62           C
ATOM    655  C   LEU A 320     -16.949 -60.962 -85.344  1.00 22.62           C
ATOM    656  O   LEU A 320     -16.119 -60.337 -86.008  1.00 22.62           O
ATOM    657  CB  LEU A 320     -16.171 -63.152 -84.484  1.00 22.62           C
ATOM    658  CG  LEU A 320     -15.180 -63.250 -85.641  1.00 22.62           C
ATOM    659  CD1 LEU A 320     -13.878 -62.605 -85.249  1.00 22.62           C
ATOM    660  CD2 LEU A 320     -14.962 -64.678 -86.076  1.00 22.62           C
ATOM    661  N   ALA A 321     -18.238 -60.994 -85.666  1.00 23.41           N
ATOM    662  CA  ALA A 321     -18.744 -60.248 -86.808  1.00 23.41           C
ATOM    663  C   ALA A 321     -18.914 -58.769 -86.517  1.00 23.41           C
ATOM    664  O   ALA A 321     -18.890 -57.967 -87.452  1.00 23.41           O
ATOM    665  CB  ALA A 321     -20.080 -60.820 -87.273  1.00 23.41           C
ATOM    666  N   ALA A 322     -19.075 -58.384 -85.253  1.00 22.05           N
ATOM    667  CA  ALA A 322     -19.157 -56.966 -84.929  1.00 22.05           C
ATOM    668  C   ALA A 322     -17.786 -56.311 -85.005  1.00 22.05           C
ATOM    669  O   ALA A 322     -17.606 -55.311 -85.705  1.00 22.05           O
ATOM    670  CB  ALA A 322     -19.762 -56.772 -83.544  1.00 22.05           C
ATOM    671  N   ALA A 323     -16.802 -56.869 -84.302  1.00 22.66           N
ATOM    672  CA  ALA A 323     -15.453 -56.327 -84.367  1.00 22.66           C
ATOM    673  C   ALA A 323     -14.863 -56.427 -85.764  1.00 22.66           C
ATOM    674  O   ALA A 323     -13.888 -55.734 -86.066  1.00 22.66           O
ATOM    675  CB  ALA A 323     -14.554 -57.042 -83.364  1.00 22.66           C
ATOM    676  N   MET A 324     -15.423 -57.273 -86.619  1.00 25.70           N
ATOM    677  CA  MET A 324     -15.031 -57.343 -88.016  1.00 25.70           C
ATOM    678  C   MET A 324     -15.780 -56.339 -88.872  1.00 25.70           C
ATOM    679  O   MET A 324     -15.601 -56.321 -90.093  1.00 25.70           O
ATOM    680  CB  MET A 324     -15.258 -58.756 -88.553  1.00 25.70           C
ATOM    681  CG  MET A 324     -14.395 -59.135 -89.734  1.00 25.70           C
ATOM    682  SD  MET A 324     -14.701 -60.820 -90.272  1.00 25.70           S
ATOM    683  CE  MET A 324     -14.260 -61.709 -88.790  1.00 25.70           C
ATOM    684  N   ARG A 325     -16.624 -55.511 -88.265  1.00 26.68           N
ATOM    685  CA  ARG A 325     -17.372 -54.498 -88.994  1.00 26.68           C
ATOM    686  C   ARG A 325     -16.767 -53.115 -88.885  1.00 26.68           C
ATOM    687  O   ARG A 325     -16.866 -52.336 -89.832  1.00 26.68           O
ATOM    688  CB  ARG A 325     -18.820 -54.444 -88.496  1.00 26.68           C
ATOM    689  CG  ARG A 325     -19.796 -53.882 -89.497  1.00 26.68           C
ATOM    690  CD  ARG A 325     -21.191 -54.372 -89.203  1.00 26.68           C
ATOM    691  NE  ARG A 325     -21.531 -54.198 -87.799  1.00 26.68           N
ATOM    692  CZ  ARG A 325     -22.471 -54.892 -87.171  1.00 26.68           C
ATOM    693  NH1 ARG A 325     -22.713 -54.670 -85.887  1.00 26.68           N
ATOM    694  NH2 ARG A 325     -23.164 -55.810 -87.825  1.00 26.68           N
ATOM    695  N   THR A 326     -16.138 -52.798 -87.756  1.00 27.49           N
ATOM    696  CA  THR A 326     -15.493 -51.501 -87.610  1.00 27.49           C
ATOM    697  C   THR A 326     -14.415 -51.291 -88.662  1.00 27.49           C
ATOM    698  O   THR A 326     -14.214 -50.166 -89.126  1.00 27.49           O
ATOM    699  CB  THR A 326     -14.904 -51.370 -86.212  1.00 27.49           C
ATOM    700  OG1 THR A 326     -15.865 -51.817 -85.251  1.00 27.49           O
ATOM    701  CG2 THR A 326     -14.557 -49.930 -85.924  1.00 27.49           C
ATOM    702  N   LEU A 327     -13.715 -52.356 -89.056  1.00 27.67           N
ATOM    703  CA  LEU A 327     -12.715 -52.223 -90.109  1.00 27.67           C
ATOM    704  C   LEU A 327     -13.366 -51.953 -91.457  1.00 27.67           C
ATOM    705  O   LEU A 327     -12.819 -51.210 -92.277  1.00 27.67           O
ATOM    706  CB  LEU A 327     -11.842 -53.472 -90.173  1.00 27.67           C
ATOM    707  CG  LEU A 327     -11.332 -53.949 -88.818  1.00 27.67           C
ATOM    708  CD1 LEU A 327     -10.518 -55.208 -88.976  1.00 27.67           C
ATOM    709  CD2 LEU A 327     -10.515 -52.869 -88.151  1.00 27.67           C
ATOM    710  N   VAL A 328     -14.534 -52.550 -91.709  1.00 27.21           N
ATOM    711  CA  VAL A 328     -15.247 -52.252 -92.945  1.00 27.21           C
ATOM    712  C   VAL A 328     -15.654 -50.790 -92.981  1.00 27.21           C
ATOM    713  O   VAL A 328     -15.661 -50.165 -94.047  1.00 27.21           O
ATOM    714  CB  VAL A 328     -16.468 -53.171 -93.099  1.00 27.21           C
ATOM    715  CG1 VAL A 328     -17.045 -53.049 -94.493  1.00 27.21           C
ATOM    716  CG2 VAL A 328     -16.079 -54.596 -92.809  1.00 27.21           C
ATOM    717  N   LYS A 329     -15.994 -50.220 -91.827  1.00 29.40           N
ATOM    718  CA  LYS A 329     -16.316 -48.799 -91.777  1.00 29.40           C
ATOM    719  C   LYS A 329     -15.105 -47.959 -92.158  1.00 29.40           C
ATOM    720  O   LYS A 329     -15.209 -47.033 -92.969  1.00 29.40           O
ATOM    721  CB  LYS A 329     -16.823 -48.429 -90.386  1.00 29.40           C
ATOM    722  CG  LYS A 329     -17.482 -47.071 -90.299  1.00 29.40           C
ATOM    723  CD  LYS A 329     -18.142 -46.886 -88.946  1.00 29.40           C
ATOM    724  CE  LYS A 329     -18.404 -45.420 -88.651  1.00 29.40           C
ATOM    725  NZ  LYS A 329     -19.356 -44.815 -89.617  1.00 29.40           N
ATOM    726  N   GLU A 330     -13.938 -48.284 -91.599  1.00 33.35           N
ATOM    727  CA  GLU A 330     -12.729 -47.548 -91.941  1.00 33.35           C
ATOM    728  C   GLU A 330     -12.266 -47.810 -93.363  1.00 33.35           C
ATOM    729  O   GLU A 330     -11.486 -47.016 -93.895  1.00 33.35           O
ATOM    730  CB  GLU A 330     -11.603 -47.890 -90.965  1.00 33.35           C
ATOM    731  CG  GLU A 330     -12.016 -47.862 -89.506  1.00 33.35           C
ATOM    732  CD  GLU A 330     -12.016 -46.468 -88.911  1.00 33.35           C
ATOM    733  OE1 GLU A 330     -12.241 -45.492 -89.655  1.00 33.35           O
ATOM    734  OE2 GLU A 330     -11.791 -46.346 -87.688  1.00 33.35           O
ATOM    735  N   HIS A 331     -12.717 -48.889 -93.992  1.00 30.29           N
ATOM    736  CA  HIS A 331     -12.432 -49.095 -95.402  1.00 30.29           C
ATOM    737  C   HIS A 331     -13.340 -48.263 -96.287  1.00 30.29           C
ATOM    738  O   HIS A 331     -12.957 -47.920 -97.410  1.00 30.29           O
ATOM    739  CB  HIS A 331     -12.573 -50.570 -95.768  1.00 30.29           C
ATOM    740  CG  HIS A 331     -12.591 -50.832 -97.241  1.00 30.29           C
ATOM    741  ND1 HIS A 331     -11.470 -50.708 -98.033  1.00 30.29           N
ATOM    742  CD2 HIS A 331     -13.592 -51.215 -98.068  1.00 30.29           C
ATOM    743  CE1 HIS A 331     -11.779 -51.003 -99.282  1.00 30.29           C
ATOM    744  NE2 HIS A 331     -13.061 -51.314 -99.331  1.00 30.29           N
ATOM    745  N   LEU A 332     -14.537 -47.927 -95.809  1.00 26.29           N
ATOM    746  CA  LEU A 332     -15.415 -47.043 -96.559  1.00 26.29           C
ATOM    747  C   LEU A 332     -14.986 -45.586 -96.474  1.00 26.29           C
ATOM    748  O   LEU A 332     -15.283 -44.818 -97.393  1.00 26.29           O
ATOM    749  CB  LEU A 332     -16.849 -47.189 -96.067  1.00 26.29           C
ATOM    750  CG  LEU A 332     -17.548 -48.430 -96.598  1.00 26.29           C
ATOM    751  CD1 LEU A 332     -18.797 -48.721 -95.803  1.00 26.29           C
ATOM    752  CD2 LEU A 332     -17.877 -48.223 -98.052  1.00 26.29           C
ATOM    753  N   ILE A 333     -14.308 -45.188 -95.404  1.00 28.92           N
ATOM    754  CA  ILE A 333     -13.751 -43.846 -95.333  1.00 28.92           C
ATOM    755  C   ILE A 333     -12.561 -43.702 -96.268  1.00 28.92           C
ATOM    756  O   ILE A 333     -12.363 -42.648 -96.874  1.00 28.92           O
ATOM    757  CB  ILE A 333     -13.370 -43.507 -93.879  1.00 28.92           C
ATOM    758  CG1 ILE A 333     -14.601 -43.571 -92.981  1.00 28.92           C
ATOM    759  CG2 ILE A 333     -12.746 -42.141 -93.793  1.00 28.92           C
ATOM    760  CD1 ILE A 333     -14.339 -43.121 -91.569  1.00 28.92           C
ATOM    761  N   LEU A 334     -11.763 -44.760 -96.423  1.00 29.02           N
ATOM    762  CA  LEU A 334     -10.614 -44.692 -97.312  1.00 29.02           C
ATOM    763  C   LEU A 334     -11.020 -44.598 -98.777  1.00 29.02           C
ATOM    764  O   LEU A 334     -10.234 -44.112 -99.593  1.00 29.02           O
ATOM    765  CB  LEU A 334      -9.708 -45.901 -97.094  1.00 29.02           C
ATOM    766  CG  LEU A 334      -8.327 -45.853 -97.743  1.00 29.02           C
ATOM    767  CD1 LEU A 334      -7.291 -46.383 -96.779  1.00 29.02           C
ATOM    768  CD2 LEU A 334      -8.314 -46.656 -99.030  1.00 29.02           C
ATOM    769  N   VAL A 335     -12.222 -45.046 -99.131  1.00 28.86           N
ATOM    770  CA  VAL A 335     -12.702 -44.838-100.490  1.00 28.86           C
ATOM    771  C   VAL A 335     -13.328 -43.462-100.659  1.00 28.86           C
ATOM    772  O   VAL A 335     -13.290 -42.904-101.765  1.00 28.86           O
ATOM    773  CB  VAL A 335     -13.708 -45.925-100.900  1.00 28.86           C
ATOM    774  CG1 VAL A 335     -14.016 -45.832-102.379  1.00 28.86           C
ATOM    775  CG2 VAL A 335     -13.150 -47.285-100.579  1.00 28.86           C
ATOM    776  N   SER A 336     -13.887 -42.889 -99.598  1.00 37.63           N
ATOM    777  CA  SER A 336     -14.419 -41.537 -99.684  1.00 37.63           C
ATOM    778  C   SER A 336     -13.313 -40.519 -99.907  1.00 37.63           C
ATOM    779  O   SER A 336     -13.433 -39.649-100.776  1.00 37.63           O
ATOM    780  CB  SER A 336     -15.195 -41.195 -98.415  1.00 37.63           C
ATOM    781  OG  SER A 336     -15.620 -39.847 -98.434  1.00 37.63           O
ATOM    782  N   GLN A 337     -12.231 -40.618 -99.137  1.00 40.70           N
ATOM    783  CA  GLN A 337     -11.145 -39.655 -99.256  1.00 40.70           C
ATOM    784  C   GLN A 337     -10.439 -39.761-100.598  1.00 40.70           C
ATOM    785  O   GLN A 337      -9.715 -38.842-100.990  1.00 40.70           O
ATOM    786  CB  GLN A 337     -10.158 -39.843 -98.110  1.00 40.70           C
ATOM    787  CG  GLN A 337     -10.666 -39.302 -96.793  1.00 40.70           C
ATOM    788  CD  GLN A 337      -9.784 -39.685 -95.629  1.00 40.70           C
ATOM    789  OE1 GLN A 337      -8.756 -40.336 -95.803  1.00 40.70           O
ATOM    790  NE2 GLN A 337     -10.177 -39.274 -94.430  1.00 40.70           N
ATOM    791  N   LEU A 338     -10.625 -40.870-101.312  1.00 43.22           N
ATOM    792  CA  LEU A 338     -10.046 -40.976-102.648  1.00 43.22           C
ATOM    793  C   LEU A 338     -10.890 -40.262-103.692  1.00 43.22           C
ATOM    794  O   LEU A 338     -10.337 -39.594-104.572  1.00 43.22           O
ATOM    795  CB  LEU A 338      -9.861 -42.442-103.032  1.00 43.22           C
ATOM    796  CG  LEU A 338      -8.445 -42.977-102.860  1.00 43.22           C
ATOM    797  CD1 LEU A 338      -8.000 -42.849-101.422  1.00 43.22           C
ATOM    798  CD2 LEU A 338      -8.386 -44.415-103.301  1.00 43.22           C
ATOM    799  N   GLU A 339     -12.216 -40.374-103.619  1.00 56.63           N
ATOM    800  CA  GLU A 339     -13.051 -39.664-104.577  1.00 56.63           C
ATOM    801  C   GLU A 339     -12.946 -38.156-104.421  1.00 56.63           C
ATOM    802  O   GLU A 339     -12.861 -37.446-105.428  1.00 56.63           O
ATOM    803  CB  GLU A 339     -14.507 -40.099-104.442  1.00 56.63           C
ATOM    804  CG  GLU A 339     -15.343 -39.811-105.675  1.00 56.63           C
ATOM    805  CD  GLU A 339     -16.574 -40.690-105.774  1.00 56.63           C
ATOM    806  OE1 GLU A 339     -16.659 -41.683-105.023  1.00 56.63           O
ATOM    807  OE2 GLU A 339     -17.452 -40.394-106.610  1.00 56.63           O
ATOM    808  N   GLN A 340     -12.937 -37.652-103.190  1.00 57.78           N
ATOM    809  CA  GLN A 340     -12.739 -36.227-102.964  1.00 57.78           C
ATOM    810  C   GLN A 340     -11.369 -35.773-103.442  1.00 57.78           C
ATOM    811  O   GLN A 340     -11.205 -34.622-103.854  1.00 57.78           O
ATOM    812  CB  GLN A 340     -12.921 -35.900-101.480  1.00 57.78           C
ATOM    813  CG  GLN A 340     -12.944 -34.419-101.157  1.00 57.78           C
ATOM    814  CD  GLN A 340     -11.617 -33.923-100.624  1.00 57.78           C
ATOM    815  OE1 GLN A 340     -10.865 -34.674-100.006  1.00 57.78           O
ATOM    816  NE2 GLN A 340     -11.330 -32.649-100.850  1.00 57.78           N
ATOM    817  N   LEU A 341     -10.379 -36.665-103.395  1.00 55.52           N
ATOM    818  CA  LEU A 341      -9.078 -36.353-103.964  1.00 55.52           C
ATOM    819  C   LEU A 341      -9.048 -36.610-105.463  1.00 55.52           C
ATOM    820  O   LEU A 341      -8.129 -36.148-106.143  1.00 55.52           O
ATOM    821  CB  LEU A 341      -7.998 -37.166-103.247  1.00 55.52           C
ATOM    822  CG  LEU A 341      -6.525 -36.974-103.599  1.00 55.52           C
ATOM    823  CD1 LEU A 341      -5.691 -37.039-102.334  1.00 55.52           C
ATOM    824  CD2 LEU A 341      -6.068 -38.027-104.586  1.00 55.52           C
ATOM    825  N   HIS A 342     -10.044 -37.315-105.995  1.00 57.49           N
ATOM    826  CA  HIS A 342     -10.117 -37.542-107.429  1.00 57.49           C
ATOM    827  C   HIS A 342     -10.672 -36.345-108.183  1.00 57.49           C
ATOM    828  O   HIS A 342     -10.379 -36.191-109.371  1.00 57.49           O
ATOM    829  CB  HIS A 342     -10.977 -38.767-107.731  1.00 57.49           C
ATOM    830  CG  HIS A 342     -11.246 -38.970-109.187  1.00 57.49           C
ATOM    831  ND1 HIS A 342     -12.288 -38.355-109.845  1.00 57.49           N
ATOM    832  CD2 HIS A 342     -10.603 -39.714-110.117  1.00 57.49           C
ATOM    833  CE1 HIS A 342     -12.277 -38.713-111.115  1.00 57.49           C
ATOM    834  NE2 HIS A 342     -11.266 -39.538-111.307  1.00 57.49           N
ATOM    835  N   ARG A 343     -11.469 -35.501-107.526  1.00 65.86           N
ATOM    836  CA  ARG A 343     -12.056 -34.357-108.217  1.00 65.86           C
ATOM    837  C   ARG A 343     -10.982 -33.384-108.681  1.00 65.86           C
ATOM    838  O   ARG A 343     -11.045 -32.855-109.795  1.00 65.86           O
ATOM    839  CB  ARG A 343     -13.071 -33.659-107.312  1.00 65.86           C
ATOM    840  CG  ARG A 343     -14.181 -34.564-106.813  1.00 65.86           C
ATOM    841  CD  ARG A 343     -14.750 -35.427-107.928  1.00 65.86           C
ATOM    842  NE  ARG A 343     -15.172 -34.639-109.080  1.00 65.86           N
ATOM    843  CZ  ARG A 343     -14.723 -34.825-110.318  1.00 65.86           C
ATOM    844  NH1 ARG A 343     -15.159 -34.059-111.307  1.00 65.86           N
ATOM    845  NH2 ARG A 343     -13.841 -35.783-110.567  1.00 65.86           N
ATOM    846  N   GLN A 344      -9.986 -33.142-107.848  1.00 62.17           N
ATOM    847  CA  GLN A 344      -8.893 -32.282-108.275  1.00 62.17           C
ATOM    848  C   GLN A 344      -7.966 -32.948-109.277  1.00 62.17           C
ATOM    849  O   GLN A 344      -6.928 -32.370-109.608  1.00 62.17           O
ATOM    850  CB  GLN A 344      -8.100 -31.811-107.059  1.00 62.17           C
ATOM    851  CG  GLN A 344      -8.885 -30.913-106.125  1.00 62.17           C
ATOM    852  CD  GLN A 344      -9.543 -31.678-105.004  1.00 62.17           C
ATOM    853  OE1 GLN A 344      -8.998 -32.661-104.508  1.00 62.17           O
ATOM    854  NE2 GLN A 344     -10.723 -31.233-104.600  1.00 62.17           N
ATOM    855  N   GLY A 345      -8.284 -34.144-109.767  1.00 62.31           N
ATOM    856  CA  GLY A 345      -7.453 -34.816-110.744  1.00 62.31           C
ATOM    857  C   GLY A 345      -6.117 -35.300-110.234  1.00 62.31           C
ATOM    858  O   GLY A 345      -5.327 -35.822-111.029  1.00 62.31           O
ATOM    859  N   LEU A 346      -5.836 -35.162-108.942  1.00 60.13           N
ATOM    860  CA  LEU A 346      -4.549 -35.549-108.383  1.00 60.13           C
ATOM    861  C   LEU A 346      -4.397 -37.053-108.218  1.00 60.13           C
ATOM    862  O   LEU A 346      -3.420 -37.495-107.605  1.00 60.13           O
ATOM    863  CB  LEU A 346      -4.338 -34.868-107.028  1.00 60.13           C
ATOM    864  CG  LEU A 346      -4.808 -33.422-106.891  1.00 60.13           C
ATOM    865  CD1 LEU A 346      -4.518 -32.902-105.493  1.00 60.13           C
ATOM    866  CD2 LEU A 346      -4.142 -32.550-107.936  1.00 60.13           C
ATOM    867  N   LEU A 347      -5.323 -37.846-108.745  1.00 62.23           N
ATOM    868  CA  LEU A 347      -5.345 -39.290-108.529  1.00 62.23           C
ATOM    869  C   LEU A 347      -5.112 -39.993-109.861  1.00 62.23           C
ATOM    870  O   LEU A 347      -6.053 -40.247-110.616  1.00 62.23           O
ATOM    871  CB  LEU A 347      -6.663 -39.718-107.906  1.00 62.23           C
ATOM    872  CG  LEU A 347      -6.734 -41.170-107.445  1.00 62.23           C
ATOM    873  CD1 LEU A 347      -6.011 -41.340-106.129  1.00 62.23           C
ATOM    874  CD2 LEU A 347      -8.170 -41.611-107.328  1.00 62.23           C
ATOM    875  N   SER A 348      -3.854 -40.306-110.151  1.00 69.68           N
ATOM    876  CA  SER A 348      -3.541 -41.107-111.320  1.00 69.68           C
ATOM    877  C   SER A 348      -3.603 -42.590-110.971  1.00 69.68           C
ATOM    878  O   SER A 348      -3.506 -42.983-109.805  1.00 69.68           O
ATOM    879  CB  SER A 348      -2.162 -40.750-111.869  1.00 69.68           C
ATOM    880  OG  SER A 348      -1.153 -41.523-111.243  1.00 69.68           O
ATOM    881  N   LEU A 349      -3.769 -43.417-112.006  1.00 69.36           N
ATOM    882  CA  LEU A 349      -3.906 -44.853-111.786  1.00 69.36           C
ATOM    883  C   LEU A 349      -2.696 -45.418-111.061  1.00 69.36           C
ATOM    884  O   LEU A 349      -2.836 -46.220-110.132  1.00 69.36           O
ATOM    885  CB  LEU A 349      -4.115 -45.569-113.118  1.00 69.36           C
ATOM    886  CG  LEU A 349      -4.372 -47.069-113.034  1.00 69.36           C
ATOM    887  CD1 LEU A 349      -5.419 -47.370-111.982  1.00 69.36           C
ATOM    888  CD2 LEU A 349      -4.812 -47.603-114.381  1.00 69.36           C
ATOM    889  N   GLN A 350      -1.496 -45.002-111.466  1.00 78.08           N
ATOM    890  CA  GLN A 350      -0.289 -45.434-110.773  1.00 78.08           C
ATOM    891  C   GLN A 350      -0.292 -44.983-109.319  1.00 78.08           C
ATOM    892  O   GLN A 350       0.200 -45.703-108.444  1.00 78.08           O
ATOM    893  CB  GLN A 350       0.946 -44.899-111.498  1.00 78.08           C
ATOM    894  CG  GLN A 350       2.260 -45.203-110.810  1.00 78.08           C
ATOM    895  CD  GLN A 350       2.503 -46.687-110.661  1.00 78.08           C
ATOM    896  OE1 GLN A 350       2.353 -47.449-111.616  1.00 78.08           O
ATOM    897  NE2 GLN A 350       2.883 -47.108-109.462  1.00 78.08           N
ATOM    898  N   LYS A 351      -0.845 -43.803-109.043  1.00 72.59           N
ATOM    899  CA  LYS A 351      -0.923 -43.316-107.672  1.00 72.59           C
ATOM    900  C   LYS A 351      -1.928 -44.104-106.849  1.00 72.59           C
ATOM    901  O   LYS A 351      -1.846 -44.110-105.615  1.00 72.59           O
ATOM    902  CB  LYS A 351      -1.296 -41.836-107.662  1.00 72.59           C
ATOM    903  CG  LYS A 351      -0.932 -41.108-106.387  1.00 72.59           C
ATOM    904  CD  LYS A 351       0.502 -40.620-106.425  1.00 72.59           C
ATOM    905  CE  LYS A 351       0.733 -39.542-105.381  1.00 72.59           C
ATOM    906  NZ  LYS A 351      -0.134 -38.354-105.613  1.00 72.59           N
ATOM    907  N   LEU A 352      -2.878 -44.766-107.505  1.00 67.29           N
ATOM    908  CA  LEU A 352      -3.892 -45.517-106.778  1.00 67.29           C
ATOM    909  C   LEU A 352      -3.312 -46.792-106.183  1.00 67.29           C
ATOM    910  O   LEU A 352      -3.560 -47.107-105.012  1.00 67.29           O
ATOM    911  CB  LEU A 352      -5.060 -45.840-107.706  1.00 67.29           C
ATOM    912  CG  LEU A 352      -6.159 -46.749-107.171  1.00 67.29           C
ATOM    913  CD1 LEU A 352      -6.680 -46.220-105.857  1.00 67.29           C
ATOM    914  CD2 LEU A 352      -7.277 -46.859-108.187  1.00 67.29           C
ATOM    915  N   TRP A 353      -2.531 -47.530-106.973  1.00 67.12           N
ATOM    916  CA  TRP A 353      -1.953 -48.800-106.548  1.00 67.12           C
ATOM    917  C   TRP A 353      -1.154 -48.687-105.257  1.00 67.12           C
ATOM    918  O   TRP A 353      -0.998 -49.691-104.555  1.00 67.12           O
ATOM    919  CB  TRP A 353      -1.076 -49.348-107.676  1.00 67.12           C
ATOM    920  CG  TRP A 353      -0.094 -50.396-107.263  1.00 67.12           C
ATOM    921  CD1 TRP A 353       1.263 -50.328-107.368  1.00 67.12           C
ATOM    922  CD2 TRP A 353      -0.389 -51.675-106.692  1.00 67.12           C
ATOM    923  NE1 TRP A 353       1.832 -51.484-106.894  1.00 67.12           N
ATOM    924  CE2 TRP A 353       0.840 -52.326-106.472  1.00 67.12           C
ATOM    925  CE3 TRP A 353      -1.571 -52.331-106.342  1.00 67.12           C
ATOM    926  CZ2 TRP A 353       0.919 -53.599-105.919  1.00 67.12           C
ATOM    927  CZ3 TRP A 353      -1.489 -53.595-105.794  1.00 67.12           C
ATOM    928  CH2 TRP A 353      -0.253 -54.216-105.589  1.00 67.12           C
ATOM    929  N   PHE A 354      -0.671 -47.497-104.916  1.00 65.84           N
ATOM    930  CA  PHE A 354       0.085 -47.285-103.691  1.00 65.84           C
ATOM    931  C   PHE A 354      -0.792 -46.866-102.520  1.00 65.84           C
ATOM    932  O   PHE A 354      -0.461 -47.164-101.368  1.00 65.84           O
ATOM    933  CB  PHE A 354       1.171 -46.230-103.929  1.00 65.84           C
ATOM    934  CG  PHE A 354       1.629 -45.537-102.682  1.00 65.84           C
ATOM    935  CD1 PHE A 354       2.414 -46.196-101.756  1.00 65.84           C
ATOM    936  CD2 PHE A 354       1.276 -44.223-102.440  1.00 65.84           C
ATOM    937  CE1 PHE A 354       2.834 -45.560-100.606  1.00 65.84           C
ATOM    938  CE2 PHE A 354       1.693 -43.580-101.293  1.00 65.84           C
ATOM    939  CZ  PHE A 354       2.473 -44.251-100.375  1.00 65.84           C
ATOM    940  N   TYR A 355      -1.918 -46.200-102.784  1.00 65.86           N
ATOM    941  CA  TYR A 355      -2.748 -45.692-101.696  1.00 65.86           C
ATOM    942  C   TYR A 355      -3.451 -46.815-100.943  1.00 65.86           C
ATOM    943  O   TYR A 355      -3.549 -46.776 -99.713  1.00 65.86           O
ATOM    944  CB  TYR A 355      -3.767 -44.699-102.244  1.00 65.86           C
ATOM    945  CG  TYR A 355      -3.216 -43.314-102.473  1.00 65.86           C
ATOM    946  CD1 TYR A 355      -2.119 -42.857-101.762  1.00 65.86           C
ATOM    947  CD2 TYR A 355      -3.782 -42.471-103.415  1.00 65.86           C
ATOM    948  CE1 TYR A 355      -1.613 -41.591-101.972  1.00 65.86           C
ATOM    949  CE2 TYR A 355      -3.284 -41.206-103.634  1.00 65.86           C
ATOM    950  CZ  TYR A 355      -2.199 -40.771-102.910  1.00 65.86           C
ATOM    951  OH  TYR A 355      -1.697 -39.510-103.128  1.00 65.86           O
ATOM    952  N   ILE A 356      -3.953 -47.823-101.664  1.00 50.84           N
ATOM    953  CA  ILE A 356      -4.768 -48.864-101.041  1.00 50.84           C
ATOM    954  C   ILE A 356      -3.954 -49.972-100.402  1.00 50.84           C
ATOM    955  O   ILE A 356      -4.542 -50.957 -99.935  1.00 50.84           O
ATOM    956  CB  ILE A 356      -5.719 -49.523-102.058  1.00 50.84           C
ATOM    957  CG1 ILE A 356      -4.918 -50.325-103.072  1.00 50.84           C
ATOM    958  CG2 ILE A 356      -6.555 -48.486-102.758  1.00 50.84           C
ATOM    959  CD1 ILE A 356      -5.766 -51.160-103.968  1.00 50.84           C
ATOM    960  N   GLN A 357      -2.631 -49.858-100.369  1.00 59.81           N
ATOM    961  CA  GLN A 357      -1.814 -50.944 -99.834  1.00 59.81           C
ATOM    962  C   GLN A 357      -2.145 -51.315 -98.395  1.00 59.81           C
ATOM    963  O   GLN A 357      -2.165 -52.520 -98.095  1.00 59.81           O
ATOM    964  CB  GLN A 357      -0.327 -50.595 -99.974  1.00 59.81           C
ATOM    965  CG  GLN A 357       0.151 -50.637-101.406  1.00 59.81           C
ATOM    966  CD  GLN A 357      -0.063 -51.993-102.045  1.00 59.81           C
ATOM    967  OE1 GLN A 357      -0.062 -53.022-101.370  1.00 59.81           O
ATOM    968  NE2 GLN A 357      -0.264 -51.999-103.355  1.00 59.81           N
ATOM    969  N   PRO A 358      -2.402 -50.382 -97.472  1.00 55.57           N
ATOM    970  CA  PRO A 358      -2.879 -50.810 -96.150  1.00 55.57           C
ATOM    971  C   PRO A 358      -4.184 -51.575 -96.211  1.00 55.57           C
ATOM    972  O   PRO A 358      -4.430 -52.421 -95.344  1.00 55.57           O
ATOM    973  CB  PRO A 358      -3.032 -49.488 -95.386  1.00 55.57           C
ATOM    974  CG  PRO A 358      -2.076 -48.573 -96.047  1.00 55.57           C
ATOM    975  CD  PRO A 358      -2.112 -48.938 -97.499  1.00 55.57           C
ATOM    976  N   ALA A 359      -5.029 -51.309 -97.205  1.00 52.03           N
ATOM    977  CA  ALA A 359      -6.283 -52.034 -97.342  1.00 52.03           C
ATOM    978  C   ALA A 359      -6.117 -53.380 -98.026  1.00 52.03           C
ATOM    979  O   ALA A 359      -6.918 -54.284 -97.772  1.00 52.03           O
ATOM    980  CB  ALA A 359      -7.299 -51.196 -98.117  1.00 52.03           C
ATOM    981  N   MET A 360      -5.110 -53.546 -98.876  1.00 60.69           N
ATOM    982  CA  MET A 360      -4.888 -54.834 -99.513  1.00 60.69           C
ATOM    983  C   MET A 360      -4.309 -55.862 -98.557  1.00 60.69           C
ATOM    984  O   MET A 360      -4.417 -57.063 -98.820  1.00 60.69           O
ATOM    985  CB  MET A 360      -3.957 -54.681-100.718  1.00 60.69           C
ATOM    986  CG  MET A 360      -4.027 -55.833-101.704  1.00 60.69           C
ATOM    987  SD  MET A 360      -2.929 -55.599-103.110  1.00 60.69           S
ATOM    988  CE  MET A 360      -3.401 -56.981-104.146  1.00 60.69           C
ATOM    989  N   ARG A 361      -3.702 -55.420 -97.457  1.00 61.12           N
ATOM    990  CA  ARG A 361      -3.185 -56.339 -96.455  1.00 61.12           C
ATOM    991  C   ARG A 361      -4.213 -56.681 -95.388  1.00 61.12           C
ATOM    992  O   ARG A 361      -4.276 -57.835 -94.949  1.00 61.12           O
ATOM    993  CB  ARG A 361      -1.942 -55.748 -95.788  1.00 61.12           C
ATOM    994  CG  ARG A 361      -1.339 -56.632 -94.714  1.00 61.12           C
ATOM    995  CD  ARG A 361      -0.988 -58.007 -95.262  1.00 61.12           C
ATOM    996  NE  ARG A 361      -0.593 -58.931 -94.203  1.00 61.12           N
ATOM    997  CZ  ARG A 361      -0.403 -60.236 -94.378  1.00 61.12           C
ATOM    998  NH1 ARG A 361      -0.569 -60.778 -95.577  1.00 61.12           N
ATOM    999  NH2 ARG A 361      -0.047 -60.997 -93.355  1.00 61.12           N
ATOM   1000  N   THR A 362      -5.027 -55.713 -94.967  1.00 42.95           N
ATOM   1001  CA  THR A 362      -6.035 -55.990 -93.949  1.00 42.95           C
ATOM   1002  C   THR A 362      -7.187 -56.801 -94.526  1.00 42.95           C
ATOM   1003  O   THR A 362      -7.513 -57.877 -94.018  1.00 42.95           O
ATOM   1004  CB  THR A 362      -6.545 -54.689 -93.343  1.00 42.95           C
ATOM   1005  OG1 THR A 362      -5.524 -54.119 -92.515  1.00 42.95           O
ATOM   1006  CG2 THR A 362      -7.764 -54.957 -92.505  1.00 42.95           C
ATOM   1007  N   MET A 363      -7.800 -56.316 -95.604  1.00 40.85           N
ATOM   1008  CA  MET A 363      -8.873 -57.077 -96.231  1.00 40.85           C
ATOM   1009  C   MET A 363      -8.391 -58.368 -96.869  1.00 40.85           C
ATOM   1010  O   MET A 363      -9.201 -59.064 -97.487  1.00 40.85           O
ATOM   1011  CB  MET A 363      -9.591 -56.227 -97.273  1.00 40.85           C
ATOM   1012  CG  MET A 363     -10.427 -55.117 -96.680  1.00 40.85           C
ATOM   1013  SD  MET A 363     -11.568 -55.711 -95.428  1.00 40.85           S
ATOM   1014  CE  MET A 363     -12.237 -54.165 -94.833  1.00 40.85           C
ATOM   1015  N   ASP A 364      -7.105 -58.695 -96.759  1.00 48.33           N
ATOM   1016  CA  ASP A 364      -6.608 -60.019 -97.094  1.00 48.33           C
ATOM   1017  C   ASP A 364      -6.512 -60.923 -95.874  1.00 48.33           C
ATOM   1018  O   ASP A 364      -6.509 -62.149 -96.025  1.00 48.33           O
ATOM   1019  CB  ASP A 364      -5.234 -59.911 -97.765  1.00 48.33           C
ATOM   1020  CG  ASP A 364      -4.841 -61.174 -98.504  1.00 48.33           C
ATOM   1021  OD1 ASP A 364      -5.633 -62.137 -98.521  1.00 48.33           O
ATOM   1022  OD2 ASP A 364      -3.738 -61.195 -99.088  1.00 48.33           O
ATOM   1023  N   ILE A 365      -6.446 -60.354 -94.677  1.00 38.58           N
ATOM   1024  CA  ILE A 365      -6.472 -61.147 -93.456  1.00 38.58           C
ATOM   1025  C   ILE A 365      -7.886 -61.590 -93.125  1.00 38.58           C
ATOM   1026  O   ILE A 365      -8.138 -62.773 -92.883  1.00 38.58           O
ATOM   1027  CB  ILE A 365      -5.854 -60.345 -92.293  1.00 38.58           C
ATOM   1028  CG1 ILE A 365      -4.383 -60.050 -92.569  1.00 38.58           C
ATOM   1029  CG2 ILE A 365      -6.015 -61.094 -90.990  1.00 38.58           C
ATOM   1030  CD1 ILE A 365      -3.604 -61.247 -93.029  1.00 38.58           C
ATOM   1031  N   LEU A 366      -8.828 -60.649 -93.124  1.00 34.79           N
ATOM   1032  CA  LEU A 366     -10.209 -60.964 -92.783  1.00 34.79           C
ATOM   1033  C   LEU A 366     -10.871 -61.864 -93.815  1.00 34.79           C
ATOM   1034  O   LEU A 366     -11.691 -62.709 -93.444  1.00 34.79           O
ATOM   1035  CB  LEU A 366     -11.005 -59.676 -92.617  1.00 34.79           C
ATOM   1036  CG  LEU A 366     -10.332 -58.645 -91.716  1.00 34.79           C
ATOM   1037  CD1 LEU A 366     -10.983 -57.292 -91.872  1.00 34.79           C
ATOM   1038  CD2 LEU A 366     -10.396 -59.100 -90.280  1.00 34.79           C
ATOM   1039  N   ALA A 367     -10.535 -61.718 -95.089  1.00 39.98           N
ATOM   1040  CA  ALA A 367     -11.053 -62.613 -96.109  1.00 39.98           C
ATOM   1041  C   ALA A 367     -10.446 -64.003 -96.024  1.00 39.98           C
ATOM   1042  O   ALA A 367     -10.837 -64.882 -96.795  1.00 39.98           O
ATOM   1043  CB  ALA A 367     -10.810 -62.034 -97.503  1.00 39.98           C
ATOM   1044  N   SER A 368      -9.499 -64.217 -95.114  1.00 44.86           N
ATOM   1045  CA  SER A 368      -8.970 -65.542 -94.836  1.00 44.86           C
ATOM   1046  C   SER A 368      -9.539 -66.164 -93.572  1.00 44.86           C
ATOM   1047  O   SER A 368      -9.658 -67.387 -93.503  1.00 44.86           O
ATOM   1048  CB  SER A 368      -7.442 -65.497 -94.723  1.00 44.86           C
ATOM   1049  OG  SER A 368      -6.889 -66.790 -94.880  1.00 44.86           O
ATOM   1050  N   LEU A 369      -9.899 -65.356 -92.573  1.00 38.00           N
ATOM   1051  CA  LEU A 369     -10.614 -65.896 -91.427  1.00 38.00           C
ATOM   1052  C   LEU A 369     -12.059 -66.207 -91.781  1.00 38.00           C
ATOM   1053  O   LEU A 369     -12.567 -67.278 -91.439  1.00 38.00           O
ATOM   1054  CB  LEU A 369     -10.559 -64.925 -90.250  1.00 38.00           C
ATOM   1055  CG  LEU A 369      -9.170 -64.472 -89.822  1.00 38.00           C
ATOM   1056  CD1 LEU A 369      -9.232 -63.759 -88.491  1.00 38.00           C
ATOM   1057  CD2 LEU A 369      -8.239 -65.659 -89.748  1.00 38.00           C
ATOM   1058  N   ALA A 370     -12.729 -65.298 -92.486  1.00 39.19           N
ATOM   1059  CA  ALA A 370     -14.117 -65.517 -92.873  1.00 39.19           C
ATOM   1060  C   ALA A 370     -14.294 -66.679 -93.837  1.00 39.19           C
ATOM   1061  O   ALA A 370     -15.430 -67.113 -94.048  1.00 39.19           O
ATOM   1062  CB  ALA A 370     -14.691 -64.249 -93.496  1.00 39.19           C
ATOM   1063  N   THR A 371     -13.218 -67.186 -94.437  1.00 48.58           N
ATOM   1064  CA  THR A 371     -13.294 -68.379 -95.260  1.00 48.58           C
ATOM   1065  C   THR A 371     -12.774 -69.620 -94.558  1.00 48.58           C
ATOM   1066  O   THR A 371     -12.914 -70.718 -95.103  1.00 48.58           O
ATOM   1067  CB  THR A 371     -12.513 -68.197 -96.566  1.00 48.58           C
ATOM   1068  OG1 THR A 371     -12.816 -69.280 -97.453  1.00 48.58           O
ATOM   1069  CG2 THR A 371     -11.027 -68.196 -96.290  1.00 48.58           C
ATOM   1070  N   SER A 372     -12.175 -69.478 -93.379  1.00 48.55           N
ATOM   1071  CA  SER A 372     -11.672 -70.604 -92.609  1.00 48.55           C
ATOM   1072  C   SER A 372     -12.493 -70.863 -91.355  1.00 48.55           C
ATOM   1073  O   SER A 372     -12.229 -71.837 -90.645  1.00 48.55           O
ATOM   1074  CB  SER A 372     -10.207 -70.375 -92.242  1.00 48.55           C
ATOM   1075  OG  SER A 372      -9.838 -71.153 -91.122  1.00 48.55           O
ATOM   1076  N   VAL A 373     -13.478 -70.015 -91.066  1.00 44.39           N
ATOM   1077  CA  VAL A 373     -14.382 -70.236 -89.944  1.00 44.39           C
ATOM   1078  C   VAL A 373     -15.634 -70.913 -90.479  1.00 44.39           C
ATOM   1079  O   VAL A 373     -16.320 -71.643 -89.756  1.00 44.39           O
ATOM   1080  CB  VAL A 373     -14.717 -68.921 -89.217  1.00 44.39           C
ATOM   1081  CG1 VAL A 373     -15.733 -69.152 -88.125  1.00 44.39           C
ATOM   1082  CG2 VAL A 373     -13.471 -68.322 -88.617  1.00 44.39           C
ATOM   1083  N   ASP A 374     -15.932 -70.697 -91.759  1.00 63.32           N
ATOM   1084  CA  ASP A 374     -17.092 -71.318 -92.378  1.00 63.32           C
ATOM   1085  C   ASP A 374     -16.768 -72.630 -93.081  1.00 63.32           C
ATOM   1086  O   ASP A 374     -17.687 -73.414 -93.336  1.00 63.32           O
ATOM   1087  CB  ASP A 374     -17.744 -70.363 -93.381  1.00 63.32           C
ATOM   1088  CG  ASP A 374     -16.993 -70.300 -94.694  1.00 63.32           C
ATOM   1089  OD1 ASP A 374     -15.745 -70.357 -94.672  1.00 63.32           O
ATOM   1090  OD2 ASP A 374     -17.648 -70.188 -95.750  1.00 63.32           O
ATOM   1091  N   LYS A 375     -15.501 -72.879 -93.419  1.00 65.87           N
ATOM   1092  CA  LYS A 375     -15.136 -74.151 -94.037  1.00 65.87           C
ATOM   1093  C   LYS A 375     -15.496 -75.313 -93.122  1.00 65.87           C
ATOM   1094  O   LYS A 375     -16.360 -76.135 -93.448  1.00 65.87           O
ATOM   1095  CB  LYS A 375     -13.645 -74.169 -94.372  1.00 65.87           C
ATOM   1096  CG  LYS A 375     -13.119 -75.550 -94.738  1.00 65.87           C
ATOM   1097  CD  LYS A 375     -11.615 -75.542 -94.951  1.00 65.87           C
ATOM   1098  CE  LYS A 375     -11.259 -75.181 -96.380  1.00 65.87           C
ATOM   1099  NZ  LYS A 375     -11.642 -76.267 -97.327  1.00 65.87           N
ATOM   1100  N   GLY A 376     -14.850 -75.390 -91.962  1.00 58.40           N
ATOM   1101  CA  GLY A 376     -15.247 -76.305 -90.921  1.00 58.40           C
ATOM   1102  C   GLY A 376     -16.150 -75.564 -89.960  1.00 58.40           C
ATOM   1103  O   GLY A 376     -15.717 -74.631 -89.285  1.00 58.40           O
ATOM   1104  N   GLU A 377     -17.415 -75.979 -89.910  1.00 60.19           N
ATOM   1105  CA  GLU A 377     -18.421 -75.243 -89.156  1.00 60.19           C
ATOM   1106  C   GLU A 377     -17.993 -75.072 -87.707  1.00 60.19           C
ATOM   1107  O   GLU A 377     -17.929 -76.045 -86.950  1.00 60.19           O
ATOM   1108  CB  GLU A 377     -19.772 -75.952 -89.221  1.00 60.19           C
ATOM   1109  CG  GLU A 377     -20.416 -75.939 -90.593  1.00 60.19           C
ATOM   1110  CD  GLU A 377     -20.011 -77.130 -91.434  1.00 60.19           C
ATOM   1111  OE1 GLU A 377     -18.969 -77.747 -91.130  1.00 60.19           O
ATOM   1112  OE2 GLU A 377     -20.734 -77.452 -92.401  1.00 60.19           O
ATOM   1113  N   CYS A 378     -17.696 -73.839 -87.320  1.00 40.92           N
ATOM   1114  CA  CYS A 378     -17.223 -73.522 -85.981  1.00 40.92           C
ATOM   1115  C   CYS A 378     -18.223 -72.600 -85.305  1.00 40.92           C
ATOM   1116  O   CYS A 378     -18.782 -71.706 -85.949  1.00 40.92           O
ATOM   1117  CB  CYS A 378     -15.843 -72.864 -86.027  1.00 40.92           C
ATOM   1118  SG  CYS A 378     -14.500 -73.956 -86.518  1.00 40.92           S
ATOM   1119  N   LEU A 379     -18.454 -72.826 -84.016  1.00 32.39           N
ATOM   1120  CA  LEU A 379     -19.295 -71.944 -83.219  1.00 32.39           C
ATOM   1121  C   LEU A 379     -18.938 -72.146 -81.759  1.00 32.39           C
ATOM   1122  O   LEU A 379     -18.870 -73.282 -81.286  1.00 32.39           O
ATOM   1123  CB  LEU A 379     -20.786 -72.217 -83.465  1.00 32.39           C
ATOM   1124  CG  LEU A 379     -21.422 -73.570 -83.138  1.00 32.39           C
ATOM   1125  CD1 LEU A 379     -21.927 -73.628 -81.707  1.00 32.39           C
ATOM   1126  CD2 LEU A 379     -22.550 -73.873 -84.106  1.00 32.39           C
ATOM   1127  N   GLY A 380     -18.697 -71.064 -81.062  1.00 30.69           N
ATOM   1128  CA  GLY A 380     -18.331 -71.151 -79.649  1.00 30.69           C
ATOM   1129  C   GLY A 380     -16.813 -71.175 -79.461  1.00 30.69           C
ATOM   1130  O   GLY A 380     -16.124 -70.299 -79.950  1.00 30.69           O
ATOM   1131  N   GLY A 381     -16.322 -72.194 -78.769  1.00 35.25           N
ATOM   1132  CA  GLY A 381     -14.909 -72.277 -78.471  1.00 35.25           C
ATOM   1133  C   GLY A 381     -14.057 -72.555 -79.689  1.00 35.25           C
ATOM   1134  O   GLY A 381     -12.942 -72.041 -79.801  1.00 35.25           O
ATOM   1135  N   SER A 382     -14.567 -73.367 -80.610  1.00 37.79           N
ATOM   1136  CA  SER A 382     -13.798 -73.717 -81.797  1.00 37.79           C
ATOM   1137  C   SER A 382     -13.646 -72.547 -82.763  1.00 37.79           C
ATOM   1138  O   SER A 382     -12.893 -72.661 -83.736  1.00 37.79           O
ATOM   1139  CB  SER A 382     -14.441 -74.906 -82.505  1.00 37.79           C
ATOM   1140  OG  SER A 382     -15.460 -74.482 -83.389  1.00 37.79           O
ATOM   1141  N   THR A 383     -14.349 -71.441 -82.533  1.00 32.36           N
ATOM   1142  CA  THR A 383     -14.123 -70.199 -83.257  1.00 32.36           C
ATOM   1143  C   THR A 383     -13.196 -69.269 -82.490  1.00 32.36           C
ATOM   1144  O   THR A 383     -12.676 -68.306 -83.058  1.00 32.36           O
ATOM   1145  CB  THR A 383     -15.457 -69.507 -83.541  1.00 32.36           C
ATOM   1146  OG1 THR A 383     -16.307 -70.407 -84.257  1.00 32.36           O
ATOM   1147  CG2 THR A 383     -15.267 -68.280 -84.401  1.00 32.36           C
ATOM   1148  N   LEU A 384     -12.957 -69.558 -81.215  1.00 32.50           N
ATOM   1149  CA  LEU A 384     -11.966 -68.850 -80.428  1.00 32.50           C
ATOM   1150  C   LEU A 384     -10.606 -69.522 -80.450  1.00 32.50           C
ATOM   1151  O   LEU A 384      -9.615 -68.884 -80.083  1.00 32.50           O
ATOM   1152  CB  LEU A 384     -12.440 -68.720 -78.974  1.00 32.50           C
ATOM   1153  CG  LEU A 384     -11.799 -67.625 -78.136  1.00 32.50           C
ATOM   1154  CD1 LEU A 384     -11.579 -66.407 -78.992  1.00 32.50           C
ATOM   1155  CD2 LEU A 384     -12.706 -67.300 -76.979  1.00 32.50           C
ATOM   1156  N   SER A 385     -10.531 -70.787 -80.860  1.00 39.41           N
ATOM   1157  CA  SER A 385      -9.241 -71.425 -81.069  1.00 39.41           C
ATOM   1158  C   SER A 385      -8.601 -70.948 -82.363  1.00 39.41           C
ATOM   1159  O   SER A 385      -7.396 -70.687 -82.407  1.00 39.41           O
ATOM   1160  CB  SER A 385      -9.411 -72.940 -81.093  1.00 39.41           C
ATOM   1161  OG  SER A 385      -9.530 -73.452 -79.783  1.00 39.41           O
ATOM   1162  N   LEU A 386      -9.401 -70.822 -83.422  1.00 39.01           N
ATOM   1163  CA  LEU A 386      -8.857 -70.463 -84.724  1.00 39.01           C
ATOM   1164  C   LEU A 386      -8.246 -69.069 -84.707  1.00 39.01           C
ATOM   1165  O   LEU A 386      -7.265 -68.806 -85.412  1.00 39.01           O
ATOM   1166  CB  LEU A 386      -9.951 -70.562 -85.782  1.00 39.01           C
ATOM   1167  CG  LEU A 386      -9.557 -70.196 -87.204  1.00 39.01           C
ATOM   1168  CD1 LEU A 386      -8.334 -70.974 -87.618  1.00 39.01           C
ATOM   1169  CD2 LEU A 386     -10.708 -70.493 -88.126  1.00 39.01           C
ATOM   1170  N   LEU A 387      -8.801 -68.163 -83.908  1.00 36.54           N
ATOM   1171  CA  LEU A 387      -8.231 -66.831 -83.755  1.00 36.54           C
ATOM   1172  C   LEU A 387      -6.994 -66.819 -82.872  1.00 36.54           C
ATOM   1173  O   LEU A 387      -6.375 -65.761 -82.719  1.00 36.54           O
ATOM   1174  CB  LEU A 387      -9.266 -65.869 -83.176  1.00 36.54           C
ATOM   1175  CG  LEU A 387     -10.529 -65.647 -83.997  1.00 36.54           C
ATOM   1176  CD1 LEU A 387     -11.317 -64.497 -83.418  1.00 36.54           C
ATOM   1177  CD2 LEU A 387     -10.174 -65.385 -85.438  1.00 36.54           C
ATOM   1178  N   HIS A 388      -6.626 -67.949 -82.278  1.00 48.34           N
ATOM   1179  CA  HIS A 388      -5.418 -68.036 -81.476  1.00 48.34           C
ATOM   1180  C   HIS A 388      -4.285 -68.764 -82.178  1.00 48.34           C
ATOM   1181  O   HIS A 388      -3.137 -68.651 -81.740  1.00 48.34           O
ATOM   1182  CB  HIS A 388      -5.710 -68.722 -80.139  1.00 48.34           C
ATOM   1183  CG  HIS A 388      -4.606 -68.583 -79.142  1.00 48.34           C
ATOM   1184  ND1 HIS A 388      -4.363 -67.409 -78.465  1.00 48.34           N
ATOM   1185  CD2 HIS A 388      -3.674 -69.466 -78.717  1.00 48.34           C
ATOM   1186  CE1 HIS A 388      -3.329 -67.576 -77.659  1.00 48.34           C
ATOM   1187  NE2 HIS A 388      -2.896 -68.817 -77.791  1.00 48.34           N
ATOM   1188  N   ASP A 389      -4.569 -69.509 -83.241  1.00 54.05           N
ATOM   1189  CA  ASP A 389      -3.527 -70.059 -84.094  1.00 54.05           C
ATOM   1190  C   ASP A 389      -3.214 -69.156 -85.274  1.00 54.05           C
ATOM   1191  O   ASP A 389      -2.045 -69.006 -85.638  1.00 54.05           O
ATOM   1192  CB  ASP A 389      -3.927 -71.446 -84.599  1.00 54.05           C
ATOM   1193  CG  ASP A 389      -4.300 -72.382 -83.475  1.00 54.05           C
ATOM   1194  OD1 ASP A 389      -4.012 -72.045 -82.310  1.00 54.05           O
ATOM   1195  OD2 ASP A 389      -4.878 -73.451 -83.756  1.00 54.05           O
ATOM   1196  N   ARG A 390      -4.233 -68.539 -85.874  1.00 50.44           N
ATOM   1197  CA  ARG A 390      -4.000 -67.552 -86.917  1.00 50.44           C
ATOM   1198  C   ARG A 390      -3.350 -66.286 -86.383  1.00 50.44           C
ATOM   1199  O   ARG A 390      -2.938 -65.439 -87.179  1.00 50.44           O
ATOM   1200  CB  ARG A 390      -5.310 -67.207 -87.614  1.00 50.44           C
ATOM   1201  CG  ARG A 390      -5.842 -68.319 -88.487  1.00 50.44           C
ATOM   1202  CD  ARG A 390      -4.933 -68.540 -89.670  1.00 50.44           C
ATOM   1203  NE  ARG A 390      -4.737 -67.315 -90.439  1.00 50.44           N
ATOM   1204  CZ  ARG A 390      -5.335 -67.060 -91.597  1.00 50.44           C
ATOM   1205  NH1 ARG A 390      -6.163 -67.949 -92.124  1.00 50.44           N
ATOM   1206  NH2 ARG A 390      -5.099 -65.922 -92.232  1.00 50.44           N
ATOM   1207  N   SER A 391      -3.270 -66.126 -85.063  1.00 54.70           N
ATOM   1208  CA  SER A 391      -2.472 -65.072 -84.462  1.00 54.70           C
ATOM   1209  C   SER A 391      -1.061 -65.521 -84.136  1.00 54.70           C
ATOM   1210  O   SER A 391      -0.206 -64.676 -83.853  1.00 54.70           O
ATOM   1211  CB  SER A 391      -3.129 -64.565 -83.176  1.00 54.70           C
ATOM   1212  OG  SER A 391      -2.159 -63.989 -82.319  1.00 54.70           O
ATOM   1213  N   PHE A 392      -0.809 -66.825 -84.149  1.00 73.00           N
ATOM   1214  CA  PHE A 392       0.523 -67.353 -83.895  1.00 73.00           C
ATOM   1215  C   PHE A 392       1.341 -67.490 -85.168  1.00 73.00           C
ATOM   1216  O   PHE A 392       2.571 -67.414 -85.113  1.00 73.00           O
ATOM   1217  CB  PHE A 392       0.415 -68.709 -83.199  1.00 73.00           C
ATOM   1218  CG  PHE A 392       1.625 -69.078 -82.407  1.00 73.00           C
ATOM   1219  CD1 PHE A 392       1.756 -68.665 -81.092  1.00 73.00           C
ATOM   1220  CD2 PHE A 392       2.632 -69.840 -82.971  1.00 73.00           C
ATOM   1221  CE1 PHE A 392       2.872 -69.004 -80.355  1.00 73.00           C
ATOM   1222  CE2 PHE A 392       3.754 -70.183 -82.240  1.00 73.00           C
ATOM   1223  CZ  PHE A 392       3.873 -69.764 -80.930  1.00 73.00           C
ATOM   1224  N   SER A 393       0.686 -67.689 -86.313  1.00 61.73           N
ATOM   1225  CA  SER A 393       1.413 -67.781 -87.573  1.00 61.73           C
ATOM   1226  C   SER A 393       2.061 -66.454 -87.942  1.00 61.73           C
ATOM   1227  O   SER A 393       3.155 -66.440 -88.516  1.00 61.73           O
ATOM   1228  CB  SER A 393       0.479 -68.240 -88.692  1.00 61.73           C
ATOM   1229  OG  SER A 393      -0.117 -69.489 -88.391  1.00 61.73           O
ATOM   1230  N   TYR A 394       1.414 -65.339 -87.622  1.00 63.46           N
ATOM   1231  CA  TYR A 394       1.943 -64.015 -87.943  1.00 63.46           C
ATOM   1232  C   TYR A 394       2.807 -63.496 -86.799  1.00 63.46           C
ATOM   1233  O   TYR A 394       2.638 -62.381 -86.310  1.00 63.46           O
ATOM   1234  CB  TYR A 394       0.803 -63.047 -88.247  1.00 63.46           C
ATOM   1235  CG  TYR A 394      -0.226 -63.569 -89.220  1.00 63.46           C
ATOM   1236  CD1 TYR A 394       0.149 -64.301 -90.334  1.00 63.46           C
ATOM   1237  CD2 TYR A 394      -1.574 -63.325 -89.023  1.00 63.46           C
ATOM   1238  CE1 TYR A 394      -0.789 -64.777 -91.221  1.00 63.46           C
ATOM   1239  CE2 TYR A 394      -2.518 -63.799 -89.902  1.00 63.46           C
ATOM   1240  CZ  TYR A 394      -2.124 -64.522 -91.000  1.00 63.46           C
ATOM   1241  OH  TYR A 394      -3.068 -64.992 -91.879  1.00 63.46           O
ATOM   1242  N   THR A 395       3.756 -64.324 -86.373  1.00 80.21           N
ATOM   1243  CA  THR A 395       4.632 -63.961 -85.266  1.00 80.21           C
ATOM   1244  C   THR A 395       5.777 -63.055 -85.690  1.00 80.21           C
ATOM   1245  O   THR A 395       6.525 -62.587 -84.825  1.00 80.21           O
ATOM   1246  CB  THR A 395       5.195 -65.217 -84.599  1.00 80.21           C
ATOM   1247  OG1 THR A 395       5.847 -64.856 -83.376  1.00 80.21           O
ATOM   1248  CG2 THR A 395       6.200 -65.897 -85.513  1.00 80.21           C
ATOM   1249  N   GLY A 396       5.930 -62.791 -86.985  1.00 84.61           N
ATOM   1250  CA  GLY A 396       6.989 -61.926 -87.466  1.00 84.61           C
ATOM   1251  C   GLY A 396       6.476 -60.825 -88.371  1.00 84.61           C
ATOM   1252  O   GLY A 396       7.260 -60.111 -89.001  1.00 84.61           O
ATOM   1253  N   ASP A 397       5.150 -60.683 -88.440  1.00 74.70           N
ATOM   1254  CA  ASP A 397       4.544 -59.634 -89.252  1.00 74.70           C
ATOM   1255  C   ASP A 397       4.431 -58.329 -88.475  1.00 74.70           C
ATOM   1256  O   ASP A 397       4.738 -57.254 -89.006  1.00 74.70           O
ATOM   1257  CB  ASP A 397       3.167 -60.088 -89.744  1.00 74.70           C
ATOM   1258  CG  ASP A 397       2.736 -59.376 -91.009  1.00 74.70           C
ATOM   1259  OD1 ASP A 397       2.997 -58.163 -91.128  1.00 74.70           O
ATOM   1260  OD2 ASP A 397       2.134 -60.032 -91.884  1.00 74.70           O
ATOM   1261  N   SER A 398       3.952 -58.404 -87.232  1.00 72.97           N
ATOM   1262  CA  SER A 398       3.853 -57.275 -86.311  1.00 72.97           C
ATOM   1263  C   SER A 398       2.833 -56.240 -86.767  1.00 72.97           C
ATOM   1264  O   SER A 398       2.614 -55.238 -86.082  1.00 72.97           O
ATOM   1265  CB  SER A 398       5.212 -56.607 -86.112  1.00 72.97           C
ATOM   1266  OG  SER A 398       5.046 -55.284 -85.635  1.00 72.97           O
ATOM   1267  N   GLN A 399       2.212 -56.466 -87.926  1.00 73.07           N
ATOM   1268  CA  GLN A 399       1.122 -55.629 -88.400  1.00 73.07           C
ATOM   1269  C   GLN A 399      -0.186 -56.384 -88.544  1.00 73.07           C
ATOM   1270  O   GLN A 399      -1.237 -55.836 -88.203  1.00 73.07           O
ATOM   1271  CB  GLN A 399       1.482 -54.989 -89.748  1.00 73.07           C
ATOM   1272  CG  GLN A 399       0.509 -53.923 -90.208  1.00 73.07           C
ATOM   1273  CD  GLN A 399      -0.547 -54.470 -91.146  1.00 73.07           C
ATOM   1274  OE1 GLN A 399      -0.302 -55.422 -91.884  1.00 73.07           O
ATOM   1275  NE2 GLN A 399      -1.731 -53.869 -91.123  1.00 73.07           N
ATOM   1276  N   ALA A 400      -0.146 -57.622 -89.034  1.00 63.57           N
ATOM   1277  CA  ALA A 400      -1.298 -58.509 -88.991  1.00 63.57           C
ATOM   1278  C   ALA A 400      -1.326 -59.317 -87.704  1.00 63.57           C
ATOM   1279  O   ALA A 400      -2.168 -60.208 -87.556  1.00 63.57           O
ATOM   1280  CB  ALA A 400      -1.304 -59.445 -90.201  1.00 63.57           C
ATOM   1281  N   GLN A 401      -0.415 -59.040 -86.777  1.00 64.34           N
ATOM   1282  CA  GLN A 401      -0.457 -59.609 -85.440  1.00 64.34           C
ATOM   1283  C   GLN A 401      -1.051 -58.658 -84.423  1.00 64.34           C
ATOM   1284  O   GLN A 401      -1.527 -59.102 -83.379  1.00 64.34           O
ATOM   1285  CB  GLN A 401       0.951 -60.020 -84.990  1.00 64.34           C
ATOM   1286  CG  GLN A 401       0.996 -60.871 -83.735  1.00 64.34           C
ATOM   1287  CD  GLN A 401       2.386 -61.411 -83.452  1.00 64.34           C
ATOM   1288  OE1 GLN A 401       3.390 -60.797 -83.813  1.00 64.34           O
ATOM   1289  NE2 GLN A 401       2.449 -62.572 -82.815  1.00 64.34           N
ATOM   1290  N   GLU A 402      -1.023 -57.355 -84.701  1.00 55.05           N
ATOM   1291  CA  GLU A 402      -1.830 -56.413 -83.941  1.00 55.05           C
ATOM   1292  C   GLU A 402      -3.305 -56.527 -84.280  1.00 55.05           C
ATOM   1293  O   GLU A 402      -4.145 -56.319 -83.399  1.00 55.05           O
ATOM   1294  CB  GLU A 402      -1.349 -54.987 -84.198  1.00 55.05           C
ATOM   1295  CG  GLU A 402      -2.138 -53.918 -83.471  1.00 55.05           C
ATOM   1296  CD  GLU A 402      -2.348 -54.240 -82.007  1.00 55.05           C
ATOM   1297  OE1 GLU A 402      -3.473 -54.031 -81.509  1.00 55.05           O
ATOM   1298  OE2 GLU A 402      -1.386 -54.692 -81.352  1.00 55.05           O
ATOM   1299  N   LEU A 403      -3.636 -56.870 -85.522  1.00 41.26           N
ATOM   1300  CA  LEU A 403      -5.022 -57.034 -85.944  1.00 41.26           C
ATOM   1301  C   LEU A 403      -5.647 -58.276 -85.319  1.00 41.26           C
ATOM   1302  O   LEU A 403      -6.620 -58.178 -84.567  1.00 41.26           O
ATOM   1303  CB  LEU A 403      -5.094 -57.114 -87.469  1.00 41.26           C
ATOM   1304  CG  LEU A 403      -6.503 -57.130 -88.032  1.00 41.26           C
ATOM   1305  CD1 LEU A 403      -7.157 -55.823 -87.699  1.00 41.26           C
ATOM   1306  CD2 LEU A 403      -6.453 -57.335 -89.521  1.00 41.26           C
ATOM   1307  N   CYS A 404      -5.084 -59.450 -85.605  1.00 41.88           N
ATOM   1308  CA  CYS A 404      -5.628 -60.691 -85.071  1.00 41.88           C
ATOM   1309  C   CYS A 404      -5.563 -60.758 -83.555  1.00 41.88           C
ATOM   1310  O   CYS A 404      -6.057 -61.730 -82.979  1.00 41.88           O
ATOM   1311  CB  CYS A 404      -4.902 -61.891 -85.669  1.00 41.88           C
ATOM   1312  SG  CYS A 404      -5.603 -62.453 -87.231  1.00 41.88           S
ATOM   1313  N   LEU A 405      -4.951 -59.779 -82.899  1.00 43.00           N
ATOM   1314  CA  LEU A 405      -5.114 -59.621 -81.465  1.00 43.00           C
ATOM   1315  C   LEU A 405      -6.274 -58.704 -81.121  1.00 43.00           C
ATOM   1316  O   LEU A 405      -6.848 -58.837 -80.038  1.00 43.00           O
ATOM   1317  CB  LEU A 405      -3.835 -59.075 -80.830  1.00 43.00           C
ATOM   1318  CG  LEU A 405      -3.792 -59.095 -79.301  1.00 43.00           C
ATOM   1319  CD1 LEU A 405      -2.432 -59.556 -78.831  1.00 43.00           C
ATOM   1320  CD2 LEU A 405      -4.114 -57.732 -78.716  1.00 43.00           C
ATOM   1321  N   TYR A 406      -6.635 -57.790 -82.015  1.00 43.08           N
ATOM   1322  CA  TYR A 406      -7.794 -56.940 -81.799  1.00 43.08           C
ATOM   1323  C   TYR A 406      -9.100 -57.689 -81.993  1.00 43.08           C
ATOM   1324  O   TYR A 406     -10.092 -57.369 -81.332  1.00 43.08           O
ATOM   1325  CB  TYR A 406      -7.745 -55.739 -82.740  1.00 43.08           C
ATOM   1326  CG  TYR A 406      -9.073 -55.057 -82.955  1.00 43.08           C
ATOM   1327  CD1 TYR A 406      -9.638 -54.272 -81.967  1.00 43.08           C
ATOM   1328  CD2 TYR A 406      -9.751 -55.188 -84.154  1.00 43.08           C
ATOM   1329  CE1 TYR A 406     -10.842 -53.644 -82.166  1.00 43.08           C
ATOM   1330  CE2 TYR A 406     -10.955 -54.562 -84.360  1.00 43.08           C
ATOM   1331  CZ  TYR A 406     -11.496 -53.792 -83.363  1.00 43.08           C
ATOM   1332  OH  TYR A 406     -12.702 -53.164 -83.561  1.00 43.08           O
ATOM   1333  N   LEU A 407      -9.120 -58.686 -82.879  1.00 55.18           N
ATOM   1334  CA  LEU A 407     -10.319 -59.497 -83.047  1.00 55.18           C
ATOM   1335  C   LEU A 407     -10.528 -60.414 -81.850  1.00 55.18           C
ATOM   1336  O   LEU A 407     -11.593 -60.399 -81.225  1.00 55.18           O
ATOM   1337  CB  LEU A 407     -10.231 -60.311 -84.335  1.00 55.18           C
ATOM   1338  CG  LEU A 407     -10.856 -59.728 -85.596  1.00 55.18           C
ATOM   1339  CD1 LEU A 407     -10.454 -58.291 -85.765  1.00 55.18           C
ATOM   1340  CD2 LEU A 407     -10.434 -60.529 -86.800  1.00 55.18           C
ATOM   1341  N   THR A 408      -9.515 -61.211 -81.505  1.00 40.01           N
ATOM   1342  CA  THR A 408      -9.684 -62.186 -80.434  1.00 40.01           C
ATOM   1343  C   THR A 408      -9.893 -61.506 -79.090  1.00 40.01           C
ATOM   1344  O   THR A 408     -10.463 -62.101 -78.171  1.00 40.01           O
ATOM   1345  CB  THR A 408      -8.483 -63.119 -80.362  1.00 40.01           C
ATOM   1346  OG1 THR A 408      -8.654 -64.016 -79.262  1.00 40.01           O
ATOM   1347  CG2 THR A 408      -7.222 -62.328 -80.138  1.00 40.01           C
ATOM   1348  N   LYS A 409      -9.427 -60.267 -78.947  1.00 35.33           N
ATOM   1349  CA  LYS A 409      -9.724 -59.529 -77.730  1.00 35.33           C
ATOM   1350  C   LYS A 409     -11.185 -59.127 -77.650  1.00 35.33           C
ATOM   1351  O   LYS A 409     -11.696 -58.934 -76.542  1.00 35.33           O
ATOM   1352  CB  LYS A 409      -8.849 -58.284 -77.636  1.00 35.33           C
ATOM   1353  CG  LYS A 409      -8.800 -57.674 -76.254  1.00 35.33           C
ATOM   1354  CD  LYS A 409      -7.695 -56.650 -76.160  1.00 35.33           C
ATOM   1355  CE  LYS A 409      -7.374 -56.335 -74.717  1.00 35.33           C
ATOM   1356  NZ  LYS A 409      -6.008 -55.761 -74.585  1.00 35.33           N
ATOM   1357  N   ALA A 410     -11.863 -59.002 -78.788  1.00 33.95           N
ATOM   1358  CA  ALA A 410     -13.267 -58.627 -78.830  1.00 33.95           C
ATOM   1359  C   ALA A 410     -14.199 -59.791 -79.108  1.00 33.95           C
ATOM   1360  O   ALA A 410     -15.371 -59.722 -78.741  1.00 33.95           O
ATOM   1361  CB  ALA A 410     -13.497 -57.547 -79.892  1.00 33.95           C
ATOM   1362  N   ALA A 411     -13.716 -60.851 -79.747  1.00 30.34           N
ATOM   1363  CA  ALA A 411     -14.511 -62.045 -79.982  1.00 30.34           C
ATOM   1364  C   ALA A 411     -14.481 -63.007 -78.807  1.00 30.34           C
ATOM   1365  O   ALA A 411     -14.935 -64.146 -78.939  1.00 30.34           O
ATOM   1366  CB  ALA A 411     -14.041 -62.759 -81.250  1.00 30.34           C
ATOM   1367  N   SER A 412     -13.956 -62.575 -77.664  1.00 29.97           N
ATOM   1368  CA  SER A 412     -13.868 -63.425 -76.492  1.00 29.97           C
ATOM   1369  C   SER A 412     -14.548 -62.828 -75.273  1.00 29.97           C
ATOM   1370  O   SER A 412     -14.657 -63.511 -74.253  1.00 29.97           O
ATOM   1371  CB  SER A 412     -12.406 -63.717 -76.142  1.00 29.97           C
ATOM   1372  OG  SER A 412     -11.907 -62.743 -75.247  1.00 29.97           O
ATOM   1373  N   ALA A 413     -14.993 -61.578 -75.340  1.00 28.96           N
ATOM   1374  CA  ALA A 413     -15.731 -61.006 -74.220  1.00 28.96           C
ATOM   1375  C   ALA A 413     -17.014 -61.761 -73.901  1.00 28.96           C
ATOM   1376  O   ALA A 413     -17.335 -61.885 -72.707  1.00 28.96           O
ATOM   1377  CB  ALA A 413     -16.025 -59.527 -74.491  1.00 28.96           C
ATOM   1378  N   PRO A 414     -17.789 -62.265 -74.868  1.00 25.94           N
ATOM   1379  CA  PRO A 414     -18.967 -63.050 -74.477  1.00 25.94           C
ATOM   1380  C   PRO A 414     -18.609 -64.360 -73.810  1.00 25.94           C
ATOM   1381  O   PRO A 414     -19.273 -64.759 -72.848  1.00 25.94           O
ATOM   1382  CB  PRO A 414     -19.695 -63.270 -75.806  1.00 25.94           C
ATOM   1383  CG  PRO A 414     -19.212 -62.191 -76.678  1.00 25.94           C
ATOM   1384  CD  PRO A 414     -17.786 -62.011 -76.314  1.00 25.94           C
ATOM   1385  N   TYR A 415     -17.572 -65.046 -74.291  1.00 31.22           N
ATOM   1386  CA  TYR A 415     -17.187 -66.306 -73.667  1.00 31.22           C
ATOM   1387  C   TYR A 415     -16.665 -66.082 -72.257  1.00 31.22           C
ATOM   1388  O   TYR A 415     -17.013 -66.828 -71.337  1.00 31.22           O
ATOM   1389  CB  TYR A 415     -16.139 -67.015 -74.520  1.00 31.22           C
ATOM   1390  CG  TYR A 415     -15.910 -68.455 -74.137  1.00 31.22           C
ATOM   1391  CD1 TYR A 415     -15.202 -68.780 -72.993  1.00 31.22           C
ATOM   1392  CD2 TYR A 415     -16.387 -69.486 -74.925  1.00 31.22           C
ATOM   1393  CE1 TYR A 415     -14.989 -70.085 -72.636  1.00 31.22           C
ATOM   1394  CE2 TYR A 415     -16.174 -70.799 -74.576  1.00 31.22           C
ATOM   1395  CZ  TYR A 415     -15.475 -71.090 -73.429  1.00 31.22           C
ATOM   1396  OH  TYR A 415     -15.254 -72.397 -73.072  1.00 31.22           O
ATOM   1397  N   PHE A 416     -15.845 -65.063 -72.058  1.00 32.26           N
ATOM   1398  CA  PHE A 416     -15.311 -64.803 -70.732  1.00 32.26           C
ATOM   1399  C   PHE A 416     -16.314 -64.116 -69.823  1.00 32.26           C
ATOM   1400  O   PHE A 416     -15.941 -63.717 -68.717  1.00 32.26           O
ATOM   1401  CB  PHE A 416     -14.042 -63.965 -70.828  1.00 32.26           C
ATOM   1402  CG  PHE A 416     -12.826 -64.757 -71.195  1.00 32.26           C
ATOM   1403  CD1 PHE A 416     -12.210 -65.567 -70.270  1.00 32.26           C
ATOM   1404  CD2 PHE A 416     -12.307 -64.695 -72.472  1.00 32.26           C
ATOM   1405  CE1 PHE A 416     -11.100 -66.294 -70.609  1.00 32.26           C
ATOM   1406  CE2 PHE A 416     -11.199 -65.425 -72.812  1.00 32.26           C
ATOM   1407  CZ  PHE A 416     -10.595 -66.223 -71.882  1.00 32.26           C
ATOM   1408  N   GLU A 417     -17.563 -63.953 -70.257  1.00 28.89           N
ATOM   1409  CA  GLU A 417     -18.597 -63.455 -69.365  1.00 28.89           C
ATOM   1410  C   GLU A 417     -19.523 -64.555 -68.876  1.00 28.89           C
ATOM   1411  O   GLU A 417     -20.248 -64.344 -67.900  1.00 28.89           O
ATOM   1412  CB  GLU A 417     -19.418 -62.353 -70.043  1.00 28.89           C
ATOM   1413  CG  GLU A 417     -20.637 -62.834 -70.807  1.00 28.89           C
ATOM   1414  CD  GLU A 417     -21.460 -61.686 -71.365  1.00 28.89           C
ATOM   1415  OE1 GLU A 417     -21.030 -60.521 -71.234  1.00 28.89           O
ATOM   1416  OE2 GLU A 417     -22.540 -61.949 -71.929  1.00 28.89           O
ATOM   1417  N   VAL A 418     -19.515 -65.716 -69.530  1.00 26.57           N
ATOM   1418  CA  VAL A 418     -20.192 -66.880 -68.975  1.00 26.57           C
ATOM   1419  C   VAL A 418     -19.260 -67.650 -68.051  1.00 26.57           C
ATOM   1420  O   VAL A 418     -19.723 -68.432 -67.216  1.00 26.57           O
ATOM   1421  CB  VAL A 418     -20.733 -67.794 -70.086  1.00 26.57           C
ATOM   1422  CG1 VAL A 418     -21.492 -66.988 -71.117  1.00 26.57           C
ATOM   1423  CG2 VAL A 418     -19.614 -68.557 -70.729  1.00 26.57           C
ATOM   1424  N   LEU A 419     -17.949 -67.440 -68.183  1.00 26.62           N
ATOM   1425  CA  LEU A 419     -16.994 -68.129 -67.327  1.00 26.62           C
ATOM   1426  C   LEU A 419     -16.970 -67.534 -65.931  1.00 26.62           C
ATOM   1427  O   LEU A 419     -16.930 -68.276 -64.947  1.00 26.62           O
ATOM   1428  CB  LEU A 419     -15.603 -68.069 -67.944  1.00 26.62           C
ATOM   1429  CG  LEU A 419     -14.574 -69.051 -67.407  1.00 26.62           C
ATOM   1430  CD1 LEU A 419     -14.915 -70.430 -67.892  1.00 26.62           C
ATOM   1431  CD2 LEU A 419     -13.197 -68.658 -67.876  1.00 26.62           C
ATOM   1432  N   GLU A 420     -17.006 -66.211 -65.819  1.00 30.32           N
ATOM   1433  CA  GLU A 420     -17.034 -65.567 -64.515  1.00 30.32           C
ATOM   1434  C   GLU A 420     -18.323 -65.835 -63.755  1.00 30.32           C
ATOM   1435  O   GLU A 420     -18.443 -65.409 -62.603  1.00 30.32           O
ATOM   1436  CB  GLU A 420     -16.828 -64.060 -64.664  1.00 30.32           C
ATOM   1437  CG  GLU A 420     -17.568 -63.450 -65.841  1.00 30.32           C
ATOM   1438  CD  GLU A 420     -17.260 -61.979 -66.031  1.00 30.32           C
ATOM   1439  OE1 GLU A 420     -17.518 -61.189 -65.100  1.00 30.32           O
ATOM   1440  OE2 GLU A 420     -16.763 -61.612 -67.116  1.00 30.32           O
ATOM   1441  N   LYS A 421     -19.288 -66.515 -64.372  1.00 32.46           N
ATOM   1442  CA  LYS A 421     -20.466 -66.999 -63.670  1.00 32.46           C
ATOM   1443  C   LYS A 421     -20.351 -68.460 -63.277  1.00 32.46           C
ATOM   1444  O   LYS A 421     -21.054 -68.895 -62.359  1.00 32.46           O
ATOM   1445  CB  LYS A 421     -21.721 -66.826 -64.533  1.00 32.46           C
ATOM   1446  CG  LYS A 421     -22.134 -65.394 -64.770  1.00 32.46           C
ATOM   1447  CD  LYS A 421     -23.204 -65.316 -65.840  1.00 32.46           C
ATOM   1448  CE  LYS A 421     -23.619 -63.882 -66.092  1.00 32.46           C
ATOM   1449  NZ  LYS A 421     -22.451 -63.030 -66.441  1.00 32.46           N
ATOM   1450  N   TRP A 422     -19.489 -69.221 -63.944  1.00 30.53           N
ATOM   1451  CA  TRP A 422     -19.313 -70.632 -63.645  1.00 30.53           C
ATOM   1452  C   TRP A 422     -18.217 -70.889 -62.622  1.00 30.53           C
ATOM   1453  O   TRP A 422     -18.175 -71.977 -62.042  1.00 30.53           O
ATOM   1454  CB  TRP A 422     -19.013 -71.399 -64.938  1.00 30.53           C
ATOM   1455  CG  TRP A 422     -18.558 -72.807 -64.756  1.00 30.53           C
ATOM   1456  CD1 TRP A 422     -17.449 -73.374 -65.295  1.00 30.53           C
ATOM   1457  CD2 TRP A 422     -19.204 -73.835 -63.996  1.00 30.53           C
ATOM   1458  NE1 TRP A 422     -17.357 -74.687 -64.916  1.00 30.53           N
ATOM   1459  CE2 TRP A 422     -18.422 -74.993 -64.114  1.00 30.53           C
ATOM   1460  CE3 TRP A 422     -20.361 -73.884 -63.217  1.00 30.53           C
ATOM   1461  CZ2 TRP A 422     -18.761 -76.186 -63.492  1.00 30.53           C
ATOM   1462  CZ3 TRP A 422     -20.694 -75.069 -62.601  1.00 30.53           C
ATOM   1463  CH2 TRP A 422     -19.899 -76.202 -62.742  1.00 30.53           C
ATOM   1464  N   ILE A 423     -17.354 -69.917 -62.366  1.00 30.21           N
ATOM   1465  CA  ILE A 423     -16.300 -70.089 -61.377  1.00 30.21           C
ATOM   1466  C   ILE A 423     -16.639 -69.378 -60.077  1.00 30.21           C
ATOM   1467  O   ILE A 423     -16.651 -69.989 -59.008  1.00 30.21           O
ATOM   1468  CB  ILE A 423     -14.961 -69.603 -61.953  1.00 30.21           C
ATOM   1469  CG1 ILE A 423     -14.462 -70.590 -62.997  1.00 30.21           C
ATOM   1470  CG2 ILE A 423     -13.946 -69.463 -60.865  1.00 30.21           C
ATOM   1471  CD1 ILE A 423     -13.247 -70.113 -63.720  1.00 30.21           C
ATOM   1472  N   TYR A 424     -16.925 -68.080 -60.138  1.00 33.72           N
ATOM   1473  CA  TYR A 424     -17.300 -67.335 -58.945  1.00 33.72           C
ATOM   1474  C   TYR A 424     -18.693 -67.687 -58.451  1.00 33.72           C
ATOM   1475  O   TYR A 424     -19.062 -67.282 -57.345  1.00 33.72           O
ATOM   1476  CB  TYR A 424     -17.212 -65.836 -59.214  1.00 33.72           C
ATOM   1477  CG  TYR A 424     -15.866 -65.396 -59.724  1.00 33.72           C
ATOM   1478  CD1 TYR A 424     -15.560 -65.458 -61.074  1.00 33.72           C
ATOM   1479  CD2 TYR A 424     -14.897 -64.924 -58.857  1.00 33.72           C
ATOM   1480  CE1 TYR A 424     -14.332 -65.064 -61.543  1.00 33.72           C
ATOM   1481  CE2 TYR A 424     -13.667 -64.525 -59.316  1.00 33.72           C
ATOM   1482  CZ  TYR A 424     -13.390 -64.598 -60.660  1.00 33.72           C
ATOM   1483  OH  TYR A 424     -12.160 -64.201 -61.124  1.00 33.72           O
ATOM   1484  N   ARG A 425     -19.470 -68.417 -59.242  1.00 33.84           N
ATOM   1485  CA  ARG A 425     -20.742 -68.970 -58.815  1.00 33.84           C
ATOM   1486  C   ARG A 425     -20.934 -70.289 -59.545  1.00 33.84           C
ATOM   1487  O   ARG A 425     -20.068 -70.731 -60.301  1.00 33.84           O
ATOM   1488  CB  ARG A 425     -21.891 -67.999 -59.078  1.00 33.84           C
ATOM   1489  CG  ARG A 425     -22.167 -67.051 -57.933  1.00 33.84           C
ATOM   1490  CD  ARG A 425     -23.212 -66.024 -58.316  1.00 33.84           C
ATOM   1491  NE  ARG A 425     -22.699 -65.080 -59.298  1.00 33.84           N
ATOM   1492  CZ  ARG A 425     -23.373 -64.028 -59.745  1.00 33.84           C
ATOM   1493  NH1 ARG A 425     -22.826 -63.220 -60.642  1.00 33.84           N
ATOM   1494  NH2 ARG A 425     -24.595 -63.785 -59.294  1.00 33.84           N
ATOM   1495  N   GLY A 426     -22.077 -70.922 -59.323  1.00 36.52           N
ATOM   1496  CA  GLY A 426     -22.301 -72.209 -59.945  1.00 36.52           C
ATOM   1497  C   GLY A 426     -23.191 -72.215 -61.159  1.00 36.52           C
ATOM   1498  O   GLY A 426     -23.370 -73.267 -61.773  1.00 36.52           O
ATOM   1499  N   ILE A 427     -23.750 -71.072 -61.534  1.00 31.92           N
ATOM   1500  CA  ILE A 427     -24.783 -71.022 -62.562  1.00 31.92           C
ATOM   1501  C   ILE A 427     -24.149 -71.050 -63.945  1.00 31.92           C
ATOM   1502  O   ILE A 427     -23.107 -70.430 -64.184  1.00 31.92           O
ATOM   1503  CB  ILE A 427     -25.655 -69.772 -62.366  1.00 31.92           C
ATOM   1504  CG1 ILE A 427     -24.778 -68.571 -62.017  1.00 31.92           C
ATOM   1505  CG2 ILE A 427     -26.678 -70.005 -61.275  1.00 31.92           C
ATOM   1506  CD1 ILE A 427     -25.558 -67.306 -61.758  1.00 31.92           C
ATOM   1507  N   ILE A 428     -24.781 -71.774 -64.865  1.00 36.84           N
ATOM   1508  CA  ILE A 428     -24.313 -71.921 -66.239  1.00 36.84           C
ATOM   1509  C   ILE A 428     -25.433 -71.443 -67.149  1.00 36.84           C
ATOM   1510  O   ILE A 428     -26.474 -72.103 -67.254  1.00 36.84           O
ATOM   1511  CB  ILE A 428     -23.935 -73.371 -66.563  1.00 36.84           C
ATOM   1512  CG1 ILE A 428     -22.697 -73.789 -65.780  1.00 36.84           C
ATOM   1513  CG2 ILE A 428     -23.699 -73.539 -68.045  1.00 36.84           C
ATOM   1514  CD1 ILE A 428     -22.276 -75.214 -66.036  1.00 36.84           C
ATOM   1515  N   HIS A 429     -25.231 -70.302 -67.811  1.00 42.81           N
ATOM   1516  CA  HIS A 429     -26.304 -69.745 -68.636  1.00 42.81           C
ATOM   1517  C   HIS A 429     -26.335 -70.376 -70.024  1.00 42.81           C
ATOM   1518  O   HIS A 429     -27.273 -71.106 -70.359  1.00 42.81           O
ATOM   1519  CB  HIS A 429     -26.161 -68.223 -68.718  1.00 42.81           C
ATOM   1520  CG  HIS A 429     -26.711 -67.512 -67.523  1.00 42.81           C
ATOM   1521  ND1 HIS A 429     -27.939 -67.819 -66.977  1.00 42.81           N
ATOM   1522  CD2 HIS A 429     -26.201 -66.514 -66.763  1.00 42.81           C
ATOM   1523  CE1 HIS A 429     -28.163 -67.040 -65.935  1.00 42.81           C
ATOM   1524  NE2 HIS A 429     -27.124 -66.239 -65.786  1.00 42.81           N
ATOM   1525  N   ASP A 430     -25.305 -70.118 -70.834  1.00 44.96           N
ATOM   1526  CA  ASP A 430     -25.062 -70.769 -72.120  1.00 44.96           C
ATOM   1527  C   ASP A 430     -26.334 -71.052 -72.914  1.00 44.96           C
ATOM   1528  O   ASP A 430     -26.707 -72.221 -73.075  1.00 44.96           O
ATOM   1529  CB  ASP A 430     -24.299 -72.072 -71.891  1.00 44.96           C
ATOM   1530  CG  ASP A 430     -23.783 -72.677 -73.174  1.00 44.96           C
ATOM   1531  OD1 ASP A 430     -22.939 -72.043 -73.834  1.00 44.96           O
ATOM   1532  OD2 ASP A 430     -24.222 -73.790 -73.530  1.00 44.96           O
ATOM   1533  N   PRO A 431     -27.040 -70.028 -73.405  1.00 42.41           N
ATOM   1534  CA  PRO A 431     -28.288 -70.300 -74.142  1.00 42.41           C
ATOM   1535  C   PRO A 431     -28.084 -71.176 -75.363  1.00 42.41           C
ATOM   1536  O   PRO A 431     -28.798 -72.169 -75.540  1.00 42.41           O
ATOM   1537  CB  PRO A 431     -28.784 -68.898 -74.510  1.00 42.41           C
ATOM   1538  CG  PRO A 431     -27.585 -68.035 -74.435  1.00 42.41           C
ATOM   1539  CD  PRO A 431     -26.740 -68.592 -73.347  1.00 42.41           C
ATOM   1540  N   TYR A 432     -27.131 -70.834 -76.219  1.00 36.48           N
ATOM   1541  CA  TYR A 432     -26.733 -71.733 -77.289  1.00 36.48           C
ATOM   1542  C   TYR A 432     -25.690 -72.700 -76.751  1.00 36.48           C
ATOM   1543  O   TYR A 432     -24.957 -72.379 -75.815  1.00 36.48           O
ATOM   1544  CB  TYR A 432     -26.165 -70.947 -78.469  1.00 36.48           C
ATOM   1545  CG  TYR A 432     -26.955 -69.709 -78.797  1.00 36.48           C
ATOM   1546  CD1 TYR A 432     -28.212 -69.794 -79.369  1.00 36.48           C
ATOM   1547  CD2 TYR A 432     -26.443 -68.451 -78.537  1.00 36.48           C
ATOM   1548  CE1 TYR A 432     -28.934 -68.665 -79.659  1.00 36.48           C
ATOM   1549  CE2 TYR A 432     -27.158 -67.321 -78.831  1.00 36.48           C
ATOM   1550  CZ  TYR A 432     -28.398 -67.432 -79.394  1.00 36.48           C
ATOM   1551  OH  TYR A 432     -29.110 -66.301 -79.687  1.00 36.48           O
ATOM   1552  N   SER A 433     -25.627 -73.891 -77.335  1.00 43.91           N
ATOM   1553  CA  SER A 433     -24.678 -74.888 -76.857  1.00 43.91           C
ATOM   1554  C   SER A 433     -23.266 -74.538 -77.305  1.00 43.91           C
ATOM   1555  O   SER A 433     -22.827 -74.978 -78.371  1.00 43.91           O
ATOM   1556  CB  SER A 433     -25.061 -76.279 -77.357  1.00 43.91           C
ATOM   1557  OG  SER A 433     -24.549 -76.500 -78.658  1.00 43.91           O
ATOM   1558  N   GLU A 434     -22.554 -73.741 -76.510  1.00 34.40           N
ATOM   1559  CA  GLU A 434     -21.197 -73.334 -76.853  1.00 34.40           C
ATOM   1560  C   GLU A 434     -20.197 -73.447 -75.713  1.00 34.40           C
ATOM   1561  O   GLU A 434     -18.993 -73.466 -75.985  1.00 34.40           O
ATOM   1562  CB  GLU A 434     -21.175 -71.886 -77.359  1.00 34.40           C
ATOM   1563  CG  GLU A 434     -21.324 -70.869 -76.256  1.00 34.40           C
ATOM   1564  CD  GLU A 434     -21.359 -69.454 -76.765  1.00 34.40           C
ATOM   1565  OE1 GLU A 434     -21.317 -69.266 -77.998  1.00 34.40           O
ATOM   1566  OE2 GLU A 434     -21.432 -68.529 -75.934  1.00 34.40           O
ATOM   1567  N   PHE A 435     -20.639 -73.507 -74.464  1.00 33.99           N
ATOM   1568  CA  PHE A 435     -19.705 -73.481 -73.353  1.00 33.99           C
ATOM   1569  C   PHE A 435     -18.998 -74.827 -73.213  1.00 33.99           C
ATOM   1570  O   PHE A 435     -19.467 -75.859 -73.694  1.00 33.99           O
ATOM   1571  CB  PHE A 435     -20.439 -73.115 -72.066  1.00 33.99           C
ATOM   1572  CG  PHE A 435     -19.535 -72.767 -70.935  1.00 33.99           C
ATOM   1573  CD1 PHE A 435     -18.552 -71.815 -71.089  1.00 33.99           C
ATOM   1574  CD2 PHE A 435     -19.687 -73.371 -69.706  1.00 33.99           C
ATOM   1575  CE1 PHE A 435     -17.724 -71.491 -70.047  1.00 33.99           C
ATOM   1576  CE2 PHE A 435     -18.862 -73.045 -68.658  1.00 33.99           C
ATOM   1577  CZ  PHE A 435     -17.879 -72.105 -68.830  1.00 33.99           C
ATOM   1578  N   MET A 436     -17.841 -74.802 -72.546  1.00 35.39           N
ATOM   1579  CA  MET A 436     -17.032 -76.009 -72.424  1.00 35.39           C
ATOM   1580  C   MET A 436     -17.572 -76.960 -71.363  1.00 35.39           C
ATOM   1581  O   MET A 436     -17.110 -78.101 -71.271  1.00 35.39           O
ATOM   1582  CB  MET A 436     -15.583 -75.649 -72.111  1.00 35.39           C
ATOM   1583  CG  MET A 436     -15.415 -74.782 -70.885  1.00 35.39           C
ATOM   1584  SD  MET A 436     -13.741 -74.156 -70.685  1.00 35.39           S
ATOM   1585  CE  MET A 436     -12.991 -75.498 -69.778  1.00 35.39           C
ATOM   1586  N   VAL A 437     -18.525 -76.516 -70.549  1.00 34.25           N
ATOM   1587  CA  VAL A 437     -19.090 -77.325 -69.476  1.00 34.25           C
ATOM   1588  C   VAL A 437     -20.604 -77.311 -69.603  1.00 34.25           C
ATOM   1589  O   VAL A 437     -21.227 -76.249 -69.518  1.00 34.25           O
ATOM   1590  CB  VAL A 437     -18.667 -76.803 -68.094  1.00 34.25           C
ATOM   1591  CG1 VAL A 437     -19.447 -77.507 -67.015  1.00 34.25           C
ATOM   1592  CG2 VAL A 437     -17.183 -76.994 -67.898  1.00 34.25           C
ATOM   1593  N   GLU A 438     -21.193 -78.485 -69.787  1.00 39.17           N
ATOM   1594  CA  GLU A 438     -22.638 -78.626 -69.900  1.00 39.17           C
ATOM   1595  C   GLU A 438     -23.159 -79.437 -68.725  1.00 39.17           C
ATOM   1596  O   GLU A 438     -22.438 -80.270 -68.169  1.00 39.17           O
ATOM   1597  CB  GLU A 438     -23.028 -79.300 -71.211  1.00 39.17           C
ATOM   1598  CG  GLU A 438     -22.606 -80.748 -71.297  1.00 39.17           C
ATOM   1599  CD  GLU A 438     -23.403 -81.525 -72.315  1.00 39.17           C
ATOM   1600  OE1 GLU A 438     -24.496 -81.055 -72.699  1.00 39.17           O
ATOM   1601  OE2 GLU A 438     -22.941 -82.606 -72.732  1.00 39.17           O
ATOM   1602  N   GLU A 439     -24.402 -79.188 -68.339  1.00 43.89           N
ATOM   1603  CA  GLU A 439     -24.980 -79.921 -67.226  1.00 43.89           C
ATOM   1604  C   GLU A 439     -25.984 -80.952 -67.733  1.00 43.89           C
ATOM   1605  O   GLU A 439     -26.290 -81.032 -68.922  1.00 43.89           O
ATOM   1606  CB  GLU A 439     -25.638 -78.966 -66.234  1.00 43.89           C
ATOM   1607  CG  GLU A 439     -27.027 -78.525 -66.601  1.00 43.89           C
ATOM   1608  CD  GLU A 439     -27.659 -77.696 -65.505  1.00 43.89           C
ATOM   1609  OE1 GLU A 439     -28.674 -77.021 -65.773  1.00 43.89           O
ATOM   1610  OE2 GLU A 439     -27.134 -77.715 -64.372  1.00 43.89           O
ATOM   1611  N   HIS A 440     -26.494 -81.756 -66.803  1.00 47.35           N
ATOM   1612  CA  HIS A 440     -27.419 -82.832 -67.126  1.00 47.35           C
ATOM   1613  C   HIS A 440     -28.506 -82.857 -66.060  1.00 47.35           C
ATOM   1614  O   HIS A 440     -28.678 -81.905 -65.294  1.00 47.35           O
ATOM   1615  CB  HIS A 440     -26.690 -84.176 -67.218  1.00 47.35           C
ATOM   1616  CG  HIS A 440     -25.945 -84.378 -68.500  1.00 47.35           C
ATOM   1617  ND1 HIS A 440     -24.685 -84.934 -68.545  1.00 47.35           N
ATOM   1618  CD2 HIS A 440     -26.281 -84.109 -69.781  1.00 47.35           C
ATOM   1619  CE1 HIS A 440     -24.276 -84.992 -69.797  1.00 47.35           C
ATOM   1620  NE2 HIS A 440     -25.227 -84.499 -70.569  1.00 47.35           N
ATOM   1621  N   GLU A 441     -29.247 -83.958 -66.012  1.00 58.35           N
ATOM   1622  CA  GLU A 441     -30.288 -84.120 -65.009  1.00 58.35           C
ATOM   1623  C   GLU A 441     -30.514 -85.593 -64.679  1.00 58.35           C
ATOM   1624  O   GLU A 441     -29.793 -86.180 -63.871  1.00 58.35           O
ATOM   1625  CB  GLU A 441     -31.585 -83.474 -65.492  1.00 58.35           C
ATOM   1626  CG  GLU A 441     -32.604 -83.235 -64.396  1.00 58.35           C
ATOM   1627  CD  GLU A 441     -32.137 -82.221 -63.371  1.00 58.35           C
ATOM   1628  OE1 GLU A 441     -31.214 -81.435 -63.675  1.00 58.35           O
ATOM   1629  OE2 GLU A 441     -32.698 -82.205 -62.255  1.00 58.35           O
ATOM   1630  N   TYR A 455     -23.982 -90.646 -60.733  1.00 39.06           N
ATOM   1631  CA  TYR A 455     -24.876 -89.919 -59.843  1.00 39.06           C
ATOM   1632  C   TYR A 455     -24.410 -88.481 -59.651  1.00 39.06           C
ATOM   1633  O   TYR A 455     -25.217 -87.582 -59.420  1.00 39.06           O
ATOM   1634  CB  TYR A 455     -24.980 -90.630 -58.495  1.00 39.06           C
ATOM   1635  N   TRP A 456     -23.099 -88.267 -59.728  1.00 43.36           N
ATOM   1636  CA  TRP A 456     -22.539 -86.925 -59.676  1.00 43.36           C
ATOM   1637  C   TRP A 456     -21.425 -86.714 -60.687  1.00 43.36           C
ATOM   1638  O   TRP A 456     -21.014 -85.568 -60.898  1.00 43.36           O
ATOM   1639  CB  TRP A 456     -22.015 -86.617 -58.271  1.00 43.36           C
ATOM   1640  CG  TRP A 456     -20.640 -87.141 -58.020  1.00 43.36           C
ATOM   1641  CD1 TRP A 456     -20.283 -88.442 -57.861  1.00 43.36           C
ATOM   1642  CD2 TRP A 456     -19.445 -86.370 -57.844  1.00 43.36           C
ATOM   1643  NE1 TRP A 456     -18.932 -88.537 -57.628  1.00 43.36           N
ATOM   1644  CE2 TRP A 456     -18.398 -87.274 -57.606  1.00 43.36           C
ATOM   1645  CE3 TRP A 456     -19.159 -85.003 -57.871  1.00 43.36           C
ATOM   1646  CZ2 TRP A 456     -17.087 -86.861 -57.405  1.00 43.36           C
ATOM   1647  CZ3 TRP A 456     -17.858 -84.596 -57.665  1.00 43.36           C
ATOM   1648  CH2 TRP A 456     -16.838 -85.519 -57.436  1.00 43.36           C
ATOM   1649  N   ASP A 457     -20.909 -87.776 -61.301  1.00 50.25           N
ATOM   1650  CA  ASP A 457     -19.985 -87.602 -62.414  1.00 50.25           C
ATOM   1651  C   ASP A 457     -20.696 -87.450 -63.746  1.00 50.25           C
ATOM   1652  O   ASP A 457     -20.035 -87.177 -64.753  1.00 50.25           O
ATOM   1653  CB  ASP A 457     -19.009 -88.771 -62.475  1.00 50.25           C
ATOM   1654  CG  ASP A 457     -18.209 -88.914 -61.208  1.00 50.25           C
ATOM   1655  OD1 ASP A 457     -18.128 -87.922 -60.457  1.00 50.25           O
ATOM   1656  OD2 ASP A 457     -17.654 -90.005 -60.967  1.00 50.25           O
ATOM   1657  N   GLN A 458     -22.014 -87.633 -63.780  1.00 52.81           N
ATOM   1658  CA  GLN A 458     -22.809 -87.341 -64.960  1.00 52.81           C
ATOM   1659  C   GLN A 458     -23.583 -86.040 -64.846  1.00 52.81           C
ATOM   1660  O   GLN A 458     -24.356 -85.721 -65.755  1.00 52.81           O
ATOM   1661  CB  GLN A 458     -23.791 -88.484 -65.248  1.00 52.81           C
ATOM   1662  CG  GLN A 458     -23.135 -89.791 -65.654  1.00 52.81           C
ATOM   1663  CD  GLN A 458     -22.537 -89.754 -67.049  1.00 52.81           C
ATOM   1664  OE1 GLN A 458     -21.767 -88.859 -67.389  1.00 52.81           O
ATOM   1665  NE2 GLN A 458     -22.897 -90.736 -67.867  1.00 52.81           N
ATOM   1666  N   ARG A 459     -23.412 -85.294 -63.758  1.00 46.26           N
ATOM   1667  CA  ARG A 459     -24.088 -84.010 -63.625  1.00 46.26           C
ATOM   1668  C   ARG A 459     -23.480 -82.979 -64.568  1.00 46.26           C
ATOM   1669  O   ARG A 459     -24.163 -82.457 -65.457  1.00 46.26           O
ATOM   1670  CB  ARG A 459     -24.020 -83.544 -62.173  1.00 46.26           C
ATOM   1671  CG  ARG A 459     -24.793 -82.282 -61.858  1.00 46.26           C
ATOM   1672  CD  ARG A 459     -26.285 -82.455 -61.998  1.00 46.26           C
ATOM   1673  NE  ARG A 459     -26.991 -81.397 -61.285  1.00 46.26           N
ATOM   1674  CZ  ARG A 459     -28.225 -80.992 -61.564  1.00 46.26           C
ATOM   1675  NH1 ARG A 459     -28.899 -81.545 -62.560  1.00 46.26           N
ATOM   1676  NH2 ARG A 459     -28.779 -80.023 -60.851  1.00 46.26           N
ATOM   1677  N   TYR A 460     -22.196 -82.681 -64.402  1.00 39.45           N
ATOM   1678  CA  TYR A 460     -21.469 -81.780 -65.289  1.00 39.45           C
ATOM   1679  C   TYR A 460     -20.330 -82.539 -65.952  1.00 39.45           C
ATOM   1680  O   TYR A 460     -19.544 -83.198 -65.270  1.00 39.45           O
ATOM   1681  CB  TYR A 460     -20.906 -80.584 -64.526  1.00 39.45           C
ATOM   1682  CG  TYR A 460     -21.902 -79.869 -63.656  1.00 39.45           C
ATOM   1683  CD1 TYR A 460     -22.735 -78.896 -64.175  1.00 39.45           C
ATOM   1684  CD2 TYR A 460     -21.998 -80.156 -62.310  1.00 39.45           C
ATOM   1685  CE1 TYR A 460     -23.640 -78.234 -63.378  1.00 39.45           C
ATOM   1686  CE2 TYR A 460     -22.898 -79.500 -61.506  1.00 39.45           C
ATOM   1687  CZ  TYR A 460     -23.718 -78.544 -62.046  1.00 39.45           C
ATOM   1688  OH  TYR A 460     -24.618 -77.893 -61.239  1.00 39.45           O
ATOM   1689  N   THR A 461     -20.236 -82.439 -67.272  1.00 38.40           N
ATOM   1690  CA  THR A 461     -19.206 -83.145 -68.018  1.00 38.40           C
ATOM   1691  C   THR A 461     -18.603 -82.239 -69.080  1.00 38.40           C
ATOM   1692  O   THR A 461     -19.312 -81.464 -69.726  1.00 38.40           O
ATOM   1693  CB  THR A 461     -19.765 -84.417 -68.664  1.00 38.40           C
ATOM   1694  OG1 THR A 461     -18.719 -85.107 -69.354  1.00 38.40           O
ATOM   1695  CG2 THR A 461     -20.890 -84.097 -69.632  1.00 38.40           C
ATOM   1696  N   ILE A 462     -17.286 -82.339 -69.253  1.00 35.41           N
ATOM   1697  CA  ILE A 462     -16.589 -81.512 -70.229  1.00 35.41           C
ATOM   1698  C   ILE A 462     -17.009 -81.919 -71.632  1.00 35.41           C
ATOM   1699  O   ILE A 462     -17.109 -83.111 -71.944  1.00 35.41           O
ATOM   1700  CB  ILE A 462     -15.069 -81.647 -70.059  1.00 35.41           C
ATOM   1701  CG1 ILE A 462     -14.600 -80.963 -68.782  1.00 35.41           C
ATOM   1702  CG2 ILE A 462     -14.346 -81.055 -71.246  1.00 35.41           C
ATOM   1703  CD1 ILE A 462     -14.632 -79.470 -68.857  1.00 35.41           C
ATOM   1704  N   VAL A 463     -17.265 -80.931 -72.482  1.00 39.48           N
ATOM   1705  CA  VAL A 463     -17.370 -81.163 -73.918  1.00 39.48           C
ATOM   1706  C   VAL A 463     -16.005 -80.893 -74.536  1.00 39.48           C
ATOM   1707  O   VAL A 463     -15.382 -79.859 -74.269  1.00 39.48           O
ATOM   1708  CB  VAL A 463     -18.465 -80.290 -74.549  1.00 39.48           C
ATOM   1709  CG1 VAL A 463     -19.825 -80.718 -74.044  1.00 39.48           C
ATOM   1710  CG2 VAL A 463     -18.235 -78.833 -74.244  1.00 39.48           C
ATOM   1711  N   GLN A 464     -15.521 -81.839 -75.338  1.00 55.47           N
ATOM   1712  CA  GLN A 464     -14.127 -81.785 -75.756  1.00 55.47           C
ATOM   1713  C   GLN A 464     -13.913 -80.812 -76.905  1.00 55.47           C
ATOM   1714  O   GLN A 464     -12.874 -80.145 -76.967  1.00 55.47           O
ATOM   1715  CB  GLN A 464     -13.645 -83.185 -76.141  1.00 55.47           C
ATOM   1716  CG  GLN A 464     -12.255 -83.214 -76.749  1.00 55.47           C
ATOM   1717  CD  GLN A 464     -11.200 -82.659 -75.813  1.00 55.47           C
ATOM   1718  OE1 GLN A 464     -10.331 -81.890 -76.227  1.00 55.47           O
ATOM   1719  NE2 GLN A 464     -11.269 -83.046 -74.545  1.00 55.47           N
ATOM   1720  N   GLN A 465     -14.875 -80.712 -77.819  1.00 59.02           N
ATOM   1721  CA  GLN A 465     -14.707 -79.839 -78.977  1.00 59.02           C
ATOM   1722  C   GLN A 465     -14.545 -78.386 -78.551  1.00 59.02           C
ATOM   1723  O   GLN A 465     -13.564 -77.726 -78.907  1.00 59.02           O
ATOM   1724  CB  GLN A 465     -15.900 -79.986 -79.920  1.00 59.02           C
ATOM   1725  CG  GLN A 465     -16.279 -81.420 -80.236  1.00 59.02           C
ATOM   1726  CD  GLN A 465     -15.517 -81.972 -81.420  1.00 59.02           C
ATOM   1727  OE1 GLN A 465     -14.704 -81.274 -82.028  1.00 59.02           O
ATOM   1728  NE2 GLN A 465     -15.776 -83.229 -81.759  1.00 59.02           N
ATOM   1729  N   GLN A 466     -15.489 -77.881 -77.760  1.00 47.14           N
ATOM   1730  CA  GLN A 466     -15.573 -76.453 -77.456  1.00 47.14           C
ATOM   1731  C   GLN A 466     -14.608 -76.076 -76.331  1.00 47.14           C
ATOM   1732  O   GLN A 466     -15.001 -75.607 -75.267  1.00 47.14           O
ATOM   1733  CB  GLN A 466     -17.004 -76.084 -77.087  1.00 47.14           C
ATOM   1734  CG  GLN A 466     -18.071 -76.844 -77.852  1.00 47.14           C
ATOM   1735  CD  GLN A 466     -18.091 -76.506 -79.319  1.00 47.14           C
ATOM   1736  OE1 GLN A 466     -17.808 -75.378 -79.705  1.00 47.14           O
ATOM   1737  NE2 GLN A 466     -18.440 -77.481 -80.147  1.00 47.14           N
ATOM   1738  N   ILE A 467     -13.322 -76.285 -76.585  1.00 47.96           N
ATOM   1739  CA  ILE A 467     -12.257 -75.910 -75.665  1.00 47.96           C
ATOM   1740  C   ILE A 467     -11.401 -74.859 -76.356  1.00 47.96           C
ATOM   1741  O   ILE A 467     -11.007 -75.060 -77.506  1.00 47.96           O
ATOM   1742  CB  ILE A 467     -11.393 -77.110 -75.236  1.00 47.96           C
ATOM   1743  CG1 ILE A 467     -12.143 -77.977 -74.230  1.00 47.96           C
ATOM   1744  CG2 ILE A 467     -10.089 -76.646 -74.622  1.00 47.96           C
ATOM   1745  CD1 ILE A 467     -12.319 -77.320 -72.891  1.00 47.96           C
ATOM   1746  N   PRO A 468     -11.092 -73.734 -75.706  1.00 49.09           N
ATOM   1747  CA  PRO A 468     -10.410 -72.634 -76.401  1.00 49.09           C
ATOM   1748  C   PRO A 468      -9.003 -72.957 -76.885  1.00 49.09           C
ATOM   1749  O   PRO A 468      -8.423 -72.142 -77.610  1.00 49.09           O
ATOM   1750  CB  PRO A 468     -10.376 -71.523 -75.338  1.00 49.09           C
ATOM   1751  CG  PRO A 468     -11.403 -71.906 -74.335  1.00 49.09           C
ATOM   1752  CD  PRO A 468     -11.428 -73.387 -74.319  1.00 49.09           C
ATOM   1753  N   SER A 469      -8.434 -74.100 -76.505  1.00 51.69           N
ATOM   1754  CA  SER A 469      -7.099 -74.533 -76.924  1.00 51.69           C
ATOM   1755  C   SER A 469      -6.004 -73.595 -76.435  1.00 51.69           C
ATOM   1756  O   SER A 469      -4.832 -73.780 -76.776  1.00 51.69           O
ATOM   1757  CB  SER A 469      -7.008 -74.674 -78.444  1.00 51.69           C
ATOM   1758  OG  SER A 469      -7.090 -73.415 -79.075  1.00 51.69           O
ATOM   1759  N   PHE A 470      -6.363 -72.580 -75.658  1.00 47.73           N
ATOM   1760  CA  PHE A 470      -5.403 -71.893 -74.815  1.00 47.73           C
ATOM   1761  C   PHE A 470      -5.775 -71.964 -73.346  1.00 47.73           C
ATOM   1762  O   PHE A 470      -4.994 -71.514 -72.502  1.00 47.73           O
ATOM   1763  CB  PHE A 470      -5.219 -70.427 -75.250  1.00 47.73           C
ATOM   1764  CG  PHE A 470      -6.453 -69.581 -75.135  1.00 47.73           C
ATOM   1765  CD1 PHE A 470      -6.757 -68.928 -73.956  1.00 47.73           C
ATOM   1766  CD2 PHE A 470      -7.284 -69.398 -76.224  1.00 47.73           C
ATOM   1767  CE1 PHE A 470      -7.878 -68.135 -73.857  1.00 47.73           C
ATOM   1768  CE2 PHE A 470      -8.404 -68.607 -76.128  1.00 47.73           C
ATOM   1769  CZ  PHE A 470      -8.703 -67.974 -74.943  1.00 47.73           C
ATOM   1770  N   LEU A 471      -6.942 -72.516 -73.024  1.00 53.97           N
ATOM   1771  CA  LEU A 471      -7.276 -72.971 -71.686  1.00 53.97           C
ATOM   1772  C   LEU A 471      -7.185 -74.483 -71.561  1.00 53.97           C
ATOM   1773  O   LEU A 471      -7.508 -75.028 -70.503  1.00 53.97           O
ATOM   1774  CB  LEU A 471      -8.679 -72.510 -71.303  1.00 53.97           C
ATOM   1775  CG  LEU A 471      -8.842 -71.071 -70.832  1.00 53.97           C
ATOM   1776  CD1 LEU A 471     -10.259 -70.611 -71.069  1.00 53.97           C
ATOM   1777  CD2 LEU A 471      -8.500 -70.978 -69.367  1.00 53.97           C
ATOM   1778  N   GLN A 472      -6.752 -75.169 -72.625  1.00 59.68           N
ATOM   1779  CA  GLN A 472      -6.654 -76.625 -72.603  1.00 59.68           C
ATOM   1780  C   GLN A 472      -5.787 -77.116 -71.454  1.00 59.68           C
ATOM   1781  O   GLN A 472      -5.951 -78.251 -70.994  1.00 59.68           O
ATOM   1782  CB  GLN A 472      -6.095 -77.126 -73.934  1.00 59.68           C
ATOM   1783  CG  GLN A 472      -6.137 -78.627 -74.107  1.00 59.68           C
ATOM   1784  CD  GLN A 472      -7.512 -79.126 -74.477  1.00 59.68           C
ATOM   1785  OE1 GLN A 472      -8.320 -79.450 -73.607  1.00 59.68           O
ATOM   1786  NE2 GLN A 472      -7.790 -79.198 -75.773  1.00 59.68           N
ATOM   1787  N   LYS A 473      -4.864 -76.279 -70.979  1.00 65.19           N
ATOM   1788  CA  LYS A 473      -4.037 -76.658 -69.842  1.00 65.19           C
ATOM   1789  C   LYS A 473      -4.875 -76.837 -68.583  1.00 65.19           C
ATOM   1790  O   LYS A 473      -4.596 -77.724 -67.768  1.00 65.19           O
ATOM   1791  CB  LYS A 473      -2.952 -75.608 -69.616  1.00 65.19           C
ATOM   1792  CG  LYS A 473      -1.994 -75.942 -68.495  1.00 65.19           C
ATOM   1793  CD  LYS A 473      -1.333 -77.285 -68.732  1.00 65.19           C
ATOM   1794  CE  LYS A 473      -0.384 -77.235 -69.917  1.00 65.19           C
ATOM   1795  NZ  LYS A 473       0.823 -76.415 -69.621  1.00 65.19           N
ATOM   1796  N   MET A 474      -5.905 -76.015 -68.408  1.00 61.09           N
ATOM   1797  CA  MET A 474      -6.730 -76.028 -67.207  1.00 61.09           C
ATOM   1798  C   MET A 474      -8.166 -76.441 -67.510  1.00 61.09           C
ATOM   1799  O   MET A 474      -9.117 -75.892 -66.954  1.00 61.09           O
ATOM   1800  CB  MET A 474      -6.706 -74.667 -66.522  1.00 61.09           C
ATOM   1801  CG  MET A 474      -5.357 -74.298 -65.958  1.00 61.09           C
ATOM   1802  SD  MET A 474      -5.407 -72.686 -65.177  1.00 61.09           S
ATOM   1803  CE  MET A 474      -6.211 -71.759 -66.472  1.00 61.09           C
ATOM   1804  N   ALA A 475      -8.341 -77.419 -68.394  1.00 57.02           N
ATOM   1805  CA  ALA A 475      -9.681 -77.892 -68.703  1.00 57.02           C
ATOM   1806  C   ALA A 475     -10.299 -78.698 -67.572  1.00 57.02           C
ATOM   1807  O   ALA A 475     -11.507 -78.944 -67.601  1.00 57.02           O
ATOM   1808  CB  ALA A 475      -9.659 -78.738 -69.975  1.00 57.02           C
ATOM   1809  N   ASP A 476      -9.510 -79.114 -66.585  1.00 47.56           N
ATOM   1810  CA  ASP A 476     -10.014 -79.918 -65.481  1.00 47.56           C
ATOM   1811  C   ASP A 476     -10.221 -79.115 -64.209  1.00 47.56           C
ATOM   1812  O   ASP A 476     -11.053 -79.486 -63.380  1.00 47.56           O
ATOM   1813  CB  ASP A 476      -9.067 -81.084 -65.198  1.00 47.56           C
ATOM   1814  CG  ASP A 476      -9.364 -82.295 -66.059  1.00 47.56           C
ATOM   1815  OD1 ASP A 476     -10.493 -82.820 -65.980  1.00 47.56           O
ATOM   1816  OD2 ASP A 476      -8.471 -82.718 -66.823  1.00 47.56           O
ATOM   1817  N   LYS A 477      -9.482 -78.022 -64.030  1.00 42.87           N
ATOM   1818  CA  LYS A 477      -9.687 -77.197 -62.849  1.00 42.87           C
ATOM   1819  C   LYS A 477     -10.928 -76.327 -62.966  1.00 42.87           C
ATOM   1820  O   LYS A 477     -11.552 -76.021 -61.946  1.00 42.87           O
ATOM   1821  CB  LYS A 477      -8.464 -76.325 -62.590  1.00 42.87           C
ATOM   1822  CG  LYS A 477      -7.262 -77.105 -62.116  1.00 42.87           C
ATOM   1823  CD  LYS A 477      -6.330 -76.233 -61.304  1.00 42.87           C
ATOM   1824  CE  LYS A 477      -5.219 -77.055 -60.684  1.00 42.87           C
ATOM   1825  NZ  LYS A 477      -4.313 -76.221 -59.856  1.00 42.87           N
ATOM   1826  N   ILE A 478     -11.300 -75.923 -64.181  1.00 38.04           N
ATOM   1827  CA  ILE A 478     -12.538 -75.174 -64.363  1.00 38.04           C
ATOM   1828  C   ILE A 478     -13.735 -76.042 -64.007  1.00 38.04           C
ATOM   1829  O   ILE A 478     -14.578 -75.661 -63.188  1.00 38.04           O
ATOM   1830  CB  ILE A 478     -12.637 -74.649 -65.804  1.00 38.04           C
ATOM   1831  CG1 ILE A 478     -11.566 -73.595 -66.060  1.00 38.04           C
ATOM   1832  CG2 ILE A 478     -14.011 -74.080 -66.061  1.00 38.04           C
ATOM   1833  CD1 ILE A 478     -11.548 -73.101 -67.480  1.00 38.04           C
ATOM   1834  N   LEU A 479     -13.819 -77.229 -64.613  1.00 37.45           N
ATOM   1835  CA  LEU A 479     -14.927 -78.135 -64.329  1.00 37.45           C
ATOM   1836  C   LEU A 479     -14.963 -78.516 -62.857  1.00 37.45           C
ATOM   1837  O   LEU A 479     -16.038 -78.718 -62.284  1.00 37.45           O
ATOM   1838  CB  LEU A 479     -14.813 -79.384 -65.198  1.00 37.45           C
ATOM   1839  CG  LEU A 479     -15.888 -80.437 -64.951  1.00 37.45           C
ATOM   1840  CD1 LEU A 479     -17.205 -80.000 -65.552  1.00 37.45           C
ATOM   1841  CD2 LEU A 479     -15.466 -81.786 -65.490  1.00 37.45           C
ATOM   1842  N   SER A 480     -13.797 -78.620 -62.227  1.00 37.34           N
ATOM   1843  CA  SER A 480     -13.755 -78.957 -60.813  1.00 37.34           C
ATOM   1844  C   SER A 480     -14.028 -77.762 -59.914  1.00 37.34           C
ATOM   1845  O   SER A 480     -14.295 -77.959 -58.724  1.00 37.34           O
ATOM   1846  CB  SER A 480     -12.399 -79.566 -60.461  1.00 37.34           C
ATOM   1847  OG  SER A 480     -12.284 -79.775 -59.067  1.00 37.34           O
ATOM   1848  N   THR A 481     -13.975 -76.541 -60.442  1.00 33.12           N
ATOM   1849  CA  THR A 481     -14.160 -75.369 -59.594  1.00 33.12           C
ATOM   1850  C   THR A 481     -15.637 -75.097 -59.355  1.00 33.12           C
ATOM   1851  O   THR A 481     -16.057 -74.856 -58.220  1.00 33.12           O
ATOM   1852  CB  THR A 481     -13.497 -74.149 -60.225  1.00 33.12           C
ATOM   1853  OG1 THR A 481     -12.114 -74.430 -60.464  1.00 33.12           O
ATOM   1854  CG2 THR A 481     -13.605 -72.962 -59.300  1.00 33.12           C
ATOM   1855  N   GLY A 482     -16.433 -75.109 -60.418  1.00 29.88           N
ATOM   1856  CA  GLY A 482     -17.857 -74.884 -60.259  1.00 29.88           C
ATOM   1857  C   GLY A 482     -18.576 -76.063 -59.642  1.00 29.88           C
ATOM   1858  O   GLY A 482     -19.554 -75.883 -58.909  1.00 29.88           O
ATOM   1859  N   LYS A 483     -18.104 -77.279 -59.920  1.00 32.15           N
ATOM   1860  CA  LYS A 483     -18.747 -78.470 -59.383  1.00 32.15           C
ATOM   1861  C   LYS A 483     -18.783 -78.446 -57.863  1.00 32.15           C
ATOM   1862  O   LYS A 483     -19.778 -78.868 -57.264  1.00 32.15           O
ATOM   1863  CB  LYS A 483     -18.019 -79.715 -59.876  1.00 32.15           C
ATOM   1864  CG  LYS A 483     -18.772 -80.998 -59.656  1.00 32.15           C
ATOM   1865  CD  LYS A 483     -17.938 -82.180 -60.104  1.00 32.15           C
ATOM   1866  CE  LYS A 483     -17.581 -82.083 -61.569  1.00 32.15           C
ATOM   1867  NZ  LYS A 483     -16.854 -83.293 -62.034  1.00 32.15           N
ATOM   1868  N   TYR A 484     -17.726 -77.947 -57.224  1.00 32.27           N
ATOM   1869  CA  TYR A 484     -17.729 -77.858 -55.769  1.00 32.27           C
ATOM   1870  C   TYR A 484     -18.677 -76.775 -55.280  1.00 32.27           C
ATOM   1871  O   TYR A 484     -19.179 -76.855 -54.154  1.00 32.27           O
ATOM   1872  CB  TYR A 484     -16.325 -77.584 -55.241  1.00 32.27           C
ATOM   1873  CG  TYR A 484     -15.286 -78.600 -55.642  1.00 32.27           C
ATOM   1874  CD1 TYR A 484     -15.643 -79.892 -55.980  1.00 32.27           C
ATOM   1875  CD2 TYR A 484     -13.945 -78.264 -55.676  1.00 32.27           C
ATOM   1876  CE1 TYR A 484     -14.696 -80.815 -56.347  1.00 32.27           C
ATOM   1877  CE2 TYR A 484     -12.995 -79.180 -56.041  1.00 32.27           C
ATOM   1878  CZ  TYR A 484     -13.374 -80.454 -56.375  1.00 32.27           C
ATOM   1879  OH  TYR A 484     -12.427 -81.375 -56.743  1.00 32.27           O
ATOM   1880  N   LEU A 485     -18.926 -75.753 -56.099  1.00 31.70           N
ATOM   1881  CA  LEU A 485     -19.820 -74.681 -55.683  1.00 31.70           C
ATOM   1882  C   LEU A 485     -21.276 -75.105 -55.686  1.00 31.70           C
ATOM   1883  O   LEU A 485     -22.101 -74.444 -55.048  1.00 31.70           O
ATOM   1884  CB  LEU A 485     -19.648 -73.458 -56.583  1.00 31.70           C
ATOM   1885  CG  LEU A 485     -18.690 -72.353 -56.136  1.00 31.70           C
ATOM   1886  CD1 LEU A 485     -19.126 -71.784 -54.799  1.00 31.70           C
ATOM   1887  CD2 LEU A 485     -17.269 -72.844 -56.065  1.00 31.70           C
ATOM   1888  N   ASN A 486     -21.621 -76.183 -56.385  1.00 33.50           N
ATOM   1889  CA  ASN A 486     -23.024 -76.558 -56.478  1.00 33.50           C
ATOM   1890  C   ASN A 486     -23.443 -77.529 -55.384  1.00 33.50           C
ATOM   1891  O   ASN A 486     -24.603 -77.510 -54.964  1.00 33.50           O
ATOM   1892  CB  ASN A 486     -23.323 -77.148 -57.853  1.00 33.50           C
ATOM   1893  CG  ASN A 486     -23.964 -76.145 -58.784  1.00 33.50           C
ATOM   1894  OD1 ASN A 486     -24.761 -75.311 -58.359  1.00 33.50           O
ATOM   1895  ND2 ASN A 486     -23.619 -76.215 -60.060  1.00 33.50           N
ATOM   1896  N   VAL A 487     -22.531 -78.368 -54.896  1.00 32.28           N
ATOM   1897  CA  VAL A 487     -22.881 -79.336 -53.861  1.00 32.28           C
ATOM   1898  C   VAL A 487     -23.012 -78.623 -52.524  1.00 32.28           C
ATOM   1899  O   VAL A 487     -23.367 -79.240 -51.514  1.00 32.28           O
ATOM   1900  CB  VAL A 487     -21.856 -80.476 -53.769  1.00 32.28           C
ATOM   1901  CG1 VAL A 487     -21.674 -81.133 -55.117  1.00 32.28           C
ATOM   1902  CG2 VAL A 487     -20.547 -79.956 -53.252  1.00 32.28           C
ATOM   1903  N   VAL A 488     -22.723 -77.324 -52.503  1.00 36.51           N
ATOM   1904  CA  VAL A 488     -22.929 -76.498 -51.325  1.00 36.51           C
ATOM   1905  C   VAL A 488     -24.071 -75.513 -51.527  1.00 36.51           C
ATOM   1906  O   VAL A 488     -24.808 -75.214 -50.584  1.00 36.51           O
ATOM   1907  CB  VAL A 488     -21.628 -75.766 -50.928  1.00 36.51           C
ATOM   1908  CG1 VAL A 488     -21.102 -74.946 -52.080  1.00 36.51           C
ATOM   1909  CG2 VAL A 488     -21.859 -74.892 -49.711  1.00 36.51           C
ATOM   1910  N   ARG A 489     -24.248 -75.009 -52.751  1.00 44.64           N
ATOM   1911  CA  ARG A 489     -25.321 -74.053 -52.998  1.00 44.64           C
ATOM   1912  C   ARG A 489     -26.688 -74.694 -52.809  1.00 44.64           C
ATOM   1913  O   ARG A 489     -27.568 -74.107 -52.173  1.00 44.64           O
ATOM   1914  CB  ARG A 489     -25.196 -73.457 -54.400  1.00 44.64           C
ATOM   1915  CG  ARG A 489     -24.603 -72.059 -54.403  1.00 44.64           C
ATOM   1916  CD  ARG A 489     -24.587 -71.442 -55.789  1.00 44.64           C
ATOM   1917  NE  ARG A 489     -25.927 -71.275 -56.340  1.00 44.64           N
ATOM   1918  CZ  ARG A 489     -26.415 -71.998 -57.340  1.00 44.64           C
ATOM   1919  NH1 ARG A 489     -25.671 -72.941 -57.902  1.00 44.64           N
ATOM   1920  NH2 ARG A 489     -27.643 -71.781 -57.783  1.00 44.64           N
ATOM   1921  N   GLU A 490     -26.884 -75.902 -53.336  1.00 51.54           N
ATOM   1922  CA  GLU A 490     -28.170 -76.560 -53.162  1.00 51.54           C
ATOM   1923  C   GLU A 490     -28.374 -77.096 -51.752  1.00 51.54           C
ATOM   1924  O   GLU A 490     -29.470 -77.575 -51.446  1.00 51.54           O
ATOM   1925  CB  GLU A 490     -28.331 -77.691 -54.175  1.00 51.54           C
ATOM   1926  CG  GLU A 490     -27.342 -78.814 -54.021  1.00 51.54           C
ATOM   1927  CD  GLU A 490     -27.593 -79.928 -55.008  1.00 51.54           C
ATOM   1928  OE1 GLU A 490     -28.756 -80.096 -55.427  1.00 51.54           O
ATOM   1929  OE2 GLU A 490     -26.630 -80.632 -55.374  1.00 51.54           O
ATOM   1930  N   CYS A 491     -27.361 -77.032 -50.894  1.00 56.17           N
ATOM   1931  CA  CYS A 491     -27.504 -77.421 -49.498  1.00 56.17           C
ATOM   1932  C   CYS A 491     -27.785 -76.240 -48.584  1.00 56.17           C
ATOM   1933  O   CYS A 491     -28.522 -76.382 -47.605  1.00 56.17           O
ATOM   1934  CB  CYS A 491     -26.247 -78.149 -49.018  1.00 56.17           C
ATOM   1935  SG  CYS A 491     -26.196 -79.893 -49.458  1.00 56.17           S
ATOM   1936  N   GLY A 492     -27.217 -75.075 -48.880  1.00 48.35           N
ATOM   1937  CA  GLY A 492     -27.436 -73.889 -48.074  1.00 48.35           C
ATOM   1938  C   GLY A 492     -26.193 -73.408 -47.352  1.00 48.35           C
ATOM   1939  O   GLY A 492     -25.494 -72.515 -47.831  1.00 48.35           O
ATOM   1940  N   GLU A 502     -12.966 -60.509 -62.461  1.00 68.43           N
ATOM   1941  CA  GLU A 502     -12.952 -60.079 -63.854  1.00 68.43           C
ATOM   1942  C   GLU A 502     -11.788 -60.710 -64.611  1.00 68.43           C
ATOM   1943  O   GLU A 502     -10.691 -60.843 -64.069  1.00 68.43           O
ATOM   1944  CB  GLU A 502     -12.876 -58.557 -63.935  1.00 68.43           C
ATOM   1945  CG  GLU A 502     -12.883 -58.022 -65.348  1.00 68.43           C
ATOM   1946  CD  GLU A 502     -14.017 -58.591 -66.169  1.00 68.43           C
ATOM   1947  OE1 GLU A 502     -15.155 -58.637 -65.660  1.00 68.43           O
ATOM   1948  OE2 GLU A 502     -13.768 -59.000 -67.320  1.00 68.43           O
ATOM   1949  N   ILE A 503     -12.026 -61.098 -65.862  1.00 61.50           N
ATOM   1950  CA  ILE A 503     -11.041 -61.792 -66.685  1.00 61.50           C
ATOM   1951  C   ILE A 503     -10.954 -61.098 -68.036  1.00 61.50           C
ATOM   1952  O   ILE A 503     -11.984 -60.783 -68.641  1.00 61.50           O
ATOM   1953  CB  ILE A 503     -11.400 -63.277 -66.862  1.00 61.50           C
ATOM   1954  CG1 ILE A 503     -11.488 -63.973 -65.506  1.00 61.50           C
ATOM   1955  CG2 ILE A 503     -10.387 -63.965 -67.737  1.00 61.50           C
ATOM   1956  CD1 ILE A 503     -11.717 -65.457 -65.607  1.00 61.50           C
ATOM   1957  N   ILE A 504      -9.728 -60.865 -68.506  1.00 65.26           N
ATOM   1958  CA  ILE A 504      -9.480 -60.277 -69.816  1.00 65.26           C
ATOM   1959  C   ILE A 504      -8.402 -61.097 -70.514  1.00 65.26           C
ATOM   1960  O   ILE A 504      -7.492 -61.634 -69.883  1.00 65.26           O
ATOM   1961  CB  ILE A 504      -9.044 -58.796 -69.737  1.00 65.26           C
ATOM   1962  CG1 ILE A 504      -9.924 -58.012 -68.762  1.00 65.26           C
ATOM   1963  CG2 ILE A 504      -9.103 -58.150 -71.106  1.00 65.26           C
ATOM   1964  CD1 ILE A 504      -9.352 -57.909 -67.363  1.00 65.26           C
ATOM   1965  N   TYR A 505      -8.508 -61.177 -71.836  1.00 53.71           N
ATOM   1966  CA  TYR A 505      -7.590 -61.974 -72.638  1.00 53.71           C
ATOM   1967  C   TYR A 505      -6.358 -61.158 -73.004  1.00 53.71           C
ATOM   1968  O   TYR A 505      -6.477 -60.020 -73.468  1.00 53.71           O
ATOM   1969  CB  TYR A 505      -8.286 -62.471 -73.901  1.00 53.71           C
ATOM   1970  CG  TYR A 505      -7.360 -63.086 -74.918  1.00 53.71           C
ATOM   1971  CD1 TYR A 505      -7.036 -64.426 -74.860  1.00 53.71           C
ATOM   1972  CD2 TYR A 505      -6.830 -62.332 -75.950  1.00 53.71           C
ATOM   1973  CE1 TYR A 505      -6.202 -64.992 -75.790  1.00 53.71           C
ATOM   1974  CE2 TYR A 505      -5.994 -62.891 -76.880  1.00 53.71           C
ATOM   1975  CZ  TYR A 505      -5.683 -64.220 -76.800  1.00 53.71           C
ATOM   1976  OH  TYR A 505      -4.847 -64.783 -77.732  1.00 53.71           O
ATOM   1977  N   THR A 506      -5.177 -61.741 -72.801  1.00 69.84           N
ATOM   1978  CA  THR A 506      -3.918 -61.119 -73.181  1.00 69.84           C
ATOM   1979  C   THR A 506      -3.012 -62.167 -73.807  1.00 69.84           C
ATOM   1980  O   THR A 506      -3.094 -63.352 -73.484  1.00 69.84           O
ATOM   1981  CB  THR A 506      -3.195 -60.478 -71.988  1.00 69.84           C
ATOM   1982  OG1 THR A 506      -2.867 -61.488 -71.029  1.00 69.84           O
ATOM   1983  CG2 THR A 506      -4.067 -59.423 -71.324  1.00 69.84           C
ATOM   1984  N   LEU A 507      -2.139 -61.720 -74.705  1.00 79.30           N
ATOM   1985  CA  LEU A 507      -1.205 -62.602 -75.389  1.00 79.30           C
ATOM   1986  C   LEU A 507       0.135 -62.606 -74.672  1.00 79.30           C
ATOM   1987  O   LEU A 507       0.618 -61.559 -74.232  1.00 79.30           O
ATOM   1988  CB  LEU A 507      -1.012 -62.173 -76.842  1.00 79.30           C
ATOM   1989  CG  LEU A 507      -0.662 -63.296 -77.812  1.00 79.30           C
ATOM   1990  CD1 LEU A 507      -1.645 -64.441 -77.677  1.00 79.30           C
ATOM   1991  CD2 LEU A 507      -0.645 -62.775 -79.235  1.00 79.30           C
ATOM   1992  N   LYS A 508       0.721 -63.794 -74.545  1.00 97.81           N
ATOM   1993  CA  LYS A 508       2.004 -64.024 -73.882  1.00 97.81           C
ATOM   1994  C   LYS A 508       1.985 -63.601 -72.418  1.00 97.81           C
ATOM   1995  O   LYS A 508       3.029 -63.603 -71.756  1.00 97.81           O
ATOM   1996  CB  LYS A 508       3.153 -63.330 -74.638  1.00 97.81           C
ATOM   1997  CG  LYS A 508       4.581 -63.803 -74.310  1.00 97.81           C
ATOM   1998  CD  LYS A 508       4.703 -65.303 -74.028  1.00 97.81           C
ATOM   1999  CE  LYS A 508       4.251 -66.175 -75.196  1.00 97.81           C
ATOM   2000  NZ  LYS A 508       4.532 -67.616 -74.941  1.00 97.81           N
ATOM   2001  N   GLU A 509       0.817 -63.249 -71.888  1.00 88.66           N
ATOM   2002  CA  GLU A 509       0.663 -62.926 -70.481  1.00 88.66           C
ATOM   2003  C   GLU A 509      -0.451 -63.793 -69.924  1.00 88.66           C
ATOM   2004  O   GLU A 509      -1.540 -63.854 -70.503  1.00 88.66           O
ATOM   2005  CB  GLU A 509       0.355 -61.438 -70.283  1.00 88.66           C
ATOM   2006  CG  GLU A 509       1.290 -60.508 -71.046  1.00 88.66           C
ATOM   2007  CD  GLU A 509       2.684 -60.430 -70.445  1.00 88.66           C
ATOM   2008  OE1 GLU A 509       2.952 -61.124 -69.441  1.00 88.66           O
ATOM   2009  OE2 GLU A 509       3.518 -59.670 -70.979  1.00 88.66           O
ATOM   2010  N   ARG A 510      -0.179 -64.464 -68.810  1.00 77.68           N
ATOM   2011  CA  ARG A 510      -1.091 -65.455 -68.247  1.00 77.68           C
ATOM   2012  C   ARG A 510      -1.846 -64.911 -67.044  1.00 77.68           C
ATOM   2013  O   ARG A 510      -2.051 -65.620 -66.056  1.00 77.68           O
ATOM   2014  CB  ARG A 510      -0.328 -66.721 -67.880  1.00 77.68           C
ATOM   2015  CG  ARG A 510      -0.414 -67.818 -68.929  1.00 77.68           C
ATOM   2016  CD  ARG A 510      -0.195 -67.266 -70.327  1.00 77.68           C
ATOM   2017  NE  ARG A 510      -0.396 -68.277 -71.359  1.00 77.68           N
ATOM   2018  CZ  ARG A 510      -0.379 -68.024 -72.664  1.00 77.68           C
ATOM   2019  NH1 ARG A 510      -0.570 -69.005 -73.533  1.00 77.68           N
ATOM   2020  NH2 ARG A 510      -0.174 -66.787 -73.098  1.00 77.68           N
ATOM   2021  N   ALA A 511      -2.259 -63.646 -67.099  1.00 66.41           N
ATOM   2022  CA  ALA A 511      -2.990 -63.044 -65.992  1.00 66.41           C
ATOM   2023  C   ALA A 511      -4.354 -63.680 -65.766  1.00 66.41           C
ATOM   2024  O   ALA A 511      -4.908 -63.536 -64.672  1.00 66.41           O
ATOM   2025  CB  ALA A 511      -3.156 -61.544 -66.228  1.00 66.41           C
ATOM   2026  N   TYR A 512      -4.911 -64.367 -66.763  1.00 61.35           N
ATOM   2027  CA  TYR A 512      -6.166 -65.085 -66.582  1.00 61.35           C
ATOM   2028  C   TYR A 512      -5.966 -66.534 -66.168  1.00 61.35           C
ATOM   2029  O   TYR A 512      -6.801 -67.077 -65.439  1.00 61.35           O
ATOM   2030  CB  TYR A 512      -7.007 -65.033 -67.862  1.00 61.35           C
ATOM   2031  CG  TYR A 512      -6.364 -65.683 -69.060  1.00 61.35           C
ATOM   2032  CD1 TYR A 512      -5.475 -64.982 -69.854  1.00 61.35           C
ATOM   2033  CD2 TYR A 512      -6.656 -66.989 -69.405  1.00 61.35           C
ATOM   2034  CE1 TYR A 512      -4.890 -65.564 -70.951  1.00 61.35           C
ATOM   2035  CE2 TYR A 512      -6.075 -67.581 -70.500  1.00 61.35           C
ATOM   2036  CZ  TYR A 512      -5.192 -66.864 -71.271  1.00 61.35           C
ATOM   2037  OH  TYR A 512      -4.607 -67.448 -72.365  1.00 61.35           O
ATOM   2038  N   VAL A 513      -4.882 -67.170 -66.615  1.00 63.40           N
ATOM   2039  CA  VAL A 513      -4.562 -68.512 -66.141  1.00 63.40           C
ATOM   2040  C   VAL A 513      -4.255 -68.482 -64.650  1.00 63.40           C
ATOM   2041  O   VAL A 513      -4.605 -69.407 -63.910  1.00 63.40           O
ATOM   2042  CB  VAL A 513      -3.396 -69.100 -66.955  1.00 63.40           C
ATOM   2043  CG1 VAL A 513      -2.813 -70.316 -66.260  1.00 63.40           C
ATOM   2044  CG2 VAL A 513      -3.864 -69.464 -68.350  1.00 63.40           C
ATOM   2045  N   GLU A 514      -3.611 -67.417 -64.185  1.00 64.88           N
ATOM   2046  CA  GLU A 514      -3.379 -67.287 -62.755  1.00 64.88           C
ATOM   2047  C   GLU A 514      -4.651 -66.890 -62.020  1.00 64.88           C
ATOM   2048  O   GLU A 514      -4.817 -67.222 -60.842  1.00 64.88           O
ATOM   2049  CB  GLU A 514      -2.276 -66.268 -62.488  1.00 64.88           C
ATOM   2050  CG  GLU A 514      -1.614 -66.411 -61.126  1.00 64.88           C
ATOM   2051  CD  GLU A 514      -2.354 -65.675 -60.031  1.00 64.88           C
ATOM   2052  OE1 GLU A 514      -3.226 -64.841 -60.351  1.00 64.88           O
ATOM   2053  OE2 GLU A 514      -2.067 -65.933 -58.845  1.00 64.88           O
ATOM   2054  N   GLN A 515      -5.560 -66.179 -62.691  1.00 61.17           N
ATOM   2055  CA  GLN A 515      -6.771 -65.721 -62.024  1.00 61.17           C
ATOM   2056  C   GLN A 515      -7.727 -66.868 -61.739  1.00 61.17           C
ATOM   2057  O   GLN A 515      -8.535 -66.782 -60.808  1.00 61.17           O
ATOM   2058  CB  GLN A 515      -7.462 -64.655 -62.870  1.00 61.17           C
ATOM   2059  CG  GLN A 515      -8.387 -63.742 -62.092  1.00 61.17           C
ATOM   2060  CD  GLN A 515      -8.414 -62.338 -62.661  1.00 61.17           C
ATOM   2061  OE1 GLN A 515      -7.550 -61.959 -63.452  1.00 61.17           O
ATOM   2062  NE2 GLN A 515      -9.412 -61.557 -62.264  1.00 61.17           N
ATOM   2063  N   ILE A 516      -7.657 -67.940 -62.527  1.00 56.56           N
ATOM   2064  CA  ILE A 516      -8.530 -69.087 -62.302  1.00 56.56           C
ATOM   2065  C   ILE A 516      -8.052 -69.897 -61.107  1.00 56.56           C
ATOM   2066  O   ILE A 516      -8.857 -70.363 -60.293  1.00 56.56           O
ATOM   2067  CB  ILE A 516      -8.610 -69.942 -63.579  1.00 56.56           C
ATOM   2068  CG1 ILE A 516      -9.285 -69.151 -64.693  1.00 56.56           C
ATOM   2069  CG2 ILE A 516      -9.348 -71.229 -63.317  1.00 56.56           C
ATOM   2070  CD1 ILE A 516      -9.484 -69.939 -65.948  1.00 56.56           C
ATOM   2071  N   GLU A 517      -6.735 -70.069 -60.971  1.00 54.67           N
ATOM   2072  CA  GLU A 517      -6.199 -70.819 -59.842  1.00 54.67           C
ATOM   2073  C   GLU A 517      -6.487 -70.126 -58.517  1.00 54.67           C
ATOM   2074  O   GLU A 517      -6.561 -70.789 -57.479  1.00 54.67           O
ATOM   2075  CB  GLU A 517      -4.696 -71.020 -60.014  1.00 54.67           C
ATOM   2076  CG  GLU A 517      -4.319 -71.794 -61.259  1.00 54.67           C
ATOM   2077  CD  GLU A 517      -4.257 -73.286 -61.022  1.00 54.67           C
ATOM   2078  OE1 GLU A 517      -4.854 -73.755 -60.030  1.00 54.67           O
ATOM   2079  OE2 GLU A 517      -3.615 -73.993 -61.826  1.00 54.67           O
ATOM   2080  N   LYS A 518      -6.648 -68.803 -58.529  1.00 54.53           N
ATOM   2081  CA  LYS A 518      -6.921 -68.082 -57.294  1.00 54.53           C
ATOM   2082  C   LYS A 518      -8.346 -68.286 -56.806  1.00 54.53           C
ATOM   2083  O   LYS A 518      -8.641 -67.980 -55.648  1.00 54.53           O
ATOM   2084  CB  LYS A 518      -6.651 -66.590 -57.484  1.00 54.53           C
ATOM   2085  CG  LYS A 518      -6.332 -65.845 -56.200  1.00 54.53           C
ATOM   2086  CD  LYS A 518      -6.119 -64.362 -56.461  1.00 54.53           C
ATOM   2087  CE  LYS A 518      -5.186 -64.131 -57.641  1.00 54.53           C
ATOM   2088  NZ  LYS A 518      -3.887 -64.831 -57.468  1.00 54.53           N
ATOM   2089  N   ALA A 519      -9.236 -68.779 -57.663  1.00 46.01           N
ATOM   2090  CA  ALA A 519     -10.606 -69.077 -57.273  1.00 46.01           C
ATOM   2091  C   ALA A 519     -10.835 -70.558 -57.016  1.00 46.01           C
ATOM   2092  O   ALA A 519     -11.605 -70.915 -56.122  1.00 46.01           O
ATOM   2093  CB  ALA A 519     -11.578 -68.591 -58.345  1.00 46.01           C
ATOM   2094  N   PHE A 520     -10.185 -71.429 -57.789  1.00 39.17           N
ATOM   2095  CA  PHE A 520     -10.274 -72.860 -57.520  1.00 39.17           C
ATOM   2096  C   PHE A 520      -9.615 -73.208 -56.192  1.00 39.17           C
ATOM   2097  O   PHE A 520     -10.039 -74.144 -55.508  1.00 39.17           O
ATOM   2098  CB  PHE A 520      -9.642 -73.644 -58.665  1.00 39.17           C
ATOM   2099  CG  PHE A 520      -9.180 -75.015 -58.281  1.00 39.17           C
ATOM   2100  CD1 PHE A 520     -10.092 -76.005 -57.981  1.00 39.17           C
ATOM   2101  CD2 PHE A 520      -7.838 -75.316 -58.233  1.00 39.17           C
ATOM   2102  CE1 PHE A 520      -9.670 -77.264 -57.634  1.00 39.17           C
ATOM   2103  CE2 PHE A 520      -7.410 -76.576 -57.886  1.00 39.17           C
ATOM   2104  CZ  PHE A 520      -8.329 -77.549 -57.586  1.00 39.17           C
ATOM   2105  N   ASN A 521      -8.581 -72.457 -55.807  1.00 43.33           N
ATOM   2106  CA  ASN A 521      -7.957 -72.674 -54.510  1.00 43.33           C
ATOM   2107  C   ASN A 521      -8.846 -72.225 -53.364  1.00 43.33           C
ATOM   2108  O   ASN A 521      -8.567 -72.567 -52.211  1.00 43.33           O
ATOM   2109  CB  ASN A 521      -6.613 -71.955 -54.433  1.00 43.33           C
ATOM   2110  CG  ASN A 521      -5.469 -72.810 -54.924  1.00 43.33           C
ATOM   2111  OD1 ASN A 521      -5.585 -74.031 -55.003  1.00 43.33           O
ATOM   2112  ND2 ASN A 521      -4.353 -72.177 -55.253  1.00 43.33           N
ATOM   2113  N   TYR A 522      -9.895 -71.459 -53.646  1.00 39.40           N
ATOM   2114  CA  TYR A 522     -10.906 -71.145 -52.646  1.00 39.40           C
ATOM   2115  C   TYR A 522     -12.157 -71.989 -52.797  1.00 39.40           C
ATOM   2116  O   TYR A 522     -12.854 -72.229 -51.807  1.00 39.40           O
ATOM   2117  CB  TYR A 522     -11.293 -69.667 -52.716  1.00 39.40           C
ATOM   2118  CG  TYR A 522     -12.632 -69.364 -52.088  1.00 39.40           C
ATOM   2119  CD1 TYR A 522     -12.763 -69.244 -50.716  1.00 39.40           C
ATOM   2120  CD2 TYR A 522     -13.766 -69.206 -52.867  1.00 39.40           C
ATOM   2121  CE1 TYR A 522     -13.984 -68.973 -50.140  1.00 39.40           C
ATOM   2122  CE2 TYR A 522     -14.988 -68.937 -52.299  1.00 39.40           C
ATOM   2123  CZ  TYR A 522     -15.093 -68.821 -50.937  1.00 39.40           C
ATOM   2124  OH  TYR A 522     -16.313 -68.549 -50.369  1.00 39.40           O
ATOM   2125  N   ALA A 523     -12.455 -72.442 -54.014  1.00 39.46           N
ATOM   2126  CA  ALA A 523     -13.647 -73.252 -54.233  1.00 39.46           C
ATOM   2127  C   ALA A 523     -13.626 -74.522 -53.398  1.00 39.46           C
ATOM   2128  O   ALA A 523     -14.677 -74.974 -52.936  1.00 39.46           O
ATOM   2129  CB  ALA A 523     -13.781 -73.594 -55.711  1.00 39.46           C
ATOM   2130  N   SER A 524     -12.450 -75.108 -53.190  1.00 36.74           N
ATOM   2131  CA  SER A 524     -12.343 -76.317 -52.382  1.00 36.74           C
ATOM   2132  C   SER A 524     -12.325 -76.014 -50.891  1.00 36.74           C
ATOM   2133  O   SER A 524     -12.892 -76.772 -50.101  1.00 36.74           O
ATOM   2134  CB  SER A 524     -11.083 -77.093 -52.758  1.00 36.74           C
ATOM   2135  OG  SER A 524      -9.923 -76.385 -52.361  1.00 36.74           O
ATOM   2136  N   LYS A 525     -11.688 -74.913 -50.491  1.00 39.91           N
ATOM   2137  CA  LYS A 525     -11.566 -74.596 -49.074  1.00 39.91           C
ATOM   2138  C   LYS A 525     -12.902 -74.224 -48.446  1.00 39.91           C
ATOM   2139  O   LYS A 525     -12.987 -74.095 -47.221  1.00 39.91           O
ATOM   2140  CB  LYS A 525     -10.561 -73.461 -48.880  1.00 39.91           C
ATOM   2141  CG  LYS A 525     -10.045 -73.321 -47.462  1.00 39.91           C
ATOM   2142  CD  LYS A 525      -9.811 -71.868 -47.115  1.00 39.91           C
ATOM   2143  CE  LYS A 525     -11.132 -71.131 -47.017  1.00 39.91           C
ATOM   2144  NZ  LYS A 525     -12.007 -71.710 -45.964  1.00 39.91           N
ATOM   2145  N   VAL A 526     -13.948 -74.039 -49.251  1.00 40.02           N
ATOM   2146  CA  VAL A 526     -15.265 -73.804 -48.674  1.00 40.02           C
ATOM   2147  C   VAL A 526     -16.061 -75.098 -48.608  1.00 40.02           C
ATOM   2148  O   VAL A 526     -16.934 -75.250 -47.746  1.00 40.02           O
ATOM   2149  CB  VAL A 526     -16.018 -72.723 -49.467  1.00 40.02           C
ATOM   2150  CG1 VAL A 526     -16.344 -73.216 -50.866  1.00 40.02           C
ATOM   2151  CG2 VAL A 526     -17.277 -72.306 -48.731  1.00 40.02           C
ATOM   2152  N   LEU A 527     -15.775 -76.050 -49.496  1.00 39.47           N
ATOM   2153  CA  LEU A 527     -16.485 -77.323 -49.466  1.00 39.47           C
ATOM   2154  C   LEU A 527     -15.793 -78.321 -48.550  1.00 39.47           C
ATOM   2155  O   LEU A 527     -16.449 -78.987 -47.744  1.00 39.47           O
ATOM   2156  CB  LEU A 527     -16.609 -77.893 -50.878  1.00 39.47           C
ATOM   2157  CG  LEU A 527     -17.048 -79.351 -50.959  1.00 39.47           C
ATOM   2158  CD1 LEU A 527     -18.411 -79.531 -50.333  1.00 39.47           C
ATOM   2159  CD2 LEU A 527     -17.062 -79.807 -52.393  1.00 39.47           C
ATOM   2160  N   LEU A 528     -14.470 -78.445 -48.663  1.00 41.10           N
ATOM   2161  CA  LEU A 528     -13.743 -79.359 -47.790  1.00 41.10           C
ATOM   2162  C   LEU A 528     -13.974 -79.010 -46.328  1.00 41.10           C
ATOM   2163  O   LEU A 528     -14.207 -79.893 -45.498  1.00 41.10           O
ATOM   2164  CB  LEU A 528     -12.254 -79.334 -48.126  1.00 41.10           C
ATOM   2165  CG  LEU A 528     -11.359 -80.305 -47.365  1.00 41.10           C
ATOM   2166  CD1 LEU A 528     -10.282 -80.828 -48.284  1.00 41.10           C
ATOM   2167  CD2 LEU A 528     -10.728 -79.620 -46.171  1.00 41.10           C
ATOM   2168  N   ASP A 529     -13.925 -77.722 -45.996  1.00 42.78           N
ATOM   2169  CA  ASP A 529     -14.268 -77.305 -44.641  1.00 42.78           C
ATOM   2170  C   ASP A 529     -15.737 -77.558 -44.338  1.00 42.78           C
ATOM   2171  O   ASP A 529     -16.106 -77.741 -43.175  1.00 42.78           O
ATOM   2172  CB  ASP A 529     -13.926 -75.831 -44.446  1.00 42.78           C
ATOM   2173  CG  ASP A 529     -14.326 -75.313 -43.079  1.00 42.78           C
ATOM   2174  OD1 ASP A 529     -15.518 -74.996 -42.883  1.00 42.78           O
ATOM   2175  OD2 ASP A 529     -13.444 -75.215 -42.199  1.00 42.78           O
ATOM   2176  N   PHE A 530     -16.586 -77.571 -45.361  1.00 43.48           N
ATOM   2177  CA  PHE A 530     -18.006 -77.802 -45.127  1.00 43.48           C
ATOM   2178  C   PHE A 530     -18.287 -79.243 -44.731  1.00 43.48           C
ATOM   2179  O   PHE A 530     -19.346 -79.532 -44.171  1.00 43.48           O
ATOM   2180  CB  PHE A 530     -18.804 -77.419 -46.375  1.00 43.48           C
ATOM   2181  CG  PHE A 530     -20.265 -77.728 -46.279  1.00 43.48           C
ATOM   2182  CD1 PHE A 530     -21.033 -77.194 -45.265  1.00 43.48           C
ATOM   2183  CD2 PHE A 530     -20.871 -78.545 -47.212  1.00 43.48           C
ATOM   2184  CE1 PHE A 530     -22.375 -77.477 -45.176  1.00 43.48           C
ATOM   2185  CE2 PHE A 530     -22.212 -78.828 -47.131  1.00 43.48           C
ATOM   2186  CZ  PHE A 530     -22.967 -78.293 -46.112  1.00 43.48           C
ATOM   2187  N   LEU A 531     -17.364 -80.163 -45.011  1.00 40.91           N
ATOM   2188  CA  LEU A 531     -17.565 -81.558 -44.643  1.00 40.91           C
ATOM   2189  C   LEU A 531     -16.779 -81.982 -43.416  1.00 40.91           C
ATOM   2190  O   LEU A 531     -16.970 -83.105 -42.941  1.00 40.91           O
ATOM   2191  CB  LEU A 531     -17.201 -82.484 -45.803  1.00 40.91           C
ATOM   2192  CG  LEU A 531     -18.184 -82.465 -46.963  1.00 40.91           C
ATOM   2193  CD1 LEU A 531     -17.715 -83.376 -48.073  1.00 40.91           C
ATOM   2194  CD2 LEU A 531     -19.547 -82.882 -46.473  1.00 40.91           C
ATOM   2195  N   MET A 532     -15.900 -81.134 -42.894  1.00 41.15           N
ATOM   2196  CA  MET A 532     -15.120 -81.544 -41.735  1.00 41.15           C
ATOM   2197  C   MET A 532     -15.660 -80.973 -40.428  1.00 41.15           C
ATOM   2198  O   MET A 532     -15.600 -81.647 -39.396  1.00 41.15           O
ATOM   2199  CB  MET A 532     -13.656 -81.145 -41.912  1.00 41.15           C
ATOM   2200  CG  MET A 532     -12.992 -81.782 -43.110  1.00 41.15           C
ATOM   2201  SD  MET A 532     -13.206 -83.563 -43.141  1.00 41.15           S
ATOM   2202  CE  MET A 532     -12.609 -83.935 -44.784  1.00 41.15           C
ATOM   2203  N   GLU A 533     -16.186 -79.749 -40.440  1.00 51.20           N
ATOM   2204  CA  GLU A 533     -16.716 -79.154 -39.215  1.00 51.20           C
ATOM   2205  C   GLU A 533     -18.219 -79.382 -39.076  1.00 51.20           C
ATOM   2206  O   GLU A 533     -18.665 -80.067 -38.153  1.00 51.20           O
ATOM   2207  CB  GLU A 533     -16.389 -77.658 -39.180  1.00 51.20           C
ATOM   2208  CG  GLU A 533     -15.098 -77.317 -38.453  1.00 51.20           C
ATOM   2209  CD  GLU A 533     -13.857 -77.866 -39.135  1.00 51.20           C
ATOM   2210  OE1 GLU A 533     -13.954 -78.352 -40.281  1.00 51.20           O
ATOM   2211  OE2 GLU A 533     -12.776 -77.810 -38.515  1.00 51.20           O
ATOM   2212  N   GLU A 534     -19.008 -78.811 -39.978  1.00 53.19           N
ATOM   2213  CA  GLU A 534     -20.431 -79.113 -40.022  1.00 53.19           C
ATOM   2214  C   GLU A 534     -20.644 -80.363 -40.860  1.00 53.19           C
ATOM   2215  O   GLU A 534     -19.901 -80.614 -41.810  1.00 53.19           O
ATOM   2216  CB  GLU A 534     -21.223 -77.943 -40.601  1.00 53.19           C
ATOM   2217  CG  GLU A 534     -20.699 -77.431 -41.926  1.00 53.19           C
ATOM   2218  CD  GLU A 534     -19.611 -76.389 -41.769  1.00 53.19           C
ATOM   2219  OE1 GLU A 534     -19.091 -75.913 -42.801  1.00 53.19           O
ATOM   2220  OE2 GLU A 534     -19.281 -76.042 -40.617  1.00 53.19           O
ATOM   2221  N   LYS A 535     -21.662 -81.142 -40.502  1.00 50.83           N
ATOM   2222  CA  LYS A 535     -21.875 -82.496 -41.022  1.00 50.83           C
ATOM   2223  C   LYS A 535     -20.537 -83.208 -41.207  1.00 50.83           C
ATOM   2224  O   LYS A 535     -20.143 -83.599 -42.302  1.00 50.83           O
ATOM   2225  CB  LYS A 535     -22.708 -82.504 -42.305  1.00 50.83           C
ATOM   2226  CG  LYS A 535     -22.327 -81.530 -43.388  1.00 50.83           C
ATOM   2227  CD  LYS A 535     -23.443 -81.453 -44.403  1.00 50.83           C
ATOM   2228  CE  LYS A 535     -24.716 -80.944 -43.756  1.00 50.83           C
ATOM   2229  NZ  LYS A 535     -25.848 -80.888 -44.715  1.00 50.83           N
ATOM   2230  N   GLU A 536     -19.838 -83.341 -40.080  1.00 47.18           N
ATOM   2231  CA  GLU A 536     -18.471 -83.841 -40.058  1.00 47.18           C
ATOM   2232  C   GLU A 536     -18.369 -85.206 -40.718  1.00 47.18           C
ATOM   2233  O   GLU A 536     -19.298 -86.015 -40.674  1.00 47.18           O
ATOM   2234  CB  GLU A 536     -17.980 -83.926 -38.616  1.00 47.18           C
ATOM   2235  CG  GLU A 536     -18.904 -84.716 -37.708  1.00 47.18           C
ATOM   2236  CD  GLU A 536     -20.031 -83.877 -37.139  1.00 47.18           C
ATOM   2237  OE1 GLU A 536     -20.754 -83.240 -37.931  1.00 47.18           O
ATOM   2238  OE2 GLU A 536     -20.191 -83.851 -35.902  1.00 47.18           O
ATOM   2239  N   LEU A 537     -17.079 -84.433 -45.288  1.00 37.72           N
ATOM   2240  CA  LEU A 537     -16.759 -85.740 -45.836  1.00 37.72           C
ATOM   2241  C   LEU A 537     -15.800 -86.534 -44.970  1.00 37.72           C
ATOM   2242  O   LEU A 537     -15.963 -87.745 -44.834  1.00 37.72           O
ATOM   2243  CB  LEU A 537     -16.167 -85.590 -47.238  1.00 37.72           C
ATOM   2244  CG  LEU A 537     -15.645 -86.870 -47.881  1.00 37.72           C
ATOM   2245  CD1 LEU A 537     -16.748 -87.897 -47.964  1.00 37.72           C
ATOM   2246  CD2 LEU A 537     -15.076 -86.582 -49.253  1.00 37.72           C
ATOM   2247  N   VAL A 538     -14.803 -85.886 -44.364  1.00 40.14           N
ATOM   2248  CA  VAL A 538     -13.841 -86.624 -43.554  1.00 40.14           C
ATOM   2249  C   VAL A 538     -14.482 -87.102 -42.258  1.00 40.14           C
ATOM   2250  O   VAL A 538     -14.203 -88.210 -41.788  1.00 40.14           O
ATOM   2251  CB  VAL A 538     -12.588 -85.770 -43.292  1.00 40.14           C
ATOM   2252  CG1 VAL A 538     -11.855 -85.513 -44.596  1.00 40.14           C
ATOM   2253  CG2 VAL A 538     -12.967 -84.456 -42.638  1.00 40.14           C
ATOM   2254  N   ALA A 539     -15.353 -86.289 -41.664  1.00 39.51           N
ATOM   2255  CA  ALA A 539     -16.121 -86.735 -40.510  1.00 39.51           C
ATOM   2256  C   ALA A 539     -17.289 -87.623 -40.906  1.00 39.51           C
ATOM   2257  O   ALA A 539     -18.091 -87.992 -40.045  1.00 39.51           O
ATOM   2258  CB  ALA A 539     -16.630 -85.533 -39.712  1.00 39.51           C
ATOM   2259  N   HIS A 540     -17.397 -87.958 -42.185  1.00 39.42           N
ATOM   2260  CA  HIS A 540     -18.429 -88.834 -42.707  1.00 39.42           C
ATOM   2261  C   HIS A 540     -17.906 -90.211 -43.059  1.00 39.42           C
ATOM   2262  O   HIS A 540     -18.694 -91.154 -43.150  1.00 39.42           O
ATOM   2263  CB  HIS A 540     -19.059 -88.214 -43.954  1.00 39.42           C
ATOM   2264  CG  HIS A 540     -20.528 -88.440 -44.077  1.00 39.42           C
ATOM   2265  ND1 HIS A 540     -21.062 -89.573 -44.641  1.00 39.42           N
ATOM   2266  CD2 HIS A 540     -21.577 -87.665 -43.722  1.00 39.42           C
ATOM   2267  CE1 HIS A 540     -22.382 -89.492 -44.618  1.00 39.42           C
ATOM   2268  NE2 HIS A 540     -22.721 -88.342 -44.067  1.00 39.42           N
ATOM   2269  N   LEU A 541     -16.600 -90.337 -43.291  1.00 35.83           N
ATOM   2270  CA  LEU A 541     -16.013 -91.642 -43.560  1.00 35.83           C
ATOM   2271  C   LEU A 541     -15.680 -92.378 -42.272  1.00 35.83           C
ATOM   2272  O   LEU A 541     -15.731 -93.613 -42.238  1.00 35.83           O
ATOM   2273  CB  LEU A 541     -14.762 -91.486 -44.418  1.00 35.83           C
ATOM   2274  CG  LEU A 541     -14.984 -90.793 -45.755  1.00 35.83           C
ATOM   2275  CD1 LEU A 541     -13.666 -90.507 -46.424  1.00 35.83           C
ATOM   2276  CD2 LEU A 541     -15.840 -91.659 -46.638  1.00 35.83           C
ATOM   2277  N   ARG A 542     -15.337 -91.651 -41.207  1.00 40.89           N
ATOM   2278  CA  ARG A 542     -15.123 -92.295 -39.919  1.00 40.89           C
ATOM   2279  C   ARG A 542     -16.386 -92.962 -39.400  1.00 40.89           C
ATOM   2280  O   ARG A 542     -16.298 -93.862 -38.561  1.00 40.89           O
ATOM   2281  CB  ARG A 542     -14.615 -91.288 -38.895  1.00 40.89           C
ATOM   2282  CG  ARG A 542     -13.175 -90.893 -39.098  1.00 40.89           C
ATOM   2283  CD  ARG A 542     -12.806 -89.731 -38.204  1.00 40.89           C
ATOM   2284  NE  ARG A 542     -11.499 -89.184 -38.541  1.00 40.89           N
ATOM   2285  CZ  ARG A 542     -11.131 -87.936 -38.287  1.00 40.89           C
ATOM   2286  NH1 ARG A 542     -11.976 -87.107 -37.691  1.00 40.89           N
ATOM   2287  NH2 ARG A 542      -9.924 -87.515 -38.630  1.00 40.89           N
ATOM   2288  N   SER A 543     -17.555 -92.536 -39.870  1.00 37.35           N
ATOM   2289  CA  SER A 543     -18.788 -93.246 -39.576  1.00 37.35           C
ATOM   2290  C   SER A 543     -18.953 -94.500 -40.416  1.00 37.35           C
ATOM   2291  O   SER A 543     -19.925 -95.232 -40.215  1.00 37.35           O
ATOM   2292  CB  SER A 543     -19.992 -92.334 -39.794  1.00 37.35           C
ATOM   2293  OG  SER A 543     -21.197 -93.044 -39.585  1.00 37.35           O
ATOM   2294  N   ILE A 544     -18.051 -94.757 -41.356  1.00 35.58           N
ATOM   2295  CA  ILE A 544     -18.047 -96.001 -42.105  1.00 35.58           C
ATOM   2296  C   ILE A 544     -17.019 -96.977 -41.555  1.00 35.58           C
ATOM   2297  O   ILE A 544     -17.287 -98.176 -41.464  1.00 35.58           O
ATOM   2298  CB  ILE A 544     -17.814 -95.731 -43.606  1.00 35.58           C
ATOM   2299  CG1 ILE A 544     -19.065 -95.135 -44.238  1.00 35.58           C
ATOM   2300  CG2 ILE A 544     -17.454 -97.003 -44.326  1.00 35.58           C
ATOM   2301  CD1 ILE A 544     -18.939 -94.884 -45.717  1.00 35.58           C
ATOM   2302  N   LYS A 545     -15.846 -96.484 -41.159  1.00 35.22           N
ATOM   2303  CA  LYS A 545     -14.861 -97.355 -40.528  1.00 35.22           C
ATOM   2304  C   LYS A 545     -15.385 -97.932 -39.220  1.00 35.22           C
ATOM   2305  O   LYS A 545     -14.951 -99.008 -38.799  1.00 35.22           O
ATOM   2306  CB  LYS A 545     -13.558 -96.591 -40.293  1.00 35.22           C
ATOM   2307  CG  LYS A 545     -12.420 -97.446 -39.762  1.00 35.22           C
ATOM   2308  CD  LYS A 545     -11.106 -96.685 -39.731  1.00 35.22           C
ATOM   2309  CE  LYS A 545     -11.201 -95.447 -38.861  1.00 35.22           C
ATOM   2310  NZ  LYS A 545     -11.572 -95.774 -37.459  1.00 35.22           N
ATOM   2311  N   ARG A 546     -16.321 -97.242 -38.569  1.00 40.43           N
ATOM   2312  CA  ARG A 546     -16.886 -97.758 -37.327  1.00 40.43           C
ATOM   2313  C   ARG A 546     -17.719 -99.007 -37.557  1.00 40.43           C
ATOM   2314  O   ARG A 546     -17.853 -99.835 -36.650  1.00 40.43           O
ATOM   2315  CB  ARG A 546     -17.741 -96.693 -36.652  1.00 40.43           C
ATOM   2316  CG  ARG A 546     -17.005 -95.835 -35.664  1.00 40.43           C
ATOM   2317  CD  ARG A 546     -17.970 -94.958 -34.906  1.00 40.43           C
ATOM   2318  NE  ARG A 546     -17.285 -94.125 -33.928  1.00 40.43           N
ATOM   2319  CZ  ARG A 546     -17.883 -93.191 -33.201  1.00 40.43           C
ATOM   2320  NH1 ARG A 546     -19.180 -92.971 -33.346  1.00 40.43           N
ATOM   2321  NH2 ARG A 546     -17.188 -92.475 -32.331  1.00 40.43           N
ATOM   2322  N   TYR A 547     -18.301 -99.159 -38.744  1.00 47.95           N
ATOM   2323  CA  TYR A 547     -19.214-100.260 -39.013  1.00 47.95           C
ATOM   2324  C   TYR A 547     -18.700-101.206 -40.084  1.00 47.95           C
ATOM   2325  O   TYR A 547     -18.733-102.425 -39.892  1.00 47.95           O
ATOM   2326  CB  TYR A 547     -20.590 -99.715 -39.417  1.00 47.95           C
ATOM   2327  CG  TYR A 547     -21.143 -98.691 -38.459  1.00 47.95           C
ATOM   2328  CD1 TYR A 547     -21.099 -98.898 -37.095  1.00 47.95           C
ATOM   2329  CD2 TYR A 547     -21.698 -97.513 -38.920  1.00 47.95           C
ATOM   2330  CE1 TYR A 547     -21.600 -97.964 -36.218  1.00 47.95           C
ATOM   2331  CE2 TYR A 547     -22.198 -96.575 -38.053  1.00 47.95           C
ATOM   2332  CZ  TYR A 547     -22.146 -96.804 -36.702  1.00 47.95           C
ATOM   2333  OH  TYR A 547     -22.643 -95.866 -35.833  1.00 47.95           O
ATOM   2334  N   PHE A 548     -18.232-100.685 -41.215  1.00 55.18           N
ATOM   2335  CA  PHE A 548     -17.826-101.562 -42.306  1.00 55.18           C
ATOM   2336  C   PHE A 548     -16.462-102.181 -42.039  1.00 55.18           C
ATOM   2337  O   PHE A 548     -16.279-103.391 -42.196  1.00 55.18           O
ATOM   2338  CB  PHE A 548     -17.826-100.793 -43.626  1.00 55.18           C
ATOM   2339  CG  PHE A 548     -19.166-100.734 -44.285  1.00 55.18           C
ATOM   2340  CD1 PHE A 548     -20.120 -99.840 -43.854  1.00 55.18           C
ATOM   2341  CD2 PHE A 548     -19.475-101.585 -45.324  1.00 55.18           C
ATOM   2342  CE1 PHE A 548     -21.349 -99.788 -44.448  1.00 55.18           C
ATOM   2343  CE2 PHE A 548     -20.705-101.538 -45.920  1.00 55.18           C
ATOM   2344  CZ  PHE A 548     -21.643-100.638 -45.483  1.00 55.18           C
ATOM   2345  N   LEU A 549     -15.491-101.367 -41.646  1.00 42.60           N
ATOM   2346  CA  LEU A 549     -14.143-101.865 -41.409  1.00 42.60           C
ATOM   2347  C   LEU A 549     -13.964-102.437 -40.012  1.00 42.60           C
ATOM   2348  O   LEU A 549     -12.854-102.854 -39.670  1.00 42.60           O
ATOM   2349  CB  LEU A 549     -13.126-100.753 -41.658  1.00 42.60           C
ATOM   2350  CG  LEU A 549     -12.545-100.696 -43.074  1.00 42.60           C
ATOM   2351  CD1 LEU A 549     -13.626-100.530 -44.121  1.00 42.60           C
ATOM   2352  CD2 LEU A 549     -11.536 -99.576 -43.185  1.00 42.60           C
ATOM   2353  N   MET A 550     -15.022-102.456 -39.203  1.00 47.80           N
ATOM   2354  CA  MET A 550     -15.035-103.104 -37.891  1.00 47.80           C
ATOM   2355  C   MET A 550     -13.954-102.543 -36.969  1.00 47.80           C
ATOM   2356  O   MET A 550     -13.168-103.273 -36.370  1.00 47.80           O
ATOM   2357  CB  MET A 550     -14.898-104.621 -38.032  1.00 47.80           C
ATOM   2358  CG  MET A 550     -15.862-105.236 -39.019  1.00 47.80           C
ATOM   2359  SD  MET A 550     -15.808-107.031 -39.004  1.00 47.80           S
ATOM   2360  CE  MET A 550     -16.377-107.346 -37.344  1.00 47.80           C
ATOM   2361  N   ASP A 551     -13.937-101.211 -36.856  1.00 50.46           N
ATOM   2362  CA  ASP A 551     -12.952-100.497 -35.998  1.00 50.46           C
ATOM   2363  C   ASP A 551     -13.433-100.518 -34.542  1.00 50.46           C
ATOM   2364  O   ASP A 551     -12.580-100.401 -33.640  1.00 50.46           O
ATOM   2365  CB  ASP A 551     -12.714 -99.067 -36.488  1.00 50.46           C
ATOM   2366  CG  ASP A 551     -12.118 -98.157 -35.426  1.00 50.46           C
ATOM   2367  OD1 ASP A 551     -12.874 -97.734 -34.529  1.00 50.46           O
ATOM   2368  OD2 ASP A 551     -10.904 -97.881 -35.506  1.00 50.46           O
ATOM   2369  N   GLN A 552     -14.745-100.655 -34.335  1.00 53.42           N
ATOM   2370  CA  GLN A 552     -15.327-100.697 -32.966  1.00 53.42           C
ATOM   2371  C   GLN A 552     -15.942-102.080 -32.723  1.00 53.42           C
ATOM   2372  O   GLN A 552     -16.968-102.392 -33.361  1.00 53.42           O
ATOM   2373  CB  GLN A 552     -16.369 -99.590 -32.790  1.00 53.42           C
ATOM   2374  CG  GLN A 552     -16.935 -99.501 -31.378  1.00 53.42           C
ATOM   2375  CD  GLN A 552     -17.300 -98.088 -30.991  1.00 53.42           C
ATOM   2376  OE1 GLN A 552     -16.501 -97.162 -31.120  1.00 53.42           O
ATOM   2377  NE2 GLN A 552     -18.518 -97.914 -30.505  1.00 53.42           N
ATOM   2378  N   GLY A 553     -15.332-102.870 -31.833  1.00 47.25           N
ATOM   2379  CA  GLY A 553     -15.823-104.227 -31.520  1.00 47.25           C
ATOM   2380  C   GLY A 553     -16.834-104.216 -30.387  1.00 47.25           C
ATOM   2381  O   GLY A 553     -17.313-105.305 -30.015  1.00 47.25           O
ATOM   2382  N   ASP A 554     -17.153-103.028 -29.860  1.00 55.47           N
ATOM   2383  CA  ASP A 554     -18.129-102.894 -28.747  1.00 55.47           C
ATOM   2384  C   ASP A 554     -19.553-103.020 -29.300  1.00 55.47           C
ATOM   2385  O   ASP A 554     -20.463-103.358 -28.518  1.00 55.47           O
ATOM   2386  CB  ASP A 554     -17.930-101.578 -27.990  1.00 55.47           C
ATOM   2387  CG  ASP A 554     -16.688-101.571 -27.115  1.00 55.47           C
ATOM   2388  OD1 ASP A 554     -15.959-102.580 -27.123  1.00 55.47           O
ATOM   2389  OD2 ASP A 554     -16.461-100.552 -26.431  1.00 55.47           O
ATOM   2390  N   PHE A 555     -19.727-102.755 -30.600  1.00 43.96           N
ATOM   2391  CA  PHE A 555     -21.060-102.841 -31.254  1.00 43.96           C
ATOM   2392  C   PHE A 555     -21.272-104.255 -31.807  1.00 43.96           C
ATOM   2393  O   PHE A 555     -22.436-104.668 -31.974  1.00 43.96           O
ATOM   2394  CB  PHE A 555     -21.179-101.788 -32.361  1.00 43.96           C
ATOM   2395  CG  PHE A 555     -21.828-102.278 -33.630  1.00 43.96           C
ATOM   2396  CD1 PHE A 555     -21.077-102.881 -34.625  1.00 43.96           C
ATOM   2397  CD2 PHE A 555     -23.192-102.134 -33.830  1.00 43.96           C
ATOM   2398  CE1 PHE A 555     -21.676-103.330 -35.794  1.00 43.96           C
ATOM   2399  CE2 PHE A 555     -23.789-102.583 -34.998  1.00 43.96           C
ATOM   2400  CZ  PHE A 555     -23.030-103.179 -35.977  1.00 43.96           C
ATOM   2401  N   PHE A 556     -20.175-104.969 -32.076  1.00 41.98           N
ATOM   2402  CA  PHE A 556     -20.250-106.350 -32.617  1.00 41.98           C
ATOM   2403  C   PHE A 556     -20.386-107.348 -31.461  1.00 41.98           C
ATOM   2404  O   PHE A 556     -21.322-108.172 -31.484  1.00 41.98           O
ATOM   2405  CB  PHE A 556     -19.024-106.657 -33.483  1.00 41.98           C
ATOM   2406  CG  PHE A 556     -19.144-106.222 -34.921  1.00 41.98           C
ATOM   2407  CD1 PHE A 556     -19.844-106.989 -35.838  1.00 41.98           C
ATOM   2408  CD2 PHE A 556     -18.558-105.045 -35.358  1.00 41.98           C
ATOM   2409  CE1 PHE A 556     -19.953-106.590 -37.160  1.00 41.98           C
ATOM   2410  CE2 PHE A 556     -18.669-104.646 -36.681  1.00 41.98           C
ATOM   2411  CZ  PHE A 556     -19.367-105.418 -37.580  1.00 41.98           C
ATOM   2412  N   VAL A 557     -19.475-107.265 -30.484  1.00 45.90           N
ATOM   2413  CA  VAL A 557     -19.492-108.174 -29.299  1.00 45.90           C
ATOM   2414  C   VAL A 557     -20.893-108.146 -28.678  1.00 45.90           C
ATOM   2415  O   VAL A 557     -21.236-109.096 -27.947  1.00 45.90           O
ATOM   2416  CB  VAL A 557     -18.416-107.775 -28.269  1.00 45.90           C
ATOM   2417  CG1 VAL A 557     -18.832-106.551 -27.464  1.00 45.90           C
ATOM   2418  CG2 VAL A 557     -18.063-108.930 -27.345  1.00 45.90           C
ATOM   2419  N   HIS A 558     -21.663-107.093 -28.965  1.00 48.93           N
ATOM   2420  CA  HIS A 558     -23.010-106.955 -28.436  1.00 48.93           C
ATOM   2421  C   HIS A 558     -24.090-107.239 -29.469  1.00 48.93           C
ATOM   2422  O   HIS A 558     -25.250-107.425 -29.089  1.00 48.93           O
ATOM   2423  CB  HIS A 558     -23.217-105.545 -27.873  1.00 48.93           C
ATOM   2424  CG  HIS A 558     -24.371-105.440 -26.932  1.00 48.93           C
ATOM   2425  ND1 HIS A 558     -24.274-105.763 -25.597  1.00 48.93           N
ATOM   2426  CD2 HIS A 558     -25.654-105.054 -27.133  1.00 48.93           C
ATOM   2427  CE1 HIS A 558     -25.445-105.578 -25.015  1.00 48.93           C
ATOM   2428  NE2 HIS A 558     -26.300-105.147 -25.926  1.00 48.93           N
ATOM   2429  N   PHE A 559     -23.742-107.280 -30.757  1.00 43.26           N
ATOM   2430  CA  PHE A 559     -24.748-107.555 -31.778  1.00 43.26           C
ATOM   2431  C   PHE A 559     -24.846-109.044 -32.075  1.00 43.26           C
ATOM   2432  O   PHE A 559     -25.943-109.612 -32.061  1.00 43.26           O
ATOM   2433  CB  PHE A 559     -24.437-106.778 -33.052  1.00 43.26           C
ATOM   2434  CG  PHE A 559     -25.288-107.170 -34.217  1.00 43.26           C
ATOM   2435  CD1 PHE A 559     -26.623-106.834 -34.256  1.00 43.26           C
ATOM   2436  CD2 PHE A 559     -24.753-107.880 -35.272  1.00 43.26           C
ATOM   2437  CE1 PHE A 559     -27.410-107.195 -35.328  1.00 43.26           C
ATOM   2438  CE2 PHE A 559     -25.532-108.241 -36.345  1.00 43.26           C
ATOM   2439  CZ  PHE A 559     -26.863-107.900 -36.373  1.00 43.26           C
ATOM   2440  N   MET A 560     -23.714-109.696 -32.354  1.00 54.08           N
ATOM   2441  CA  MET A 560     -23.741-111.144 -32.530  1.00 54.08           C
ATOM   2442  C   MET A 560     -24.222-111.839 -31.269  1.00 54.08           C
ATOM   2443  O   MET A 560     -24.817-112.918 -31.342  1.00 54.08           O
ATOM   2444  CB  MET A 560     -22.360-111.667 -32.913  1.00 54.08           C
ATOM   2445  CG  MET A 560     -21.788-111.062 -34.172  1.00 54.08           C
ATOM   2446  SD  MET A 560     -20.074-111.556 -34.409  1.00 54.08           S
ATOM   2447  CE  MET A 560     -19.353-110.024 -34.994  1.00 54.08           C
ATOM   2448  N   ASP A 561     -23.983-111.233 -30.107  1.00 53.68           N
ATOM   2449  CA  ASP A 561     -24.476-111.804 -28.862  1.00 53.68           C
ATOM   2450  C   ASP A 561     -25.997-111.812 -28.813  1.00 53.68           C
ATOM   2451  O   ASP A 561     -26.587-112.582 -28.046  1.00 53.68           O
ATOM   2452  CB  ASP A 561     -23.911-111.023 -27.680  1.00 53.68           C
ATOM   2453  CG  ASP A 561     -23.601-111.905 -26.503  1.00 53.68           C
ATOM   2454  OD1 ASP A 561     -24.029-113.074 -26.517  1.00 53.68           O
ATOM   2455  OD2 ASP A 561     -22.922-111.432 -25.568  1.00 53.68           O
ATOM   2456  N   LEU A 562     -26.644-110.969 -29.614  1.00 47.69           N
ATOM   2457  CA  LEU A 562     -28.099-110.914 -29.676  1.00 47.69           C
ATOM   2458  C   LEU A 562     -28.660-111.708 -30.846  1.00 47.69           C
ATOM   2459  O   LEU A 562     -29.581-112.510 -30.665  1.00 47.69           O
ATOM   2460  CB  LEU A 562     -28.565-109.462 -29.780  1.00 47.69           C
ATOM   2461  CG  LEU A 562     -29.022-108.764 -28.505  1.00 47.69           C
ATOM   2462  CD1 LEU A 562     -28.044-109.019 -27.383  1.00 47.69           C
ATOM   2463  CD2 LEU A 562     -29.152-107.282 -28.757  1.00 47.69           C
ATOM   2464  N   ALA A 563     -28.115-111.510 -32.044  1.00 56.34           N
ATOM   2465  CA  ALA A 563     -28.665-112.101 -33.259  1.00 56.34           C
ATOM   2466  C   ALA A 563     -27.887-113.328 -33.705  1.00 56.34           C
ATOM   2467  O   ALA A 563     -27.700-113.547 -34.904  1.00 56.34           O
ATOM   2468  CB  ALA A 563     -28.710-111.064 -34.375  1.00 56.34           C
ATOM   2469  N   GLU A 564     -27.415-114.147 -32.768  1.00 70.01           N
ATOM   2470  CA  GLU A 564     -26.707-115.366 -33.135  1.00 70.01           C
ATOM   2471  C   GLU A 564     -27.678-116.489 -33.483  1.00 70.01           C
ATOM   2472  O   GLU A 564     -27.595-117.077 -34.566  1.00 70.01           O
ATOM   2473  CB  GLU A 564     -25.775-115.805 -32.002  1.00 70.01           C
ATOM   2474  CG  GLU A 564     -25.034-117.093 -32.297  1.00 70.01           C
ATOM   2475  CD  GLU A 564     -24.307-117.062 -33.629  1.00 70.01           C
ATOM   2476  OE1 GLU A 564     -23.764-115.999 -33.998  1.00 70.01           O
ATOM   2477  OE2 GLU A 564     -24.281-118.104 -34.316  1.00 70.01           O
ATOM   2478  N   GLU A 565     -28.601-116.797 -32.571  1.00 83.41           N
ATOM   2479  CA  GLU A 565     -29.554-117.876 -32.810  1.00 83.41           C
ATOM   2480  C   GLU A 565     -30.419-117.586 -34.027  1.00 83.41           C
ATOM   2481  O   GLU A 565     -30.781-118.504 -34.773  1.00 83.41           O
ATOM   2482  CB  GLU A 565     -30.429-118.081 -31.577  1.00 83.41           C
ATOM   2483  CG  GLU A 565     -29.703-117.894 -30.260  1.00 83.41           C
ATOM   2484  CD  GLU A 565     -30.659-117.719 -29.098  1.00 83.41           C
ATOM   2485  OE1 GLU A 565     -30.871-116.564 -28.675  1.00 83.41           O
ATOM   2486  OE2 GLU A 565     -31.199-118.733 -28.612  1.00 83.41           O
ATOM   2487  N   GLU A 566     -30.758-116.322 -34.246  1.00 65.43           N
ATOM   2488  CA  GLU A 566     -31.660-115.929 -35.316  1.00 65.43           C
ATOM   2489  C   GLU A 566     -30.938-115.640 -36.622  1.00 65.43           C
ATOM   2490  O   GLU A 566     -31.537-115.059 -37.529  1.00 65.43           O
ATOM   2491  CB  GLU A 566     -32.475-114.711 -34.885  1.00 65.43           C
ATOM   2492  CG  GLU A 566     -33.596-115.066 -33.924  1.00 65.43           C
ATOM   2493  CD  GLU A 566     -34.155-113.861 -33.200  1.00 65.43           C
ATOM   2494  OE1 GLU A 566     -33.809-113.646 -32.019  1.00 65.43           O
ATOM   2495  OE2 GLU A 566     -34.942-113.127 -33.821  1.00 65.43           O
ATOM   2496  N   LEU A 567     -29.666-116.020 -36.731  1.00 64.85           N
ATOM   2497  CA  LEU A 567     -28.951-116.011 -37.999  1.00 64.85           C
ATOM   2498  C   LEU A 567     -28.560-117.396 -38.479  1.00 64.85           C
ATOM   2499  O   LEU A 567     -28.379-117.587 -39.681  1.00 64.85           O
ATOM   2500  CB  LEU A 567     -27.683-115.154 -37.904  1.00 64.85           C
ATOM   2501  CG  LEU A 567     -27.856-113.654 -38.108  1.00 64.85           C
ATOM   2502  CD1 LEU A 567     -26.554-112.929 -37.829  1.00 64.85           C
ATOM   2503  CD2 LEU A 567     -28.323-113.391 -39.526  1.00 64.85           C
ATOM   2504  N   ARG A 568     -28.424-118.363 -37.572  1.00 75.62           N
ATOM   2505  CA  ARG A 568     -28.111-119.721 -37.989  1.00 75.62           C
ATOM   2506  C   ARG A 568     -29.270-120.373 -38.726  1.00 75.62           C
ATOM   2507  O   ARG A 568     -29.069-121.397 -39.387  1.00 75.62           O
ATOM   2508  CB  ARG A 568     -27.717-120.563 -36.778  1.00 75.62           C
ATOM   2509  CG  ARG A 568     -26.354-120.218 -36.215  1.00 75.62           C
ATOM   2510  CD  ARG A 568     -25.745-121.407 -35.509  1.00 75.62           C
ATOM   2511  NE  ARG A 568     -26.521-121.789 -34.336  1.00 75.62           N
ATOM   2512  CZ  ARG A 568     -26.201-121.457 -33.091  1.00 75.62           C
ATOM   2513  NH1 ARG A 568     -25.117-120.733 -32.857  1.00 75.62           N
ATOM   2514  NH2 ARG A 568     -26.966-121.848 -32.081  1.00 75.62           N
ATOM   2515  N   LYS A 569     -30.471-119.815 -38.619  1.00 74.04           N
ATOM   2516  CA  LYS A 569     -31.583-120.287 -39.424  1.00 74.04           C
ATOM   2517  C   LYS A 569     -31.265-120.094 -40.904  1.00 74.04           C
ATOM   2518  O   LYS A 569     -30.554-119.157 -41.275  1.00 74.04           O
ATOM   2519  CB  LYS A 569     -32.861-119.531 -39.071  1.00 74.04           C
ATOM   2520  CG  LYS A 569     -33.361-119.760 -37.668  1.00 74.04           C
ATOM   2521  CD  LYS A 569     -34.619-118.959 -37.416  1.00 74.04           C
ATOM   2522  CE  LYS A 569     -35.105-119.139 -35.994  1.00 74.04           C
ATOM   2523  NZ  LYS A 569     -36.268-118.261 -35.690  1.00 74.04           N
ATOM   2524  N   PRO A 570     -31.767-120.965 -41.772  1.00 81.68           N
ATOM   2525  CA  PRO A 570     -31.522-120.793 -43.205  1.00 81.68           C
ATOM   2526  C   PRO A 570     -32.228-119.553 -43.731  1.00 81.68           C
ATOM   2527  O   PRO A 570     -33.188-119.045 -43.153  1.00 81.68           O
ATOM   2528  CB  PRO A 570     -32.095-122.070 -43.821  1.00 81.68           C
ATOM   2529  CG  PRO A 570     -33.110-122.521 -42.848  1.00 81.68           C
ATOM   2530  CD  PRO A 570     -32.569-122.168 -41.497  1.00 81.68           C
ATOM   2531  N   VAL A 571     -31.721-119.066 -44.861  1.00 83.97           N
ATOM   2532  CA  VAL A 571     -32.286-117.876 -45.483  1.00 83.97           C
ATOM   2533  C   VAL A 571     -33.705-118.178 -45.972  1.00 83.97           C
ATOM   2534  O   VAL A 571     -34.156-119.327 -45.985  1.00 83.97           O
ATOM   2535  CB  VAL A 571     -31.350-117.406 -46.613  1.00 83.97           C
ATOM   2536  CG1 VAL A 571     -31.153-118.505 -47.644  1.00 83.97           C
ATOM   2537  CG2 VAL A 571     -31.790-116.086 -47.243  1.00 83.97           C
ATOM   2538  N   GLU A 572     -34.434-117.113 -46.324  1.00 92.12           N
ATOM   2539  CA  GLU A 572     -35.880-117.135 -46.603  1.00 92.12           C
ATOM   2540  C   GLU A 572     -36.652-117.828 -45.480  1.00 92.12           C
ATOM   2541  O   GLU A 572     -37.717-118.412 -45.688  1.00 92.12           O
ATOM   2542  CB  GLU A 572     -36.227-117.742 -47.978  1.00 92.12           C
ATOM   2543  CG  GLU A 572     -36.143-119.264 -48.172  1.00 92.12           C
ATOM   2544  CD  GLU A 572     -34.851-119.709 -48.818  1.00 92.12           C
ATOM   2545  OE1 GLU A 572     -33.937-118.872 -48.929  1.00 92.12           O
ATOM   2546  OE2 GLU A 572     -34.746-120.893 -49.207  1.00 92.12           O
ATOM   2547  N   ASP A 573     -36.121-117.730 -44.263  1.00 87.75           N
ATOM   2548  CA  ASP A 573     -36.824-118.177 -43.073  1.00 87.75           C
ATOM   2549  C   ASP A 573     -36.774-117.162 -41.940  1.00 87.75           C
ATOM   2550  O   ASP A 573     -37.501-117.328 -40.956  1.00 87.75           O
ATOM   2551  CB  ASP A 573     -36.253-119.516 -42.584  1.00 87.75           C
ATOM   2552  CG  ASP A 573     -37.270-120.350 -41.832  1.00 87.75           C
ATOM   2553  OD1 ASP A 573     -37.538-120.043 -40.651  1.00 87.75           O
ATOM   2554  OD2 ASP A 573     -37.788-121.324 -42.417  1.00 87.75           O
ATOM   2555  N   ILE A 574     -35.954-116.118 -42.049  1.00 74.28           N
ATOM   2556  CA  ILE A 574     -35.816-115.094 -41.021  1.00 74.28           C
ATOM   2557  C   ILE A 574     -36.533-113.835 -41.485  1.00 74.28           C
ATOM   2558  O   ILE A 574     -36.547-113.520 -42.679  1.00 74.28           O
ATOM   2559  CB  ILE A 574     -34.335-114.804 -40.717  1.00 74.28           C
ATOM   2560  CG1 ILE A 574     -33.590-114.434 -41.997  1.00 74.28           C
ATOM   2561  CG2 ILE A 574     -33.686-116.008 -40.077  1.00 74.28           C
ATOM   2562  CD1 ILE A 574     -32.170-113.996 -41.760  1.00 74.28           C
ATOM   2563  N   THR A 575     -37.131-113.118 -40.534  1.00 62.45           N
ATOM   2564  CA  THR A 575     -37.900-111.923 -40.849  1.00 62.45           C
ATOM   2565  C   THR A 575     -37.004-110.696 -40.757  1.00 62.45           C
ATOM   2566  O   THR A 575     -36.499-110.395 -39.668  1.00 62.45           O
ATOM   2567  CB  THR A 575     -39.077-111.775 -39.903  1.00 62.45           C
ATOM   2568  OG1 THR A 575     -38.618-111.287 -38.639  1.00 62.45           O
ATOM   2569  CG2 THR A 575     -39.748-113.118 -39.692  1.00 62.45           C
ATOM   2570  N   PRO A 576     -36.771-109.978 -41.851  1.00 55.82           N
ATOM   2571  CA  PRO A 576     -35.902-108.798 -41.806  1.00 55.82           C
ATOM   2572  C   PRO A 576     -36.382-107.743 -40.819  1.00 55.82           C
ATOM   2573  O   PRO A 576     -35.545-107.038 -40.237  1.00 55.82           O
ATOM   2574  CB  PRO A 576     -35.928-108.274 -43.253  1.00 55.82           C
ATOM   2575  CG  PRO A 576     -36.906-109.145 -43.998  1.00 55.82           C
ATOM   2576  CD  PRO A 576     -37.040-110.409 -43.229  1.00 55.82           C
ATOM   2577  N   PRO A 577     -37.692-107.578 -40.587  1.00 51.11           N
ATOM   2578  CA  PRO A 577     -38.113-106.666 -39.510  1.00 51.11           C
ATOM   2579  C   PRO A 577     -37.621-107.064 -38.131  1.00 51.11           C
ATOM   2580  O   PRO A 577     -37.765-106.268 -37.197  1.00 51.11           O
ATOM   2581  CB  PRO A 577     -39.640-106.717 -39.582  1.00 51.11           C
ATOM   2582  CG  PRO A 577     -39.912-106.965 -40.991  1.00 51.11           C
ATOM   2583  CD  PRO A 577     -38.848-107.926 -41.434  1.00 51.11           C
ATOM   2584  N   ARG A 578     -37.060-108.258 -37.967  1.00 51.72           N
ATOM   2585  CA  ARG A 578     -36.491-108.658 -36.689  1.00 51.72           C
ATOM   2586  C   ARG A 578     -35.021-108.283 -36.569  1.00 51.72           C
ATOM   2587  O   ARG A 578     -34.570-107.885 -35.491  1.00 51.72           O
ATOM   2588  CB  ARG A 578     -36.658-110.164 -36.491  1.00 51.72           C
ATOM   2589  CG  ARG A 578     -36.004-110.689 -35.249  1.00 51.72           C
ATOM   2590  CD  ARG A 578     -36.914-110.547 -34.058  1.00 51.72           C
ATOM   2591  NE  ARG A 578     -36.462-111.338 -32.922  1.00 51.72           N
ATOM   2592  CZ  ARG A 578     -37.212-112.232 -32.290  1.00 51.72           C
ATOM   2593  NH1 ARG A 578     -36.713-112.909 -31.265  1.00 51.72           N
ATOM   2594  NH2 ARG A 578     -38.458-112.453 -32.685  1.00 51.72           N
ATOM   2595  N   LEU A 579     -34.263-108.398 -37.659  1.00 48.67           N
ATOM   2596  CA  LEU A 579     -32.847-108.051 -37.612  1.00 48.67           C
ATOM   2597  C   LEU A 579     -32.659-106.550 -37.451  1.00 48.67           C
ATOM   2598  O   LEU A 579     -31.848-106.102 -36.633  1.00 48.67           O
ATOM   2599  CB  LEU A 579     -32.145-108.553 -38.868  1.00 48.67           C
ATOM   2600  CG  LEU A 579     -31.924-110.060 -38.914  1.00 48.67           C
ATOM   2601  CD1 LEU A 579     -31.093-110.432 -40.122  1.00 48.67           C
ATOM   2602  CD2 LEU A 579     -31.245-110.514 -37.645  1.00 48.67           C
ATOM   2603  N   GLU A 580     -33.406-105.753 -38.220  1.00 48.87           N
ATOM   2604  CA  GLU A 580     -33.326-104.306 -38.070  1.00 48.87           C
ATOM   2605  C   GLU A 580     -33.705-103.873 -36.664  1.00 48.87           C
ATOM   2606  O   GLU A 580     -33.166-102.887 -36.150  1.00 48.87           O
ATOM   2607  CB  GLU A 580     -34.232-103.620 -39.087  1.00 48.87           C
ATOM   2608  CG  GLU A 580     -33.732-103.700 -40.510  1.00 48.87           C
ATOM   2609  CD  GLU A 580     -34.536-102.834 -41.449  1.00 48.87           C
ATOM   2610  OE1 GLU A 580     -34.517-103.096 -42.670  1.00 48.87           O
ATOM   2611  OE2 GLU A 580     -35.189-101.885 -40.967  1.00 48.87           O
ATOM   2612  N   ALA A 581     -34.630-104.590 -36.031  1.00 44.83           N
ATOM   2613  CA  ALA A 581     -34.980-104.278 -34.654  1.00 44.83           C
ATOM   2614  C   ALA A 581     -33.895-104.726 -33.687  1.00 44.83           C
ATOM   2615  O   ALA A 581     -33.883-104.296 -32.532  1.00 44.83           O
ATOM   2616  CB  ALA A 581     -36.314-104.924 -34.296  1.00 44.83           C
ATOM   2617  N   LEU A 582     -32.989-105.594 -34.132  1.00 41.81           N
ATOM   2618  CA  LEU A 582     -31.862-105.980 -33.290  1.00 41.81           C
ATOM   2619  C   LEU A 582     -30.640-105.110 -33.544  1.00 41.81           C
ATOM   2620  O   LEU A 582     -29.905-104.792 -32.604  1.00 41.81           O
ATOM   2621  CB  LEU A 582     -31.516-107.448 -33.515  1.00 41.81           C
ATOM   2622  CG  LEU A 582     -32.233-108.397 -32.565  1.00 41.81           C
ATOM   2623  CD1 LEU A 582     -31.815-109.828 -32.819  1.00 41.81           C
ATOM   2624  CD2 LEU A 582     -31.941-107.996 -31.136  1.00 41.81           C
ATOM   2625  N   LEU A 583     -30.409-104.726 -34.798  1.00 42.96           N
ATOM   2626  CA  LEU A 583     -29.348-103.773 -35.100  1.00 42.96           C
ATOM   2627  C   LEU A 583     -29.619-102.426 -34.446  1.00 42.96           C
ATOM   2628  O   LEU A 583     -28.727-101.824 -33.842  1.00 42.96           O
ATOM   2629  CB  LEU A 583     -29.211-103.610 -36.611  1.00 42.96           C
ATOM   2630  CG  LEU A 583     -28.283-102.478 -37.039  1.00 42.96           C
ATOM   2631  CD1 LEU A 583     -26.857-102.794 -36.674  1.00 42.96           C
ATOM   2632  CD2 LEU A 583     -28.420-102.202 -38.515  1.00 42.96           C
ATOM   2633  N   GLU A 584     -30.853-101.936 -34.564  1.00 44.87           N
ATOM   2634  CA  GLU A 584     -31.198-100.632 -34.005  1.00 44.87           C
ATOM   2635  C   GLU A 584     -30.984-100.605 -32.500  1.00 44.87           C
ATOM   2636  O   GLU A 584     -30.725 -99.544 -31.924  1.00 44.87           O
ATOM   2637  CB  GLU A 584     -32.645-100.293 -34.355  1.00 44.87           C
ATOM   2638  CG  GLU A 584     -33.072 -98.873 -34.028  1.00 44.87           C
ATOM   2639  CD  GLU A 584     -34.547 -98.638 -34.302  1.00 44.87           C
ATOM   2640  OE1 GLU A 584     -35.162 -99.467 -35.002  1.00 44.87           O
ATOM   2641  OE2 GLU A 584     -35.090 -97.614 -33.839  1.00 44.87           O
ATOM   2642  N   LEU A 585     -31.089-101.759 -31.843  1.00 40.70           N
ATOM   2643  CA  LEU A 585     -30.858-101.817 -30.406  1.00 40.70           C
ATOM   2644  C   LEU A 585     -29.391-102.016 -30.061  1.00 40.70           C
ATOM   2645  O   LEU A 585     -28.920-101.447 -29.073  1.00 40.70           O
ATOM   2646  CB  LEU A 585     -31.689-102.935 -29.784  1.00 40.70           C
ATOM   2647  CG  LEU A 585     -31.515-103.137 -28.280  1.00 40.70           C
ATOM   2648  CD1 LEU A 585     -31.794-101.848 -27.542  1.00 40.70           C
ATOM   2649  CD2 LEU A 585     -32.420-104.239 -27.780  1.00 40.70           C
ATOM   2650  N   ALA A 586     -28.659-102.806 -30.850  1.00 38.94           N
ATOM   2651  CA  ALA A 586     -27.268-103.092 -30.518  1.00 38.94           C
ATOM   2652  C   ALA A 586     -26.422-101.830 -30.541  1.00 38.94           C
ATOM   2653  O   ALA A 586     -25.402-101.750 -29.847  1.00 38.94           O
ATOM   2654  CB  ALA A 586     -26.699-104.132 -31.476  1.00 38.94           C
ATOM   2655  N   LEU A 587     -26.824-100.833 -31.326  1.00 39.06           N
ATOM   2656  CA  LEU A 587     -26.080 -99.582 -31.357  1.00 39.06           C
ATOM   2657  C   LEU A 587     -26.221 -98.823 -30.045  1.00 39.06           C
ATOM   2658  O   LEU A 587     -25.238 -98.619 -29.326  1.00 39.06           O
ATOM   2659  CB  LEU A 587     -26.558 -98.714 -32.517  1.00 39.06           C
ATOM   2660  CG  LEU A 587     -26.185 -99.176 -33.914  1.00 39.06           C
ATOM   2661  CD1 LEU A 587     -27.092 -98.529 -34.930  1.00 39.06           C
ATOM   2662  CD2 LEU A 587     -24.747 -98.824 -34.185  1.00 39.06           C
ATOM   2663  N   ARG A 588     -27.445 -98.420 -29.710  1.00 48.03           N
ATOM   2664  CA  ARG A 588     -27.642 -97.474 -28.619  1.00 48.03           C
ATOM   2665  C   ARG A 588     -27.231 -98.066 -27.280  1.00 48.03           C
ATOM   2666  O   ARG A 588     -26.915 -97.327 -26.344  1.00 48.03           O
ATOM   2667  CB  ARG A 588     -29.094 -97.019 -28.589  1.00 48.03           C
ATOM   2668  CG  ARG A 588     -29.438 -96.113 -29.744  1.00 48.03           C
ATOM   2669  CD  ARG A 588     -30.926 -96.022 -29.962  1.00 48.03           C
ATOM   2670  NE  ARG A 588     -31.244 -95.245 -31.155  1.00 48.03           N
ATOM   2671  CZ  ARG A 588     -31.122 -95.698 -32.397  1.00 48.03           C
ATOM   2672  NH1 ARG A 588     -30.696 -96.931 -32.619  1.00 48.03           N
ATOM   2673  NH2 ARG A 588     -31.437 -94.920 -33.421  1.00 48.03           N
ATOM   2674  N   MET A 589     -27.227 -99.392 -27.164  1.00 54.57           N
ATOM   2675  CA  MET A 589     -26.755-100.002 -25.930  1.00 54.57           C
ATOM   2676  C   MET A 589     -25.236 -99.966 -25.819  1.00 54.57           C
ATOM   2677  O   MET A 589     -24.710 -99.877 -24.705  1.00 54.57           O
ATOM   2678  CB  MET A 589     -27.259-101.441 -25.829  1.00 54.57           C
ATOM   2679  CG  MET A 589     -26.980-102.096 -24.493  1.00 54.57           C
ATOM   2680  SD  MET A 589     -28.365-101.950 -23.351  1.00 54.57           S
ATOM   2681  CE  MET A 589     -29.393-103.308 -23.896  1.00 54.57           C
ATOM   2682  N   SER A 590     -24.525-100.015 -26.941  1.00 49.22           N
ATOM   2683  CA  SER A 590     -23.070-100.054 -26.937  1.00 49.22           C
ATOM   2684  C   SER A 590     -22.517 -98.636 -26.847  1.00 49.22           C
ATOM   2685  O   SER A 590     -23.234 -97.680 -26.546  1.00 49.22           O
ATOM   2686  CB  SER A 590     -22.560-100.775 -28.178  1.00 49.22           C
ATOM   2687  OG  SER A 590     -22.403 -99.861 -29.245  1.00 49.22           O
ATOM   2688  N   THR A 591     -21.220 -98.483 -27.105  1.00 52.93           N
ATOM   2689  CA  THR A 591     -20.572 -97.180 -27.062  1.00 52.93           C
ATOM   2690  C   THR A 591     -20.657 -96.431 -28.381  1.00 52.93           C
ATOM   2691  O   THR A 591     -20.132 -95.319 -28.480  1.00 52.93           O
ATOM   2692  CB  THR A 591     -19.105 -97.321 -26.663  1.00 52.93           C
ATOM   2693  OG1 THR A 591     -18.592 -96.033 -26.307  1.00 52.93           O
ATOM   2694  CG2 THR A 591     -18.299 -97.849 -27.823  1.00 52.93           C
ATOM   2695  N   ALA A 592     -21.295 -97.007 -29.397  1.00 50.55           N
ATOM   2696  CA  ALA A 592     -21.490 -96.308 -30.657  1.00 50.55           C
ATOM   2697  C   ALA A 592     -22.631 -95.314 -30.598  1.00 50.55           C
ATOM   2698  O   ALA A 592     -23.010 -94.762 -31.633  1.00 50.55           O
ATOM   2699  CB  ALA A 592     -21.737 -97.310 -31.785  1.00 50.55           C
ATOM   2700  N   ASN A 593     -23.180 -95.074 -29.405  1.00 55.22           N
ATOM   2701  CA  ASN A 593     -24.306 -94.160 -29.269  1.00 55.22           C
ATOM   2702  C   ASN A 593     -23.916 -92.731 -29.614  1.00 55.22           C
ATOM   2703  O   ASN A 593     -24.737 -91.976 -30.145  1.00 55.22           O
ATOM   2704  CB  ASN A 593     -24.860 -94.230 -27.849  1.00 55.22           C
ATOM   2705  CG  ASN A 593     -26.145 -93.459 -27.692  1.00 55.22           C
ATOM   2706  OD1 ASN A 593     -26.875 -93.247 -28.657  1.00 55.22           O
ATOM   2707  ND2 ASN A 593     -26.435 -93.033 -26.470  1.00 55.22           N
ATOM   2708  N   THR A 594     -22.674 -92.342 -29.328  1.00 63.87           N
ATOM   2709  CA  THR A 594     -22.210 -90.981 -29.600  1.00 63.87           C
ATOM   2710  C   THR A 594     -21.760 -90.882 -31.056  1.00 63.87           C
ATOM   2711  O   THR A 594     -20.573 -90.855 -31.385  1.00 63.87           O
ATOM   2712  CB  THR A 594     -21.093 -90.597 -28.639  1.00 63.87           C
ATOM   2713  OG1 THR A 594     -19.854 -91.141 -29.111  1.00 63.87           O
ATOM   2714  CG2 THR A 594     -21.379 -91.138 -27.252  1.00 63.87           C
ATOM   2715  N   ASP A 595     -22.751 -90.830 -31.937  1.00 59.63           N
ATOM   2716  CA  ASP A 595     -22.512 -90.737 -33.369  1.00 59.63           C
ATOM   2717  C   ASP A 595     -23.673 -90.010 -34.029  1.00 59.63           C
ATOM   2718  O   ASP A 595     -24.829 -90.421 -33.881  1.00 59.63           O
ATOM   2719  CB  ASP A 595     -22.330 -92.124 -33.980  1.00 59.63           C
ATOM   2720  CG  ASP A 595     -21.854 -92.071 -35.415  1.00 59.63           C
ATOM   2721  OD1 ASP A 595     -22.573 -91.508 -36.264  1.00 59.63           O
ATOM   2722  OD2 ASP A 595     -20.755 -92.591 -35.696  1.00 59.63           O
ATOM   2723  N   PRO A 596     -23.413 -88.920 -34.748  1.00 55.55           N
ATOM   2724  CA  PRO A 596     -24.514 -88.200 -35.401  1.00 55.55           C
ATOM   2725  C   PRO A 596     -25.167 -88.972 -36.531  1.00 55.55           C
ATOM   2726  O   PRO A 596     -26.344 -88.734 -36.827  1.00 55.55           O
ATOM   2727  CB  PRO A 596     -23.837 -86.922 -35.917  1.00 55.55           C
ATOM   2728  CG  PRO A 596     -22.592 -86.788 -35.097  1.00 55.55           C
ATOM   2729  CD  PRO A 596     -22.142 -88.185 -34.828  1.00 55.55           C
ATOM   2730  N   PHE A 597     -24.451 -89.892 -37.168  1.00 50.48           N
ATOM   2731  CA  PHE A 597     -24.914 -90.521 -38.397  1.00 50.48           C
ATOM   2732  C   PHE A 597     -25.306 -91.980 -38.213  1.00 50.48           C
ATOM   2733  O   PHE A 597     -25.388 -92.713 -39.202  1.00 50.48           O
ATOM   2734  CB  PHE A 597     -23.839 -90.413 -39.478  1.00 50.48           C
ATOM   2735  CG  PHE A 597     -23.469 -89.004 -39.830  1.00 50.48           C
ATOM   2736  CD1 PHE A 597     -22.611 -88.273 -39.027  1.00 50.48           C
ATOM   2737  CD2 PHE A 597     -23.967 -88.411 -40.973  1.00 50.48           C
ATOM   2738  CE1 PHE A 597     -22.269 -86.981 -39.353  1.00 50.48           C
ATOM   2739  CE2 PHE A 597     -23.629 -87.119 -41.301  1.00 50.48           C
ATOM   2740  CZ  PHE A 597     -22.778 -86.405 -40.494  1.00 50.48           C
ATOM   2741  N   LYS A 598     -25.559 -92.420 -36.981  1.00 51.81           N
ATOM   2742  CA  LYS A 598     -25.819 -93.835 -36.752  1.00 51.81           C
ATOM   2743  C   LYS A 598     -27.144 -94.293 -37.342  1.00 51.81           C
ATOM   2744  O   LYS A 598     -27.379 -95.500 -37.437  1.00 51.81           O
ATOM   2745  CB  LYS A 598     -25.796 -94.141 -35.257  1.00 51.81           C
ATOM   2746  CG  LYS A 598     -26.909 -93.483 -34.480  1.00 51.81           C
ATOM   2747  CD  LYS A 598     -26.816 -93.830 -33.015  1.00 51.81           C
ATOM   2748  CE  LYS A 598     -27.855 -93.081 -32.213  1.00 51.81           C
ATOM   2749  NZ  LYS A 598     -27.673 -91.613 -32.336  1.00 51.81           N
ATOM   2750  N   ASP A 599     -28.008 -93.369 -37.746  1.00 60.82           N
ATOM   2751  CA  ASP A 599     -29.320 -93.727 -38.262  1.00 60.82           C
ATOM   2752  C   ASP A 599     -29.297 -94.102 -39.731  1.00 60.82           C
ATOM   2753  O   ASP A 599     -30.351 -94.088 -40.376  1.00 60.82           O
ATOM   2754  CB  ASP A 599     -30.305 -92.577 -38.039  1.00 60.82           C
ATOM   2755  CG  ASP A 599     -30.986 -92.648 -36.689  1.00 60.82           C
ATOM   2756  OD1 ASP A 599     -31.683 -93.650 -36.425  1.00 60.82           O
ATOM   2757  OD2 ASP A 599     -30.824 -91.701 -35.892  1.00 60.82           O
ATOM   2758  N   ASP A 600     -28.134 -94.440 -40.284  1.00 53.41           N
ATOM   2759  CA  ASP A 600     -28.013 -94.734 -41.705  1.00 53.41           C
ATOM   2760  C   ASP A 600     -27.525 -96.153 -41.969  1.00 53.41           C
ATOM   2761  O   ASP A 600     -26.953 -96.418 -43.028  1.00 53.41           O
ATOM   2762  CB  ASP A 600     -27.081 -93.723 -42.373  1.00 53.41           C
ATOM   2763  CG  ASP A 600     -27.816 -92.501 -42.884  1.00 53.41           C
ATOM   2764  OD1 ASP A 600     -28.729 -92.664 -43.716  1.00 53.41           O
ATOM   2765  OD2 ASP A 600     -27.484 -91.380 -42.449  1.00 53.41           O
ATOM   2766  N   LEU A 601     -27.733 -97.071 -41.032  1.00 44.19           N
ATOM   2767  CA  LEU A 601     -27.335 -98.460 -41.209  1.00 44.19           C
ATOM   2768  C   LEU A 601     -28.556 -99.306 -41.534  1.00 44.19           C
ATOM   2769  O   LEU A 601     -29.512 -99.353 -40.753  1.00 44.19           O
ATOM   2770  CB  LEU A 601     -26.643 -98.990 -39.959  1.00 44.19           C
ATOM   2771  CG  LEU A 601     -25.161 -98.659 -39.848  1.00 44.19           C
ATOM   2772  CD1 LEU A 601     -24.540 -99.496 -38.761  1.00 44.19           C
ATOM   2773  CD2 LEU A 601     -24.473 -98.911 -41.165  1.00 44.19           C
ATOM   2774  N   LYS A 602     -28.520 -99.980 -42.677  1.00 45.53           N
ATOM   2775  CA  LYS A 602     -29.610-100.843 -43.101  1.00 45.53           C
ATOM   2776  C   LYS A 602     -29.075-102.241 -43.369  1.00 45.53           C
ATOM   2777  O   LYS A 602     -27.950-102.410 -43.844  1.00 45.53           O
ATOM   2778  CB  LYS A 602     -30.302-100.303 -44.354  1.00 45.53           C
ATOM   2779  CG  LYS A 602     -30.660 -98.829 -44.283  1.00 45.53           C
ATOM   2780  CD  LYS A 602     -31.626 -98.555 -43.147  1.00 45.53           C
ATOM   2781  CE  LYS A 602     -32.020 -97.088 -43.096  1.00 45.53           C
ATOM   2782  NZ  LYS A 602     -32.950 -96.792 -41.971  1.00 45.53           N
ATOM   2783  N   ILE A 603     -29.889-103.235 -43.055  1.00 50.25           N
ATOM   2784  CA  ILE A 603     -29.535-104.623 -43.314  1.00 50.25           C
ATOM   2785  C   ILE A 603     -29.835-104.947 -44.769  1.00 50.25           C
ATOM   2786  O   ILE A 603     -30.868-104.539 -45.310  1.00 50.25           O
ATOM   2787  CB  ILE A 603     -30.298-105.557 -42.366  1.00 50.25           C
ATOM   2788  CG1 ILE A 603     -30.114-105.103 -40.923  1.00 50.25           C
ATOM   2789  CG2 ILE A 603     -29.815-106.978 -42.525  1.00 50.25           C
ATOM   2790  CD1 ILE A 603     -28.692-105.156 -40.463  1.00 50.25           C
ATOM   2791  N   ASP A 604     -28.933-105.687 -45.407  1.00 53.23           N
ATOM   2792  CA  ASP A 604     -29.082-106.047 -46.815  1.00 53.23           C
ATOM   2793  C   ASP A 604     -28.609-107.482 -46.988  1.00 53.23           C
ATOM   2794  O   ASP A 604     -27.406-107.732 -47.091  1.00 53.23           O
ATOM   2795  CB  ASP A 604     -28.287-105.099 -47.710  1.00 53.23           C
ATOM   2796  CG  ASP A 604     -28.987-104.812 -49.018  1.00 53.23           C
ATOM   2797  OD1 ASP A 604     -29.525-105.760 -49.627  1.00 53.23           O
ATOM   2798  OD2 ASP A 604     -28.999-103.639 -49.440  1.00 53.23           O
ATOM   2799  N   LEU A 605     -29.551-108.420 -47.032  1.00 51.22           N
ATOM   2800  CA  LEU A 605     -29.228-109.835 -47.165  1.00 51.22           C
ATOM   2801  C   LEU A 605     -28.898-110.126 -48.625  1.00 51.22           C
ATOM   2802  O   LEU A 605     -29.793-110.171 -49.475  1.00 51.22           O
ATOM   2803  CB  LEU A 605     -30.382-110.702 -46.671  1.00 51.22           C
ATOM   2804  CG  LEU A 605     -30.560-110.782 -45.155  1.00 51.22           C
ATOM   2805  CD1 LEU A 605     -31.423-109.646 -44.654  1.00 51.22           C
ATOM   2806  CD2 LEU A 605     -31.166-112.111 -44.766  1.00 51.22           C
ATOM   2807  N   MET A 606     -27.618-110.326 -48.912  1.00 62.53           N
ATOM   2808  CA  MET A 606     -27.184-110.536 -50.283  1.00 62.53           C
ATOM   2809  C   MET A 606     -27.598-111.925 -50.765  1.00 62.53           C
ATOM   2810  O   MET A 606     -27.744-112.845 -49.959  1.00 62.53           O
ATOM   2811  CB  MET A 606     -25.670-110.377 -50.391  1.00 62.53           C
ATOM   2812  CG  MET A 606     -25.141-109.095 -49.781  1.00 62.53           C
ATOM   2813  SD  MET A 606     -25.607-107.638 -50.727  1.00 62.53           S
ATOM   2814  CE  MET A 606     -25.220-108.176 -52.391  1.00 62.53           C
ATOM   2815  N   PRO A 607     -27.802-112.104 -52.073  1.00 74.58           N
ATOM   2816  CA  PRO A 607     -28.167-113.441 -52.565  1.00 74.58           C
ATOM   2817  C   PRO A 607     -27.017-114.429 -52.537  1.00 74.58           C
ATOM   2818  O   PRO A 607     -27.198-115.567 -52.088  1.00 74.58           O
ATOM   2819  CB  PRO A 607     -28.642-113.163 -53.996  1.00 74.58           C
ATOM   2820  CG  PRO A 607     -27.908-111.935 -54.396  1.00 74.58           C
ATOM   2821  CD  PRO A 607     -27.784-111.101 -53.152  1.00 74.58           C
ATOM   2822  N   HIS A 608     -25.839-114.032 -53.003  1.00 81.39           N
ATOM   2823  CA  HIS A 608     -24.720-114.950 -53.127  1.00 81.39           C
ATOM   2824  C   HIS A 608     -23.659-114.644 -52.081  1.00 81.39           C
ATOM   2825  O   HIS A 608     -23.357-113.481 -51.796  1.00 81.39           O
ATOM   2826  CB  HIS A 608     -24.108-114.863 -54.524  1.00 81.39           C
ATOM   2827  CG  HIS A 608     -25.110-114.968 -55.630  1.00 81.39           C
ATOM   2828  ND1 HIS A 608     -24.807-114.660 -56.938  1.00 81.39           N
ATOM   2829  CD2 HIS A 608     -26.410-115.351 -55.627  1.00 81.39           C
ATOM   2830  CE1 HIS A 608     -25.876-114.844 -57.692  1.00 81.39           C
ATOM   2831  NE2 HIS A 608     -26.862-115.264 -56.920  1.00 81.39           N
ATOM   2832  N   ASP A 609     -23.080-115.700 -51.520  1.00 68.86           N
ATOM   2833  CA  ASP A 609     -22.076-115.535 -50.482  1.00 68.86           C
ATOM   2834  C   ASP A 609     -20.766-115.042 -51.087  1.00 68.86           C
ATOM   2835  O   ASP A 609     -20.666-114.757 -52.285  1.00 68.86           O
ATOM   2836  CB  ASP A 609     -21.875-116.842 -49.721  1.00 68.86           C
ATOM   2837  CG  ASP A 609     -21.646-118.024 -50.638  1.00 68.86           C
ATOM   2838  OD1 ASP A 609     -20.962-117.863 -51.667  1.00 68.86           O
ATOM   2839  OD2 ASP A 609     -22.150-119.121 -50.325  1.00 68.86           O
ATOM   2840  N   LEU A 610     -19.738-114.941 -50.246  1.00 58.13           N
ATOM   2841  CA  LEU A 610     -18.421-114.496 -50.691  1.00 58.13           C
ATOM   2842  C   LEU A 610     -17.790-115.629 -51.494  1.00 58.13           C
ATOM   2843  O   LEU A 610     -17.073-116.487 -50.976  1.00 58.13           O
ATOM   2844  CB  LEU A 610     -17.563-114.091 -49.503  1.00 58.13           C
ATOM   2845  CG  LEU A 610     -16.531-113.009 -49.793  1.00 58.13           C
ATOM   2846  CD1 LEU A 610     -17.183-111.864 -50.533  1.00 58.13           C
ATOM   2847  CD2 LEU A 610     -15.921-112.528 -48.498  1.00 58.13           C
ATOM   2848  N   ILE A 611     -18.082-115.628 -52.792  1.00 51.32           N
ATOM   2849  CA  ILE A 611     -17.638-116.681 -53.694  1.00 51.32           C
ATOM   2850  C   ILE A 611     -16.117-116.769 -53.729  1.00 51.32           C
ATOM   2851  O   ILE A 611     -15.523-117.614 -53.059  1.00 51.32           O
ATOM   2852  CB  ILE A 611     -18.201-116.461 -55.110  1.00 51.32           C
ATOM   2853  N   SER A 639     -27.744-121.338 -45.996  1.00 71.12           N
ATOM   2854  CA  SER A 639     -27.075-120.047 -45.912  1.00 71.12           C
ATOM   2855  C   SER A 639     -27.352-119.371 -44.573  1.00 71.12           C
ATOM   2856  O   SER A 639     -26.823-119.778 -43.540  1.00 71.12           O
ATOM   2857  CB  SER A 639     -27.517-119.141 -47.062  1.00 71.12           C
ATOM   2858  OG  SER A 639     -27.320-119.773 -48.313  1.00 71.12           O
ATOM   2859  N   GLY A 640     -28.179-118.336 -44.602  1.00 71.85           N
ATOM   2860  CA  GLY A 640     -28.555-117.625 -43.385  1.00 71.85           C
ATOM   2861  C   GLY A 640     -27.530-116.678 -42.805  1.00 71.85           C
ATOM   2862  O   GLY A 640     -27.796-115.482 -42.671  1.00 71.85           O
ATOM   2863  N   LEU A 641     -26.354-117.187 -42.450  1.00 56.99           N
ATOM   2864  CA  LEU A 641     -25.326-116.367 -41.823  1.00 56.99           C
ATOM   2865  C   LEU A 641     -24.344-115.785 -42.832  1.00 56.99           C
ATOM   2866  O   LEU A 641     -23.922-114.635 -42.691  1.00 56.99           O
ATOM   2867  CB  LEU A 641     -24.566-117.186 -40.782  1.00 56.99           C
ATOM   2868  CG  LEU A 641     -23.298-116.525 -40.257  1.00 56.99           C
ATOM   2869  CD1 LEU A 641     -23.642-115.266 -39.496  1.00 56.99           C
ATOM   2870  CD2 LEU A 641     -22.542-117.494 -39.376  1.00 56.99           C
ATOM   2871  N   GLU A 642     -23.982-116.555 -43.849  1.00 63.69           N
ATOM   2872  CA  GLU A 642     -23.030-116.112 -44.857  1.00 63.69           C
ATOM   2873  C   GLU A 642     -23.660-115.216 -45.912  1.00 63.69           C
ATOM   2874  O   GLU A 642     -23.078-115.046 -46.988  1.00 63.69           O
ATOM   2875  CB  GLU A 642     -22.380-117.327 -45.523  1.00 63.69           C
ATOM   2876  CG  GLU A 642     -23.378-118.363 -45.994  1.00 63.69           C
ATOM   2877  CD  GLU A 642     -22.798-119.761 -46.005  1.00 63.69           C
ATOM   2878  OE1 GLU A 642     -21.686-119.944 -45.468  1.00 63.69           O
ATOM   2879  OE2 GLU A 642     -23.453-120.675 -46.545  1.00 63.69           O
ATOM   2880  N   ALA A 643     -24.828-114.648 -45.633  1.00 51.42           N
ATOM   2881  CA  ALA A 643     -25.508-113.726 -46.530  1.00 51.42           C
ATOM   2882  C   ALA A 643     -26.032-112.525 -45.759  1.00 51.42           C
ATOM   2883  O   ALA A 643     -27.175-112.098 -45.939  1.00 51.42           O
ATOM   2884  CB  ALA A 643     -26.639-114.422 -47.277  1.00 51.42           C
ATOM   2885  N   PHE A 644     -25.202-111.964 -44.883  1.00 46.05           N
ATOM   2886  CA  PHE A 644     -25.562-110.808 -44.075  1.00 46.05           C
ATOM   2887  C   PHE A 644     -24.512-109.722 -44.238  1.00 46.05           C
ATOM   2888  O   PHE A 644     -23.313-110.000 -44.142  1.00 46.05           O
ATOM   2889  CB  PHE A 644     -25.692-111.188 -42.604  1.00 46.05           C
ATOM   2890  CG  PHE A 644     -25.745-110.014 -41.683  1.00 46.05           C
ATOM   2891  CD1 PHE A 644     -26.866-109.215 -41.626  1.00 46.05           C
ATOM   2892  CD2 PHE A 644     -24.671-109.707 -40.875  1.00 46.05           C
ATOM   2893  CE1 PHE A 644     -26.915-108.135 -40.779  1.00 46.05           C
ATOM   2894  CE2 PHE A 644     -24.716-108.627 -40.024  1.00 46.05           C
ATOM   2895  CZ  PHE A 644     -25.840-107.838 -39.976  1.00 46.05           C
ATOM   2896  N   SER A 645     -24.960-108.489 -44.465  1.00 37.58           N
ATOM   2897  CA  SER A 645     -24.045-107.377 -44.670  1.00 37.58           C
ATOM   2898  C   SER A 645     -24.810-106.069 -44.541  1.00 37.58           C
ATOM   2899  O   SER A 645     -25.951-105.967 -44.995  1.00 37.58           O
ATOM   2900  CB  SER A 645     -23.380-107.458 -46.040  1.00 37.58           C
ATOM   2901  OG  SER A 645     -24.361-107.545 -47.053  1.00 37.58           O
ATOM   2902  N   PHE A 646     -24.174-105.076 -43.928  1.00 40.70           N
ATOM   2903  CA  PHE A 646     -24.803-103.779 -43.743  1.00 40.70           C
ATOM   2904  C   PHE A 646     -24.975-103.067 -45.080  1.00 40.70           C
ATOM   2905  O   PHE A 646     -24.372-103.426 -46.092  1.00 40.70           O
ATOM   2906  CB  PHE A 646     -23.974-102.905 -42.803  1.00 40.70           C
ATOM   2907  CG  PHE A 646     -23.816-103.471 -41.424  1.00 40.70           C
ATOM   2908  CD1 PHE A 646     -24.886-103.503 -40.558  1.00 40.70           C
ATOM   2909  CD2 PHE A 646     -22.601-103.961 -40.992  1.00 40.70           C
ATOM   2910  CE1 PHE A 646     -24.753-104.017 -39.293  1.00 40.70           C
ATOM   2911  CE2 PHE A 646     -22.464-104.473 -39.723  1.00 40.70           C
ATOM   2912  CZ  PHE A 646     -23.543-104.503 -38.875  1.00 40.70           C
ATOM   2913  N   ASP A 647     -25.818-102.042 -45.073  1.00 43.64           N
ATOM   2914  CA  ASP A 647     -25.995-101.168 -46.224  1.00 43.64           C
ATOM   2915  C   ASP A 647     -26.138 -99.741 -45.729  1.00 43.64           C
ATOM   2916  O   ASP A 647     -26.688 -99.500 -44.653  1.00 43.64           O
ATOM   2917  CB  ASP A 647     -27.212-101.570 -47.046  1.00 43.64           C
ATOM   2918  CG  ASP A 647     -27.388-100.719 -48.280  1.00 43.64           C
ATOM   2919  OD1 ASP A 647     -26.466 -99.944 -48.603  1.00 43.64           O
ATOM   2920  OD2 ASP A 647     -28.453-100.828 -48.925  1.00 43.64           O
ATOM   2921  N   TYR A 648     -25.658 -98.794 -46.524  1.00 44.43           N
ATOM   2922  CA  TYR A 648     -25.498 -97.423 -46.069  1.00 44.43           C
ATOM   2923  C   TYR A 648     -26.017 -96.488 -47.151  1.00 44.43           C
ATOM   2924  O   TYR A 648     -25.754 -96.704 -48.336  1.00 44.43           O
ATOM   2925  CB  TYR A 648     -24.024 -97.160 -45.768  1.00 44.43           C
ATOM   2926  CG  TYR A 648     -23.724 -95.975 -44.890  1.00 44.43           C
ATOM   2927  CD1 TYR A 648     -23.937 -96.035 -43.531  1.00 44.43           C
ATOM   2928  CD2 TYR A 648     -23.174 -94.819 -45.413  1.00 44.43           C
ATOM   2929  CE1 TYR A 648     -23.649 -94.976 -42.721  1.00 44.43           C
ATOM   2930  CE2 TYR A 648     -22.874 -93.749 -44.602  1.00 44.43           C
ATOM   2931  CZ  TYR A 648     -23.116 -93.834 -43.256  1.00 44.43           C
ATOM   2932  OH  TYR A 648     -22.827 -92.778 -42.428  1.00 44.43           O
ATOM   2933  N   ILE A 649     -26.752 -95.456 -46.746  1.00 50.24           N
ATOM   2934  CA  ILE A 649     -27.416 -94.549 -47.677  1.00 50.24           C
ATOM   2935  C   ILE A 649     -26.992 -93.116 -47.394  1.00 50.24           C
ATOM   2936  O   ILE A 649     -26.978 -92.677 -46.238  1.00 50.24           O
ATOM   2937  CB  ILE A 649     -28.944 -94.693 -47.593  1.00 50.24           C
ATOM   2938  CG1 ILE A 649     -29.414 -94.605 -46.143  1.00 50.24           C
ATOM   2939  CG2 ILE A 649     -29.376 -96.006 -48.219  1.00 50.24           C
ATOM   2940  CD1 ILE A 649     -30.908 -94.514 -46.003  1.00 50.24           C
ATOM   2941  N   VAL A 650     -26.667 -92.377 -48.456  1.00 43.40           N
ATOM   2942  CA  VAL A 650     -26.188 -91.007 -48.335  1.00 43.40           C
ATOM   2943  C   VAL A 650     -26.940 -90.109 -49.309  1.00 43.40           C
ATOM   2944  O   VAL A 650     -27.531 -90.565 -50.290  1.00 43.40           O
ATOM   2945  CB  VAL A 650     -24.669 -90.907 -48.575  1.00 43.40           C
ATOM   2946  CG1 VAL A 650     -23.895 -91.419 -47.356  1.00 43.40           C
ATOM   2947  CG2 VAL A 650     -24.298 -91.683 -49.805  1.00 43.40           C
ATOM   2948  N   LYS A 651     -26.897 -88.810 -49.032  1.00 48.85           N
ATOM   2949  CA  LYS A 651     -27.651 -87.834 -49.805  1.00 48.85           C
ATOM   2950  C   LYS A 651     -26.931 -87.539 -51.117  1.00 48.85           C
ATOM   2951  O   LYS A 651     -25.955 -88.199 -51.476  1.00 48.85           O
ATOM   2952  CB  LYS A 651     -27.872 -86.572 -48.981  1.00 48.85           C
ATOM   2953  CG  LYS A 651     -28.580 -86.829 -47.668  1.00 48.85           C
ATOM   2954  CD  LYS A 651     -29.832 -87.663 -47.861  1.00 48.85           C
ATOM   2955  CE  LYS A 651     -30.458 -88.022 -46.528  1.00 48.85           C
ATOM   2956  NZ  LYS A 651     -31.619 -88.939 -46.702  1.00 48.85           N
ATOM   2957  N   TRP A 652     -27.411 -86.521 -51.853  1.00 52.61           N
ATOM   2958  CA  TRP A 652     -26.826 -86.221 -53.162  1.00 52.61           C
ATOM   2959  C   TRP A 652     -25.382 -85.744 -53.069  1.00 52.61           C
ATOM   2960  O   TRP A 652     -24.507 -86.360 -53.705  1.00 52.61           O
ATOM   2961  CB  TRP A 652     -27.697 -85.208 -53.911  1.00 52.61           C
ATOM   2962  CG  TRP A 652     -26.954 -84.497 -55.023  1.00 52.61           C
ATOM   2963  CD1 TRP A 652     -26.164 -83.393 -54.905  1.00 52.61           C
ATOM   2964  CD2 TRP A 652     -26.939 -84.848 -56.409  1.00 52.61           C
ATOM   2965  NE1 TRP A 652     -25.654 -83.039 -56.126  1.00 52.61           N
ATOM   2966  CE2 TRP A 652     -26.119 -83.914 -57.069  1.00 52.61           C
ATOM   2967  CE3 TRP A 652     -27.543 -85.860 -57.160  1.00 52.61           C
ATOM   2968  CZ2 TRP A 652     -25.884 -83.963 -58.442  1.00 52.61           C
ATOM   2969  CZ3 TRP A 652     -27.312 -85.906 -58.527  1.00 52.61           C
ATOM   2970  CH2 TRP A 652     -26.488 -84.964 -59.151  1.00 52.61           C
ATOM   2971  N   PRO A 653     -25.055 -84.672 -52.340  1.00 44.98           N
ATOM   2972  CA  PRO A 653     -23.721 -84.071 -52.508  1.00 44.98           C
ATOM   2973  C   PRO A 653     -22.595 -84.992 -52.092  1.00 44.98           C
ATOM   2974  O   PRO A 653     -21.526 -84.974 -52.715  1.00 44.98           O
ATOM   2975  CB  PRO A 653     -23.779 -82.824 -51.617  1.00 44.98           C
ATOM   2976  CG  PRO A 653     -25.219 -82.665 -51.235  1.00 44.98           C
ATOM   2977  CD  PRO A 653     -25.792 -84.029 -51.241  1.00 44.98           C
ATOM   2978  N   LEU A 654     -22.805 -85.802 -51.060  1.00 36.17           N
ATOM   2979  CA  LEU A 654     -21.801 -86.760 -50.636  1.00 36.17           C
ATOM   2980  C   LEU A 654     -21.851 -88.046 -51.442  1.00 36.17           C
ATOM   2981  O   LEU A 654     -20.970 -88.892 -51.282  1.00 36.17           O
ATOM   2982  CB  LEU A 654     -21.978 -87.073 -49.154  1.00 36.17           C
ATOM   2983  CG  LEU A 654     -21.837 -85.865 -48.235  1.00 36.17           C
ATOM   2984  CD1 LEU A 654     -22.162 -86.242 -46.808  1.00 36.17           C
ATOM   2985  CD2 LEU A 654     -20.431 -85.326 -48.338  1.00 36.17           C
ATOM   2986  N   SER A 655     -22.856 -88.214 -52.300  1.00 33.80           N
ATOM   2987  CA  SER A 655     -22.952 -89.438 -53.083  1.00 33.80           C
ATOM   2988  C   SER A 655     -21.939 -89.495 -54.211  1.00 33.80           C
ATOM   2989  O   SER A 655     -21.566 -90.596 -54.625  1.00 33.80           O
ATOM   2990  CB  SER A 655     -24.353 -89.595 -53.664  1.00 33.80           C
ATOM   2991  OG  SER A 655     -24.335 -90.456 -54.787  1.00 33.80           O
ATOM   2992  N   LEU A 656     -21.488 -88.347 -54.717  1.00 33.93           N
ATOM   2993  CA  LEU A 656     -20.518 -88.357 -55.805  1.00 33.93           C
ATOM   2994  C   LEU A 656     -19.216 -89.020 -55.381  1.00 33.93           C
ATOM   2995  O   LEU A 656     -18.478 -89.542 -56.222  1.00 33.93           O
ATOM   2996  CB  LEU A 656     -20.259 -86.933 -56.292  1.00 33.93           C
ATOM   2997  CG  LEU A 656     -21.126 -86.440 -57.454  1.00 33.93           C
ATOM   2998  CD1 LEU A 656     -22.538 -86.123 -56.999  1.00 33.93           C
ATOM   2999  CD2 LEU A 656     -20.490 -85.230 -58.116  1.00 33.93           C
ATOM   3000  N   ILE A 657     -18.918 -89.014 -54.084  1.00 32.65           N
ATOM   3001  CA  ILE A 657     -17.676 -89.609 -53.597  1.00 32.65           C
ATOM   3002  C   ILE A 657     -17.874 -91.087 -53.288  1.00 32.65           C
ATOM   3003  O   ILE A 657     -17.143 -91.947 -53.794  1.00 32.65           O
ATOM   3004  CB  ILE A 657     -17.161 -88.846 -52.366  1.00 32.65           C
ATOM   3005  CG1 ILE A 657     -17.056 -87.355 -52.673  1.00 32.65           C
ATOM   3006  CG2 ILE A 657     -15.823 -89.384 -51.946  1.00 32.65           C
ATOM   3007  CD1 ILE A 657     -16.285 -87.050 -53.926  1.00 32.65           C
ATOM   3008  N   ILE A 658     -18.853 -91.401 -52.448  1.00 33.58           N
ATOM   3009  CA  ILE A 658     -19.153 -92.773 -52.053  1.00 33.58           C
ATOM   3010  C   ILE A 658     -20.437 -93.201 -52.753  1.00 33.58           C
ATOM   3011  O   ILE A 658     -21.545 -92.914 -52.285  1.00 33.58           O
ATOM   3012  CB  ILE A 658     -19.257 -92.906 -50.528  1.00 33.58           C
ATOM   3013  CG1 ILE A 658     -20.015 -91.729 -49.925  1.00 33.58           C
ATOM   3014  CG2 ILE A 658     -17.884 -92.972 -49.906  1.00 33.58           C
ATOM   3015  CD1 ILE A 658     -20.221 -91.856 -48.443  1.00 33.58           C
ATOM   3016  N   ASN A 659     -20.296 -93.906 -53.870  1.00 35.31           N
ATOM   3017  CA  ASN A 659     -21.421 -94.318 -54.692  1.00 35.31           C
ATOM   3018  C   ASN A 659     -21.545 -95.832 -54.655  1.00 35.31           C
ATOM   3019  O   ASN A 659     -20.757 -96.522 -54.006  1.00 35.31           O
ATOM   3020  CB  ASN A 659     -21.262 -93.835 -56.137  1.00 35.31           C
ATOM   3021  CG  ASN A 659     -19.902 -94.165 -56.713  1.00 35.31           C
ATOM   3022  OD1 ASN A 659     -19.196 -95.035 -56.209  1.00 35.31           O
ATOM   3023  ND2 ASN A 659     -19.523 -93.465 -57.774  1.00 35.31           N
ATOM   3024  N   ARG A 660     -22.539 -96.349 -55.377  1.00 38.42           N
ATOM   3025  CA  ARG A 660     -22.764 -97.789 -55.386  1.00 38.42           C
ATOM   3026  C   ARG A 660     -21.584 -98.542 -55.979  1.00 38.42           C
ATOM   3027  O   ARG A 660     -21.383 -99.721 -55.671  1.00 38.42           O
ATOM   3028  CB  ARG A 660     -24.038 -98.124 -56.156  1.00 38.42           C
ATOM   3029  CG  ARG A 660     -25.295 -97.631 -55.481  1.00 38.42           C
ATOM   3030  CD  ARG A 660     -25.395 -98.150 -54.061  1.00 38.42           C
ATOM   3031  NE  ARG A 660     -25.324 -99.603 -54.005  1.00 38.42           N
ATOM   3032  CZ  ARG A 660     -25.644-100.320 -52.934  1.00 38.42           C
ATOM   3033  NH1 ARG A 660     -25.552-101.642 -52.969  1.00 38.42           N
ATOM   3034  NH2 ARG A 660     -26.059 -99.713 -51.834  1.00 38.42           N
ATOM   3035  N   LYS A 661     -20.793 -97.890 -56.829  1.00 43.38           N
ATOM   3036  CA  LYS A 661     -19.624 -98.562 -57.377  1.00 43.38           C
ATOM   3037  C   LYS A 661     -18.543 -98.722 -56.321  1.00 43.38           C
ATOM   3038  O   LYS A 661     -17.819 -99.722 -56.311  1.00 43.38           O
ATOM   3039  CB  LYS A 661     -19.088 -97.794 -58.583  1.00 43.38           C
ATOM   3040  CG  LYS A 661     -17.912 -98.468 -59.266  1.00 43.38           C
ATOM   3041  CD  LYS A 661     -17.496 -97.718 -60.520  1.00 43.38           C
ATOM   3042  CE  LYS A 661     -17.160 -96.272 -60.212  1.00 43.38           C
ATOM   3043  NZ  LYS A 661     -16.044 -96.160 -59.231  1.00 43.38           N
ATOM   3044  N   ALA A 662     -18.422 -97.751 -55.417  1.00 37.29           N
ATOM   3045  CA  ALA A 662     -17.403 -97.764 -54.378  1.00 37.29           C
ATOM   3046  C   ALA A 662     -17.988 -98.010 -52.994  1.00 37.29           C
ATOM   3047  O   ALA A 662     -17.387 -97.611 -51.995  1.00 37.29           O
ATOM   3048  CB  ALA A 662     -16.610 -96.459 -54.387  1.00 37.29           C
ATOM   3049  N   LEU A 663     -19.160 -98.632 -52.917  1.00 34.91           N
ATOM   3050  CA  LEU A 663     -19.714 -99.066 -51.645  1.00 34.91           C
ATOM   3051  C   LEU A 663     -19.850-100.573 -51.539  1.00 34.91           C
ATOM   3052  O   LEU A 663     -19.707-101.111 -50.444  1.00 34.91           O
ATOM   3053  CB  LEU A 663     -21.085 -98.431 -51.403  1.00 34.91           C
ATOM   3054  CG  LEU A 663     -21.592 -98.532 -49.969  1.00 34.91           C
ATOM   3055  CD1 LEU A 663     -20.655 -97.788 -49.055  1.00 34.91           C
ATOM   3056  CD2 LEU A 663     -22.984 -97.966 -49.859  1.00 34.91           C
ATOM   3057  N   THR A 664     -20.123-101.263 -52.647  1.00 41.30           N
ATOM   3058  CA  THR A 664     -20.042-102.716 -52.624  1.00 41.30           C
ATOM   3059  C   THR A 664     -18.635-103.186 -52.301  1.00 41.30           C
ATOM   3060  O   THR A 664     -18.469-104.270 -51.732  1.00 41.30           O
ATOM   3061  CB  THR A 664     -20.479-103.310 -53.960  1.00 41.30           C
ATOM   3062  OG1 THR A 664     -19.427-103.147 -54.918  1.00 41.30           O
ATOM   3063  CG2 THR A 664     -21.727-102.625 -54.463  1.00 41.30           C
ATOM   3064  N   ARG A 665     -17.618-102.397 -52.647  1.00 42.31           N
ATOM   3065  CA  ARG A 665     -16.261-102.740 -52.244  1.00 42.31           C
ATOM   3066  C   ARG A 665     -16.107-102.653 -50.733  1.00 42.31           C
ATOM   3067  O   ARG A 665     -15.471-103.515 -50.120  1.00 42.31           O
ATOM   3068  CB  ARG A 665     -15.265-101.830 -52.949  1.00 42.31           C
ATOM   3069  CG  ARG A 665     -15.210-102.041 -54.449  1.00 42.31           C
ATOM   3070  CD  ARG A 665     -14.536-100.879 -55.134  1.00 42.31           C
ATOM   3071  NE  ARG A 665     -13.637-101.321 -56.189  1.00 42.31           N
ATOM   3072  CZ  ARG A 665     -12.877-100.502 -56.903  1.00 42.31           C
ATOM   3073  NH1 ARG A 665     -12.911 -99.198 -56.672  1.00 42.31           N
ATOM   3074  NH2 ARG A 665     -12.081-100.984 -57.846  1.00 42.31           N
ATOM   3075  N   TYR A 666     -16.688-101.625 -50.114  1.00 40.90           N
ATOM   3076  CA  TYR A 666     -16.776-101.609 -48.659  1.00 40.90           C
ATOM   3077  C   TYR A 666     -17.571-102.798 -48.150  1.00 40.90           C
ATOM   3078  O   TYR A 666     -17.377-103.238 -47.013  1.00 40.90           O
ATOM   3079  CB  TYR A 666     -17.431-100.321 -48.179  1.00 40.90           C
ATOM   3080  CG  TYR A 666     -16.508 -99.145 -48.027  1.00 40.90           C
ATOM   3081  CD1 TYR A 666     -15.837 -98.916 -46.843  1.00 40.90           C
ATOM   3082  CD2 TYR A 666     -16.336 -98.244 -49.058  1.00 40.90           C
ATOM   3083  CE1 TYR A 666     -15.006 -97.836 -46.697  1.00 40.90           C
ATOM   3084  CE2 TYR A 666     -15.510 -97.160 -48.922  1.00 40.90           C
ATOM   3085  CZ  TYR A 666     -14.847 -96.961 -47.741  1.00 40.90           C
ATOM   3086  OH  TYR A 666     -14.021 -95.875 -47.613  1.00 40.90           O
ATOM   3087  N   GLN A 667     -18.479-103.316 -48.965  1.00 41.46           N
ATOM   3088  CA  GLN A 667     -19.322-104.436 -48.583  1.00 41.46           C
ATOM   3089  C   GLN A 667     -18.716-105.775 -48.977  1.00 41.46           C
ATOM   3090  O   GLN A 667     -19.220-106.817 -48.550  1.00 41.46           O
ATOM   3091  CB  GLN A 667     -20.706-104.263 -49.214  1.00 41.46           C
ATOM   3092  CG  GLN A 667     -21.788-105.152 -48.663  1.00 41.46           C
ATOM   3093  CD  GLN A 667     -23.153-104.761 -49.177  1.00 41.46           C
ATOM   3094  OE1 GLN A 667     -23.290-103.804 -49.932  1.00 41.46           O
ATOM   3095  NE2 GLN A 667     -24.172-105.505 -48.773  1.00 41.46           N
ATOM   3096  N   MET A 668     -17.650-105.771 -49.771  1.00 53.16           N
ATOM   3097  CA  MET A 668     -16.917-106.995 -50.051  1.00 53.16           C
ATOM   3098  C   MET A 668     -15.867-107.280 -48.992  1.00 53.16           C
ATOM   3099  O   MET A 668     -15.719-108.428 -48.566  1.00 53.16           O
ATOM   3100  CB  MET A 668     -16.254-106.922 -51.426  1.00 53.16           C
ATOM   3101  CG  MET A 668     -17.085-107.516 -52.546  1.00 53.16           C
ATOM   3102  SD  MET A 668     -16.556-106.970 -54.180  1.00 53.16           S
ATOM   3103  CE  MET A 668     -14.834-107.449 -54.160  1.00 53.16           C
ATOM   3104  N   LEU A 669     -15.137-106.260 -48.552  1.00 36.40           N
ATOM   3105  CA  LEU A 669     -14.116-106.427 -47.529  1.00 36.40           C
ATOM   3106  C   LEU A 669     -14.672-106.296 -46.117  1.00 36.40           C
ATOM   3107  O   LEU A 669     -13.896-106.197 -45.165  1.00 36.40           O
ATOM   3108  CB  LEU A 669     -12.970-105.434 -47.743  1.00 36.40           C
ATOM   3109  CG  LEU A 669     -13.230-103.930 -47.681  1.00 36.40           C
ATOM   3110  CD1 LEU A 669     -12.950-103.392 -46.294  1.00 36.40           C
ATOM   3111  CD2 LEU A 669     -12.386-103.204 -48.711  1.00 36.40           C
ATOM   3112  N   PHE A 670     -15.992-106.275 -45.965  1.00 45.77           N
ATOM   3113  CA  PHE A 670     -16.590-106.421 -44.648  1.00 45.77           C
ATOM   3114  C   PHE A 670     -16.939-107.876 -44.370  1.00 45.77           C
ATOM   3115  O   PHE A 670     -16.560-108.419 -43.329  1.00 45.77           O
ATOM   3116  CB  PHE A 670     -17.843-105.553 -44.527  1.00 45.77           C
ATOM   3117  CG  PHE A 670     -18.753-105.953 -43.401  1.00 45.77           C
ATOM   3118  CD1 PHE A 670     -18.547-105.470 -42.128  1.00 45.77           C
ATOM   3119  CD2 PHE A 670     -19.823-106.795 -43.619  1.00 45.77           C
ATOM   3120  CE1 PHE A 670     -19.380-105.825 -41.100  1.00 45.77           C
ATOM   3121  CE2 PHE A 670     -20.650-107.151 -42.590  1.00 45.77           C
ATOM   3122  CZ  PHE A 670     -20.429-106.667 -41.331  1.00 45.77           C
ATOM   3123  N   ARG A 671     -17.660-108.516 -45.293  1.00 40.97           N
ATOM   3124  CA  ARG A 671     -18.016-109.916 -45.109  1.00 40.97           C
ATOM   3125  C   ARG A 671     -16.780-110.786 -44.948  1.00 40.97           C
ATOM   3126  O   ARG A 671     -16.802-111.757 -44.185  1.00 40.97           O
ATOM   3127  CB  ARG A 671     -18.865-110.396 -46.285  1.00 40.97           C
ATOM   3128  CG  ARG A 671     -19.986-109.445 -46.639  1.00 40.97           C
ATOM   3129  CD  ARG A 671     -20.640-109.813 -47.949  1.00 40.97           C
ATOM   3130  NE  ARG A 671     -21.309-111.104 -47.880  1.00 40.97           N
ATOM   3131  CZ  ARG A 671     -22.112-111.575 -48.826  1.00 40.97           C
ATOM   3132  NH1 ARG A 671     -22.679-112.759 -48.684  1.00 40.97           N
ATOM   3133  NH2 ARG A 671     -22.349-110.855 -49.911  1.00 40.97           N
ATOM   3134  N   HIS A 672     -15.688-110.444 -45.631  1.00 46.62           N
ATOM   3135  CA  HIS A 672     -14.446-111.177 -45.442  1.00 46.62           C
ATOM   3136  C   HIS A 672     -13.872-110.972 -44.050  1.00 46.62           C
ATOM   3137  O   HIS A 672     -13.027-111.761 -43.617  1.00 46.62           O
ATOM   3138  CB  HIS A 672     -13.419-110.767 -46.493  1.00 46.62           C
ATOM   3139  CG  HIS A 672     -12.195-111.627 -46.503  1.00 46.62           C
ATOM   3140  ND1 HIS A 672     -11.192-111.500 -45.567  1.00 46.62           N
ATOM   3141  CD2 HIS A 672     -11.820-112.633 -47.325  1.00 46.62           C
ATOM   3142  CE1 HIS A 672     -10.246-112.387 -45.819  1.00 46.62           C
ATOM   3143  NE2 HIS A 672     -10.604-113.088 -46.880  1.00 46.62           N
ATOM   3144  N   MET A 673     -14.296-109.928 -43.347  1.00 48.32           N
ATOM   3145  CA  MET A 673     -13.871-109.714 -41.975  1.00 48.32           C
ATOM   3146  C   MET A 673     -14.954-110.038 -40.961  1.00 48.32           C
ATOM   3147  O   MET A 673     -14.672-110.049 -39.760  1.00 48.32           O
ATOM   3148  CB  MET A 673     -13.405-108.272 -41.782  1.00 48.32           C
ATOM   3149  CG  MET A 673     -12.184-107.940 -42.604  1.00 48.32           C
ATOM   3150  SD  MET A 673     -11.319-106.511 -41.954  1.00 48.32           S
ATOM   3151  CE  MET A 673     -12.710-105.456 -41.579  1.00 48.32           C
ATOM   3152  N   PHE A 674     -16.183-110.274 -41.408  1.00 46.64           N
ATOM   3153  CA  PHE A 674     -17.192-110.848 -40.535  1.00 46.64           C
ATOM   3154  C   PHE A 674     -17.091-112.360 -40.485  1.00 46.64           C
ATOM   3155  O   PHE A 674     -17.526-112.969 -39.505  1.00 46.64           O
ATOM   3156  CB  PHE A 674     -18.587-110.441 -41.002  1.00 46.64           C
ATOM   3157  CG  PHE A 674     -19.675-110.761 -40.025  1.00 46.64           C
ATOM   3158  CD1 PHE A 674     -19.979-109.882 -39.004  1.00 46.64           C
ATOM   3159  CD2 PHE A 674     -20.404-111.927 -40.139  1.00 46.64           C
ATOM   3160  CE1 PHE A 674     -20.984-110.164 -38.109  1.00 46.64           C
ATOM   3161  CE2 PHE A 674     -21.408-112.214 -39.247  1.00 46.64           C
ATOM   3162  CZ  PHE A 674     -21.699-111.331 -38.229  1.00 46.64           C
ATOM   3163  N   TYR A 675     -16.523-112.973 -41.523  1.00 58.22           N
ATOM   3164  CA  TYR A 675     -16.367-114.420 -41.541  1.00 58.22           C
ATOM   3165  C   TYR A 675     -15.254-114.860 -40.601  1.00 58.22           C
ATOM   3166  O   TYR A 675     -15.438-115.770 -39.786  1.00 58.22           O
ATOM   3167  CB  TYR A 675     -16.094-114.891 -42.966  1.00 58.22           C
ATOM   3168  CG  TYR A 675     -16.367-116.354 -43.186  1.00 58.22           C
ATOM   3169  CD1 TYR A 675     -17.600-116.902 -42.868  1.00 58.22           C
ATOM   3170  CD2 TYR A 675     -15.400-117.183 -43.731  1.00 58.22           C
ATOM   3171  CE1 TYR A 675     -17.856-118.241 -43.070  1.00 58.22           C
ATOM   3172  CE2 TYR A 675     -15.648-118.523 -43.941  1.00 58.22           C
ATOM   3173  CZ  TYR A 675     -16.878-119.046 -43.609  1.00 58.22           C
ATOM   3174  OH  TYR A 675     -17.130-120.381 -43.815  1.00 58.22           O
ATOM   3175  N   CYS A 676     -14.085-114.226 -40.698  1.00 53.34           N
ATOM   3176  CA  CYS A 676     -13.018-114.515 -39.750  1.00 53.34           C
ATOM   3177  C   CYS A 676     -13.383-114.099 -38.334  1.00 53.34           C
ATOM   3178  O   CYS A 676     -12.913-114.722 -37.381  1.00 53.34           O
ATOM   3179  CB  CYS A 676     -11.725-113.821 -40.174  1.00 53.34           C
ATOM   3180  SG  CYS A 676     -11.351-113.947 -41.931  1.00 53.34           S
ATOM   3181  N   LYS A 677     -14.207-113.064 -38.173  1.00 50.69           N
ATOM   3182  CA  LYS A 677     -14.627-112.662 -36.838  1.00 50.69           C
ATOM   3183  C   LYS A 677     -15.661-113.614 -36.263  1.00 50.69           C
ATOM   3184  O   LYS A 677     -15.784-113.723 -35.040  1.00 50.69           O
ATOM   3185  CB  LYS A 677     -15.185-111.242 -36.864  1.00 50.69           C
ATOM   3186  CG  LYS A 677     -15.334-110.597 -35.500  1.00 50.69           C
ATOM   3187  CD  LYS A 677     -13.988-110.398 -34.837  1.00 50.69           C
ATOM   3188  CE  LYS A 677     -14.136-109.748 -33.473  1.00 50.69           C
ATOM   3189  NZ  LYS A 677     -14.646-108.357 -33.589  1.00 50.69           N
ATOM   3190  N   HIS A 678     -16.407-114.307 -37.120  1.00 55.96           N
ATOM   3191  CA  HIS A 678     -17.431-115.218 -36.623  1.00 55.96           C
ATOM   3192  C   HIS A 678     -16.828-116.538 -36.173  1.00 55.96           C
ATOM   3193  O   HIS A 678     -17.210-117.074 -35.127  1.00 55.96           O
ATOM   3194  CB  HIS A 678     -18.488-115.454 -37.697  1.00 55.96           C
ATOM   3195  CG  HIS A 678     -19.197-116.762 -37.562  1.00 55.96           C
ATOM   3196  ND1 HIS A 678     -18.957-117.827 -38.402  1.00 55.96           N
ATOM   3197  CD2 HIS A 678     -20.128-117.185 -36.677  1.00 55.96           C
ATOM   3198  CE1 HIS A 678     -19.716-118.846 -38.045  1.00 55.96           C
ATOM   3199  NE2 HIS A 678     -20.437-118.481 -37.001  1.00 55.96           N
ATOM   3200  N   VAL A 679     -15.887-117.080 -36.946  1.00 54.80           N
ATOM   3201  CA  VAL A 679     -15.329-118.389 -36.623  1.00 54.80           C
ATOM   3202  C   VAL A 679     -14.510-118.322 -35.342  1.00 54.80           C
ATOM   3203  O   VAL A 679     -14.620-119.192 -34.473  1.00 54.80           O
ATOM   3204  CB  VAL A 679     -14.512-118.941 -37.807  1.00 54.80           C
ATOM   3205  CG1 VAL A 679     -15.360-118.972 -39.056  1.00 54.80           C
ATOM   3206  CG2 VAL A 679     -13.293-118.096 -38.062  1.00 54.80           C
ATOM   3207  N   GLU A 680     -13.698-117.283 -35.189  1.00 56.23           N
ATOM   3208  CA  GLU A 680     -12.893-117.268 -33.979  1.00 56.23           C
ATOM   3209  C   GLU A 680     -13.659-116.774 -32.795  1.00 56.23           C
ATOM   3210  O   GLU A 680     -13.108-116.718 -31.695  1.00 56.23           O
ATOM   3211  CB  GLU A 680     -11.637-116.423 -34.181  1.00 56.23           C
ATOM   3212  CG  GLU A 680     -11.857-114.933 -34.140  1.00 56.23           C
ATOM   3213  CD  GLU A 680     -11.555-114.360 -32.775  1.00 56.23           C
ATOM   3214  OE1 GLU A 680     -10.864-115.042 -31.995  1.00 56.23           O
ATOM   3215  OE2 GLU A 680     -11.998-113.231 -32.484  1.00 56.23           O
ATOM   3216  N   ARG A 681     -14.926-116.405 -32.986  1.00 63.15           N
ATOM   3217  CA  ARG A 681     -15.782-116.100 -31.848  1.00 63.15           C
ATOM   3218  C   ARG A 681     -16.364-117.370 -31.249  1.00 63.15           C
ATOM   3219  O   ARG A 681     -16.641-117.424 -30.047  1.00 63.15           O
ATOM   3220  CB  ARG A 681     -16.900-115.146 -32.265  1.00 63.15           C
ATOM   3221  CG  ARG A 681     -17.654-114.533 -31.099  1.00 63.15           C
ATOM   3222  CD  ARG A 681     -18.890-113.792 -31.570  1.00 63.15           C
ATOM   3223  NE  ARG A 681     -19.638-113.221 -30.454  1.00 63.15           N
ATOM   3224  CZ  ARG A 681     -20.534-113.891 -29.737  1.00 63.15           C
ATOM   3225  NH1 ARG A 681     -20.799-115.157 -30.022  1.00 63.15           N
ATOM   3226  NH2 ARG A 681     -21.170-113.294 -28.740  1.00 63.15           N
ATOM   3227  N   GLN A 682     -16.556-118.374 -32.109  1.00 60.48           N
ATOM   3228  CA  GLN A 682     -17.100-119.693 -31.690  1.00 60.48           C
ATOM   3229  C   GLN A 682     -15.926-120.622 -31.355  1.00 60.48           C
ATOM   3230  O   GLN A 682     -15.977-121.275 -30.295  1.00 60.48           O
ATOM   3231  CB  GLN A 682     -18.007-120.273 -32.778  1.00 60.48           C
ATOM   3232  CG  GLN A 682     -17.432-120.184 -34.185  1.00 60.48           C
ATOM   3233  CD  GLN A 682     -18.314-120.864 -35.204  1.00 60.48           C
ATOM   3234  OE1 GLN A 682     -19.498-121.099 -34.973  1.00 60.48           O
ATOM   3235  NE2 GLN A 682     -17.736-121.186 -36.351  1.00 60.48           N
ATOM   3236  N   LEU A 683     -14.898-120.644 -32.211  1.00 61.81           N
ATOM   3237  CA  LEU A 683     -13.738-121.493 -31.970  1.00 61.81           C
ATOM   3238  C   LEU A 683     -13.108-121.160 -30.629  1.00 61.81           C
ATOM   3239  O   LEU A 683     -12.498-122.019 -29.984  1.00 61.81           O
ATOM   3240  CB  LEU A 683     -12.726-121.334 -33.100  1.00 61.81           C
ATOM   3241  CG  LEU A 683     -11.454-122.165 -32.991  1.00 61.81           C
ATOM   3242  CD1 LEU A 683     -11.812-123.620 -32.820  1.00 61.81           C
ATOM   3243  CD2 LEU A 683     -10.596-121.968 -34.222  1.00 61.81           C
ATOM   3244  N   CYS A 684     -13.249-119.913 -30.191  1.00 67.42           N
ATOM   3245  CA  CYS A 684     -12.885-119.538 -28.839  1.00 67.42           C
ATOM   3246  C   CYS A 684     -13.965-119.915 -27.835  1.00 67.42           C
ATOM   3247  O   CYS A 684     -13.683-119.977 -26.635  1.00 67.42           O
ATOM   3248  CB  CYS A 684     -12.603-118.036 -28.796  1.00 67.42           C
ATOM   3249  SG  CYS A 684     -12.426-117.299 -27.169  1.00 67.42           S
ATOM   3250  N   SER A 685     -15.185-120.193 -28.300  1.00 68.43           N
ATOM   3251  CA  SER A 685     -16.267-120.547 -27.388  1.00 68.43           C
ATOM   3252  C   SER A 685     -16.179-122.001 -26.945  1.00 68.43           C
ATOM   3253  O   SER A 685     -16.586-122.333 -25.827  1.00 68.43           O
ATOM   3254  CB  SER A 685     -17.619-120.283 -28.043  1.00 68.43           C
ATOM   3255  OG  SER A 685     -18.035-121.405 -28.800  1.00 68.43           O
ATOM   3256  N   VAL A 686     -15.659-122.885 -27.800  1.00 73.20           N
ATOM   3257  CA  VAL A 686     -15.480-124.273 -27.391  1.00 73.20           C
ATOM   3258  C   VAL A 686     -14.446-124.383 -26.284  1.00 73.20           C
ATOM   3259  O   VAL A 686     -14.367-125.416 -25.611  1.00 73.20           O
ATOM   3260  CB  VAL A 686     -15.073-125.156 -28.586  1.00 73.20           C
ATOM   3261  CG1 VAL A 686     -16.029-124.953 -29.746  1.00 73.20           C
ATOM   3262  CG2 VAL A 686     -13.648-124.870 -29.001  1.00 73.20           C
ATOM   3263  N   TRP A 687     -13.655-123.332 -26.072  1.00 75.16           N
ATOM   3264  CA  TRP A 687     -12.628-123.361 -25.043  1.00 75.16           C
ATOM   3265  C   TRP A 687     -13.230-123.429 -23.646  1.00 75.16           C
ATOM   3266  O   TRP A 687     -12.592-123.953 -22.726  1.00 75.16           O
ATOM   3267  CB  TRP A 687     -11.731-122.132 -25.181  1.00 75.16           C
ATOM   3268  CG  TRP A 687     -10.683-122.024 -24.134  1.00 75.16           C
ATOM   3269  CD1 TRP A 687      -9.402-122.477 -24.210  1.00 75.16           C
ATOM   3270  CD2 TRP A 687     -10.819-121.417 -22.848  1.00 75.16           C
ATOM   3271  NE1 TRP A 687      -8.731-122.191 -23.049  1.00 75.16           N
ATOM   3272  CE2 TRP A 687      -9.583-121.540 -22.196  1.00 75.16           C
ATOM   3273  CE3 TRP A 687     -11.871-120.783 -22.184  1.00 75.16           C
ATOM   3274  CZ2 TRP A 687      -9.366-121.054 -20.913  1.00 75.16           C
ATOM   3275  CZ3 TRP A 687     -11.657-120.301 -20.915  1.00 75.16           C
ATOM   3276  CH2 TRP A 687     -10.415-120.439 -20.289  1.00 75.16           C
ATOM   3277  N   ILE A 688     -14.442-122.914 -23.461  1.00 75.86           N
ATOM   3278  CA  ILE A 688     -15.037-122.868 -22.128  1.00 75.86           C
ATOM   3279  C   ILE A 688     -15.868-124.122 -21.897  1.00 75.86           C
ATOM   3280  O   ILE A 688     -16.119-124.511 -20.749  1.00 75.86           O
ATOM   3281  CB  ILE A 688     -15.871-121.589 -21.929  1.00 75.86           C
ATOM   3282  CG1 ILE A 688     -16.296-121.450 -20.468  1.00 75.86           C
ATOM   3283  CG2 ILE A 688     -17.093-121.600 -22.820  1.00 75.86           C
ATOM   3284  CD1 ILE A 688     -15.168-121.646 -19.483  1.00 75.86           C
ATOM   3285  N   SER A 689     -16.290-124.776 -22.979  1.00 82.96           N
ATOM   3286  CA  SER A 689     -17.055-126.008 -22.829  1.00 82.96           C
ATOM   3287  C   SER A 689     -16.187-127.134 -22.280  1.00 82.96           C
ATOM   3288  O   SER A 689     -16.641-127.927 -21.449  1.00 82.96           O
ATOM   3289  CB  SER A 689     -17.676-126.408 -24.164  1.00 82.96           C
ATOM   3290  OG  SER A 689     -16.739-126.279 -25.216  1.00 82.96           O
ATOM   3291  N   ASN A 690     -14.933-127.218 -22.729  1.00 85.40           N
ATOM   3292  CA  ASN A 690     -14.067-128.305 -22.286  1.00 85.40           C
ATOM   3293  C   ASN A 690     -13.473-128.026 -20.912  1.00 85.40           C
ATOM   3294  O   ASN A 690     -13.053-128.956 -20.212  1.00 85.40           O
ATOM   3295  CB  ASN A 690     -12.975-128.563 -23.332  1.00 85.40           C
ATOM   3296  CG  ASN A 690     -11.986-127.412 -23.468  1.00 85.40           C
ATOM   3297  OD1 ASN A 690     -11.732-126.659 -22.526  1.00 85.40           O
ATOM   3298  ND2 ASN A 690     -11.425-127.272 -24.662  1.00 85.40           N
ATOM   3299  N   LYS A 691     -13.414-126.758 -20.512  1.00 78.96           N
ATOM   3300  CA  LYS A 691     -12.893-126.414 -19.196  1.00 78.96           C
ATOM   3301  C   LYS A 691     -13.813-126.960 -18.112  1.00 78.96           C
ATOM   3302  O   LYS A 691     -14.901-126.422 -17.886  1.00 78.96           O
ATOM   3303  CB  LYS A 691     -12.739-124.901 -19.056  1.00 78.96           C
ATOM   3304  N   THR A 692     -13.385-128.024 -17.439  1.00 67.18           N
ATOM   3305  CA  THR A 692     -14.207-128.670 -16.423  1.00 67.18           C
ATOM   3306  C   THR A 692     -14.360-127.795 -15.185  1.00 67.18           C
ATOM   3307  O   THR A 692     -13.573-126.875 -14.964  1.00 67.18           O
ATOM   3308  CB  THR A 692     -13.620-130.029 -16.006  1.00 67.18           C
ATOM   3309  N   PHE A 704      -9.846-136.763 -25.990  1.00 97.39           N
ATOM   3310  CA  PHE A 704     -10.313-136.198 -24.730  1.00 97.39           C
ATOM   3311  C   PHE A 704      -9.277-135.237 -24.161  1.00 97.39           C
ATOM   3312  O   PHE A 704      -9.606-134.343 -23.382  1.00 97.39           O
ATOM   3313  CB  PHE A 704     -10.618-137.307 -23.720  1.00 97.39           C
ATOM   3314  CG  PHE A 704      -9.395-137.886 -23.065  1.00 97.39           C
ATOM   3315  CD1 PHE A 704      -8.553-138.734 -23.765  1.00 97.39           C
ATOM   3316  CD2 PHE A 704      -9.089-137.584 -21.748  1.00 97.39           C
ATOM   3317  CE1 PHE A 704      -7.427-139.267 -23.163  1.00 97.39           C
ATOM   3318  CE2 PHE A 704      -7.964-138.115 -21.142  1.00 97.39           C
ATOM   3319  CZ  PHE A 704      -7.134-138.957 -21.851  1.00 97.39           C
ATOM   3320  N   ALA A 705      -8.018-135.436 -24.553  1.00 92.42           N
ATOM   3321  CA  ALA A 705      -6.942-134.570 -24.096  1.00 92.42           C
ATOM   3322  C   ALA A 705      -5.937-134.258 -25.198  1.00 92.42           C
ATOM   3323  O   ALA A 705      -4.942-133.573 -24.930  1.00 92.42           O
ATOM   3324  CB  ALA A 705      -6.220-135.193 -22.898  1.00 92.42           C
ATOM   3325  N   GLY A 706      -6.159-134.732 -26.421  1.00 85.80           N
ATOM   3326  CA  GLY A 706      -5.252-134.455 -27.516  1.00 85.80           C
ATOM   3327  C   GLY A 706      -5.857-133.525 -28.547  1.00 85.80           C
ATOM   3328  O   GLY A 706      -5.208-133.169 -29.533  1.00 85.80           O
ATOM   3329  N   ALA A 707      -7.110-133.126 -28.328  1.00 79.76           N
ATOM   3330  CA  ALA A 707      -7.763-132.168 -29.207  1.00 79.76           C
ATOM   3331  C   ALA A 707      -7.421-130.730 -28.858  1.00 79.76           C
ATOM   3332  O   ALA A 707      -7.665-129.837 -29.676  1.00 79.76           O
ATOM   3333  CB  ALA A 707      -9.279-132.358 -29.165  1.00 79.76           C
ATOM   3334  N   PHE A 708      -6.867-130.480 -27.670  1.00 77.00           N
ATOM   3335  CA  PHE A 708      -6.487-129.121 -27.304  1.00 77.00           C
ATOM   3336  C   PHE A 708      -5.298-128.643 -28.127  1.00 77.00           C
ATOM   3337  O   PHE A 708      -5.248-127.479 -28.536  1.00 77.00           O
ATOM   3338  CB  PHE A 708      -6.165-129.046 -25.815  1.00 77.00           C
ATOM   3339  CG  PHE A 708      -7.226-129.632 -24.937  1.00 77.00           C
ATOM   3340  CD1 PHE A 708      -8.546-129.248 -25.078  1.00 77.00           C
ATOM   3341  CD2 PHE A 708      -6.905-130.570 -23.974  1.00 77.00           C
ATOM   3342  CE1 PHE A 708      -9.522-129.785 -24.273  1.00 77.00           C
ATOM   3343  CE2 PHE A 708      -7.879-131.110 -23.165  1.00 77.00           C
ATOM   3344  CZ  PHE A 708      -9.189-130.719 -23.315  1.00 77.00           C
ATOM   3345  N   THR A 709      -4.334-129.527 -28.380  1.00 76.25           N
ATOM   3346  CA  THR A 709      -3.153-129.144 -29.143  1.00 76.25           C
ATOM   3347  C   THR A 709      -3.465-128.848 -30.602  1.00 76.25           C
ATOM   3348  O   THR A 709      -2.627-128.252 -31.288  1.00 76.25           O
ATOM   3349  CB  THR A 709      -2.091-130.238 -29.067  1.00 76.25           C
ATOM   3350  OG1 THR A 709      -0.872-129.757 -29.648  1.00 76.25           O
ATOM   3351  CG2 THR A 709      -2.544-131.469 -29.826  1.00 76.25           C
ATOM   3352  N   LEU A 710      -4.634-129.250 -31.095  1.00 65.76           N
ATOM   3353  CA  LEU A 710      -5.085-128.827 -32.412  1.00 65.76           C
ATOM   3354  C   LEU A 710      -5.821-127.502 -32.350  1.00 65.76           C
ATOM   3355  O   LEU A 710      -5.647-126.654 -33.230  1.00 65.76           O
ATOM   3356  CB  LEU A 710      -5.984-129.895 -33.034  1.00 65.76           C
ATOM   3357  CG  LEU A 710      -6.627-129.552 -34.376  1.00 65.76           C
ATOM   3358  CD1 LEU A 710      -6.554-130.739 -35.305  1.00 65.76           C
ATOM   3359  CD2 LEU A 710      -8.072-129.137 -34.182  1.00 65.76           C
ATOM   3360  N   ARG A 711      -6.640-127.306 -31.316  1.00 69.95           N
ATOM   3361  CA  ARG A 711      -7.320-126.028 -31.147  1.00 69.95           C
ATOM   3362  C   ARG A 711      -6.314-124.894 -31.016  1.00 69.95           C
ATOM   3363  O   ARG A 711      -6.536-123.794 -31.536  1.00 69.95           O
ATOM   3364  CB  ARG A 711      -8.236-126.078 -29.925  1.00 69.95           C
ATOM   3365  CG  ARG A 711      -9.212-124.931 -29.844  1.00 69.95           C
ATOM   3366  CD  ARG A 711      -9.857-124.873 -28.478  1.00 69.95           C
ATOM   3367  NE  ARG A 711      -8.865-124.902 -27.411  1.00 69.95           N
ATOM   3368  CZ  ARG A 711      -8.185-123.838 -26.999  1.00 69.95           C
ATOM   3369  NH1 ARG A 711      -8.392-122.659 -27.564  1.00 69.95           N
ATOM   3370  NH2 ARG A 711      -7.300-123.952 -26.021  1.00 69.95           N
ATOM   3371  N   GLN A 712      -5.195-125.146 -30.337  1.00 73.74           N
ATOM   3372  CA  GLN A 712      -4.124-124.163 -30.262  1.00 73.74           C
ATOM   3373  C   GLN A 712      -3.527-123.851 -31.624  1.00 73.74           C
ATOM   3374  O   GLN A 712      -3.111-122.712 -31.853  1.00 73.74           O
ATOM   3375  CB  GLN A 712      -3.029-124.660 -29.318  1.00 73.74           C
ATOM   3376  CG  GLN A 712      -1.779-123.804 -29.292  1.00 73.74           C
ATOM   3377  CD  GLN A 712      -1.993-122.486 -28.577  1.00 73.74           C
ATOM   3378  OE1 GLN A 712      -3.025-122.274 -27.937  1.00 73.74           O
ATOM   3379  NE2 GLN A 712      -1.017-121.593 -28.680  1.00 73.74           N
ATOM   3380  N   ARG A 713      -3.495-124.820 -32.533  1.00 72.26           N
ATOM   3381  CA  ARG A 713      -2.974-124.593 -33.870  1.00 72.26           C
ATOM   3382  C   ARG A 713      -3.938-123.811 -34.748  1.00 72.26           C
ATOM   3383  O   ARG A 713      -3.499-123.060 -35.625  1.00 72.26           O
ATOM   3384  CB  ARG A 713      -2.645-125.930 -34.535  1.00 72.26           C
ATOM   3385  CG  ARG A 713      -1.804-125.820 -35.790  1.00 72.26           C
ATOM   3386  CD  ARG A 713      -1.435-127.195 -36.319  1.00 72.26           C
ATOM   3387  NE  ARG A 713      -0.466-127.867 -35.459  1.00 72.26           N
ATOM   3388  CZ  ARG A 713      -0.782-128.795 -34.564  1.00 72.26           C
ATOM   3389  NH1 ARG A 713       0.165-129.355 -33.825  1.00 72.26           N
ATOM   3390  NH2 ARG A 713      -2.045-129.157 -34.400  1.00 72.26           N
ATOM   3391  N   MET A 714      -5.243-123.968 -34.535  1.00 65.74           N
ATOM   3392  CA  MET A 714      -6.228-123.245 -35.326  1.00 65.74           C
ATOM   3393  C   MET A 714      -6.457-121.837 -34.804  1.00 65.74           C
ATOM   3394  O   MET A 714      -6.424-120.877 -35.580  1.00 65.74           O
ATOM   3395  CB  MET A 714      -7.554-124.005 -35.347  1.00 65.74           C
ATOM   3396  CG  MET A 714      -7.646-125.049 -36.432  1.00 65.74           C
ATOM   3397  SD  MET A 714      -9.305-125.730 -36.583  1.00 65.74           S
ATOM   3398  CE  MET A 714      -9.033-126.969 -37.844  1.00 65.74           C
ATOM   3399  N   LEU A 715      -6.684-121.692 -33.498  1.00 63.38           N
ATOM   3400  CA  LEU A 715      -6.936-120.371 -32.942  1.00 63.38           C
ATOM   3401  C   LEU A 715      -5.751-119.443 -33.161  1.00 63.38           C
ATOM   3402  O   LEU A 715      -5.928-118.248 -33.414  1.00 63.38           O
ATOM   3403  CB  LEU A 715      -7.263-120.477 -31.457  1.00 63.38           C
ATOM   3404  CG  LEU A 715      -7.748-119.180 -30.824  1.00 63.38           C
ATOM   3405  CD1 LEU A 715      -9.027-118.738 -31.490  1.00 63.38           C
ATOM   3406  CD2 LEU A 715      -7.960-119.368 -29.342  1.00 63.38           C
ATOM   3407  N   ASN A 716      -4.532-119.974 -33.073  1.00 65.36           N
ATOM   3408  CA  ASN A 716      -3.360-119.131 -33.274  1.00 65.36           C
ATOM   3409  C   ASN A 716      -3.103-118.830 -34.739  1.00 65.36           C
ATOM   3410  O   ASN A 716      -2.104-118.182 -35.061  1.00 65.36           O
ATOM   3411  CB  ASN A 716      -2.131-119.786 -32.649  1.00 65.36           C
ATOM   3412  CG  ASN A 716      -1.115-118.771 -32.167  1.00 65.36           C
ATOM   3413  OD1 ASN A 716      -0.523-118.040 -32.957  1.00 65.36           O
ATOM   3414  ND2 ASN A 716      -0.917-118.717 -30.856  1.00 65.36           N
ATOM   3415  N   PHE A 717      -3.973-119.285 -35.638  1.00 61.81           N
ATOM   3416  CA  PHE A 717      -3.884-118.929 -37.045  1.00 61.81           C
ATOM   3417  C   PHE A 717      -4.873-117.833 -37.422  1.00 61.81           C
ATOM   3418  O   PHE A 717      -4.531-116.934 -38.192  1.00 61.81           O
ATOM   3419  CB  PHE A 717      -4.115-120.163 -37.920  1.00 61.81           C
ATOM   3420  CG  PHE A 717      -4.704-119.850 -39.254  1.00 61.81           C
ATOM   3421  CD1 PHE A 717      -3.923-119.324 -40.261  1.00 61.81           C
ATOM   3422  CD2 PHE A 717      -6.040-120.086 -39.503  1.00 61.81           C
ATOM   3423  CE1 PHE A 717      -4.462-119.035 -41.489  1.00 61.81           C
ATOM   3424  CE2 PHE A 717      -6.583-119.796 -40.725  1.00 61.81           C
ATOM   3425  CZ  PHE A 717      -5.794-119.273 -41.723  1.00 61.81           C
ATOM   3426  N   VAL A 718      -6.097-117.893 -36.897  1.00 58.78           N
ATOM   3427  CA  VAL A 718      -7.071-116.848 -37.189  1.00 58.78           C
ATOM   3428  C   VAL A 718      -6.754-115.586 -36.399  1.00 58.78           C
ATOM   3429  O   VAL A 718      -6.995-114.469 -36.870  1.00 58.78           O
ATOM   3430  CB  VAL A 718      -8.497-117.345 -36.915  1.00 58.78           C
ATOM   3431  CG1 VAL A 718      -8.900-118.350 -37.966  1.00 58.78           C
ATOM   3432  CG2 VAL A 718      -8.585-117.958 -35.541  1.00 58.78           C
ATOM   3433  N   GLN A 719      -6.214-115.735 -35.193  1.00 61.74           N
ATOM   3434  CA  GLN A 719      -5.707-114.577 -34.472  1.00 61.74           C
ATOM   3435  C   GLN A 719      -4.504-113.952 -35.157  1.00 61.74           C
ATOM   3436  O   GLN A 719      -4.218-112.778 -34.915  1.00 61.74           O
ATOM   3437  CB  GLN A 719      -5.331-114.963 -33.044  1.00 61.74           C
ATOM   3438  CG  GLN A 719      -6.503-115.204 -32.117  1.00 61.74           C
ATOM   3439  CD  GLN A 719      -7.065-113.926 -31.548  1.00 61.74           C
ATOM   3440  OE1 GLN A 719      -6.325-112.992 -31.248  1.00 61.74           O
ATOM   3441  NE2 GLN A 719      -8.380-113.878 -31.384  1.00 61.74           N
ATOM   3442  N   ASN A 720      -3.798-114.698 -36.002  1.00 60.78           N
ATOM   3443  CA  ASN A 720      -2.653-114.181 -36.733  1.00 60.78           C
ATOM   3444  C   ASN A 720      -3.020-113.677 -38.117  1.00 60.78           C
ATOM   3445  O   ASN A 720      -2.203-113.012 -38.757  1.00 60.78           O
ATOM   3446  CB  ASN A 720      -1.570-115.256 -36.851  1.00 60.78           C
ATOM   3447  CG  ASN A 720      -0.678-115.313 -35.633  1.00 60.78           C
ATOM   3448  OD1 ASN A 720      -0.264-114.281 -35.107  1.00 60.78           O
ATOM   3449  ND2 ASN A 720      -0.375-116.523 -35.178  1.00 60.78           N
ATOM   3450  N   ILE A 721      -4.221-113.976 -38.599  1.00 51.78           N
ATOM   3451  CA  ILE A 721      -4.719-113.353 -39.817  1.00 51.78           C
ATOM   3452  C   ILE A 721      -5.375-112.019 -39.514  1.00 51.78           C
ATOM   3453  O   ILE A 721      -5.128-111.029 -40.204  1.00 51.78           O
ATOM   3454  CB  ILE A 721      -5.688-114.305 -40.541  1.00 51.78           C
ATOM   3455  CG1 ILE A 721      -4.922-115.481 -41.133  1.00 51.78           C
ATOM   3456  CG2 ILE A 721      -6.440-113.574 -41.621  1.00 51.78           C
ATOM   3457  CD1 ILE A 721      -3.912-115.069 -42.163  1.00 51.78           C
ATOM   3458  N   GLN A 722      -6.204-111.970 -38.470  1.00 60.04           N
ATOM   3459  CA  GLN A 722      -6.904-110.733 -38.147  1.00 60.04           C
ATOM   3460  C   GLN A 722      -5.932-109.631 -37.744  1.00 60.04           C
ATOM   3461  O   GLN A 722      -6.087-108.480 -38.166  1.00 60.04           O
ATOM   3462  CB  GLN A 722      -7.926-110.982 -37.042  1.00 60.04           C
ATOM   3463  CG  GLN A 722      -9.146-111.737 -37.507  1.00 60.04           C
ATOM   3464  CD  GLN A 722     -10.150-111.956 -36.402  1.00 60.04           C
ATOM   3465  OE1 GLN A 722      -9.826-111.852 -35.220  1.00 60.04           O
ATOM   3466  NE2 GLN A 722     -11.381-112.263 -36.777  1.00 60.04           N
ATOM   3467  N   TYR A 723      -4.926-109.955 -36.931  1.00 59.54           N
ATOM   3468  CA  TYR A 723      -3.957-108.931 -36.549  1.00 59.54           C
ATOM   3469  C   TYR A 723      -3.190-108.432 -37.764  1.00 59.54           C
ATOM   3470  O   TYR A 723      -2.720-107.289 -37.782  1.00 59.54           O
ATOM   3471  CB  TYR A 723      -2.998-109.465 -35.489  1.00 59.54           C
ATOM   3472  CG  TYR A 723      -3.468-109.229 -34.077  1.00 59.54           C
ATOM   3473  CD1 TYR A 723      -3.527-107.950 -33.551  1.00 59.54           C
ATOM   3474  CD2 TYR A 723      -3.869-110.282 -33.276  1.00 59.54           C
ATOM   3475  CE1 TYR A 723      -3.967-107.734 -32.262  1.00 59.54           C
ATOM   3476  CE2 TYR A 723      -4.306-110.076 -31.990  1.00 59.54           C
ATOM   3477  CZ  TYR A 723      -4.355-108.801 -31.486  1.00 59.54           C
ATOM   3478  OH  TYR A 723      -4.791-108.597 -30.200  1.00 59.54           O
ATOM   3479  N   TYR A 724      -3.056-109.269 -38.789  1.00 57.30           N
ATOM   3480  CA  TYR A 724      -2.435-108.814 -40.026  1.00 57.30           C
ATOM   3481  C   TYR A 724      -3.415-108.015 -40.869  1.00 57.30           C
ATOM   3482  O   TYR A 724      -3.016-107.124 -41.622  1.00 57.30           O
ATOM   3483  CB  TYR A 724      -1.905-110.004 -40.822  1.00 57.30           C
ATOM   3484  CG  TYR A 724      -1.701-109.696 -42.282  1.00 57.30           C
ATOM   3485  CD1 TYR A 724      -0.694-108.841 -42.693  1.00 57.30           C
ATOM   3486  CD2 TYR A 724      -2.518-110.253 -43.250  1.00 57.30           C
ATOM   3487  CE1 TYR A 724      -0.503-108.552 -44.022  1.00 57.30           C
ATOM   3488  CE2 TYR A 724      -2.335-109.972 -44.585  1.00 57.30           C
ATOM   3489  CZ  TYR A 724      -1.326-109.119 -44.964  1.00 57.30           C
ATOM   3490  OH  TYR A 724      -1.133-108.829 -46.294  1.00 57.30           O
ATOM   3491  N   MET A 725      -4.704-108.319 -40.754  1.00 55.74           N
ATOM   3492  CA  MET A 725      -5.689-107.668 -41.602  1.00 55.74           C
ATOM   3493  C   MET A 725      -6.166-106.342 -41.028  1.00 55.74           C
ATOM   3494  O   MET A 725      -6.715-105.528 -41.772  1.00 55.74           O
ATOM   3495  CB  MET A 725      -6.872-108.603 -41.829  1.00 55.74           C
ATOM   3496  CG  MET A 725      -7.559-108.412 -43.155  1.00 55.74           C
ATOM   3497  SD  MET A 725      -8.475-109.874 -43.660  1.00 55.74           S
ATOM   3498  CE  MET A 725      -7.129-110.953 -44.125  1.00 55.74           C
ATOM   3499  N   MET A 726      -5.918-106.100 -39.738  1.00 71.88           N
ATOM   3500  CA  MET A 726      -6.403-104.839 -39.116  1.00 71.88           C
ATOM   3501  C   MET A 726      -5.247-103.880 -38.813  1.00 71.88           C
ATOM   3502  O   MET A 726      -5.330-102.715 -39.238  1.00 71.88           O
ATOM   3503  CB  MET A 726      -7.176-105.129 -37.824  1.00 71.88           C
ATOM   3504  CG  MET A 726      -8.496-105.842 -38.056  1.00 71.88           C
ATOM   3505  SD  MET A 726      -9.473-106.014 -36.542  1.00 71.88           S
ATOM   3506  CE  MET A 726     -10.853-106.982 -37.150  1.00 71.88           C
ATOM   3507  N   PHE A 727      -4.202-104.353 -38.129  1.00 67.26           N
ATOM   3508  CA  PHE A 727      -3.106-103.480 -37.738  1.00 67.26           C
ATOM   3509  C   PHE A 727      -1.979-103.432 -38.759  1.00 67.26           C
ATOM   3510  O   PHE A 727      -0.913-102.889 -38.456  1.00 67.26           O
ATOM   3511  CB  PHE A 727      -2.553-103.917 -36.380  1.00 67.26           C
ATOM   3512  CG  PHE A 727      -3.426-103.540 -35.219  1.00 67.26           C
ATOM   3513  CD1 PHE A 727      -3.380-102.266 -34.682  1.00 67.26           C
ATOM   3514  CD2 PHE A 727      -4.290-104.463 -34.656  1.00 67.26           C
ATOM   3515  CE1 PHE A 727      -4.181-101.919 -33.611  1.00 67.26           C
ATOM   3516  CE2 PHE A 727      -5.092-104.121 -33.588  1.00 67.26           C
ATOM   3517  CZ  PHE A 727      -5.038-102.849 -33.065  1.00 67.26           C
ATOM   3518  N   GLU A 728      -2.180-103.982 -39.958  1.00 68.01           N
ATOM   3519  CA  GLU A 728      -1.133-103.996 -40.973  1.00 68.01           C
ATOM   3520  C   GLU A 728      -1.599-103.536 -42.347  1.00 68.01           C
ATOM   3521  O   GLU A 728      -0.788-102.990 -43.099  1.00 68.01           O
ATOM   3522  CB  GLU A 728      -0.538-105.408 -41.091  1.00 68.01           C
ATOM   3523  CG  GLU A 728       0.590-105.590 -42.104  1.00 68.01           C
ATOM   3524  CD  GLU A 728       1.760-104.644 -41.901  1.00 68.01           C
ATOM   3525  OE1 GLU A 728       1.640-103.433 -42.174  1.00 68.01           O
ATOM   3526  OE2 GLU A 728       2.823-105.132 -41.472  1.00 68.01           O
ATOM   3527  N   VAL A 729      -2.869-103.721 -42.700  1.00 53.43           N
ATOM   3528  CA  VAL A 729      -3.376-103.398 -44.026  1.00 53.43           C
ATOM   3529  C   VAL A 729      -4.386-102.261 -43.976  1.00 53.43           C
ATOM   3530  O   VAL A 729      -4.292-101.298 -44.739  1.00 53.43           O
ATOM   3531  CB  VAL A 729      -3.992-104.637 -44.708  1.00 53.43           C
ATOM   3532  CG1 VAL A 729      -4.860-104.219 -45.862  1.00 53.43           C
ATOM   3533  CG2 VAL A 729      -2.907-105.560 -45.177  1.00 53.43           C
ATOM   3534  N   MET A 730      -5.360-102.351 -43.074  1.00 48.01           N
ATOM   3535  CA  MET A 730      -6.447-101.387 -43.043  1.00 48.01           C
ATOM   3536  C   MET A 730      -6.219-100.248 -42.062  1.00 48.01           C
ATOM   3537  O   MET A 730      -6.894 -99.222 -42.171  1.00 48.01           O
ATOM   3538  CB  MET A 730      -7.765-102.091 -42.719  1.00 48.01           C
ATOM   3539  CG  MET A 730      -8.197-103.036 -43.823  1.00 48.01           C
ATOM   3540  SD  MET A 730      -9.774-103.846 -43.532  1.00 48.01           S
ATOM   3541  CE  MET A 730      -9.838-104.972 -44.920  1.00 48.01           C
ATOM   3542  N   GLU A 731      -5.316-100.400 -41.109  1.00 50.78           N
ATOM   3543  CA  GLU A 731      -4.953 -99.270 -40.263  1.00 50.78           C
ATOM   3544  C   GLU A 731      -3.895 -98.379 -40.912  1.00 50.78           C
ATOM   3545  O   GLU A 731      -4.019 -97.150 -40.844  1.00 50.78           O
ATOM   3546  CB  GLU A 731      -4.473 -99.741 -38.895  1.00 50.78           C
ATOM   3547  CG  GLU A 731      -4.245 -98.607 -37.923  1.00 50.78           C
ATOM   3548  CD  GLU A 731      -5.445 -97.693 -37.814  1.00 50.78           C
ATOM   3549  OE1 GLU A 731      -5.314 -96.499 -38.143  1.00 50.78           O
ATOM   3550  OE2 GLU A 731      -6.522 -98.171 -37.405  1.00 50.78           O
ATOM   3551  N   PRO A 732      -2.834 -98.925 -41.522  1.00 47.76           N
ATOM   3552  CA  PRO A 732      -1.868 -98.029 -42.177  1.00 47.76           C
ATOM   3553  C   PRO A 732      -2.418 -97.366 -43.425  1.00 47.76           C
ATOM   3554  O   PRO A 732      -2.188 -96.169 -43.633  1.00 47.76           O
ATOM   3555  CB  PRO A 732      -0.687 -98.954 -42.504  1.00 47.76           C
ATOM   3556  CG  PRO A 732      -0.878-100.142 -41.654  1.00 47.76           C
ATOM   3557  CD  PRO A 732      -2.346-100.313 -41.520  1.00 47.76           C
ATOM   3558  N   THR A 733      -3.136 -98.111 -44.267  1.00 40.86           N
ATOM   3559  CA  THR A 733      -3.638 -97.535 -45.509  1.00 40.86           C
ATOM   3560  C   THR A 733      -4.679 -96.461 -45.239  1.00 40.86           C
ATOM   3561  O   THR A 733      -4.789 -95.495 -46.000  1.00 40.86           O
ATOM   3562  CB  THR A 733      -4.216 -98.627 -46.407  1.00 40.86           C
ATOM   3563  OG1 THR A 733      -3.278 -99.702 -46.512  1.00 40.86           O
ATOM   3564  CG2 THR A 733      -4.473 -98.085 -47.787  1.00 40.86           C
ATOM   3565  N   TRP A 734      -5.448 -96.598 -44.158  1.00 38.67           N
ATOM   3566  CA  TRP A 734      -6.402 -95.550 -43.826  1.00 38.67           C
ATOM   3567  C   TRP A 734      -5.694 -94.286 -43.369  1.00 38.67           C
ATOM   3568  O   TRP A 734      -6.100 -93.177 -43.730  1.00 38.67           O
ATOM   3569  CB  TRP A 734      -7.374 -96.012 -42.748  1.00 38.67           C
ATOM   3570  CG  TRP A 734      -8.369 -94.954 -42.414  1.00 38.67           C
ATOM   3571  CD1 TRP A 734      -8.275 -94.020 -41.428  1.00 38.67           C
ATOM   3572  CD2 TRP A 734      -9.605 -94.703 -43.087  1.00 38.67           C
ATOM   3573  NE1 TRP A 734      -9.382 -93.208 -41.436  1.00 38.67           N
ATOM   3574  CE2 TRP A 734     -10.213 -93.609 -42.448  1.00 38.67           C
ATOM   3575  CE3 TRP A 734     -10.258 -95.305 -44.165  1.00 38.67           C
ATOM   3576  CZ2 TRP A 734     -11.440 -93.104 -42.852  1.00 38.67           C
ATOM   3577  CZ3 TRP A 734     -11.476 -94.801 -44.563  1.00 38.67           C
ATOM   3578  CH2 TRP A 734     -12.055 -93.713 -43.909  1.00 38.67           C
ATOM   3579  N   HIS A 735      -4.637 -94.429 -42.570  1.00 51.19           N
ATOM   3580  CA  HIS A 735      -3.924 -93.248 -42.095  1.00 51.19           C
ATOM   3581  C   HIS A 735      -3.332 -92.452 -43.250  1.00 51.19           C
ATOM   3582  O   HIS A 735      -3.189 -91.230 -43.150  1.00 51.19           O
ATOM   3583  CB  HIS A 735      -2.830 -93.651 -41.107  1.00 51.19           C
ATOM   3584  CG  HIS A 735      -1.875 -92.546 -40.792  1.00 51.19           C
ATOM   3585  ND1 HIS A 735      -0.544 -92.589 -41.149  1.00 51.19           N
ATOM   3586  CD2 HIS A 735      -2.060 -91.356 -40.174  1.00 51.19           C
ATOM   3587  CE1 HIS A 735       0.051 -91.479 -40.751  1.00 51.19           C
ATOM   3588  NE2 HIS A 735      -0.845 -90.714 -40.156  1.00 51.19           N
ATOM   3589  N   ILE A 736      -2.990 -93.121 -44.352  1.00 44.96           N
ATOM   3590  CA  ILE A 736      -2.567 -92.397 -45.546  1.00 44.96           C
ATOM   3591  C   ILE A 736      -3.715 -91.567 -46.098  1.00 44.96           C
ATOM   3592  O   ILE A 736      -3.551 -90.385 -46.414  1.00 44.96           O
ATOM   3593  CB  ILE A 736      -2.018 -93.369 -46.604  1.00 44.96           C
ATOM   3594  CG1 ILE A 736      -0.698 -93.978 -46.137  1.00 44.96           C
ATOM   3595  CG2 ILE A 736      -1.852 -92.670 -47.937  1.00 44.96           C
ATOM   3596  CD1 ILE A 736      -0.198 -95.086 -47.030  1.00 44.96           C
ATOM   3597  N   LEU A 737      -4.900 -92.169 -46.207  1.00 38.91           N
ATOM   3598  CA  LEU A 737      -6.031 -91.470 -46.805  1.00 38.91           C
ATOM   3599  C   LEU A 737      -6.406 -90.233 -46.003  1.00 38.91           C
ATOM   3600  O   LEU A 737      -6.789 -89.207 -46.578  1.00 38.91           O
ATOM   3601  CB  LEU A 737      -7.223 -92.412 -46.927  1.00 38.91           C
ATOM   3602  CG  LEU A 737      -8.521 -91.797 -47.442  1.00 38.91           C
ATOM   3603  CD1 LEU A 737      -9.168 -92.715 -48.442  1.00 38.91           C
ATOM   3604  CD2 LEU A 737      -9.472 -91.526 -46.297  1.00 38.91           C
ATOM   3605  N   GLU A 738      -6.309 -90.303 -44.677  1.00 42.39           N
ATOM   3606  CA  GLU A 738      -6.628 -89.137 -43.861  1.00 42.39           C
ATOM   3607  C   GLU A 738      -5.684 -87.985 -44.171  1.00 42.39           C
ATOM   3608  O   GLU A 738      -6.104 -86.829 -44.270  1.00 42.39           O
ATOM   3609  CB  GLU A 738      -6.569 -89.497 -42.380  1.00 42.39           C
ATOM   3610  CG  GLU A 738      -7.420 -88.613 -41.494  1.00 42.39           C
ATOM   3611  CD  GLU A 738      -7.763 -89.282 -40.180  1.00 42.39           C
ATOM   3612  OE1 GLU A 738      -6.997 -89.113 -39.210  1.00 42.39           O
ATOM   3613  OE2 GLU A 738      -8.796 -89.980 -40.116  1.00 42.39           O
ATOM   3614  N   LYS A 739      -4.393 -88.287 -44.324  1.00 49.44           N
ATOM   3615  CA  LYS A 739      -3.433 -87.254 -44.691  1.00 49.44           C
ATOM   3616  C   LYS A 739      -3.532 -86.904 -46.169  1.00 49.44           C
ATOM   3617  O   LYS A 739      -3.355 -85.740 -46.543  1.00 49.44           O
ATOM   3618  CB  LYS A 739      -2.016 -87.712 -44.349  1.00 49.44           C
ATOM   3619  CG  LYS A 739      -0.920 -86.849 -44.938  1.00 49.44           C
ATOM   3620  CD  LYS A 739       0.452 -87.397 -44.597  1.00 49.44           C
ATOM   3621  CE  LYS A 739       0.739 -88.678 -45.357  1.00 49.44           C
ATOM   3622  NZ  LYS A 739       1.747 -89.518 -44.653  1.00 49.44           N
ATOM   3623  N   ASN A 740      -3.827 -87.889 -47.017  1.00 44.39           N
ATOM   3624  CA  ASN A 740      -3.891 -87.655 -48.453  1.00 44.39           C
ATOM   3625  C   ASN A 740      -5.115 -86.856 -48.869  1.00 44.39           C
ATOM   3626  O   ASN A 740      -5.246 -86.537 -50.054  1.00 44.39           O
ATOM   3627  CB  ASN A 740      -3.869 -88.987 -49.195  1.00 44.39           C
ATOM   3628  CG  ASN A 740      -3.036 -88.933 -50.447  1.00 44.39           C
ATOM   3629  OD1 ASN A 740      -2.256 -88.005 -50.640  1.00 44.39           O
ATOM   3630  ND2 ASN A 740      -3.188 -89.931 -51.305  1.00 44.39           N
ATOM   3631  N   LEU A 741      -6.015 -86.542 -47.942  1.00 48.75           N
ATOM   3632  CA  LEU A 741      -7.162 -85.701 -48.242  1.00 48.75           C
ATOM   3633  C   LEU A 741      -6.968 -84.256 -47.810  1.00 48.75           C
ATOM   3634  O   LEU A 741      -7.755 -83.396 -48.216  1.00 48.75           O
ATOM   3635  CB  LEU A 741      -8.425 -86.259 -47.578  1.00 48.75           C
ATOM   3636  CG  LEU A 741      -9.052 -87.463 -48.279  1.00 48.75           C
ATOM   3637  CD1 LEU A 741     -10.422 -87.763 -47.703  1.00 48.75           C
ATOM   3638  CD2 LEU A 741      -9.137 -87.228 -49.773  1.00 48.75           C
ATOM   3639  N   LYS A 742      -5.950 -83.967 -47.001  1.00 60.47           N
ATOM   3640  CA  LYS A 742      -5.666 -82.584 -46.645  1.00 60.47           C
ATOM   3641  C   LYS A 742      -4.912 -81.863 -47.753  1.00 60.47           C
ATOM   3642  O   LYS A 742      -5.003 -80.635 -47.860  1.00 60.47           O
ATOM   3643  CB  LYS A 742      -4.869 -82.531 -45.343  1.00 60.47           C
ATOM   3644  CG  LYS A 742      -5.626 -83.068 -44.144  1.00 60.47           C
ATOM   3645  CD  LYS A 742      -4.800 -82.961 -42.876  1.00 60.47           C
ATOM   3646  CE  LYS A 742      -5.592 -83.437 -41.670  1.00 60.47           C
ATOM   3647  NZ  LYS A 742      -4.792 -83.364 -40.417  1.00 60.47           N
ATOM   3648  N   SER A 743      -4.178 -82.600 -48.583  1.00 62.09           N
ATOM   3649  CA  SER A 743      -3.438 -82.026 -49.696  1.00 62.09           C
ATOM   3650  C   SER A 743      -4.190 -82.146 -51.015  1.00 62.09           C
ATOM   3651  O   SER A 743      -3.566 -82.116 -52.083  1.00 62.09           O
ATOM   3652  CB  SER A 743      -2.063 -82.686 -49.811  1.00 62.09           C
ATOM   3653  OG  SER A 743      -2.164 -83.969 -50.398  1.00 62.09           O
ATOM   3654  N   ALA A 744      -5.509 -82.286 -50.966  1.00 62.49           N
ATOM   3655  CA  ALA A 744      -6.298 -82.352 -52.185  1.00 62.49           C
ATOM   3656  C   ALA A 744      -6.589 -80.953 -52.708  1.00 62.49           C
ATOM   3657  O   ALA A 744      -6.677 -79.985 -51.949  1.00 62.49           O
ATOM   3658  CB  ALA A 744      -7.604 -83.099 -51.936  1.00 62.49           C
ATOM   3659  N   SER A 745      -6.745 -80.853 -54.022  1.00 55.83           N
ATOM   3660  CA  SER A 745      -7.010 -79.581 -54.674  1.00 55.83           C
ATOM   3661  C   SER A 745      -8.346 -79.521 -55.394  1.00 55.83           C
ATOM   3662  O   SER A 745      -8.801 -78.424 -55.723  1.00 55.83           O
ATOM   3663  CB  SER A 745      -5.893 -79.250 -55.674  1.00 55.83           C
ATOM   3664  OG  SER A 745      -5.539 -80.390 -56.433  1.00 55.83           O
ATOM   3665  N   ASN A 746      -8.983 -80.661 -55.659  1.00 51.00           N
ATOM   3666  CA  ASN A 746     -10.270 -80.675 -56.336  1.00 51.00           C
ATOM   3667  C   ASN A 746     -10.931 -82.030 -56.126  1.00 51.00           C
ATOM   3668  O   ASN A 746     -10.321 -82.965 -55.607  1.00 51.00           O
ATOM   3669  CB  ASN A 746     -10.115 -80.351 -57.826  1.00 51.00           C
ATOM   3670  CG  ASN A 746      -9.153 -81.281 -58.531  1.00 51.00           C
ATOM   3671  OD1 ASN A 746      -8.673 -82.254 -57.954  1.00 51.00           O
ATOM   3672  ND2 ASN A 746      -8.852 -80.978 -59.786  1.00 51.00           N
ATOM   3673  N   ILE A 747     -12.194 -82.124 -56.544  1.00 42.80           N
ATOM   3674  CA  ILE A 747     -12.942 -83.365 -56.366  1.00 42.80           C
ATOM   3675  C   ILE A 747     -12.378 -84.465 -57.251  1.00 42.80           C
ATOM   3676  O   ILE A 747     -12.383 -85.644 -56.878  1.00 42.80           O
ATOM   3677  CB  ILE A 747     -14.438 -83.125 -56.629  1.00 42.80           C
ATOM   3678  CG1 ILE A 747     -15.015 -82.271 -55.506  1.00 42.80           C
ATOM   3679  CG2 ILE A 747     -15.190 -84.437 -56.747  1.00 42.80           C
ATOM   3680  CD1 ILE A 747     -14.684 -82.785 -54.127  1.00 42.80           C
ATOM   3681  N   ASP A 748     -11.867 -84.106 -58.425  1.00 47.40           N
ATOM   3682  CA  ASP A 748     -11.254 -85.114 -59.277  1.00 47.40           C
ATOM   3683  C   ASP A 748     -10.012 -85.734 -58.658  1.00 47.40           C
ATOM   3684  O   ASP A 748      -9.485 -86.703 -59.215  1.00 47.40           O
ATOM   3685  CB  ASP A 748     -10.910 -84.509 -60.637  1.00 47.40           C
ATOM   3686  CG  ASP A 748     -12.048 -84.622 -61.628  1.00 47.40           C
ATOM   3687  OD1 ASP A 748     -12.443 -85.764 -61.945  1.00 47.40           O
ATOM   3688  OD2 ASP A 748     -12.548 -83.576 -62.091  1.00 47.40           O
ATOM   3689  N   ASP A 749      -9.533 -85.209 -57.530  1.00 47.90           N
ATOM   3690  CA  ASP A 749      -8.451 -85.837 -56.782  1.00 47.90           C
ATOM   3691  C   ASP A 749      -8.962 -86.625 -55.585  1.00 47.90           C
ATOM   3692  O   ASP A 749      -8.460 -87.718 -55.307  1.00 47.90           O
ATOM   3693  CB  ASP A 749      -7.445 -84.782 -56.320  1.00 47.90           C
ATOM   3694  CG  ASP A 749      -6.499 -84.366 -57.422  1.00 47.90           C
ATOM   3695  OD1 ASP A 749      -6.888 -84.464 -58.604  1.00 47.90           O
ATOM   3696  OD2 ASP A 749      -5.366 -83.946 -57.109  1.00 47.90           O
ATOM   3697  N   VAL A 750      -9.949 -86.089 -54.864  1.00 35.59           N
ATOM   3698  CA  VAL A 750     -10.562 -86.839 -53.773  1.00 35.59           C
ATOM   3699  C   VAL A 750     -11.155 -88.139 -54.292  1.00 35.59           C
ATOM   3700  O   VAL A 750     -11.071 -89.184 -53.639  1.00 35.59           O
ATOM   3701  CB  VAL A 750     -11.614 -85.976 -53.057  1.00 35.59           C
ATOM   3702  CG1 VAL A 750     -12.533 -86.841 -52.229  1.00 35.59           C
ATOM   3703  CG2 VAL A 750     -10.934 -84.958 -52.175  1.00 35.59           C
ATOM   3704  N   LEU A 751     -11.745 -88.105 -55.484  1.00 34.30           N
ATOM   3705  CA  LEU A 751     -12.166 -89.337 -56.133  1.00 34.30           C
ATOM   3706  C   LEU A 751     -11.000 -90.225 -56.523  1.00 34.30           C
ATOM   3707  O   LEU A 751     -11.226 -91.389 -56.863  1.00 34.30           O
ATOM   3708  CB  LEU A 751     -12.996 -89.025 -57.377  1.00 34.30           C
ATOM   3709  CG  LEU A 751     -14.500 -88.931 -57.168  1.00 34.30           C
ATOM   3710  CD1 LEU A 751     -15.200 -88.632 -58.476  1.00 34.30           C
ATOM   3711  CD2 LEU A 751     -14.998 -90.230 -56.578  1.00 34.30           C
ATOM   3712  N   GLY A 752      -9.774 -89.718 -56.495  1.00 39.11           N
ATOM   3713  CA  GLY A 752      -8.622 -90.527 -56.829  1.00 39.11           C
ATOM   3714  C   GLY A 752      -7.993 -91.143 -55.602  1.00 39.11           C
ATOM   3715  O   GLY A 752      -7.435 -92.241 -55.664  1.00 39.11           O
ATOM   3716  N   HIS A 753      -8.072 -90.438 -54.473  1.00 35.91           N
ATOM   3717  CA  HIS A 753      -7.523 -90.951 -53.228  1.00 35.91           C
ATOM   3718  C   HIS A 753      -8.481 -91.876 -52.496  1.00 35.91           C
ATOM   3719  O   HIS A 753      -8.070 -92.520 -51.528  1.00 35.91           O
ATOM   3720  CB  HIS A 753      -7.126 -89.800 -52.310  1.00 35.91           C
ATOM   3721  CG  HIS A 753      -5.968 -89.003 -52.816  1.00 35.91           C
ATOM   3722  ND1 HIS A 753      -5.529 -87.852 -52.199  1.00 35.91           N
ATOM   3723  CD2 HIS A 753      -5.156 -89.193 -53.881  1.00 35.91           C
ATOM   3724  CE1 HIS A 753      -4.499 -87.367 -52.865  1.00 35.91           C
ATOM   3725  NE2 HIS A 753      -4.250 -88.161 -53.889  1.00 35.91           N
ATOM   3726  N   HIS A 754      -9.742 -91.956 -52.915  1.00 35.56           N
ATOM   3727  CA  HIS A 754     -10.674 -92.892 -52.300  1.00 35.56           C
ATOM   3728  C   HIS A 754     -10.636 -94.238 -53.014  1.00 35.56           C
ATOM   3729  O   HIS A 754     -10.313 -95.261 -52.405  1.00 35.56           O
ATOM   3730  CB  HIS A 754     -12.093 -92.316 -52.297  1.00 35.56           C
ATOM   3731  CG  HIS A 754     -12.966 -92.879 -51.221  1.00 35.56           C
ATOM   3732  ND1 HIS A 754     -13.817 -93.939 -51.434  1.00 35.56           N
ATOM   3733  CD2 HIS A 754     -13.119 -92.529 -49.924  1.00 35.56           C
ATOM   3734  CE1 HIS A 754     -14.457 -94.219 -50.313  1.00 35.56           C
ATOM   3735  NE2 HIS A 754     -14.050 -93.378 -49.380  1.00 35.56           N
ATOM   3736  N   THR A 755     -10.940 -94.251 -54.312  1.00 39.20           N
ATOM   3737  CA  THR A 755     -10.814 -95.492 -55.066  1.00 39.20           C
ATOM   3738  C   THR A 755      -9.366 -95.935 -55.173  1.00 39.20           C
ATOM   3739  O   THR A 755      -9.106 -97.071 -55.576  1.00 39.20           O
ATOM   3740  CB  THR A 755     -11.414 -95.343 -56.459  1.00 39.20           C
ATOM   3741  OG1 THR A 755     -11.489 -96.632 -57.080  1.00 39.20           O
ATOM   3742  CG2 THR A 755     -10.546 -94.447 -57.313  1.00 39.20           C
ATOM   3743  N   GLY A 756      -8.420 -95.059 -54.838  1.00 40.98           N
ATOM   3744  CA  GLY A 756      -7.042 -95.473 -54.671  1.00 40.98           C
ATOM   3745  C   GLY A 756      -6.752 -96.111 -53.329  1.00 40.98           C
ATOM   3746  O   GLY A 756      -5.706 -96.752 -53.181  1.00 40.98           O
ATOM   3747  N   PHE A 757      -7.647 -95.945 -52.357  1.00 38.44           N
ATOM   3748  CA  PHE A 757      -7.553 -96.627 -51.075  1.00 38.44           C
ATOM   3749  C   PHE A 757      -8.253 -97.975 -51.070  1.00 38.44           C
ATOM   3750  O   PHE A 757      -7.822 -98.880 -50.352  1.00 38.44           O
ATOM   3751  CB  PHE A 757      -8.143 -95.747 -49.969  1.00 38.44           C
ATOM   3752  CG  PHE A 757      -8.686 -96.512 -48.802  1.00 38.44           C
ATOM   3753  CD1 PHE A 757      -7.841 -97.074 -47.868  1.00 38.44           C
ATOM   3754  CD2 PHE A 757     -10.046 -96.659 -48.632  1.00 38.44           C
ATOM   3755  CE1 PHE A 757      -8.342 -97.774 -46.791  1.00 38.44           C
ATOM   3756  CE2 PHE A 757     -10.550 -97.358 -47.558  1.00 38.44           C
ATOM   3757  CZ  PHE A 757      -9.696 -97.916 -46.638  1.00 38.44           C
ATOM   3758  N   LEU A 758      -9.313 -98.138 -51.860  1.00 41.92           N
ATOM   3759  CA  LEU A 758     -10.017 -99.412 -51.889  1.00 41.92           C
ATOM   3760  C   LEU A 758      -9.293-100.452 -52.729  1.00 41.92           C
ATOM   3761  O   LEU A 758      -9.152-101.598 -52.295  1.00 41.92           O
ATOM   3762  CB  LEU A 758     -11.434 -99.218 -52.416  1.00 41.92           C
ATOM   3763  CG  LEU A 758     -12.386 -98.547 -51.435  1.00 41.92           C
ATOM   3764  CD1 LEU A 758     -13.750 -98.406 -52.065  1.00 41.92           C
ATOM   3765  CD2 LEU A 758     -12.461 -99.351 -50.160  1.00 41.92           C
ATOM   3766  N   ASP A 759      -8.821-100.083 -53.918  1.00 46.16           N
ATOM   3767  CA  ASP A 759      -8.112-101.050 -54.744  1.00 46.16           C
ATOM   3768  C   ASP A 759      -6.771-101.441 -54.140  1.00 46.16           C
ATOM   3769  O   ASP A 759      -6.117-102.352 -54.654  1.00 46.16           O
ATOM   3770  CB  ASP A 759      -7.915-100.499 -56.156  1.00 46.16           C
ATOM   3771  CG  ASP A 759      -7.046 -99.260 -56.183  1.00 46.16           C
ATOM   3772  OD1 ASP A 759      -6.854 -98.643 -55.115  1.00 46.16           O
ATOM   3773  OD2 ASP A 759      -6.558 -98.897 -57.273  1.00 46.16           O
ATOM   3774  N   THR A 760      -6.350-100.770 -53.069  1.00 46.52           N
ATOM   3775  CA  THR A 760      -5.137-101.167 -52.365  1.00 46.52           C
ATOM   3776  C   THR A 760      -5.441-102.157 -51.247  1.00 46.52           C
ATOM   3777  O   THR A 760      -4.697-103.123 -51.053  1.00 46.52           O
ATOM   3778  CB  THR A 760      -4.425 -99.934 -51.810  1.00 46.52           C
ATOM   3779  OG1 THR A 760      -3.946 -99.133 -52.894  1.00 46.52           O
ATOM   3780  CG2 THR A 760      -3.256-100.340 -50.934  1.00 46.52           C
ATOM   3781  N   CYS A 761      -6.532-101.940 -50.509  1.00 43.38           N
ATOM   3782  CA  CYS A 761      -6.916-102.888 -49.469  1.00 43.38           C
ATOM   3783  C   CYS A 761      -7.270-104.244 -50.061  1.00 43.38           C
ATOM   3784  O   CYS A 761      -6.830-105.282 -49.559  1.00 43.38           O
ATOM   3785  CB  CYS A 761      -8.085-102.338 -48.660  1.00 43.38           C
ATOM   3786  SG  CYS A 761      -7.636-101.051 -47.495  1.00 43.38           S
ATOM   3787  N   LEU A 762      -8.053-104.259 -51.139  1.00 43.53           N
ATOM   3788  CA  LEU A 762      -8.428-105.520 -51.766  1.00 43.53           C
ATOM   3789  C   LEU A 762      -7.264-106.200 -52.469  1.00 43.53           C
ATOM   3790  O   LEU A 762      -7.447-107.289 -53.019  1.00 43.53           O
ATOM   3791  CB  LEU A 762      -9.563-105.298 -52.757  1.00 43.53           C
ATOM   3792  CG  LEU A 762     -10.892-104.870 -52.146  1.00 43.53           C
ATOM   3793  CD1 LEU A 762     -11.975-104.841 -53.204  1.00 43.53           C
ATOM   3794  CD2 LEU A 762     -11.262-105.809 -51.021  1.00 43.53           C
ATOM   3795  N   LYS A 763      -6.083-105.585 -52.484  1.00 48.71           N
ATOM   3796  CA  LYS A 763      -4.890-106.219 -53.020  1.00 48.71           C
ATOM   3797  C   LYS A 763      -4.025-106.825 -51.925  1.00 48.71           C
ATOM   3798  O   LYS A 763      -3.583-107.970 -52.050  1.00 48.71           O
ATOM   3799  CB  LYS A 763      -4.071-105.212 -53.834  1.00 48.71           C
ATOM   3800  CG  LYS A 763      -3.465-105.791 -55.094  1.00 48.71           C
ATOM   3801  CD  LYS A 763      -2.844-104.702 -55.955  1.00 48.71           C
ATOM   3802  CE  LYS A 763      -3.905-103.966 -56.760  1.00 48.71           C
ATOM   3803  NZ  LYS A 763      -3.313-102.941 -57.662  1.00 48.71           N
ATOM   3804  N   ASP A 764      -3.774-106.080 -50.847  1.00 55.30           N
ATOM   3805  CA  ASP A 764      -2.983-106.628 -49.753  1.00 55.30           C
ATOM   3806  C   ASP A 764      -3.772-107.666 -48.967  1.00 55.30           C
ATOM   3807  O   ASP A 764      -3.179-108.545 -48.335  1.00 55.30           O
ATOM   3808  CB  ASP A 764      -2.501-105.512 -48.831  1.00 55.30           C
ATOM   3809  CG  ASP A 764      -1.188-105.849 -48.146  1.00 55.30           C
ATOM   3810  OD1 ASP A 764      -1.124-106.875 -47.438  1.00 55.30           O
ATOM   3811  OD2 ASP A 764      -0.212-105.094 -48.332  1.00 55.30           O
ATOM   3812  N   CYS A 765      -5.097-107.579 -48.986  1.00 46.35           N
ATOM   3813  CA  CYS A 765      -5.915-108.664 -48.478  1.00 46.35           C
ATOM   3814  C   CYS A 765      -5.988-109.775 -49.521  1.00 46.35           C
ATOM   3815  O   CYS A 765      -5.635-109.592 -50.687  1.00 46.35           O
ATOM   3816  CB  CYS A 765      -7.315-108.169 -48.127  1.00 46.35           C
ATOM   3817  SG  CYS A 765      -7.449-107.399 -46.507  1.00 46.35           S
ATOM   3818  N   MET A 766      -6.456-110.938 -49.094  1.00 56.09           N
ATOM   3819  CA  MET A 766      -6.528-112.080 -49.996  1.00 56.09           C
ATOM   3820  C   MET A 766      -7.718-112.015 -50.942  1.00 56.09           C
ATOM   3821  O   MET A 766      -7.986-112.999 -51.637  1.00 56.09           O
ATOM   3822  CB  MET A 766      -6.576-113.383 -49.193  1.00 56.09           C
ATOM   3823  CG  MET A 766      -5.215-114.005 -48.932  1.00 56.09           C
ATOM   3824  SD  MET A 766      -4.189-113.023 -47.826  1.00 56.09           S
ATOM   3825  CE  MET A 766      -5.079-113.212 -46.284  1.00 56.09           C
ATOM   3826  N   LEU A 767      -8.425-110.887 -50.998  1.00 49.03           N
ATOM   3827  CA  LEU A 767      -9.659-110.806 -51.772  1.00 49.03           C
ATOM   3828  C   LEU A 767      -9.437-110.907 -53.272  1.00 49.03           C
ATOM   3829  O   LEU A 767     -10.401-111.154 -54.002  1.00 49.03           O
ATOM   3830  CB  LEU A 767     -10.398-109.504 -51.457  1.00 49.03           C
ATOM   3831  CG  LEU A 767     -11.348-109.462 -50.256  1.00 49.03           C
ATOM   3832  CD1 LEU A 767     -12.494-110.426 -50.466  1.00 49.03           C
ATOM   3833  CD2 LEU A 767     -10.632-109.750 -48.949  1.00 49.03           C
ATOM   3834  N   THR A 768      -8.215-110.716 -53.753  1.00 47.72           N
ATOM   3835  CA  THR A 768      -7.946-110.807 -55.183  1.00 47.72           C
ATOM   3836  C   THR A 768      -6.687-111.620 -55.465  1.00 47.72           C
ATOM   3837  O   THR A 768      -6.757-112.820 -55.735  1.00 47.72           O
ATOM   3838  CB  THR A 768      -7.796-109.413 -55.814  1.00 47.72           C
ATOM   3839  OG1 THR A 768      -6.801-108.668 -55.101  1.00 47.72           O
ATOM   3840  CG2 THR A 768      -9.111-108.661 -55.772  1.00 47.72           C
ATOM   3841  N   LEU A 772      -7.741-118.456 -57.619  1.00 66.37           N
ATOM   3842  CA  LEU A 772      -6.888-117.604 -56.802  1.00 66.37           C
ATOM   3843  C   LEU A 772      -6.625-118.239 -55.447  1.00 66.37           C
ATOM   3844  O   LEU A 772      -6.418-119.448 -55.346  1.00 66.37           O
ATOM   3845  CB  LEU A 772      -7.524-116.226 -56.623  1.00 66.37           C
ATOM   3846  CG  LEU A 772      -7.710-115.430 -57.911  1.00 66.37           C
ATOM   3847  CD1 LEU A 772      -8.785-114.378 -57.736  1.00 66.37           C
ATOM   3848  CD2 LEU A 772      -6.396-114.794 -58.317  1.00 66.37           C
ATOM   3849  N   LEU A 773      -6.636-117.417 -54.404  1.00 69.19           N
ATOM   3850  CA  LEU A 773      -6.479-117.900 -53.035  1.00 69.19           C
ATOM   3851  C   LEU A 773      -7.812-118.377 -52.469  1.00 69.19           C
ATOM   3852  O   LEU A 773      -8.247-117.948 -51.402  1.00 69.19           O
ATOM   3853  CB  LEU A 773      -5.873-116.810 -52.159  1.00 69.19           C
ATOM   3854  CG  LEU A 773      -4.348-116.687 -52.075  1.00 69.19           C
ATOM   3855  CD1 LEU A 773      -3.732-117.974 -51.568  1.00 69.19           C
ATOM   3856  CD2 LEU A 773      -3.746-116.282 -53.410  1.00 69.19           C
ATOM   3857  N   LYS A 774      -8.480-119.269 -53.201  1.00 75.52           N
ATOM   3858  CA  LYS A 774      -9.715-119.860 -52.705  1.00 75.52           C
ATOM   3859  C   LYS A 774      -9.461-120.994 -51.724  1.00 75.52           C
ATOM   3860  O   LYS A 774     -10.418-121.505 -51.134  1.00 75.52           O
ATOM   3861  CB  LYS A 774     -10.566-120.372 -53.864  1.00 75.52           C
ATOM   3862  CG  LYS A 774     -10.213-121.778 -54.303  1.00 75.52           C
ATOM   3863  CD  LYS A 774     -11.366-122.435 -55.041  1.00 75.52           C
ATOM   3864  CE  LYS A 774     -11.713-121.676 -56.311  1.00 75.52           C
ATOM   3865  NZ  LYS A 774     -12.741-122.389 -57.118  1.00 75.52           N
ATOM   3866  N   VAL A 775      -8.201-121.398 -51.541  1.00 78.02           N
ATOM   3867  CA  VAL A 775      -7.886-122.411 -50.539  1.00 78.02           C
ATOM   3868  C   VAL A 775      -8.122-121.870 -49.138  1.00 78.02           C
ATOM   3869  O   VAL A 775      -8.280-122.641 -48.185  1.00 78.02           O
ATOM   3870  CB  VAL A 775      -6.440-122.911 -50.714  1.00 78.02           C
ATOM   3871  CG1 VAL A 775      -6.206-123.348 -52.149  1.00 78.02           C
ATOM   3872  CG2 VAL A 775      -5.457-121.831 -50.319  1.00 78.02           C
ATOM   3873  N   PHE A 776      -8.151-120.545 -48.983  1.00 74.56           N
ATOM   3874  CA  PHE A 776      -8.495-119.974 -47.688  1.00 74.56           C
ATOM   3875  C   PHE A 776      -9.922-120.333 -47.301  1.00 74.56           C
ATOM   3876  O   PHE A 776     -10.198-120.630 -46.134  1.00 74.56           O
ATOM   3877  CB  PHE A 776      -8.317-118.459 -47.709  1.00 74.56           C
ATOM   3878  CG  PHE A 776      -8.494-117.812 -46.365  1.00 74.56           C
ATOM   3879  CD1 PHE A 776      -9.748-117.419 -45.929  1.00 74.56           C
ATOM   3880  CD2 PHE A 776      -7.409-117.601 -45.536  1.00 74.56           C
ATOM   3881  CE1 PHE A 776      -9.914-116.832 -44.693  1.00 74.56           C
ATOM   3882  CE2 PHE A 776      -7.570-117.012 -44.301  1.00 74.56           C
ATOM   3883  CZ  PHE A 776      -8.823-116.627 -43.881  1.00 74.56           C
ATOM   3884  N   SER A 777     -10.840-120.310 -48.265  1.00 76.46           N
ATOM   3885  CA  SER A 777     -12.226-120.651 -47.970  1.00 76.46           C
ATOM   3886  C   SER A 777     -12.341-122.086 -47.479  1.00 76.46           C
ATOM   3887  O   SER A 777     -13.050-122.370 -46.506  1.00 76.46           O
ATOM   3888  CB  SER A 777     -13.090-120.432 -49.209  1.00 76.46           C
ATOM   3889  OG  SER A 777     -12.552-121.127 -50.318  1.00 76.46           O
ATOM   3890  N   LYS A 778     -11.645-123.011 -48.141  1.00 76.12           N
ATOM   3891  CA  LYS A 778     -11.694-124.406 -47.715  1.00 76.12           C
ATOM   3892  C   LYS A 778     -10.951-124.619 -46.406  1.00 76.12           C
ATOM   3893  O   LYS A 778     -11.316-125.506 -45.627  1.00 76.12           O
ATOM   3894  CB  LYS A 778     -11.126-125.314 -48.803  1.00 76.12           C
ATOM   3895  CG  LYS A 778     -12.045-125.479 -50.000  1.00 76.12           C
ATOM   3896  CD  LYS A 778     -11.384-126.294 -51.099  1.00 76.12           C
ATOM   3897  CE  LYS A 778     -10.114-125.622 -51.595  1.00 76.12           C
ATOM   3898  NZ  LYS A 778     -10.371-124.248 -52.112  1.00 76.12           N
ATOM   3899  N   LEU A 779      -9.912-123.826 -46.141  1.00 69.06           N
ATOM   3900  CA  LEU A 779      -9.174-123.994 -44.897  1.00 69.06           C
ATOM   3901  C   LEU A 779     -10.026-123.623 -43.693  1.00 69.06           C
ATOM   3902  O   LEU A 779      -9.913-124.258 -42.640  1.00 69.06           O
ATOM   3903  CB  LEU A 779      -7.896-123.162 -44.922  1.00 69.06           C
ATOM   3904  CG  LEU A 779      -6.863-123.500 -43.848  1.00 69.06           C
ATOM   3905  CD1 LEU A 779      -5.465-123.304 -44.392  1.00 69.06           C
ATOM   3906  CD2 LEU A 779      -7.064-122.655 -42.607  1.00 69.06           C
ATOM   3907  N   MET A 780     -10.875-122.604 -43.852  1.00 75.64           N
ATOM   3908  CA  MET A 780     -11.766-122.167 -42.743  1.00 75.64           C
ATOM   3909  C   MET A 780     -12.929-123.159 -42.620  1.00 75.64           C
ATOM   3910  O   MET A 780     -13.595-123.159 -41.566  1.00 75.64           O
ATOM   3911  CB  MET A 780     -12.315-120.761 -42.993  1.00 75.64           C
ATOM   3912  CG  MET A 780     -11.231-119.709 -43.153  1.00 75.64           C
ATOM   3913  SD  MET A 780     -10.139-119.609 -41.711  1.00 75.64           S
ATOM   3914  CE  MET A 780     -11.323-119.201 -40.430  1.00 75.64           C
ATOM   3915  N   SER A 781     -13.174-123.943 -43.676  1.00 78.46           N
ATOM   3916  CA  SER A 781     -14.274-124.943 -43.680  1.00 78.46           C
ATOM   3917  C   SER A 781     -14.020-126.016 -42.618  1.00 78.46           C
ATOM   3918  O   SER A 781     -14.970-126.373 -41.900  1.00 78.46           O
ATOM   3919  CB  SER A 781     -14.424-125.554 -45.049  1.00 78.46           C
ATOM   3920  OG  SER A 781     -14.710-124.560 -46.020  1.00 78.46           O
ATOM   3921  N   VAL A 782     -12.780-126.505 -42.515  1.00 77.34           N
ATOM   3922  CA  VAL A 782     -12.442-127.549 -41.500  1.00 77.34           C
ATOM   3923  C   VAL A 782     -12.575-126.973 -40.084  1.00 77.34           C
ATOM   3924  O   VAL A 782     -12.973-127.730 -39.176  1.00 77.34           O
ATOM   3925  CB  VAL A 782     -11.081-128.231 -41.749  1.00 77.34           C
ATOM   3926  CG1 VAL A 782     -11.022-128.891 -43.119  1.00 77.34           C
ATOM   3927  CG2 VAL A 782      -9.905-127.287 -41.556  1.00 77.34           C
ATOM   3928  N   CYS A 783     -12.196-125.703 -39.894  1.00 77.78           N
ATOM   3929  CA  CYS A 783     -12.238-125.064 -38.551  1.00 77.78           C
ATOM   3930  C   CYS A 783     -13.675-125.004 -38.014  1.00 77.78           C
ATOM   3931  O   CYS A 783     -13.872-125.375 -36.841  1.00 77.78           O
ATOM   3932  CB  CYS A 783     -11.670-123.652 -38.615  1.00 77.78           C
ATOM   3933  SG  CYS A 783      -9.945-123.591 -39.165  1.00 77.78           S
ATOM   3934  N   VAL A 784     -14.641-124.590 -38.840  1.00 79.47           N
ATOM   3935  CA  VAL A 784     -16.056-124.525 -38.367  1.00 79.47           C
ATOM   3936  C   VAL A 784     -16.555-125.946 -38.071  1.00 79.47           C
ATOM   3937  O   VAL A 784     -17.341-126.111 -37.120  1.00 79.47           O
ATOM   3938  CB  VAL A 784     -16.994-123.727 -39.298  1.00 79.47           C
ATOM   3939  CG1 VAL A 784     -17.165-124.377 -40.662  1.00 79.47           C
ATOM   3940  CG2 VAL A 784     -18.348-123.477 -38.654  1.00 79.47           C
ATOM   3941  N   MET A 785     -16.158-126.915 -38.904  1.00 87.14           N
ATOM   3942  CA  MET A 785     -16.552-128.338 -38.718  1.00 87.14           C
ATOM   3943  C   MET A 785     -15.959-128.853 -37.402  1.00 87.14           C
ATOM   3944  O   MET A 785     -16.677-129.563 -36.668  1.00 87.14           O
ATOM   3945  CB  MET A 785     -16.039-129.197 -39.877  1.00 87.14           C
ATOM   3946  CG  MET A 785     -16.769-128.945 -41.182  1.00 87.14           C
ATOM   3947  SD  MET A 785     -16.230-130.055 -42.508  1.00 87.14           S
ATOM   3948  CE  MET A 785     -16.695-131.642 -41.817  1.00 87.14           C
ATOM   3949  N   PHE A 786     -14.710-128.474 -37.106  1.00 74.60           N
ATOM   3950  CA  PHE A 786     -14.022-128.922 -35.867  1.00 74.60           C
ATOM   3951  C   PHE A 786     -14.796-128.421 -34.644  1.00 74.60           C
ATOM   3952  O   PHE A 786     -14.997-129.208 -33.698  1.00 74.60           O
ATOM   3953  CB  PHE A 786     -12.582-128.404 -35.851  1.00 74.60           C
ATOM   3954  CG  PHE A 786     -11.863-128.577 -34.538  1.00 74.60           C
ATOM   3955  CD1 PHE A 786     -11.232-129.770 -34.225  1.00 74.60           C
ATOM   3956  CD2 PHE A 786     -11.815-127.545 -33.613  1.00 74.60           C
ATOM   3957  CE1 PHE A 786     -10.571-129.928 -33.017  1.00 74.60           C
ATOM   3958  CE2 PHE A 786     -11.153-127.704 -32.407  1.00 74.60           C
ATOM   3959  CZ  PHE A 786     -10.532-128.894 -32.111  1.00 74.60           C
ATOM   3960  N   THR A 787     -15.247-127.163 -34.682  1.00 80.22           N
ATOM   3961  CA  THR A 787     -16.028-126.586 -33.556  1.00 80.22           C
ATOM   3962  C   THR A 787     -17.337-127.373 -33.420  1.00 80.22           C
ATOM   3963  O   THR A 787     -17.719-127.694 -32.277  1.00 80.22           O
ATOM   3964  CB  THR A 787     -16.290-125.090 -33.773  1.00 80.22           C
ATOM   3965  OG1 THR A 787     -17.189-124.939 -34.873  1.00 80.22           O
ATOM   3966  CG2 THR A 787     -15.023-124.301 -34.032  1.00 80.22           C
ATOM   3967  N   ASN A 788     -17.962-127.702 -34.555  1.00 82.44           N
ATOM   3968  CA  ASN A 788     -19.235-128.474 -34.572  1.00 82.44           C
ATOM   3969  C   ASN A 788     -19.028-129.803 -33.837  1.00 82.44           C
ATOM   3970  O   ASN A 788     -19.801-130.082 -32.899  1.00 82.44           O
ATOM   3971  CB  ASN A 788     -19.740-128.701 -35.998  1.00 82.44           C
ATOM   3972  CG  ASN A 788     -20.240-127.433 -36.657  1.00 82.44           C
ATOM   3973  OD1 ASN A 788     -20.271-126.373 -36.033  1.00 82.44           O
ATOM   3974  ND2 ASN A 788     -20.632-127.528 -37.916  1.00 82.44           N
ATOM   3975  N   CYS A 789     -18.016-130.578 -34.243  1.00 89.53           N
ATOM   3976  CA  CYS A 789     -17.739-131.865 -33.615  1.00 89.53           C
ATOM   3977  C   CYS A 789     -17.624-131.721 -32.104  1.00 89.53           C
ATOM   3978  O   CYS A 789     -18.230-132.488 -31.348  1.00 89.53           O
ATOM   3979  CB  CYS A 789     -16.461-132.468 -34.200  1.00 89.53           C
ATOM   3980  SG  CYS A 789     -16.195-134.203 -33.780  1.00 89.53           S
ATOM   3981  N   MET A 790     -16.860-130.729 -31.645  1.00 87.30           N
ATOM   3982  CA  MET A 790     -16.722-130.502 -30.214  1.00 87.30           C
ATOM   3983  C   MET A 790     -17.998-129.958 -29.591  1.00 87.30           C
ATOM   3984  O   MET A 790     -18.117-129.945 -28.362  1.00 87.30           O
ATOM   3985  CB  MET A 790     -15.565-129.545 -29.939  1.00 87.30           C
ATOM   3986  CG  MET A 790     -14.202-130.212 -29.918  1.00 87.30           C
ATOM   3987  SD  MET A 790     -13.865-131.060 -28.367  1.00 87.30           S
ATOM   3988  CE  MET A 790     -13.506-129.677 -27.290  1.00 87.30           C
ATOM   3989  N   GLN A 791     -18.950-129.504 -30.404  1.00 89.29           N
ATOM   3990  CA  GLN A 791     -20.206-128.982 -29.885  1.00 89.29           C
ATOM   3991  C   GLN A 791     -21.192-130.075 -29.501  1.00 89.29           C
ATOM   3992  O   GLN A 791     -22.234-129.765 -28.914  1.00 89.29           O
ATOM   3993  CB  GLN A 791     -20.858-128.055 -30.911  1.00 89.29           C
ATOM   3994  CG  GLN A 791     -20.387-126.614 -30.845  1.00 89.29           C
ATOM   3995  CD  GLN A 791     -20.860-125.898 -29.602  1.00 89.29           C
ATOM   3996  OE1 GLN A 791     -21.761-126.365 -28.907  1.00 89.29           O
ATOM   3997  NE2 GLN A 791     -20.253-124.753 -29.316  1.00 89.29           N
ATOM   3998  N   LYS A 792     -20.899-131.334 -29.817  1.00 89.46           N
ATOM   3999  CA  LYS A 792     -21.805-132.438 -29.540  1.00 89.46           C
ATOM   4000  C   LYS A 792     -21.504-133.126 -28.215  1.00 89.46           C
ATOM   4001  O   LYS A 792     -21.981-134.242 -27.984  1.00 89.46           O
ATOM   4002  CB  LYS A 792     -21.753-133.461 -30.677  1.00 89.46           C
ATOM   4003  CG  LYS A 792     -21.654-132.847 -32.062  1.00 89.46           C
ATOM   4004  CD  LYS A 792     -22.794-131.879 -32.329  1.00 89.46           C
ATOM   4005  CE  LYS A 792     -24.108-132.614 -32.517  1.00 89.46           C
ATOM   4006  NZ  LYS A 792     -24.985-131.909 -33.489  1.00 89.46           N
ATOM   4007  N   PHE A 793     -20.726-132.492 -27.345  1.00 78.12           N
ATOM   4008  CA  PHE A 793     -20.314-133.125 -26.100  1.00 78.12           C
ATOM   4009  C   PHE A 793     -20.900-132.406 -24.891  1.00 78.12           C
ATOM   4010  O   PHE A 793     -21.966-132.772 -24.399  1.00 78.12           O
ATOM   4011  CB  PHE A 793     -18.789-133.162 -26.002  1.00 78.12           C
ATOM   4012  CG  PHE A 793     -18.156-134.268 -26.798  1.00 78.12           C
ATOM   4013  CD1 PHE A 793     -18.857-134.908 -27.805  1.00 78.12           C
ATOM   4014  CD2 PHE A 793     -16.860-134.672 -26.536  1.00 78.12           C
ATOM   4015  CE1 PHE A 793     -18.278-135.919 -28.536  1.00 78.12           C
ATOM   4016  CE2 PHE A 793     -16.277-135.689 -27.265  1.00 78.12           C
ATOM   4017  CZ  PHE A 793     -16.988-136.313 -28.263  1.00 78.12           C
ATOM   4018  N   PHE A 846     -14.954-140.264 -32.359  1.00 81.13           N
ATOM   4019  CA  PHE A 846     -14.453-138.963 -31.937  1.00 81.13           C
ATOM   4020  C   PHE A 846     -12.947-138.994 -31.754  1.00 81.13           C
ATOM   4021  O   PHE A 846     -12.233-138.152 -32.288  1.00 81.13           O
ATOM   4022  CB  PHE A 846     -15.124-138.523 -30.637  1.00 81.13           C
ATOM   4023  CG  PHE A 846     -14.398-137.417 -29.922  1.00 81.13           C
ATOM   4024  CD1 PHE A 846     -14.380-136.134 -30.441  1.00 81.13           C
ATOM   4025  CD2 PHE A 846     -13.743-137.656 -28.729  1.00 81.13           C
ATOM   4026  CE1 PHE A 846     -13.720-135.116 -29.786  1.00 81.13           C
ATOM   4027  CE2 PHE A 846     -13.082-136.641 -28.068  1.00 81.13           C
ATOM   4028  CZ  PHE A 846     -13.070-135.370 -28.598  1.00 81.13           C
ATOM   4029  N   GLU A 847     -12.470-139.975 -30.989  1.00 81.64           N
ATOM   4030  CA  GLU A 847     -11.036-140.104 -30.761  1.00 81.64           C
ATOM   4031  C   GLU A 847     -10.276-140.366 -32.053  1.00 81.64           C
ATOM   4032  O   GLU A 847      -9.075-140.082 -32.122  1.00 81.64           O
ATOM   4033  CB  GLU A 847     -10.762-141.230 -29.762  1.00 81.64           C
ATOM   4034  CG  GLU A 847     -11.612-141.175 -28.499  1.00 81.64           C
ATOM   4035  CD  GLU A 847     -12.809-142.112 -28.546  1.00 81.64           C
ATOM   4036  OE1 GLU A 847     -13.073-142.693 -29.621  1.00 81.64           O
ATOM   4037  OE2 GLU A 847     -13.485-142.269 -27.506  1.00 81.64           O
ATOM   4038  N   ALA A 848     -10.944-140.893 -33.073  1.00 82.11           N
ATOM   4039  CA  ALA A 848     -10.301-141.229 -34.333  1.00 82.11           C
ATOM   4040  C   ALA A 848     -10.494-140.171 -35.411  1.00 82.11           C
ATOM   4041  O   ALA A 848      -9.807-140.223 -36.436  1.00 82.11           O
ATOM   4042  CB  ALA A 848     -10.818-142.580 -34.840  1.00 82.11           C
ATOM   4043  N   THR A 849     -11.404-139.218 -35.215  1.00 80.67           N
ATOM   4044  CA  THR A 849     -11.635-138.173 -36.207  1.00 80.67           C
ATOM   4045  C   THR A 849     -10.865-136.895 -35.922  1.00 80.67           C
ATOM   4046  O   THR A 849     -10.622-136.116 -36.851  1.00 80.67           O
ATOM   4047  CB  THR A 849     -13.127-137.840 -36.303  1.00 80.67           C
ATOM   4048  OG1 THR A 849     -13.653-137.609 -34.993  1.00 80.67           O
ATOM   4049  CG2 THR A 849     -13.879-138.981 -36.958  1.00 80.67           C
ATOM   4050  N   ILE A 850     -10.484-136.655 -34.668  1.00 79.22           N
ATOM   4051  CA  ILE A 850      -9.683-135.477 -34.349  1.00 79.22           C
ATOM   4052  C   ILE A 850      -8.349-135.537 -35.077  1.00 79.22           C
ATOM   4053  O   ILE A 850      -7.863-134.532 -35.609  1.00 79.22           O
ATOM   4054  CB  ILE A 850      -9.493-135.352 -32.828  1.00 79.22           C
ATOM   4055  CG1 ILE A 850     -10.850-135.256 -32.133  1.00 79.22           C
ATOM   4056  CG2 ILE A 850      -8.641-134.146 -32.493  1.00 79.22           C
ATOM   4057  CD1 ILE A 850     -11.723-134.142 -32.652  1.00 79.22           C
ATOM   4058  N   ASN A 851      -7.740-136.723 -35.124  1.00 82.07           N
ATOM   4059  CA  ASN A 851      -6.478-136.880 -35.835  1.00 82.07           C
ATOM   4060  C   ASN A 851      -6.644-136.758 -37.343  1.00 82.07           C
ATOM   4061  O   ASN A 851      -5.672-136.443 -38.036  1.00 82.07           O
ATOM   4062  CB  ASN A 851      -5.845-138.227 -35.498  1.00 82.07           C
ATOM   4063  CG  ASN A 851      -6.813-139.374 -35.667  1.00 82.07           C
ATOM   4064  OD1 ASN A 851      -7.051-139.836 -36.781  1.00 82.07           O
ATOM   4065  ND2 ASN A 851      -7.378-139.839 -34.561  1.00 82.07           N
ATOM   4066  N   LYS A 852      -7.845-137.005 -37.869  1.00 78.49           N
ATOM   4067  CA  LYS A 852      -8.068-136.804 -39.295  1.00 78.49           C
ATOM   4068  C   LYS A 852      -8.069-135.322 -39.641  1.00 78.49           C
ATOM   4069  O   LYS A 852      -7.471-134.911 -40.643  1.00 78.49           O
ATOM   4070  CB  LYS A 852      -9.385-137.449 -39.724  1.00 78.49           C
ATOM   4071  CG  LYS A 852      -9.968-136.849 -40.991  1.00 78.49           C
ATOM   4072  CD  LYS A 852     -11.425-137.216 -41.160  1.00 78.49           C
ATOM   4073  CE  LYS A 852     -12.055-136.427 -42.291  1.00 78.49           C
ATOM   4074  NZ  LYS A 852     -13.524-136.647 -42.369  1.00 78.49           N
ATOM   4075  N   PHE A 853      -8.732-134.503 -38.820  1.00 73.53           N
ATOM   4076  CA  PHE A 853      -8.732-133.066 -39.053  1.00 73.53           C
ATOM   4077  C   PHE A 853      -7.324-132.495 -39.028  1.00 73.53           C
ATOM   4078  O   PHE A 853      -7.013-131.585 -39.802  1.00 73.53           O
ATOM   4079  CB  PHE A 853      -9.600-132.360 -38.014  1.00 73.53           C
ATOM   4080  CG  PHE A 853     -11.063-132.410 -38.318  1.00 73.53           C
ATOM   4081  CD1 PHE A 853     -11.509-132.809 -39.561  1.00 73.53           C
ATOM   4082  CD2 PHE A 853     -11.994-132.050 -37.364  1.00 73.53           C
ATOM   4083  CE1 PHE A 853     -12.853-132.854 -39.847  1.00 73.53           C
ATOM   4084  CE2 PHE A 853     -13.341-132.092 -37.645  1.00 73.53           C
ATOM   4085  CZ  PHE A 853     -13.770-132.495 -38.891  1.00 73.53           C
ATOM   4086  N   ASP A 854      -6.460-133.021 -38.157  1.00 73.11           N
ATOM   4087  CA  ASP A 854      -5.092-132.523 -38.078  1.00 73.11           C
ATOM   4088  C   ASP A 854      -4.360-132.761 -39.394  1.00 73.11           C
ATOM   4089  O   ASP A 854      -3.718-131.854 -39.935  1.00 73.11           O
ATOM   4090  CB  ASP A 854      -4.365-133.192 -36.912  1.00 73.11           C
ATOM   4091  CG  ASP A 854      -2.928-132.727 -36.770  1.00 73.11           C
ATOM   4092  OD1 ASP A 854      -2.541-131.742 -37.431  1.00 73.11           O
ATOM   4093  OD2 ASP A 854      -2.181-133.348 -35.985  1.00 73.11           O
ATOM   4094  N   LYS A 855      -4.458-133.977 -39.932  1.00 75.60           N
ATOM   4095  CA  LYS A 855      -3.838-134.263 -41.219  1.00 75.60           C
ATOM   4096  C   LYS A 855      -4.505-133.495 -42.353  1.00 75.60           C
ATOM   4097  O   LYS A 855      -3.849-133.190 -43.355  1.00 75.60           O
ATOM   4098  CB  LYS A 855      -3.878-135.768 -41.489  1.00 75.60           C
ATOM   4099  CG  LYS A 855      -3.226-136.202 -42.794  1.00 75.60           C
ATOM   4100  CD  LYS A 855      -4.264-136.619 -43.824  1.00 75.60           C
ATOM   4101  CE  LYS A 855      -4.735-138.043 -43.582  1.00 75.60           C
ATOM   4102  NZ  LYS A 855      -5.870-138.411 -44.467  1.00 75.60           N
ATOM   4103  N   ASN A 856      -5.784-133.159 -42.210  1.00 72.11           N
ATOM   4104  CA  ASN A 856      -6.496-132.399 -43.230  1.00 72.11           C
ATOM   4105  C   ASN A 856      -6.204-130.908 -43.144  1.00 72.11           C
ATOM   4106  O   ASN A 856      -5.918-130.272 -44.163  1.00 72.11           O
ATOM   4107  CB  ASN A 856      -8.001-132.645 -43.103  1.00 72.11           C
ATOM   4108  CG  ASN A 856      -8.760-132.303 -44.366  1.00 72.11           C
ATOM   4109  OD1 ASN A 856      -8.323-131.471 -45.162  1.00 72.11           O
ATOM   4110  ND2 ASN A 856      -9.908-132.939 -44.556  1.00 72.11           N
ATOM   4111  N   PHE A 857      -6.265-130.337 -41.942  1.00 69.69           N
ATOM   4112  CA  PHE A 857      -6.069-128.901 -41.788  1.00 69.69           C
ATOM   4113  C   PHE A 857      -4.608-128.509 -41.966  1.00 69.69           C
ATOM   4114  O   PHE A 857      -4.313-127.474 -42.573  1.00 69.69           O
ATOM   4115  CB  PHE A 857      -6.589-128.450 -40.425  1.00 69.69           C
ATOM   4116  CG  PHE A 857      -5.974-127.178 -39.930  1.00 69.69           C
ATOM   4117  CD1 PHE A 857      -6.355-125.961 -40.455  1.00 69.69           C
ATOM   4118  CD2 PHE A 857      -5.024-127.199 -38.928  1.00 69.69           C
ATOM   4119  CE1 PHE A 857      -5.795-124.791 -39.998  1.00 69.69           C
ATOM   4120  CE2 PHE A 857      -4.462-126.032 -38.466  1.00 69.69           C
ATOM   4121  CZ  PHE A 857      -4.850-124.827 -39.001  1.00 69.69           C
ATOM   4122  N   SER A 858      -3.679-129.315 -41.449  1.00 72.08           N
ATOM   4123  CA  SER A 858      -2.266-128.985 -41.599  1.00 72.08           C
ATOM   4124  C   SER A 858      -1.818-129.090 -43.048  1.00 72.08           C
ATOM   4125  O   SER A 858      -0.826-128.464 -43.437  1.00 72.08           O
ATOM   4126  CB  SER A 858      -1.410-129.890 -40.714  1.00 72.08           C
ATOM   4127  OG  SER A 858      -1.613-129.601 -39.343  1.00 72.08           O
ATOM   4128  N   ALA A 859      -2.528-129.873 -43.860  1.00 75.74           N
ATOM   4129  CA  ALA A 859      -2.177-129.971 -45.272  1.00 75.74           C
ATOM   4130  C   ALA A 859      -2.537-128.693 -46.021  1.00 75.74           C
ATOM   4131  O   ALA A 859      -1.792-128.255 -46.903  1.00 75.74           O
ATOM   4132  CB  ALA A 859      -2.870-131.178 -45.903  1.00 75.74           C
ATOM   4133  N   HIS A 860      -3.676-128.087 -45.684  1.00 72.53           N
ATOM   4134  CA  HIS A 860      -4.066-126.843 -46.340  1.00 72.53           C
ATOM   4135  C   HIS A 860      -3.199-125.677 -45.888  1.00 72.53           C
ATOM   4136  O   HIS A 860      -2.946-124.756 -46.673  1.00 72.53           O
ATOM   4137  CB  HIS A 860      -5.538-126.546 -46.068  1.00 72.53           C
ATOM   4138  CG  HIS A 860      -6.483-127.396 -46.858  1.00 72.53           C
ATOM   4139  ND1 HIS A 860      -6.703-127.210 -48.205  1.00 72.53           N
ATOM   4140  CD2 HIS A 860      -7.269-128.434 -46.488  1.00 72.53           C
ATOM   4141  CE1 HIS A 860      -7.583-128.098 -48.631  1.00 72.53           C
ATOM   4142  NE2 HIS A 860      -7.941-128.853 -47.609  1.00 72.53           N
ATOM   4143  N   LEU A 861      -2.734-125.694 -44.638  1.00 78.64           N
ATOM   4144  CA  LEU A 861      -1.915-124.589 -44.150  1.00 78.64           C
ATOM   4145  C   LEU A 861      -0.549-124.573 -44.821  1.00 78.64           C
ATOM   4146  O   LEU A 861      -0.029-123.499 -45.148  1.00 78.64           O
ATOM   4147  CB  LEU A 861      -1.765-124.670 -42.634  1.00 78.64           C
ATOM   4148  CG  LEU A 861      -1.119-123.442 -41.995  1.00 78.64           C
ATOM   4149  CD1 LEU A 861      -1.698-122.171 -42.577  1.00 78.64           C
ATOM   4150  CD2 LEU A 861      -1.301-123.465 -40.490  1.00 78.64           C
ATOM   4151  N   LEU A 862       0.053-125.745 -45.032  1.00 82.64           N
ATOM   4152  CA  LEU A 862       1.307-125.804 -45.775  1.00 82.64           C
ATOM   4153  C   LEU A 862       1.128-125.402 -47.230  1.00 82.64           C
ATOM   4154  O   LEU A 862       2.120-125.122 -47.911  1.00 82.64           O
ATOM   4155  CB  LEU A 862       1.919-127.201 -45.691  1.00 82.64           C
ATOM   4156  CG  LEU A 862       2.846-127.474 -44.501  1.00 82.64           C
ATOM   4157  CD1 LEU A 862       4.073-126.577 -44.573  1.00 82.64           C
ATOM   4158  CD2 LEU A 862       2.139-127.312 -43.164  1.00 82.64           C
ATOM   4159  N   ASP A 863      -0.110-125.383 -47.726  1.00 85.19           N
ATOM   4160  CA  ASP A 863      -0.369-124.830 -49.047  1.00 85.19           C
ATOM   4161  C   ASP A 863      -0.466-123.313 -49.000  1.00 85.19           C
ATOM   4162  O   ASP A 863       0.016-122.633 -49.911  1.00 85.19           O
ATOM   4163  CB  ASP A 863      -1.652-125.427 -49.623  1.00 85.19           C
ATOM   4164  CG  ASP A 863      -1.720-125.324 -51.130  1.00 85.19           C
ATOM   4165  OD1 ASP A 863      -0.976-124.507 -51.708  1.00 85.19           O
ATOM   4166  OD2 ASP A 863      -2.522-126.061 -51.737  1.00 85.19           O
ATOM   4167  N   LEU A 864      -1.082-122.768 -47.950  1.00 75.04           N
ATOM   4168  CA  LEU A 864      -1.188-121.321 -47.818  1.00 75.04           C
ATOM   4169  C   LEU A 864       0.183-120.685 -47.637  1.00 75.04           C
ATOM   4170  O   LEU A 864       0.509-119.685 -48.286  1.00 75.04           O
ATOM   4171  CB  LEU A 864      -2.103-120.964 -46.647  1.00 75.04           C
ATOM   4172  CG  LEU A 864      -2.847-119.637 -46.787  1.00 75.04           C
ATOM   4173  CD1 LEU A 864      -3.784-119.688 -47.970  1.00 75.04           C
ATOM   4174  CD2 LEU A 864      -3.607-119.303 -45.515  1.00 75.04           C
ATOM   4175  N   LEU A 865       1.000-121.249 -46.748  1.00 80.91           N
ATOM   4176  CA  LEU A 865       2.345-120.722 -46.556  1.00 80.91           C
ATOM   4177  C   LEU A 865       3.221-120.931 -47.783  1.00 80.91           C
ATOM   4178  O   LEU A 865       4.234-120.242 -47.931  1.00 80.91           O
ATOM   4179  CB  LEU A 865       2.996-121.368 -45.333  1.00 80.91           C
ATOM   4180  CG  LEU A 865       2.902-120.596 -44.017  1.00 80.91           C
ATOM   4181  CD1 LEU A 865       3.662-119.286 -44.114  1.00 80.91           C
ATOM   4182  CD2 LEU A 865       1.456-120.352 -43.624  1.00 80.91           C
ATOM   4183  N   ALA A 866       2.855-121.860 -48.667  1.00 78.37           N
ATOM   4184  CA  ALA A 866       3.653-122.082 -49.869  1.00 78.37           C
ATOM   4185  C   ALA A 866       3.430-120.978 -50.892  1.00 78.37           C
ATOM   4186  O   ALA A 866       4.388-120.349 -51.352  1.00 78.37           O
ATOM   4187  CB  ALA A 866       3.324-123.447 -50.471  1.00 78.37           C
ATOM   4188  N   ARG A 867       2.175-120.723 -51.256  1.00 77.98           N
ATOM   4189  CA  ARG A 867       1.876-119.701 -52.246  1.00 77.98           C
ATOM   4190  C   ARG A 867       2.145-118.298 -51.735  1.00 77.98           C
ATOM   4191  O   ARG A 867       2.472-117.408 -52.528  1.00 77.98           O
ATOM   4192  CB  ARG A 867       0.417-119.805 -52.693  1.00 77.98           C
ATOM   4193  CG  ARG A 867       0.079-121.108 -53.378  1.00 77.98           C
ATOM   4194  CD  ARG A 867      -1.248-121.012 -54.093  1.00 77.98           C
ATOM   4195  NE  ARG A 867      -1.608-122.267 -54.740  1.00 77.98           N
ATOM   4196  CZ  ARG A 867      -2.684-122.431 -55.498  1.00 77.98           C
ATOM   4197  NH1 ARG A 867      -3.506-121.413 -55.712  1.00 77.98           N
ATOM   4198  NH2 ARG A 867      -2.937-123.612 -56.047  1.00 77.98           N
ATOM   4199  N   LEU A 868       2.015-118.075 -50.429  1.00 81.81           N
ATOM   4200  CA  LEU A 868       2.285-116.753 -49.880  1.00 81.81           C
ATOM   4201  C   LEU A 868       3.774-116.446 -49.836  1.00 81.81           C
ATOM   4202  O   LEU A 868       4.151-115.321 -49.492  1.00 81.81           O
ATOM   4203  CB  LEU A 868       1.673-116.632 -48.487  1.00 81.81           C
ATOM   4204  CG  LEU A 868       0.317-115.929 -48.441  1.00 81.81           C
ATOM   4205  CD1 LEU A 868      -0.699-116.665 -49.294  1.00 81.81           C
ATOM   4206  CD2 LEU A 868      -0.177-115.828 -47.012  1.00 81.81           C
ATOM   4207  N   SER A 869       4.623-117.414 -50.180  1.00 84.23           N
ATOM   4208  CA  SER A 869       6.059-117.166 -50.229  1.00 84.23           C
ATOM   4209  C   SER A 869       6.514-116.708 -51.607  1.00 84.23           C
ATOM   4210  O   SER A 869       7.444-115.902 -51.710  1.00 84.23           O
ATOM   4211  CB  SER A 869       6.826-118.422 -49.822  1.00 84.23           C
ATOM   4212  OG  SER A 869       7.081-119.243 -50.947  1.00 84.23           O
ATOM   4213  N   ILE A 870       5.882-117.200 -52.670  1.00 86.52           N
ATOM   4214  CA  ILE A 870       6.298-116.840 -54.021  1.00 86.52           C
ATOM   4215  C   ILE A 870       5.721-115.478 -54.390  1.00 86.52           C
ATOM   4216  O   ILE A 870       4.667-115.377 -55.027  1.00 86.52           O
ATOM   4217  CB  ILE A 870       5.907-117.937 -55.036  1.00 86.52           C
ATOM   4218  CG1 ILE A 870       6.335-117.541 -56.455  1.00 86.52           C
ATOM   4219  CG2 ILE A 870       4.431-118.329 -54.925  1.00 86.52           C
ATOM   4220  CD1 ILE A 870       6.285-118.672 -57.449  1.00 86.52           C
ATOM   4221  N   TYR A 871       6.422-114.420 -53.997  1.00 94.73           N
ATOM   4222  CA  TYR A 871       6.027-113.065 -54.353  1.00 94.73           C
ATOM   4223  C   TYR A 871       7.276-112.189 -54.386  1.00 94.73           C
ATOM   4224  O   TYR A 871       8.336-112.570 -53.880  1.00 94.73           O
ATOM   4225  CB  TYR A 871       4.962-112.538 -53.385  1.00 94.73           C
ATOM   4226  CG  TYR A 871       3.566-112.952 -53.782  1.00 94.73           C
ATOM   4227  CD1 TYR A 871       2.962-112.422 -54.912  1.00 94.73           C
ATOM   4228  CD2 TYR A 871       2.863-113.892 -53.044  1.00 94.73           C
ATOM   4229  CE1 TYR A 871       1.693-112.805 -55.289  1.00 94.73           C
ATOM   4230  CE2 TYR A 871       1.590-114.281 -53.414  1.00 94.73           C
ATOM   4231  CZ  TYR A 871       1.012-113.734 -54.537  1.00 94.73           C
ATOM   4232  OH  TYR A 871      -0.255-114.115 -54.913  1.00 94.73           O
ATOM   4233  N   SER A 872       7.143-111.009 -54.981  1.00114.13           N
ATOM   4234  CA  SER A 872       8.268-110.101 -55.164  1.00114.13           C
ATOM   4235  C   SER A 872       8.543-109.293 -53.900  1.00114.13           C
ATOM   4236  O   SER A 872       8.598-109.843 -52.800  1.00114.13           O
ATOM   4237  CB  SER A 872       8.007-109.160 -56.344  1.00114.13           C
ATOM   4238  OG  SER A 872       8.287-109.803 -57.578  1.00114.13           O
ATOM   4239  N   GLY A 879       2.806-105.980 -46.440  1.00 86.38           N
ATOM   4240  CA  GLY A 879       3.044-106.505 -47.771  1.00 86.38           C
ATOM   4241  C   GLY A 879       2.580-107.939 -47.937  1.00 86.38           C
ATOM   4242  O   GLY A 879       1.795-108.445 -47.134  1.00 86.38           O
ATOM   4243  N   MET A 880       3.060-108.594 -48.990  1.00 92.42           N
ATOM   4244  CA  MET A 880       2.720-109.986 -49.244  1.00 92.42           C
ATOM   4245  C   MET A 880       3.795-110.957 -48.774  1.00 92.42           C
ATOM   4246  O   MET A 880       3.543-112.166 -48.734  1.00 92.42           O
ATOM   4247  CB  MET A 880       2.454-110.199 -50.739  1.00 92.42           C
ATOM   4248  CG  MET A 880       1.515-111.358 -51.043  1.00 92.42           C
ATOM   4249  SD  MET A 880      -0.167-111.095 -50.451  1.00 92.42           S
ATOM   4250  CE  MET A 880      -0.849-110.133 -51.794  1.00 92.42           C
ATOM   4251  N   ALA A 881       4.980-110.466 -48.420  1.00 95.42           N
ATOM   4252  CA  ALA A 881       6.033-111.321 -47.887  1.00 95.42           C
ATOM   4253  C   ALA A 881       6.109-111.290 -46.368  1.00 95.42           C
ATOM   4254  O   ALA A 881       6.580-112.259 -45.765  1.00 95.42           O
ATOM   4255  CB  ALA A 881       7.392-110.917 -48.467  1.00 95.42           C
ATOM   4256  N   SER A 882       5.659-110.204 -45.738  1.00 89.23           N
ATOM   4257  CA  SER A 882       5.678-110.111 -44.285  1.00 89.23           C
ATOM   4258  C   SER A 882       4.571-110.921 -43.627  1.00 89.23           C
ATOM   4259  O   SER A 882       4.513-110.965 -42.395  1.00 89.23           O
ATOM   4260  CB  SER A 882       5.568-108.652 -43.847  1.00 89.23           C
ATOM   4261  OG  SER A 882       4.241-108.180 -43.985  1.00 89.23           O
ATOM   4262  N   VAL A 883       3.691-111.547 -44.408  1.00 78.92           N
ATOM   4263  CA  VAL A 883       2.636-112.354 -43.812  1.00 78.92           C
ATOM   4264  C   VAL A 883       3.210-113.618 -43.188  1.00 78.92           C
ATOM   4265  O   VAL A 883       2.707-114.096 -42.163  1.00 78.92           O
ATOM   4266  CB  VAL A 883       1.557-112.676 -44.860  1.00 78.92           C
ATOM   4267  CG1 VAL A 883       2.183-113.322 -46.075  1.00 78.92           C
ATOM   4268  CG2 VAL A 883       0.483-113.569 -44.265  1.00 78.92           C
ATOM   4269  N   ILE A 884       4.273-114.175 -43.775  1.00 76.52           N
ATOM   4270  CA  ILE A 884       4.870-115.388 -43.221  1.00 76.52           C
ATOM   4271  C   ILE A 884       5.429-115.115 -41.833  1.00 76.52           C
ATOM   4272  O   ILE A 884       5.323-115.951 -40.927  1.00 76.52           O
ATOM   4273  CB  ILE A 884       5.950-115.933 -44.171  1.00 76.52           C
ATOM   4274  CG1 ILE A 884       5.332-116.308 -45.516  1.00 76.52           C
ATOM   4275  CG2 ILE A 884       6.628-117.141 -43.561  1.00 76.52           C
ATOM   4276  CD1 ILE A 884       5.560-115.275 -46.594  1.00 76.52           C
ATOM   4277  N   SER A 885       6.018-113.936 -41.635  1.00 80.42           N
ATOM   4278  CA  SER A 885       6.473-113.557 -40.306  1.00 80.42           C
ATOM   4279  C   SER A 885       5.312-113.301 -39.358  1.00 80.42           C
ATOM   4280  O   SER A 885       5.528-113.186 -38.148  1.00 80.42           O
ATOM   4281  CB  SER A 885       7.370-112.323 -40.387  1.00 80.42           C
ATOM   4282  OG  SER A 885       8.691-112.685 -40.748  1.00 80.42           O
ATOM   4283  N   ARG A 886       4.089-113.198 -39.876  1.00 75.80           N
ATOM   4284  CA  ARG A 886       2.911-113.116 -39.024  1.00 75.80           C
ATOM   4285  C   ARG A 886       2.284-114.480 -38.774  1.00 75.80           C
ATOM   4286  O   ARG A 886       1.651-114.678 -37.732  1.00 75.80           O
ATOM   4287  CB  ARG A 886       1.869-112.177 -39.638  1.00 75.80           C
ATOM   4288  CG  ARG A 886       2.249-110.712 -39.562  1.00 75.80           C
ATOM   4289  CD  ARG A 886       2.545-110.301 -38.132  1.00 75.80           C
ATOM   4290  NE  ARG A 886       1.464-109.520 -37.538  1.00 75.80           N
ATOM   4291  CZ  ARG A 886       1.335-109.306 -36.234  1.00 75.80           C
ATOM   4292  NH1 ARG A 886       0.327-108.580 -35.773  1.00 75.80           N
ATOM   4293  NH2 ARG A 886       2.212-109.824 -35.387  1.00 75.80           N
ATOM   4294  N   LEU A 887       2.440-115.423 -39.704  1.00 70.50           N
ATOM   4295  CA  LEU A 887       1.971-116.782 -39.461  1.00 70.50           C
ATOM   4296  C   LEU A 887       2.949-117.547 -38.581  1.00 70.50           C
ATOM   4297  O   LEU A 887       2.558-118.147 -37.575  1.00 70.50           O
ATOM   4298  CB  LEU A 887       1.760-117.514 -40.783  1.00 70.50           C
ATOM   4299  CG  LEU A 887       0.335-117.501 -41.328  1.00 70.50           C
ATOM   4300  CD1 LEU A 887      -0.566-118.233 -40.359  1.00 70.50           C
ATOM   4301  CD2 LEU A 887      -0.157-116.085 -41.564  1.00 70.50           C
ATOM   4302  N   ASP A 888       4.225-117.538 -38.948  1.00 85.35           N
ATOM   4303  CA  ASP A 888       5.269-118.204 -38.186  1.00 85.35           C
ATOM   4304  C   ASP A 888       6.091-117.165 -37.440  1.00 85.35           C
ATOM   4305  O   ASP A 888       6.273-116.043 -37.921  1.00 85.35           O
ATOM   4306  CB  ASP A 888       6.184-119.021 -39.098  1.00 85.35           C
ATOM   4307  CG  ASP A 888       7.281-119.741 -38.329  1.00 85.35           C
ATOM   4308  OD1 ASP A 888       7.230-119.781 -37.081  1.00 85.35           O
ATOM   4309  OD2 ASP A 888       8.219-120.240 -38.981  1.00 85.35           O
ATOM   4310  N   PHE A 889       6.569-117.542 -36.283  1.00 82.57           N
ATOM   4311  CA  PHE A 889       7.550-116.779 -35.530  1.00 82.57           C
ATOM   4312  C   PHE A 889       8.699-117.647 -35.044  1.00 82.57           C
ATOM   4313  O   PHE A 889       9.802-117.140 -34.843  1.00 82.57           O
ATOM   4314  CB  PHE A 889       6.873-116.089 -34.344  1.00 82.57           C
ATOM   4315  CG  PHE A 889       7.619-114.900 -33.818  1.00 82.57           C
ATOM   4316  CD1 PHE A 889       7.449-113.653 -34.388  1.00 82.57           C
ATOM   4317  CD2 PHE A 889       8.476-115.026 -32.742  1.00 82.57           C
ATOM   4318  CE1 PHE A 889       8.124-112.560 -33.901  1.00 82.57           C
ATOM   4319  CE2 PHE A 889       9.156-113.934 -32.252  1.00 82.57           C
ATOM   4320  CZ  PHE A 889       8.979-112.702 -32.830  1.00 82.57           C
ATOM   4321  N   ASN A 890       8.470-118.951 -34.879  1.00 83.08           N
ATOM   4322  CA  ASN A 890       9.403-119.848 -34.209  1.00 83.08           C
ATOM   4323  C   ASN A 890      10.224-120.686 -35.170  1.00 83.08           C
ATOM   4324  O   ASN A 890      10.902-121.629 -34.738  1.00 83.08           O
ATOM   4325  CB  ASN A 890       8.644-120.758 -33.253  1.00 83.08           C
ATOM   4326  CG  ASN A 890       7.964-119.993 -32.169  1.00 83.08           C
ATOM   4327  OD1 ASN A 890       8.496-119.002 -31.683  1.00 83.08           O
ATOM   4328  ND2 ASN A 890       6.776-120.433 -31.785  1.00 83.08           N
ATOM   4329  N   GLY A 891      10.181-120.381 -36.461  1.00 97.43           N
ATOM   4330  CA  GLY A 891      10.776-121.260 -37.439  1.00 97.43           C
ATOM   4331  C   GLY A 891       9.964-122.500 -37.728  1.00 97.43           C
ATOM   4332  O   GLY A 891      10.424-123.355 -38.497  1.00 97.43           O
ATOM   4333  N   PHE A 892       8.778-122.626 -37.140  1.00 89.23           N
ATOM   4334  CA  PHE A 892       7.913-123.761 -37.409  1.00 89.23           C
ATOM   4335  C   PHE A 892       7.449-123.731 -38.863  1.00 89.23           C
ATOM   4336  O   PHE A 892       7.665-122.763 -39.595  1.00 89.23           O
ATOM   4337  CB  PHE A 892       6.718-123.753 -36.459  1.00 89.23           C
ATOM   4338  CG  PHE A 892       6.149-125.109 -36.197  1.00 89.23           C
ATOM   4339  CD1 PHE A 892       6.842-126.025 -35.437  1.00 89.23           C
ATOM   4340  CD2 PHE A 892       4.910-125.464 -36.699  1.00 89.23           C
ATOM   4341  CE1 PHE A 892       6.320-127.272 -35.189  1.00 89.23           C
ATOM   4342  CE2 PHE A 892       4.382-126.713 -36.452  1.00 89.23           C
ATOM   4343  CZ  PHE A 892       5.086-127.617 -35.696  1.00 89.23           C
ATOM   4344  N   TYR A 893       6.805-124.819 -39.282  1.00 93.08           N
ATOM   4345  CA  TYR A 893       6.339-124.958 -40.661  1.00 93.08           C
ATOM   4346  C   TYR A 893       7.490-124.781 -41.649  1.00 93.08           C
ATOM   4347  O   TYR A 893       7.302-124.355 -42.790  1.00 93.08           O
ATOM   4348  CB  TYR A 893       5.209-123.971 -40.963  1.00 93.08           C
ATOM   4349  CG  TYR A 893       3.931-124.250 -40.214  1.00 93.08           C
ATOM   4350  CD1 TYR A 893       3.489-125.548 -40.017  1.00 93.08           C
ATOM   4351  CD2 TYR A 893       3.163-123.215 -39.708  1.00 93.08           C
ATOM   4352  CE1 TYR A 893       2.319-125.807 -39.335  1.00 93.08           C
ATOM   4353  CE2 TYR A 893       1.994-123.464 -39.024  1.00 93.08           C
ATOM   4354  CZ  TYR A 893       1.576-124.759 -38.841  1.00 93.08           C
ATOM   4355  OH  TYR A 893       0.409-125.008 -38.160  1.00 93.08           O
ATOM   4356  N   THR A 894       8.702-125.114 -41.206  1.00106.16           N
ATOM   4357  CA  THR A 894       9.888-124.953 -42.037  1.00106.16           C
ATOM   4358  C   THR A 894      10.013-126.028 -43.105  1.00106.16           C
ATOM   4359  O   THR A 894      11.008-126.036 -43.835  1.00106.16           O
ATOM   4360  CB  THR A 894      11.149-124.954 -41.171  1.00106.16           C
ATOM   4361  OG1 THR A 894      12.306-124.935 -42.015  1.00106.16           O
ATOM   4362  CG2 THR A 894      11.192-126.190 -40.288  1.00106.16           C
ATOM   4363  N   GLU A 895       9.037-126.919 -43.217  1.00 99.08           N
ATOM   4364  CA  GLU A 895       9.084-127.985 -44.204  1.00 99.08           C
ATOM   4365  C   GLU A 895       8.432-127.539 -45.506  1.00 99.08           C
ATOM   4366  O   GLU A 895       8.229-126.346 -45.729  1.00 99.08           O
ATOM   4367  CB  GLU A 895       8.397-129.237 -43.661  1.00 99.08           C
ATOM   4368  CG  GLU A 895       8.852-129.625 -42.264  1.00 99.08           C
ATOM   4369  CD  GLU A 895       7.925-129.107 -41.183  1.00 99.08           C
ATOM   4370  OE1 GLU A 895       6.782-128.728 -41.514  1.00 99.08           O
ATOM   4371  OE2 GLU A 895       8.339-129.077 -40.005  1.00 99.08           O
TER    4372      GLU A 895
ATOM   4373  N   ILE B 245     -29.607 -37.236-116.471  1.00 54.25           N
ATOM   4374  CA  ILE B 245     -29.958 -37.005-115.038  1.00 54.25           C
ATOM   4375  C   ILE B 245     -28.663 -36.801-114.240  1.00 54.25           C
ATOM   4376  O   ILE B 245     -27.828 -37.727-114.223  1.00 54.25           O
ATOM   4377  CB  ILE B 245     -30.802 -38.170-114.481  1.00 54.25           C
ATOM   4378  CG1 ILE B 245     -32.043 -38.432-115.338  1.00 54.25           C
ATOM   4379  CG2 ILE B 245     -31.168 -37.919-113.027  1.00 54.25           C
ATOM   4380  CD1 ILE B 245     -31.737 -38.925-116.733  1.00 54.25           C
ATOM   4381  N   THR B 246     -28.512 -35.629-113.616  1.00 55.66           N
ATOM   4382  CA  THR B 246     -27.301 -35.291-112.822  1.00 55.66           C
ATOM   4383  C   THR B 246     -27.274 -36.087-111.511  1.00 55.66           C
ATOM   4384  O   THR B 246     -28.354 -36.508-111.050  1.00 55.66           O
ATOM   4385  CB  THR B 246     -27.189 -33.779-112.580  1.00 55.66           C
ATOM   4386  OG1 THR B 246     -25.975 -33.534-111.870  1.00 55.66           O
ATOM   4387  CG2 THR B 246     -28.359 -33.221-111.802  1.00 55.66           C
ATOM   4388  N   GLU B 247     -26.072 -36.305-110.965  1.00 56.10           N
ATOM   4389  CA  GLU B 247     -25.868 -37.044-109.687  1.00 56.10           C
ATOM   4390  C   GLU B 247     -26.519 -36.275-108.530  1.00 56.10           C
ATOM   4391  O   GLU B 247     -27.000 -36.929-107.582  1.00 56.10           O
ATOM   4392  CB  GLU B 247     -24.384 -37.321-109.437  1.00 56.10           C
ATOM   4393  CG  GLU B 247     -24.134 -38.241-108.255  1.00 56.10           C
ATOM   4394  CD  GLU B 247     -22.698 -38.713-108.111  1.00 56.10           C
ATOM   4395  OE1 GLU B 247     -22.431 -39.521-107.199  1.00 56.10           O
ATOM   4396  OE2 GLU B 247     -21.849 -38.270-108.912  1.00 56.10           O
ATOM   4397  N   ALA B 248     -26.470 -34.939-108.583  1.00 52.82           N
ATOM   4398  CA  ALA B 248     -27.042 -34.059-107.536  1.00 52.82           C
ATOM   4399  C   ALA B 248     -28.552 -34.294-107.425  1.00 52.82           C
ATOM   4400  O   ALA B 248     -29.059 -34.330-106.287  1.00 52.82           O
ATOM   4401  CB  ALA B 248     -26.736 -32.619-107.873  1.00 52.82           C
ATOM   4402  N   ALA B 249     -29.231 -34.493-108.561  1.00 49.75           N
ATOM   4403  CA  ALA B 249     -30.694 -34.732-108.576  1.00 49.75           C
ATOM   4404  C   ALA B 249     -31.008 -36.006-107.781  1.00 49.75           C
ATOM   4405  O   ALA B 249     -31.996 -35.999-107.023  1.00 49.75           O
ATOM   4406  CB  ALA B 249     -31.171 -34.845-110.002  1.00 49.75           C
ATOM   4407  N   LEU B 250     -30.188 -37.051-107.936  1.00 44.06           N
ATOM   4408  CA  LEU B 250     -30.392 -38.318-107.183  1.00 44.06           C
ATOM   4409  C   LEU B 250     -30.241 -38.033-105.683  1.00 44.06           C
ATOM   4410  O   LEU B 250     -31.059 -38.552-104.899  1.00 44.06           O
ATOM   4411  CB  LEU B 250     -29.355 -39.342-107.649  1.00 44.06           C
ATOM   4412  CG  LEU B 250     -29.697 -40.083-108.942  1.00 44.06           C
ATOM   4413  CD1 LEU B 250     -30.878 -41.019-108.733  1.00 44.06           C
ATOM   4414  CD2 LEU B 250     -29.984 -39.104-110.067  1.00 44.06           C
ATOM   4415  N   VAL B 251     -29.256 -37.207-105.315  1.00 41.46           N
ATOM   4416  CA  VAL B 251     -28.995 -36.860-103.885  1.00 41.46           C
ATOM   4417  C   VAL B 251     -30.186 -36.076-103.321  1.00 41.46           C
ATOM   4418  O   VAL B 251     -30.334 -36.041-102.083  1.00 41.46           O
ATOM   4419  CB  VAL B 251     -27.675 -36.082-103.715  1.00 41.46           C
ATOM   4420  CG1 VAL B 251     -27.458 -35.649-102.273  1.00 41.46           C
ATOM   4421  CG2 VAL B 251     -26.482 -36.881-104.221  1.00 41.46           C
ATOM   4422  N   ARG B 252     -30.978 -35.448-104.196  1.00 42.78           N
ATOM   4423  CA  ARG B 252     -32.147 -34.689-103.774  1.00 42.78           C
ATOM   4424  C   ARG B 252     -33.311 -35.615-103.452  1.00 42.78           C
ATOM   4425  O   ARG B 252     -34.015 -35.412-102.457  1.00 42.78           O
ATOM   4426  CB  ARG B 252     -32.541 -33.685-104.856  1.00 42.78           C
ATOM   4427  CG  ARG B 252     -33.585 -32.676-104.419  1.00 42.78           C
[truncated: 8,074,378 more chars]
