# Supplementary material for: Structural mechanisms for centrosomal recruitment and organization of the microtubule nucleator γ-TuRC
Source: Nat Commun. 2025 Mar 12;16:2453. doi: 10.1038/s41467-025-57729-2 (PMC11903878; doi:10.1038/s41467-025-57729-2)
Supplement: Supplementary file 4 — Supplementary Software 1 [file 41467_2025_57729_MOESM4_ESM.zip › Scripts/Fig3_conformational_analysis/geom_analysis_yTuRCs.xlsx]

## Sheet: geom_analysis_yTuRC
6V6S	x	y	z				Euclidian distance to closed	rotation around MT axis to reach closed conformation
1	-1.9	-116.94	-14.89				6.99872	0.0799121
2	-49.05	-102.72	-4.67				6.27125	2.79113
3	-87.7	-64.89	9.52				6.44678	2.16399
4	-107.88	-19.73	14.98				6.59497	3.27887
5	-108.46	36.8	20.88				5.8779	1.68764
6	-79.68	77.48	27.75				8.03294	3.78771
7	-31.12	102.77	38.96				5.44958	2.65311
8	18.55	103.17	44.72				8.25364	3.3621
9	72.46	82.4	49.22				7.59658	0.128956
10	105.99	39.89	54.22				11.6365	0.217277
11	125.11	-13.01	55.08				26.361	0.939309
12	113.07	-64.78	64.54				30.6281	4.59629
13	94.31	-113.37	74.11				51.2923	11.7936
14	53.66	-137.65	89.34				62.3417	20.9094
7AS4							Euclidian distance to closed	rotation around MT axis to reach closed conformation
1	-1.18	-116.56	-13.14				7.01749	0.430736
2	-48.41	-102.55	-2.94				7.00247	3.04591
3	-89.03	-65.33	9.9				6.26237	1.93706
4	-107.72	-19.18	15.43				6.27259	3.01063
5	-108.24	37.27	21.7				5.29165	1.4295
6	-78.64	77.71	28.77				6.76832	3.32651
7	-30.6	103.88	39.05				4.40524	2.21959
8	19.06	103.72	46.03				7.24686	3.14226
9	72.73	83.56	51.35				5.7628	0.420282
10	106	40.53	57.07				9.07998	0.0833597
11	126.81	-10.74	57.51				25.8038	2.03504
12	116.53	-61.6	67.81				31.2211	6.54373
13	87	-104.08	79.32				40.2978	11.9294
14	43.55	-125.53	93.09				47.6068	18.7452
hypothetically closed YTuRC
1	-1.94	-109.96	-15.4
2	-52.62	-97.66	-5.66
3	-91.49	-62.49	4.89
4	-110.14	-13.69	13.6
5	-103.28	38.47	23.1
6	-73.69	81.8	30.91
7	-26.81	106	39.79
8	25.65	106.39	47.43
9	72.18	81.71	56.78
10	102.34	38.96	65.23
11	108.55	-13.09	75.59
12	90.53	-62	85.09
13	51.24	-96.52	96.29
14	0.74	-109.3	106.14
Inw							Euclidian distance to closed	rotation around MT axis to reach closed conformation
1	-0.19	-105.84	-11.81				5.73803	0.907897
2	-50.34	-95.5	-3.17				4.008	0.521517
3	-89.55	-60.42	7.41				3.79459	0.326261
4	-109	-13.98	13.64				1.17699	0.22336
5	-103.52	38.47	22.7				0.466476	0.0434623
6	-75.83	80.69	29.86				2.62949	1.20723
7	-27.3	104.17	39.64				1.90039	0.491498
8	23	102.63	47.32				4.60133	0.92337
9	70.01	78.94	55.22				3.84908	0.112703
10	103.71	37.28	60.84				4.89606	1.06974
11	119.23	-10.8	56.48				22.0113	1.70028
12	117.15	-62.17	63.12				34.5157	6.4512
13	80.42	-96.91	79.29				33.7731	11.7246
14	38.05	-108.86	95.68				38.751	18.8782
Outw							Euclidian distance to closed	rotation around MT axis to reach closed conformation
1	-3.98	-111.18	-12.13				4.04264	1.03944
2	-50.57	-97.31	-1.57				4.58837	0.856178
3	-88.93	-60.65	10.07				6.06396	0.0401976
4	-107.28	-15.68	15.27				3.86375	1.23013
5	-105.39	36.67	22.28				2.89214	1.24436
6	-77.61	76.85	27.94				6.97781	3.26762
7	-32.62	102.09	38.08				7.2089	3.52598
8	15.68	101.28	44.2				11.6596	4.75442
9	66.81	81.91	50.09				8.58097	2.2539
10	99.76	40.39	55.84				9.84243	1.20021
11	117.39	-7.15	58.18				20.4092	3.3906
12	104.53	-56.44	70.03				21.3006	6.03911
13	83.91	-101.03	81.68				36.0711	11.7485
14	41.51	-120.68	95				43.7698	18.5936
