# Supplementary material for: Structural mechanisms for centrosomal recruitment and organization of the microtubule nucleator γ-TuRC
Source: Nat Commun. 2025 Mar 12;16:2453. doi: 10.1038/s41467-025-57729-2 (PMC11903878; doi:10.1038/s41467-025-57729-2)
Supplement: Supplementary file 4 — Supplementary Software 1 [file 41467_2025_57729_MOESM4_ESM.zip › Scripts/Fig3_conformational_analysis/7AS4.pdb]

SEQRES   1 1  447  MET PRO ARG GLU ILE ILE THR LEU GLN LEU GLY GLN CYS
SEQRES   2 1  447  GLY ASN GLN ILE GLY PHE GLU PHE TRP LYS GLN LEU CYS
SEQRES   3 1  447  ALA GLU HIS GLY ILE SER PRO GLU GLY ILE VAL GLU GLU
SEQRES   4 1  447  PHE ALA THR GLU GLY THR ASP ARG LYS ASP VAL PHE PHE
SEQRES   5 1  447  TYR GLN ALA ASP ASP GLU HIS TYR ILE PRO ARG ALA VAL
SEQRES   6 1  447  LEU LEU ASP LEU GLU PRO ARG VAL ILE HIS SER ILE LEU
SEQRES   7 1  447  ASN SER PRO TYR ALA LYS LEU TYR ASN PRO GLU ASN ILE
SEQRES   8 1  447  TYR LEU SER GLU HIS GLY GLY GLY ALA GLY ASN ASN TRP
SEQRES   9 1  447  ALA SER GLY PHE SER GLN GLY GLU LYS ILE HIS GLU ASP
SEQRES  10 1  447  ILE PHE ASP ILE ILE ASP ARG GLU ALA ASP GLY SER ASP
SEQRES  11 1  447  SER LEU GLU GLY PHE VAL LEU CYS HIS SER ILE ALA GLY
SEQRES  12 1  447  GLY THR GLY SER GLY LEU GLY SER TYR LEU LEU GLU ARG
SEQRES  13 1  447  LEU ASN ASP ARG TYR PRO LYS LYS LEU VAL GLN THR TYR
SEQRES  14 1  447  SER VAL PHE PRO ASN GLN ASP GLU MET SER ASP VAL VAL
SEQRES  15 1  447  VAL GLN PRO TYR ASN SER LEU LEU THR LEU LYS ARG LEU
SEQRES  16 1  447  THR GLN ASN ALA ASP CYS VAL VAL VAL LEU ASP ASN THR
SEQRES  17 1  447  ALA LEU ASN ARG ILE ALA THR ASP ARG LEU HIS ILE GLN
SEQRES  18 1  447  ASN PRO SER PHE SER GLN ILE ASN GLN LEU VAL SER THR
SEQRES  19 1  447  ILE MET SER ALA SER THR THR THR LEU ARG TYR PRO GLY
SEQRES  20 1  447  TYR MET ASN ASN ASP LEU ILE GLY LEU ILE ALA SER LEU
SEQRES  21 1  447  ILE PRO THR PRO ARG LEU HIS PHE LEU MET THR GLY TYR
SEQRES  22 1  447  THR PRO LEU THR THR ASP GLN SER VAL ALA SER VAL ARG
SEQRES  23 1  447  LYS THR THR VAL LEU ASP VAL MET ARG ARG LEU LEU GLN
SEQRES  24 1  447  PRO LYS ASN VAL MET VAL SER THR GLY ARG ASP ARG GLN
SEQRES  25 1  447  THR ASN HIS CYS TYR ILE ALA ILE LEU ASN ILE ILE GLN
SEQRES  26 1  447  GLY GLU VAL ASP PRO THR GLN VAL HIS LYS SER LEU GLN
SEQRES  27 1  447  ARG ILE ARG GLU ARG LYS LEU ALA ASN PHE ILE PRO TRP
SEQRES  28 1  447  GLY PRO ALA SER ILE GLN VAL ALA LEU SER ARG LYS SER
SEQRES  29 1  447  PRO TYR LEU PRO SER ALA HIS ARG VAL SER GLY LEU MET
SEQRES  30 1  447  MET ALA ASN HIS THR SER ILE SER SER LEU PHE GLU ARG
SEQRES  31 1  447  THR CYS ARG GLN TYR ASP LYS LEU ARG LYS ARG GLU ALA
SEQRES  32 1  447  PHE LEU GLU GLN PHE ARG LYS GLU ASP MET PHE LYS ASP
SEQRES  33 1  447  ASN PHE ASP GLU MET ASP THR SER ARG GLU ILE VAL GLN
SEQRES  34 1  447  GLN LEU ILE ASP GLU TYR HIS ALA ALA THR ARG PRO ASP
SEQRES  35 1  447  TYR ILE SER TRP GLY
SEQRES   1 2  447  MET PRO ARG GLU ILE ILE THR LEU GLN LEU GLY GLN CYS
SEQRES   2 2  447  GLY ASN GLN ILE GLY PHE GLU PHE TRP LYS GLN LEU CYS
SEQRES   3 2  447  ALA GLU HIS GLY ILE SER PRO GLU GLY ILE VAL GLU GLU
SEQRES   4 2  447  PHE ALA THR GLU GLY THR ASP ARG LYS ASP VAL PHE PHE
SEQRES   5 2  447  TYR GLN ALA ASP ASP GLU HIS TYR ILE PRO ARG ALA VAL
SEQRES   6 2  447  LEU LEU ASP LEU GLU PRO ARG VAL ILE HIS SER ILE LEU
SEQRES   7 2  447  ASN SER PRO TYR ALA LYS LEU TYR ASN PRO GLU ASN ILE
SEQRES   8 2  447  TYR LEU SER GLU HIS GLY GLY GLY ALA GLY ASN ASN TRP
SEQRES   9 2  447  ALA SER GLY PHE SER GLN GLY GLU LYS ILE HIS GLU ASP
SEQRES  10 2  447  ILE PHE ASP ILE ILE ASP ARG GLU ALA ASP GLY SER ASP
SEQRES  11 2  447  SER LEU GLU GLY PHE VAL LEU CYS HIS SER ILE ALA GLY
SEQRES  12 2  447  GLY THR GLY SER GLY LEU GLY SER TYR LEU LEU GLU ARG
SEQRES  13 2  447  LEU ASN ASP ARG TYR PRO LYS LYS LEU VAL GLN THR TYR
SEQRES  14 2  447  SER VAL PHE PRO ASN GLN ASP GLU MET SER ASP VAL VAL
SEQRES  15 2  447  VAL GLN PRO TYR ASN SER LEU LEU THR LEU LYS ARG LEU
SEQRES  16 2  447  THR GLN ASN ALA ASP CYS VAL VAL VAL LEU ASP ASN THR
SEQRES  17 2  447  ALA LEU ASN ARG ILE ALA THR ASP ARG LEU HIS ILE GLN
SEQRES  18 2  447  ASN PRO SER PHE SER GLN ILE ASN GLN LEU VAL SER THR
SEQRES  19 2  447  ILE MET SER ALA SER THR THR THR LEU ARG TYR PRO GLY
SEQRES  20 2  447  TYR MET ASN ASN ASP LEU ILE GLY LEU ILE ALA SER LEU
SEQRES  21 2  447  ILE PRO THR PRO ARG LEU HIS PHE LEU MET THR GLY TYR
SEQRES  22 2  447  THR PRO LEU THR THR ASP GLN SER VAL ALA SER VAL ARG
SEQRES  23 2  447  LYS THR THR VAL LEU ASP VAL MET ARG ARG LEU LEU GLN
SEQRES  24 2  447  PRO LYS ASN VAL MET VAL SER THR GLY ARG ASP ARG GLN
SEQRES  25 2  447  THR ASN HIS CYS TYR ILE ALA ILE LEU ASN ILE ILE GLN
SEQRES  26 2  447  GLY GLU VAL ASP PRO THR GLN VAL HIS LYS SER LEU GLN
SEQRES  27 2  447  ARG ILE ARG GLU ARG LYS LEU ALA ASN PHE ILE PRO TRP
SEQRES  28 2  447  GLY PRO ALA SER ILE GLN VAL ALA LEU SER ARG LYS SER
SEQRES  29 2  447  PRO TYR LEU PRO SER ALA HIS ARG VAL SER GLY LEU MET
SEQRES  30 2  447  MET ALA ASN HIS THR SER ILE SER SER LEU PHE GLU ARG
SEQRES  31 2  447  THR CYS ARG GLN TYR ASP LYS LEU ARG LYS ARG GLU ALA
SEQRES  32 2  447  PHE LEU GLU GLN PHE ARG LYS GLU ASP MET PHE LYS ASP
SEQRES  33 2  447  ASN PHE ASP GLU MET ASP THR SER ARG GLU ILE VAL GLN
SEQRES  34 2  447  GLN LEU ILE ASP GLU TYR HIS ALA ALA THR ARG PRO ASP
SEQRES  35 2  447  TYR ILE SER TRP GLY
SEQRES   1 3  907  MET ALA THR PRO ASP GLN LYS SER PRO ASN VAL LEU LEU
SEQRES   2 3  907  GLN ASN LEU CYS CYS ARG ILE LEU GLY ARG SER GLU ALA
SEQRES   3 3  907  ASP VAL ALA GLN GLN PHE GLN TYR ALA VAL ARG VAL ILE
SEQRES   4 3  907  GLY SER ASN PHE ALA PRO THR VAL GLU ARG ASP GLU PHE
SEQRES   5 3  907  LEU VAL ALA GLU LYS ILE LYS LYS GLU LEU ILE ARG GLN
SEQRES   6 3  907  ARG ARG GLU ALA ASP ALA ALA LEU PHE SER GLU LEU HIS
SEQRES   7 3  907  ARG LYS LEU HIS SER GLN GLY VAL LEU LYS ASN LYS TRP
SEQRES   8 3  907  SER ILE LEU TYR LEU LEU LEU SER LEU SER GLU ASP PRO
SEQRES   9 3  907  ARG ARG GLN PRO SER LYS VAL SER SER TYR ALA THR LEU
SEQRES  10 3  907  PHE ALA GLN ALA LEU PRO ARG ASP ALA HIS SER THR PRO
SEQRES  11 3  907  TYR TYR TYR ALA ARG PRO GLN THR LEU PRO LEU SER TYR
SEQRES  12 3  907  GLN ASP ARG SER ALA GLN SER ALA GLN SER SER GLY SER
SEQRES  13 3  907  VAL GLY SER SER GLY ILE SER SER ILE GLY LEU CYS ALA
SEQRES  14 3  907  LEU SER GLY PRO ALA PRO ALA PRO GLN SER LEU LEU PRO
SEQRES  15 3  907  GLY GLN SER ASN GLN ALA PRO GLY VAL GLY ASP CYS LEU
SEQRES  16 3  907  ARG GLN GLN LEU GLY SER ARG LEU ALA TRP THR LEU THR
SEQRES  17 3  907  ALA ASN GLN PRO SER SER GLN ALA THR THR SER LYS GLY
SEQRES  18 3  907  VAL PRO SER ALA VAL SER ARG ASN MET THR ARG SER ARG
SEQRES  19 3  907  ARG GLU GLY ASP THR GLY GLY THR MET GLU ILE THR GLU
SEQRES  20 3  907  ALA ALA LEU VAL ARG ASP ILE LEU TYR VAL PHE GLN GLY
SEQRES  21 3  907  ILE ASP GLY LYS ASN ILE LYS MET ASN ASN THR GLU ASN
SEQRES  22 3  907  CYS TYR LYS VAL GLU GLY LYS ALA ASN LEU SER ARG SER
SEQRES  23 3  907  LEU ARG ASP THR ALA VAL ARG LEU SER GLU LEU GLY TRP
SEQRES  24 3  907  LEU HIS ASN LYS ILE ARG ARG TYR THR ASP GLN ARG SER
SEQRES  25 3  907  LEU ASP ARG SER PHE GLY LEU VAL GLY GLN SER PHE CYS
SEQRES  26 3  907  ALA ALA LEU HIS GLN GLU LEU ARG GLU TYR TYR ARG LEU
SEQRES  27 3  907  LEU SER VAL LEU HIS SER GLN LEU GLN LEU GLU ASP ASP
SEQRES  28 3  907  GLN GLY VAL ASN LEU GLY LEU GLU SER SER LEU THR LEU
SEQRES  29 3  907  ARG ARG LEU LEU VAL TRP THR TYR ASP PRO LYS ILE ARG
SEQRES  30 3  907  LEU LYS THR LEU ALA ALA LEU VAL ASP HIS CYS GLN GLY
SEQRES  31 3  907  ARG LYS GLY GLY GLU LEU ALA SER ALA VAL HIS ALA TYR
SEQRES  32 3  907  THR LYS THR GLY ASP PRO TYR MET ARG SER LEU VAL GLN
SEQRES  33 3  907  HIS ILE LEU SER LEU VAL SER HIS PRO VAL LEU SER PHE
SEQRES  34 3  907  LEU TYR ARG TRP ILE TYR ASP GLY GLU LEU GLU ASP THR
SEQRES  35 3  907  TYR HIS GLU PHE PHE VAL ALA SER ASP PRO THR VAL LYS
SEQRES  36 3  907  THR ASP ARG LEU TRP HIS ASP LYS TYR THR LEU ARG LYS
SEQRES  37 3  907  SER MET ILE PRO SER PHE MET THR MET ASP GLN SER ARG
SEQRES  38 3  907  LYS VAL LEU LEU ILE GLY LYS SER ILE ASN PHE LEU HIS
SEQRES  39 3  907  GLN VAL CYS HIS ASP GLN THR PRO THR THR LYS MET ILE
SEQRES  40 3  907  ALA VAL THR LYS SER ALA GLU SER PRO GLN ASP ALA ALA
SEQRES  41 3  907  ASP LEU PHE THR ASP LEU GLU ASN ALA PHE GLN GLY LYS
SEQRES  42 3  907  ILE ASP ALA ALA TYR PHE GLU THR SER LYS TYR LEU LEU
SEQRES  43 3  907  ASP VAL LEU ASN LYS LYS TYR SER LEU LEU ASP HIS MET
SEQRES  44 3  907  GLN ALA MET ARG ARG TYR LEU LEU LEU GLY GLN GLY ASP
SEQRES  45 3  907  PHE ILE ARG HIS LEU MET ASP LEU LEU LYS PRO GLU LEU
SEQRES  46 3  907  VAL ARG PRO ALA THR THR LEU TYR GLN HIS ASN LEU THR
SEQRES  47 3  907  GLY ILE LEU GLU THR ALA VAL ARG ALA THR ASN ALA GLN
SEQRES  48 3  907  PHE ASP SER PRO GLU ILE LEU ARG ARG LEU ASP VAL ARG
SEQRES  49 3  907  LEU LEU GLU VAL SER PRO GLY ASP THR GLY TRP ASP VAL
SEQRES  50 3  907  PHE SER LEU ASP TYR HIS VAL ASP GLY PRO ILE ALA THR
SEQRES  51 3  907  VAL PHE THR ARG GLU CYS MET SER HIS TYR LEU ARG VAL
SEQRES  52 3  907  PHE ASN PHE LEU TRP ARG ALA LYS ARG MET GLU TYR ILE
SEQRES  53 3  907  LEU THR ASP ILE ARG LYS GLY HIS MET CYS ASN ALA LYS
SEQRES  54 3  907  LEU LEU ARG ASN MET PRO GLU PHE SER GLY VAL LEU HIS
SEQRES  55 3  907  GLN CYS HIS ILE LEU ALA SER GLU MET VAL HIS PHE ILE
SEQRES  56 3  907  HIS GLN MET GLN TYR TYR ILE THR PHE GLU VAL LEU GLU
SEQRES  57 3  907  CYS SER TRP ASP GLU LEU TRP ASN LYS VAL GLN GLN ALA
SEQRES  58 3  907  GLN ASP LEU ASP HIS ILE ILE ALA ALA HIS GLU VAL PHE
SEQRES  59 3  907  LEU ASP THR ILE ILE SER ARG CYS LEU LEU ASP SER ASP
SEQRES  60 3  907  SER ARG ALA LEU LEU ASN GLN LEU ARG ALA VAL PHE ASP
SEQRES  61 3  907  GLN ILE ILE GLU LEU GLN ASN ALA GLN ASP ALA ILE TYR
SEQRES  62 3  907  ARG ALA ALA LEU GLU GLU LEU GLN ARG ARG LEU GLN PHE
SEQRES  63 3  907  GLU GLU LYS LYS LYS GLN ARG GLU ILE GLU GLY GLN TRP
SEQRES  64 3  907  GLY VAL THR ALA ALA GLU GLU GLU GLU GLU ASN LYS ARG
SEQRES  65 3  907  ILE GLY GLU PHE LYS GLU SER ILE PRO LYS MET CYS SER
SEQRES  66 3  907  GLN LEU ARG ILE LEU THR HIS PHE TYR GLN GLY ILE VAL
SEQRES  67 3  907  GLN GLN PHE LEU VAL LEU LEU THR THR SER SER ASP GLU
SEQRES  68 3  907  SER LEU ARG PHE LEU SER PHE ARG LEU ASP PHE ASN GLU
SEQRES  69 3  907  HIS TYR LYS ALA ARG GLU PRO ARG LEU ARG VAL SER LEU
SEQRES  70 3  907  GLY THR ARG GLY ARG ARG SER SER HIS THR
SEQRES   1 4 1819  MET ALA SER ILE THR GLN LEU PHE ASP ASP LEU CYS GLU
SEQRES   2 4 1819  ALA LEU LEU PRO ALA ALA LYS THR HIS LEU GLY GLN ARG
SEQRES   3 4 1819  SER VAL ASN ARG LYS ARG ALA LYS ARG SER LEU LYS LYS
SEQRES   4 4 1819  VAL ALA TYR ASN ALA LEU PHE THR ASN LEU PHE GLN ASP
SEQRES   5 4 1819  GLU THR GLN GLN LEU GLN PRO ASP MET SER LYS LEU PRO
SEQRES   6 4 1819  ALA ARG ASN LYS ILE LEU MET LEU SER PHE ASP LEU ARG
SEQRES   7 4 1819  VAL GLY GLY LEU GLY PRO LYS ALA ASP ARG LEU GLU GLU
SEQRES   8 4 1819  LEU VAL GLU GLU LEU GLU ALA ALA PRO CYS CYS PRO LEU
SEQRES   9 4 1819  LEU GLU VAL GLY SER VAL LEU ASP LEU LEU VAL GLN LEU
SEQRES  10 4 1819  ALA GLY SER GLY PRO PRO GLN VAL LEU PRO ARG LYS ARG
SEQRES  11 4 1819  ASP TYR PHE LEU ASN ASN LYS HIS VAL GLY ARG ASN VAL
SEQRES  12 4 1819  PRO TYR SER GLY TYR ASP CYS ASP ASP LEU SER VAL PHE
SEQRES  13 4 1819  GLU MET ASP VAL GLN SER LEU ILE SER ARG GLU GLU CYS
SEQRES  14 4 1819  LEU CYS HIS SER MET ILE GLN GLU THR LEU GLN VAL MET
SEQRES  15 4 1819  GLU ALA ALA PRO GLY THR GLY LEU PRO THR VAL GLY LEU
SEQRES  16 4 1819  PHE SER PHE GLY ASP PRO CYS GLY ASP ARG PHE GLU ARG
SEQRES  17 4 1819  ASP THR ARG VAL SER LEU PHE GLY ALA LEU VAL HIS SER
SEQRES  18 4 1819  ARG THR TYR ASP MET ASP VAL ARG LEU GLY LEU PRO PRO
SEQRES  19 4 1819  VAL PRO ASP ASN ALA ASP LEU SER GLY LEU ALA ILE LYS
SEQRES  20 4 1819  VAL PRO PRO SER VAL ASP GLN TRP GLU ASP GLU GLY PHE
SEQRES  21 4 1819  GLN SER ALA SER ASN LEU THR PRO ASP SER GLN SER GLU
SEQRES  22 4 1819  PRO SER VAL THR PRO ASP VAL ASP LEU TRP GLU ALA ALA
SEQRES  23 4 1819  LEU THR TYR GLU ALA SER LYS ARG ARG CYS TRP GLU ARG
SEQRES  24 4 1819  VAL GLY CYS PRO PRO GLY HIS ARG GLU GLU PRO TYR LEU
SEQRES  25 4 1819  THR GLU ALA GLY ARG ASP ALA PHE ASP LYS PHE CYS ARG
SEQRES  26 4 1819  LEU HIS GLN GLY GLU LEU GLN LEU LEU ALA GLY GLY VAL
SEQRES  27 4 1819  LEU GLN ALA PRO GLN PRO VAL LEU VAL LYS GLU CYS GLU
SEQRES  28 4 1819  LEU VAL LYS ASP VAL LEU ASN VAL LEU ILE GLY VAL VAL
SEQRES  29 4 1819  SER ALA THR PHE SER LEU CYS GLN PRO ALA GLN ALA PHE
SEQRES  30 4 1819  VAL VAL LYS ARG GLY VAL HIS VAL SER GLY ALA SER PRO
SEQRES  31 4 1819  GLU SER ILE SER SER LEU LEU SER GLU VAL ALA GLU TYR
SEQRES  32 4 1819  GLY THR CYS TYR THR ARG LEU SER HIS PHE SER LEU GLN
SEQRES  33 4 1819  PRO VAL LEU ASP SER LEU TYR SER LYS GLY LEU VAL PHE
SEQRES  34 4 1819  GLN ALA PHE THR SER GLY LEU ARG ARG TYR LEU GLN TYR
SEQRES  35 4 1819  TYR ARG ALA CYS VAL LEU SER THR PRO PRO THR LEU SER
SEQRES  36 4 1819  LEU LEU THR ILE GLY PHE LEU PHE LYS LYS LEU GLY ARG
SEQRES  37 4 1819  GLN LEU ARG TYR LEU ALA GLU LEU CYS GLY VAL GLY ALA
SEQRES  38 4 1819  VAL LEU PRO GLY THR CYS GLY GLY GLY PRO ARG ALA ALA
SEQRES  39 4 1819  PHE PRO THR GLY VAL LYS LEU LEU SER TYR LEU TYR GLN
SEQRES  40 4 1819  GLU ALA LEU HIS ASN CYS SER ASN GLU HIS TYR PRO VAL
SEQRES  41 4 1819  LEU LEU SER LEU LEU LYS THR SER CYS GLU PRO TYR THR
SEQRES  42 4 1819  ARG PHE ILE HIS ASP TRP VAL TYR SER GLY VAL PHE ARG
SEQRES  43 4 1819  ASP ALA TYR GLY GLU PHE MET ILE GLN VAL ASN HIS GLU
SEQRES  44 4 1819  TYR LEU SER PHE ARG ASP LYS LEU TYR TRP THR HIS GLY
SEQRES  45 4 1819  TYR VAL LEU ILE SER LYS GLU VAL GLU ASP CYS VAL PRO
SEQRES  46 4 1819  VAL PHE LEU LYS HIS ILE ALA HIS ASP ILE TYR VAL CYS
SEQRES  47 4 1819  GLY LYS THR ILE ASN LEU LEU LYS LEU CYS CYS PRO ARG
SEQRES  48 4 1819  HIS TYR LEU CYS TRP SER ASP VAL PRO VAL PRO ARG ILE
SEQRES  49 4 1819  SER VAL ILE PHE SER LEU GLU GLU LEU LYS GLU ILE GLU
SEQRES  50 4 1819  LYS ASP CYS ALA VAL TYR VAL GLY ARG MET GLU ARG VAL
SEQRES  51 4 1819  ALA ARG HIS SER SER VAL SER LYS GLU GLU LYS GLU LEU
SEQRES  52 4 1819  ARG MET GLU ILE ALA LYS GLN GLU LEU ILE ALA HIS ALA
SEQRES  53 4 1819  ARG GLU ALA ALA SER ARG VAL LEU SER ALA LEU SER ASP
SEQRES  54 4 1819  ARG GLN MET SER GLU ARG MET ALA LEU ASP ALA ARG LYS
SEQRES  55 4 1819  ARG GLU GLN PHE GLN ARG LEU LYS GLU GLN PHE VAL LYS
SEQRES  56 4 1819  ASP GLN GLU ARG ARG GLN ALA ALA ARG GLN GLU GLU LEU
SEQRES  57 4 1819  ASP ASP ASP PHE SER TYR ALA ARG GLU LEU ARG ASP ARG
SEQRES  58 4 1819  GLU ARG ARG LEU LYS SER LEU GLU GLU GLU LEU GLU ARG
SEQRES  59 4 1819  LYS ALA ARG GLN ALA LEU VAL ASP HIS TYR SER LYS LEU
SEQRES  60 4 1819  SER ALA GLU ALA ALA ARG ARG GLU GLN LYS ALA LEU TRP
SEQRES  61 4 1819  ARG ILE GLN ARG HIS ARG LEU GLU SER ALA ARG LEU ARG
SEQRES  62 4 1819  PHE LEU LEU GLU ASP GLU LYS HIS ILE GLN GLU MET LEU
SEQRES  63 4 1819  LYS ALA VAL SER GLU ALA HIS GLN PRO GLN GLU PRO PRO
SEQRES  64 4 1819  ASP VAL LEU LEU SER VAL HIS PRO GLN VAL THR SER PRO
SEQRES  65 4 1819  GLY PRO GLU HIS PRO GLU GLY GLY GLN GLY CYS ASP SER
SEQRES  66 4 1819  GLY SER ALA GLU GLN HIS SER PRO ALA TRP ASP GLY TRP
SEQRES  67 4 1819  ASN ARG PRO GLY LEU LEU THR PRO GLN PRO LEU LYS PRO
SEQRES  68 4 1819  LEU ALA VAL GLY ALA GLY GLY ARG GLY LEU GLN GLN ALA
SEQRES  69 4 1819  GLU GLY ALA ARG PRO PHE SER ASP SER LEU SER ILE GLY
SEQRES  70 4 1819  ASP PHE LEU PRO VAL GLY PRO GLY ALA GLU PRO SER VAL
SEQRES  71 4 1819  GLN THR GLY MET VAL PRO LEU LEU GLU VAL ALA LEU GLN
SEQRES  72 4 1819  THR ILE ASN LEU ASP LEU PRO PRO SER ALA PRO GLY GLU
SEQRES  73 4 1819  ALA PRO ALA ALA ALA SER THR GLN PRO SER ARG PRO GLN
SEQRES  74 4 1819  GLU TYR ASP PHE SER THR VAL LEU ARG PRO ALA VAL ALA
SEQRES  75 4 1819  THR SER PRO ALA PRO GLY PRO LEU GLN ALA ALA GLU CYS
SEQRES  76 4 1819  SER LEU GLY SER SER GLY LEU GLN LEU TRP GLU ASP SER
SEQRES  77 4 1819  CYS GLY LYS MET ASP ALA CYS GLY SER ALA SER ARG GLU
SEQRES  78 4 1819  THR LEU LEU PRO SER HIS PRO PRO ARG ARG ALA ALA LEU
SEQRES  79 4 1819  GLU GLU GLY SER SER GLN PRO THR GLU ARG LEU PHE GLY
SEQRES  80 4 1819  GLN VAL SER GLY GLY GLY LEU PRO THR GLY ASP TYR ALA
SEQRES  81 4 1819  SER GLU ILE ALA PRO THR ARG PRO ARG TRP ASN THR HIS
SEQRES  82 4 1819  GLY HIS VAL SER ASP ALA SER ILE ARG VAL GLY GLU ASN
SEQRES  83 4 1819  VAL SER ASP VAL ALA PRO THR GLN PRO ARG TRP ASN THR
SEQRES  84 4 1819  HIS GLY HIS VAL SER ASN ALA SER ILE SER LEU GLY GLU
SEQRES  85 4 1819  SER VAL SER ASP VAL ALA PRO THR ARG PRO ARG TRP ASN
SEQRES  86 4 1819  ILE HIS GLY HIS VAL SER ASN ALA SER ILE ARG VAL GLY
SEQRES  87 4 1819  GLU ASN VAL SER ASP VAL ALA PRO THR ARG PRO ARG TRP
SEQRES  88 4 1819  ASN THR HIS GLY HIS VAL SER ASN ALA SER ILE ARG VAL
SEQRES  89 4 1819  GLY GLU ASN VAL SER ASP VAL ALA PRO THR ARG PRO ARG
SEQRES  90 4 1819  TRP ASN THR HIS GLY HIS VAL SER ASP ALA SER ILE SER
SEQRES  91 4 1819  LEU GLY GLU SER VAL SER ASP MET ALA PRO ALA ARG PRO
SEQRES  92 4 1819  ARG TRP ASN THR HIS GLY HIS VAL SER ASP ALA SER ILE
SEQRES  93 4 1819  SER LEU GLY GLU SER VAL SER ASP MET ALA PRO THR ARG
SEQRES  94 4 1819  PRO ARG TRP ASN THR HIS GLY HIS VAL SER ASP THR SER
SEQRES  95 4 1819  ILE ARG VAL GLY GLU ASN VAL SER ASP VAL ALA PRO ILE
SEQRES  96 4 1819  ARG SER ARG CYS ASN THR HIS GLY HIS VAL SER ASP ALA
SEQRES  97 4 1819  SER ILE SER LEU GLY GLU PRO VAL SER ASP VAL VAL SER
SEQRES  98 4 1819  THR ARG PRO ARG TRP ASN THR HIS VAL PRO ILE PRO PRO
SEQRES  99 4 1819  PRO HIS MET VAL LEU GLY ALA LEU SER PRO GLU ALA GLU
SEQRES 100 4 1819  PRO ASN THR PRO ARG PRO GLN GLN SER PRO PRO GLY HIS
SEQRES 101 4 1819  THR SER GLN SER ALA LEU SER LEU GLY ALA GLN SER THR
SEQRES 102 4 1819  VAL LEU ASP CYS GLY PRO ARG LEU PRO VAL GLU VAL GLY
SEQRES 103 4 1819  PRO SER LEU SER SER PRO SER SER GLY CYS GLY GLU GLY
SEQRES 104 4 1819  SER ILE SER VAL GLY GLU ASN VAL SER ASP VAL ALA PRO
SEQRES 105 4 1819  THR GLN PRO TRP TRP PRO ASN THR PRO GLY ASP SER VAL
SEQRES 106 4 1819  SER GLU GLU LEU GLY PRO GLY ARG SER GLY ASP THR GLU
SEQRES 107 4 1819  ASP LEU SER PRO ASN TRP PRO LEU ASN SER GLN GLU ASP
SEQRES 108 4 1819  THR ALA ALA GLN SER SER PRO GLY ARG GLY GLU GLU ALA
SEQRES 109 4 1819  GLU ALA SER ALA ALA GLU ALA GLN GLY GLY GLU GLN ALA
SEQRES 110 4 1819  TYR LEU ALA GLY LEU ALA GLY GLN TYR HIS LEU GLU ARG
SEQRES 111 4 1819  TYR PRO ASP SER TYR GLU SER MET SER GLU PRO PRO ILE
SEQRES 112 4 1819  ALA HIS LEU LEU ARG PRO VAL LEU PRO ARG ALA PHE ALA
SEQRES 113 4 1819  PHE PRO VAL ASP PRO GLN VAL GLN SER ALA ALA ASP GLU
SEQRES 114 4 1819  THR ALA VAL GLN LEU SER GLU LEU LEU THR LEU PRO VAL
SEQRES 115 4 1819  LEU MET LYS ARG SER ILE THR ALA PRO LEU ALA ALA HIS
SEQRES 116 4 1819  ILE SER LEU VAL ASN LYS ALA ALA VAL ASP TYR PHE PHE
SEQRES 117 4 1819  VAL GLU LEU HIS LEU GLU ALA HIS TYR GLU ALA LEU ARG
SEQRES 118 4 1819  HIS PHE LEU LEU MET GLU ASP GLY GLU PHE ALA GLN SER
SEQRES 119 4 1819  LEU SER ASP LEU LEU PHE GLU LYS LEU GLY ALA GLY GLN
SEQRES 120 4 1819  THR PRO GLY GLU LEU LEU ASN PRO LEU VAL LEU ASN SER
SEQRES 121 4 1819  VAL LEU SER LYS ALA LEU GLN CYS SER LEU HIS GLY ASP
SEQRES 122 4 1819  THR PRO HIS ALA SER ASN LEU SER LEU ALA LEU LYS TYR
SEQRES 123 4 1819  LEU PRO GLU VAL PHE ALA PRO ASN ALA PRO ASP VAL LEU
SEQRES 124 4 1819  SER CYS LEU GLU LEU ARG TYR LYS VAL ASP TRP PRO LEU
SEQRES 125 4 1819  ASN ILE VAL ILE THR GLU GLY CYS VAL SER LYS TYR SER
SEQRES 126 4 1819  GLY VAL PHE SER PHE LEU LEU GLN LEU LYS LEU MET MET
SEQRES 127 4 1819  TRP ALA LEU LYS ASP VAL CYS PHE HIS LEU LYS ARG THR
SEQRES 128 4 1819  ALA LEU LEU SER HIS MET ALA GLY SER VAL GLN PHE ARG
SEQRES 129 4 1819  GLN LEU GLN LEU PHE LYS HIS GLU MET GLN HIS PHE VAL
SEQRES 130 4 1819  LYS VAL ILE GLN GLY TYR ILE ALA ASN GLN ILE LEU HIS
SEQRES 131 4 1819  VAL THR TRP CYS GLU PHE ARG ALA ARG LEU ALA THR VAL
SEQRES 132 4 1819  GLY ASP LEU GLU GLU ILE GLN ARG ALA HIS ALA GLU TYR
SEQRES 133 4 1819  LEU HIS LYS ALA VAL PHE ARG GLY LEU LEU THR GLU LYS
SEQRES 134 4 1819  ALA ALA PRO VAL MET ASN VAL ILE HIS SER ILE PHE SER
SEQRES 135 4 1819  LEU VAL LEU LYS PHE ARG SER GLN LEU ILE SER GLN ALA
SEQRES 136 4 1819  TRP GLY PRO PRO GLY GLY PRO ARG GLY ALA GLU HIS PRO
SEQRES 137 4 1819  ASN PHE ALA LEU MET GLN GLN SER TYR ASN THR PHE LYS
SEQRES 138 4 1819  TYR TYR SER HIS PHE LEU PHE LYS VAL VAL THR LYS LEU
SEQRES 139 4 1819  VAL ASN ARG GLY TYR GLN PRO HIS LEU GLU ASP PHE LEU
SEQRES 140 4 1819  LEU ARG ILE ASN PHE ASN ASN TYR TYR GLN ASP ALA
SEQRES   1 5   82  MET ALA SER SER SER GLY ALA GLY ALA ALA ALA ALA ALA
SEQRES   2 5   82  ALA ALA ALA ASN LEU ASN ALA VAL ARG GLU THR MET ASP
SEQRES   3 5   82  VAL LEU LEU GLU ILE SER ARG ILE LEU ASN THR GLY LEU
SEQRES   4 5   82  ASP MET GLU THR LEU SER ILE CYS VAL ARG LEU CYS GLU
SEQRES   5 5   82  GLN GLY ILE ASN PRO GLU ALA LEU SER SER VAL ILE LYS
SEQRES   6 5   82  GLU LEU ARG LYS ALA THR GLU ALA LEU LYS ALA ALA GLU
SEQRES   7 5   82  ASN MET THR SER
SEQRES   1 6   82  MET ALA SER SER SER GLY ALA GLY ALA ALA ALA ALA ALA
SEQRES   2 6   82  ALA ALA ALA ASN LEU ASN ALA VAL ARG GLU THR MET ASP
SEQRES   3 6   82  VAL LEU LEU GLU ILE SER ARG ILE LEU ASN THR GLY LEU
SEQRES   4 6   82  ASP MET GLU THR LEU SER ILE CYS VAL ARG LEU CYS GLU
SEQRES   5 6   82  GLN GLY ILE ASN PRO GLU ALA LEU SER SER VAL ILE LYS
SEQRES   6 6   82  GLU LEU ARG LYS ALA THR GLU ALA LEU LYS ALA ALA GLU
SEQRES   7 6   82  ASN MET THR SER
SEQRES   1 7  374  ASP GLU GLU VAL ALA ALA LEU VAL VAL ASP ASN GLY SER
SEQRES   2 7  374  GLY MET CYS LYS ALA GLY PHE ALA GLY ASP ASP ALA PRO
SEQRES   3 7  374  ARG ALA VAL PHE PRO SER ILE VAL GLY ARG PRO ARG HIS
SEQRES   4 7  374  GLN GLY VAL MET VAL GLY MET GLY GLN LYS ASP SER TYR
SEQRES   5 7  374  VAL GLY ASP GLU ALA GLN SER LYS ARG GLY ILE LEU THR
SEQRES   6 7  374  LEU LYS TYR PRO ILE GLU HIS GLY ILE VAL THR ASN TRP
SEQRES   7 7  374  ASP ASP MET GLU LYS ILE TRP HIS HIS THR PHE TYR ASN
SEQRES   8 7  374  GLU LEU ARG VAL ALA PRO GLU GLU HIS PRO VAL LEU LEU
SEQRES   9 7  374  THR GLU ALA PRO LEU ASN PRO LYS ALA ASN ARG GLU LYS
SEQRES  10 7  374  MET THR GLN ILE MET PHE GLU THR PHE ASN THR PRO ALA
SEQRES  11 7  374  MET TYR VAL ALA ILE GLN ALA VAL LEU SER LEU TYR ALA
SEQRES  12 7  374  SER GLY ARG THR THR GLY ILE VAL LEU ASP SER GLY ASP
SEQRES  13 7  374  GLY VAL SER HIS THR VAL PRO ILE TYR GLU GLY TYR ALA
SEQRES  14 7  374  LEU PRO HIS ALA ILE LEU ARG LEU ASP LEU ALA GLY ARG
SEQRES  15 7  374  ASP LEU THR ASP TYR LEU MET LYS ILE LEU THR GLU ARG
SEQRES  16 7  374  GLY TYR SER PHE THR THR THR GLU GLU ARG GLU ILE VAL
SEQRES  17 7  374  ARG ASP ILE LYS GLU LYS LEU CYS TYR VAL ALA LEU ASP
SEQRES  18 7  374  PHE GLU GLN GLU MET ALA THR ALA ALA SER SER SER SER
SEQRES  19 7  374  LEU GLU LYS SER TYR GLU LEU LYS ASP GLY GLN VAL ILE
SEQRES  20 7  374  THR ILE GLY ASN GLU ARG PHE ARG CYS PRO GLU ALA LEU
SEQRES  21 7  374  PHE GLN PRO SER PHE LEU GLY MET GLU ALA CYS GLY ILE
SEQRES  22 7  374  HIS GLU THR THR TYR ASN SER ILE MET LYS CYS ASP VAL
SEQRES  23 7  374  ASP ILE ARG LYS ASP LEU TYR ALA ASN THR VAL LEU SER
SEQRES  24 7  374  GLY GLY THR THR MET TYR PRO GLY ILE ALA ASP ARG MET
SEQRES  25 7  374  GLN LYS GLU ILE THR ALA LEU ALA PRO SER THR MET LYS
SEQRES  26 7  374  ILE LYS ILE ILE ALA PRO PRO GLU ARG LYS TYR SER VAL
SEQRES  27 7  374  TRP ILE GLY GLY SER ILE LEU ALA SER LEU SER THR PHE
SEQRES  28 7  374  GLN GLN MET TRP ILE SER LYS GLN GLU TYR ASP GLU SER
SEQRES  29 7  374  GLY PRO SER ILE VAL HIS ARG LYS CYS PHE
SEQRES   1 A  902  MET SER GLU PHE ARG ILE HIS HIS ASP VAL ASN GLU LEU
SEQRES   2 A  902  LEU SER LEU LEU ARG VAL HIS GLY GLY ASP GLY ALA GLU
SEQRES   3 A  902  VAL TYR ILE ASP LEU LEU GLN LYS ASN ARG THR PRO TYR
SEQRES   4 A  902  VAL THR THR THR VAL SER ALA HIS SER ALA LYS VAL LYS
SEQRES   5 A  902  ILE ALA GLU PHE SER ARG THR PRO GLU ASP PHE LEU LYS
SEQRES   6 A  902  LYS TYR ASP GLU LEU LYS SER LYS ASN THR ARG ASN LEU
SEQRES   7 A  902  ASP PRO LEU VAL TYR LEU LEU SER LYS LEU THR GLU ASP
SEQRES   8 A  902  LYS GLU THR LEU GLN TYR LEU GLN GLN ASN ALA LYS GLU
SEQRES   9 A  902  ARG ALA GLU LEU ALA ALA ALA ALA VAL GLY SER SER THR
SEQRES  10 A  902  THR SER ILE ASN VAL PRO ALA ALA ALA SER LYS ILE SER
SEQRES  11 A  902  MET GLN GLU LEU GLU GLU LEU ARG LYS GLN LEU GLY SER
SEQRES  12 A  902  VAL ALA THR GLY SER THR LEU GLN GLN SER LEU GLU LEU
SEQRES  13 A  902  LYS ARG LYS MET LEU ARG ASP LYS GLN ASN LYS LYS ASN
SEQRES  14 A  902  SER GLY GLN HIS LEU PRO ILE PHE PRO ALA TRP VAL TYR
SEQRES  15 A  902  GLU ARG PRO ALA LEU ILE GLY ASP PHE LEU ILE GLY ALA
SEQRES  16 A  902  GLY ILE SER THR ASP THR ALA LEU PRO ILE GLY THR LEU
SEQRES  17 A  902  PRO LEU ALA SER GLN GLU SER ALA VAL VAL GLU ASP LEU
SEQRES  18 A  902  LEU TYR VAL LEU VAL GLY VAL ASP GLY ARG TYR VAL SER
SEQRES  19 A  902  ALA GLN PRO LEU ALA GLY ARG GLN SER ARG THR PHE LEU
SEQRES  20 A  902  VAL ASP PRO ASN LEU ASP LEU SER ILE ARG GLU LEU VAL
SEQRES  21 A  902  HIS ARG ILE LEU PRO VAL ALA ALA SER TYR SER ALA VAL
SEQRES  22 A  902  THR ARG PHE ILE GLU GLU LYS SER SER PHE GLU TYR GLY
SEQRES  23 A  902  GLN VAL ASN HIS ALA LEU ALA ALA ALA MET ARG THR LEU
SEQRES  24 A  902  VAL LYS GLU HIS LEU ILE LEU VAL SER GLN LEU GLU GLN
SEQRES  25 A  902  LEU HIS ARG GLN GLY LEU LEU SER LEU GLN LYS LEU TRP
SEQRES  26 A  902  PHE TYR ILE GLN PRO ALA MET ARG THR MET ASP ILE LEU
SEQRES  27 A  902  ALA SER LEU ALA THR SER VAL ASP LYS GLY GLU CYS LEU
SEQRES  28 A  902  GLY GLY SER THR LEU SER LEU LEU HIS ASP ARG SER PHE
SEQRES  29 A  902  SER TYR THR GLY ASP SER GLN ALA GLN GLU LEU CYS LEU
SEQRES  30 A  902  TYR LEU THR LYS ALA ALA SER ALA PRO TYR PHE GLU VAL
SEQRES  31 A  902  LEU GLU LYS TRP ILE TYR ARG GLY ILE ILE HIS ASP PRO
SEQRES  32 A  902  TYR SER GLU PHE MET VAL GLU GLU HIS GLU LEU ARG LYS
SEQRES  33 A  902  GLU ARG ILE GLN GLU ASP TYR ASN ASP LYS TYR TRP ASP
SEQRES  34 A  902  GLN ARG TYR THR ILE VAL GLN GLN GLN ILE PRO SER PHE
SEQRES  35 A  902  LEU GLN LYS MET ALA ASP LYS ILE LEU SER THR GLY LYS
SEQRES  36 A  902  TYR LEU ASN VAL VAL ARG GLU CYS GLY HIS ASP VAL THR
SEQRES  37 A  902  CYS PRO VAL ALA LYS GLU ILE ILE TYR THR LEU LYS GLU
SEQRES  38 A  902  ARG ALA TYR VAL GLU GLN ILE GLU LYS ALA PHE ASN TYR
SEQRES  39 A  902  ALA SER LYS VAL LEU LEU ASP PHE LEU MET GLU GLU LYS
SEQRES  40 A  902  GLU LEU VAL ALA HIS LEU ARG SER ILE LYS ARG TYR PHE
SEQRES  41 A  902  LEU MET ASP GLN GLY ASP PHE PHE VAL HIS PHE MET ASP
SEQRES  42 A  902  LEU ALA GLU GLU GLU LEU ARG LYS PRO VAL GLU ASP ILE
SEQRES  43 A  902  THR PRO PRO ARG LEU GLU ALA LEU LEU GLU LEU ALA LEU
SEQRES  44 A  902  ARG MET SER THR ALA ASN THR ASP PRO PHE LYS ASP ASP
SEQRES  45 A  902  LEU LYS ILE ASP LEU MET PRO HIS ASP LEU ILE THR GLN
SEQRES  46 A  902  LEU LEU ARG VAL LEU ALA ILE GLU THR LYS GLN GLU LYS
SEQRES  47 A  902  ALA MET ALA HIS ALA ASP PRO THR GLU LEU ALA LEU SER
SEQRES  48 A  902  GLY LEU GLU ALA PHE SER PHE ASP TYR ILE VAL LYS TRP
SEQRES  49 A  902  PRO LEU SER LEU ILE ILE ASN ARG LYS ALA LEU THR ARG
SEQRES  50 A  902  TYR GLN MET LEU PHE ARG HIS MET PHE TYR CYS LYS HIS
SEQRES  51 A  902  VAL GLU ARG GLN LEU CYS SER VAL TRP ILE SER ASN LYS
SEQRES  52 A  902  THR ALA LYS GLN HIS SER LEU HIS SER ALA GLN TRP PHE
SEQRES  53 A  902  ALA GLY ALA PHE THR LEU ARG GLN ARG MET LEU ASN PHE
SEQRES  54 A  902  VAL GLN ASN ILE GLN TYR TYR MET MET PHE GLU VAL MET
SEQRES  55 A  902  GLU PRO THR TRP HIS ILE LEU GLU LYS ASN LEU LYS SER
SEQRES  56 A  902  ALA SER ASN ILE ASP ASP VAL LEU GLY HIS HIS THR GLY
SEQRES  57 A  902  PHE LEU ASP THR CYS LEU LYS ASP CYS MET LEU THR ASN
SEQRES  58 A  902  PRO GLU LEU LEU LYS VAL PHE SER LYS LEU MET SER VAL
SEQRES  59 A  902  CYS VAL MET PHE THR ASN CYS MET GLN LYS PHE THR GLN
SEQRES  60 A  902  SER MET LYS LEU ASP GLY GLU LEU GLY GLY GLN THR LEU
SEQRES  61 A  902  GLU HIS SER THR VAL LEU GLY LEU PRO ALA GLY ALA GLU
SEQRES  62 A  902  GLU ARG ALA ARG LYS GLU LEU ALA ARG LYS HIS LEU ALA
SEQRES  63 A  902  GLU HIS ALA ASP THR VAL GLN LEU VAL SER GLY PHE GLU
SEQRES  64 A  902  ALA THR ILE ASN LYS PHE ASP LYS ASN PHE SER ALA HIS
SEQRES  65 A  902  LEU LEU ASP LEU LEU ALA ARG LEU SER ILE TYR SER THR
SEQRES  66 A  902  SER ASP CYS GLU HIS GLY MET ALA SER VAL ILE SER ARG
SEQRES  67 A  902  LEU ASP PHE ASN GLY PHE TYR THR GLU ARG LEU GLU ARG
SEQRES  68 A  902  LEU SER ALA GLU ARG SER GLN LYS ALA THR PRO GLN VAL
SEQRES  69 A  902  PRO VAL LEU ARG GLY PRO PRO ALA PRO ALA PRO ARG VAL
SEQRES  70 A  902  ALA VAL THR ALA GLN
SEQRES   1 B  907  MET ALA THR PRO ASP GLN LYS SER PRO ASN VAL LEU LEU
SEQRES   2 B  907  GLN ASN LEU CYS CYS ARG ILE LEU GLY ARG SER GLU ALA
SEQRES   3 B  907  ASP VAL ALA GLN GLN PHE GLN TYR ALA VAL ARG VAL ILE
SEQRES   4 B  907  GLY SER ASN PHE ALA PRO THR VAL GLU ARG ASP GLU PHE
SEQRES   5 B  907  LEU VAL ALA GLU LYS ILE LYS LYS GLU LEU ILE ARG GLN
SEQRES   6 B  907  ARG ARG GLU ALA ASP ALA ALA LEU PHE SER GLU LEU HIS
SEQRES   7 B  907  ARG LYS LEU HIS SER GLN GLY VAL LEU LYS ASN LYS TRP
SEQRES   8 B  907  SER ILE LEU TYR LEU LEU LEU SER LEU SER GLU ASP PRO
SEQRES   9 B  907  ARG ARG GLN PRO SER LYS VAL SER SER TYR ALA THR LEU
SEQRES  10 B  907  PHE ALA GLN ALA LEU PRO ARG ASP ALA HIS SER THR PRO
SEQRES  11 B  907  TYR TYR TYR ALA ARG PRO GLN THR LEU PRO LEU SER TYR
SEQRES  12 B  907  GLN ASP ARG SER ALA GLN SER ALA GLN SER SER GLY SER
SEQRES  13 B  907  VAL GLY SER SER GLY ILE SER SER ILE GLY LEU CYS ALA
SEQRES  14 B  907  LEU SER GLY PRO ALA PRO ALA PRO GLN SER LEU LEU PRO
SEQRES  15 B  907  GLY GLN SER ASN GLN ALA PRO GLY VAL GLY ASP CYS LEU
SEQRES  16 B  907  ARG GLN GLN LEU GLY SER ARG LEU ALA TRP THR LEU THR
SEQRES  17 B  907  ALA ASN GLN PRO SER SER GLN ALA THR THR SER LYS GLY
SEQRES  18 B  907  VAL PRO SER ALA VAL SER ARG ASN MET THR ARG SER ARG
SEQRES  19 B  907  ARG GLU GLY ASP THR GLY GLY THR MET GLU ILE THR GLU
SEQRES  20 B  907  ALA ALA LEU VAL ARG ASP ILE LEU TYR VAL PHE GLN GLY
SEQRES  21 B  907  ILE ASP GLY LYS ASN ILE LYS MET ASN ASN THR GLU ASN
SEQRES  22 B  907  CYS TYR LYS VAL GLU GLY LYS ALA ASN LEU SER ARG SER
SEQRES  23 B  907  LEU ARG ASP THR ALA VAL ARG LEU SER GLU LEU GLY TRP
SEQRES  24 B  907  LEU HIS ASN LYS ILE ARG ARG TYR THR ASP GLN ARG SER
SEQRES  25 B  907  LEU ASP ARG SER PHE GLY LEU VAL GLY GLN SER PHE CYS
SEQRES  26 B  907  ALA ALA LEU HIS GLN GLU LEU ARG GLU TYR TYR ARG LEU
SEQRES  27 B  907  LEU SER VAL LEU HIS SER GLN LEU GLN LEU GLU ASP ASP
SEQRES  28 B  907  GLN GLY VAL ASN LEU GLY LEU GLU SER SER LEU THR LEU
SEQRES  29 B  907  ARG ARG LEU LEU VAL TRP THR TYR ASP PRO LYS ILE ARG
SEQRES  30 B  907  LEU LYS THR LEU ALA ALA LEU VAL ASP HIS CYS GLN GLY
SEQRES  31 B  907  ARG LYS GLY GLY GLU LEU ALA SER ALA VAL HIS ALA TYR
SEQRES  32 B  907  THR LYS THR GLY ASP PRO TYR MET ARG SER LEU VAL GLN
SEQRES  33 B  907  HIS ILE LEU SER LEU VAL SER HIS PRO VAL LEU SER PHE
SEQRES  34 B  907  LEU TYR ARG TRP ILE TYR ASP GLY GLU LEU GLU ASP THR
SEQRES  35 B  907  TYR HIS GLU PHE PHE VAL ALA SER ASP PRO THR VAL LYS
SEQRES  36 B  907  THR ASP ARG LEU TRP HIS ASP LYS TYR THR LEU ARG LYS
SEQRES  37 B  907  SER MET ILE PRO SER PHE MET THR MET ASP GLN SER ARG
SEQRES  38 B  907  LYS VAL LEU LEU ILE GLY LYS SER ILE ASN PHE LEU HIS
SEQRES  39 B  907  GLN VAL CYS HIS ASP GLN THR PRO THR THR LYS MET ILE
SEQRES  40 B  907  ALA VAL THR LYS SER ALA GLU SER PRO GLN ASP ALA ALA
SEQRES  41 B  907  ASP LEU PHE THR ASP LEU GLU ASN ALA PHE GLN GLY LYS
SEQRES  42 B  907  ILE ASP ALA ALA TYR PHE GLU THR SER LYS TYR LEU LEU
SEQRES  43 B  907  ASP VAL LEU ASN LYS LYS TYR SER LEU LEU ASP HIS MET
SEQRES  44 B  907  GLN ALA MET ARG ARG TYR LEU LEU LEU GLY GLN GLY ASP
SEQRES  45 B  907  PHE ILE ARG HIS LEU MET ASP LEU LEU LYS PRO GLU LEU
SEQRES  46 B  907  VAL ARG PRO ALA THR THR LEU TYR GLN HIS ASN LEU THR
SEQRES  47 B  907  GLY ILE LEU GLU THR ALA VAL ARG ALA THR ASN ALA GLN
SEQRES  48 B  907  PHE ASP SER PRO GLU ILE LEU ARG ARG LEU ASP VAL ARG
SEQRES  49 B  907  LEU LEU GLU VAL SER PRO GLY ASP THR GLY TRP ASP VAL
SEQRES  50 B  907  PHE SER LEU ASP TYR HIS VAL ASP GLY PRO ILE ALA THR
SEQRES  51 B  907  VAL PHE THR ARG GLU CYS MET SER HIS TYR LEU ARG VAL
SEQRES  52 B  907  PHE ASN PHE LEU TRP ARG ALA LYS ARG MET GLU TYR ILE
SEQRES  53 B  907  LEU THR ASP ILE ARG LYS GLY HIS MET CYS ASN ALA LYS
SEQRES  54 B  907  LEU LEU ARG ASN MET PRO GLU PHE SER GLY VAL LEU HIS
SEQRES  55 B  907  GLN CYS HIS ILE LEU ALA SER GLU MET VAL HIS PHE ILE
SEQRES  56 B  907  HIS GLN MET GLN TYR TYR ILE THR PHE GLU VAL LEU GLU
SEQRES  57 B  907  CYS SER TRP ASP GLU LEU TRP ASN LYS VAL GLN GLN ALA
SEQRES  58 B  907  GLN ASP LEU ASP HIS ILE ILE ALA ALA HIS GLU VAL PHE
SEQRES  59 B  907  LEU ASP THR ILE ILE SER ARG CYS LEU LEU ASP SER ASP
SEQRES  60 B  907  SER ARG ALA LEU LEU ASN GLN LEU ARG ALA VAL PHE ASP
SEQRES  61 B  907  GLN ILE ILE GLU LEU GLN ASN ALA GLN ASP ALA ILE TYR
SEQRES  62 B  907  ARG ALA ALA LEU GLU GLU LEU GLN ARG ARG LEU GLN PHE
SEQRES  63 B  907  GLU GLU LYS LYS LYS GLN ARG GLU ILE GLU GLY GLN TRP
SEQRES  64 B  907  GLY VAL THR ALA ALA GLU GLU GLU GLU GLU ASN LYS ARG
SEQRES  65 B  907  ILE GLY GLU PHE LYS GLU SER ILE PRO LYS MET CYS SER
SEQRES  66 B  907  GLN LEU ARG ILE LEU THR HIS PHE TYR GLN GLY ILE VAL
SEQRES  67 B  907  GLN GLN PHE LEU VAL LEU LEU THR THR SER SER ASP GLU
SEQRES  68 B  907  SER LEU ARG PHE LEU SER PHE ARG LEU ASP PHE ASN GLU
SEQRES  69 B  907  HIS TYR LYS ALA ARG GLU PRO ARG LEU ARG VAL SER LEU
SEQRES  70 B  907  GLY THR ARG GLY ARG ARG SER SER HIS THR
SEQRES   1 C  902  MET SER GLU PHE ARG ILE HIS HIS ASP VAL ASN GLU LEU
SEQRES   2 C  902  LEU SER LEU LEU ARG VAL HIS GLY GLY ASP GLY ALA GLU
SEQRES   3 C  902  VAL TYR ILE ASP LEU LEU GLN LYS ASN ARG THR PRO TYR
SEQRES   4 C  902  VAL THR THR THR VAL SER ALA HIS SER ALA LYS VAL LYS
SEQRES   5 C  902  ILE ALA GLU PHE SER ARG THR PRO GLU ASP PHE LEU LYS
SEQRES   6 C  902  LYS TYR ASP GLU LEU LYS SER LYS ASN THR ARG ASN LEU
SEQRES   7 C  902  ASP PRO LEU VAL TYR LEU LEU SER LYS LEU THR GLU ASP
SEQRES   8 C  902  LYS GLU THR LEU GLN TYR LEU GLN GLN ASN ALA LYS GLU
SEQRES   9 C  902  ARG ALA GLU LEU ALA ALA ALA ALA VAL GLY SER SER THR
SEQRES  10 C  902  THR SER ILE ASN VAL PRO ALA ALA ALA SER LYS ILE SER
SEQRES  11 C  902  MET GLN GLU LEU GLU GLU LEU ARG LYS GLN LEU GLY SER
SEQRES  12 C  902  VAL ALA THR GLY SER THR LEU GLN GLN SER LEU GLU LEU
SEQRES  13 C  902  LYS ARG LYS MET LEU ARG ASP LYS GLN ASN LYS LYS ASN
SEQRES  14 C  902  SER GLY GLN HIS LEU PRO ILE PHE PRO ALA TRP VAL TYR
SEQRES  15 C  902  GLU ARG PRO ALA LEU ILE GLY ASP PHE LEU ILE GLY ALA
SEQRES  16 C  902  GLY ILE SER THR ASP THR ALA LEU PRO ILE GLY THR LEU
SEQRES  17 C  902  PRO LEU ALA SER GLN GLU SER ALA VAL VAL GLU ASP LEU
SEQRES  18 C  902  LEU TYR VAL LEU VAL GLY VAL ASP GLY ARG TYR VAL SER
SEQRES  19 C  902  ALA GLN PRO LEU ALA GLY ARG GLN SER ARG THR PHE LEU
SEQRES  20 C  902  VAL ASP PRO ASN LEU ASP LEU SER ILE ARG GLU LEU VAL
SEQRES  21 C  902  HIS ARG ILE LEU PRO VAL ALA ALA SER TYR SER ALA VAL
SEQRES  22 C  902  THR ARG PHE ILE GLU GLU LYS SER SER PHE GLU TYR GLY
SEQRES  23 C  902  GLN VAL ASN HIS ALA LEU ALA ALA ALA MET ARG THR LEU
SEQRES  24 C  902  VAL LYS GLU HIS LEU ILE LEU VAL SER GLN LEU GLU GLN
SEQRES  25 C  902  LEU HIS ARG GLN GLY LEU LEU SER LEU GLN LYS LEU TRP
SEQRES  26 C  902  PHE TYR ILE GLN PRO ALA MET ARG THR MET ASP ILE LEU
SEQRES  27 C  902  ALA SER LEU ALA THR SER VAL ASP LYS GLY GLU CYS LEU
SEQRES  28 C  902  GLY GLY SER THR LEU SER LEU LEU HIS ASP ARG SER PHE
SEQRES  29 C  902  SER TYR THR GLY ASP SER GLN ALA GLN GLU LEU CYS LEU
SEQRES  30 C  902  TYR LEU THR LYS ALA ALA SER ALA PRO TYR PHE GLU VAL
SEQRES  31 C  902  LEU GLU LYS TRP ILE TYR ARG GLY ILE ILE HIS ASP PRO
SEQRES  32 C  902  TYR SER GLU PHE MET VAL GLU GLU HIS GLU LEU ARG LYS
SEQRES  33 C  902  GLU ARG ILE GLN GLU ASP TYR ASN ASP LYS TYR TRP ASP
SEQRES  34 C  902  GLN ARG TYR THR ILE VAL GLN GLN GLN ILE PRO SER PHE
SEQRES  35 C  902  LEU GLN LYS MET ALA ASP LYS ILE LEU SER THR GLY LYS
SEQRES  36 C  902  TYR LEU ASN VAL VAL ARG GLU CYS GLY HIS ASP VAL THR
SEQRES  37 C  902  CYS PRO VAL ALA LYS GLU ILE ILE TYR THR LEU LYS GLU
SEQRES  38 C  902  ARG ALA TYR VAL GLU GLN ILE GLU LYS ALA PHE ASN TYR
SEQRES  39 C  902  ALA SER LYS VAL LEU LEU ASP PHE LEU MET GLU GLU LYS
SEQRES  40 C  902  GLU LEU VAL ALA HIS LEU ARG SER ILE LYS ARG TYR PHE
SEQRES  41 C  902  LEU MET ASP GLN GLY ASP PHE PHE VAL HIS PHE MET ASP
SEQRES  42 C  902  LEU ALA GLU GLU GLU LEU ARG LYS PRO VAL GLU ASP ILE
SEQRES  43 C  902  THR PRO PRO ARG LEU GLU ALA LEU LEU GLU LEU ALA LEU
SEQRES  44 C  902  ARG MET SER THR ALA ASN THR ASP PRO PHE LYS ASP ASP
SEQRES  45 C  902  LEU LYS ILE ASP LEU MET PRO HIS ASP LEU ILE THR GLN
SEQRES  46 C  902  LEU LEU ARG VAL LEU ALA ILE GLU THR LYS GLN GLU LYS
SEQRES  47 C  902  ALA MET ALA HIS ALA ASP PRO THR GLU LEU ALA LEU SER
SEQRES  48 C  902  GLY LEU GLU ALA PHE SER PHE ASP TYR ILE VAL LYS TRP
SEQRES  49 C  902  PRO LEU SER LEU ILE ILE ASN ARG LYS ALA LEU THR ARG
SEQRES  50 C  902  TYR GLN MET LEU PHE ARG HIS MET PHE TYR CYS LYS HIS
SEQRES  51 C  902  VAL GLU ARG GLN LEU CYS SER VAL TRP ILE SER ASN LYS
SEQRES  52 C  902  THR ALA LYS GLN HIS SER LEU HIS SER ALA GLN TRP PHE
SEQRES  53 C  902  ALA GLY ALA PHE THR LEU ARG GLN ARG MET LEU ASN PHE
SEQRES  54 C  902  VAL GLN ASN ILE GLN TYR TYR MET MET PHE GLU VAL MET
SEQRES  55 C  902  GLU PRO THR TRP HIS ILE LEU GLU LYS ASN LEU LYS SER
SEQRES  56 C  902  ALA SER ASN ILE ASP ASP VAL LEU GLY HIS HIS THR GLY
SEQRES  57 C  902  PHE LEU ASP THR CYS LEU LYS ASP CYS MET LEU THR ASN
SEQRES  58 C  902  PRO GLU LEU LEU LYS VAL PHE SER LYS LEU MET SER VAL
SEQRES  59 C  902  CYS VAL MET PHE THR ASN CYS MET GLN LYS PHE THR GLN
SEQRES  60 C  902  SER MET LYS LEU ASP GLY GLU LEU GLY GLY GLN THR LEU
SEQRES  61 C  902  GLU HIS SER THR VAL LEU GLY LEU PRO ALA GLY ALA GLU
SEQRES  62 C  902  GLU ARG ALA ARG LYS GLU LEU ALA ARG LYS HIS LEU ALA
SEQRES  63 C  902  GLU HIS ALA ASP THR VAL GLN LEU VAL SER GLY PHE GLU
SEQRES  64 C  902  ALA THR ILE ASN LYS PHE ASP LYS ASN PHE SER ALA HIS
SEQRES  65 C  902  LEU LEU ASP LEU LEU ALA ARG LEU SER ILE TYR SER THR
SEQRES  66 C  902  SER ASP CYS GLU HIS GLY MET ALA SER VAL ILE SER ARG
SEQRES  67 C  902  LEU ASP PHE ASN GLY PHE TYR THR GLU ARG LEU GLU ARG
SEQRES  68 C  902  LEU SER ALA GLU ARG SER GLN LYS ALA THR PRO GLN VAL
SEQRES  69 C  902  PRO VAL LEU ARG GLY PRO PRO ALA PRO ALA PRO ARG VAL
SEQRES  70 C  902  ALA VAL THR ALA GLN
SEQRES   1 D  907  MET ALA THR PRO ASP GLN LYS SER PRO ASN VAL LEU LEU
SEQRES   2 D  907  GLN ASN LEU CYS CYS ARG ILE LEU GLY ARG SER GLU ALA
SEQRES   3 D  907  ASP VAL ALA GLN GLN PHE GLN TYR ALA VAL ARG VAL ILE
SEQRES   4 D  907  GLY SER ASN PHE ALA PRO THR VAL GLU ARG ASP GLU PHE
SEQRES   5 D  907  LEU VAL ALA GLU LYS ILE LYS LYS GLU LEU ILE ARG GLN
SEQRES   6 D  907  ARG ARG GLU ALA ASP ALA ALA LEU PHE SER GLU LEU HIS
SEQRES   7 D  907  ARG LYS LEU HIS SER GLN GLY VAL LEU LYS ASN LYS TRP
SEQRES   8 D  907  SER ILE LEU TYR LEU LEU LEU SER LEU SER GLU ASP PRO
SEQRES   9 D  907  ARG ARG GLN PRO SER LYS VAL SER SER TYR ALA THR LEU
SEQRES  10 D  907  PHE ALA GLN ALA LEU PRO ARG ASP ALA HIS SER THR PRO
SEQRES  11 D  907  TYR TYR TYR ALA ARG PRO GLN THR LEU PRO LEU SER TYR
SEQRES  12 D  907  GLN ASP ARG SER ALA GLN SER ALA GLN SER SER GLY SER
SEQRES  13 D  907  VAL GLY SER SER GLY ILE SER SER ILE GLY LEU CYS ALA
SEQRES  14 D  907  LEU SER GLY PRO ALA PRO ALA PRO GLN SER LEU LEU PRO
SEQRES  15 D  907  GLY GLN SER ASN GLN ALA PRO GLY VAL GLY ASP CYS LEU
SEQRES  16 D  907  ARG GLN GLN LEU GLY SER ARG LEU ALA TRP THR LEU THR
SEQRES  17 D  907  ALA ASN GLN PRO SER SER GLN ALA THR THR SER LYS GLY
SEQRES  18 D  907  VAL PRO SER ALA VAL SER ARG ASN MET THR ARG SER ARG
SEQRES  19 D  907  ARG GLU GLY ASP THR GLY GLY THR MET GLU ILE THR GLU
SEQRES  20 D  907  ALA ALA LEU VAL ARG ASP ILE LEU TYR VAL PHE GLN GLY
SEQRES  21 D  907  ILE ASP GLY LYS ASN ILE LYS MET ASN ASN THR GLU ASN
SEQRES  22 D  907  CYS TYR LYS VAL GLU GLY LYS ALA ASN LEU SER ARG SER
SEQRES  23 D  907  LEU ARG ASP THR ALA VAL ARG LEU SER GLU LEU GLY TRP
SEQRES  24 D  907  LEU HIS ASN LYS ILE ARG ARG TYR THR ASP GLN ARG SER
SEQRES  25 D  907  LEU ASP ARG SER PHE GLY LEU VAL GLY GLN SER PHE CYS
SEQRES  26 D  907  ALA ALA LEU HIS GLN GLU LEU ARG GLU TYR TYR ARG LEU
SEQRES  27 D  907  LEU SER VAL LEU HIS SER GLN LEU GLN LEU GLU ASP ASP
SEQRES  28 D  907  GLN GLY VAL ASN LEU GLY LEU GLU SER SER LEU THR LEU
SEQRES  29 D  907  ARG ARG LEU LEU VAL TRP THR TYR ASP PRO LYS ILE ARG
SEQRES  30 D  907  LEU LYS THR LEU ALA ALA LEU VAL ASP HIS CYS GLN GLY
SEQRES  31 D  907  ARG LYS GLY GLY GLU LEU ALA SER ALA VAL HIS ALA TYR
SEQRES  32 D  907  THR LYS THR GLY ASP PRO TYR MET ARG SER LEU VAL GLN
SEQRES  33 D  907  HIS ILE LEU SER LEU VAL SER HIS PRO VAL LEU SER PHE
SEQRES  34 D  907  LEU TYR ARG TRP ILE TYR ASP GLY GLU LEU GLU ASP THR
SEQRES  35 D  907  TYR HIS GLU PHE PHE VAL ALA SER ASP PRO THR VAL LYS
SEQRES  36 D  907  THR ASP ARG LEU TRP HIS ASP LYS TYR THR LEU ARG LYS
SEQRES  37 D  907  SER MET ILE PRO SER PHE MET THR MET ASP GLN SER ARG
SEQRES  38 D  907  LYS VAL LEU LEU ILE GLY LYS SER ILE ASN PHE LEU HIS
SEQRES  39 D  907  GLN VAL CYS HIS ASP GLN THR PRO THR THR LYS MET ILE
SEQRES  40 D  907  ALA VAL THR LYS SER ALA GLU SER PRO GLN ASP ALA ALA
SEQRES  41 D  907  ASP LEU PHE THR ASP LEU GLU ASN ALA PHE GLN GLY LYS
SEQRES  42 D  907  ILE ASP ALA ALA TYR PHE GLU THR SER LYS TYR LEU LEU
SEQRES  43 D  907  ASP VAL LEU ASN LYS LYS TYR SER LEU LEU ASP HIS MET
SEQRES  44 D  907  GLN ALA MET ARG ARG TYR LEU LEU LEU GLY GLN GLY ASP
SEQRES  45 D  907  PHE ILE ARG HIS LEU MET ASP LEU LEU LYS PRO GLU LEU
SEQRES  46 D  907  VAL ARG PRO ALA THR THR LEU TYR GLN HIS ASN LEU THR
SEQRES  47 D  907  GLY ILE LEU GLU THR ALA VAL ARG ALA THR ASN ALA GLN
SEQRES  48 D  907  PHE ASP SER PRO GLU ILE LEU ARG ARG LEU ASP VAL ARG
SEQRES  49 D  907  LEU LEU GLU VAL SER PRO GLY ASP THR GLY TRP ASP VAL
SEQRES  50 D  907  PHE SER LEU ASP TYR HIS VAL ASP GLY PRO ILE ALA THR
SEQRES  51 D  907  VAL PHE THR ARG GLU CYS MET SER HIS TYR LEU ARG VAL
SEQRES  52 D  907  PHE ASN PHE LEU TRP ARG ALA LYS ARG MET GLU TYR ILE
SEQRES  53 D  907  LEU THR ASP ILE ARG LYS GLY HIS MET CYS ASN ALA LYS
SEQRES  54 D  907  LEU LEU ARG ASN MET PRO GLU PHE SER GLY VAL LEU HIS
SEQRES  55 D  907  GLN CYS HIS ILE LEU ALA SER GLU MET VAL HIS PHE ILE
SEQRES  56 D  907  HIS GLN MET GLN TYR TYR ILE THR PHE GLU VAL LEU GLU
SEQRES  57 D  907  CYS SER TRP ASP GLU LEU TRP ASN LYS VAL GLN GLN ALA
SEQRES  58 D  907  GLN ASP LEU ASP HIS ILE ILE ALA ALA HIS GLU VAL PHE
SEQRES  59 D  907  LEU ASP THR ILE ILE SER ARG CYS LEU LEU ASP SER ASP
SEQRES  60 D  907  SER ARG ALA LEU LEU ASN GLN LEU ARG ALA VAL PHE ASP
SEQRES  61 D  907  GLN ILE ILE GLU LEU GLN ASN ALA GLN ASP ALA ILE TYR
SEQRES  62 D  907  ARG ALA ALA LEU GLU GLU LEU GLN ARG ARG LEU GLN PHE
SEQRES  63 D  907  GLU GLU LYS LYS LYS GLN ARG GLU ILE GLU GLY GLN TRP
SEQRES  64 D  907  GLY VAL THR ALA ALA GLU GLU GLU GLU GLU ASN LYS ARG
SEQRES  65 D  907  ILE GLY GLU PHE LYS GLU SER ILE PRO LYS MET CYS SER
SEQRES  66 D  907  GLN LEU ARG ILE LEU THR HIS PHE TYR GLN GLY ILE VAL
SEQRES  67 D  907  GLN GLN PHE LEU VAL LEU LEU THR THR SER SER ASP GLU
SEQRES  68 D  907  SER LEU ARG PHE LEU SER PHE ARG LEU ASP PHE ASN GLU
SEQRES  69 D  907  HIS TYR LYS ALA ARG GLU PRO ARG LEU ARG VAL SER LEU
SEQRES  70 D  907  GLY THR ARG GLY ARG ARG SER SER HIS THR
SEQRES   1 E  902  MET SER GLU PHE ARG ILE HIS HIS ASP VAL ASN GLU LEU
SEQRES   2 E  902  LEU SER LEU LEU ARG VAL HIS GLY GLY ASP GLY ALA GLU
SEQRES   3 E  902  VAL TYR ILE ASP LEU LEU GLN LYS ASN ARG THR PRO TYR
SEQRES   4 E  902  VAL THR THR THR VAL SER ALA HIS SER ALA LYS VAL LYS
SEQRES   5 E  902  ILE ALA GLU PHE SER ARG THR PRO GLU ASP PHE LEU LYS
SEQRES   6 E  902  LYS TYR ASP GLU LEU LYS SER LYS ASN THR ARG ASN LEU
SEQRES   7 E  902  ASP PRO LEU VAL TYR LEU LEU SER LYS LEU THR GLU ASP
SEQRES   8 E  902  LYS GLU THR LEU GLN TYR LEU GLN GLN ASN ALA LYS GLU
SEQRES   9 E  902  ARG ALA GLU LEU ALA ALA ALA ALA VAL GLY SER SER THR
SEQRES  10 E  902  THR SER ILE ASN VAL PRO ALA ALA ALA SER LYS ILE SER
SEQRES  11 E  902  MET GLN GLU LEU GLU GLU LEU ARG LYS GLN LEU GLY SER
SEQRES  12 E  902  VAL ALA THR GLY SER THR LEU GLN GLN SER LEU GLU LEU
SEQRES  13 E  902  LYS ARG LYS MET LEU ARG ASP LYS GLN ASN LYS LYS ASN
SEQRES  14 E  902  SER GLY GLN HIS LEU PRO ILE PHE PRO ALA TRP VAL TYR
SEQRES  15 E  902  GLU ARG PRO ALA LEU ILE GLY ASP PHE LEU ILE GLY ALA
SEQRES  16 E  902  GLY ILE SER THR ASP THR ALA LEU PRO ILE GLY THR LEU
SEQRES  17 E  902  PRO LEU ALA SER GLN GLU SER ALA VAL VAL GLU ASP LEU
SEQRES  18 E  902  LEU TYR VAL LEU VAL GLY VAL ASP GLY ARG TYR VAL SER
SEQRES  19 E  902  ALA GLN PRO LEU ALA GLY ARG GLN SER ARG THR PHE LEU
SEQRES  20 E  902  VAL ASP PRO ASN LEU ASP LEU SER ILE ARG GLU LEU VAL
SEQRES  21 E  902  HIS ARG ILE LEU PRO VAL ALA ALA SER TYR SER ALA VAL
SEQRES  22 E  902  THR ARG PHE ILE GLU GLU LYS SER SER PHE GLU TYR GLY
SEQRES  23 E  902  GLN VAL ASN HIS ALA LEU ALA ALA ALA MET ARG THR LEU
SEQRES  24 E  902  VAL LYS GLU HIS LEU ILE LEU VAL SER GLN LEU GLU GLN
SEQRES  25 E  902  LEU HIS ARG GLN GLY LEU LEU SER LEU GLN LYS LEU TRP
SEQRES  26 E  902  PHE TYR ILE GLN PRO ALA MET ARG THR MET ASP ILE LEU
SEQRES  27 E  902  ALA SER LEU ALA THR SER VAL ASP LYS GLY GLU CYS LEU
SEQRES  28 E  902  GLY GLY SER THR LEU SER LEU LEU HIS ASP ARG SER PHE
SEQRES  29 E  902  SER TYR THR GLY ASP SER GLN ALA GLN GLU LEU CYS LEU
SEQRES  30 E  902  TYR LEU THR LYS ALA ALA SER ALA PRO TYR PHE GLU VAL
SEQRES  31 E  902  LEU GLU LYS TRP ILE TYR ARG GLY ILE ILE HIS ASP PRO
SEQRES  32 E  902  TYR SER GLU PHE MET VAL GLU GLU HIS GLU LEU ARG LYS
SEQRES  33 E  902  GLU ARG ILE GLN GLU ASP TYR ASN ASP LYS TYR TRP ASP
SEQRES  34 E  902  GLN ARG TYR THR ILE VAL GLN GLN GLN ILE PRO SER PHE
SEQRES  35 E  902  LEU GLN LYS MET ALA ASP LYS ILE LEU SER THR GLY LYS
SEQRES  36 E  902  TYR LEU ASN VAL VAL ARG GLU CYS GLY HIS ASP VAL THR
SEQRES  37 E  902  CYS PRO VAL ALA LYS GLU ILE ILE TYR THR LEU LYS GLU
SEQRES  38 E  902  ARG ALA TYR VAL GLU GLN ILE GLU LYS ALA PHE ASN TYR
SEQRES  39 E  902  ALA SER LYS VAL LEU LEU ASP PHE LEU MET GLU GLU LYS
SEQRES  40 E  902  GLU LEU VAL ALA HIS LEU ARG SER ILE LYS ARG TYR PHE
SEQRES  41 E  902  LEU MET ASP GLN GLY ASP PHE PHE VAL HIS PHE MET ASP
SEQRES  42 E  902  LEU ALA GLU GLU GLU LEU ARG LYS PRO VAL GLU ASP ILE
SEQRES  43 E  902  THR PRO PRO ARG LEU GLU ALA LEU LEU GLU LEU ALA LEU
SEQRES  44 E  902  ARG MET SER THR ALA ASN THR ASP PRO PHE LYS ASP ASP
SEQRES  45 E  902  LEU LYS ILE ASP LEU MET PRO HIS ASP LEU ILE THR GLN
SEQRES  46 E  902  LEU LEU ARG VAL LEU ALA ILE GLU THR LYS GLN GLU LYS
SEQRES  47 E  902  ALA MET ALA HIS ALA ASP PRO THR GLU LEU ALA LEU SER
SEQRES  48 E  902  GLY LEU GLU ALA PHE SER PHE ASP TYR ILE VAL LYS TRP
SEQRES  49 E  902  PRO LEU SER LEU ILE ILE ASN ARG LYS ALA LEU THR ARG
SEQRES  50 E  902  TYR GLN MET LEU PHE ARG HIS MET PHE TYR CYS LYS HIS
SEQRES  51 E  902  VAL GLU ARG GLN LEU CYS SER VAL TRP ILE SER ASN LYS
SEQRES  52 E  902  THR ALA LYS GLN HIS SER LEU HIS SER ALA GLN TRP PHE
SEQRES  53 E  902  ALA GLY ALA PHE THR LEU ARG GLN ARG MET LEU ASN PHE
SEQRES  54 E  902  VAL GLN ASN ILE GLN TYR TYR MET MET PHE GLU VAL MET
SEQRES  55 E  902  GLU PRO THR TRP HIS ILE LEU GLU LYS ASN LEU LYS SER
SEQRES  56 E  902  ALA SER ASN ILE ASP ASP VAL LEU GLY HIS HIS THR GLY
SEQRES  57 E  902  PHE LEU ASP THR CYS LEU LYS ASP CYS MET LEU THR ASN
SEQRES  58 E  902  PRO GLU LEU LEU LYS VAL PHE SER LYS LEU MET SER VAL
SEQRES  59 E  902  CYS VAL MET PHE THR ASN CYS MET GLN LYS PHE THR GLN
SEQRES  60 E  902  SER MET LYS LEU ASP GLY GLU LEU GLY GLY GLN THR LEU
SEQRES  61 E  902  GLU HIS SER THR VAL LEU GLY LEU PRO ALA GLY ALA GLU
SEQRES  62 E  902  GLU ARG ALA ARG LYS GLU LEU ALA ARG LYS HIS LEU ALA
SEQRES  63 E  902  GLU HIS ALA ASP THR VAL GLN LEU VAL SER GLY PHE GLU
SEQRES  64 E  902  ALA THR ILE ASN LYS PHE ASP LYS ASN PHE SER ALA HIS
SEQRES  65 E  902  LEU LEU ASP LEU LEU ALA ARG LEU SER ILE TYR SER THR
SEQRES  66 E  902  SER ASP CYS GLU HIS GLY MET ALA SER VAL ILE SER ARG
SEQRES  67 E  902  LEU ASP PHE ASN GLY PHE TYR THR GLU ARG LEU GLU ARG
SEQRES  68 E  902  LEU SER ALA GLU ARG SER GLN LYS ALA THR PRO GLN VAL
SEQRES  69 E  902  PRO VAL LEU ARG GLY PRO PRO ALA PRO ALA PRO ARG VAL
SEQRES  70 E  902  ALA VAL THR ALA GLN
SEQRES   1 F  907  MET ALA THR PRO ASP GLN LYS SER PRO ASN VAL LEU LEU
SEQRES   2 F  907  GLN ASN LEU CYS CYS ARG ILE LEU GLY ARG SER GLU ALA
SEQRES   3 F  907  ASP VAL ALA GLN GLN PHE GLN TYR ALA VAL ARG VAL ILE
SEQRES   4 F  907  GLY SER ASN PHE ALA PRO THR VAL GLU ARG ASP GLU PHE
SEQRES   5 F  907  LEU VAL ALA GLU LYS ILE LYS LYS GLU LEU ILE ARG GLN
SEQRES   6 F  907  ARG ARG GLU ALA ASP ALA ALA LEU PHE SER GLU LEU HIS
SEQRES   7 F  907  ARG LYS LEU HIS SER GLN GLY VAL LEU LYS ASN LYS TRP
SEQRES   8 F  907  SER ILE LEU TYR LEU LEU LEU SER LEU SER GLU ASP PRO
SEQRES   9 F  907  ARG ARG GLN PRO SER LYS VAL SER SER TYR ALA THR LEU
SEQRES  10 F  907  PHE ALA GLN ALA LEU PRO ARG ASP ALA HIS SER THR PRO
SEQRES  11 F  907  TYR TYR TYR ALA ARG PRO GLN THR LEU PRO LEU SER TYR
SEQRES  12 F  907  GLN ASP ARG SER ALA GLN SER ALA GLN SER SER GLY SER
SEQRES  13 F  907  VAL GLY SER SER GLY ILE SER SER ILE GLY LEU CYS ALA
SEQRES  14 F  907  LEU SER GLY PRO ALA PRO ALA PRO GLN SER LEU LEU PRO
SEQRES  15 F  907  GLY GLN SER ASN GLN ALA PRO GLY VAL GLY ASP CYS LEU
SEQRES  16 F  907  ARG GLN GLN LEU GLY SER ARG LEU ALA TRP THR LEU THR
SEQRES  17 F  907  ALA ASN GLN PRO SER SER GLN ALA THR THR SER LYS GLY
SEQRES  18 F  907  VAL PRO SER ALA VAL SER ARG ASN MET THR ARG SER ARG
SEQRES  19 F  907  ARG GLU GLY ASP THR GLY GLY THR MET GLU ILE THR GLU
SEQRES  20 F  907  ALA ALA LEU VAL ARG ASP ILE LEU TYR VAL PHE GLN GLY
SEQRES  21 F  907  ILE ASP GLY LYS ASN ILE LYS MET ASN ASN THR GLU ASN
SEQRES  22 F  907  CYS TYR LYS VAL GLU GLY LYS ALA ASN LEU SER ARG SER
SEQRES  23 F  907  LEU ARG ASP THR ALA VAL ARG LEU SER GLU LEU GLY TRP
SEQRES  24 F  907  LEU HIS ASN LYS ILE ARG ARG TYR THR ASP GLN ARG SER
SEQRES  25 F  907  LEU ASP ARG SER PHE GLY LEU VAL GLY GLN SER PHE CYS
SEQRES  26 F  907  ALA ALA LEU HIS GLN GLU LEU ARG GLU TYR TYR ARG LEU
SEQRES  27 F  907  LEU SER VAL LEU HIS SER GLN LEU GLN LEU GLU ASP ASP
SEQRES  28 F  907  GLN GLY VAL ASN LEU GLY LEU GLU SER SER LEU THR LEU
SEQRES  29 F  907  ARG ARG LEU LEU VAL TRP THR TYR ASP PRO LYS ILE ARG
SEQRES  30 F  907  LEU LYS THR LEU ALA ALA LEU VAL ASP HIS CYS GLN GLY
SEQRES  31 F  907  ARG LYS GLY GLY GLU LEU ALA SER ALA VAL HIS ALA TYR
SEQRES  32 F  907  THR LYS THR GLY ASP PRO TYR MET ARG SER LEU VAL GLN
SEQRES  33 F  907  HIS ILE LEU SER LEU VAL SER HIS PRO VAL LEU SER PHE
SEQRES  34 F  907  LEU TYR ARG TRP ILE TYR ASP GLY GLU LEU GLU ASP THR
SEQRES  35 F  907  TYR HIS GLU PHE PHE VAL ALA SER ASP PRO THR VAL LYS
SEQRES  36 F  907  THR ASP ARG LEU TRP HIS ASP LYS TYR THR LEU ARG LYS
SEQRES  37 F  907  SER MET ILE PRO SER PHE MET THR MET ASP GLN SER ARG
SEQRES  38 F  907  LYS VAL LEU LEU ILE GLY LYS SER ILE ASN PHE LEU HIS
SEQRES  39 F  907  GLN VAL CYS HIS ASP GLN THR PRO THR THR LYS MET ILE
SEQRES  40 F  907  ALA VAL THR LYS SER ALA GLU SER PRO GLN ASP ALA ALA
SEQRES  41 F  907  ASP LEU PHE THR ASP LEU GLU ASN ALA PHE GLN GLY LYS
SEQRES  42 F  907  ILE ASP ALA ALA TYR PHE GLU THR SER LYS TYR LEU LEU
SEQRES  43 F  907  ASP VAL LEU ASN LYS LYS TYR SER LEU LEU ASP HIS MET
SEQRES  44 F  907  GLN ALA MET ARG ARG TYR LEU LEU LEU GLY GLN GLY ASP
SEQRES  45 F  907  PHE ILE ARG HIS LEU MET ASP LEU LEU LYS PRO GLU LEU
SEQRES  46 F  907  VAL ARG PRO ALA THR THR LEU TYR GLN HIS ASN LEU THR
SEQRES  47 F  907  GLY ILE LEU GLU THR ALA VAL ARG ALA THR ASN ALA GLN
SEQRES  48 F  907  PHE ASP SER PRO GLU ILE LEU ARG ARG LEU ASP VAL ARG
SEQRES  49 F  907  LEU LEU GLU VAL SER PRO GLY ASP THR GLY TRP ASP VAL
SEQRES  50 F  907  PHE SER LEU ASP TYR HIS VAL ASP GLY PRO ILE ALA THR
SEQRES  51 F  907  VAL PHE THR ARG GLU CYS MET SER HIS TYR LEU ARG VAL
SEQRES  52 F  907  PHE ASN PHE LEU TRP ARG ALA LYS ARG MET GLU TYR ILE
SEQRES  53 F  907  LEU THR ASP ILE ARG LYS GLY HIS MET CYS ASN ALA LYS
SEQRES  54 F  907  LEU LEU ARG ASN MET PRO GLU PHE SER GLY VAL LEU HIS
SEQRES  55 F  907  GLN CYS HIS ILE LEU ALA SER GLU MET VAL HIS PHE ILE
SEQRES  56 F  907  HIS GLN MET GLN TYR TYR ILE THR PHE GLU VAL LEU GLU
SEQRES  57 F  907  CYS SER TRP ASP GLU LEU TRP ASN LYS VAL GLN GLN ALA
SEQRES  58 F  907  GLN ASP LEU ASP HIS ILE ILE ALA ALA HIS GLU VAL PHE
SEQRES  59 F  907  LEU ASP THR ILE ILE SER ARG CYS LEU LEU ASP SER ASP
SEQRES  60 F  907  SER ARG ALA LEU LEU ASN GLN LEU ARG ALA VAL PHE ASP
SEQRES  61 F  907  GLN ILE ILE GLU LEU GLN ASN ALA GLN ASP ALA ILE TYR
SEQRES  62 F  907  ARG ALA ALA LEU GLU GLU LEU GLN ARG ARG LEU GLN PHE
SEQRES  63 F  907  GLU GLU LYS LYS LYS GLN ARG GLU ILE GLU GLY GLN TRP
SEQRES  64 F  907  GLY VAL THR ALA ALA GLU GLU GLU GLU GLU ASN LYS ARG
SEQRES  65 F  907  ILE GLY GLU PHE LYS GLU SER ILE PRO LYS MET CYS SER
SEQRES  66 F  907  GLN LEU ARG ILE LEU THR HIS PHE TYR GLN GLY ILE VAL
SEQRES  67 F  907  GLN GLN PHE LEU VAL LEU LEU THR THR SER SER ASP GLU
SEQRES  68 F  907  SER LEU ARG PHE LEU SER PHE ARG LEU ASP PHE ASN GLU
SEQRES  69 F  907  HIS TYR LYS ALA ARG GLU PRO ARG LEU ARG VAL SER LEU
SEQRES  70 F  907  GLY THR ARG GLY ARG ARG SER SER HIS THR
SEQRES   1 G  902  MET SER GLU PHE ARG ILE HIS HIS ASP VAL ASN GLU LEU
SEQRES   2 G  902  LEU SER LEU LEU ARG VAL HIS GLY GLY ASP GLY ALA GLU
SEQRES   3 G  902  VAL TYR ILE ASP LEU LEU GLN LYS ASN ARG THR PRO TYR
SEQRES   4 G  902  VAL THR THR THR VAL SER ALA HIS SER ALA LYS VAL LYS
SEQRES   5 G  902  ILE ALA GLU PHE SER ARG THR PRO GLU ASP PHE LEU LYS
SEQRES   6 G  902  LYS TYR ASP GLU LEU LYS SER LYS ASN THR ARG ASN LEU
SEQRES   7 G  902  ASP PRO LEU VAL TYR LEU LEU SER LYS LEU THR GLU ASP
SEQRES   8 G  902  LYS GLU THR LEU GLN TYR LEU GLN GLN ASN ALA LYS GLU
SEQRES   9 G  902  ARG ALA GLU LEU ALA ALA ALA ALA VAL GLY SER SER THR
SEQRES  10 G  902  THR SER ILE ASN VAL PRO ALA ALA ALA SER LYS ILE SER
SEQRES  11 G  902  MET GLN GLU LEU GLU GLU LEU ARG LYS GLN LEU GLY SER
SEQRES  12 G  902  VAL ALA THR GLY SER THR LEU GLN GLN SER LEU GLU LEU
SEQRES  13 G  902  LYS ARG LYS MET LEU ARG ASP LYS GLN ASN LYS LYS ASN
SEQRES  14 G  902  SER GLY GLN HIS LEU PRO ILE PHE PRO ALA TRP VAL TYR
SEQRES  15 G  902  GLU ARG PRO ALA LEU ILE GLY ASP PHE LEU ILE GLY ALA
SEQRES  16 G  902  GLY ILE SER THR ASP THR ALA LEU PRO ILE GLY THR LEU
SEQRES  17 G  902  PRO LEU ALA SER GLN GLU SER ALA VAL VAL GLU ASP LEU
SEQRES  18 G  902  LEU TYR VAL LEU VAL GLY VAL ASP GLY ARG TYR VAL SER
SEQRES  19 G  902  ALA GLN PRO LEU ALA GLY ARG GLN SER ARG THR PHE LEU
SEQRES  20 G  902  VAL ASP PRO ASN LEU ASP LEU SER ILE ARG GLU LEU VAL
SEQRES  21 G  902  HIS ARG ILE LEU PRO VAL ALA ALA SER TYR SER ALA VAL
SEQRES  22 G  902  THR ARG PHE ILE GLU GLU LYS SER SER PHE GLU TYR GLY
SEQRES  23 G  902  GLN VAL ASN HIS ALA LEU ALA ALA ALA MET ARG THR LEU
SEQRES  24 G  902  VAL LYS GLU HIS LEU ILE LEU VAL SER GLN LEU GLU GLN
SEQRES  25 G  902  LEU HIS ARG GLN GLY LEU LEU SER LEU GLN LYS LEU TRP
SEQRES  26 G  902  PHE TYR ILE GLN PRO ALA MET ARG THR MET ASP ILE LEU
SEQRES  27 G  902  ALA SER LEU ALA THR SER VAL ASP LYS GLY GLU CYS LEU
SEQRES  28 G  902  GLY GLY SER THR LEU SER LEU LEU HIS ASP ARG SER PHE
SEQRES  29 G  902  SER TYR THR GLY ASP SER GLN ALA GLN GLU LEU CYS LEU
SEQRES  30 G  902  TYR LEU THR LYS ALA ALA SER ALA PRO TYR PHE GLU VAL
SEQRES  31 G  902  LEU GLU LYS TRP ILE TYR ARG GLY ILE ILE HIS ASP PRO
SEQRES  32 G  902  TYR SER GLU PHE MET VAL GLU GLU HIS GLU LEU ARG LYS
SEQRES  33 G  902  GLU ARG ILE GLN GLU ASP TYR ASN ASP LYS TYR TRP ASP
SEQRES  34 G  902  GLN ARG TYR THR ILE VAL GLN GLN GLN ILE PRO SER PHE
SEQRES  35 G  902  LEU GLN LYS MET ALA ASP LYS ILE LEU SER THR GLY LYS
SEQRES  36 G  902  TYR LEU ASN VAL VAL ARG GLU CYS GLY HIS ASP VAL THR
SEQRES  37 G  902  CYS PRO VAL ALA LYS GLU ILE ILE TYR THR LEU LYS GLU
SEQRES  38 G  902  ARG ALA TYR VAL GLU GLN ILE GLU LYS ALA PHE ASN TYR
SEQRES  39 G  902  ALA SER LYS VAL LEU LEU ASP PHE LEU MET GLU GLU LYS
SEQRES  40 G  902  GLU LEU VAL ALA HIS LEU ARG SER ILE LYS ARG TYR PHE
SEQRES  41 G  902  LEU MET ASP GLN GLY ASP PHE PHE VAL HIS PHE MET ASP
SEQRES  42 G  902  LEU ALA GLU GLU GLU LEU ARG LYS PRO VAL GLU ASP ILE
SEQRES  43 G  902  THR PRO PRO ARG LEU GLU ALA LEU LEU GLU LEU ALA LEU
SEQRES  44 G  902  ARG MET SER THR ALA ASN THR ASP PRO PHE LYS ASP ASP
SEQRES  45 G  902  LEU LYS ILE ASP LEU MET PRO HIS ASP LEU ILE THR GLN
SEQRES  46 G  902  LEU LEU ARG VAL LEU ALA ILE GLU THR LYS GLN GLU LYS
SEQRES  47 G  902  ALA MET ALA HIS ALA ASP PRO THR GLU LEU ALA LEU SER
SEQRES  48 G  902  GLY LEU GLU ALA PHE SER PHE ASP TYR ILE VAL LYS TRP
SEQRES  49 G  902  PRO LEU SER LEU ILE ILE ASN ARG LYS ALA LEU THR ARG
SEQRES  50 G  902  TYR GLN MET LEU PHE ARG HIS MET PHE TYR CYS LYS HIS
SEQRES  51 G  902  VAL GLU ARG GLN LEU CYS SER VAL TRP ILE SER ASN LYS
SEQRES  52 G  902  THR ALA LYS GLN HIS SER LEU HIS SER ALA GLN TRP PHE
SEQRES  53 G  902  ALA GLY ALA PHE THR LEU ARG GLN ARG MET LEU ASN PHE
SEQRES  54 G  902  VAL GLN ASN ILE GLN TYR TYR MET MET PHE GLU VAL MET
SEQRES  55 G  902  GLU PRO THR TRP HIS ILE LEU GLU LYS ASN LEU LYS SER
SEQRES  56 G  902  ALA SER ASN ILE ASP ASP VAL LEU GLY HIS HIS THR GLY
SEQRES  57 G  902  PHE LEU ASP THR CYS LEU LYS ASP CYS MET LEU THR ASN
SEQRES  58 G  902  PRO GLU LEU LEU LYS VAL PHE SER LYS LEU MET SER VAL
SEQRES  59 G  902  CYS VAL MET PHE THR ASN CYS MET GLN LYS PHE THR GLN
SEQRES  60 G  902  SER MET LYS LEU ASP GLY GLU LEU GLY GLY GLN THR LEU
SEQRES  61 G  902  GLU HIS SER THR VAL LEU GLY LEU PRO ALA GLY ALA GLU
SEQRES  62 G  902  GLU ARG ALA ARG LYS GLU LEU ALA ARG LYS HIS LEU ALA
SEQRES  63 G  902  GLU HIS ALA ASP THR VAL GLN LEU VAL SER GLY PHE GLU
SEQRES  64 G  902  ALA THR ILE ASN LYS PHE ASP LYS ASN PHE SER ALA HIS
SEQRES  65 G  902  LEU LEU ASP LEU LEU ALA ARG LEU SER ILE TYR SER THR
SEQRES  66 G  902  SER ASP CYS GLU HIS GLY MET ALA SER VAL ILE SER ARG
SEQRES  67 G  902  LEU ASP PHE ASN GLY PHE TYR THR GLU ARG LEU GLU ARG
SEQRES  68 G  902  LEU SER ALA GLU ARG SER GLN LYS ALA THR PRO GLN VAL
SEQRES  69 G  902  PRO VAL LEU ARG GLY PRO PRO ALA PRO ALA PRO ARG VAL
SEQRES  70 G  902  ALA VAL THR ALA GLN
SEQRES   1 H  907  MET ALA THR PRO ASP GLN LYS SER PRO ASN VAL LEU LEU
SEQRES   2 H  907  GLN ASN LEU CYS CYS ARG ILE LEU GLY ARG SER GLU ALA
SEQRES   3 H  907  ASP VAL ALA GLN GLN PHE GLN TYR ALA VAL ARG VAL ILE
SEQRES   4 H  907  GLY SER ASN PHE ALA PRO THR VAL GLU ARG ASP GLU PHE
SEQRES   5 H  907  LEU VAL ALA GLU LYS ILE LYS LYS GLU LEU ILE ARG GLN
SEQRES   6 H  907  ARG ARG GLU ALA ASP ALA ALA LEU PHE SER GLU LEU HIS
SEQRES   7 H  907  ARG LYS LEU HIS SER GLN GLY VAL LEU LYS ASN LYS TRP
SEQRES   8 H  907  SER ILE LEU TYR LEU LEU LEU SER LEU SER GLU ASP PRO
SEQRES   9 H  907  ARG ARG GLN PRO SER LYS VAL SER SER TYR ALA THR LEU
SEQRES  10 H  907  PHE ALA GLN ALA LEU PRO ARG ASP ALA HIS SER THR PRO
SEQRES  11 H  907  TYR TYR TYR ALA ARG PRO GLN THR LEU PRO LEU SER TYR
SEQRES  12 H  907  GLN ASP ARG SER ALA GLN SER ALA GLN SER SER GLY SER
SEQRES  13 H  907  VAL GLY SER SER GLY ILE SER SER ILE GLY LEU CYS ALA
SEQRES  14 H  907  LEU SER GLY PRO ALA PRO ALA PRO GLN SER LEU LEU PRO
SEQRES  15 H  907  GLY GLN SER ASN GLN ALA PRO GLY VAL GLY ASP CYS LEU
SEQRES  16 H  907  ARG GLN GLN LEU GLY SER ARG LEU ALA TRP THR LEU THR
SEQRES  17 H  907  ALA ASN GLN PRO SER SER GLN ALA THR THR SER LYS GLY
SEQRES  18 H  907  VAL PRO SER ALA VAL SER ARG ASN MET THR ARG SER ARG
SEQRES  19 H  907  ARG GLU GLY ASP THR GLY GLY THR MET GLU ILE THR GLU
SEQRES  20 H  907  ALA ALA LEU VAL ARG ASP ILE LEU TYR VAL PHE GLN GLY
SEQRES  21 H  907  ILE ASP GLY LYS ASN ILE LYS MET ASN ASN THR GLU ASN
SEQRES  22 H  907  CYS TYR LYS VAL GLU GLY LYS ALA ASN LEU SER ARG SER
SEQRES  23 H  907  LEU ARG ASP THR ALA VAL ARG LEU SER GLU LEU GLY TRP
SEQRES  24 H  907  LEU HIS ASN LYS ILE ARG ARG TYR THR ASP GLN ARG SER
SEQRES  25 H  907  LEU ASP ARG SER PHE GLY LEU VAL GLY GLN SER PHE CYS
SEQRES  26 H  907  ALA ALA LEU HIS GLN GLU LEU ARG GLU TYR TYR ARG LEU
SEQRES  27 H  907  LEU SER VAL LEU HIS SER GLN LEU GLN LEU GLU ASP ASP
SEQRES  28 H  907  GLN GLY VAL ASN LEU GLY LEU GLU SER SER LEU THR LEU
SEQRES  29 H  907  ARG ARG LEU LEU VAL TRP THR TYR ASP PRO LYS ILE ARG
SEQRES  30 H  907  LEU LYS THR LEU ALA ALA LEU VAL ASP HIS CYS GLN GLY
SEQRES  31 H  907  ARG LYS GLY GLY GLU LEU ALA SER ALA VAL HIS ALA TYR
SEQRES  32 H  907  THR LYS THR GLY ASP PRO TYR MET ARG SER LEU VAL GLN
SEQRES  33 H  907  HIS ILE LEU SER LEU VAL SER HIS PRO VAL LEU SER PHE
SEQRES  34 H  907  LEU TYR ARG TRP ILE TYR ASP GLY GLU LEU GLU ASP THR
SEQRES  35 H  907  TYR HIS GLU PHE PHE VAL ALA SER ASP PRO THR VAL LYS
SEQRES  36 H  907  THR ASP ARG LEU TRP HIS ASP LYS TYR THR LEU ARG LYS
SEQRES  37 H  907  SER MET ILE PRO SER PHE MET THR MET ASP GLN SER ARG
SEQRES  38 H  907  LYS VAL LEU LEU ILE GLY LYS SER ILE ASN PHE LEU HIS
SEQRES  39 H  907  GLN VAL CYS HIS ASP GLN THR PRO THR THR LYS MET ILE
SEQRES  40 H  907  ALA VAL THR LYS SER ALA GLU SER PRO GLN ASP ALA ALA
SEQRES  41 H  907  ASP LEU PHE THR ASP LEU GLU ASN ALA PHE GLN GLY LYS
SEQRES  42 H  907  ILE ASP ALA ALA TYR PHE GLU THR SER LYS TYR LEU LEU
SEQRES  43 H  907  ASP VAL LEU ASN LYS LYS TYR SER LEU LEU ASP HIS MET
SEQRES  44 H  907  GLN ALA MET ARG ARG TYR LEU LEU LEU GLY GLN GLY ASP
SEQRES  45 H  907  PHE ILE ARG HIS LEU MET ASP LEU LEU LYS PRO GLU LEU
SEQRES  46 H  907  VAL ARG PRO ALA THR THR LEU TYR GLN HIS ASN LEU THR
SEQRES  47 H  907  GLY ILE LEU GLU THR ALA VAL ARG ALA THR ASN ALA GLN
SEQRES  48 H  907  PHE ASP SER PRO GLU ILE LEU ARG ARG LEU ASP VAL ARG
SEQRES  49 H  907  LEU LEU GLU VAL SER PRO GLY ASP THR GLY TRP ASP VAL
SEQRES  50 H  907  PHE SER LEU ASP TYR HIS VAL ASP GLY PRO ILE ALA THR
SEQRES  51 H  907  VAL PHE THR ARG GLU CYS MET SER HIS TYR LEU ARG VAL
SEQRES  52 H  907  PHE ASN PHE LEU TRP ARG ALA LYS ARG MET GLU TYR ILE
SEQRES  53 H  907  LEU THR ASP ILE ARG LYS GLY HIS MET CYS ASN ALA LYS
SEQRES  54 H  907  LEU LEU ARG ASN MET PRO GLU PHE SER GLY VAL LEU HIS
SEQRES  55 H  907  GLN CYS HIS ILE LEU ALA SER GLU MET VAL HIS PHE ILE
SEQRES  56 H  907  HIS GLN MET GLN TYR TYR ILE THR PHE GLU VAL LEU GLU
SEQRES  57 H  907  CYS SER TRP ASP GLU LEU TRP ASN LYS VAL GLN GLN ALA
SEQRES  58 H  907  GLN ASP LEU ASP HIS ILE ILE ALA ALA HIS GLU VAL PHE
SEQRES  59 H  907  LEU ASP THR ILE ILE SER ARG CYS LEU LEU ASP SER ASP
SEQRES  60 H  907  SER ARG ALA LEU LEU ASN GLN LEU ARG ALA VAL PHE ASP
SEQRES  61 H  907  GLN ILE ILE GLU LEU GLN ASN ALA GLN ASP ALA ILE TYR
SEQRES  62 H  907  ARG ALA ALA LEU GLU GLU LEU GLN ARG ARG LEU GLN PHE
SEQRES  63 H  907  GLU GLU LYS LYS LYS GLN ARG GLU ILE GLU GLY GLN TRP
SEQRES  64 H  907  GLY VAL THR ALA ALA GLU GLU GLU GLU GLU ASN LYS ARG
SEQRES  65 H  907  ILE GLY GLU PHE LYS GLU SER ILE PRO LYS MET CYS SER
SEQRES  66 H  907  GLN LEU ARG ILE LEU THR HIS PHE TYR GLN GLY ILE VAL
SEQRES  67 H  907  GLN GLN PHE LEU VAL LEU LEU THR THR SER SER ASP GLU
SEQRES  68 H  907  SER LEU ARG PHE LEU SER PHE ARG LEU ASP PHE ASN GLU
SEQRES  69 H  907  HIS TYR LYS ALA ARG GLU PRO ARG LEU ARG VAL SER LEU
SEQRES  70 H  907  GLY THR ARG GLY ARG ARG SER SER HIS THR
SEQRES   1 I  667  MET ILE HIS GLU LEU LEU LEU ALA LEU SER GLY TYR PRO
SEQRES   2 I  667  GLY SER ILE PHE THR TRP ASN LYS ARG SER GLY LEU GLN
SEQRES   3 I  667  VAL SER GLN ASP PHE PRO PHE LEU HIS PRO SER GLU THR
SEQRES   4 I  667  SER VAL LEU ASN ARG LEU CYS ARG LEU GLY THR ASP TYR
SEQRES   5 I  667  ILE ARG PHE THR GLU PHE ILE GLU GLN TYR THR GLY HIS
SEQRES   6 I  667  VAL GLN GLN GLN ASP HIS HIS PRO SER GLN GLN GLY GLN
SEQRES   7 I  667  GLY GLY LEU HIS GLY ILE TYR LEU ARG ALA PHE CYS THR
SEQRES   8 I  667  GLY LEU ASP SER VAL LEU GLN PRO TYR ARG GLN ALA LEU
SEQRES   9 I  667  LEU ASP LEU GLU GLN GLU PHE LEU GLY ASP PRO HIS LEU
SEQRES  10 I  667  SER ILE SER HIS VAL ASN TYR PHE LEU ASP GLN PHE GLN
SEQRES  11 I  667  LEU LEU PHE PRO SER VAL MET VAL VAL VAL GLU GLN ILE
SEQRES  12 I  667  LYS SER GLN LYS ILE HIS GLY CYS GLN ILE LEU GLU THR
SEQRES  13 I  667  VAL TYR LYS HIS SER CYS GLY GLY LEU PRO PRO VAL ARG
SEQRES  14 I  667  SER ALA LEU GLU LYS ILE LEU ALA VAL CYS HIS GLY VAL
SEQRES  15 I  667  MET TYR LYS GLN LEU SER ALA TRP MET LEU HIS GLY LEU
SEQRES  16 I  667  LEU LEU ASP GLN HIS GLU GLU PHE PHE ILE LYS GLN GLY
SEQRES  17 I  667  PRO SER SER GLY ASN VAL SER ALA GLN PRO GLU GLU ASP
SEQRES  18 I  667  GLU GLU ASP LEU GLY ILE GLY GLY LEU THR GLY LYS GLN
SEQRES  19 I  667  LEU ARG GLU LEU GLN ASP LEU ARG LEU ILE GLU GLU GLU
SEQRES  20 I  667  ASN MET LEU ALA PRO SER LEU LYS GLN PHE SER LEU ARG
SEQRES  21 I  667  VAL GLU ILE LEU PRO SER TYR ILE PRO VAL ARG VAL ALA
SEQRES  22 I  667  GLU LYS ILE LEU PHE VAL GLY GLU SER VAL GLN MET PHE
SEQRES  23 I  667  GLU ASN GLN ASN VAL ASN LEU THR ARG LYS GLY SER ILE
SEQRES  24 I  667  LEU LYS ASN GLN GLU ASP THR PHE ALA ALA GLU LEU HIS
SEQRES  25 I  667  ARG LEU LYS GLN GLN PRO LEU PHE SER LEU VAL ASP PHE
SEQRES  26 I  667  GLU GLN VAL VAL ASP ARG ILE ARG SER THR VAL ALA GLU
SEQRES  27 I  667  HIS LEU TRP LYS LEU MET VAL GLU GLU SER ASP LEU LEU
SEQRES  28 I  667  GLY GLN LEU LYS ILE ILE LYS ASP PHE TYR LEU LEU GLY
SEQRES  29 I  667  ARG GLY GLU LEU PHE GLN ALA PHE ILE ASP THR ALA GLN
SEQRES  30 I  667  HIS MET LEU LYS THR PRO PRO THR ALA VAL THR GLU HIS
SEQRES  31 I  667  ASP VAL ASN VAL ALA PHE GLN GLN SER ALA HIS LYS VAL
SEQRES  32 I  667  LEU LEU ASP ASP ASP ASN LEU LEU PRO LEU LEU HIS LEU
SEQRES  33 I  667  THR ILE GLU TYR HIS GLY LYS GLU HIS LYS ALA ASP ALA
SEQRES  34 I  667  THR GLN ALA ARG GLU GLY PRO SER ARG GLU THR SER PRO
SEQRES  35 I  667  ARG GLU ALA PRO ALA SER GLY TRP ALA ALA LEU GLY LEU
SEQRES  36 I  667  SER TYR LYS VAL GLN TRP PRO LEU HIS ILE LEU PHE THR
SEQRES  37 I  667  PRO ALA VAL LEU GLU LYS TYR ASN VAL VAL PHE LYS TYR
SEQRES  38 I  667  LEU LEU SER VAL ARG ARG VAL GLN ALA GLU LEU GLN HIS
SEQRES  39 I  667  CYS TRP ALA LEU GLN MET GLN ARG LYS HIS LEU LYS SER
SEQRES  40 I  667  ASN GLN THR ASP ALA ILE LYS TRP ARG LEU ARG ASN HIS
SEQRES  41 I  667  MET ALA PHE LEU VAL ASP ASN LEU GLN TYR TYR LEU GLN
SEQRES  42 I  667  VAL ASP VAL LEU GLU SER GLN PHE SER GLN LEU LEU HIS
SEQRES  43 I  667  GLN ILE ASN SER THR ARG ASP PHE GLU SER ILE ARG LEU
SEQRES  44 I  667  ALA HIS ASP HIS PHE LEU SER ASN LEU LEU ALA GLN SER
SEQRES  45 I  667  PHE ILE LEU LEU LYS PRO VAL PHE HIS CYS LEU ASN GLU
SEQRES  46 I  667  ILE LEU ASP LEU CYS HIS SER PHE CYS SER LEU VAL SER
SEQRES  47 I  667  GLN ASN LEU GLY PRO LEU ASP GLU ARG GLY ALA ALA GLN
SEQRES  48 I  667  LEU SER ILE LEU VAL LYS GLY PHE SER ARG GLN SER SER
SEQRES  49 I  667  LEU LEU PHE LYS ILE LEU SER SER VAL ARG ASN HIS GLN
SEQRES  50 I  667  ILE ASN SER ASP LEU ALA GLN LEU LEU LEU ARG LEU ASP
SEQRES  51 I  667  TYR ASN LYS TYR TYR THR GLN ALA GLY GLY THR LEU GLY
SEQRES  52 I  667  SER PHE GLY MET
SEQRES   1 J 1024  MET ALA ARG HIS GLY PRO PRO TRP SER ARG LEU ASP ALA
SEQRES   2 J 1024  GLN GLN GLU ARG ASP VAL ARG GLU LEU VAL ARG GLY VAL
SEQRES   3 J 1024  ALA GLY LEU GLN ASP GLU ALA ASP PRO ASN PHE GLN LEU
SEQRES   4 J 1024  ALA LEU ASN PHE ALA TRP SER ASN PHE ARG PHE HIS ARG
SEQRES   5 J 1024  PHE LEU ASP VAL ASN SER HIS LYS ILE GLU LYS THR ILE
SEQRES   6 J 1024  GLU GLY ILE TYR GLU LYS PHE VAL ILE HIS SER ASP LEU
SEQRES   7 J 1024  SER LYS ALA ALA SER TRP LYS ARG LEU THR GLU GLU PHE
SEQRES   8 J 1024  LEU ASN ALA PRO LEU PRO SER ILE LYS GLU ILE LYS THR
SEQRES   9 J 1024  ASP ALA HIS TYR SER ILE LEU SER LEU LEU LEU CYS LEU
SEQRES  10 J 1024  SER ASP SER PRO SER ASN SER SER TYR VAL GLU THR PRO
SEQRES  11 J 1024  ARG ASN LYS GLU VAL GLU LYS LYS ASP ASP PHE ASP TRP
SEQRES  12 J 1024  GLY LYS TYR LEU MET GLU ASP GLU GLU MET ASP ILE GLY
SEQRES  13 J 1024  PRO TYR MET ASP THR PRO ASN TRP SER GLU GLU SER GLU
SEQRES  14 J 1024  GLU GLU ASN ASP GLN GLN PRO LEU SER ARG GLU ASP SER
SEQRES  15 J 1024  GLY ILE GLN VAL ASP ARG THR PRO LEU GLU GLU GLN ASP
SEQRES  16 J 1024  GLN ASN ARG LYS LEU ASP PRO CYS ILE SER TRP LYS ASP
SEQRES  17 J 1024  GLU PRO ASP ASP ARG SER TRP LEU GLU HIS HIS VAL VAL
SEQRES  18 J 1024  HIS GLN TYR TRP THR ALA ARG PRO SER GLN PHE PRO HIS
SEQRES  19 J 1024  SER LEU HIS LEU HIS SER ASN LEU ALA ALA VAL TRP ASP
SEQRES  20 J 1024  GLN HIS LEU TYR SER SER ASP PRO LEU TYR VAL PRO ASP
SEQRES  21 J 1024  ASP ARG VAL LEU VAL THR GLU THR GLN VAL ILE ARG GLU
SEQRES  22 J 1024  THR LEU TRP LEU LEU SER GLY VAL LYS LYS LEU PHE ILE
SEQRES  23 J 1024  PHE GLN LEU ILE ASP GLY LYS VAL THR VAL ARG ASN ASN
SEQRES  24 J 1024  ILE ILE VAL THR HIS LEU THR HIS SER CYS LEU ARG SER
SEQRES  25 J 1024  VAL LEU GLU GLN ILE ALA ALA TYR GLY GLN VAL VAL PHE
SEQRES  26 J 1024  ARG LEU GLN GLU PHE ILE ASP GLU VAL MET GLY HIS SER
SEQRES  27 J 1024  SER GLU SER MET LEU PRO GLY SER GLY SER VAL PRO LYS
SEQRES  28 J 1024  LYS SER THR GLU ALA PRO PHE ARG THR TYR GLN ALA PHE
SEQRES  29 J 1024  MET TRP ALA LEU TYR LYS TYR PHE ILE SER PHE LYS GLU
SEQRES  30 J 1024  GLU LEU ALA GLU ILE GLU LYS CYS ILE ILE ASN ASN ASP
SEQRES  31 J 1024  THR THR ILE THR LEU ALA ILE VAL VAL ASP LYS LEU ALA
SEQRES  32 J 1024  PRO ARG LEU SER GLN LEU LYS VAL LEU HIS LYS VAL PHE
SEQRES  33 J 1024  SER THR GLY VAL ALA GLU VAL PRO PRO ASP THR ARG ASN
SEQRES  34 J 1024  VAL VAL ARG ALA SER HIS LEU LEU ASN THR LEU TYR LYS
SEQRES  35 J 1024  ALA ILE LEU GLU TYR ASP ASN VAL GLY GLU ALA SER GLU
SEQRES  36 J 1024  GLN THR VAL SER LEU LEU PHE SER LEU TRP VAL GLU THR
SEQRES  37 J 1024  VAL ARG PRO TYR LEU GLN THR VAL ASP GLU TRP ILE VAL
SEQRES  38 J 1024  HIS GLY HIS LEU TRP ASP GLY ALA ARG GLU PHE ILE ILE
SEQRES  39 J 1024  GLN ARG ASN LYS ASN VAL PRO VAL ASN HIS ARG ASP PHE
SEQRES  40 J 1024  TRP TYR ALA THR TYR THR LEU TYR SER VAL SER GLU LYS
SEQRES  41 J 1024  THR GLU ASN GLU GLU LYS MET SER ASP ASN ALA SER ALA
SEQRES  42 J 1024  SER SER GLY SER ASP GLN GLY PRO SER SER ARG GLN HIS
SEQRES  43 J 1024  THR MET VAL SER PHE LEU LYS PRO VAL LEU LYS GLN ILE
SEQRES  44 J 1024  ILE MET ALA GLY LYS SER MET GLN LEU LEU LYS ASN LEU
SEQRES  45 J 1024  GLN CYS ALA GLU SER THR THR CYS GLN ALA GLY ALA ARG
SEQRES  46 J 1024  ASP ALA GLU ARG LYS SER LEU TYR THR LEU PHE LEU GLU
SEQRES  47 J 1024  SER VAL GLN SER ARG LEU ARG HIS GLY GLU ASP SER THR
SEQRES  48 J 1024  PRO GLN VAL LEU THR GLU GLN GLN ALA THR LYS GLU ASN
SEQRES  49 J 1024  LEU MET LYS MET GLN SER ILE ALA GLU SER HIS LEU GLU
SEQRES  50 J 1024  LEU ASP ASP VAL HIS ASP PRO LEU LEU ALA ILE ASN PHE
SEQRES  51 J 1024  ALA ARG MET TYR LEU GLU GLN SER ASP PHE HIS GLU LYS
SEQRES  52 J 1024  PHE ALA GLY GLY ASP VAL CYS VAL ASP ARG SER SER GLU
SEQRES  53 J 1024  SER VAL THR CYS GLN THR PHE GLU LEU THR LEU ARG SER
SEQRES  54 J 1024  CYS LEU TYR PRO HIS ILE ASP LYS GLN TYR LEU ASP CYS
SEQRES  55 J 1024  CYS GLY ASN LEU MET GLN THR LEU LYS LYS ASP TYR ARG
SEQRES  56 J 1024  LEU VAL GLU TYR LEU GLN ALA MET ARG ASN PHE PHE LEU
SEQRES  57 J 1024  MET GLU GLY GLY ASP THR MET TYR ASP PHE TYR THR SER
SEQRES  58 J 1024  ILE PHE ASP LYS ILE ARG GLU LYS GLU THR TRP GLN ASN
SEQRES  59 J 1024  VAL SER PHE LEU ASN VAL GLN LEU GLN GLU ALA VAL GLY
SEQRES  60 J 1024  GLN ARG TYR PRO GLU ASP SER SER ARG LEU SER ILE SER
SEQRES  61 J 1024  PHE GLU ASN VAL ASP THR ALA LYS LYS LYS LEU PRO VAL
SEQRES  62 J 1024  HIS ILE LEU ASP GLY LEU THR LEU SER TYR LYS VAL PRO
SEQRES  63 J 1024  TRP PRO VAL ASP ILE VAL ILE SER LEU GLU CYS GLN LYS
SEQRES  64 J 1024  ILE TYR ASN GLN VAL PHE LEU LEU LEU LEU GLN ILE LYS
SEQRES  65 J 1024  TRP ALA LYS TYR SER LEU ASP VAL LEU LEU PHE GLY GLU
SEQRES  66 J 1024  LEU VAL SER THR ALA GLU LYS PRO ARG LEU LYS GLU GLY
SEQRES  67 J 1024  LEU ILE HIS GLU GLN ASP THR VAL ALA GLN PHE GLY PRO
SEQRES  68 J 1024  GLN LYS GLU PRO VAL ARG GLN GLN ILE HIS ARG MET PHE
SEQRES  69 J 1024  LEU LEU ARG VAL LYS LEU MET HIS PHE VAL ASN SER LEU
SEQRES  70 J 1024  HIS ASN TYR ILE MET THR ARG ILE LEU HIS SER THR GLY
SEQRES  71 J 1024  LEU GLU PHE GLN HIS GLN VAL GLU GLU ALA LYS ASP LEU
SEQRES  72 J 1024  ASP GLN LEU ILE LYS ILE HIS TYR ARG TYR LEU SER THR
SEQRES  73 J 1024  ILE HIS ASP ARG CYS LEU LEU ARG GLU LYS VAL SER PHE
SEQRES  74 J 1024  VAL LYS GLU ALA ILE MET LYS VAL LEU ASN LEU ALA LEU
SEQRES  75 J 1024  MET PHE ALA ASP GLY TRP GLN ALA GLY LEU GLY THR TRP
SEQRES  76 J 1024  ARG MET GLU SER ILE GLU LYS MET GLU SER ASP PHE LYS
SEQRES  77 J 1024  ASN CYS HIS MET PHE LEU VAL THR ILE LEU ASN LYS ALA
SEQRES  78 J 1024  VAL CYS ARG GLY SER PHE PRO HIS LEU GLU SER LEU ALA
SEQRES  79 J 1024  LEU SER LEU MET ALA GLY MET GLU GLN SER
SEQRES   1 K  667  MET ILE HIS GLU LEU LEU LEU ALA LEU SER GLY TYR PRO
SEQRES   2 K  667  GLY SER ILE PHE THR TRP ASN LYS ARG SER GLY LEU GLN
SEQRES   3 K  667  VAL SER GLN ASP PHE PRO PHE LEU HIS PRO SER GLU THR
SEQRES   4 K  667  SER VAL LEU ASN ARG LEU CYS ARG LEU GLY THR ASP TYR
SEQRES   5 K  667  ILE ARG PHE THR GLU PHE ILE GLU GLN TYR THR GLY HIS
SEQRES   6 K  667  VAL GLN GLN GLN ASP HIS HIS PRO SER GLN GLN GLY GLN
SEQRES   7 K  667  GLY GLY LEU HIS GLY ILE TYR LEU ARG ALA PHE CYS THR
SEQRES   8 K  667  GLY LEU ASP SER VAL LEU GLN PRO TYR ARG GLN ALA LEU
SEQRES   9 K  667  LEU ASP LEU GLU GLN GLU PHE LEU GLY ASP PRO HIS LEU
SEQRES  10 K  667  SER ILE SER HIS VAL ASN TYR PHE LEU ASP GLN PHE GLN
SEQRES  11 K  667  LEU LEU PHE PRO SER VAL MET VAL VAL VAL GLU GLN ILE
SEQRES  12 K  667  LYS SER GLN LYS ILE HIS GLY CYS GLN ILE LEU GLU THR
SEQRES  13 K  667  VAL TYR LYS HIS SER CYS GLY GLY LEU PRO PRO VAL ARG
SEQRES  14 K  667  SER ALA LEU GLU LYS ILE LEU ALA VAL CYS HIS GLY VAL
SEQRES  15 K  667  MET TYR LYS GLN LEU SER ALA TRP MET LEU HIS GLY LEU
SEQRES  16 K  667  LEU LEU ASP GLN HIS GLU GLU PHE PHE ILE LYS GLN GLY
SEQRES  17 K  667  PRO SER SER GLY ASN VAL SER ALA GLN PRO GLU GLU ASP
SEQRES  18 K  667  GLU GLU ASP LEU GLY ILE GLY GLY LEU THR GLY LYS GLN
SEQRES  19 K  667  LEU ARG GLU LEU GLN ASP LEU ARG LEU ILE GLU GLU GLU
SEQRES  20 K  667  ASN MET LEU ALA PRO SER LEU LYS GLN PHE SER LEU ARG
SEQRES  21 K  667  VAL GLU ILE LEU PRO SER TYR ILE PRO VAL ARG VAL ALA
SEQRES  22 K  667  GLU LYS ILE LEU PHE VAL GLY GLU SER VAL GLN MET PHE
SEQRES  23 K  667  GLU ASN GLN ASN VAL ASN LEU THR ARG LYS GLY SER ILE
SEQRES  24 K  667  LEU LYS ASN GLN GLU ASP THR PHE ALA ALA GLU LEU HIS
SEQRES  25 K  667  ARG LEU LYS GLN GLN PRO LEU PHE SER LEU VAL ASP PHE
SEQRES  26 K  667  GLU GLN VAL VAL ASP ARG ILE ARG SER THR VAL ALA GLU
SEQRES  27 K  667  HIS LEU TRP LYS LEU MET VAL GLU GLU SER ASP LEU LEU
SEQRES  28 K  667  GLY GLN LEU LYS ILE ILE LYS ASP PHE TYR LEU LEU GLY
SEQRES  29 K  667  ARG GLY GLU LEU PHE GLN ALA PHE ILE ASP THR ALA GLN
SEQRES  30 K  667  HIS MET LEU LYS THR PRO PRO THR ALA VAL THR GLU HIS
SEQRES  31 K  667  ASP VAL ASN VAL ALA PHE GLN GLN SER ALA HIS LYS VAL
SEQRES  32 K  667  LEU LEU ASP ASP ASP ASN LEU LEU PRO LEU LEU HIS LEU
SEQRES  33 K  667  THR ILE GLU TYR HIS GLY LYS GLU HIS LYS ALA ASP ALA
SEQRES  34 K  667  THR GLN ALA ARG GLU GLY PRO SER ARG GLU THR SER PRO
SEQRES  35 K  667  ARG GLU ALA PRO ALA SER GLY TRP ALA ALA LEU GLY LEU
SEQRES  36 K  667  SER TYR LYS VAL GLN TRP PRO LEU HIS ILE LEU PHE THR
SEQRES  37 K  667  PRO ALA VAL LEU GLU LYS TYR ASN VAL VAL PHE LYS TYR
SEQRES  38 K  667  LEU LEU SER VAL ARG ARG VAL GLN ALA GLU LEU GLN HIS
SEQRES  39 K  667  CYS TRP ALA LEU GLN MET GLN ARG LYS HIS LEU LYS SER
SEQRES  40 K  667  ASN GLN THR ASP ALA ILE LYS TRP ARG LEU ARG ASN HIS
SEQRES  41 K  667  MET ALA PHE LEU VAL ASP ASN LEU GLN TYR TYR LEU GLN
SEQRES  42 K  667  VAL ASP VAL LEU GLU SER GLN PHE SER GLN LEU LEU HIS
SEQRES  43 K  667  GLN ILE ASN SER THR ARG ASP PHE GLU SER ILE ARG LEU
SEQRES  44 K  667  ALA HIS ASP HIS PHE LEU SER ASN LEU LEU ALA GLN SER
SEQRES  45 K  667  PHE ILE LEU LEU LYS PRO VAL PHE HIS CYS LEU ASN GLU
SEQRES  46 K  667  ILE LEU ASP LEU CYS HIS SER PHE CYS SER LEU VAL SER
SEQRES  47 K  667  GLN ASN LEU GLY PRO LEU ASP GLU ARG GLY ALA ALA GLN
SEQRES  48 K  667  LEU SER ILE LEU VAL LYS GLY PHE SER ARG GLN SER SER
SEQRES  49 K  667  LEU LEU PHE LYS ILE LEU SER SER VAL ARG ASN HIS GLN
SEQRES  50 K  667  ILE ASN SER ASP LEU ALA GLN LEU LEU LEU ARG LEU ASP
SEQRES  51 K  667  TYR ASN LYS TYR TYR THR GLN ALA GLY GLY THR LEU GLY
SEQRES  52 K  667  SER PHE GLY MET
SEQRES   1 L 1819  MET ALA SER ILE THR GLN LEU PHE ASP ASP LEU CYS GLU
SEQRES   2 L 1819  ALA LEU LEU PRO ALA ALA LYS THR HIS LEU GLY GLN ARG
SEQRES   3 L 1819  SER VAL ASN ARG LYS ARG ALA LYS ARG SER LEU LYS LYS
SEQRES   4 L 1819  VAL ALA TYR ASN ALA LEU PHE THR ASN LEU PHE GLN ASP
SEQRES   5 L 1819  GLU THR GLN GLN LEU GLN PRO ASP MET SER LYS LEU PRO
SEQRES   6 L 1819  ALA ARG ASN LYS ILE LEU MET LEU SER PHE ASP LEU ARG
SEQRES   7 L 1819  VAL GLY GLY LEU GLY PRO LYS ALA ASP ARG LEU GLU GLU
SEQRES   8 L 1819  LEU VAL GLU GLU LEU GLU ALA ALA PRO CYS CYS PRO LEU
SEQRES   9 L 1819  LEU GLU VAL GLY SER VAL LEU ASP LEU LEU VAL GLN LEU
SEQRES  10 L 1819  ALA GLY SER GLY PRO PRO GLN VAL LEU PRO ARG LYS ARG
SEQRES  11 L 1819  ASP TYR PHE LEU ASN ASN LYS HIS VAL GLY ARG ASN VAL
SEQRES  12 L 1819  PRO TYR SER GLY TYR ASP CYS ASP ASP LEU SER VAL PHE
SEQRES  13 L 1819  GLU MET ASP VAL GLN SER LEU ILE SER ARG GLU GLU CYS
SEQRES  14 L 1819  LEU CYS HIS SER MET ILE GLN GLU THR LEU GLN VAL MET
SEQRES  15 L 1819  GLU ALA ALA PRO GLY THR GLY LEU PRO THR VAL GLY LEU
SEQRES  16 L 1819  PHE SER PHE GLY ASP PRO CYS GLY ASP ARG PHE GLU ARG
SEQRES  17 L 1819  ASP THR ARG VAL SER LEU PHE GLY ALA LEU VAL HIS SER
SEQRES  18 L 1819  ARG THR TYR ASP MET ASP VAL ARG LEU GLY LEU PRO PRO
SEQRES  19 L 1819  VAL PRO ASP ASN ALA ASP LEU SER GLY LEU ALA ILE LYS
SEQRES  20 L 1819  VAL PRO PRO SER VAL ASP GLN TRP GLU ASP GLU GLY PHE
SEQRES  21 L 1819  GLN SER ALA SER ASN LEU THR PRO ASP SER GLN SER GLU
SEQRES  22 L 1819  PRO SER VAL THR PRO ASP VAL ASP LEU TRP GLU ALA ALA
SEQRES  23 L 1819  LEU THR TYR GLU ALA SER LYS ARG ARG CYS TRP GLU ARG
SEQRES  24 L 1819  VAL GLY CYS PRO PRO GLY HIS ARG GLU GLU PRO TYR LEU
SEQRES  25 L 1819  THR GLU ALA GLY ARG ASP ALA PHE ASP LYS PHE CYS ARG
SEQRES  26 L 1819  LEU HIS GLN GLY GLU LEU GLN LEU LEU ALA GLY GLY VAL
SEQRES  27 L 1819  LEU GLN ALA PRO GLN PRO VAL LEU VAL LYS GLU CYS GLU
SEQRES  28 L 1819  LEU VAL LYS ASP VAL LEU ASN VAL LEU ILE GLY VAL VAL
SEQRES  29 L 1819  SER ALA THR PHE SER LEU CYS GLN PRO ALA GLN ALA PHE
SEQRES  30 L 1819  VAL VAL LYS ARG GLY VAL HIS VAL SER GLY ALA SER PRO
SEQRES  31 L 1819  GLU SER ILE SER SER LEU LEU SER GLU VAL ALA GLU TYR
SEQRES  32 L 1819  GLY THR CYS TYR THR ARG LEU SER HIS PHE SER LEU GLN
SEQRES  33 L 1819  PRO VAL LEU ASP SER LEU TYR SER LYS GLY LEU VAL PHE
SEQRES  34 L 1819  GLN ALA PHE THR SER GLY LEU ARG ARG TYR LEU GLN TYR
SEQRES  35 L 1819  TYR ARG ALA CYS VAL LEU SER THR PRO PRO THR LEU SER
SEQRES  36 L 1819  LEU LEU THR ILE GLY PHE LEU PHE LYS LYS LEU GLY ARG
SEQRES  37 L 1819  GLN LEU ARG TYR LEU ALA GLU LEU CYS GLY VAL GLY ALA
SEQRES  38 L 1819  VAL LEU PRO GLY THR CYS GLY GLY GLY PRO ARG ALA ALA
SEQRES  39 L 1819  PHE PRO THR GLY VAL LYS LEU LEU SER TYR LEU TYR GLN
SEQRES  40 L 1819  GLU ALA LEU HIS ASN CYS SER ASN GLU HIS TYR PRO VAL
SEQRES  41 L 1819  LEU LEU SER LEU LEU LYS THR SER CYS GLU PRO TYR THR
SEQRES  42 L 1819  ARG PHE ILE HIS ASP TRP VAL TYR SER GLY VAL PHE ARG
SEQRES  43 L 1819  ASP ALA TYR GLY GLU PHE MET ILE GLN VAL ASN HIS GLU
SEQRES  44 L 1819  TYR LEU SER PHE ARG ASP LYS LEU TYR TRP THR HIS GLY
SEQRES  45 L 1819  TYR VAL LEU ILE SER LYS GLU VAL GLU ASP CYS VAL PRO
SEQRES  46 L 1819  VAL PHE LEU LYS HIS ILE ALA HIS ASP ILE TYR VAL CYS
SEQRES  47 L 1819  GLY LYS THR ILE ASN LEU LEU LYS LEU CYS CYS PRO ARG
SEQRES  48 L 1819  HIS TYR LEU CYS TRP SER ASP VAL PRO VAL PRO ARG ILE
SEQRES  49 L 1819  SER VAL ILE PHE SER LEU GLU GLU LEU LYS GLU ILE GLU
SEQRES  50 L 1819  LYS ASP CYS ALA VAL TYR VAL GLY ARG MET GLU ARG VAL
SEQRES  51 L 1819  ALA ARG HIS SER SER VAL SER LYS GLU GLU LYS GLU LEU
SEQRES  52 L 1819  ARG MET GLU ILE ALA LYS GLN GLU LEU ILE ALA HIS ALA
SEQRES  53 L 1819  ARG GLU ALA ALA SER ARG VAL LEU SER ALA LEU SER ASP
SEQRES  54 L 1819  ARG GLN MET SER GLU ARG MET ALA LEU ASP ALA ARG LYS
SEQRES  55 L 1819  ARG GLU GLN PHE GLN ARG LEU LYS GLU GLN PHE VAL LYS
SEQRES  56 L 1819  ASP GLN GLU ARG ARG GLN ALA ALA ARG GLN GLU GLU LEU
SEQRES  57 L 1819  ASP ASP ASP PHE SER TYR ALA ARG GLU LEU ARG ASP ARG
SEQRES  58 L 1819  GLU ARG ARG LEU LYS SER LEU GLU GLU GLU LEU GLU ARG
SEQRES  59 L 1819  LYS ALA ARG GLN ALA LEU VAL ASP HIS TYR SER LYS LEU
SEQRES  60 L 1819  SER ALA GLU ALA ALA ARG ARG GLU GLN LYS ALA LEU TRP
SEQRES  61 L 1819  ARG ILE GLN ARG HIS ARG LEU GLU SER ALA ARG LEU ARG
SEQRES  62 L 1819  PHE LEU LEU GLU ASP GLU LYS HIS ILE GLN GLU MET LEU
SEQRES  63 L 1819  LYS ALA VAL SER GLU ALA HIS GLN PRO GLN GLU PRO PRO
SEQRES  64 L 1819  ASP VAL LEU LEU SER VAL HIS PRO GLN VAL THR SER PRO
SEQRES  65 L 1819  GLY PRO GLU HIS PRO GLU GLY GLY GLN GLY CYS ASP SER
SEQRES  66 L 1819  GLY SER ALA GLU GLN HIS SER PRO ALA TRP ASP GLY TRP
SEQRES  67 L 1819  ASN ARG PRO GLY LEU LEU THR PRO GLN PRO LEU LYS PRO
SEQRES  68 L 1819  LEU ALA VAL GLY ALA GLY GLY ARG GLY LEU GLN GLN ALA
SEQRES  69 L 1819  GLU GLY ALA ARG PRO PHE SER ASP SER LEU SER ILE GLY
SEQRES  70 L 1819  ASP PHE LEU PRO VAL GLY PRO GLY ALA GLU PRO SER VAL
SEQRES  71 L 1819  GLN THR GLY MET VAL PRO LEU LEU GLU VAL ALA LEU GLN
SEQRES  72 L 1819  THR ILE ASN LEU ASP LEU PRO PRO SER ALA PRO GLY GLU
SEQRES  73 L 1819  ALA PRO ALA ALA ALA SER THR GLN PRO SER ARG PRO GLN
SEQRES  74 L 1819  GLU TYR ASP PHE SER THR VAL LEU ARG PRO ALA VAL ALA
SEQRES  75 L 1819  THR SER PRO ALA PRO GLY PRO LEU GLN ALA ALA GLU CYS
SEQRES  76 L 1819  SER LEU GLY SER SER GLY LEU GLN LEU TRP GLU ASP SER
SEQRES  77 L 1819  CYS GLY LYS MET ASP ALA CYS GLY SER ALA SER ARG GLU
SEQRES  78 L 1819  THR LEU LEU PRO SER HIS PRO PRO ARG ARG ALA ALA LEU
SEQRES  79 L 1819  GLU GLU GLY SER SER GLN PRO THR GLU ARG LEU PHE GLY
SEQRES  80 L 1819  GLN VAL SER GLY GLY GLY LEU PRO THR GLY ASP TYR ALA
SEQRES  81 L 1819  SER GLU ILE ALA PRO THR ARG PRO ARG TRP ASN THR HIS
SEQRES  82 L 1819  GLY HIS VAL SER ASP ALA SER ILE ARG VAL GLY GLU ASN
SEQRES  83 L 1819  VAL SER ASP VAL ALA PRO THR GLN PRO ARG TRP ASN THR
SEQRES  84 L 1819  HIS GLY HIS VAL SER ASN ALA SER ILE SER LEU GLY GLU
SEQRES  85 L 1819  SER VAL SER ASP VAL ALA PRO THR ARG PRO ARG TRP ASN
SEQRES  86 L 1819  ILE HIS GLY HIS VAL SER ASN ALA SER ILE ARG VAL GLY
SEQRES  87 L 1819  GLU ASN VAL SER ASP VAL ALA PRO THR ARG PRO ARG TRP
SEQRES  88 L 1819  ASN THR HIS GLY HIS VAL SER ASN ALA SER ILE ARG VAL
SEQRES  89 L 1819  GLY GLU ASN VAL SER ASP VAL ALA PRO THR ARG PRO ARG
SEQRES  90 L 1819  TRP ASN THR HIS GLY HIS VAL SER ASP ALA SER ILE SER
SEQRES  91 L 1819  LEU GLY GLU SER VAL SER ASP MET ALA PRO ALA ARG PRO
SEQRES  92 L 1819  ARG TRP ASN THR HIS GLY HIS VAL SER ASP ALA SER ILE
SEQRES  93 L 1819  SER LEU GLY GLU SER VAL SER ASP MET ALA PRO THR ARG
SEQRES  94 L 1819  PRO ARG TRP ASN THR HIS GLY HIS VAL SER ASP THR SER
SEQRES  95 L 1819  ILE ARG VAL GLY GLU ASN VAL SER ASP VAL ALA PRO ILE
SEQRES  96 L 1819  ARG SER ARG CYS ASN THR HIS GLY HIS VAL SER ASP ALA
SEQRES  97 L 1819  SER ILE SER LEU GLY GLU PRO VAL SER ASP VAL VAL SER
SEQRES  98 L 1819  THR ARG PRO ARG TRP ASN THR HIS VAL PRO ILE PRO PRO
SEQRES  99 L 1819  PRO HIS MET VAL LEU GLY ALA LEU SER PRO GLU ALA GLU
SEQRES 100 L 1819  PRO ASN THR PRO ARG PRO GLN GLN SER PRO PRO GLY HIS
SEQRES 101 L 1819  THR SER GLN SER ALA LEU SER LEU GLY ALA GLN SER THR
SEQRES 102 L 1819  VAL LEU ASP CYS GLY PRO ARG LEU PRO VAL GLU VAL GLY
SEQRES 103 L 1819  PRO SER LEU SER SER PRO SER SER GLY CYS GLY GLU GLY
SEQRES 104 L 1819  SER ILE SER VAL GLY GLU ASN VAL SER ASP VAL ALA PRO
SEQRES 105 L 1819  THR GLN PRO TRP TRP PRO ASN THR PRO GLY ASP SER VAL
SEQRES 106 L 1819  SER GLU GLU LEU GLY PRO GLY ARG SER GLY ASP THR GLU
SEQRES 107 L 1819  ASP LEU SER PRO ASN TRP PRO LEU ASN SER GLN GLU ASP
SEQRES 108 L 1819  THR ALA ALA GLN SER SER PRO GLY ARG GLY GLU GLU ALA
SEQRES 109 L 1819  GLU ALA SER ALA ALA GLU ALA GLN GLY GLY GLU GLN ALA
SEQRES 110 L 1819  TYR LEU ALA GLY LEU ALA GLY GLN TYR HIS LEU GLU ARG
SEQRES 111 L 1819  TYR PRO ASP SER TYR GLU SER MET SER GLU PRO PRO ILE
SEQRES 112 L 1819  ALA HIS LEU LEU ARG PRO VAL LEU PRO ARG ALA PHE ALA
SEQRES 113 L 1819  PHE PRO VAL ASP PRO GLN VAL GLN SER ALA ALA ASP GLU
SEQRES 114 L 1819  THR ALA VAL GLN LEU SER GLU LEU LEU THR LEU PRO VAL
SEQRES 115 L 1819  LEU MET LYS ARG SER ILE THR ALA PRO LEU ALA ALA HIS
SEQRES 116 L 1819  ILE SER LEU VAL ASN LYS ALA ALA VAL ASP TYR PHE PHE
SEQRES 117 L 1819  VAL GLU LEU HIS LEU GLU ALA HIS TYR GLU ALA LEU ARG
SEQRES 118 L 1819  HIS PHE LEU LEU MET GLU ASP GLY GLU PHE ALA GLN SER
SEQRES 119 L 1819  LEU SER ASP LEU LEU PHE GLU LYS LEU GLY ALA GLY GLN
SEQRES 120 L 1819  THR PRO GLY GLU LEU LEU ASN PRO LEU VAL LEU ASN SER
SEQRES 121 L 1819  VAL LEU SER LYS ALA LEU GLN CYS SER LEU HIS GLY ASP
SEQRES 122 L 1819  THR PRO HIS ALA SER ASN LEU SER LEU ALA LEU LYS TYR
SEQRES 123 L 1819  LEU PRO GLU VAL PHE ALA PRO ASN ALA PRO ASP VAL LEU
SEQRES 124 L 1819  SER CYS LEU GLU LEU ARG TYR LYS VAL ASP TRP PRO LEU
SEQRES 125 L 1819  ASN ILE VAL ILE THR GLU GLY CYS VAL SER LYS TYR SER
SEQRES 126 L 1819  GLY VAL PHE SER PHE LEU LEU GLN LEU LYS LEU MET MET
SEQRES 127 L 1819  TRP ALA LEU LYS ASP VAL CYS PHE HIS LEU LYS ARG THR
SEQRES 128 L 1819  ALA LEU LEU SER HIS MET ALA GLY SER VAL GLN PHE ARG
SEQRES 129 L 1819  GLN LEU GLN LEU PHE LYS HIS GLU MET GLN HIS PHE VAL
SEQRES 130 L 1819  LYS VAL ILE GLN GLY TYR ILE ALA ASN GLN ILE LEU HIS
SEQRES 131 L 1819  VAL THR TRP CYS GLU PHE ARG ALA ARG LEU ALA THR VAL
SEQRES 132 L 1819  GLY ASP LEU GLU GLU ILE GLN ARG ALA HIS ALA GLU TYR
SEQRES 133 L 1819  LEU HIS LYS ALA VAL PHE ARG GLY LEU LEU THR GLU LYS
SEQRES 134 L 1819  ALA ALA PRO VAL MET ASN VAL ILE HIS SER ILE PHE SER
SEQRES 135 L 1819  LEU VAL LEU LYS PHE ARG SER GLN LEU ILE SER GLN ALA
SEQRES 136 L 1819  TRP GLY PRO PRO GLY GLY PRO ARG GLY ALA GLU HIS PRO
SEQRES 137 L 1819  ASN PHE ALA LEU MET GLN GLN SER TYR ASN THR PHE LYS
SEQRES 138 L 1819  TYR TYR SER HIS PHE LEU PHE LYS VAL VAL THR LYS LEU
SEQRES 139 L 1819  VAL ASN ARG GLY TYR GLN PRO HIS LEU GLU ASP PHE LEU
SEQRES 140 L 1819  LEU ARG ILE ASN PHE ASN ASN TYR TYR GLN ASP ALA
SEQRES   1 M  902  MET SER GLU PHE ARG ILE HIS HIS ASP VAL ASN GLU LEU
SEQRES   2 M  902  LEU SER LEU LEU ARG VAL HIS GLY GLY ASP GLY ALA GLU
SEQRES   3 M  902  VAL TYR ILE ASP LEU LEU GLN LYS ASN ARG THR PRO TYR
SEQRES   4 M  902  VAL THR THR THR VAL SER ALA HIS SER ALA LYS VAL LYS
SEQRES   5 M  902  ILE ALA GLU PHE SER ARG THR PRO GLU ASP PHE LEU LYS
SEQRES   6 M  902  LYS TYR ASP GLU LEU LYS SER LYS ASN THR ARG ASN LEU
SEQRES   7 M  902  ASP PRO LEU VAL TYR LEU LEU SER LYS LEU THR GLU ASP
SEQRES   8 M  902  LYS GLU THR LEU GLN TYR LEU GLN GLN ASN ALA LYS GLU
SEQRES   9 M  902  ARG ALA GLU LEU ALA ALA ALA ALA VAL GLY SER SER THR
SEQRES  10 M  902  THR SER ILE ASN VAL PRO ALA ALA ALA SER LYS ILE SER
SEQRES  11 M  902  MET GLN GLU LEU GLU GLU LEU ARG LYS GLN LEU GLY SER
SEQRES  12 M  902  VAL ALA THR GLY SER THR LEU GLN GLN SER LEU GLU LEU
SEQRES  13 M  902  LYS ARG LYS MET LEU ARG ASP LYS GLN ASN LYS LYS ASN
SEQRES  14 M  902  SER GLY GLN HIS LEU PRO ILE PHE PRO ALA TRP VAL TYR
SEQRES  15 M  902  GLU ARG PRO ALA LEU ILE GLY ASP PHE LEU ILE GLY ALA
SEQRES  16 M  902  GLY ILE SER THR ASP THR ALA LEU PRO ILE GLY THR LEU
SEQRES  17 M  902  PRO LEU ALA SER GLN GLU SER ALA VAL VAL GLU ASP LEU
SEQRES  18 M  902  LEU TYR VAL LEU VAL GLY VAL ASP GLY ARG TYR VAL SER
SEQRES  19 M  902  ALA GLN PRO LEU ALA GLY ARG GLN SER ARG THR PHE LEU
SEQRES  20 M  902  VAL ASP PRO ASN LEU ASP LEU SER ILE ARG GLU LEU VAL
SEQRES  21 M  902  HIS ARG ILE LEU PRO VAL ALA ALA SER TYR SER ALA VAL
SEQRES  22 M  902  THR ARG PHE ILE GLU GLU LYS SER SER PHE GLU TYR GLY
SEQRES  23 M  902  GLN VAL ASN HIS ALA LEU ALA ALA ALA MET ARG THR LEU
SEQRES  24 M  902  VAL LYS GLU HIS LEU ILE LEU VAL SER GLN LEU GLU GLN
SEQRES  25 M  902  LEU HIS ARG GLN GLY LEU LEU SER LEU GLN LYS LEU TRP
SEQRES  26 M  902  PHE TYR ILE GLN PRO ALA MET ARG THR MET ASP ILE LEU
SEQRES  27 M  902  ALA SER LEU ALA THR SER VAL ASP LYS GLY GLU CYS LEU
SEQRES  28 M  902  GLY GLY SER THR LEU SER LEU LEU HIS ASP ARG SER PHE
SEQRES  29 M  902  SER TYR THR GLY ASP SER GLN ALA GLN GLU LEU CYS LEU
SEQRES  30 M  902  TYR LEU THR LYS ALA ALA SER ALA PRO TYR PHE GLU VAL
SEQRES  31 M  902  LEU GLU LYS TRP ILE TYR ARG GLY ILE ILE HIS ASP PRO
SEQRES  32 M  902  TYR SER GLU PHE MET VAL GLU GLU HIS GLU LEU ARG LYS
SEQRES  33 M  902  GLU ARG ILE GLN GLU ASP TYR ASN ASP LYS TYR TRP ASP
SEQRES  34 M  902  GLN ARG TYR THR ILE VAL GLN GLN GLN ILE PRO SER PHE
SEQRES  35 M  902  LEU GLN LYS MET ALA ASP LYS ILE LEU SER THR GLY LYS
SEQRES  36 M  902  TYR LEU ASN VAL VAL ARG GLU CYS GLY HIS ASP VAL THR
SEQRES  37 M  902  CYS PRO VAL ALA LYS GLU ILE ILE TYR THR LEU LYS GLU
SEQRES  38 M  902  ARG ALA TYR VAL GLU GLN ILE GLU LYS ALA PHE ASN TYR
SEQRES  39 M  902  ALA SER LYS VAL LEU LEU ASP PHE LEU MET GLU GLU LYS
SEQRES  40 M  902  GLU LEU VAL ALA HIS LEU ARG SER ILE LYS ARG TYR PHE
SEQRES  41 M  902  LEU MET ASP GLN GLY ASP PHE PHE VAL HIS PHE MET ASP
SEQRES  42 M  902  LEU ALA GLU GLU GLU LEU ARG LYS PRO VAL GLU ASP ILE
SEQRES  43 M  902  THR PRO PRO ARG LEU GLU ALA LEU LEU GLU LEU ALA LEU
SEQRES  44 M  902  ARG MET SER THR ALA ASN THR ASP PRO PHE LYS ASP ASP
SEQRES  45 M  902  LEU LYS ILE ASP LEU MET PRO HIS ASP LEU ILE THR GLN
SEQRES  46 M  902  LEU LEU ARG VAL LEU ALA ILE GLU THR LYS GLN GLU LYS
SEQRES  47 M  902  ALA MET ALA HIS ALA ASP PRO THR GLU LEU ALA LEU SER
SEQRES  48 M  902  GLY LEU GLU ALA PHE SER PHE ASP TYR ILE VAL LYS TRP
SEQRES  49 M  902  PRO LEU SER LEU ILE ILE ASN ARG LYS ALA LEU THR ARG
SEQRES  50 M  902  TYR GLN MET LEU PHE ARG HIS MET PHE TYR CYS LYS HIS
SEQRES  51 M  902  VAL GLU ARG GLN LEU CYS SER VAL TRP ILE SER ASN LYS
SEQRES  52 M  902  THR ALA LYS GLN HIS SER LEU HIS SER ALA GLN TRP PHE
SEQRES  53 M  902  ALA GLY ALA PHE THR LEU ARG GLN ARG MET LEU ASN PHE
SEQRES  54 M  902  VAL GLN ASN ILE GLN TYR TYR MET MET PHE GLU VAL MET
SEQRES  55 M  902  GLU PRO THR TRP HIS ILE LEU GLU LYS ASN LEU LYS SER
SEQRES  56 M  902  ALA SER ASN ILE ASP ASP VAL LEU GLY HIS HIS THR GLY
SEQRES  57 M  902  PHE LEU ASP THR CYS LEU LYS ASP CYS MET LEU THR ASN
SEQRES  58 M  902  PRO GLU LEU LEU LYS VAL PHE SER LYS LEU MET SER VAL
SEQRES  59 M  902  CYS VAL MET PHE THR ASN CYS MET GLN LYS PHE THR GLN
SEQRES  60 M  902  SER MET LYS LEU ASP GLY GLU LEU GLY GLY GLN THR LEU
SEQRES  61 M  902  GLU HIS SER THR VAL LEU GLY LEU PRO ALA GLY ALA GLU
SEQRES  62 M  902  GLU ARG ALA ARG LYS GLU LEU ALA ARG LYS HIS LEU ALA
SEQRES  63 M  902  GLU HIS ALA ASP THR VAL GLN LEU VAL SER GLY PHE GLU
SEQRES  64 M  902  ALA THR ILE ASN LYS PHE ASP LYS ASN PHE SER ALA HIS
SEQRES  65 M  902  LEU LEU ASP LEU LEU ALA ARG LEU SER ILE TYR SER THR
SEQRES  66 M  902  SER ASP CYS GLU HIS GLY MET ALA SER VAL ILE SER ARG
SEQRES  67 M  902  LEU ASP PHE ASN GLY PHE TYR THR GLU ARG LEU GLU ARG
SEQRES  68 M  902  LEU SER ALA GLU ARG SER GLN LYS ALA THR PRO GLN VAL
SEQRES  69 M  902  PRO VAL LEU ARG GLY PRO PRO ALA PRO ALA PRO ARG VAL
SEQRES  70 M  902  ALA VAL THR ALA GLN
SEQRES   1 N  907  MET ALA THR PRO ASP GLN LYS SER PRO ASN VAL LEU LEU
SEQRES   2 N  907  GLN ASN LEU CYS CYS ARG ILE LEU GLY ARG SER GLU ALA
SEQRES   3 N  907  ASP VAL ALA GLN GLN PHE GLN TYR ALA VAL ARG VAL ILE
SEQRES   4 N  907  GLY SER ASN PHE ALA PRO THR VAL GLU ARG ASP GLU PHE
SEQRES   5 N  907  LEU VAL ALA GLU LYS ILE LYS LYS GLU LEU ILE ARG GLN
SEQRES   6 N  907  ARG ARG GLU ALA ASP ALA ALA LEU PHE SER GLU LEU HIS
SEQRES   7 N  907  ARG LYS LEU HIS SER GLN GLY VAL LEU LYS ASN LYS TRP
SEQRES   8 N  907  SER ILE LEU TYR LEU LEU LEU SER LEU SER GLU ASP PRO
SEQRES   9 N  907  ARG ARG GLN PRO SER LYS VAL SER SER TYR ALA THR LEU
SEQRES  10 N  907  PHE ALA GLN ALA LEU PRO ARG ASP ALA HIS SER THR PRO
SEQRES  11 N  907  TYR TYR TYR ALA ARG PRO GLN THR LEU PRO LEU SER TYR
SEQRES  12 N  907  GLN ASP ARG SER ALA GLN SER ALA GLN SER SER GLY SER
SEQRES  13 N  907  VAL GLY SER SER GLY ILE SER SER ILE GLY LEU CYS ALA
SEQRES  14 N  907  LEU SER GLY PRO ALA PRO ALA PRO GLN SER LEU LEU PRO
SEQRES  15 N  907  GLY GLN SER ASN GLN ALA PRO GLY VAL GLY ASP CYS LEU
SEQRES  16 N  907  ARG GLN GLN LEU GLY SER ARG LEU ALA TRP THR LEU THR
SEQRES  17 N  907  ALA ASN GLN PRO SER SER GLN ALA THR THR SER LYS GLY
SEQRES  18 N  907  VAL PRO SER ALA VAL SER ARG ASN MET THR ARG SER ARG
SEQRES  19 N  907  ARG GLU GLY ASP THR GLY GLY THR MET GLU ILE THR GLU
SEQRES  20 N  907  ALA ALA LEU VAL ARG ASP ILE LEU TYR VAL PHE GLN GLY
SEQRES  21 N  907  ILE ASP GLY LYS ASN ILE LYS MET ASN ASN THR GLU ASN
SEQRES  22 N  907  CYS TYR LYS VAL GLU GLY LYS ALA ASN LEU SER ARG SER
SEQRES  23 N  907  LEU ARG ASP THR ALA VAL ARG LEU SER GLU LEU GLY TRP
SEQRES  24 N  907  LEU HIS ASN LYS ILE ARG ARG TYR THR ASP GLN ARG SER
SEQRES  25 N  907  LEU ASP ARG SER PHE GLY LEU VAL GLY GLN SER PHE CYS
SEQRES  26 N  907  ALA ALA LEU HIS GLN GLU LEU ARG GLU TYR TYR ARG LEU
SEQRES  27 N  907  LEU SER VAL LEU HIS SER GLN LEU GLN LEU GLU ASP ASP
SEQRES  28 N  907  GLN GLY VAL ASN LEU GLY LEU GLU SER SER LEU THR LEU
SEQRES  29 N  907  ARG ARG LEU LEU VAL TRP THR TYR ASP PRO LYS ILE ARG
SEQRES  30 N  907  LEU LYS THR LEU ALA ALA LEU VAL ASP HIS CYS GLN GLY
SEQRES  31 N  907  ARG LYS GLY GLY GLU LEU ALA SER ALA VAL HIS ALA TYR
SEQRES  32 N  907  THR LYS THR GLY ASP PRO TYR MET ARG SER LEU VAL GLN
SEQRES  33 N  907  HIS ILE LEU SER LEU VAL SER HIS PRO VAL LEU SER PHE
SEQRES  34 N  907  LEU TYR ARG TRP ILE TYR ASP GLY GLU LEU GLU ASP THR
SEQRES  35 N  907  TYR HIS GLU PHE PHE VAL ALA SER ASP PRO THR VAL LYS
SEQRES  36 N  907  THR ASP ARG LEU TRP HIS ASP LYS TYR THR LEU ARG LYS
SEQRES  37 N  907  SER MET ILE PRO SER PHE MET THR MET ASP GLN SER ARG
SEQRES  38 N  907  LYS VAL LEU LEU ILE GLY LYS SER ILE ASN PHE LEU HIS
SEQRES  39 N  907  GLN VAL CYS HIS ASP GLN THR PRO THR THR LYS MET ILE
SEQRES  40 N  907  ALA VAL THR LYS SER ALA GLU SER PRO GLN ASP ALA ALA
SEQRES  41 N  907  ASP LEU PHE THR ASP LEU GLU ASN ALA PHE GLN GLY LYS
SEQRES  42 N  907  ILE ASP ALA ALA TYR PHE GLU THR SER LYS TYR LEU LEU
SEQRES  43 N  907  ASP VAL LEU ASN LYS LYS TYR SER LEU LEU ASP HIS MET
SEQRES  44 N  907  GLN ALA MET ARG ARG TYR LEU LEU LEU GLY GLN GLY ASP
SEQRES  45 N  907  PHE ILE ARG HIS LEU MET ASP LEU LEU LYS PRO GLU LEU
SEQRES  46 N  907  VAL ARG PRO ALA THR THR LEU TYR GLN HIS ASN LEU THR
SEQRES  47 N  907  GLY ILE LEU GLU THR ALA VAL ARG ALA THR ASN ALA GLN
SEQRES  48 N  907  PHE ASP SER PRO GLU ILE LEU ARG ARG LEU ASP VAL ARG
SEQRES  49 N  907  LEU LEU GLU VAL SER PRO GLY ASP THR GLY TRP ASP VAL
SEQRES  50 N  907  PHE SER LEU ASP TYR HIS VAL ASP GLY PRO ILE ALA THR
SEQRES  51 N  907  VAL PHE THR ARG GLU CYS MET SER HIS TYR LEU ARG VAL
SEQRES  52 N  907  PHE ASN PHE LEU TRP ARG ALA LYS ARG MET GLU TYR ILE
SEQRES  53 N  907  LEU THR ASP ILE ARG LYS GLY HIS MET CYS ASN ALA LYS
SEQRES  54 N  907  LEU LEU ARG ASN MET PRO GLU PHE SER GLY VAL LEU HIS
SEQRES  55 N  907  GLN CYS HIS ILE LEU ALA SER GLU MET VAL HIS PHE ILE
SEQRES  56 N  907  HIS GLN MET GLN TYR TYR ILE THR PHE GLU VAL LEU GLU
SEQRES  57 N  907  CYS SER TRP ASP GLU LEU TRP ASN LYS VAL GLN GLN ALA
SEQRES  58 N  907  GLN ASP LEU ASP HIS ILE ILE ALA ALA HIS GLU VAL PHE
SEQRES  59 N  907  LEU ASP THR ILE ILE SER ARG CYS LEU LEU ASP SER ASP
SEQRES  60 N  907  SER ARG ALA LEU LEU ASN GLN LEU ARG ALA VAL PHE ASP
SEQRES  61 N  907  GLN ILE ILE GLU LEU GLN ASN ALA GLN ASP ALA ILE TYR
SEQRES  62 N  907  ARG ALA ALA LEU GLU GLU LEU GLN ARG ARG LEU GLN PHE
SEQRES  63 N  907  GLU GLU LYS LYS LYS GLN ARG GLU ILE GLU GLY GLN TRP
SEQRES  64 N  907  GLY VAL THR ALA ALA GLU GLU GLU GLU GLU ASN LYS ARG
SEQRES  65 N  907  ILE GLY GLU PHE LYS GLU SER ILE PRO LYS MET CYS SER
SEQRES  66 N  907  GLN LEU ARG ILE LEU THR HIS PHE TYR GLN GLY ILE VAL
SEQRES  67 N  907  GLN GLN PHE LEU VAL LEU LEU THR THR SER SER ASP GLU
SEQRES  68 N  907  SER LEU ARG PHE LEU SER PHE ARG LEU ASP PHE ASN GLU
SEQRES  69 N  907  HIS TYR LYS ALA ARG GLU PRO ARG LEU ARG VAL SER LEU
SEQRES  70 N  907  GLY THR ARG GLY ARG ARG SER SER HIS THR
SEQRES   1 O  447  MET PRO ARG GLU ILE ILE THR LEU GLN LEU GLY GLN CYS
SEQRES   2 O  447  GLY ASN GLN ILE GLY PHE GLU PHE TRP LYS GLN LEU CYS
SEQRES   3 O  447  ALA GLU HIS GLY ILE SER PRO GLU GLY ILE VAL GLU GLU
SEQRES   4 O  447  PHE ALA THR GLU GLY THR ASP ARG LYS ASP VAL PHE PHE
SEQRES   5 O  447  TYR GLN ALA ASP ASP GLU HIS TYR ILE PRO ARG ALA VAL
SEQRES   6 O  447  LEU LEU ASP LEU GLU PRO ARG VAL ILE HIS SER ILE LEU
SEQRES   7 O  447  ASN SER PRO TYR ALA LYS LEU TYR ASN PRO GLU ASN ILE
SEQRES   8 O  447  TYR LEU SER GLU HIS GLY GLY GLY ALA GLY ASN ASN TRP
SEQRES   9 O  447  ALA SER GLY PHE SER GLN GLY GLU LYS ILE HIS GLU ASP
SEQRES  10 O  447  ILE PHE ASP ILE ILE ASP ARG GLU ALA ASP GLY SER ASP
SEQRES  11 O  447  SER LEU GLU GLY PHE VAL LEU CYS HIS SER ILE ALA GLY
SEQRES  12 O  447  GLY THR GLY SER GLY LEU GLY SER TYR LEU LEU GLU ARG
SEQRES  13 O  447  LEU ASN ASP ARG TYR PRO LYS LYS LEU VAL GLN THR TYR
SEQRES  14 O  447  SER VAL PHE PRO ASN GLN ASP GLU MET SER ASP VAL VAL
SEQRES  15 O  447  VAL GLN PRO TYR ASN SER LEU LEU THR LEU LYS ARG LEU
SEQRES  16 O  447  THR GLN ASN ALA ASP CYS VAL VAL VAL LEU ASP ASN THR
SEQRES  17 O  447  ALA LEU ASN ARG ILE ALA THR ASP ARG LEU HIS ILE GLN
SEQRES  18 O  447  ASN PRO SER PHE SER GLN ILE ASN GLN LEU VAL SER THR
SEQRES  19 O  447  ILE MET SER ALA SER THR THR THR LEU ARG TYR PRO GLY
SEQRES  20 O  447  TYR MET ASN ASN ASP LEU ILE GLY LEU ILE ALA SER LEU
SEQRES  21 O  447  ILE PRO THR PRO ARG LEU HIS PHE LEU MET THR GLY TYR
SEQRES  22 O  447  THR PRO LEU THR THR ASP GLN SER VAL ALA SER VAL ARG
SEQRES  23 O  447  LYS THR THR VAL LEU ASP VAL MET ARG ARG LEU LEU GLN
SEQRES  24 O  447  PRO LYS ASN VAL MET VAL SER THR GLY ARG ASP ARG GLN
SEQRES  25 O  447  THR ASN HIS CYS TYR ILE ALA ILE LEU ASN ILE ILE GLN
SEQRES  26 O  447  GLY GLU VAL ASP PRO THR GLN VAL HIS LYS SER LEU GLN
SEQRES  27 O  447  ARG ILE ARG GLU ARG LYS LEU ALA ASN PHE ILE PRO TRP
SEQRES  28 O  447  GLY PRO ALA SER ILE GLN VAL ALA LEU SER ARG LYS SER
SEQRES  29 O  447  PRO TYR LEU PRO SER ALA HIS ARG VAL SER GLY LEU MET
SEQRES  30 O  447  MET ALA ASN HIS THR SER ILE SER SER LEU PHE GLU ARG
SEQRES  31 O  447  THR CYS ARG GLN TYR ASP LYS LEU ARG LYS ARG GLU ALA
SEQRES  32 O  447  PHE LEU GLU GLN PHE ARG LYS GLU ASP MET PHE LYS ASP
SEQRES  33 O  447  ASN PHE ASP GLU MET ASP THR SER ARG GLU ILE VAL GLN
SEQRES  34 O  447  GLN LEU ILE ASP GLU TYR HIS ALA ALA THR ARG PRO ASP
SEQRES  35 O  447  TYR ILE SER TRP GLY
SEQRES   1 P  447  MET PRO ARG GLU ILE ILE THR LEU GLN LEU GLY GLN CYS
SEQRES   2 P  447  GLY ASN GLN ILE GLY PHE GLU PHE TRP LYS GLN LEU CYS
SEQRES   3 P  447  ALA GLU HIS GLY ILE SER PRO GLU GLY ILE VAL GLU GLU
SEQRES   4 P  447  PHE ALA THR GLU GLY THR ASP ARG LYS ASP VAL PHE PHE
SEQRES   5 P  447  TYR GLN ALA ASP ASP GLU HIS TYR ILE PRO ARG ALA VAL
SEQRES   6 P  447  LEU LEU ASP LEU GLU PRO ARG VAL ILE HIS SER ILE LEU
SEQRES   7 P  447  ASN SER PRO TYR ALA LYS LEU TYR ASN PRO GLU ASN ILE
SEQRES   8 P  447  TYR LEU SER GLU HIS GLY GLY GLY ALA GLY ASN ASN TRP
SEQRES   9 P  447  ALA SER GLY PHE SER GLN GLY GLU LYS ILE HIS GLU ASP
SEQRES  10 P  447  ILE PHE ASP ILE ILE ASP ARG GLU ALA ASP GLY SER ASP
SEQRES  11 P  447  SER LEU GLU GLY PHE VAL LEU CYS HIS SER ILE ALA GLY
SEQRES  12 P  447  GLY THR GLY SER GLY LEU GLY SER TYR LEU LEU GLU ARG
SEQRES  13 P  447  LEU ASN ASP ARG TYR PRO LYS LYS LEU VAL GLN THR TYR
SEQRES  14 P  447  SER VAL PHE PRO ASN GLN ASP GLU MET SER ASP VAL VAL
SEQRES  15 P  447  VAL GLN PRO TYR ASN SER LEU LEU THR LEU LYS ARG LEU
SEQRES  16 P  447  THR GLN ASN ALA ASP CYS VAL VAL VAL LEU ASP ASN THR
SEQRES  17 P  447  ALA LEU ASN ARG ILE ALA THR ASP ARG LEU HIS ILE GLN
SEQRES  18 P  447  ASN PRO SER PHE SER GLN ILE ASN GLN LEU VAL SER THR
SEQRES  19 P  447  ILE MET SER ALA SER THR THR THR LEU ARG TYR PRO GLY
SEQRES  20 P  447  TYR MET ASN ASN ASP LEU ILE GLY LEU ILE ALA SER LEU
SEQRES  21 P  447  ILE PRO THR PRO ARG LEU HIS PHE LEU MET THR GLY TYR
SEQRES  22 P  447  THR PRO LEU THR THR ASP GLN SER VAL ALA SER VAL ARG
SEQRES  23 P  447  LYS THR THR VAL LEU ASP VAL MET ARG ARG LEU LEU GLN
SEQRES  24 P  447  PRO LYS ASN VAL MET VAL SER THR GLY ARG ASP ARG GLN
SEQRES  25 P  447  THR ASN HIS CYS TYR ILE ALA ILE LEU ASN ILE ILE GLN
SEQRES  26 P  447  GLY GLU VAL ASP PRO THR GLN VAL HIS LYS SER LEU GLN
SEQRES  27 P  447  ARG ILE ARG GLU ARG LYS LEU ALA ASN PHE ILE PRO TRP
SEQRES  28 P  447  GLY PRO ALA SER ILE GLN VAL ALA LEU SER ARG LYS SER
SEQRES  29 P  447  PRO TYR LEU PRO SER ALA HIS ARG VAL SER GLY LEU MET
SEQRES  30 P  447  MET ALA ASN HIS THR SER ILE SER SER LEU PHE GLU ARG
SEQRES  31 P  447  THR CYS ARG GLN TYR ASP LYS LEU ARG LYS ARG GLU ALA
SEQRES  32 P  447  PHE LEU GLU GLN PHE ARG LYS GLU ASP MET PHE LYS ASP
SEQRES  33 P  447  ASN PHE ASP GLU MET ASP THR SER ARG GLU ILE VAL GLN
SEQRES  34 P  447  GLN LEU ILE ASP GLU TYR HIS ALA ALA THR ARG PRO ASP
SEQRES  35 P  447  TYR ILE SER TRP GLY
SEQRES   1 Q  447  MET PRO ARG GLU ILE ILE THR LEU GLN LEU GLY GLN CYS
SEQRES   2 Q  447  GLY ASN GLN ILE GLY PHE GLU PHE TRP LYS GLN LEU CYS
SEQRES   3 Q  447  ALA GLU HIS GLY ILE SER PRO GLU GLY ILE VAL GLU GLU
SEQRES   4 Q  447  PHE ALA THR GLU GLY THR ASP ARG LYS ASP VAL PHE PHE
SEQRES   5 Q  447  TYR GLN ALA ASP ASP GLU HIS TYR ILE PRO ARG ALA VAL
SEQRES   6 Q  447  LEU LEU ASP LEU GLU PRO ARG VAL ILE HIS SER ILE LEU
SEQRES   7 Q  447  ASN SER PRO TYR ALA LYS LEU TYR ASN PRO GLU ASN ILE
SEQRES   8 Q  447  TYR LEU SER GLU HIS GLY GLY GLY ALA GLY ASN ASN TRP
SEQRES   9 Q  447  ALA SER GLY PHE SER GLN GLY GLU LYS ILE HIS GLU ASP
SEQRES  10 Q  447  ILE PHE ASP ILE ILE ASP ARG GLU ALA ASP GLY SER ASP
SEQRES  11 Q  447  SER LEU GLU GLY PHE VAL LEU CYS HIS SER ILE ALA GLY
SEQRES  12 Q  447  GLY THR GLY SER GLY LEU GLY SER TYR LEU LEU GLU ARG
SEQRES  13 Q  447  LEU ASN ASP ARG TYR PRO LYS LYS LEU VAL GLN THR TYR
SEQRES  14 Q  447  SER VAL PHE PRO ASN GLN ASP GLU MET SER ASP VAL VAL
SEQRES  15 Q  447  VAL GLN PRO TYR ASN SER LEU LEU THR LEU LYS ARG LEU
SEQRES  16 Q  447  THR GLN ASN ALA ASP CYS VAL VAL VAL LEU ASP ASN THR
SEQRES  17 Q  447  ALA LEU ASN ARG ILE ALA THR ASP ARG LEU HIS ILE GLN
SEQRES  18 Q  447  ASN PRO SER PHE SER GLN ILE ASN GLN LEU VAL SER THR
SEQRES  19 Q  447  ILE MET SER ALA SER THR THR THR LEU ARG TYR PRO GLY
SEQRES  20 Q  447  TYR MET ASN ASN ASP LEU ILE GLY LEU ILE ALA SER LEU
SEQRES  21 Q  447  ILE PRO THR PRO ARG LEU HIS PHE LEU MET THR GLY TYR
SEQRES  22 Q  447  THR PRO LEU THR THR ASP GLN SER VAL ALA SER VAL ARG
SEQRES  23 Q  447  LYS THR THR VAL LEU ASP VAL MET ARG ARG LEU LEU GLN
SEQRES  24 Q  447  PRO LYS ASN VAL MET VAL SER THR GLY ARG ASP ARG GLN
SEQRES  25 Q  447  THR ASN HIS CYS TYR ILE ALA ILE LEU ASN ILE ILE GLN
SEQRES  26 Q  447  GLY GLU VAL ASP PRO THR GLN VAL HIS LYS SER LEU GLN
SEQRES  27 Q  447  ARG ILE ARG GLU ARG LYS LEU ALA ASN PHE ILE PRO TRP
SEQRES  28 Q  447  GLY PRO ALA SER ILE GLN VAL ALA LEU SER ARG LYS SER
SEQRES  29 Q  447  PRO TYR LEU PRO SER ALA HIS ARG VAL SER GLY LEU MET
SEQRES  30 Q  447  MET ALA ASN HIS THR SER ILE SER SER LEU PHE GLU ARG
SEQRES  31 Q  447  THR CYS ARG GLN TYR ASP LYS LEU ARG LYS ARG GLU ALA
SEQRES  32 Q  447  PHE LEU GLU GLN PHE ARG LYS GLU ASP MET PHE LYS ASP
SEQRES  33 Q  447  ASN PHE ASP GLU MET ASP THR SER ARG GLU ILE VAL GLN
SEQRES  34 Q  447  GLN LEU ILE ASP GLU TYR HIS ALA ALA THR ARG PRO ASP
SEQRES  35 Q  447  TYR ILE SER TRP GLY
SEQRES   1 R  447  MET PRO ARG GLU ILE ILE THR LEU GLN LEU GLY GLN CYS
SEQRES   2 R  447  GLY ASN GLN ILE GLY PHE GLU PHE TRP LYS GLN LEU CYS
SEQRES   3 R  447  ALA GLU HIS GLY ILE SER PRO GLU GLY ILE VAL GLU GLU
SEQRES   4 R  447  PHE ALA THR GLU GLY THR ASP ARG LYS ASP VAL PHE PHE
SEQRES   5 R  447  TYR GLN ALA ASP ASP GLU HIS TYR ILE PRO ARG ALA VAL
SEQRES   6 R  447  LEU LEU ASP LEU GLU PRO ARG VAL ILE HIS SER ILE LEU
SEQRES   7 R  447  ASN SER PRO TYR ALA LYS LEU TYR ASN PRO GLU ASN ILE
SEQRES   8 R  447  TYR LEU SER GLU HIS GLY GLY GLY ALA GLY ASN ASN TRP
SEQRES   9 R  447  ALA SER GLY PHE SER GLN GLY GLU LYS ILE HIS GLU ASP
SEQRES  10 R  447  ILE PHE ASP ILE ILE ASP ARG GLU ALA ASP GLY SER ASP
SEQRES  11 R  447  SER LEU GLU GLY PHE VAL LEU CYS HIS SER ILE ALA GLY
SEQRES  12 R  447  GLY THR GLY SER GLY LEU GLY SER TYR LEU LEU GLU ARG
SEQRES  13 R  447  LEU ASN ASP ARG TYR PRO LYS LYS LEU VAL GLN THR TYR
SEQRES  14 R  447  SER VAL PHE PRO ASN GLN ASP GLU MET SER ASP VAL VAL
SEQRES  15 R  447  VAL GLN PRO TYR ASN SER LEU LEU THR LEU LYS ARG LEU
SEQRES  16 R  447  THR GLN ASN ALA ASP CYS VAL VAL VAL LEU ASP ASN THR
SEQRES  17 R  447  ALA LEU ASN ARG ILE ALA THR ASP ARG LEU HIS ILE GLN
SEQRES  18 R  447  ASN PRO SER PHE SER GLN ILE ASN GLN LEU VAL SER THR
SEQRES  19 R  447  ILE MET SER ALA SER THR THR THR LEU ARG TYR PRO GLY
SEQRES  20 R  447  TYR MET ASN ASN ASP LEU ILE GLY LEU ILE ALA SER LEU
SEQRES  21 R  447  ILE PRO THR PRO ARG LEU HIS PHE LEU MET THR GLY TYR
SEQRES  22 R  447  THR PRO LEU THR THR ASP GLN SER VAL ALA SER VAL ARG
SEQRES  23 R  447  LYS THR THR VAL LEU ASP VAL MET ARG ARG LEU LEU GLN
SEQRES  24 R  447  PRO LYS ASN VAL MET VAL SER THR GLY ARG ASP ARG GLN
SEQRES  25 R  447  THR ASN HIS CYS TYR ILE ALA ILE LEU ASN ILE ILE GLN
SEQRES  26 R  447  GLY GLU VAL ASP PRO THR GLN VAL HIS LYS SER LEU GLN
SEQRES  27 R  447  ARG ILE ARG GLU ARG LYS LEU ALA ASN PHE ILE PRO TRP
SEQRES  28 R  447  GLY PRO ALA SER ILE GLN VAL ALA LEU SER ARG LYS SER
SEQRES  29 R  447  PRO TYR LEU PRO SER ALA HIS ARG VAL SER GLY LEU MET
SEQRES  30 R  447  MET ALA ASN HIS THR SER ILE SER SER LEU PHE GLU ARG
SEQRES  31 R  447  THR CYS ARG GLN TYR ASP LYS LEU ARG LYS ARG GLU ALA
SEQRES  32 R  447  PHE LEU GLU GLN PHE ARG LYS GLU ASP MET PHE LYS ASP
SEQRES  33 R  447  ASN PHE ASP GLU MET ASP THR SER ARG GLU ILE VAL GLN
SEQRES  34 R  447  GLN LEU ILE ASP GLU TYR HIS ALA ALA THR ARG PRO ASP
SEQRES  35 R  447  TYR ILE SER TRP GLY
SEQRES   1 S  447  MET PRO ARG GLU ILE ILE THR LEU GLN LEU GLY GLN CYS
SEQRES   2 S  447  GLY ASN GLN ILE GLY PHE GLU PHE TRP LYS GLN LEU CYS
SEQRES   3 S  447  ALA GLU HIS GLY ILE SER PRO GLU GLY ILE VAL GLU GLU
SEQRES   4 S  447  PHE ALA THR GLU GLY THR ASP ARG LYS ASP VAL PHE PHE
SEQRES   5 S  447  TYR GLN ALA ASP ASP GLU HIS TYR ILE PRO ARG ALA VAL
SEQRES   6 S  447  LEU LEU ASP LEU GLU PRO ARG VAL ILE HIS SER ILE LEU
SEQRES   7 S  447  ASN SER PRO TYR ALA LYS LEU TYR ASN PRO GLU ASN ILE
SEQRES   8 S  447  TYR LEU SER GLU HIS GLY GLY GLY ALA GLY ASN ASN TRP
SEQRES   9 S  447  ALA SER GLY PHE SER GLN GLY GLU LYS ILE HIS GLU ASP
SEQRES  10 S  447  ILE PHE ASP ILE ILE ASP ARG GLU ALA ASP GLY SER ASP
SEQRES  11 S  447  SER LEU GLU GLY PHE VAL LEU CYS HIS SER ILE ALA GLY
SEQRES  12 S  447  GLY THR GLY SER GLY LEU GLY SER TYR LEU LEU GLU ARG
SEQRES  13 S  447  LEU ASN ASP ARG TYR PRO LYS LYS LEU VAL GLN THR TYR
SEQRES  14 S  447  SER VAL PHE PRO ASN GLN ASP GLU MET SER ASP VAL VAL
SEQRES  15 S  447  VAL GLN PRO TYR ASN SER LEU LEU THR LEU LYS ARG LEU
SEQRES  16 S  447  THR GLN ASN ALA ASP CYS VAL VAL VAL LEU ASP ASN THR
SEQRES  17 S  447  ALA LEU ASN ARG ILE ALA THR ASP ARG LEU HIS ILE GLN
SEQRES  18 S  447  ASN PRO SER PHE SER GLN ILE ASN GLN LEU VAL SER THR
SEQRES  19 S  447  ILE MET SER ALA SER THR THR THR LEU ARG TYR PRO GLY
SEQRES  20 S  447  TYR MET ASN ASN ASP LEU ILE GLY LEU ILE ALA SER LEU
SEQRES  21 S  447  ILE PRO THR PRO ARG LEU HIS PHE LEU MET THR GLY TYR
SEQRES  22 S  447  THR PRO LEU THR THR ASP GLN SER VAL ALA SER VAL ARG
SEQRES  23 S  447  LYS THR THR VAL LEU ASP VAL MET ARG ARG LEU LEU GLN
SEQRES  24 S  447  PRO LYS ASN VAL MET VAL SER THR GLY ARG ASP ARG GLN
SEQRES  25 S  447  THR ASN HIS CYS TYR ILE ALA ILE LEU ASN ILE ILE GLN
SEQRES  26 S  447  GLY GLU VAL ASP PRO THR GLN VAL HIS LYS SER LEU GLN
SEQRES  27 S  447  ARG ILE ARG GLU ARG LYS LEU ALA ASN PHE ILE PRO TRP
SEQRES  28 S  447  GLY PRO ALA SER ILE GLN VAL ALA LEU SER ARG LYS SER
SEQRES  29 S  447  PRO TYR LEU PRO SER ALA HIS ARG VAL SER GLY LEU MET
SEQRES  30 S  447  MET ALA ASN HIS THR SER ILE SER SER LEU PHE GLU ARG
SEQRES  31 S  447  THR CYS ARG GLN TYR ASP LYS LEU ARG LYS ARG GLU ALA
SEQRES  32 S  447  PHE LEU GLU GLN PHE ARG LYS GLU ASP MET PHE LYS ASP
SEQRES  33 S  447  ASN PHE ASP GLU MET ASP THR SER ARG GLU ILE VAL GLN
SEQRES  34 S  447  GLN LEU ILE ASP GLU TYR HIS ALA ALA THR ARG PRO ASP
SEQRES  35 S  447  TYR ILE SER TRP GLY
SEQRES   1 T  447  MET PRO ARG GLU ILE ILE THR LEU GLN LEU GLY GLN CYS
SEQRES   2 T  447  GLY ASN GLN ILE GLY PHE GLU PHE TRP LYS GLN LEU CYS
SEQRES   3 T  447  ALA GLU HIS GLY ILE SER PRO GLU GLY ILE VAL GLU GLU
SEQRES   4 T  447  PHE ALA THR GLU GLY THR ASP ARG LYS ASP VAL PHE PHE
SEQRES   5 T  447  TYR GLN ALA ASP ASP GLU HIS TYR ILE PRO ARG ALA VAL
SEQRES   6 T  447  LEU LEU ASP LEU GLU PRO ARG VAL ILE HIS SER ILE LEU
SEQRES   7 T  447  ASN SER PRO TYR ALA LYS LEU TYR ASN PRO GLU ASN ILE
SEQRES   8 T  447  TYR LEU SER GLU HIS GLY GLY GLY ALA GLY ASN ASN TRP
SEQRES   9 T  447  ALA SER GLY PHE SER GLN GLY GLU LYS ILE HIS GLU ASP
SEQRES  10 T  447  ILE PHE ASP ILE ILE ASP ARG GLU ALA ASP GLY SER ASP
SEQRES  11 T  447  SER LEU GLU GLY PHE VAL LEU CYS HIS SER ILE ALA GLY
SEQRES  12 T  447  GLY THR GLY SER GLY LEU GLY SER TYR LEU LEU GLU ARG
SEQRES  13 T  447  LEU ASN ASP ARG TYR PRO LYS LYS LEU VAL GLN THR TYR
SEQRES  14 T  447  SER VAL PHE PRO ASN GLN ASP GLU MET SER ASP VAL VAL
SEQRES  15 T  447  VAL GLN PRO TYR ASN SER LEU LEU THR LEU LYS ARG LEU
SEQRES  16 T  447  THR GLN ASN ALA ASP CYS VAL VAL VAL LEU ASP ASN THR
SEQRES  17 T  447  ALA LEU ASN ARG ILE ALA THR ASP ARG LEU HIS ILE GLN
SEQRES  18 T  447  ASN PRO SER PHE SER GLN ILE ASN GLN LEU VAL SER THR
SEQRES  19 T  447  ILE MET SER ALA SER THR THR THR LEU ARG TYR PRO GLY
SEQRES  20 T  447  TYR MET ASN ASN ASP LEU ILE GLY LEU ILE ALA SER LEU
SEQRES  21 T  447  ILE PRO THR PRO ARG LEU HIS PHE LEU MET THR GLY TYR
SEQRES  22 T  447  THR PRO LEU THR THR ASP GLN SER VAL ALA SER VAL ARG
SEQRES  23 T  447  LYS THR THR VAL LEU ASP VAL MET ARG ARG LEU LEU GLN
SEQRES  24 T  447  PRO LYS ASN VAL MET VAL SER THR GLY ARG ASP ARG GLN
SEQRES  25 T  447  THR ASN HIS CYS TYR ILE ALA ILE LEU ASN ILE ILE GLN
SEQRES  26 T  447  GLY GLU VAL ASP PRO THR GLN VAL HIS LYS SER LEU GLN
SEQRES  27 T  447  ARG ILE ARG GLU ARG LYS LEU ALA ASN PHE ILE PRO TRP
SEQRES  28 T  447  GLY PRO ALA SER ILE GLN VAL ALA LEU SER ARG LYS SER
SEQRES  29 T  447  PRO TYR LEU PRO SER ALA HIS ARG VAL SER GLY LEU MET
SEQRES  30 T  447  MET ALA ASN HIS THR SER ILE SER SER LEU PHE GLU ARG
SEQRES  31 T  447  THR CYS ARG GLN TYR ASP LYS LEU ARG LYS ARG GLU ALA
SEQRES  32 T  447  PHE LEU GLU GLN PHE ARG LYS GLU ASP MET PHE LYS ASP
SEQRES  33 T  447  ASN PHE ASP GLU MET ASP THR SER ARG GLU ILE VAL GLN
SEQRES  34 T  447  GLN LEU ILE ASP GLU TYR HIS ALA ALA THR ARG PRO ASP
SEQRES  35 T  447  TYR ILE SER TRP GLY
SEQRES   1 U  447  MET PRO ARG GLU ILE ILE THR LEU GLN LEU GLY GLN CYS
SEQRES   2 U  447  GLY ASN GLN ILE GLY PHE GLU PHE TRP LYS GLN LEU CYS
SEQRES   3 U  447  ALA GLU HIS GLY ILE SER PRO GLU GLY ILE VAL GLU GLU
SEQRES   4 U  447  PHE ALA THR GLU GLY THR ASP ARG LYS ASP VAL PHE PHE
SEQRES   5 U  447  TYR GLN ALA ASP ASP GLU HIS TYR ILE PRO ARG ALA VAL
SEQRES   6 U  447  LEU LEU ASP LEU GLU PRO ARG VAL ILE HIS SER ILE LEU
SEQRES   7 U  447  ASN SER PRO TYR ALA LYS LEU TYR ASN PRO GLU ASN ILE
SEQRES   8 U  447  TYR LEU SER GLU HIS GLY GLY GLY ALA GLY ASN ASN TRP
SEQRES   9 U  447  ALA SER GLY PHE SER GLN GLY GLU LYS ILE HIS GLU ASP
SEQRES  10 U  447  ILE PHE ASP ILE ILE ASP ARG GLU ALA ASP GLY SER ASP
SEQRES  11 U  447  SER LEU GLU GLY PHE VAL LEU CYS HIS SER ILE ALA GLY
SEQRES  12 U  447  GLY THR GLY SER GLY LEU GLY SER TYR LEU LEU GLU ARG
SEQRES  13 U  447  LEU ASN ASP ARG TYR PRO LYS LYS LEU VAL GLN THR TYR
SEQRES  14 U  447  SER VAL PHE PRO ASN GLN ASP GLU MET SER ASP VAL VAL
SEQRES  15 U  447  VAL GLN PRO TYR ASN SER LEU LEU THR LEU LYS ARG LEU
SEQRES  16 U  447  THR GLN ASN ALA ASP CYS VAL VAL VAL LEU ASP ASN THR
SEQRES  17 U  447  ALA LEU ASN ARG ILE ALA THR ASP ARG LEU HIS ILE GLN
SEQRES  18 U  447  ASN PRO SER PHE SER GLN ILE ASN GLN LEU VAL SER THR
SEQRES  19 U  447  ILE MET SER ALA SER THR THR THR LEU ARG TYR PRO GLY
SEQRES  20 U  447  TYR MET ASN ASN ASP LEU ILE GLY LEU ILE ALA SER LEU
SEQRES  21 U  447  ILE PRO THR PRO ARG LEU HIS PHE LEU MET THR GLY TYR
SEQRES  22 U  447  THR PRO LEU THR THR ASP GLN SER VAL ALA SER VAL ARG
SEQRES  23 U  447  LYS THR THR VAL LEU ASP VAL MET ARG ARG LEU LEU GLN
SEQRES  24 U  447  PRO LYS ASN VAL MET VAL SER THR GLY ARG ASP ARG GLN
SEQRES  25 U  447  THR ASN HIS CYS TYR ILE ALA ILE LEU ASN ILE ILE GLN
SEQRES  26 U  447  GLY GLU VAL ASP PRO THR GLN VAL HIS LYS SER LEU GLN
SEQRES  27 U  447  ARG ILE ARG GLU ARG LYS LEU ALA ASN PHE ILE PRO TRP
SEQRES  28 U  447  GLY PRO ALA SER ILE GLN VAL ALA LEU SER ARG LYS SER
SEQRES  29 U  447  PRO TYR LEU PRO SER ALA HIS ARG VAL SER GLY LEU MET
SEQRES  30 U  447  MET ALA ASN HIS THR SER ILE SER SER LEU PHE GLU ARG
SEQRES  31 U  447  THR CYS ARG GLN TYR ASP LYS LEU ARG LYS ARG GLU ALA
SEQRES  32 U  447  PHE LEU GLU GLN PHE ARG LYS GLU ASP MET PHE LYS ASP
SEQRES  33 U  447  ASN PHE ASP GLU MET ASP THR SER ARG GLU ILE VAL GLN
SEQRES  34 U  447  GLN LEU ILE ASP GLU TYR HIS ALA ALA THR ARG PRO ASP
SEQRES  35 U  447  TYR ILE SER TRP GLY
SEQRES   1 V  447  MET PRO ARG GLU ILE ILE THR LEU GLN LEU GLY GLN CYS
SEQRES   2 V  447  GLY ASN GLN ILE GLY PHE GLU PHE TRP LYS GLN LEU CYS
SEQRES   3 V  447  ALA GLU HIS GLY ILE SER PRO GLU GLY ILE VAL GLU GLU
SEQRES   4 V  447  PHE ALA THR GLU GLY THR ASP ARG LYS ASP VAL PHE PHE
SEQRES   5 V  447  TYR GLN ALA ASP ASP GLU HIS TYR ILE PRO ARG ALA VAL
SEQRES   6 V  447  LEU LEU ASP LEU GLU PRO ARG VAL ILE HIS SER ILE LEU
SEQRES   7 V  447  ASN SER PRO TYR ALA LYS LEU TYR ASN PRO GLU ASN ILE
SEQRES   8 V  447  TYR LEU SER GLU HIS GLY GLY GLY ALA GLY ASN ASN TRP
SEQRES   9 V  447  ALA SER GLY PHE SER GLN GLY GLU LYS ILE HIS GLU ASP
SEQRES  10 V  447  ILE PHE ASP ILE ILE ASP ARG GLU ALA ASP GLY SER ASP
SEQRES  11 V  447  SER LEU GLU GLY PHE VAL LEU CYS HIS SER ILE ALA GLY
SEQRES  12 V  447  GLY THR GLY SER GLY LEU GLY SER TYR LEU LEU GLU ARG
SEQRES  13 V  447  LEU ASN ASP ARG TYR PRO LYS LYS LEU VAL GLN THR TYR
SEQRES  14 V  447  SER VAL PHE PRO ASN GLN ASP GLU MET SER ASP VAL VAL
SEQRES  15 V  447  VAL GLN PRO TYR ASN SER LEU LEU THR LEU LYS ARG LEU
SEQRES  16 V  447  THR GLN ASN ALA ASP CYS VAL VAL VAL LEU ASP ASN THR
SEQRES  17 V  447  ALA LEU ASN ARG ILE ALA THR ASP ARG LEU HIS ILE GLN
SEQRES  18 V  447  ASN PRO SER PHE SER GLN ILE ASN GLN LEU VAL SER THR
SEQRES  19 V  447  ILE MET SER ALA SER THR THR THR LEU ARG TYR PRO GLY
SEQRES  20 V  447  TYR MET ASN ASN ASP LEU ILE GLY LEU ILE ALA SER LEU
SEQRES  21 V  447  ILE PRO THR PRO ARG LEU HIS PHE LEU MET THR GLY TYR
SEQRES  22 V  447  THR PRO LEU THR THR ASP GLN SER VAL ALA SER VAL ARG
SEQRES  23 V  447  LYS THR THR VAL LEU ASP VAL MET ARG ARG LEU LEU GLN
SEQRES  24 V  447  PRO LYS ASN VAL MET VAL SER THR GLY ARG ASP ARG GLN
SEQRES  25 V  447  THR ASN HIS CYS TYR ILE ALA ILE LEU ASN ILE ILE GLN
SEQRES  26 V  447  GLY GLU VAL ASP PRO THR GLN VAL HIS LYS SER LEU GLN
SEQRES  27 V  447  ARG ILE ARG GLU ARG LYS LEU ALA ASN PHE ILE PRO TRP
SEQRES  28 V  447  GLY PRO ALA SER ILE GLN VAL ALA LEU SER ARG LYS SER
SEQRES  29 V  447  PRO TYR LEU PRO SER ALA HIS ARG VAL SER GLY LEU MET
SEQRES  30 V  447  MET ALA ASN HIS THR SER ILE SER SER LEU PHE GLU ARG
SEQRES  31 V  447  THR CYS ARG GLN TYR ASP LYS LEU ARG LYS ARG GLU ALA
SEQRES  32 V  447  PHE LEU GLU GLN PHE ARG LYS GLU ASP MET PHE LYS ASP
SEQRES  33 V  447  ASN PHE ASP GLU MET ASP THR SER ARG GLU ILE VAL GLN
SEQRES  34 V  447  GLN LEU ILE ASP GLU TYR HIS ALA ALA THR ARG PRO ASP
SEQRES  35 V  447  TYR ILE SER TRP GLY
SEQRES   1 W  447  MET PRO ARG GLU ILE ILE THR LEU GLN LEU GLY GLN CYS
SEQRES   2 W  447  GLY ASN GLN ILE GLY PHE GLU PHE TRP LYS GLN LEU CYS
SEQRES   3 W  447  ALA GLU HIS GLY ILE SER PRO GLU GLY ILE VAL GLU GLU
SEQRES   4 W  447  PHE ALA THR GLU GLY THR ASP ARG LYS ASP VAL PHE PHE
SEQRES   5 W  447  TYR GLN ALA ASP ASP GLU HIS TYR ILE PRO ARG ALA VAL
SEQRES   6 W  447  LEU LEU ASP LEU GLU PRO ARG VAL ILE HIS SER ILE LEU
SEQRES   7 W  447  ASN SER PRO TYR ALA LYS LEU TYR ASN PRO GLU ASN ILE
SEQRES   8 W  447  TYR LEU SER GLU HIS GLY GLY GLY ALA GLY ASN ASN TRP
SEQRES   9 W  447  ALA SER GLY PHE SER GLN GLY GLU LYS ILE HIS GLU ASP
SEQRES  10 W  447  ILE PHE ASP ILE ILE ASP ARG GLU ALA ASP GLY SER ASP
SEQRES  11 W  447  SER LEU GLU GLY PHE VAL LEU CYS HIS SER ILE ALA GLY
SEQRES  12 W  447  GLY THR GLY SER GLY LEU GLY SER TYR LEU LEU GLU ARG
SEQRES  13 W  447  LEU ASN ASP ARG TYR PRO LYS LYS LEU VAL GLN THR TYR
SEQRES  14 W  447  SER VAL PHE PRO ASN GLN ASP GLU MET SER ASP VAL VAL
SEQRES  15 W  447  VAL GLN PRO TYR ASN SER LEU LEU THR LEU LYS ARG LEU
SEQRES  16 W  447  THR GLN ASN ALA ASP CYS VAL VAL VAL LEU ASP ASN THR
SEQRES  17 W  447  ALA LEU ASN ARG ILE ALA THR ASP ARG LEU HIS ILE GLN
SEQRES  18 W  447  ASN PRO SER PHE SER GLN ILE ASN GLN LEU VAL SER THR
SEQRES  19 W  447  ILE MET SER ALA SER THR THR THR LEU ARG TYR PRO GLY
SEQRES  20 W  447  TYR MET ASN ASN ASP LEU ILE GLY LEU ILE ALA SER LEU
SEQRES  21 W  447  ILE PRO THR PRO ARG LEU HIS PHE LEU MET THR GLY TYR
SEQRES  22 W  447  THR PRO LEU THR THR ASP GLN SER VAL ALA SER VAL ARG
SEQRES  23 W  447  LYS THR THR VAL LEU ASP VAL MET ARG ARG LEU LEU GLN
SEQRES  24 W  447  PRO LYS ASN VAL MET VAL SER THR GLY ARG ASP ARG GLN
SEQRES  25 W  447  THR ASN HIS CYS TYR ILE ALA ILE LEU ASN ILE ILE GLN
SEQRES  26 W  447  GLY GLU VAL ASP PRO THR GLN VAL HIS LYS SER LEU GLN
SEQRES  27 W  447  ARG ILE ARG GLU ARG LYS LEU ALA ASN PHE ILE PRO TRP
SEQRES  28 W  447  GLY PRO ALA SER ILE GLN VAL ALA LEU SER ARG LYS SER
SEQRES  29 W  447  PRO TYR LEU PRO SER ALA HIS ARG VAL SER GLY LEU MET
SEQRES  30 W  447  MET ALA ASN HIS THR SER ILE SER SER LEU PHE GLU ARG
SEQRES  31 W  447  THR CYS ARG GLN TYR ASP LYS LEU ARG LYS ARG GLU ALA
SEQRES  32 W  447  PHE LEU GLU GLN PHE ARG LYS GLU ASP MET PHE LYS ASP
SEQRES  33 W  447  ASN PHE ASP GLU MET ASP THR SER ARG GLU ILE VAL GLN
SEQRES  34 W  447  GLN LEU ILE ASP GLU TYR HIS ALA ALA THR ARG PRO ASP
SEQRES  35 W  447  TYR ILE SER TRP GLY
SEQRES   1 X  447  MET PRO ARG GLU ILE ILE THR LEU GLN LEU GLY GLN CYS
SEQRES   2 X  447  GLY ASN GLN ILE GLY PHE GLU PHE TRP LYS GLN LEU CYS
SEQRES   3 X  447  ALA GLU HIS GLY ILE SER PRO GLU GLY ILE VAL GLU GLU
SEQRES   4 X  447  PHE ALA THR GLU GLY THR ASP ARG LYS ASP VAL PHE PHE
SEQRES   5 X  447  TYR GLN ALA ASP ASP GLU HIS TYR ILE PRO ARG ALA VAL
SEQRES   6 X  447  LEU LEU ASP LEU GLU PRO ARG VAL ILE HIS SER ILE LEU
SEQRES   7 X  447  ASN SER PRO TYR ALA LYS LEU TYR ASN PRO GLU ASN ILE
SEQRES   8 X  447  TYR LEU SER GLU HIS GLY GLY GLY ALA GLY ASN ASN TRP
SEQRES   9 X  447  ALA SER GLY PHE SER GLN GLY GLU LYS ILE HIS GLU ASP
SEQRES  10 X  447  ILE PHE ASP ILE ILE ASP ARG GLU ALA ASP GLY SER ASP
SEQRES  11 X  447  SER LEU GLU GLY PHE VAL LEU CYS HIS SER ILE ALA GLY
SEQRES  12 X  447  GLY THR GLY SER GLY LEU GLY SER TYR LEU LEU GLU ARG
SEQRES  13 X  447  LEU ASN ASP ARG TYR PRO LYS LYS LEU VAL GLN THR TYR
SEQRES  14 X  447  SER VAL PHE PRO ASN GLN ASP GLU MET SER ASP VAL VAL
SEQRES  15 X  447  VAL GLN PRO TYR ASN SER LEU LEU THR LEU LYS ARG LEU
SEQRES  16 X  447  THR GLN ASN ALA ASP CYS VAL VAL VAL LEU ASP ASN THR
SEQRES  17 X  447  ALA LEU ASN ARG ILE ALA THR ASP ARG LEU HIS ILE GLN
SEQRES  18 X  447  ASN PRO SER PHE SER GLN ILE ASN GLN LEU VAL SER THR
SEQRES  19 X  447  ILE MET SER ALA SER THR THR THR LEU ARG TYR PRO GLY
SEQRES  20 X  447  TYR MET ASN ASN ASP LEU ILE GLY LEU ILE ALA SER LEU
SEQRES  21 X  447  ILE PRO THR PRO ARG LEU HIS PHE LEU MET THR GLY TYR
SEQRES  22 X  447  THR PRO LEU THR THR ASP GLN SER VAL ALA SER VAL ARG
SEQRES  23 X  447  LYS THR THR VAL LEU ASP VAL MET ARG ARG LEU LEU GLN
SEQRES  24 X  447  PRO LYS ASN VAL MET VAL SER THR GLY ARG ASP ARG GLN
SEQRES  25 X  447  THR ASN HIS CYS TYR ILE ALA ILE LEU ASN ILE ILE GLN
SEQRES  26 X  447  GLY GLU VAL ASP PRO THR GLN VAL HIS LYS SER LEU GLN
SEQRES  27 X  447  ARG ILE ARG GLU ARG LYS LEU ALA ASN PHE ILE PRO TRP
SEQRES  28 X  447  GLY PRO ALA SER ILE GLN VAL ALA LEU SER ARG LYS SER
SEQRES  29 X  447  PRO TYR LEU PRO SER ALA HIS ARG VAL SER GLY LEU MET
SEQRES  30 X  447  MET ALA ASN HIS THR SER ILE SER SER LEU PHE GLU ARG
SEQRES  31 X  447  THR CYS ARG GLN TYR ASP LYS LEU ARG LYS ARG GLU ALA
SEQRES  32 X  447  PHE LEU GLU GLN PHE ARG LYS GLU ASP MET PHE LYS ASP
SEQRES  33 X  447  ASN PHE ASP GLU MET ASP THR SER ARG GLU ILE VAL GLN
SEQRES  34 X  447  GLN LEU ILE ASP GLU TYR HIS ALA ALA THR ARG PRO ASP
SEQRES  35 X  447  TYR ILE SER TRP GLY
SEQRES   1 Y  447  MET PRO ARG GLU ILE ILE THR LEU GLN LEU GLY GLN CYS
SEQRES   2 Y  447  GLY ASN GLN ILE GLY PHE GLU PHE TRP LYS GLN LEU CYS
SEQRES   3 Y  447  ALA GLU HIS GLY ILE SER PRO GLU GLY ILE VAL GLU GLU
SEQRES   4 Y  447  PHE ALA THR GLU GLY THR ASP ARG LYS ASP VAL PHE PHE
SEQRES   5 Y  447  TYR GLN ALA ASP ASP GLU HIS TYR ILE PRO ARG ALA VAL
SEQRES   6 Y  447  LEU LEU ASP LEU GLU PRO ARG VAL ILE HIS SER ILE LEU
SEQRES   7 Y  447  ASN SER PRO TYR ALA LYS LEU TYR ASN PRO GLU ASN ILE
SEQRES   8 Y  447  TYR LEU SER GLU HIS GLY GLY GLY ALA GLY ASN ASN TRP
SEQRES   9 Y  447  ALA SER GLY PHE SER GLN GLY GLU LYS ILE HIS GLU ASP
SEQRES  10 Y  447  ILE PHE ASP ILE ILE ASP ARG GLU ALA ASP GLY SER ASP
SEQRES  11 Y  447  SER LEU GLU GLY PHE VAL LEU CYS HIS SER ILE ALA GLY
SEQRES  12 Y  447  GLY THR GLY SER GLY LEU GLY SER TYR LEU LEU GLU ARG
SEQRES  13 Y  447  LEU ASN ASP ARG TYR PRO LYS LYS LEU VAL GLN THR TYR
SEQRES  14 Y  447  SER VAL PHE PRO ASN GLN ASP GLU MET SER ASP VAL VAL
SEQRES  15 Y  447  VAL GLN PRO TYR ASN SER LEU LEU THR LEU LYS ARG LEU
SEQRES  16 Y  447  THR GLN ASN ALA ASP CYS VAL VAL VAL LEU ASP ASN THR
SEQRES  17 Y  447  ALA LEU ASN ARG ILE ALA THR ASP ARG LEU HIS ILE GLN
SEQRES  18 Y  447  ASN PRO SER PHE SER GLN ILE ASN GLN LEU VAL SER THR
SEQRES  19 Y  447  ILE MET SER ALA SER THR THR THR LEU ARG TYR PRO GLY
SEQRES  20 Y  447  TYR MET ASN ASN ASP LEU ILE GLY LEU ILE ALA SER LEU
SEQRES  21 Y  447  ILE PRO THR PRO ARG LEU HIS PHE LEU MET THR GLY TYR
SEQRES  22 Y  447  THR PRO LEU THR THR ASP GLN SER VAL ALA SER VAL ARG
SEQRES  23 Y  447  LYS THR THR VAL LEU ASP VAL MET ARG ARG LEU LEU GLN
SEQRES  24 Y  447  PRO LYS ASN VAL MET VAL SER THR GLY ARG ASP ARG GLN
SEQRES  25 Y  447  THR ASN HIS CYS TYR ILE ALA ILE LEU ASN ILE ILE GLN
SEQRES  26 Y  447  GLY GLU VAL ASP PRO THR GLN VAL HIS LYS SER LEU GLN
SEQRES  27 Y  447  ARG ILE ARG GLU ARG LYS LEU ALA ASN PHE ILE PRO TRP
SEQRES  28 Y  447  GLY PRO ALA SER ILE GLN VAL ALA LEU SER ARG LYS SER
SEQRES  29 Y  447  PRO TYR LEU PRO SER ALA HIS ARG VAL SER GLY LEU MET
SEQRES  30 Y  447  MET ALA ASN HIS THR SER ILE SER SER LEU PHE GLU ARG
SEQRES  31 Y  447  THR CYS ARG GLN TYR ASP LYS LEU ARG LYS ARG GLU ALA
SEQRES  32 Y  447  PHE LEU GLU GLN PHE ARG LYS GLU ASP MET PHE LYS ASP
SEQRES  33 Y  447  ASN PHE ASP GLU MET ASP THR SER ARG GLU ILE VAL GLN
SEQRES  34 Y  447  GLN LEU ILE ASP GLU TYR HIS ALA ALA THR ARG PRO ASP
SEQRES  35 Y  447  TYR ILE SER TRP GLY
SEQRES   1 Z  447  MET PRO ARG GLU ILE ILE THR LEU GLN LEU GLY GLN CYS
SEQRES   2 Z  447  GLY ASN GLN ILE GLY PHE GLU PHE TRP LYS GLN LEU CYS
SEQRES   3 Z  447  ALA GLU HIS GLY ILE SER PRO GLU GLY ILE VAL GLU GLU
SEQRES   4 Z  447  PHE ALA THR GLU GLY THR ASP ARG LYS ASP VAL PHE PHE
SEQRES   5 Z  447  TYR GLN ALA ASP ASP GLU HIS TYR ILE PRO ARG ALA VAL
SEQRES   6 Z  447  LEU LEU ASP LEU GLU PRO ARG VAL ILE HIS SER ILE LEU
SEQRES   7 Z  447  ASN SER PRO TYR ALA LYS LEU TYR ASN PRO GLU ASN ILE
SEQRES   8 Z  447  TYR LEU SER GLU HIS GLY GLY GLY ALA GLY ASN ASN TRP
SEQRES   9 Z  447  ALA SER GLY PHE SER GLN GLY GLU LYS ILE HIS GLU ASP
SEQRES  10 Z  447  ILE PHE ASP ILE ILE ASP ARG GLU ALA ASP GLY SER ASP
SEQRES  11 Z  447  SER LEU GLU GLY PHE VAL LEU CYS HIS SER ILE ALA GLY
SEQRES  12 Z  447  GLY THR GLY SER GLY LEU GLY SER TYR LEU LEU GLU ARG
SEQRES  13 Z  447  LEU ASN ASP ARG TYR PRO LYS LYS LEU VAL GLN THR TYR
SEQRES  14 Z  447  SER VAL PHE PRO ASN GLN ASP GLU MET SER ASP VAL VAL
SEQRES  15 Z  447  VAL GLN PRO TYR ASN SER LEU LEU THR LEU LYS ARG LEU
SEQRES  16 Z  447  THR GLN ASN ALA ASP CYS VAL VAL VAL LEU ASP ASN THR
SEQRES  17 Z  447  ALA LEU ASN ARG ILE ALA THR ASP ARG LEU HIS ILE GLN
SEQRES  18 Z  447  ASN PRO SER PHE SER GLN ILE ASN GLN LEU VAL SER THR
SEQRES  19 Z  447  ILE MET SER ALA SER THR THR THR LEU ARG TYR PRO GLY
SEQRES  20 Z  447  TYR MET ASN ASN ASP LEU ILE GLY LEU ILE ALA SER LEU
SEQRES  21 Z  447  ILE PRO THR PRO ARG LEU HIS PHE LEU MET THR GLY TYR
SEQRES  22 Z  447  THR PRO LEU THR THR ASP GLN SER VAL ALA SER VAL ARG
SEQRES  23 Z  447  LYS THR THR VAL LEU ASP VAL MET ARG ARG LEU LEU GLN
SEQRES  24 Z  447  PRO LYS ASN VAL MET VAL SER THR GLY ARG ASP ARG GLN
SEQRES  25 Z  447  THR ASN HIS CYS TYR ILE ALA ILE LEU ASN ILE ILE GLN
SEQRES  26 Z  447  GLY GLU VAL ASP PRO THR GLN VAL HIS LYS SER LEU GLN
SEQRES  27 Z  447  ARG ILE ARG GLU ARG LYS LEU ALA ASN PHE ILE PRO TRP
SEQRES  28 Z  447  GLY PRO ALA SER ILE GLN VAL ALA LEU SER ARG LYS SER
SEQRES  29 Z  447  PRO TYR LEU PRO SER ALA HIS ARG VAL SER GLY LEU MET
SEQRES  30 Z  447  MET ALA ASN HIS THR SER ILE SER SER LEU PHE GLU ARG
SEQRES  31 Z  447  THR CYS ARG GLN TYR ASP LYS LEU ARG LYS ARG GLU ALA
SEQRES  32 Z  447  PHE LEU GLU GLN PHE ARG LYS GLU ASP MET PHE LYS ASP
SEQRES  33 Z  447  ASN PHE ASP GLU MET ASP THR SER ARG GLU ILE VAL GLN
SEQRES  34 Z  447  GLN LEU ILE ASP GLU TYR HIS ALA ALA THR ARG PRO ASP
SEQRES  35 Z  447  TYR ILE SER TRP GLY
HELIX    1   1 GLY 1   11  HIS 1   29  1                                  19
HELIX    2   2 ARG 1   72  ASN 1   79  1                                   8
HELIX    3   3 ASN 1  103  LYS 1  113  1                                  11
HELIX    4   4 ILE 1  114  SER 1  129  1                                  16
HELIX    5   5 THR 1  145  TYR 1  161  1                                  17
HELIX    6   6 VAL 1  183  ALA 1  199  1                                  17
HELIX    7   7 ASP 1  206  LEU 1  218  1                                  13
HELIX    8   8 PRO 1  223  TYR 1  245  1                                  23
HELIX    9   9 ASP 1  252  ILE 1  261  1                                  10
HELIX   10  10 THR 1  289  GLN 1  299  1                                  11
HELIX   11  11 ASP 1  329  LYS 1  344  1                                  16
HELIX   12  12 SER 1  383  GLU 1  402  1                                  20
HELIX   13  13 PHE 1  408  LYS 1  415  1                                   8
HELIX   14  14 PHE 1  418  ARG 1  440  1                                  23
HELIX   15  15 GLY 2   11  HIS 2   29  1                                  19
HELIX   16  16 ARG 2   72  ASN 2   79  1                                   8
HELIX   17  17 ASN 2  103  LYS 2  113  1                                  11
HELIX   18  18 ILE 2  114  SER 2  129  1                                  16
HELIX   19  19 THR 2  145  TYR 2  161  1                                  17
HELIX   20  20 VAL 2  183  ALA 2  199  1                                  17
HELIX   21  21 ASP 2  206  LEU 2  218  1                                  13
HELIX   22  22 PRO 2  223  TYR 2  245  1                                  23
HELIX   23  23 ASP 2  252  ILE 2  261  1                                  10
HELIX   24  24 THR 2  289  GLN 2  299  1                                  11
HELIX   25  25 ASP 2  329  VAL 2  333  1                                   5
HELIX   26  26 HIS 2  334  LYS 2  344  1                                  11
HELIX   27  27 SER 2  383  GLU 2  402  1                                  20
HELIX   28  28 PHE 2  408  LYS 2  415  1                                   8
HELIX   29  29 PHE 2  418  ARG 2  440  1                                  23
HELIX   30  30 SER 3    8  LEU 3   21  1                                  14
HELIX   31  31 VAL 3   28  ASN 3   42  1                                  15
HELIX   32  32 ASP 3   50  ARG 3   64  1                                  15
HELIX   33  33 ALA 3   69  GLN 3   84  1                                  16
HELIX   34  34 TRP 3   91  LEU 3  100  1                                  10
HELIX   35  35 ARG 4   67  GLY 4   81  1                                  15
HELIX   36  36 GLY 4   83  GLU 4   97  1                                  15
HELIX   37  37 LEU 4  105  LEU 4  113  1                                   9
HELIX   38  38 ALA 5   15  LEU 5   35  1                                  21
HELIX   39  39 ASP 5   40  GLU 5   52  1                                  13
HELIX   40  40 ASN 5   56  THR 5   71  1                                  16
HELIX   41  41 ALA 6   14  LEU 6   35  1                                  22
HELIX   42  42 ASP 6   40  GLU 6   52  1                                  13
HELIX   43  43 ASN 6   56  THR 6   71  1                                  16
HELIX   44  44 GLY 7   55  LYS 7   61  1                                   7
HELIX   45  45 ASN 7   78  ASN 7   92  1                                  15
HELIX   46  46 ALA 7   97  HIS 7  101  1                                   5
HELIX   47  47 PRO 7  112  THR 7  126  1                                  15
HELIX   48  48 ILE 7  136  SER 7  145  1                                  10
HELIX   49  49 PRO 7  172  ILE 7  175  1                                   4
HELIX   50  50 ALA 7  181  GLY 7  197  1                                  17
HELIX   51  51 THR 7  202  LEU 7  216  1                                  15
HELIX   52  52 ASP 7  222  SER 7  233  1                                  12
HELIX   53  53 ILE 7  250  ALA 7  260  1                                  11
HELIX   54  54 LEU 7  261  PHE 7  262  1                                   2
HELIX   55  55 GLN 7  263  LEU 7  267  1                                   5
HELIX   56  56 GLY 7  273  LYS 7  284  1                                  12
HELIX   57  57 ILE 7  289  TYR 7  294  1                                   6
HELIX   58  58 GLY 7  301  TYR 7  306  1                                   6
HELIX   59  59 GLY 7  308  ALA 7  321  1                                  14
HELIX   60  60 TYR 7  337  ALA 7  347  1                                  11
HELIX   61  61 SER 7  348  LEU 7  349  1                                   2
HELIX   62  62 SER 7  350  MET 7  355  1                                   6
HELIX   63  63 LYS 7  359  SER 7  365  1                                   7
HELIX   64  64 GLY 7  366  SER 7  368  1                                   3
HELIX   65  65 ILE 7  369  CYS 7  374  1                                   6
HELIX   66  66 GLN A  151  LYS A  168  1                                  18
HELIX   67  67 PRO A  178  ARG A  184  1                                   7
HELIX   68  68 PRO A  204  LEU A  208  1                                   5
HELIX   69  69 PRO A  209  VAL A  226  1                                  18
HELIX   70  70 ASP A  253  LYS A  280  1                                  28
HELIX   71  71 SER A  282  TYR A  285  1                                   4
HELIX   72  72 GLY A  286  GLN A  316  1                                  31
HELIX   73  73 SER A  320  TYR A  327  1                                   8
HELIX   74  74 ILE A  328  GLY A  348  1                                  21
HELIX   75  75 GLY A  353  ARG A  362  1                                  10
HELIX   76  76 GLN A  371  ILE A  395  1                                  25
HELIX   77  77 LEU A  443  LYS A  445  1                                   3
HELIX   78  78 MET A  446  GLY A  464  1                                  19
HELIX   79  79 ARG A  482  GLU A  506  1                                  25
HELIX   80  80 GLU A  508  LEU A  521  1                                  14
HELIX   81  81 GLY A  525  LYS A  541  1                                  17
HELIX   82  82 THR A  547  SER A  562  1                                  16
HELIX   83  83 THR A  563  ASP A  571  1                                   9
HELIX   84  84 LYS A  623  LEU A  628  1                                   6
HELIX   85  85 ASN A  631  LYS A  663  1                                  33
HELIX   86  86 ALA A  677  GLU A  700  1                                  24
HELIX   87  87 VAL A  701  GLU A  710  1                                  10
HELIX   88  88 ASN A  718  ASP A  736  1                                  19
HELIX   89  89 CYS A  737  ASN A  741  1                                   5
HELIX   90  90 LYS A  746  LYS A  764  1                                  19
HELIX   91  91 PHE A  765  GLN A  767  1                                   3
HELIX   92  92 VAL A  815  TYR A  843  1                                  29
HELIX   93  93 MET A  852  ASP A  860  1                                   9
HELIX   94  94 THR B  246  GLN B  259  1                                  14
HELIX   95  95 LEU B  287  ASP B  314  1                                  28
HELIX   96  96 VAL B  320  SER B  344  1                                  25
HELIX   97  97 LEU B  367  GLN B  389  1                                  23
HELIX   98  98 LYS B  392  LEU B  396  1                                   5
HELIX   99  99 ALA B  397  TYR B  403  1                                   7
HELIX  100 100 THR B  404  THR B  406  1                                   3
HELIX  101 101 HIS B  417  TYR B  431  1                                  15
HELIX  102 102 ARG B  467  ILE B  471  1                                   5
HELIX  103 103 THR B  476  GLY B  487  1                                  12
HELIX  104 104 SER B  489  VAL B  496  1                                   8
HELIX  105 105 ASN B  528  LYS B  552  1                                  25
HELIX  106 106 SER B  554  LEU B  566  1                                  13
HELIX  107 107 GLY B  571  LEU B  580  1                                  10
HELIX  108 108 LEU B  581  VAL B  586  1                                   6
HELIX  109 109 TYR B  593  THR B  608  1                                  16
HELIX  110 110 ASN B  609  PHE B  612  1                                   4
HELIX  111 111 SER B  614  ARG B  620  1                                   7
HELIX  112 112 GLY B  646  VAL B  651  1                                   6
HELIX  113 113 THR B  653  ALA B  688  1                                  36
HELIX  114 114 PHE B  697  GLU B  725  1                                  29
HELIX  115 115 LEU B  727  ALA B  741  1                                  15
HELIX  116 116 ASP B  743  ILE B  747  1                                   5
HELIX  117 117 GLU B  752  ARG B  761  1                                  10
HELIX  118 118 ASP B  765  SER B  768  1                                   4
HELIX  119 119 ARG B  769  ILE B  815  1                                  47
HELIX  120 120 GLU B  825  LEU B  864  1                                  40
HELIX  121 121 ASP B  870  ARG B  874  1                                   5
HELIX  122 122 PHE B  875  LEU B  880  1                                   6
HELIX  123 123 GLN C  151  LYS C  168  1                                  18
HELIX  124 124 ALA C  179  ARG C  184  1                                   6
HELIX  125 125 PRO C  209  LEU C  225  1                                  17
HELIX  126 126 SER C  255  ILE C  263  1                                   9
HELIX  127 127 LEU C  264  GLU C  278  1                                  15
HELIX  128 128 SER C  282  GLY C  286  1                                   5
HELIX  129 129 VAL C  288  ALA C  293  1                                   6
HELIX  130 130 ARG C  297  GLN C  316  1                                  20
HELIX  131 131 SER C  320  ILE C  328  1                                   9
HELIX  132 132 GLN C  329  MET C  332  1                                   4
HELIX  133 133 ILE C  337  ASP C  346  1                                  10
HELIX  134 134 GLY C  352  LEU C  359  1                                   8
HELIX  135 135 ALA C  372  ALA C  383  1                                  12
HELIX  136 136 SER C  384  GLU C  392  1                                   9
HELIX  137 137 PRO C  440  GLN C  444  1                                   5
HELIX  138 138 MET C  446  GLU C  462  1                                  17
HELIX  139 139 GLU C  486  GLU C  506  1                                  21
HELIX  140 140 LEU C  509  LEU C  521  1                                  13
HELIX  141 141 GLY C  525  LYS C  541  1                                  17
HELIX  142 142 THR C  547  SER C  562  1                                  16
HELIX  143 143 THR C  563  THR C  566  1                                   4
HELIX  144 144 ASP C  567  ASP C  571  1                                   5
HELIX  145 145 SER C  611  ALA C  615  1                                   5
HELIX  146 146 LYS C  623  LEU C  628  1                                   6
HELIX  147 147 ASN C  631  LYS C  663  1                                  33
HELIX  148 148 GLY C  678  VAL C  701  1                                  24
HELIX  149 149 MET C  702  LEU C  713  1                                  12
HELIX  150 150 LYS C  714  ALA C  716  1                                   3
HELIX  151 151 ASN C  718  CYS C  737  1                                  20
HELIX  152 152 LEU C  745  ASN C  760  1                                  16
HELIX  153 153 GLN C  763  SER C  768  1                                   6
HELIX  154 154 SER C  816  TYR C  843  1                                  28
HELIX  155 155 SER C  854  ASP C  860  1                                   7
HELIX  156 156 THR D  246  GLY D  260  1                                  15
HELIX  157 157 LEU D  287  ARG D  311  1                                  25
HELIX  158 158 SER D  312  ASP D  314  1                                   3
HELIX  159 159 VAL D  320  GLN D  345  1                                  26
HELIX  160 160 ASP D  373  CYS D  388  1                                  16
HELIX  161 161 LYS D  392  LEU D  396  1                                   5
HELIX  162 162 HIS D  401  LYS D  405  1                                   5
HELIX  163 163 ASP D  408  GLN D  416  1                                   9
HELIX  164 164 ILE D  418  LEU D  430  1                                  13
HELIX  165 165 LYS D  468  ILE D  471  1                                   4
HELIX  166 166 THR D  476  ARG D  481  1                                   6
HELIX  167 167 LYS D  482  VAL D  496  1                                  15
HELIX  168 168 LYS D  533  LYS D  551  1                                  19
HELIX  169 169 LEU D  555  LEU D  566  1                                  12
HELIX  170 170 GLN D  570  LEU D  581  1                                  12
HELIX  171 171 LYS D  582  ARG D  587  1                                   6
HELIX  172 172 TYR D  593  THR D  608  1                                  16
HELIX  173 173 SER D  614  ARG D  620  1                                   7
HELIX  174 174 THR D  633  VAL D  637  1                                   5
HELIX  175 175 THR D  653  LEU D  691  1                                  39
HELIX  176 176 PHE D  697  GLU D  725  1                                  29
HELIX  177 177 LEU D  727  ALA D  741  1                                  15
HELIX  178 178 ALA D  750  CYS D  762  1                                  13
HELIX  179 179 SER D  768  LYS D  811  1                                  44
HELIX  180 180 GLU D  826  LEU D  865  1                                  40
HELIX  181 181 LEU D  873  ARG D  879  1                                   7
HELIX  182 182 GLN E  152  ASN E  169  1                                  18
HELIX  183 183 ALA E  179  ARG E  184  1                                   6
HELIX  184 184 PRO E  209  VAL E  226  1                                  18
HELIX  185 185 ASP E  253  SER E  269  1                                  17
HELIX  186 186 VAL E  273  LYS E  280  1                                   8
HELIX  187 187 GLN E  287  ALA E  295  1                                   9
HELIX  188 188 ARG E  297  GLN E  316  1                                  20
HELIX  189 189 SER E  320  TYR E  327  1                                   8
HELIX  190 190 ILE E  328  GLY E  348  1                                  21
HELIX  191 191 SER E  357  TYR E  366  1                                  10
HELIX  192 192 GLN E  373  SER E  384  1                                  12
HELIX  193 193 PRO E  386  ILE E  395  1                                  10
HELIX  194 194 LYS E  426  ARG E  431  1                                   6
HELIX  195 195 LEU E  443  GLU E  462  1                                  20
HELIX  196 196 ARG E  482  GLU E  506  1                                  25
HELIX  197 197 GLU E  508  LEU E  521  1                                  14
HELIX  198 198 GLN E  524  ARG E  540  1                                  17
HELIX  199 199 THR E  547  SER E  562  1                                  16
HELIX  200 200 PHE E  569  LEU E  573  1                                   5
HELIX  201 201 HIS E  580  GLN E  585  1                                   6
HELIX  202 202 LYS E  623  LEU E  628  1                                   6
HELIX  203 203 ASN E  631  LYS E  663  1                                  33
HELIX  204 204 ALA E  677  GLU E  700  1                                  24
HELIX  205 205 VAL E  701  LEU E  713  1                                  13
HELIX  206 206 ASP E  721  CYS E  737  1                                  17
HELIX  207 207 LEU E  745  LEU E  771  1                                  27
HELIX  208 208 GLY E  817  ILE E  842  1                                  26
HELIX  209 209 VAL E  855  ASP E  860  1                                   6
HELIX  210 210 PHE E  861  PHE E  864  1                                   4
HELIX  211 211 THR F  246  GLY F  260  1                                  15
HELIX  212 212 ARG F  288  SER F  312  1                                  25
HELIX  213 213 VAL F  320  LEU F  328  1                                   9
HELIX  214 214 HIS F  329  GLN F  345  1                                  17
HELIX  215 215 ILE F  376  ALA F  382  1                                   7
HELIX  216 216 ALA F  383  CYS F  388  1                                   6
HELIX  217 217 LYS F  392  LEU F  396  1                                   5
HELIX  218 218 VAL F  400  THR F  404  1                                   5
HELIX  219 219 ASP F  408  SER F  423  1                                  16
HELIX  220 220 HIS F  424  ARG F  432  1                                   9
HELIX  221 221 THR F  476  VAL F  496  1                                  21
HELIX  222 222 ALA F  529  LYS F  552  1                                  24
HELIX  223 223 SER F  554  LEU F  567  1                                  14
HELIX  224 224 GLY F  571  LEU F  580  1                                  10
HELIX  225 225 LEU F  581  ARG F  587  1                                   7
HELIX  226 226 TYR F  593  THR F  608  1                                  16
HELIX  227 227 ASN F  609  PHE F  612  1                                   4
HELIX  228 228 SER F  614  LEU F  621  1                                   8
HELIX  229 229 THR F  633  VAL F  637  1                                   5
HELIX  230 230 GLY F  646  VAL F  651  1                                   6
HELIX  231 231 THR F  653  LYS F  689  1                                  37
HELIX  232 232 PHE F  697  VAL F  726  1                                  30
HELIX  233 233 GLU F  728  GLN F  740  1                                  13
HELIX  234 234 ASP F  743  CYS F  762  1                                  20
HELIX  235 235 SER F  768  LYS F  811  1                                  44
HELIX  236 236 GLU F  828  LEU F  865  1                                  38
HELIX  237 237 LEU F  873  ASP F  881  1                                   9
HELIX  238 238 GLN G  152  LYS G  168  1                                  17
HELIX  239 239 ALA G  179  ARG G  184  1                                   6
HELIX  240 240 PRO G  204  LEU G  208  1                                   5
HELIX  241 241 PRO G  209  LEU G  225  1                                  17
HELIX  242 242 ASP G  253  ILE G  263  1                                  11
HELIX  243 243 LEU G  264  LYS G  280  1                                  17
HELIX  244 244 SER G  281  TYR G  285  1                                   5
HELIX  245 245 GLY G  286  ALA G  295  1                                  10
HELIX  246 246 ARG G  297  GLN G  316  1                                  20
HELIX  247 247 SER G  320  TYR G  327  1                                   8
HELIX  248 248 ILE G  328  GLY G  348  1                                  21
HELIX  249 249 GLY G  353  TYR G  366  1                                  14
HELIX  250 250 ALA G  372  ALA G  383  1                                  12
HELIX  251 251 SER G  384  ARG G  397  1                                  14
HELIX  252 252 ASP G  425  ASP G  429  1                                   5
HELIX  253 253 MET G  446  GLU G  462  1                                  17
HELIX  254 254 ALA G  483  GLU G  506  1                                  24
HELIX  255 255 GLU G  508  LEU G  521  1                                  14
HELIX  256 256 GLY G  525  ARG G  540  1                                  16
HELIX  257 257 THR G  547  SER G  562  1                                  16
HELIX  258 258 ASP G  567  ASP G  571  1                                   5
HELIX  259 259 HIS G  580  GLN G  585  1                                   6
HELIX  260 260 PRO G  625  ILE G  629  1                                   5
HELIX  261 261 ASN G  631  ILE G  660  1                                  30
HELIX  262 262 ALA G  677  GLU G  700  1                                  24
HELIX  263 263 VAL G  701  LEU G  713  1                                  13
HELIX  264 264 ASP G  721  CYS G  737  1                                  17
HELIX  265 265 LEU G  745  LEU G  771  1                                  27
HELIX  266 266 PHE G  818  ILE G  842  1                                  25
HELIX  267 267 ALA G  853  ASP G  860  1                                   8
HELIX  268 268 THR H  246  PHE H  258  1                                  13
HELIX  269 269 SER H  286  ARG H  311  1                                  26
HELIX  270 270 SER H  312  ASP H  314  1                                   3
HELIX  271 271 GLY H  318  GLN H  345  1                                  28
HELIX  272 272 LEU H  367  CYS H  388  1                                  22
HELIX  273 273 LYS H  392  ALA H  402  1                                  11
HELIX  274 274 ASP H  408  TYR H  431  1                                  24
HELIX  275 275 ARG H  458  LYS H  463  1                                   6
HELIX  276 276 THR H  476  VAL H  496  1                                  21
HELIX  277 277 ALA H  529  TYR H  553  1                                  25
HELIX  278 278 SER H  554  ARG H  564  1                                  11
HELIX  279 279 GLY H  571  LEU H  580  1                                  10
HELIX  280 280 LEU H  581  ARG H  587  1                                   7
HELIX  281 281 PRO H  588  LEU H  592  1                                   5
HELIX  282 282 GLN H  594  THR H  608  1                                  15
HELIX  283 283 ASN H  609  PHE H  612  1                                   4
HELIX  284 284 SER H  614  ARG H  620  1                                   7
HELIX  285 285 THR H  633  VAL H  637  1                                   5
HELIX  286 286 PRO H  647  PHE H  652  1                                   6
HELIX  287 287 CYS H  656  ALA H  688  1                                  33
HELIX  288 288 PHE H  697  ILE H  722  1                                  26
HELIX  289 289 GLU H  728  GLN H  740  1                                  13
HELIX  290 290 ASP H  743  CYS H  762  1                                  20
HELIX  291 291 SER H  768  ARG H  794  1                                  27
HELIX  292 292 ALA H  795  LYS H  811  1                                  17
HELIX  293 293 GLU H  828  THR H  866  1                                  39
HELIX  294 294 LEU H  873  ASP H  881  1                                   9
HELIX  295 295 GLU I    4  LEU I    9  1                                   6
HELIX  296 296 SER I   37  TYR I   62  1                                  26
HELIX  297 297 ALA I   88  LEU I   97  1                                  10
HELIX  298 298 GLN I   98  TYR I  100  1                                   3
HELIX  299 299 ARG I  101  ASP I  114  1                                  14
HELIX  300 300 SER I  118  LEU I  126  1                                   9
HELIX  301 301 LEU I  131  GLN I  146  1                                  16
HELIX  302 302 GLN I  152  LYS I  159  1                                   8
HELIX  303 303 LEU I  165  MET I  183  1                                  19
HELIX  304 304 LYS I  185  GLY I  194  1                                  10
HELIX  305 305 ARG I  260  LEU I  264  1                                   5
HELIX  306 306 PRO I  269  MET I  285  1                                  17
HELIX  307 307 GLN I  303  GLN I  317  1                                  15
HELIX  308 308 SER I  321  SER I  348  1                                  28
HELIX  309 309 ASP I  349  LEU I  362  1                                  14
HELIX  310 310 GLY I  366  THR I  375  1                                  10
HELIX  311 311 VAL I  387  LYS I  402  1                                  16
HELIX  312 312 THR I  468  TRP I  496  1                                  29
HELIX  313 313 ARG I  518  THR I  551  1                                  34
HELIX  314 314 ASP I  553  SER I  572  1                                  20
HELIX  315 315 LYS I  577  LEU I  601  1                                  25
HELIX  316 316 ARG I  607  LEU I  626  1                                  20
HELIX  317 317 HIS J  249  ASP J  254  1                                   6
HELIX  318 318 THR J  266  SER J  279  1                                  14
HELIX  319 319 THR J  306  VAL J  334  1                                  29
HELIX  320 320 THR J  360  ASN J  388  1                                  29
HELIX  321 321 THR J  394  LYS J  401  1                                   8
HELIX  322 322 LEU J  402  VAL J  420  1                                  19
HELIX  323 323 ASN J  429  ASN J  449  1                                  21
HELIX  324 324 GLU J  455  GLY J  483  1                                  29
HELIX  325 325 LYS J  498  ASN J  503  1                                   6
HELIX  326 326 VAL J  555  ASN J  571  1                                  17
HELIX  327 327 LEU J  638  ALA J  647  1                                  10
HELIX  328 328 PHE J  683  CYS J  690  1                                   8
HELIX  329 329 LEU J  691  ASP J  713  1                                  23
HELIX  330 330 LEU J  716  ASN J  725  1                                  10
HELIX  331 331 ASP J  733  ASP J  744  1                                  12
HELIX  332 332 ASN J  754  ALA J  765  1                                  12
HELIX  333 333 PRO J  806  ILE J  811  1                                   6
HELIX  334 334 CYS J  817  LEU J  838  1                                  22
HELIX  335 335 HIS J  881  THR J  903  1                                  23
HELIX  336 336 ILE J  905  ALA J  920  1                                  16
HELIX  337 337 ASP J  924  CYS J  941  1                                  18
HELIX  338 338 VAL J  950  GLY J  967  1                                  18
HELIX  339 339 SER J  979  ALA J 1001  1                                  23
HELIX  340 340 SER J 1006  GLU J 1011  1                                   6
HELIX  341 341 ILE K    2  SER K   10  1                                   9
HELIX  342 342 HIS K   35  THR K   63  1                                  29
HELIX  343 343 GLY K   83  VAL K   96  1                                  14
HELIX  344 344 LEU K   97  ASP K  114  1                                  18
HELIX  345 345 SER K  118  ASP K  127  1                                  10
HELIX  346 346 GLN K  128  GLN K  146  1                                  19
HELIX  347 347 CYS K  151  HIS K  160  1                                  10
HELIX  348 348 SER K  161  GLY K  163  1                                   3
HELIX  349 349 LEU K  165  MET K  191  1                                  27
HELIX  350 350 PRO K  269  ASN K  288  1                                  20
HELIX  351 351 GLN K  303  GLN K  317  1                                  15
HELIX  352 352 SER K  321  SER K  348  1                                  28
HELIX  353 353 ASP K  349  TYR K  361  1                                  13
HELIX  354 354 ARG K  365  THR K  375  1                                  11
HELIX  355 355 ALA K  376  THR K  382  1                                   7
HELIX  356 356 VAL K  387  LEU K  404  1                                  18
HELIX  357 357 LEU K  410  PRO K  412  1                                   3
HELIX  358 358 SER K  448  LEU K  453  1                                   6
HELIX  359 359 THR K  468  ARG K  502  1                                  35
HELIX  360 360 THR K  510  THR K  551  1                                  42
HELIX  361 361 PHE K  554  PHE K  573  1                                  20
HELIX  362 362 LEU K  576  ASN K  600  1                                  25
HELIX  363 363 ARG K  607  SER K  631  1                                  25
HELIX  364 364 ILE K  638  LEU K  649  1                                  12
HELIX  365 365 ASN K  652  GLN K  657  1                                   6
HELIX  366 366 LEU L  352  ILE L  361  1                                  10
HELIX  367 367 PRO L  390  GLN L  416  1                                  27
HELIX  368 368 GLY L  426  THR L  450  1                                  25
HELIX  369 369 SER L  455  LEU L  476  1                                  22
HELIX  370 370 CYS L  477  VAL L  482  1                                   6
HELIX  371 371 GLY L  498  ASN L  512  1                                  15
HELIX  372 372 HIS L  517  TRP L  539  1                                  23
HELIX  373 373 GLU L  559  PHE L  563  1                                   5
HELIX  374 374 ARG L  564  HIS L  571  1                                   8
HELIX  375 375 LYS L  589  CYS L  609  1                                  21
HELIX  376 376 GLN L 1416  SER L 1439  1                                  24
HELIX  377 377 LEU L 1446  SER L 1475  1                                  30
HELIX  378 378 PRO L 1481  ILE L 1488  1                                   8
HELIX  379 379 THR L 1489  ALA L 1490  1                                   2
HELIX  380 380 PRO L 1491  PHE L 1508  1                                  18
HELIX  381 381 HIS L 1512  LEU L 1525  1                                  14
HELIX  382 382 ASP L 1528  GLY L 1546  1                                  19
HELIX  383 383 ASN L 1554  SER L 1569  1                                  16
HELIX  384 384 THR L 1574  SER L 1578  1                                   5
HELIX  385 385 ASP L 1609  ILE L 1616  1                                   8
HELIX  386 386 THR L 1617  ALA L 1652  1                                  36
HELIX  387 387 SER L 1660  HIS L 1690  1                                  31
HELIX  388 388 THR L 1692  VAL L 1703  1                                  12
HELIX  389 389 ASP L 1705  LEU L 1725  1                                  21
HELIX  390 390 THR L 1727  LYS L 1729  1                                   3
HELIX  391 391 ALA L 1730  GLN L 1754  1                                  25
HELIX  392 392 ASN L 1769  GLY L 1798  1                                  30
HELIX  393 393 GLN L 1800  ASN L 1811  1                                  12
HELIX  394 394 GLN M  152  LYS M  168  1                                  17
HELIX  395 395 ALA M  179  ARG M  184  1                                   6
HELIX  396 396 PRO M  204  LEU M  208  1                                   5
HELIX  397 397 PRO M  209  LEU M  225  1                                  17
HELIX  398 398 ASP M  253  ILE M  263  1                                  11
HELIX  399 399 LEU M  264  LYS M  280  1                                  17
HELIX  400 400 SER M  281  TYR M  285  1                                   5
HELIX  401 401 GLY M  286  ALA M  295  1                                  10
HELIX  402 402 ARG M  297  GLN M  316  1                                  20
HELIX  403 403 SER M  320  TYR M  327  1                                   8
HELIX  404 404 ILE M  328  GLY M  348  1                                  21
HELIX  405 405 GLY M  353  TYR M  366  1                                  14
HELIX  406 406 ALA M  372  ALA M  383  1                                  12
HELIX  407 407 SER M  384  ARG M  397  1                                  14
HELIX  408 408 ASP M  425  ASP M  429  1                                   5
HELIX  409 409 MET M  446  GLU M  462  1                                  17
HELIX  410 410 ALA M  483  GLU M  506  1                                  24
HELIX  411 411 GLU M  508  LEU M  521  1                                  14
HELIX  412 412 GLY M  525  ARG M  540  1                                  16
HELIX  413 413 THR M  547  SER M  562  1                                  16
HELIX  414 414 ASP M  567  ASP M  571  1                                   5
HELIX  415 415 HIS M  580  GLN M  585  1                                   6
HELIX  416 416 PRO M  625  ILE M  629  1                                   5
HELIX  417 417 ASN M  631  ILE M  660  1                                  30
HELIX  418 418 ALA M  677  GLU M  700  1                                  24
HELIX  419 419 VAL M  701  LEU M  713  1                                  13
HELIX  420 420 ASP M  721  CYS M  737  1                                  17
HELIX  421 421 LEU M  745  SER M  768  1                                  24
HELIX  422 422 SER M  816  ILE M  842  1                                  27
HELIX  423 423 ALA M  853  ASP M  860  1                                   8
HELIX  424 424 THR N  246  PHE N  258  1                                  13
HELIX  425 425 SER N  286  ASP N  289  1                                   4
HELIX  426 426 THR N  290  LEU N  294  1                                   5
HELIX  427 427 SER N  295  ARG N  311  1                                  17
HELIX  428 428 SER N  312  ASP N  314  1                                   3
HELIX  429 429 GLY N  318  GLN N  345  1                                  28
HELIX  430 430 LEU N  367  CYS N  388  1                                  22
HELIX  431 431 GLY N  393  ALA N  402  1                                  10
HELIX  432 432 ASP N  408  TYR N  431  1                                  24
HELIX  433 433 ARG N  458  LYS N  463  1                                   6
HELIX  434 434 THR N  476  VAL N  496  1                                  21
HELIX  435 435 ALA N  529  TYR N  553  1                                  25
HELIX  436 436 SER N  554  ARG N  564  1                                  11
HELIX  437 437 GLY N  571  LEU N  580  1                                  10
HELIX  438 438 LEU N  581  ARG N  587  1                                   7
HELIX  439 439 PRO N  588  LEU N  592  1                                   5
HELIX  440 440 TYR N  593  HIS N  595  1                                   3
HELIX  441 441 ASN N  596  THR N  608  1                                  13
HELIX  442 442 ASN N  609  PHE N  612  1                                   4
HELIX  443 443 SER N  614  ARG N  620  1                                   7
HELIX  444 444 THR N  633  VAL N  637  1                                   5
HELIX  445 445 PRO N  647  PHE N  652  1                                   6
HELIX  446 446 CYS N  656  ALA N  688  1                                  33
HELIX  447 447 PHE N  697  ILE N  722  1                                  26
HELIX  448 448 GLU N  728  GLN N  740  1                                  13
HELIX  449 449 ASP N  743  CYS N  762  1                                  20
HELIX  450 450 SER N  768  ARG N  794  1                                  27
HELIX  451 451 ALA N  795  LYS N  811  1                                  17
HELIX  452 452 GLU N  828  THR N  866  1                                  39
HELIX  453 453 LEU N  873  ASP N  881  1                                   9
HELIX  454 454 GLY O   11  HIS O   29  1                                  19
HELIX  455 455 ARG O   72  ASN O   79  1                                   8
HELIX  456 456 ASN O  103  LYS O  113  1                                  11
HELIX  457 457 ILE O  114  SER O  129  1                                  16
HELIX  458 458 THR O  145  TYR O  161  1                                  17
HELIX  459 459 VAL O  183  ALA O  199  1                                  17
HELIX  460 460 ASP O  206  LEU O  218  1                                  13
HELIX  461 461 PRO O  223  TYR O  245  1                                  23
HELIX  462 462 ASP O  252  ILE O  261  1                                  10
HELIX  463 463 THR O  289  GLN O  299  1                                  11
HELIX  464 464 THR O  331  LYS O  344  1                                  14
HELIX  465 465 SER O  383  GLU O  402  1                                  20
HELIX  466 466 PHE O  408  LYS O  415  1                                   8
HELIX  467 467 PHE O  418  ARG O  440  1                                  23
HELIX  468 468 GLY P   11  HIS P   29  1                                  19
HELIX  469 469 PRO P   71  ASN P   79  1                                   9
HELIX  470 470 ASN P  103  LYS P  113  1                                  11
HELIX  471 471 ILE P  114  SER P  129  1                                  16
HELIX  472 472 THR P  145  TYR P  161  1                                  17
HELIX  473 473 VAL P  183  ALA P  199  1                                  17
HELIX  474 474 ASP P  206  LEU P  218  1                                  13
HELIX  475 475 PRO P  223  THR P  241  1                                  19
HELIX  476 476 ASP P  252  ILE P  261  1                                  10
HELIX  477 477 THR P  289  GLN P  299  1                                  11
HELIX  478 478 ASP P  329  LYS P  344  1                                  16
HELIX  479 479 SER P  383  GLU P  402  1                                  20
HELIX  480 480 PHE P  408  LYS P  415  1                                   8
HELIX  481 481 PHE P  418  ARG P  440  1                                  23
HELIX  482 482 GLY Q   11  HIS Q   29  1                                  19
HELIX  483 483 ARG Q   72  ASN Q   79  1                                   8
HELIX  484 484 ASN Q  103  LYS Q  113  1                                  11
HELIX  485 485 ILE Q  114  SER Q  129  1                                  16
HELIX  486 486 THR Q  145  TYR Q  161  1                                  17
HELIX  487 487 VAL Q  183  ALA Q  199  1                                  17
HELIX  488 488 ASP Q  206  LEU Q  218  1                                  13
HELIX  489 489 PRO Q  223  TYR Q  245  1                                  23
HELIX  490 490 ASP Q  252  ILE Q  261  1                                  10
HELIX  491 491 THR Q  289  GLN Q  299  1                                  11
HELIX  492 492 THR Q  331  LYS Q  344  1                                  14
HELIX  493 493 SER Q  383  GLU Q  402  1                                  20
HELIX  494 494 PHE Q  408  LYS Q  415  1                                   8
HELIX  495 495 PHE Q  418  ARG Q  440  1                                  23
HELIX  496 496 GLY R   11  HIS R   29  1                                  19
HELIX  497 497 ARG R   72  ASN R   79  1                                   8
HELIX  498 498 ASN R  103  LYS R  113  1                                  11
HELIX  499 499 ILE R  114  SER R  129  1                                  16
HELIX  500 500 THR R  145  TYR R  161  1                                  17
HELIX  501 501 VAL R  183  ALA R  199  1                                  17
HELIX  502 502 ASP R  206  LEU R  218  1                                  13
HELIX  503 503 PRO R  223  TYR R  245  1                                  23
HELIX  504 504 ASP R  252  ILE R  261  1                                  10
HELIX  505 505 PRO R  275  ASP R  279  1                                   5
HELIX  506 506 THR R  289  GLN R  299  1                                  11
HELIX  507 507 ASP R  329  LYS R  344  1                                  16
HELIX  508 508 SER R  383  GLU R  402  1                                  20
HELIX  509 509 PHE R  408  LYS R  415  1                                   8
HELIX  510 510 PHE R  418  ARG R  440  1                                  23
HELIX  511 511 GLY S   11  HIS S   29  1                                  19
HELIX  512 512 ARG S   72  ASN S   79  1                                   8
HELIX  513 513 ASN S  103  LYS S  113  1                                  11
HELIX  514 514 ILE S  114  SER S  129  1                                  16
HELIX  515 515 THR S  145  TYR S  161  1                                  17
HELIX  516 516 VAL S  183  ALA S  199  1                                  17
HELIX  517 517 ASN S  207  LEU S  218  1                                  12
HELIX  518 518 PRO S  223  TYR S  245  1                                  23
HELIX  519 519 ASP S  252  SER S  259  1                                   8
HELIX  520 520 THR S  289  GLN S  299  1                                  11
HELIX  521 521 ASP S  329  LYS S  344  1                                  16
HELIX  522 522 SER S  383  GLU S  402  1                                  20
HELIX  523 523 PHE S  408  LYS S  415  1                                   8
HELIX  524 524 PHE S  418  ARG S  440  1                                  23
HELIX  525 525 GLY T   11  HIS T   29  1                                  19
HELIX  526 526 ARG T   72  ASN T   79  1                                   8
HELIX  527 527 ASN T  103  LYS T  113  1                                  11
HELIX  528 528 ILE T  114  SER T  129  1                                  16
HELIX  529 529 THR T  145  TYR T  161  1                                  17
HELIX  530 530 VAL T  183  ALA T  199  1                                  17
HELIX  531 531 ASP T  206  LEU T  218  1                                  13
HELIX  532 532 PRO T  223  SER T  239  1                                  17
HELIX  533 533 THR T  240  TYR T  245  1                                   6
HELIX  534 534 ASP T  252  ILE T  261  1                                  10
HELIX  535 535 THR T  289  GLN T  299  1                                  11
HELIX  536 536 THR T  331  LYS T  344  1                                  14
HELIX  537 537 SER T  383  GLU T  402  1                                  20
HELIX  538 538 PHE T  408  LYS T  415  1                                   8
HELIX  539 539 PHE T  418  ARG T  440  1                                  23
HELIX  540 540 GLY U   11  HIS U   29  1                                  19
HELIX  541 541 ARG U   72  ASN U   79  1                                   8
HELIX  542 542 ASN U  103  LYS U  113  1                                  11
HELIX  543 543 ILE U  114  SER U  129  1                                  16
HELIX  544 544 THR U  145  TYR U  161  1                                  17
HELIX  545 545 VAL U  183  ALA U  199  1                                  17
HELIX  546 546 ASP U  206  LEU U  218  1                                  13
HELIX  547 547 PRO U  223  TYR U  245  1                                  23
HELIX  548 548 ASP U  252  ILE U  261  1                                  10
HELIX  549 549 THR U  289  GLN U  299  1                                  11
HELIX  550 550 ASP U  329  LYS U  344  1                                  16
HELIX  551 551 SER U  383  GLU U  402  1                                  20
HELIX  552 552 PHE U  408  LYS U  415  1                                   8
HELIX  553 553 PHE U  418  ARG U  440  1                                  23
HELIX  554 554 GLY V   11  HIS V   29  1                                  19
HELIX  555 555 ARG V   72  ASN V   79  1                                   8
HELIX  556 556 ASN V  103  LYS V  113  1                                  11
HELIX  557 557 ILE V  114  SER V  129  1                                  16
HELIX  558 558 THR V  145  TYR V  161  1                                  17
HELIX  559 559 VAL V  183  ALA V  199  1                                  17
HELIX  560 560 ASP V  206  LEU V  218  1                                  13
HELIX  561 561 PRO V  223  TYR V  245  1                                  23
HELIX  562 562 ASP V  252  ILE V  261  1                                  10
HELIX  563 563 THR V  289  GLN V  299  1                                  11
HELIX  564 564 ASP V  329  VAL V  333  1                                   5
HELIX  565 565 HIS V  334  LYS V  344  1                                  11
HELIX  566 566 SER V  383  GLU V  402  1                                  20
HELIX  567 567 PHE V  408  LYS V  415  1                                   8
HELIX  568 568 PHE V  418  ARG V  440  1                                  23
HELIX  569 569 GLY W   11  HIS W   29  1                                  19
HELIX  570 570 ARG W   47  VAL W   50  1                                   4
HELIX  571 571 ARG W   72  ASN W   79  1                                   8
HELIX  572 572 ASN W  103  LYS W  113  1                                  11
HELIX  573 573 ILE W  114  SER W  129  1                                  16
HELIX  574 574 THR W  145  TYR W  161  1                                  17
HELIX  575 575 VAL W  183  ALA W  199  1                                  17
HELIX  576 576 ASP W  206  LEU W  218  1                                  13
HELIX  577 577 PRO W  223  TYR W  245  1                                  23
HELIX  578 578 ASP W  252  ILE W  261  1                                  10
HELIX  579 579 THR W  289  GLN W  299  1                                  11
HELIX  580 580 THR W  331  LYS W  344  1                                  14
HELIX  581 581 SER W  383  GLU W  402  1                                  20
HELIX  582 582 PHE W  408  LYS W  415  1                                   8
HELIX  583 583 PHE W  418  ARG W  440  1                                  23
HELIX  584 584 GLY X   11  HIS X   29  1                                  19
HELIX  585 585 ARG X   72  ASN X   79  1                                   8
HELIX  586 586 ASN X  103  LYS X  113  1                                  11
HELIX  587 587 ILE X  114  SER X  129  1                                  16
HELIX  588 588 THR X  145  TYR X  161  1                                  17
HELIX  589 589 VAL X  183  ALA X  199  1                                  17
HELIX  590 590 ASP X  206  LEU X  218  1                                  13
HELIX  591 591 PRO X  223  TYR X  245  1                                  23
HELIX  592 592 ASP X  252  ILE X  257  1                                   6
HELIX  593 593 THR X  289  LEU X  298  1                                  10
HELIX  594 594 THR X  331  LYS X  344  1                                  14
HELIX  595 595 SER X  383  GLU X  402  1                                  20
HELIX  596 596 PHE X  408  LYS X  415  1                                   8
HELIX  597 597 PHE X  418  ARG X  440  1                                  23
HELIX  598 598 GLY Y   11  HIS Y   29  1                                  19
HELIX  599 599 ARG Y   72  ASN Y   79  1                                   8
HELIX  600 600 ASN Y  103  LYS Y  113  1                                  11
HELIX  601 601 ILE Y  114  SER Y  129  1                                  16
HELIX  602 602 THR Y  145  TYR Y  161  1                                  17
HELIX  603 603 VAL Y  183  ALA Y  199  1                                  17
HELIX  604 604 ASP Y  206  LEU Y  218  1                                  13
HELIX  605 605 PRO Y  223  TYR Y  245  1                                  23
HELIX  606 606 ASP Y  252  ILE Y  261  1                                  10
HELIX  607 607 THR Y  289  GLN Y  299  1                                  11
HELIX  608 608 PRO Y  330  LYS Y  344  1                                  15
HELIX  609 609 SER Y  383  GLU Y  402  1                                  20
HELIX  610 610 PHE Y  408  LYS Y  415  1                                   8
HELIX  611 611 PHE Y  418  ARG Y  440  1                                  23
HELIX  612 612 GLY Z   11  HIS Z   29  1                                  19
HELIX  613 613 ILE Z   74  ASN Z   79  1                                   6
HELIX  614 614 ASN Z  103  LYS Z  113  1                                  11
HELIX  615 615 ILE Z  114  SER Z  129  1                                  16
HELIX  616 616 THR Z  145  TYR Z  161  1                                  17
HELIX  617 617 VAL Z  183  ALA Z  199  1                                  17
HELIX  618 618 ASP Z  206  LEU Z  218  1                                  13
HELIX  619 619 PRO Z  223  SER Z  239  1                                  17
HELIX  620 620 THR Z  240  TYR Z  245  1                                   6
HELIX  621 621 ASP Z  252  ILE Z  261  1                                  10
HELIX  622 622 THR Z  289  LEU Z  298  1                                  10
HELIX  623 623 ASP Z  329  LYS Z  344  1                                  16
HELIX  624 624 SER Z  383  GLU Z  402  1                                  20
HELIX  625 625 PHE Z  408  LYS Z  415  1                                   8
HELIX  626 626 PHE Z  418  ARG Z  440  1                                  23
SHEET    1   1 1 GLU 1   4  LEU 1  10  0
SHEET    2   2 1 PHE 1  52  GLN 1  54  0
SHEET    3   3 1 TYR 1  60  PRO 1  62  0
SHEET    4   4 1 ALA 1  64  LEU 1  67  0
SHEET    5   5 1 ILE 1  91  TYR 1  92  0
SHEET    6   6 1 LEU 1 132  LEU 1 137  0
SHEET    7   7 1 LEU 1 165  THR 1 168  0
SHEET    8   8 1 VAL 1 202  VAL 1 203  0
SHEET    9   9 1 PHE 1 268  TYR 1 273  0
SHEET   10  10 1 TYR 1 317  GLN 1 325  0
SHEET   11  11 1 VAL 1 358  SER 1 361  0
SHEET   12  12 1 SER 1 374  HIS 1 381  0
SHEET   13  13 1 GLU 2   4  LEU 2  10  0
SHEET   14  14 1 PHE 2  52  GLN 2  54  0
SHEET   15  15 1 TYR 2  60  PRO 2  62  0
SHEET   16  16 1 ALA 2  64  LEU 2  67  0
SHEET   17  17 1 ILE 2  91  TYR 2  92  0
SHEET   18  18 1 LEU 2 132  LEU 2 137  0
SHEET   19  19 1 LEU 2 165  THR 2 168  0
SHEET   20  20 1 VAL 2 202  VAL 2 203  0
SHEET   21  21 1 PHE 2 268  TYR 2 273  0
SHEET   22  22 1 TYR 2 317  GLN 2 325  0
SHEET   23  23 1 VAL 2 358  SER 2 361  0
SHEET   24  24 1 GLY 2 375  HIS 2 381  0
SHEET   25  25 1 LEU 7   8  ASN 7  12  0
SHEET   26  26 1 CYS 7  17  GLY 7  20  0
SHEET   27  27 1 ALA 7  29  PHE 7  31  0
SHEET   28  28 1 VAL 7  35  PRO 7  38  0
SHEET   29  29 1 TYR 7  53  VAL 7  54  0
SHEET   30  30 1 LEU 7  65  LYS 7  68  0
SHEET   31  31 1 VAL 7 103  LEU 7 105  0
SHEET   32  32 1 ALA 7 131  VAL 7 134  0
SHEET   33  33 1 GLY 7 150  SER 7 155  0
SHEET   34  34 1 SER 7 160  TYR 7 166  0
SHEET   35  35 1 TYR 7 169  ALA 7 170  0
SHEET   36  36 1 LEU 7 176  LEU 7 178  0
SHEET   37  37 1 THR 7 297  LEU 7 299  0
SHEET   38  38 1 ILE 7 329  ILE 7 330  0
SHEET   39  39 1 ILE 7 357  SER 7 358  0
SHEET   40  40 1 VAL A 233  ALA A 235  0
SHEET   41  41 1 PHE A 246  VAL A 248  0
SHEET   42  42 1 VAL A 409  GLU A 411  0
SHEET   43  43 1 TYR A 432  ILE A 434  0
SHEET   44  44 1 LEU A 573  LEU A 577  0
SHEET   45  45 1 PHE A 616  TYR A 620  0
SHEET   46  46 1 ILE B 266  LYS B 267  0
SHEET   47  47 1 LYS B 276  VAL B 277  0
SHEET   48  48 1 ALA B 449  SER B 450  0
SHEET   49  49 1 TYR B 464  THR B 465  0
SHEET   50  50 1 VAL B 623  ARG B 624  0
SHEET   51  51 1 SER B 639  LEU B 640  0
SHEET   52  52 1 VAL C 409  GLU C 411  0
SHEET   53  53 1 TYR C 432  ILE C 434  0
SHEET   54  54 1 LEU C 573  ASP C 576  0
SHEET   55  55 1 SER C 617  TYR C 620  0
SHEET   56  56 1 ILE D 266  MET D 268  0
SHEET   57  57 1 TYR D 275  VAL D 277  0
SHEET   58  58 1 VAL D 448  SER D 450  0
SHEET   59  59 1 TYR D 464  LEU D 466  0
SHEET   60  60 1 LEU D 621  ASP D 622  0
SHEET   61  61 1 ASP D 641  TYR D 642  0
SHEET   62  62 1 SER E 234  ALA E 235  0
SHEET   63  63 1 PHE E 246  LEU E 247  0
SHEET   64  64 1 VAL E 409  GLU E 411  0
SHEET   65  65 1 TYR E 432  ILE E 434  0
SHEET   66  66 1 LYS E 574  LEU E 577  0
SHEET   67  67 1 PHE E 616  ASP E 619  0
SHEET   68  68 1 VAL F 623  ARG F 624  0
SHEET   69  69 1 SER F 639  LEU F 640  0
SHEET   70  70 1 VAL G 233  ALA G 235  0
SHEET   71  71 1 PHE G 246  VAL G 248  0
SHEET   72  72 1 VAL G 409  GLU G 411  0
SHEET   73  73 1 TYR G 432  ILE G 434  0
SHEET   74  74 1 ASP G 576  LEU G 577  0
SHEET   75  75 1 PHE G 616  SER G 617  0
SHEET   76  76 1 ILE H 266  LYS H 267  0
SHEET   77  77 1 LYS H 276  VAL H 277  0
SHEET   78  78 1 LEU H 621  ARG H 624  0
SHEET   79  79 1 SER H 639  TYR H 642  0
SHEET   80  80 1 LEU I 413  LEU I 414  0
SHEET   81  81 1 LEU I 455  SER I 456  0
SHEET   82  82 1 PHE K  17  ASN K  20  0
SHEET   83  83 1 GLY K  24  VAL K  27  0
SHEET   84  84 1 LEU K 414  THR K 417  0
SHEET   85  85 1 GLY K 454  TYR K 457  0
SHEET   86  86 1 LEU L1580  LEU L1582  0
SHEET   87  87 1 LEU L1604  TYR L1606  0
SHEET   88  88 1 VAL M 233  ALA M 235  0
SHEET   89  89 1 PHE M 246  VAL M 248  0
SHEET   90  90 1 VAL M 409  GLU M 411  0
SHEET   91  91 1 TYR M 432  ILE M 434  0
SHEET   92  92 1 ASP M 576  LEU M 577  0
SHEET   93  93 1 PHE M 616  SER M 617  0
SHEET   94  94 1 ILE N 266  LYS N 267  0
SHEET   95  95 1 LYS N 276  VAL N 277  0
SHEET   96  96 1 LEU N 621  ARG N 624  0
SHEET   97  97 1 SER N 639  TYR N 642  0
SHEET   98  98 1 GLU O   4  LEU O  10  0
SHEET   99  99 1 PHE O  52  GLN O  54  0
SHEET  100 100 1 TYR O  60  PRO O  62  0
SHEET  101 101 1 ALA O  64  LEU O  67  0
SHEET  102 102 1 ILE O  91  TYR O  92  0
SHEET  103 103 1 LEU O 132  LEU O 137  0
SHEET  104 104 1 LEU O 165  THR O 168  0
SHEET  105 105 1 VAL O 202  VAL O 203  0
SHEET  106 106 1 PHE O 268  TYR O 273  0
SHEET  107 107 1 TYR O 317  GLN O 325  0
SHEET  108 108 1 GLN O 357  SER O 361  0
SHEET  109 109 1 SER O 374  HIS O 381  0
SHEET  110 110 1 THR P   7  LEU P  10  0
SHEET  111 111 1 PHE P  52  GLN P  54  0
SHEET  112 112 1 TYR P  60  PRO P  62  0
SHEET  113 113 1 ALA P  64  LEU P  67  0
SHEET  114 114 1 ILE P  91  TYR P  92  0
SHEET  115 115 1 GLY P 134  LEU P 137  0
SHEET  116 116 1 LEU P 165  THR P 168  0
SHEET  117 117 1 VAL P 202  VAL P 203  0
SHEET  118 118 1 PHE P 268  LEU P 269  0
SHEET  119 119 1 TYR P 317  GLN P 325  0
SHEET  120 120 1 ILE P 356  SER P 361  0
SHEET  121 121 1 GLY P 375  HIS P 381  0
SHEET  122 122 1 GLU Q   4  LEU Q  10  0
SHEET  123 123 1 PHE Q  52  TYR Q  53  0
SHEET  124 124 1 ILE Q  61  PRO Q  62  0
SHEET  125 125 1 ALA Q  64  LEU Q  67  0
SHEET  126 126 1 ILE Q  91  TYR Q  92  0
SHEET  127 127 1 LEU Q 132  LEU Q 137  0
SHEET  128 128 1 LEU Q 165  THR Q 168  0
SHEET  129 129 1 VAL Q 202  VAL Q 203  0
SHEET  130 130 1 PHE Q 268  TYR Q 273  0
SHEET  131 131 1 TYR Q 317  GLN Q 325  0
SHEET  132 132 1 VAL Q 358  SER Q 361  0
SHEET  133 133 1 SER Q 374  HIS Q 381  0
SHEET  134 134 1 GLU R   4  LEU R  10  0
SHEET  135 135 1 PHE R  52  GLN R  54  0
SHEET  136 136 1 TYR R  60  PRO R  62  0
SHEET  137 137 1 ALA R  64  LEU R  67  0
SHEET  138 138 1 ILE R  91  TYR R  92  0
SHEET  139 139 1 LEU R 132  LEU R 137  0
SHEET  140 140 1 LEU R 165  SER R 170  0
SHEET  141 141 1 VAL R 202  VAL R 204  0
SHEET  142 142 1 PHE R 268  TYR R 273  0
SHEET  143 143 1 TYR R 317  GLN R 325  0
SHEET  144 144 1 VAL R 358  SER R 361  0
SHEET  145 145 1 SER R 374  HIS R 381  0
SHEET  146 146 1 ILE S   5  LEU S  10  0
SHEET  147 147 1 PHE S  52  GLN S  54  0
SHEET  148 148 1 TYR S  60  PRO S  62  0
SHEET  149 149 1 ALA S  64  LEU S  67  0
SHEET  150 150 1 ILE S  91  TYR S  92  0
SHEET  151 151 1 GLY S 134  CYS S 138  0
SHEET  152 152 1 LEU S 165  PHE S 172  0
SHEET  153 153 1 CYS S 201  ASP S 206  0
SHEET  154 154 1 TYR S 317  GLN S 325  0
SHEET  155 155 1 LEU S 360  SER S 361  0
SHEET  156 156 1 SER S 374  HIS S 381  0
SHEET  157 157 1 GLU T   4  LEU T  10  0
SHEET  158 158 1 ALA T  64  LEU T  67  0
SHEET  159 159 1 ILE T  91  TYR T  92  0
SHEET  160 160 1 LEU T 132  LEU T 137  0
SHEET  161 161 1 LEU T 165  THR T 168  0
SHEET  162 162 1 MET T 270  TYR T 273  0
SHEET  163 163 1 TYR T 317  GLN T 325  0
SHEET  164 164 1 ILE T 356  SER T 361  0
SHEET  165 165 1 SER T 374  HIS T 381  0
SHEET  166 166 1 GLU U   4  LEU U  10  0
SHEET  167 167 1 PHE U  52  GLN U  54  0
SHEET  168 168 1 TYR U  60  PRO U  62  0
SHEET  169 169 1 ALA U  64  LEU U  67  0
SHEET  170 170 1 ILE U  91  TYR U  92  0
SHEET  171 171 1 LEU U 132  LEU U 137  0
SHEET  172 172 1 LEU U 165  THR U 168  0
SHEET  173 173 1 VAL U 202  VAL U 203  0
SHEET  174 174 1 PHE U 268  TYR U 273  0
SHEET  175 175 1 TYR U 317  GLN U 325  0
SHEET  176 176 1 VAL U 358  SER U 361  0
SHEET  177 177 1 SER U 374  HIS U 381  0
SHEET  178 178 1 GLU V   4  LEU V  10  0
SHEET  179 179 1 PHE V  52  GLN V  54  0
SHEET  180 180 1 TYR V  60  PRO V  62  0
SHEET  181 181 1 ALA V  64  LEU V  67  0
SHEET  182 182 1 ILE V  91  TYR V  92  0
SHEET  183 183 1 LEU V 132  LEU V 137  0
SHEET  184 184 1 LEU V 165  THR V 168  0
SHEET  185 185 1 VAL V 202  VAL V 203  0
SHEET  186 186 1 PHE V 268  TYR V 273  0
SHEET  187 187 1 TYR V 317  GLN V 325  0
SHEET  188 188 1 VAL V 358  SER V 361  0
SHEET  189 189 1 SER V 374  HIS V 381  0
SHEET  190 190 1 GLU W   4  LEU W  10  0
SHEET  191 191 1 PHE W  52  GLN W  54  0
SHEET  192 192 1 TYR W  60  PRO W  62  0
SHEET  193 193 1 ALA W  64  LEU W  67  0
SHEET  194 194 1 ILE W  91  TYR W  92  0
SHEET  195 195 1 LEU W 132  LEU W 137  0
SHEET  196 196 1 LEU W 165  THR W 168  0
SHEET  197 197 1 VAL W 202  VAL W 203  0
SHEET  198 198 1 PHE W 268  TYR W 273  0
SHEET  199 199 1 TYR W 317  GLN W 325  0
SHEET  200 200 1 GLN W 357  SER W 361  0
SHEET  201 201 1 SER W 374  HIS W 381  0
SHEET  202 202 1 GLU X   4  LEU X  10  0
SHEET  203 203 1 ALA X  64  LEU X  67  0
SHEET  204 204 1 ILE X  91  TYR X  92  0
SHEET  205 205 1 LEU X 132  LEU X 137  0
SHEET  206 206 1 LEU X 165  THR X 168  0
SHEET  207 207 1 VAL X 202  VAL X 203  0
SHEET  208 208 1 PHE X 268  TYR X 273  0
SHEET  209 209 1 TYR X 317  GLN X 325  0
SHEET  210 210 1 GLN X 357  SER X 361  0
SHEET  211 211 1 SER X 374  HIS X 381  0
SHEET  212 212 1 GLU Y   4  LEU Y  10  0
SHEET  213 213 1 PHE Y  52  GLN Y  54  0
SHEET  214 214 1 TYR Y  60  PRO Y  62  0
SHEET  215 215 1 ALA Y  64  LEU Y  67  0
SHEET  216 216 1 ILE Y  91  TYR Y  92  0
SHEET  217 217 1 LEU Y 132  LEU Y 137  0
SHEET  218 218 1 LEU Y 165  THR Y 168  0
SHEET  219 219 1 VAL Y 202  VAL Y 203  0
SHEET  220 220 1 PHE Y 268  TYR Y 273  0
SHEET  221 221 1 TYR Y 317  GLN Y 325  0
SHEET  222 222 1 VAL Y 358  LEU Y 360  0
SHEET  223 223 1 SER Y 374  HIS Y 381  0
SHEET  224 224 1 GLU Z   4  LEU Z  10  0
SHEET  225 225 1 PHE Z  52  GLN Z  54  0
SHEET  226 226 1 TYR Z  60  PRO Z  62  0
SHEET  227 227 1 ALA Z  64  LEU Z  67  0
SHEET  228 228 1 ILE Z  91  TYR Z  92  0
SHEET  229 229 1 LEU Z 132  LEU Z 137  0
SHEET  230 230 1 GLN Z 167  THR Z 168  0
SHEET  231 231 1 VAL Z 202  VAL Z 203  0
SHEET  232 232 1 PHE Z 268  TYR Z 273  0
SHEET  233 233 1 TYR Z 317  GLN Z 325  0
SHEET  234 234 1 GLN Z 357  SER Z 361  0
SHEET  235 235 1 SER Z 374  HIS Z 381  0
ATOM      1  N   ARG 1   3      71.157-111.306  70.051  1.00166.92           N
ATOM      2  CA  ARG 1   3      70.852-111.949  71.340  1.00141.86           C
ATOM      3  C   ARG 1   3      71.255-111.047  72.496  1.00121.75           C
ATOM      4  O   ARG 1   3      72.215-110.274  72.341  1.00 83.69           O
ATOM      5  CB  ARG 1   3      71.521-113.321  71.403  1.00154.52           C
ATOM      6  CG  ARG 1   3      71.639-114.065  70.080  1.00175.26           C
ATOM      7  CD  ARG 1   3      72.309-115.419  70.148  1.00204.85           C
ATOM      8  NE  ARG 1   3      71.345-116.515  70.127  1.00213.12           N
ATOM      9  CZ  ARG 1   3      71.364-117.600  70.904  1.00179.81           C
ATOM     10  NH1 ARG 1   3      70.426-118.520  70.757  1.00178.70           N
ATOM     11  NH2 ARG 1   3      72.290-117.784  71.829  1.00157.86           N
ATOM     12  N   GLU 1   4      70.565-111.190  73.625  1.00145.16           N
ATOM     13  CA  GLU 1   4      70.791-110.337  74.814  1.00160.25           C
ATOM     14  C   GLU 1   4      72.163-110.638  75.412  1.00148.05           C
ATOM     15  O   GLU 1   4      72.581-111.804  75.379  1.00 90.28           O
ATOM     16  CB  GLU 1   4      69.646-110.528  75.809  1.00168.35           C
ATOM     17  CG  GLU 1   4      68.280-110.175  75.236  1.00168.42           C
ATOM     18  CD  GLU 1   4      67.602-111.260  74.417  1.00165.64           C
ATOM     19  OE1 GLU 1   4      67.685-111.200  73.173  1.00130.58           O
ATOM     20  OE2 GLU 1   4      67.000-112.158  75.018  1.00179.53           O
ATOM     21  N   ILE 1   5      72.837-109.631  75.962  1.00163.05           N
ATOM     22  CA  ILE 1   5      74.205-109.772  76.529  1.00161.47           C
ATOM     23  C   ILE 1   5      74.066-109.867  78.042  1.00147.82           C
ATOM     24  O   ILE 1   5      73.299-109.065  78.608  1.00122.12           O
ATOM     25  CB  ILE 1   5      75.084-108.576  76.117  1.00170.63           C
ATOM     26  CG1 ILE 1   5      75.340-108.541  74.604  1.00172.20           C
ATOM     27  CG2 ILE 1   5      76.388-108.561  76.909  1.00176.21           C
ATOM     28  CD1 ILE 1   5      75.931-107.234  74.081  1.00202.98           C
ATOM     29  N   ILE 1   6      74.757-110.814  78.675  1.00143.72           N
ATOM     30  CA  ILE 1   6      74.725-110.986  80.157  1.00138.93           C
ATOM     31  C   ILE 1   6      76.087-110.553  80.682  1.00111.63           C
ATOM     32  O   ILE 1   6      77.089-111.124  80.224  1.00 85.68           O
ATOM     33  CB  ILE 1   6      74.389-112.432  80.566  1.00158.47           C
ATOM     34  CG1 ILE 1   6      73.226-112.992  79.737  1.00159.31           C
ATOM     35  CG2 ILE 1   6      74.102-112.516  82.063  1.00175.41           C
ATOM     36  CD1 ILE 1   6      72.785-114.382  80.122  1.00173.62           C
ATOM     37  N   THR 1   7      76.128-109.605  81.613  1.00115.69           N
ATOM     38  CA  THR 1   7      77.416-109.058  82.099  1.00148.39           C
ATOM     39  C   THR 1   7      77.718-109.674  83.455  1.00180.19           C
ATOM     40  O   THR 1   7      76.898-109.481  84.391  1.00188.63           O
ATOM     41  CB  THR 1   7      77.444-107.528  82.120  1.00169.75           C
ATOM     42  OG1 THR 1   7      76.819-107.058  83.313  1.00183.68           O
ATOM     43  CG2 THR 1   7      76.788-106.914  80.901  1.00194.58           C
ATOM     44  N   LEU 1   8      78.828-110.402  83.548  1.00204.43           N
ATOM     45  CA  LEU 1   8      79.259-111.053  84.804  1.00185.34           C
ATOM     46  C   LEU 1   8      80.219-110.105  85.518  1.00151.13           C
ATOM     47  O   LEU 1   8      81.454-110.323  85.425  1.00131.15           O
ATOM     48  CB  LEU 1   8      79.914-112.392  84.454  1.00177.41           C
ATOM     49  CG  LEU 1   8      79.334-113.151  83.258  1.00158.28           C
ATOM     50  CD1 LEU 1   8      80.047-114.485  83.075  1.00160.78           C
ATOM     51  CD2 LEU 1   8      77.828-113.360  83.399  1.00153.37           C
ATOM     52  N   GLN 1   9      79.687-109.101  86.223  1.00130.02           N
ATOM     53  CA  GLN 1   9      80.529-108.140  86.987  1.00145.26           C
ATOM     54  C   GLN 1   9      80.955-108.849  88.268  1.00156.30           C
ATOM     55  O   GLN 1   9      80.068-109.363  88.945  1.00158.47           O
ATOM     56  CB  GLN 1   9      79.813-106.799  87.193  1.00161.14           C
ATOM     57  CG  GLN 1   9      78.609-106.806  88.121  1.00195.13           C
ATOM     58  CD  GLN 1   9      77.842-105.507  87.994  1.00235.58           C
ATOM     59  OE1 GLN 1   9      77.277-105.192  86.945  1.00229.99           O
ATOM     60  NE2 GLN 1   9      77.804-104.728  89.067  1.00288.59           N
ATOM     61  N   LEU 1  10      82.256-108.907  88.566  1.00177.07           N
ATOM     62  CA  LEU 1  10      82.781-109.672  89.730  1.00200.28           C
ATOM     63  C   LEU 1  10      83.905-108.919  90.435  1.00223.09           C
ATOM     64  O   LEU 1  10      84.613-108.170  89.750  1.00251.89           O
ATOM     65  CB  LEU 1  10      83.273-111.034  89.236  1.00205.07           C
ATOM     66  CG  LEU 1  10      84.474-111.055  88.284  1.00185.25           C
ATOM     67  CD1 LEU 1  10      85.765-111.389  89.024  1.00209.98           C
ATOM     68  CD2 LEU 1  10      84.250-112.062  87.166  1.00160.23           C
ATOM     69  N   GLY 1  11      84.089-109.129  91.743  1.00235.99           N
ATOM     70  CA  GLY 1  11      85.179-108.507  92.519  1.00230.99           C
ATOM     71  C   GLY 1  11      84.778-107.112  92.932  1.00249.28           C
ATOM     72  O   GLY 1  11      83.923-106.546  92.255  1.00271.75           O
ATOM     73  N   GLN 1  12      85.367-106.560  93.990  1.00284.59           N
ATOM     74  CA  GLN 1  12      84.933-105.234  94.499  1.00339.67           C
ATOM     75  C   GLN 1  12      85.160-104.176  93.416  1.00374.21           C
ATOM     76  O   GLN 1  12      84.203-103.442  93.116  1.00389.41           O
ATOM     77  CB  GLN 1  12      85.688-104.858  95.774  1.00354.98           C
ATOM     78  CG  GLN 1  12      85.217-105.615  97.007  1.00353.31           C
ATOM     79  CD  GLN 1  12      85.895-105.137  98.269  1.00343.15           C
ATOM     80  OE1 GLN 1  12      86.802-104.308  98.234  1.00309.78           O
ATOM     81  NE2 GLN 1  12      85.453-105.658  99.401  1.00359.36           N
ATOM     82  N   CYS 1  13      86.337-104.153  92.794  1.00392.19           N
ATOM     83  CA  CYS 1  13      86.670-103.159  91.745  1.00398.13           C
ATOM     84  C   CYS 1  13      85.751-103.362  90.544  1.00358.02           C
ATOM     85  O   CYS 1  13      85.181-102.373  90.059  1.00360.62           O
ATOM     86  CB  CYS 1  13      88.122-103.287  91.303  1.00416.72           C
ATOM     87  SG  CYS 1  13      88.478-102.386  89.773  1.00440.00           S
ATOM     88  N   GLY 1  14      85.575-104.605  90.106  1.00299.61           N
ATOM     89  CA  GLY 1  14      84.716-104.918  88.952  1.00261.34           C
ATOM     90  C   GLY 1  14      83.278-104.564  89.253  1.00231.40           C
ATOM     91  O   GLY 1  14      82.601-104.105  88.333  1.00208.85           O
ATOM     92  N   ASN 1  15      82.820-104.818  90.482  1.00233.20           N
ATOM     93  CA  ASN 1  15      81.430-104.523  90.919  1.00233.47           C
ATOM     94  C   ASN 1  15      81.221-103.014  90.961  1.00209.06           C
ATOM     95  O   ASN 1  15      80.070-102.613  90.866  1.00197.15           O
ATOM     96  CB  ASN 1  15      81.087-105.154  92.265  1.00248.65           C
ATOM     97  CG  ASN 1  15      81.001-106.662  92.206  1.00241.94           C
ATOM     98  OD1 ASN 1  15      80.701-107.240  91.164  1.00211.24           O
ATOM     99  ND2 ASN 1  15      81.281-107.311  93.322  1.00225.02           N
ATOM    100  N   GLN 1  16      82.258-102.236  91.261  1.00206.67           N
ATOM    101  CA  GLN 1  16      82.170-100.753  91.256  1.00221.82           C
ATOM    102  C   GLN 1  16      81.933-100.220  89.834  1.00203.81           C
ATOM    103  O   GLN 1  16      81.160 -99.258  89.730  1.00190.49           O
ATOM    104  CB  GLN 1  16      83.416-100.119  91.870  1.00253.90           C
ATOM    105  CG  GLN 1  16      83.555-100.342  93.370  1.00271.32           C
ATOM    106  CD  GLN 1  16      85.003-100.391  93.796  1.00275.00           C
ATOM    107  OE1 GLN 1  16      85.840 -99.636  93.305  1.00268.63           O
ATOM    108  NE2 GLN 1  16      85.319-101.280  94.724  1.00253.98           N
ATOM    109  N   ILE 1  17      82.550-100.785  88.782  1.00209.03           N
ATOM    110  CA  ILE 1  17      82.464-100.210  87.396  1.00219.28           C
ATOM    111  C   ILE 1  17      81.216-100.742  86.688  1.00192.75           C
ATOM    112  O   ILE 1  17      80.857-100.137  85.682  1.00131.59           O
ATOM    113  CB  ILE 1  17      83.747-100.466  86.566  1.00228.55           C
ATOM    114  CG1 ILE 1  17      84.106-101.951  86.444  1.00206.36           C
ATOM    115  CG2 ILE 1  17      84.905 -99.650  87.120  1.00249.38           C
ATOM    116  CD1 ILE 1  17      84.977-102.292  85.253  1.00179.81           C
ATOM    117  N   GLY 1  18      80.672-101.882  87.096  1.00201.19           N
ATOM    118  CA  GLY 1  18      79.391-102.423  86.610  1.00206.12           C
ATOM    119  C   GLY 1  18      78.265-101.652  87.252  1.00214.62           C
ATOM    120  O   GLY 1  18      77.304-101.292  86.569  1.00211.16           O
ATOM    121  N   PHE 1  19      78.426-101.308  88.526  1.00216.48           N
ATOM    122  CA  PHE 1  19      77.387-100.529  89.247  1.00221.31           C
ATOM    123  C   PHE 1  19      77.195 -99.228  88.468  1.00201.48           C
ATOM    124  O   PHE 1  19      76.086 -98.997  87.918  1.00175.43           O
ATOM    125  CB  PHE 1  19      77.843-100.311  90.700  1.00259.39           C
ATOM    126  CG  PHE 1  19      76.945 -99.472  91.572  1.00282.92           C
ATOM    127  CD1 PHE 1  19      75.847-100.040  92.197  1.00273.69           C
ATOM    128  CD2 PHE 1  19      77.220 -98.133  91.813  1.00292.30           C
ATOM    129  CE1 PHE 1  19      75.020 -99.283  93.012  1.00252.58           C
ATOM    130  CE2 PHE 1  19      76.388 -97.376  92.625  1.00273.13           C
ATOM    131  CZ  PHE 1  19      75.292 -97.953  93.224  1.00254.80           C
ATOM    132  N   GLU 1  20      78.293 -98.534  88.193  1.00196.67           N
ATOM    133  CA  GLU 1  20      78.264 -97.239  87.467  1.00205.32           C
ATOM    134  C   GLU 1  20      77.834 -97.375  85.998  1.00162.82           C
ATOM    135  O   GLU 1  20      77.069 -96.507  85.531  1.00181.40           O
ATOM    136  CB  GLU 1  20      79.660 -96.637  87.591  1.00255.31           C
ATOM    137  CG  GLU 1  20      79.744 -95.191  87.159  1.00300.21           C
ATOM    138  CD  GLU 1  20      78.802 -94.239  87.867  1.00338.94           C
ATOM    139  OE1 GLU 1  20      78.912 -94.106  89.102  1.00352.71           O
ATOM    140  OE2 GLU 1  20      77.962 -93.629  87.181  1.00357.29           O
ATOM    141  N   PHE 1  21      78.300 -98.397  85.284  1.00141.97           N
ATOM    142  CA  PHE 1  21      77.985 -98.577  83.847  1.00163.25           C
ATOM    143  C   PHE 1  21      76.477 -98.724  83.686  1.00160.10           C
ATOM    144  O   PHE 1  21      75.911 -98.091  82.764  1.00114.76           O
ATOM    145  CB  PHE 1  21      78.691 -99.821  83.301  1.00170.83           C
ATOM    146  CG  PHE 1  21      78.055-100.434  82.078  1.00195.30           C
ATOM    147  CD1 PHE 1  21      77.826 -99.682  80.936  1.00194.44           C
ATOM    148  CD2 PHE 1  21      77.688-101.773  82.067  1.00215.11           C
ATOM    149  CE1 PHE 1  21      77.240-100.251  79.819  1.00203.66           C
ATOM    150  CE2 PHE 1  21      77.102-102.339  80.948  1.00184.63           C
ATOM    151  CZ  PHE 1  21      76.879-101.577  79.827  1.00175.01           C
ATOM    152  N   TRP 1  22      75.845 -99.535  84.544  1.00193.50           N
ATOM    153  CA  TRP 1  22      74.375 -99.738  84.509  1.00215.50           C
ATOM    154  C   TRP 1  22      73.682 -98.433  84.887  1.00221.23           C
ATOM    155  O   TRP 1  22      72.650 -98.133  84.274  1.00204.28           O
ATOM    156  CB  TRP 1  22      73.926-100.924  85.380  1.00217.60           C
ATOM    157  CG  TRP 1  22      74.214-102.263  84.773  1.00186.05           C
ATOM    158  CD1 TRP 1  22      74.875-103.312  85.342  1.00153.26           C
ATOM    159  CD2 TRP 1  22      73.871-102.685  83.444  1.00193.11           C
ATOM    160  NE1 TRP 1  22      74.963-104.356  84.464  1.00157.66           N
ATOM    161  CE2 TRP 1  22      74.362-103.998  83.285  1.00208.38           C
ATOM    162  CE3 TRP 1  22      73.189-102.090  82.376  1.00185.12           C
ATOM    163  CZ2 TRP 1  22      74.193-104.715  82.102  1.00227.97           C
ATOM    164  CZ3 TRP 1  22      73.037-102.793  81.205  1.00182.38           C
ATOM    165  CH2 TRP 1  22      73.529-104.091  81.072  1.00183.18           C
ATOM    166  N   LYS 1  23      74.216 -97.699  85.863  1.00210.99           N
ATOM    167  CA  LYS 1  23      73.647 -96.392  86.281  1.00203.71           C
ATOM    168  C   LYS 1  23      73.771 -95.418  85.114  1.00204.10           C
ATOM    169  O   LYS 1  23      72.834 -94.636  84.898  1.00206.51           O
ATOM    170  CB  LYS 1  23      74.333 -95.837  87.530  1.00203.93           C
ATOM    171  CG  LYS 1  23      73.700 -94.567  88.075  1.00237.76           C
ATOM    172  CD  LYS 1  23      74.028 -94.277  89.523  1.00268.94           C
ATOM    173  CE  LYS 1  23      75.430 -93.756  89.744  1.00267.58           C
ATOM    174  NZ  LYS 1  23      75.604 -92.381  89.216  1.00267.70           N
ATOM    175  N   GLN 1  24      74.880 -95.467  84.384  1.00190.21           N
ATOM    176  CA  GLN 1  24      75.140 -94.544  83.248  1.00162.85           C
ATOM    177  C   GLN 1  24      74.092 -94.772  82.165  1.00126.14           C
ATOM    178  O   GLN 1  24      73.638 -93.754  81.600  1.00116.03           O
ATOM    179  CB  GLN 1  24      76.559 -94.747  82.712  1.00169.38           C
ATOM    180  CG  GLN 1  24      76.736 -94.427  81.234  1.00179.25           C
ATOM    181  CD  GLN 1  24      76.226 -93.064  80.843  1.00209.21           C
ATOM    182  OE1 GLN 1  24      75.513 -92.915  79.858  1.00230.04           O
ATOM    183  NE2 GLN 1  24      76.563 -92.054  81.628  1.00216.26           N
ATOM    184  N   LEU 1  25      73.743 -96.035  81.896  1.00120.47           N
ATOM    185  CA  LEU 1  25      72.696 -96.419  80.907  1.00150.57           C
ATOM    186  C   LEU 1  25      71.327 -96.256  81.562  1.00133.05           C
ATOM    187  O   LEU 1  25      70.337 -96.243  80.843  1.00113.84           O
ATOM    188  CB  LEU 1  25      72.916 -97.856  80.426  1.00188.97           C
ATOM    189  CG  LEU 1  25      73.709 -98.034  79.131  1.00218.22           C
ATOM    190  CD1 LEU 1  25      75.035 -97.276  79.171  1.00231.40           C
ATOM    191  CD2 LEU 1  25      73.934 -99.519  78.863  1.00212.82           C
ATOM    192  N   CYS 1  26      71.238 -96.063  82.876  1.00146.18           N
ATOM    193  CA  CYS 1  26      69.910 -95.774  83.473  1.00198.61           C
ATOM    194  C   CYS 1  26      69.479 -94.390  82.998  1.00224.79           C
ATOM    195  O   CYS 1  26      68.408 -94.291  82.390  1.00234.58           O
ATOM    196  CB  CYS 1  26      69.872 -95.824  84.988  1.00235.13           C
ATOM    197  SG  CYS 1  26      68.221 -95.462  85.639  1.00256.01           S
ATOM    198  N   ALA 1  27      70.277 -93.368  83.277  1.00252.17           N
ATOM    199  CA  ALA 1  27      69.966 -91.982  82.873  1.00280.33           C
ATOM    200  C   ALA 1  27      69.963 -91.868  81.347  1.00265.15           C
ATOM    201  O   ALA 1  27      69.049 -91.213  80.817  1.00254.46           O
ATOM    202  CB  ALA 1  27      70.975 -91.047  83.482  1.00303.94           C
ATOM    203  N   GLU 1  28      70.935 -92.480  80.665  1.00238.48           N
ATOM    204  CA  GLU 1  28      71.084 -92.334  79.192  1.00226.86           C
ATOM    205  C   GLU 1  28      69.861 -92.917  78.520  1.00193.94           C
ATOM    206  O   GLU 1  28      69.370 -92.280  77.594  1.00205.87           O
ATOM    207  CB  GLU 1  28      72.334 -93.052  78.690  1.00260.53           C
ATOM    208  CG  GLU 1  28      72.664 -92.786  77.230  1.00288.72           C
ATOM    209  CD  GLU 1  28      73.741 -93.680  76.638  1.00293.41           C
ATOM    210  OE1 GLU 1  28      74.382 -94.427  77.400  1.00290.16           O
ATOM    211  OE2 GLU 1  28      73.931 -93.640  75.408  1.00275.82           O
ATOM    212  N   HIS 1  29      69.418 -94.079  78.963  1.00169.74           N
ATOM    213  CA  HIS 1  29      68.189 -94.693  78.433  1.00174.06           C
ATOM    214  C   HIS 1  29      67.011 -94.115  79.191  1.00177.04           C
ATOM    215  O   HIS 1  29      67.250 -93.321  80.111  1.00163.99           O
ATOM    216  CB  HIS 1  29      68.213 -96.205  78.550  1.00161.14           C
ATOM    217  CG  HIS 1  29      69.088 -96.876  77.561  1.00164.80           C
ATOM    218  ND1 HIS 1  29      69.082 -96.547  76.227  1.00164.24           N
ATOM    219  CD2 HIS 1  29      69.941 -97.900  77.698  1.00165.36           C
ATOM    220  CE1 HIS 1  29      69.898 -97.337  75.575  1.00159.77           C
ATOM    221  NE2 HIS 1  29      70.428 -98.187  76.459  1.00173.67           N
ATOM    222  N   GLY 1  30      65.792 -94.470  78.797  1.00178.58           N
ATOM    223  CA  GLY 1  30      64.586 -94.047  79.520  1.00172.06           C
ATOM    224  C   GLY 1  30      64.311 -94.962  80.690  1.00159.40           C
ATOM    225  O   GLY 1  30      63.405 -95.774  80.565  1.00155.88           O
ATOM    226  N   ILE 1  31      65.097 -94.874  81.763  1.00153.92           N
ATOM    227  CA  ILE 1  31      64.927 -95.727  82.973  1.00163.50           C
ATOM    228  C   ILE 1  31      65.115 -94.836  84.202  1.00166.30           C
ATOM    229  O   ILE 1  31      65.969 -93.937  84.127  1.00162.41           O
ATOM    230  CB  ILE 1  31      65.911 -96.919  82.933  1.00179.03           C
ATOM    231  CG1 ILE 1  31      65.932 -97.602  81.558  1.00190.65           C
ATOM    232  CG2 ILE 1  31      65.602 -97.910  84.041  1.00179.90           C
ATOM    233  CD1 ILE 1  31      66.835 -98.810  81.454  1.00202.95           C
ATOM    234  N   SER 1  32      64.364 -95.062  85.282  1.00171.54           N
ATOM    235  CA  SER 1  32      64.478 -94.291  86.549  1.00184.58           C
ATOM    236  C   SER 1  32      65.314 -95.128  87.525  1.00187.76           C
ATOM    237  O   SER 1  32      65.768 -96.165  87.064  1.00126.14           O
ATOM    238  CB  SER 1  32      63.105 -93.981  87.060  1.00195.56           C
ATOM    239  OG  SER 1  32      62.531 -95.113  87.686  1.00170.67           O
ATOM    240  N   PRO 1  33      65.592 -94.741  88.799  1.00223.14           N
ATOM    241  CA  PRO 1  33      66.301 -95.608  89.751  1.00216.42           C
ATOM    242  C   PRO 1  33      65.518 -96.856  90.193  1.00194.82           C
ATOM    243  O   PRO 1  33      66.134 -97.720  90.741  1.00171.79           O
ATOM    244  CB  PRO 1  33      66.595 -94.706  90.959  1.00225.39           C
ATOM    245  CG  PRO 1  33      66.363 -93.301  90.462  1.00234.23           C
ATOM    246  CD  PRO 1  33      65.289 -93.445  89.410  1.00244.08           C
ATOM    247  N   GLU 1  34      64.202 -96.912  89.991  1.00198.47           N
ATOM    248  CA  GLU 1  34      63.373 -98.103  90.330  1.00199.32           C
ATOM    249  C   GLU 1  34      63.175 -98.973  89.083  1.00201.92           C
ATOM    250  O   GLU 1  34      62.349 -99.895  89.180  1.00215.09           O
ATOM    251  CB  GLU 1  34      62.053 -97.655  90.953  1.00204.30           C
ATOM    252  CG  GLU 1  34      62.225 -96.852  92.234  1.00205.77           C
ATOM    253  CD  GLU 1  34      62.461 -95.360  92.053  1.00212.01           C
ATOM    254  OE1 GLU 1  34      61.546 -94.663  91.569  1.00208.32           O
ATOM    255  OE2 GLU 1  34      63.556 -94.894  92.408  1.00194.70           O
ATOM    256  N   GLY 1  35      63.862 -98.666  88.013  1.00177.93           N
ATOM    257  CA  GLY 1  35      63.809 -99.426  86.730  1.00169.59           C
ATOM    258  C   GLY 1  35      62.543 -99.091  85.934  1.00139.44           C
ATOM    259  O   GLY 1  35      62.361 -99.695  84.870  1.00142.61           O
ATOM    260  N   ILE 1  36      61.709 -98.171  86.361  1.00124.83           N
ATOM    261  CA  ILE 1  36      60.392 -97.864  85.730  1.00142.86           C
ATOM    262  C   ILE 1  36      60.649 -97.048  84.470  1.00154.17           C
ATOM    263  O   ILE 1  36      61.544 -96.192  84.500  1.00156.43           O
ATOM    264  CB  ILE 1  36      59.455 -97.082  86.679  1.00165.37           C
ATOM    265  CG1 ILE 1  36      59.502 -97.568  88.131  1.00195.13           C
ATOM    266  CG2 ILE 1  36      58.032 -97.070  86.135  1.00166.72           C
ATOM    267  CD1 ILE 1  36      59.252 -99.037  88.311  1.00192.72           C
ATOM    268  N   VAL 1  37      59.853 -97.253  83.427  1.00169.86           N
ATOM    269  CA  VAL 1  37      59.988 -96.425  82.202  1.00177.42           C
ATOM    270  C   VAL 1  37      59.773 -94.976  82.633  1.00195.31           C
ATOM    271  O   VAL 1  37      58.817 -94.720  83.383  1.00200.27           O
ATOM    272  CB  VAL 1  37      59.015 -96.855  81.088  1.00194.55           C
ATOM    273  CG1 VAL 1  37      57.550 -96.645  81.448  1.00200.68           C
ATOM    274  CG2 VAL 1  37      59.337 -96.169  79.769  1.00200.98           C
ATOM    275  N   GLU 1  38      60.638 -94.070  82.192  1.00221.97           N
ATOM    276  CA  GLU 1  38      60.551 -92.638  82.568  1.00252.85           C
ATOM    277  C   GLU 1  38      59.375 -92.000  81.833  1.00248.48           C
ATOM    278  O   GLU 1  38      59.224 -92.275  80.636  1.00224.37           O
ATOM    279  CB  GLU 1  38      61.854 -91.917  82.234  1.00280.37           C
ATOM    280  CG  GLU 1  38      63.027 -92.347  83.100  1.00275.17           C
ATOM    281  CD  GLU 1  38      63.152 -91.625  84.432  1.00248.74           C
ATOM    282  OE1 GLU 1  38      62.113 -91.245  85.006  1.00232.79           O
ATOM    283  OE2 GLU 1  38      64.295 -91.425  84.883  1.00231.82           O
ATOM    284  N  AGLU 1  39      58.589 -91.177  82.518  0.50275.47           N
ATOM    285  N  BGLU 1  39      58.624 -91.192  82.611  0.50275.47           N
ATOM    286  CA AGLU 1  39      57.429 -90.484  81.904  0.50305.67           C
ATOM    287  CA BGLU 1  39      57.466 -90.496  81.996  0.50305.67           C
ATOM    288  C  AGLU 1  39      57.933 -89.506  80.844  0.50294.55           C
ATOM    289  C  BGLU 1  39      57.969 -89.519  80.935  0.50294.55           C
ATOM    290  O  AGLU 1  39      57.252 -89.382  79.811  0.50284.51           O
ATOM    291  O  BGLU 1  39      57.288 -89.395  79.903  0.50284.51           O
ATOM    292  CB AGLU 1  39      56.560 -89.797  82.955  0.50342.51           C
ATOM    293  CB BGLU 1  39      56.596 -89.811  83.047  0.50342.51           C
ATOM    294  CG AGLU 1  39      55.853 -90.781  83.869  0.50368.32           C
ATOM    295  CG BGLU 1  39      55.890 -90.793  83.962  0.50368.32           C
ATOM    296  CD AGLU 1  39      55.033 -90.141  84.975  0.50391.85           C
ATOM    297  CD BGLU 1  39      55.070 -90.154  85.068  0.50391.85           C
ATOM    298  OE1AGLU 1  39      55.153 -88.913  85.163  0.50409.62           O
ATOM    299  OE1BGLU 1  39      55.188 -88.928  85.254  0.50409.62           O
ATOM    300  OE2AGLU 1  39      54.266 -90.866  85.638  0.50399.75           O
ATOM    301  OE2BGLU 1  39      54.302 -90.880  85.731  0.50399.75           O
ATOM    302  N   PHE 1  40      59.071 -88.851  81.060  1.00289.18           N
ATOM    303  CA  PHE 1  40      59.572 -87.810  80.127  1.00290.03           C
ATOM    304  C   PHE 1  40      59.804 -88.426  78.747  1.00279.38           C
ATOM    305  O   PHE 1  40      59.491 -87.747  77.751  1.00255.35           O
ATOM    306  CB  PHE 1  40      60.813 -87.088  80.661  1.00299.06           C
ATOM    307  CG  PHE 1  40      62.014 -87.935  80.999  1.00320.38           C
ATOM    308  CD1 PHE 1  40      62.809 -88.487  80.007  1.00332.90           C
ATOM    309  CD2 PHE 1  40      62.391 -88.123  82.317  1.00342.59           C
ATOM    310  CE1 PHE 1  40      63.923 -89.247  80.328  1.00353.77           C
ATOM    311  CE2 PHE 1  40      63.511 -88.875  82.637  1.00350.31           C
ATOM    312  CZ  PHE 1  40      64.273 -89.438  81.641  1.00363.38           C
ATOM    313  N   ALA 1  41      60.304 -89.659  78.662  1.00293.91           N
ATOM    314  CA  ALA 1  41      60.648 -90.276  77.362  1.00310.22           C
ATOM    315  C   ALA 1  41      59.386 -90.334  76.508  1.00268.78           C
ATOM    316  O   ALA 1  41      58.369 -90.838  77.021  1.00229.86           O
ATOM    317  CB  ALA 1  41      61.230 -91.649  77.571  1.00355.20           C
ATOM    318  N   THR 1  45      63.112 -95.202  70.995  1.00144.35           N
ATOM    319  CA  THR 1  45      63.826 -95.060  69.692  1.00152.36           C
ATOM    320  C   THR 1  45      65.141 -95.824  69.803  1.00128.60           C
ATOM    321  O   THR 1  45      65.924 -95.758  68.843  1.00117.01           O
ATOM    322  CB  THR 1  45      64.104 -93.590  69.350  1.00197.73           C
ATOM    323  OG1 THR 1  45      64.896 -93.041  70.401  1.00199.91           O
ATOM    324  CG2 THR 1  45      62.845 -92.773  69.162  1.00225.46           C
ATOM    325  N   ASP 1  46      65.355 -96.549  70.901  1.00133.78           N
ATOM    326  CA  ASP 1  46      66.637 -97.244  71.183  1.00166.71           C
ATOM    327  C   ASP 1  46      66.421 -98.751  71.185  1.00159.23           C
ATOM    328  O   ASP 1  46      65.272 -99.153  71.397  1.00186.06           O
ATOM    329  CB  ASP 1  46      67.190 -96.800  72.537  1.00202.54           C
ATOM    330  CG  ASP 1  46      66.181 -96.779  73.671  1.00201.31           C
ATOM    331  OD1 ASP 1  46      65.048 -97.244  73.473  1.00222.99           O
ATOM    332  OD2 ASP 1  46      66.537 -96.274  74.738  1.00164.18           O
ATOM    333  N   ARG 1  47      67.463 -99.548  70.936  1.00150.71           N
ATOM    334  CA  ARG 1  47      67.331-101.031  71.046  1.00149.10           C
ATOM    335  C   ARG 1  47      67.706-101.396  72.481  1.00120.31           C
ATOM    336  O   ARG 1  47      68.893-101.652  72.727  1.00 85.30           O
ATOM    337  CB  ARG 1  47      68.237-101.742  70.032  1.00141.64           C
ATOM    338  CG  ARG 1  47      68.276-103.265  70.095  1.00109.22           C
ATOM    339  CD  ARG 1  47      69.430-103.840  69.268  1.00 93.70           C
ATOM    340  NE  ARG 1  47      69.236-105.210  68.792  1.00103.44           N
ATOM    341  CZ  ARG 1  47      70.152-105.974  68.166  1.00100.57           C
ATOM    342  NH1 ARG 1  47      71.392-105.551  67.923  1.00 91.83           N
ATOM    343  NH2 ARG 1  47      69.817-107.202  67.794  1.00 81.35           N
ATOM    344  N   LYS 1  48      66.738-101.408  73.400  1.00114.72           N
ATOM    345  CA  LYS 1  48      66.990-101.731  74.831  1.00145.20           C
ATOM    346  C   LYS 1  48      66.907-103.245  75.039  1.00141.15           C
ATOM    347  O   LYS 1  48      67.228-103.709  76.142  1.00117.95           O
ATOM    348  CB  LYS 1  48      66.019-100.969  75.739  1.00176.95           C
ATOM    349  CG  LYS 1  48      66.327 -99.482  75.894  1.00207.14           C
ATOM    350  CD  LYS 1  48      65.155 -98.699  76.490  1.00201.89           C
ATOM    351  CE  LYS 1  48      65.053 -98.779  77.998  1.00178.25           C
ATOM    352  NZ  LYS 1  48      63.799 -98.167  78.505  1.00176.77           N
ATOM    353  N   ASP 1  49      66.523-104.005  74.020  1.00151.88           N
ATOM    354  CA  ASP 1  49      66.328-105.468  74.165  1.00193.46           C
ATOM    355  C   ASP 1  49      67.638-106.137  74.572  1.00175.91           C
ATOM    356  O   ASP 1  49      67.588-106.948  75.496  1.00167.76           O
ATOM    357  CB  ASP 1  49      65.823-106.087  72.861  1.00240.46           C
ATOM    358  CG  ASP 1  49      65.592-107.590  72.903  1.00261.52           C
ATOM    359  OD1 ASP 1  49      64.699-108.023  73.654  1.00237.22           O
ATOM    360  OD2 ASP 1  49      66.305-108.313  72.173  1.00274.75           O
ATOM    361  N   VAL 1  50      68.771-105.784  73.978  1.00150.93           N
ATOM    362  CA  VAL 1  50      70.045-106.519  74.236  1.00141.48           C
ATOM    363  C   VAL 1  50      70.471-106.364  75.696  1.00106.78           C
ATOM    364  O   VAL 1  50      70.981-107.369  76.274  1.00 85.54           O
ATOM    365  CB  VAL 1  50      71.152-106.085  73.265  1.00154.84           C
ATOM    366  CG1 VAL 1  50      72.476-106.805  73.520  1.00144.57           C
ATOM    367  CG2 VAL 1  50      70.700-106.280  71.832  1.00170.16           C
ATOM    368  N   PHE 1  51      70.530-105.131  76.187  1.00111.84           N
ATOM    369  CA  PHE 1  51      71.146-104.864  77.510  1.00169.31           C
ATOM    370  C   PHE 1  51      70.130-104.966  78.626  1.00192.72           C
ATOM    371  O   PHE 1  51      70.550-105.379  79.715  1.00182.97           O
ATOM    372  CB  PHE 1  51      71.836-103.503  77.497  1.00182.90           C
ATOM    373  CG  PHE 1  51      73.111-103.500  76.689  1.00182.94           C
ATOM    374  CD1 PHE 1  51      73.075-103.605  75.308  1.00166.36           C
ATOM    375  CD2 PHE 1  51      74.348-103.438  77.309  1.00198.67           C
ATOM    376  CE1 PHE 1  51      74.242-103.621  74.564  1.00167.68           C
ATOM    377  CE2 PHE 1  51      75.515-103.455  76.562  1.00201.46           C
ATOM    378  CZ  PHE 1  51      75.459-103.546  75.190  1.00188.49           C
ATOM    379  N   PHE 1  52      68.868-104.656  78.367  1.00203.21           N
ATOM    380  CA  PHE 1  52      67.853-104.617  79.443  1.00216.32           C
ATOM    381  C   PHE 1  52      66.777-105.676  79.245  1.00253.80           C
ATOM    382  O   PHE 1  52      66.177-105.689  78.160  1.00294.79           O
ATOM    383  CB  PHE 1  52      67.290-103.204  79.525  1.00253.58           C
ATOM    384  CG  PHE 1  52      68.205-102.255  80.254  1.00246.28           C
ATOM    385  CD1 PHE 1  52      69.208-101.578  79.581  1.00219.79           C
ATOM    386  CD2 PHE 1  52      68.094-102.077  81.621  1.00220.87           C
ATOM    387  CE1 PHE 1  52      70.058-100.718  80.257  1.00192.54           C
ATOM    388  CE2 PHE 1  52      68.945-101.217  82.295  1.00188.58           C
ATOM    389  CZ  PHE 1  52      69.924-100.539  81.614  1.00161.76           C
ATOM    390  N   TYR 1  53      66.540-106.533  80.243  1.00262.77           N
ATOM    391  CA  TYR 1  53      65.435-107.528  80.232  1.00258.71           C
ATOM    392  C   TYR 1  53      64.152-106.709  80.302  1.00182.42           C
ATOM    393  O   TYR 1  53      64.227-105.658  80.911  1.00136.50           O
ATOM    394  CB  TYR 1  53      65.550-108.475  81.433  1.00302.91           C
ATOM    395  CG  TYR 1  53      64.471-109.519  81.562  1.00281.92           C
ATOM    396  CD1 TYR 1  53      63.279-109.236  82.208  1.00240.19           C
ATOM    397  CD2 TYR 1  53      64.654-110.800  81.076  1.00263.17           C
ATOM    398  CE1 TYR 1  53      62.286-110.194  82.343  1.00247.18           C
ATOM    399  CE2 TYR 1  53      63.676-111.771  81.204  1.00276.01           C
ATOM    400  CZ  TYR 1  53      62.484-111.465  81.841  1.00282.45           C
ATOM    401  OH  TYR 1  53      61.516-112.417  81.972  1.00314.03           O
ATOM    402  N   GLN 1  54      63.052-107.148  79.690  1.00139.89           N
ATOM    403  CA  GLN 1  54      61.760-106.420  79.741  1.00131.20           C
ATOM    404  C   GLN 1  54      60.829-107.134  80.714  1.00105.24           C
ATOM    405  O   GLN 1  54      60.421-108.259  80.387  1.00 92.40           O
ATOM    406  CB  GLN 1  54      61.145-106.372  78.341  1.00168.11           C
ATOM    407  CG  GLN 1  54      59.791-105.678  78.260  1.00231.35           C
ATOM    408  CD  GLN 1  54      59.898-104.182  78.429  1.00263.08           C
ATOM    409  OE1 GLN 1  54      60.171-103.676  79.515  1.00263.70           O
ATOM    410  NE2 GLN 1  54      59.684-103.463  77.338  1.00281.65           N
ATOM    411  N   ALA 1  55      60.362-106.456  81.770  1.00138.56           N
ATOM    412  CA  ALA 1  55      59.301-106.993  82.654  1.00144.33           C
ATOM    413  C   ALA 1  55      57.991-106.404  82.116  1.00136.84           C
ATOM    414  O   ALA 1  55      58.081-105.395  81.387  1.00132.83           O
ATOM    415  CB  ALA 1  55      59.542-106.624  84.091  1.00145.59           C
ATOM    416  N   ASP 1  56      56.829-106.963  82.461  1.00151.44           N
ATOM    417  CA  ASP 1  56      55.520-106.522  81.896  1.00184.62           C
ATOM    418  C   ASP 1  56      55.217-105.073  82.289  1.00146.24           C
ATOM    419  O   ASP 1  56      54.624-104.372  81.445  1.00100.25           O
ATOM    420  CB  ASP 1  56      54.372-107.452  82.288  1.00264.64           C
ATOM    421  CG  ASP 1  56      53.290-107.507  81.225  1.00276.58           C
ATOM    422  OD1 ASP 1  56      52.574-106.500  81.060  1.00287.20           O
ATOM    423  OD2 ASP 1  56      53.188-108.548  80.557  1.00245.56           O
ATOM    424  N   ASP 1  57      55.606-104.630  83.494  1.00192.35           N
ATOM    425  CA  ASP 1  57      55.328-103.252  83.994  1.00254.26           C
ATOM    426  C   ASP 1  57      56.538-102.369  83.674  1.00211.27           C
ATOM    427  O   ASP 1  57      56.873-101.500  84.502  1.00139.21           O
ATOM    428  CB  ASP 1  57      54.933-103.280  85.474  1.00300.93           C
ATOM    429  CG  ASP 1  57      54.544-101.934  86.069  1.00302.72           C
ATOM    430  OD1 ASP 1  57      53.800-101.187  85.406  1.00276.95           O
ATOM    431  OD2 ASP 1  57      54.991-101.645  87.193  1.00251.78           O
ATOM    432  N   GLU 1  58      57.199-102.599  82.536  1.00186.72           N
ATOM    433  CA  GLU 1  58      58.330-101.758  82.068  1.00172.20           C
ATOM    434  C   GLU 1  58      59.411-101.669  83.148  1.00165.24           C
ATOM    435  O   GLU 1  58      59.964-100.564  83.313  1.00197.96           O
ATOM    436  CB  GLU 1  58      57.828-100.381  81.626  1.00166.59           C
ATOM    437  CG  GLU 1  58      56.846-100.420  80.466  1.00188.66           C
ATOM    438  CD  GLU 1  58      55.421-100.823  80.807  1.00160.86           C
ATOM    439  OE1 GLU 1  58      54.902-100.359  81.842  1.00161.60           O
ATOM    440  OE2 GLU 1  58      54.833-101.605  80.036  1.00107.61           O
ATOM    441  N   HIS 1  59      59.706-102.761  83.861  1.00166.92           N
ATOM    442  CA  HIS 1  59      60.840-102.791  84.821  1.00181.62           C
ATOM    443  C   HIS 1  59      62.057-103.223  84.007  1.00150.94           C
ATOM    444  O   HIS 1  59      62.206-104.438  83.776  1.00176.55           O
ATOM    445  CB  HIS 1  59      60.615-103.718  86.022  1.00205.18           C
ATOM    446  CG  HIS 1  59      59.417-103.392  86.844  1.00225.35           C
ATOM    447  ND1 HIS 1  59      59.420-102.377  87.777  1.00246.77           N
ATOM    448  CD2 HIS 1  59      58.197-103.965  86.907  1.00235.65           C
ATOM    449  CE1 HIS 1  59      58.245-102.322  88.366  1.00262.04           C
ATOM    450  NE2 HIS 1  59      57.476-103.288  87.852  1.00258.78           N
ATOM    451  N   TYR 1  60      62.896-102.275  83.593  1.00115.11           N
ATOM    452  CA  TYR 1  60      64.087-102.569  82.759  1.00114.06           C
ATOM    453  C   TYR 1  60      65.189-102.993  83.721  1.00103.40           C
ATOM    454  O   TYR 1  60      65.976-102.127  84.154  1.00 76.85           O
ATOM    455  CB  TYR 1  60      64.420-101.377  81.862  1.00138.02           C
ATOM    456  CG  TYR 1  60      63.323-101.057  80.883  1.00138.72           C
ATOM    457  CD1 TYR 1  60      63.239-101.700  79.658  1.00128.81           C
ATOM    458  CD2 TYR 1  60      62.338-100.143  81.204  1.00127.11           C
ATOM    459  CE1 TYR 1  60      62.218-101.418  78.764  1.00129.13           C
ATOM    460  CE2 TYR 1  60      61.309 -99.858  80.328  1.00145.62           C
ATOM    461  CZ  TYR 1  60      61.246-100.495  79.103  1.00150.12           C
ATOM    462  OH  TYR 1  60      60.228-100.192  78.245  1.00175.12           O
ATOM    463  N   ILE 1  61      65.202-104.277  84.080  1.00117.74           N
ATOM    464  CA  ILE 1  61      66.224-104.835  85.005  1.00146.26           C
ATOM    465  C   ILE 1  61      67.346-105.365  84.115  1.00149.30           C
ATOM    466  O   ILE 1  61      67.086-106.324  83.379  1.00111.29           O
ATOM    467  CB  ILE 1  61      65.612-105.932  85.902  1.00162.46           C
ATOM    468  CG1 ILE 1  61      64.624-105.340  86.911  1.00147.85           C
ATOM    469  CG2 ILE 1  61      66.694-106.762  86.583  1.00189.85           C
ATOM    470  CD1 ILE 1  61      63.312-106.081  86.994  1.00149.92           C
ATOM    471  N   PRO 1  62      68.580-104.822  84.155  1.00155.58           N
ATOM    472  CA  PRO 1  62      69.621-105.286  83.257  1.00145.14           C
ATOM    473  C   PRO 1  62      69.951-106.716  83.689  1.00133.67           C
ATOM    474  O   PRO 1  62      69.628-107.044  84.819  1.00109.19           O
ATOM    475  CB  PRO 1  62      70.785-104.311  83.451  1.00168.88           C
ATOM    476  CG  PRO 1  62      70.556-103.704  84.820  1.00179.61           C
ATOM    477  CD  PRO 1  62      69.062-103.778  85.061  1.00177.37           C
ATOM    478  N   ARG 1  63      70.494-107.539  82.791  1.00144.06           N
ATOM    479  CA  ARG 1  63      70.879-108.938  83.107  1.00167.41           C
ATOM    480  C   ARG 1  63      72.263-108.913  83.766  1.00141.64           C
ATOM    481  O   ARG 1  63      73.180-109.548  83.216  1.00114.70           O
ATOM    482  CB  ARG 1  63      70.857-109.807  81.843  1.00182.32           C
ATOM    483  CG  ARG 1  63      69.484-109.944  81.201  1.00173.03           C
ATOM    484  CD  ARG 1  63      69.545-110.724  79.902  1.00185.41           C
ATOM    485  NE  ARG 1  63      68.223-110.938  79.327  1.00204.94           N
ATOM    486  CZ  ARG 1  63      67.506-110.049  78.634  1.00243.79           C
ATOM    487  NH1 ARG 1  63      67.957-108.822  78.398  1.00271.16           N
ATOM    488  NH2 ARG 1  63      66.317-110.398  78.168  1.00243.14           N
ATOM    489  N   ALA 1  64      72.422-108.206  84.894  1.00128.65           N
ATOM    490  CA  ALA 1  64      73.724-108.120  85.581  1.00145.09           C
ATOM    491  C   ALA 1  64      73.870-109.341  86.477  1.00136.32           C
ATOM    492  O   ALA 1  64      72.871-109.708  87.096  1.00115.85           O
ATOM    493  CB  ALA 1  64      73.813-106.841  86.377  1.00167.24           C
ATOM    494  N   VAL 1  65      75.035-109.976  86.502  1.00155.93           N
ATOM    495  CA  VAL 1  65      75.332-111.087  87.451  1.00162.73           C
ATOM    496  C   VAL 1  65      76.354-110.489  88.412  1.00155.42           C
ATOM    497  O   VAL 1  65      77.462-110.150  87.934  1.00136.73           O
ATOM    498  CB  VAL 1  65      75.885-112.336  86.737  1.00160.67           C
ATOM    499  CG1 VAL 1  65      76.383-113.376  87.727  1.00133.57           C
ATOM    500  CG2 VAL 1  65      74.874-112.937  85.773  1.00161.37           C
ATOM    501  N   LEU 1  66      75.979-110.226  89.659  1.00159.74           N
ATOM    502  CA  LEU 1  66      76.892-109.582  90.633  1.00189.79           C
ATOM    503  C   LEU 1  66      77.438-110.694  91.526  1.00208.75           C
ATOM    504  O   LEU 1  66      76.622-111.345  92.183  1.00219.37           O
ATOM    505  CB  LEU 1  66      76.135-108.502  91.408  1.00209.21           C
ATOM    506  CG  LEU 1  66      76.988-107.370  91.986  1.00251.41           C
ATOM    507  CD1 LEU 1  66      76.176-106.087  92.126  1.00263.32           C
ATOM    508  CD2 LEU 1  66      77.601-107.758  93.324  1.00259.78           C
ATOM    509  N   LEU 1  67      78.750-110.941  91.499  1.00218.63           N
ATOM    510  CA  LEU 1  67      79.401-111.982  92.338  1.00199.79           C
ATOM    511  C   LEU 1  67      80.147-111.257  93.457  1.00179.96           C
ATOM    512  O   LEU 1  67      81.008-110.429  93.115  1.00150.41           O
ATOM    513  CB  LEU 1  67      80.342-112.820  91.467  1.00209.00           C
ATOM    514  CG  LEU 1  67      79.745-113.391  90.176  1.00190.43           C
ATOM    515  CD1 LEU 1  67      80.792-114.162  89.391  1.00195.23           C
ATOM    516  CD2 LEU 1  67      78.542-114.286  90.442  1.00169.14           C
ATOM    517  N   ASP 1  68      79.856-111.597  94.711  1.00199.88           N
ATOM    518  CA  ASP 1  68      80.493-110.959  95.886  1.00253.03           C
ATOM    519  C   ASP 1  68      81.281-112.024  96.647  1.00255.66           C
ATOM    520  O   ASP 1  68      80.662-113.030  97.040  1.00237.25           O
ATOM    521  CB  ASP 1  68      79.432-110.280  96.745  1.00270.02           C
ATOM    522  CG  ASP 1  68      78.408-111.204  97.375  1.00249.46           C
ATOM    523  OD1 ASP 1  68      77.682-111.847  96.614  1.00226.67           O
ATOM    524  OD2 ASP 1  68      78.335-111.249  98.612  1.00253.65           O
ATOM    525  N   LEU 1  69      82.590-111.839  96.814  1.00261.64           N
ATOM    526  CA  LEU 1  69      83.449-112.775  97.581  1.00283.52           C
ATOM    527  C   LEU 1  69      83.971-111.989  98.781  1.00277.49           C
ATOM    528  O   LEU 1  69      84.532-110.904  98.548  1.00267.20           O
ATOM    529  CB  LEU 1  69      84.569-113.266  96.661  1.00322.42           C
ATOM    530  CG  LEU 1  69      85.625-114.181  97.280  1.00327.99           C
ATOM    531  CD1 LEU 1  69      84.982-115.357  98.010  1.00313.01           C
ATOM    532  CD2 LEU 1  69      86.593-114.672  96.210  1.00348.09           C
ATOM    533  N   GLU 1  70      83.751-112.473 100.010  1.00297.23           N
ATOM    534  CA  GLU 1  70      84.115-111.708 101.230  1.00329.23           C
ATOM    535  C   GLU 1  70      83.525-110.309 101.034  1.00309.25           C
ATOM    536  O   GLU 1  70      84.305-109.335 100.996  1.00257.98           O
ATOM    537  CB  GLU 1  70      85.630-111.751 101.447  1.00357.17           C
ATOM    538  CG  GLU 1  70      86.198-113.161 101.432  1.00358.52           C
ATOM    539  CD  GLU 1  70      87.657-113.291 101.841  1.00351.52           C
ATOM    540  OE1 GLU 1  70      88.317-112.251 102.030  1.00348.37           O
ATOM    541  OE2 GLU 1  70      88.128-114.438 101.968  1.00319.09           O
ATOM    542  N   PRO 1  71      82.187-110.149 100.922  1.00329.19           N
ATOM    543  CA  PRO 1  71      81.596-108.849 100.584  1.00333.45           C
ATOM    544  C   PRO 1  71      81.756-107.677 101.555  1.00320.20           C
ATOM    545  O   PRO 1  71      81.633-107.900 102.745  1.00289.77           O
ATOM    546  CB  PRO 1  71      80.091-109.131 100.552  1.00347.84           C
ATOM    547  CG  PRO 1  71      79.930-110.323 101.454  1.00351.11           C
ATOM    548  CD  PRO 1  71      81.151-111.164 101.156  1.00346.25           C
ATOM    549  N   ARG 1  72      82.082-106.491 101.043  1.00338.70           N
ATOM    550  CA  ARG 1  72      82.141-105.241 101.847  1.00348.64           C
ATOM    551  C   ARG 1  72      81.527-104.141 100.978  1.00372.29           C
ATOM    552  O   ARG 1  72      80.530-103.542 101.420  1.00385.42           O
ATOM    553  CB  ARG 1  72      83.576-104.956 102.296  1.00335.52           C
ATOM    554  CG  ARG 1  72      83.719-103.805 103.283  1.00316.56           C
ATOM    555  CD  ARG 1  72      83.801-102.423 102.654  1.00321.39           C
ATOM    556  NE  ARG 1  72      84.723-102.363 101.524  1.00342.63           N
ATOM    557  CZ  ARG 1  72      86.057-102.294 101.589  1.00343.70           C
ATOM    558  NH1 ARG 1  72      86.696-102.274 102.752  1.00362.99           N
ATOM    559  NH2 ARG 1  72      86.759-102.249 100.469  1.00323.47           N
ATOM    560  N   VAL 1  73      82.083-103.896  99.787  1.00359.25           N
ATOM    561  CA  VAL 1  73      81.559-102.887  98.817  1.00309.35           C
ATOM    562  C   VAL 1  73      80.153-103.306  98.397  1.00265.63           C
ATOM    563  O   VAL 1  73      79.320-102.416  98.206  1.00247.30           O
ATOM    564  CB  VAL 1  73      82.483-102.741  97.593  1.00295.91           C
ATOM    565  CG1 VAL 1  73      81.814-101.985  96.451  1.00294.73           C
ATOM    566  CG2 VAL 1  73      83.807-102.095  97.981  1.00271.52           C
ATOM    567  N   ILE 1  74      79.901-104.603  98.252  1.00252.15           N
ATOM    568  CA  ILE 1  74      78.587-105.117  97.766  1.00253.31           C
ATOM    569  C   ILE 1  74      77.501-104.748  98.779  1.00245.66           C
ATOM    570  O   ILE 1  74      76.368-104.530  98.344  1.00251.97           O
ATOM    571  CB  ILE 1  74      78.658-106.614  97.405  1.00262.40           C
ATOM    572  CG1 ILE 1  74      79.722-106.858  96.324  1.00259.30           C
ATOM    573  CG2 ILE 1  74      77.293-107.141  96.977  1.00272.49           C
ATOM    574  CD1 ILE 1  74      81.101-107.240  96.838  1.00257.75           C
ATOM    575  N   HIS 1  75      77.823-104.642 100.064  1.00255.03           N
ATOM    576  CA  HIS 1  75      76.840-104.195 101.085  1.00288.85           C
ATOM    577  C   HIS 1  75      76.378-102.784 100.720  1.00291.65           C
ATOM    578  O   HIS 1  75      75.179-102.520 100.880  1.00291.58           O
ATOM    579  CB  HIS 1  75      77.434-104.229 102.499  1.00315.23           C
ATOM    580  CG  HIS 1  75      77.903-105.576 102.938  1.00339.41           C
ATOM    581  ND1 HIS 1  75      77.243-106.739 102.590  1.00338.37           N
ATOM    582  CD2 HIS 1  75      78.948-105.949 103.707  1.00354.60           C
ATOM    583  CE1 HIS 1  75      77.869-107.771 103.119  1.00343.50           C
ATOM    584  NE2 HIS 1  75      78.917-107.312 103.810  1.00349.87           N
ATOM    585  N   SER 1  76      77.276-101.922 100.238  1.00299.84           N
ATOM    586  CA  SER 1  76      76.962-100.508  99.890  1.00316.32           C
ATOM    587  C   SER 1  76      76.133-100.436  98.602  1.00317.72           C
ATOM    588  O   SER 1  76      75.227 -99.584  98.543  1.00315.31           O
ATOM    589  CB  SER 1  76      78.215 -99.692  99.765  1.00332.77           C
ATOM    590  OG  SER 1  76      78.829 -99.890  98.502  1.00338.70           O
ATOM    591  N   ILE 1  77      76.438-101.263  97.602  1.00298.50           N
ATOM    592  CA  ILE 1  77      75.670-101.329  96.320  1.00259.12           C
ATOM    593  C   ILE 1  77      74.206-101.555  96.695  1.00243.88           C
ATOM    594  O   ILE 1  77      73.347-100.897  96.096  1.00206.84           O
ATOM    595  CB  ILE 1  77      76.211-102.483  95.442  1.00229.06           C
ATOM    596  CG1 ILE 1  77      77.584-102.167  94.840  1.00215.79           C
ATOM    597  CG2 ILE 1  77      75.231-102.887  94.361  1.00210.28           C
ATOM    598  CD1 ILE 1  77      78.306-103.374  94.279  1.00197.33           C
ATOM    599  N   LEU 1  78      73.944-102.435  97.667  1.00259.77           N
ATOM    600  CA  LEU 1  78      72.560-102.747  98.127  1.00284.32           C
ATOM    601  C   LEU 1  78      71.893-101.524  98.765  1.00299.90           C
ATOM    602  O   LEU 1  78      70.721-101.286  98.455  1.00329.86           O
ATOM    603  CB  LEU 1  78      72.584-103.921  99.115  1.00318.14           C
ATOM    604  CG  LEU 1  78      72.325-105.311  98.529  1.00363.11           C
ATOM    605  CD1 LEU 1  78      70.877-105.480  98.094  1.00379.70           C
ATOM    606  CD2 LEU 1  78      73.266-105.631  97.376  1.00379.57           C
ATOM    607  N   ASN 1  79      72.595-100.745  99.586  1.00305.54           N
ATOM    608  CA  ASN 1  79      71.977 -99.514 100.152  1.00310.59           C
ATOM    609  C   ASN 1  79      72.137 -98.388  99.130  1.00299.70           C
ATOM    610  O   ASN 1  79      72.928 -97.459  99.386  1.00299.84           O
ATOM    611  CB  ASN 1  79      72.429 -99.204 101.584  1.00320.20           C
ATOM    612  CG  ASN 1  79      73.899 -99.422 101.862  1.00329.15           C
ATOM    613  OD1 ASN 1  79      74.728 -98.606 101.474  1.00351.77           O
ATOM    614  ND2 ASN 1  79      74.233-100.502 102.552  1.00302.14           N
ATOM    615  N   SER 1  80      71.401 -98.446  98.020  1.00282.43           N
ATOM    616  CA  SER 1  80      71.439 -97.410  96.962  1.00260.92           C
ATOM    617  C   SER 1  80      70.023 -97.185  96.438  1.00263.56           C
ATOM    618  O   SER 1  80      69.198 -98.099  96.599  1.00218.79           O
ATOM    619  CB  SER 1  80      72.344 -97.825  95.852  1.00246.21           C
ATOM    620  OG  SER 1  80      71.637 -98.637  94.928  1.00227.41           O
ATOM    621  N   PRO 1  81      69.694 -96.030  95.820  1.00292.33           N
ATOM    622  CA  PRO 1  81      68.376 -95.834  95.207  1.00295.66           C
ATOM    623  C   PRO 1  81      68.142 -96.802  94.041  1.00267.63           C
ATOM    624  O   PRO 1  81      66.989 -97.042  93.718  1.00257.74           O
ATOM    625  CB  PRO 1  81      68.420 -94.398  94.678  1.00307.26           C
ATOM    626  CG  PRO 1  81      69.499 -93.727  95.488  1.00306.63           C
ATOM    627  CD  PRO 1  81      70.514 -94.817  95.747  1.00305.01           C
ATOM    628  N   TYR 1  82      69.209 -97.334  93.444  1.00238.74           N
ATOM    629  CA  TYR 1  82      69.125 -98.202  92.244  1.00227.92           C
ATOM    630  C   TYR 1  82      69.063 -99.678  92.631  1.00240.79           C
ATOM    631  O   TYR 1  82      69.063-100.509  91.715  1.00277.47           O
ATOM    632  CB  TYR 1  82      70.299 -97.900  91.316  1.00223.65           C
ATOM    633  CG  TYR 1  82      70.344 -96.455  90.898  1.00225.02           C
ATOM    634  CD1 TYR 1  82      70.738 -95.463  91.778  1.00241.70           C
ATOM    635  CD2 TYR 1  82      69.935 -96.069  89.633  1.00233.35           C
ATOM    636  CE1 TYR 1  82      70.752 -94.131  91.409  1.00265.82           C
ATOM    637  CE2 TYR 1  82      69.955 -94.742  89.241  1.00234.88           C
ATOM    638  CZ  TYR 1  82      70.360 -93.765  90.133  1.00254.90           C
ATOM    639  OH  TYR 1  82      70.383 -92.453  89.758  1.00257.98           O
ATOM    640  N   ALA 1  83      68.936-100.002  93.918  1.00239.25           N
ATOM    641  CA  ALA 1  83      68.878-101.405  94.381  1.00221.57           C
ATOM    642  C   ALA 1  83      67.704-102.102  93.695  1.00200.72           C
ATOM    643  O   ALA 1  83      67.869-103.280  93.322  1.00182.46           O
ATOM    644  CB  ALA 1  83      68.741-101.450  95.874  1.00218.31           C
ATOM    645  N   LYS 1  84      66.566-101.424  93.552  1.00190.61           N
ATOM    646  CA  LYS 1  84      65.374-101.979  92.863  1.00194.54           C
ATOM    647  C   LYS 1  84      65.646-102.123  91.367  1.00170.88           C
ATOM    648  O   LYS 1  84      65.048-103.025  90.757  1.00166.92           O
ATOM    649  CB  LYS 1  84      64.145-101.109  93.129  1.00218.76           C
ATOM    650  CG  LYS 1  84      63.712-101.033  94.587  1.00251.48           C
ATOM    651  CD  LYS 1  84      62.209-100.900  94.778  1.00289.61           C
ATOM    652  CE  LYS 1  84      61.652 -99.613  94.209  1.00295.99           C
ATOM    653  NZ  LYS 1  84      60.179 -99.533  94.323  1.00295.18           N
ATOM    654  N   LEU 1  85      66.453-101.238  90.776  1.00182.64           N
ATOM    655  CA  LEU 1  85      66.664-101.255  89.306  1.00197.89           C
ATOM    656  C   LEU 1  85      67.273-102.589  88.893  1.00194.79           C
ATOM    657  O   LEU 1  85      66.784-103.155  87.898  1.00211.87           O
ATOM    658  CB  LEU 1  85      67.586-100.113  88.874  1.00221.14           C
ATOM    659  CG  LEU 1  85      67.707 -99.919  87.360  1.00255.11           C
ATOM    660  CD1 LEU 1  85      67.866 -98.451  87.015  1.00264.83           C
ATOM    661  CD2 LEU 1  85      68.875-100.711  86.787  1.00268.01           C
ATOM    662  N   TYR 1  86      68.284-103.066  89.618  1.00207.78           N
ATOM    663  CA  TYR 1  86      68.933-104.369  89.332  1.00241.60           C
ATOM    664  C   TYR 1  86      68.370-105.345  90.359  1.00256.71           C
ATOM    665  O   TYR 1  86      68.870-105.380  91.494  1.00250.74           O
ATOM    666  CB  TYR 1  86      70.466-104.260  89.322  1.00260.84           C
ATOM    667  CG  TYR 1  86      71.074-103.541  90.501  1.00362.79           C
ATOM    668  CD1 TYR 1  86      71.241-102.166  90.489  1.00413.04           C
ATOM    669  CD2 TYR 1  86      71.473-104.230  91.637  1.00430.32           C
ATOM    670  CE1 TYR 1  86      71.778-101.493  91.573  1.00440.00           C
ATOM    671  CE2 TYR 1  86      72.003-103.570  92.733  1.00440.00           C
ATOM    672  CZ  TYR 1  86      72.156-102.199  92.699  1.00440.00           C
ATOM    673  OH  TYR 1  86      72.656-101.539  93.776  1.00440.00           O
ATOM    674  N   ASN 1  87      67.323-106.091  90.003  1.00273.50           N
ATOM    675  CA  ASN 1  87      66.784-107.140  90.908  1.00251.84           C
ATOM    676  C   ASN 1  87      66.559-108.432  90.126  1.00210.81           C
ATOM    677  O   ASN 1  87      65.387-108.816  89.944  1.00179.96           O
ATOM    678  CB  ASN 1  87      65.538-106.660  91.657  1.00293.53           C
ATOM    679  CG  ASN 1  87      65.431-107.303  93.021  1.00298.95           C
ATOM    680  OD1 ASN 1  87      66.140-106.907  93.940  1.00263.38           O
ATOM    681  ND2 ASN 1  87      64.574-108.302  93.162  1.00346.86           N
ATOM    682  N   PRO 1  88      67.622-109.117  89.646  1.00195.74           N
ATOM    683  CA  PRO 1  88      67.474-110.460  89.129  1.00200.48           C
ATOM    684  C   PRO 1  88      67.570-111.301  90.412  1.00201.65           C
ATOM    685  O   PRO 1  88      67.476-112.510  90.305  1.00208.28           O
ATOM    686  CB  PRO 1  88      68.626-110.688  88.148  1.00196.54           C
ATOM    687  CG  PRO 1  88      69.377-109.372  88.123  1.00172.11           C
ATOM    688  CD  PRO 1  88      68.995-108.654  89.401  1.00188.40           C
ATOM    689  N   GLU 1  89      67.770-110.669  91.584  1.00183.35           N
ATOM    690  CA  GLU 1  89      67.821-111.374  92.884  1.00190.57           C
ATOM    691  C   GLU 1  89      68.887-112.459  92.745  1.00171.06           C
ATOM    692  O   GLU 1  89      68.585-113.618  93.070  1.00126.65           O
ATOM    693  CB  GLU 1  89      66.416-111.866  93.226  1.00232.91           C
ATOM    694  CG  GLU 1  89      66.268-112.389  94.644  1.00251.52           C
ATOM    695  CD  GLU 1  89      66.137-113.898  94.767  1.00219.21           C
ATOM    696  OE1 GLU 1  89      65.332-114.490  94.019  1.00192.41           O
ATOM    697  OE2 GLU 1  89      66.851-114.482  95.608  1.00183.95           O
ATOM    698  N   ASN 1  90      70.063-112.106  92.217  1.00177.82           N
ATOM    699  CA  ASN 1  90      71.151-113.087  91.960  1.00193.70           C
ATOM    700  C   ASN 1  90      72.497-112.577  92.482  1.00203.35           C
ATOM    701  O   ASN 1  90      73.392-112.342  91.653  1.00191.60           O
ATOM    702  CB  ASN 1  90      71.218-113.410  90.467  1.00193.68           C
ATOM    703  CG  ASN 1  90      71.491-112.207  89.587  1.00199.42           C
ATOM    704  OD1 ASN 1  90      71.395-111.068  90.036  1.00173.06           O
ATOM    705  ND2 ASN 1  90      71.822-112.446  88.327  1.00235.90           N
ATOM    706  N   ILE 1  91      72.668-112.443  93.799  1.00210.74           N
ATOM    707  CA  ILE 1  91      73.971-112.056  94.423  1.00195.42           C
ATOM    708  C   ILE 1  91      74.308-113.161  95.424  1.00168.90           C
ATOM    709  O   ILE 1  91      73.433-113.418  96.273  1.00142.38           O
ATOM    710  CB  ILE 1  91      73.887-110.657  95.064  1.00223.48           C
ATOM    711  CG1 ILE 1  91      73.375-109.610  94.065  1.00269.19           C
ATOM    712  CG2 ILE 1  91      75.229-110.254  95.659  1.00219.40           C
ATOM    713  CD1 ILE 1  91      71.889-109.333  94.150  1.00270.23           C
ATOM    714  N   TYR 1  92      75.493-113.780  95.362  1.00186.94           N
ATOM    715  CA  TYR 1  92      75.827-114.959  96.206  1.00231.60           C
ATOM    716  C   TYR 1  92      77.112-114.786  97.021  1.00203.43           C
ATOM    717  O   TYR 1  92      78.132-114.423  96.413  1.00193.65           O
ATOM    718  CB  TYR 1  92      75.979-116.212  95.342  1.00318.61           C
ATOM    719  CG  TYR 1  92      76.041-117.475  96.159  1.00378.37           C
ATOM    720  CD1 TYR 1  92      77.242-117.937  96.671  1.00370.69           C
ATOM    721  CD2 TYR 1  92      74.892-118.184  96.461  1.00406.50           C
ATOM    722  CE1 TYR 1  92      77.302-119.082  97.442  1.00336.53           C
ATOM    723  CE2 TYR 1  92      74.937-119.337  97.228  1.00354.20           C
ATOM    724  CZ  TYR 1  92      76.147-119.785  97.724  1.00329.69           C
ATOM    725  OH  TYR 1  92      76.208-120.920  98.476  1.00313.67           O
ATOM    726  N   LEU 1  93      77.089-115.134  98.317  1.00195.67           N
ATOM    727  CA  LEU 1  93      78.280-115.060  99.214  1.00202.86           C
ATOM    728  C   LEU 1  93      79.079-116.362  99.097  1.00309.43           C
ATOM    729  O   LEU 1  93      78.697-117.330  99.784  1.00368.77           O
ATOM    730  CB  LEU 1  93      77.847-114.819 100.667  1.00170.20           C
ATOM    731  CG  LEU 1  93      77.547-113.373 101.067  1.00177.46           C
ATOM    732  CD1 LEU 1  93      76.278-112.856 100.404  1.00197.21           C
ATOM    733  CD2 LEU 1  93      77.443-113.239 102.580  1.00187.39           C
ATOM    734  N   GLY 1 101      90.352-113.486  99.726  1.00247.12           N
ATOM    735  CA  GLY 1 101      91.773-113.177  99.973  1.00246.50           C
ATOM    736  C   GLY 1 101      92.342-112.263  98.903  1.00244.61           C
ATOM    737  O   GLY 1 101      91.683-112.084  97.869  1.00226.87           O
ATOM    738  N   ASN 1 102      93.549-111.741  99.109  1.00241.95           N
ATOM    739  CA  ASN 1 102      94.196-110.804  98.152  1.00242.53           C
ATOM    740  C   ASN 1 102      95.114-111.607  97.228  1.00240.71           C
ATOM    741  O   ASN 1 102      95.893-110.976  96.499  1.00210.18           O
ATOM    742  CB  ASN 1 102      94.908-109.668  98.892  1.00230.53           C
ATOM    743  CG  ASN 1 102      93.958-108.706  99.575  1.00229.46           C
ATOM    744  OD1 ASN 1 102      92.805-108.567  99.174  1.00224.97           O
ATOM    745  ND2 ASN 1 102      94.437-108.018 100.599  1.00228.30           N
ATOM    746  N   ASN 1 103      95.034-112.939  97.248  1.00244.32           N
ATOM    747  CA  ASN 1 103      95.910-113.816  96.422  1.00238.36           C
ATOM    748  C   ASN 1 103      95.155-114.380  95.217  1.00205.98           C
ATOM    749  O   ASN 1 103      93.935-114.576  95.329  1.00193.61           O
ATOM    750  CB  ASN 1 103      96.520-114.920  97.272  1.00257.90           C
ATOM    751  CG  ASN 1 103      97.444-114.365  98.335  1.00279.29           C
ATOM    752  OD1 ASN 1 103      97.072-114.280  99.505  1.00282.66           O
ATOM    753  ND2 ASN 1 103      98.649-113.991  97.943  1.00278.88           N
ATOM    754  N   TRP 1 104      95.838-114.561  94.082  1.00203.98           N
ATOM    755  CA  TRP 1 104      95.208-115.126  92.858  1.00230.70           C
ATOM    756  C   TRP 1 104      94.786-116.549  93.188  1.00236.45           C
ATOM    757  O   TRP 1 104      93.654-116.910  92.880  1.00244.91           O
ATOM    758  CB  TRP 1 104      96.149-115.087  91.650  1.00249.63           C
ATOM    759  CG  TRP 1 104      95.580-115.705  90.413  1.00271.74           C
ATOM    760  CD1 TRP 1 104      95.007-115.052  89.365  1.00275.96           C
ATOM    761  CD2 TRP 1 104      95.521-117.106  90.097  1.00269.93           C
ATOM    762  NE1 TRP 1 104      94.594-115.947  88.416  1.00265.61           N
ATOM    763  CE2 TRP 1 104      94.896-117.215  88.836  1.00270.78           C
ATOM    764  CE3 TRP 1 104      95.928-118.274  90.750  1.00246.38           C
ATOM    765  CZ2 TRP 1 104      94.676-118.444  88.222  1.00271.74           C
ATOM    766  CZ3 TRP 1 104      95.704-119.487  90.146  1.00259.60           C
ATOM    767  CH2 TRP 1 104      95.092-119.569  88.896  1.00283.57           C
ATOM    768  N   ALA 1 105      95.655-117.311  93.841  1.00250.23           N
ATOM    769  CA  ALA 1 105      95.338-118.687  94.269  1.00269.40           C
ATOM    770  C   ALA 1 105      94.196-118.634  95.283  1.00264.33           C
ATOM    771  O   ALA 1 105      93.311-119.473  95.182  1.00242.75           O
ATOM    772  CB  ALA 1 105      96.565-119.344  94.838  1.00302.71           C
ATOM    773  N   SER 1 106      94.204-117.663  96.195  1.00252.55           N
ATOM    774  CA  SER 1 106      93.164-117.552  97.254  1.00233.73           C
ATOM    775  C   SER 1 106      91.787-117.349  96.612  1.00232.42           C
ATOM    776  O   SER 1 106      90.850-117.991  97.089  1.00244.29           O
ATOM    777  CB  SER 1 106      93.476-116.484  98.264  1.00205.41           C
ATOM    778  OG  SER 1 106      93.233-115.201  97.749  1.00172.23           O
ATOM    779  N   GLY 1 107      91.659-116.586  95.534  1.00229.45           N
ATOM    780  CA  GLY 1 107      90.412-116.289  94.807  1.00232.20           C
ATOM    781  C   GLY 1 107      89.961-117.491  94.002  1.00207.54           C
ATOM    782  O   GLY 1 107      88.749-117.806  94.042  1.00215.14           O
ATOM    783  N   PHE 1 108      90.891-118.175  93.335  1.00193.97           N
ATOM    784  CA  PHE 1 108      90.584-119.333  92.455  1.00212.30           C
ATOM    785  C   PHE 1 108      89.986-120.474  93.271  1.00213.81           C
ATOM    786  O   PHE 1 108      89.049-121.123  92.771  1.00216.30           O
ATOM    787  CB  PHE 1 108      91.859-119.799  91.749  1.00233.45           C
ATOM    788  CG  PHE 1 108      91.659-120.829  90.669  1.00282.20           C
ATOM    789  CD1 PHE 1 108      91.416-122.158  90.983  1.00298.68           C
ATOM    790  CD2 PHE 1 108      91.747-120.475  89.333  1.00291.15           C
ATOM    791  CE1 PHE 1 108      91.242-123.099  89.981  1.00281.10           C
ATOM    792  CE2 PHE 1 108      91.578-121.419  88.334  1.00273.90           C
ATOM    793  CZ  PHE 1 108      91.323-122.729  88.660  1.00263.14           C
ATOM    794  N   SER 1 109      90.542-120.750  94.452  1.00217.73           N
ATOM    795  CA  SER 1 109      90.069-121.849  95.334  1.00238.52           C
ATOM    796  C   SER 1 109      88.672-121.541  95.867  1.00231.95           C
ATOM    797  O   SER 1 109      87.828-122.455  95.871  1.00209.27           O
ATOM    798  CB  SER 1 109      91.038-122.076  96.455  1.00273.95           C
ATOM    799  OG  SER 1 109      91.461-120.839  97.007  1.00292.53           O
ATOM    800  N   GLN 1 110      88.429-120.299  96.284  1.00244.50           N
ATOM    801  CA  GLN 1 110      87.116-119.892  96.847  1.00252.91           C
ATOM    802  C   GLN 1 110      86.050-120.064  95.762  1.00248.75           C
ATOM    803  O   GLN 1 110      84.938-120.493  96.086  1.00229.46           O
ATOM    804  CB  GLN 1 110      87.169-118.455  97.370  1.00264.19           C
ATOM    805  CG  GLN 1 110      87.683-118.349  98.800  1.00273.54           C
ATOM    806  CD  GLN 1 110      88.425-117.061  99.065  1.00272.24           C
ATOM    807  OE1 GLN 1 110      88.235-116.056  98.385  1.00277.58           O
ATOM    808  NE2 GLN 1 110      89.290-117.086 100.064  1.00241.24           N
ATOM    809  N   GLY 1 111      86.372-119.728  94.517  1.00265.01           N
ATOM    810  CA  GLY 1 111      85.420-119.844  93.396  1.00269.80           C
ATOM    811  C   GLY 1 111      85.034-121.288  93.135  1.00265.91           C
ATOM    812  O   GLY 1 111      83.855-121.524  92.850  1.00255.39           O
ATOM    813  N   GLU 1 112      85.970-122.223  93.244  1.00258.83           N
ATOM    814  CA  GLU 1 112      85.741-123.661  92.917  1.00267.59           C
ATOM    815  C   GLU 1 112      84.662-124.341  93.775  1.00257.79           C
ATOM    816  O   GLU 1 112      83.999-125.223  93.223  1.00259.29           O
ATOM    817  CB  GLU 1 112      87.055-124.444  93.007  1.00281.25           C
ATOM    818  CG  GLU 1 112      86.924-125.940  92.729  1.00296.75           C
ATOM    819  CD  GLU 1 112      86.531-126.338  91.311  1.00276.14           C
ATOM    820  OE1 GLU 1 112      87.397-126.237  90.418  1.00256.70           O
ATOM    821  OE2 GLU 1 112      85.362-126.753  91.094  1.00237.72           O
ATOM    822  N   LYS 1 113      84.579-124.063  95.079  1.00260.03           N
ATOM    823  CA  LYS 1 113      83.554-124.651  95.998  1.00264.13           C
ATOM    824  C   LYS 1 113      82.142-124.133  95.694  1.00253.23           C
ATOM    825  O   LYS 1 113      81.174-124.883  95.937  1.00235.76           O
ATOM    826  CB  LYS 1 113      83.888-124.360  97.463  1.00288.55           C
ATOM    827  CG  LYS 1 113      83.843-122.895  97.865  1.00299.13           C
ATOM    828  CD  LYS 1 113      84.022-122.645  99.342  1.00307.89           C
ATOM    829  CE  LYS 1 113      84.237-121.183  99.680  1.00323.31           C
ATOM    830  NZ  LYS 1 113      83.075-120.337  99.311  1.00329.13           N
ATOM    831  N   ILE 1 114      82.020-122.875  95.282  1.00262.29           N
ATOM    832  CA  ILE 1 114      80.700-122.222  95.013  1.00259.27           C
ATOM    833  C   ILE 1 114      80.441-122.211  93.509  1.00233.05           C
ATOM    834  O   ILE 1 114      79.470-121.561  93.099  1.00226.25           O
ATOM    835  CB  ILE 1 114      80.625-120.786  95.589  1.00273.53           C
ATOM    836  CG1 ILE 1 114      81.812-119.902  95.179  1.00252.89           C
ATOM    837  CG2 ILE 1 114      80.437-120.816  97.100  1.00286.80           C
ATOM    838  CD1 ILE 1 114      81.441-118.573  94.575  1.00242.19           C
ATOM    839  N   HIS 1 115      81.212-122.931  92.701  1.00237.94           N
ATOM    840  CA  HIS 1 115      81.102-122.814  91.223  1.00270.05           C
ATOM    841  C   HIS 1 115      79.693-123.164  90.738  1.00248.17           C
ATOM    842  O   HIS 1 115      79.183-122.398  89.902  1.00235.21           O
ATOM    843  CB  HIS 1 115      82.198-123.633  90.522  1.00282.43           C
ATOM    844  CG  HIS 1 115      81.891-125.074  90.289  1.00255.30           C
ATOM    845  ND1 HIS 1 115      82.029-126.032  91.270  1.00227.69           N
ATOM    846  CD2 HIS 1 115      81.500-125.726  89.175  1.00249.78           C
ATOM    847  CE1 HIS 1 115      81.722-127.209  90.780  1.00247.29           C
ATOM    848  NE2 HIS 1 115      81.395-127.050  89.491  1.00260.39           N
ATOM    849  N   GLU 1 116      79.059-124.218  91.257  1.00224.79           N
ATOM    850  CA  GLU 1 116      77.743-124.722  90.761  1.00226.55           C
ATOM    851  C   GLU 1 116      76.548-123.792  91.014  1.00205.53           C
ATOM    852  O   GLU 1 116      75.601-123.901  90.212  1.00209.05           O
ATOM    853  CB  GLU 1 116      77.410-126.095  91.349  1.00273.27           C
ATOM    854  CG  GLU 1 116      78.061-127.244  90.604  1.00311.54           C
ATOM    855  CD  GLU 1 116      77.549-127.497  89.193  1.00309.01           C
ATOM    856  OE1 GLU 1 116      76.447-128.063  89.057  1.00268.27           O
ATOM    857  OE2 GLU 1 116      78.251-127.118  88.235  1.00314.32           O
ATOM    858  N   ASP 1 117      76.467-123.121  92.168  1.00218.21           N
ATOM    859  CA  ASP 1 117      75.369-122.159  92.481  1.00248.72           C
ATOM    860  C   ASP 1 117      75.560-120.872  91.675  1.00247.69           C
ATOM    861  O   ASP 1 117      74.545-120.299  91.235  1.00260.41           O
ATOM    862  CB  ASP 1 117      75.233-121.905  93.983  1.00261.32           C
ATOM    863  CG  ASP 1 117      76.416-121.204  94.615  1.00245.16           C
ATOM    864  OD1 ASP 1 117      76.460-119.963  94.561  1.00230.96           O
ATOM    865  OD2 ASP 1 117      77.273-121.909  95.165  1.00193.93           O
ATOM    866  N   ILE 1 118      76.801-120.400  91.540  1.00223.40           N
ATOM    867  CA  ILE 1 118      77.084-119.192  90.712  1.00208.09           C
ATOM    868  C   ILE 1 118      76.778-119.580  89.270  1.00190.29           C
ATOM    869  O   ILE 1 118      76.283-118.709  88.550  1.00196.20           O
ATOM    870  CB  ILE 1 118      78.490-118.574  90.912  1.00209.17           C
ATOM    871  CG1 ILE 1 118      79.645-119.437  90.391  1.00206.87           C
ATOM    872  CG2 ILE 1 118      78.702-118.169  92.369  1.00213.82           C
ATOM    873  CD1 ILE 1 118      80.977-118.722  90.301  1.00207.28           C
ATOM    874  N   PHE 1 119      77.101-120.810  88.856  1.00168.29           N
ATOM    875  CA  PHE 1 119      76.866-121.293  87.471  1.00167.74           C
ATOM    876  C   PHE 1 119      75.374-121.495  87.201  1.00164.99           C
ATOM    877  O   PHE 1 119      75.018-121.420  86.020  1.00149.92           O
ATOM    878  CB  PHE 1 119      77.669-122.554  87.144  1.00173.93           C
ATOM    879  CG  PHE 1 119      77.485-122.977  85.716  1.00214.00           C
ATOM    880  CD1 PHE 1 119      78.121-122.285  84.702  1.00209.03           C
ATOM    881  CD2 PHE 1 119      76.618-124.002  85.378  1.00260.10           C
ATOM    882  CE1 PHE 1 119      77.925-122.637  83.381  1.00237.63           C
ATOM    883  CE2 PHE 1 119      76.432-124.359  84.053  1.00273.62           C
ATOM    884  CZ  PHE 1 119      77.085-123.677  83.058  1.00258.57           C
ATOM    885  N   ASP 1 120      74.570-121.888  88.196  1.00185.07           N
ATOM    886  CA  ASP 1 120      73.089-122.010  88.054  1.00200.53           C
ATOM    887  C   ASP 1 120      72.493-120.616  87.862  1.00174.52           C
ATOM    888  O   ASP 1 120      71.481-120.504  87.137  1.00168.09           O
ATOM    889  CB  ASP 1 120      72.461-122.711  89.257  1.00229.73           C
ATOM    890  CG  ASP 1 120      70.957-122.862  89.148  1.00222.91           C
ATOM    891  OD1 ASP 1 120      70.422-122.582  88.060  1.00192.90           O
ATOM    892  OD2 ASP 1 120      70.330-123.263  90.153  1.00204.46           O
ATOM    893  N   ILE 1 121      73.043-119.612  88.548  1.00156.27           N
ATOM    894  CA  ILE 1 121      72.607-118.186  88.414  1.00158.65           C
ATOM    895  C   ILE 1 121      72.880-117.770  86.964  1.00140.67           C
ATOM    896  O   ILE 1 121      72.140-116.900  86.471  1.00129.38           O
ATOM    897  CB  ILE 1 121      73.325-117.298  89.456  1.00178.58           C
ATOM    898  CG1 ILE 1 121      72.685-117.408  90.844  1.00220.81           C
ATOM    899  CG2 ILE 1 121      73.405-115.855  88.995  1.00161.07           C
ATOM    900  CD1 ILE 1 121      73.601-117.013  91.987  1.00235.96           C
ATOM    901  N   ILE 1 122      73.968-118.253  86.354  1.00135.84           N
ATOM    902  CA  ILE 1 122      74.265-117.997  84.914  1.00159.79           C
ATOM    903  C   ILE 1 122      73.182-118.694  84.102  1.00165.75           C
ATOM    904  O   ILE 1 122      72.616-118.051  83.212  1.00149.41           O
ATOM    905  CB  ILE 1 122      75.668-118.500  84.505  1.00172.92           C
ATOM    906  CG1 ILE 1 122      76.798-117.831  85.296  1.00193.38           C
ATOM    907  CG2 ILE 1 122      75.879-118.355  83.008  1.00160.25           C
ATOM    908  CD1 ILE 1 122      76.649-116.340  85.474  1.00180.94           C
ATOM    909  N   ASP 1 123      72.838-119.929  84.463  1.00186.54           N
ATOM    910  CA  ASP 1 123      71.842-120.721  83.696  1.00208.54           C
ATOM    911  C   ASP 1 123      70.482-120.025  83.713  1.00181.52           C
ATOM    912  O   ASP 1 123      69.953-119.865  82.611  1.00141.21           O
ATOM    913  CB  ASP 1 123      71.703-122.139  84.254  1.00288.38           C
ATOM    914  CG  ASP 1 123      72.980-122.956  84.160  1.00324.37           C
ATOM    915  OD1 ASP 1 123      73.723-122.767  83.181  1.00337.06           O
ATOM    916  OD2 ASP 1 123      73.226-123.764  85.074  1.00338.49           O
ATOM    917  N   ARG 1 124      69.994-119.658  84.895  1.00198.67           N
ATOM    918  CA  ARG 1 124      68.676-119.006  85.064  1.00210.01           C
ATOM    919  C   ARG 1 124      68.535-117.921  84.012  1.00190.99           C
ATOM    920  O   ARG 1 124      67.554-117.965  83.255  1.00152.33           O
ATOM    921  CB  ARG 1 124      68.572-118.417  86.473  1.00218.32           C
ATOM    922  CG  ARG 1 124      67.358-117.525  86.690  1.00224.11           C
ATOM    923  CD  ARG 1 124      66.788-117.548  88.100  1.00224.78           C
ATOM    924  NE  ARG 1 124      67.407-116.603  89.027  1.00221.30           N
ATOM    925  CZ  ARG 1 124      68.471-116.820  89.812  1.00212.89           C
ATOM    926  NH1 ARG 1 124      69.127-117.970  89.814  1.00201.81           N
ATOM    927  NH2 ARG 1 124      68.885-115.847  90.611  1.00222.42           N
ATOM    928  N   GLU 1 125      69.488-116.995  83.958  1.00177.95           N
ATOM    929  CA  GLU 1 125      69.389-115.843  83.031  1.00163.54           C
ATOM    930  C   GLU 1 125      69.410-116.369  81.594  1.00133.38           C
ATOM    931  O   GLU 1 125      68.629-115.847  80.785  1.00113.92           O
ATOM    932  CB  GLU 1 125      70.492-114.822  83.302  1.00162.57           C
ATOM    933  CG  GLU 1 125      70.555-114.305  84.735  1.00168.09           C
ATOM    934  CD  GLU 1 125      69.244-113.847  85.350  1.00188.76           C
ATOM    935  OE1 GLU 1 125      68.467-113.162  84.658  1.00177.61           O
ATOM    936  OE2 GLU 1 125      69.003-114.176  86.529  1.00186.76           O
ATOM    937  N   ALA 1 126      70.239-117.369  81.289  1.00112.38           N
ATOM    938  CA  ALA 1 126      70.369-117.919  79.921  1.00120.74           C
ATOM    939  C   ALA 1 126      69.027-118.502  79.500  1.00152.52           C
ATOM    940  O   ALA 1 126      68.651-118.332  78.327  1.00144.39           O
ATOM    941  CB  ALA 1 126      71.437-118.978  79.874  1.00128.16           C
ATOM    942  N   ASP 1 127      68.357-119.200  80.409  1.00212.02           N
ATOM    943  CA  ASP 1 127      67.019-119.791  80.146  1.00248.65           C
ATOM    944  C   ASP 1 127      65.994-118.673  79.979  1.00224.64           C
ATOM    945  O   ASP 1 127      65.181-118.768  79.040  1.00162.94           O
ATOM    946  CB  ASP 1 127      66.593-120.704  81.296  1.00257.90           C
ATOM    947  CG  ASP 1 127      67.651-121.703  81.736  1.00221.23           C
ATOM    948  OD1 ASP 1 127      68.541-122.014  80.920  1.00191.29           O
ATOM    949  OD2 ASP 1 127      67.593-122.139  82.902  1.00173.28           O
ATOM    950  N   GLY 1 128      66.045-117.645  80.837  1.00201.20           N
ATOM    951  CA  GLY 1 128      65.060-116.546  80.840  1.00187.68           C
ATOM    952  C   GLY 1 128      65.083-115.748  79.551  1.00192.73           C
ATOM    953  O   GLY 1 128      63.998-115.372  79.072  1.00212.11           O
ATOM    954  N   SER 1 129      66.265-115.502  78.996  1.00189.71           N
ATOM    955  CA  SER 1 129      66.433-114.680  77.774  1.00177.39           C
ATOM    956  C   SER 1 129      65.934-115.440  76.553  1.00153.21           C
ATOM    957  O   SER 1 129      65.992-116.682  76.576  1.00105.39           O
ATOM    958  CB  SER 1 129      67.864-114.291  77.587  1.00203.55           C
ATOM    959  OG  SER 1 129      68.666-115.430  77.371  1.00190.11           O
ATOM    960  N   ASP 1 130      65.494-114.727  75.521  1.00200.93           N
ATOM    961  CA  ASP 1 130      65.105-115.380  74.251  1.00234.86           C
ATOM    962  C   ASP 1 130      66.369-116.067  73.765  1.00217.89           C
ATOM    963  O   ASP 1 130      66.268-117.207  73.278  1.00200.09           O
ATOM    964  CB  ASP 1 130      64.611-114.372  73.211  1.00231.90           C
ATOM    965  CG  ASP 1 130      64.586-114.931  71.800  1.00202.58           C
ATOM    966  OD1 ASP 1 130      63.677-115.728  71.504  1.00166.96           O
ATOM    967  OD2 ASP 1 130      65.491-114.581  71.017  1.00186.06           O
ATOM    968  N   SER 1 131      67.514-115.412  73.935  1.00180.41           N
ATOM    969  CA  SER 1 131      68.815-115.926  73.449  1.00162.55           C
ATOM    970  C   SER 1 131      69.959-115.256  74.225  1.00172.30           C
ATOM    971  O   SER 1 131      69.679-114.233  74.883  1.00177.70           O
ATOM    972  CB  SER 1 131      68.895-115.663  71.972  1.00138.24           C
ATOM    973  OG  SER 1 131      68.185-116.638  71.226  1.00113.17           O
ATOM    974  N   LEU 1 132      71.185-115.796  74.180  1.00172.22           N
ATOM    975  CA  LEU 1 132      72.381-115.231  74.865  1.00151.58           C
ATOM    976  C   LEU 1 132      73.576-115.195  73.907  1.00148.12           C
ATOM    977  O   LEU 1 132      74.038-116.278  73.610  1.00141.46           O
ATOM    978  CB  LEU 1 132      72.615-116.178  76.045  1.00133.37           C
ATOM    979  CG  LEU 1 132      73.988-116.237  76.704  1.00117.87           C
ATOM    980  CD1 LEU 1 132      74.547-114.849  76.940  1.00124.81           C
ATOM    981  CD2 LEU 1 132      73.878-117.045  77.995  1.00118.51           C
ATOM    982  N   GLU 1 133      74.140-114.031  73.520  1.00146.42           N
ATOM    983  CA  GLU 1 133      75.235-113.966  72.493  1.00162.38           C
ATOM    984  C   GLU 1 133      76.629-113.895  73.123  1.00143.12           C
ATOM    985  O   GLU 1 133      77.562-114.452  72.512  1.00148.19           O
ATOM    986  CB  GLU 1 133      75.096-112.810  71.480  1.00171.25           C
ATOM    987  CG  GLU 1 133      76.129-112.790  70.362  1.00170.51           C
ATOM    988  CD  GLU 1 133      76.233-114.049  69.517  1.00154.01           C
ATOM    989  OE1 GLU 1 133      76.057-115.165  70.050  1.00129.87           O
ATOM    990  OE2 GLU 1 133      76.509-113.906  68.319  1.00116.96           O
ATOM    991  N   GLY 1 134      76.797-113.209  74.254  1.00128.63           N
ATOM    992  CA  GLY 1 134      78.146-113.045  74.819  1.00127.50           C
ATOM    993  C   GLY 1 134      78.130-112.775  76.296  1.00108.06           C
ATOM    994  O   GLY 1 134      77.067-112.373  76.793  1.00104.21           O
ATOM    995  N   PHE 1 135      79.240-113.043  76.993  1.00110.93           N
ATOM    996  CA  PHE 1 135      79.371-112.803  78.454  1.00132.78           C
ATOM    997  C   PHE 1 135      80.390-111.692  78.635  1.00119.58           C
ATOM    998  O   PHE 1 135      81.569-111.966  78.419  1.00 91.92           O
ATOM    999  CB  PHE 1 135      79.804-114.074  79.178  1.00149.47           C
ATOM   1000  CG  PHE 1 135      78.866-115.241  79.016  1.00148.33           C
ATOM   1001  CD1 PHE 1 135      77.822-115.425  79.901  1.00127.12           C
ATOM   1002  CD2 PHE 1 135      79.046-116.164  77.998  1.00140.49           C
ATOM   1003  CE1 PHE 1 135      76.970-116.505  79.770  1.00125.00           C
ATOM   1004  CE2 PHE 1 135      78.181-117.236  77.857  1.00120.61           C
ATOM   1005  CZ  PHE 1 135      77.150-117.407  78.748  1.00131.11           C
ATOM   1006  N   VAL 1 136      79.982-110.508  79.078  1.00117.42           N
ATOM   1007  CA  VAL 1 136      80.902-109.338  79.164  1.00129.07           C
ATOM   1008  C   VAL 1 136      81.315-109.180  80.619  1.00126.47           C
ATOM   1009  O   VAL 1 136      80.480-108.740  81.410  1.00143.49           O
ATOM   1010  CB  VAL 1 136      80.240-108.081  78.582  1.00150.03           C
ATOM   1011  CG1 VAL 1 136      81.065-106.831  78.839  1.00160.94           C
ATOM   1012  CG2 VAL 1 136      79.968-108.238  77.093  1.00143.72           C
ATOM   1013  N   LEU 1 137      82.583-109.408  80.941  1.00123.84           N
ATOM   1014  CA  LEU 1 137      83.033-109.426  82.350  1.00125.21           C
ATOM   1015  C   LEU 1 137      83.635-108.092  82.766  1.00120.81           C
ATOM   1016  O   LEU 1 137      84.624-107.739  82.166  1.00103.52           O
ATOM   1017  CB  LEU 1 137      84.105-110.511  82.489  1.00144.95           C
ATOM   1018  CG  LEU 1 137      83.620-111.960  82.566  1.00174.39           C
ATOM   1019  CD1 LEU 1 137      82.785-112.348  81.354  1.00190.80           C
ATOM   1020  CD2 LEU 1 137      84.801-112.907  82.720  1.00176.89           C
ATOM   1021  N   CYS 1 138      83.159-107.453  83.832  1.00134.52           N
ATOM   1022  CA  CYS 1 138      83.823-106.241  84.386  1.00161.44           C
ATOM   1023  C   CYS 1 138      84.983-106.767  85.232  1.00163.15           C
ATOM   1024  O   CYS 1 138      84.967-106.551  86.443  1.00151.08           O
ATOM   1025  CB  CYS 1 138      82.860-105.403  85.210  1.00186.71           C
ATOM   1026  SG  CYS 1 138      81.575-104.617  84.208  1.00176.36           S
ATOM   1027  N   HIS 1 139      85.971-107.414  84.612  1.00183.74           N
ATOM   1028  CA  HIS 1 139      87.097-108.083  85.309  1.00188.96           C
ATOM   1029  C   HIS 1 139      88.104-107.105  85.893  1.00181.27           C
ATOM   1030  O   HIS 1 139      88.305-106.064  85.259  1.00162.29           O
ATOM   1031  CB  HIS 1 139      87.848-108.973  84.321  1.00202.32           C
ATOM   1032  CG  HIS 1 139      88.903-109.805  84.955  1.00213.23           C
ATOM   1033  ND1 HIS 1 139      90.243-109.648  84.673  1.00222.31           N
ATOM   1034  CD2 HIS 1 139      88.814-110.793  85.867  1.00206.84           C
ATOM   1035  CE1 HIS 1 139      90.934-110.518  85.380  1.00195.35           C
ATOM   1036  NE2 HIS 1 139      90.080-111.228  86.123  1.00203.47           N
ATOM   1037  N   SER 1 140      88.709-107.430  87.030  1.00207.56           N
ATOM   1038  CA  SER 1 140      89.820-106.641  87.619  1.00258.53           C
ATOM   1039  C   SER 1 140      91.062-107.539  87.575  1.00268.27           C
ATOM   1040  O   SER 1 140      91.008-108.606  88.210  1.00279.53           O
ATOM   1041  CB  SER 1 140      89.487-106.187  89.017  1.00285.78           C
ATOM   1042  OG  SER 1 140      90.559-105.431  89.567  1.00275.48           O
ATOM   1043  N   ILE 1 141      92.140-107.161  86.875  1.00250.24           N
ATOM   1044  CA  ILE 1 141      93.395-107.971  86.779  1.00230.96           C
ATOM   1045  C   ILE 1 141      94.160-107.723  88.079  1.00254.75           C
ATOM   1046  O   ILE 1 141      94.109-106.577  88.555  1.00262.14           O
ATOM   1047  CB  ILE 1 141      94.237-107.604  85.541  1.00221.47           C
ATOM   1048  CG1 ILE 1 141      93.459-107.742  84.227  1.00222.36           C
ATOM   1049  CG2 ILE 1 141      95.567-108.352  85.540  1.00215.88           C
ATOM   1050  CD1 ILE 1 141      93.618-109.050  83.512  1.00224.43           C
ATOM   1051  N   ALA 1 142      94.775-108.752  88.671  1.00269.78           N
ATOM   1052  CA  ALA 1 142      95.474-108.626  89.970  1.00278.08           C
ATOM   1053  C   ALA 1 142      94.503-107.884  90.879  1.00304.68           C
ATOM   1054  O   ALA 1 142      94.910-106.864  91.466  1.00277.83           O
ATOM   1055  CB  ALA 1 142      96.810-107.954  89.830  1.00269.17           C
ATOM   1056  N   GLY 1 143      93.260-108.361  90.956  1.00344.72           N
ATOM   1057  CA  GLY 1 143      92.186-107.714  91.729  1.00332.96           C
ATOM   1058  C   GLY 1 143      91.986-108.367  93.082  1.00299.30           C
ATOM   1059  O   GLY 1 143      90.853-108.323  93.583  1.00225.78           O
ATOM   1060  N   GLY 1 144      93.007-109.033  93.621  1.00314.49           N
ATOM   1061  CA  GLY 1 144      92.834-109.771  94.878  1.00326.26           C
ATOM   1062  C   GLY 1 144      91.799-110.846  94.645  1.00320.49           C
ATOM   1063  O   GLY 1 144      92.111-111.799  93.915  1.00278.94           O
ATOM   1064  N   THR 1 145      90.618-110.718  95.240  1.00344.23           N
ATOM   1065  CA  THR 1 145      89.506-111.674  95.023  1.00337.37           C
ATOM   1066  C   THR 1 145      89.077-111.635  93.557  1.00238.56           C
ATOM   1067  O   THR 1 145      88.784-112.713  93.010  1.00195.61           O
ATOM   1068  CB  THR 1 145      88.296-111.349  95.902  1.00419.83           C
ATOM   1069  OG1 THR 1 145      87.820-110.076  95.473  1.00440.00           O
ATOM   1070  CG2 THR 1 145      88.572-111.366  97.391  1.00429.52           C
ATOM   1071  N   GLY 1 146      89.058-110.455  92.933  1.00193.54           N
ATOM   1072  CA  GLY 1 146      88.567-110.308  91.552  1.00195.23           C
ATOM   1073  C   GLY 1 146      89.356-111.165  90.580  1.00196.91           C
ATOM   1074  O   GLY 1 146      88.715-111.800  89.734  1.00189.73           O
ATOM   1075  N   SER 1 147      90.681-111.210  90.688  1.00202.61           N
ATOM   1076  CA  SER 1 147      91.522-112.103  89.852  1.00204.24           C
ATOM   1077  C   SER 1 147      91.532-113.460  90.537  1.00175.63           C
ATOM   1078  O   SER 1 147      91.320-113.465  91.760  1.00151.68           O
ATOM   1079  CB  SER 1 147      92.903-111.576  89.677  1.00216.67           C
ATOM   1080  OG  SER 1 147      93.446-111.185  90.927  1.00209.47           O
ATOM   1081  N   GLY 1 148      91.822-114.547  89.824  1.00168.02           N
ATOM   1082  CA  GLY 1 148      91.721-115.893  90.406  1.00178.06           C
ATOM   1083  C   GLY 1 148      90.294-116.383  90.325  1.00181.66           C
ATOM   1084  O   GLY 1 148      90.089-117.422  89.697  1.00187.87           O
ATOM   1085  N   LEU 1 149      89.336-115.698  90.951  1.00173.64           N
ATOM   1086  CA  LEU 1 149      87.917-116.082  90.785  1.00176.87           C
ATOM   1087  C   LEU 1 149      87.536-115.793  89.342  1.00176.10           C
ATOM   1088  O   LEU 1 149      86.756-116.566  88.797  1.00142.80           O
ATOM   1089  CB  LEU 1 149      86.998-115.343  91.756  1.00182.73           C
ATOM   1090  CG  LEU 1 149      85.575-115.904  91.792  1.00207.53           C
ATOM   1091  CD1 LEU 1 149      85.120-116.182  93.215  1.00218.79           C
ATOM   1092  CD2 LEU 1 149      84.585-115.002  91.063  1.00196.98           C
ATOM   1093  N   GLY 1 150      88.040-114.700  88.771  1.00199.78           N
ATOM   1094  CA  GLY 1 150      87.642-114.283  87.415  1.00214.42           C
ATOM   1095  C   GLY 1 150      88.240-115.185  86.357  1.00202.79           C
ATOM   1096  O   GLY 1 150      87.576-115.360  85.339  1.00159.26           O
ATOM   1097  N   SER 1 151      89.467-115.651  86.541  1.00205.15           N
ATOM   1098  CA  SER 1 151      90.196-116.582  85.647  1.00199.43           C
ATOM   1099  C   SER 1 151      89.467-117.919  85.638  1.00190.07           C
ATOM   1100  O   SER 1 151      89.228-118.464  84.538  1.00182.19           O
ATOM   1101  CB  SER 1 151      91.612-116.755  86.078  1.00184.80           C
ATOM   1102  OG  SER 1 151      91.660-117.533  87.255  1.00175.18           O
ATOM   1103  N   TYR 1 152      89.079-118.408  86.816  1.00182.32           N
ATOM   1104  CA  TYR 1 152      88.399-119.717  86.933  1.00190.32           C
ATOM   1105  C   TYR 1 152      87.055-119.670  86.217  1.00191.93           C
ATOM   1106  O   TYR 1 152      86.769-120.564  85.404  1.00171.96           O
ATOM   1107  CB  TYR 1 152      88.151-120.062  88.398  1.00213.26           C
ATOM   1108  CG  TYR 1 152      87.302-121.294  88.576  1.00252.09           C
ATOM   1109  CD1 TYR 1 152      87.636-122.482  87.952  1.00267.76           C
ATOM   1110  CD2 TYR 1 152      86.155-121.264  89.347  1.00265.62           C
ATOM   1111  CE1 TYR 1 152      86.862-123.619  88.105  1.00267.16           C
ATOM   1112  CE2 TYR 1 152      85.366-122.390  89.499  1.00292.48           C
ATOM   1113  CZ  TYR 1 152      85.720-123.574  88.878  1.00285.42           C
ATOM   1114  OH  TYR 1 152      84.952-124.693  89.024  1.00283.81           O
ATOM   1115  N   LEU 1 153      86.297-118.601  86.432  1.00206.82           N
ATOM   1116  CA  LEU 1 153      84.952-118.452  85.837  1.00207.55           C
ATOM   1117  C   LEU 1 153      85.134-118.258  84.343  1.00183.24           C
ATOM   1118  O   LEU 1 153      84.211-118.600  83.606  1.00148.74           O
ATOM   1119  CB  LEU 1 153      84.238-117.275  86.502  1.00204.08           C
ATOM   1120  CG  LEU 1 153      82.791-117.022  86.076  1.00195.02           C
ATOM   1121  CD1 LEU 1 153      81.923-118.250  86.306  1.00185.95           C
ATOM   1122  CD2 LEU 1 153      82.224-115.822  86.820  1.00213.49           C
ATOM   1123  N   LEU 1 154      86.264-117.683  83.923  1.00181.91           N
ATOM   1124  CA  LEU 1 154      86.580-117.496  82.482  1.00207.39           C
ATOM   1125  C   LEU 1 154      86.759-118.871  81.844  1.00186.35           C
ATOM   1126  O   LEU 1 154      86.307-119.037  80.698  1.00180.80           O
ATOM   1127  CB  LEU 1 154      87.818-116.608  82.298  1.00229.65           C
ATOM   1128  CG  LEU 1 154      88.236-116.330  80.855  1.00258.30           C
ATOM   1129  CD1 LEU 1 154      87.554-115.090  80.304  1.00287.14           C
ATOM   1130  CD2 LEU 1 154      89.744-116.185  80.755  1.00265.58           C
ATOM   1131  N   GLU 1 155      87.386-119.809  82.545  1.00168.98           N
ATOM   1132  CA  GLU 1 155      87.655-121.165  82.013  1.00178.95           C
ATOM   1133  C   GLU 1 155      86.369-121.989  81.924  1.00175.19           C
ATOM   1134  O   GLU 1 155      86.242-122.761  80.966  1.00202.74           O
ATOM   1135  CB  GLU 1 155      88.699-121.870  82.868  1.00211.13           C
ATOM   1136  CG  GLU 1 155      90.113-121.351  82.665  1.00247.93           C
ATOM   1137  CD  GLU 1 155      90.884-122.028  81.547  1.00263.69           C
ATOM   1138  OE1 GLU 1 155      90.241-122.571  80.624  1.00270.24           O
ATOM   1139  OE2 GLU 1 155      92.130-122.026  81.609  1.00244.92           O
ATOM   1140  N   ARG 1 156      85.476-121.880  82.902  1.00173.35           N
ATOM   1141  CA  ARG 1 156      84.219-122.676  82.908  1.00191.48           C
ATOM   1142  C   ARG 1 156      83.287-122.228  81.788  1.00151.73           C
ATOM   1143  O   ARG 1 156      82.691-123.098  81.135  1.00110.17           O
ATOM   1144  CB  ARG 1 156      83.479-122.538  84.238  1.00237.06           C
ATOM   1145  CG  ARG 1 156      84.253-123.039  85.447  1.00264.13           C
ATOM   1146  CD  ARG 1 156      84.008-124.499  85.787  1.00263.77           C
ATOM   1147  NE  ARG 1 156      84.403-125.454  84.758  1.00264.00           N
ATOM   1148  CZ  ARG 1 156      85.658-125.799  84.451  1.00248.94           C
ATOM   1149  NH1 ARG 1 156      86.694-125.251  85.070  1.00230.03           N
ATOM   1150  NH2 ARG 1 156      85.874-126.694  83.502  1.00241.68           N
ATOM   1151  N   LEU 1 157      83.193-120.925  81.556  1.00172.07           N
ATOM   1152  CA  LEU 1 157      82.205-120.384  80.593  1.00204.74           C
ATOM   1153  C   LEU 1 157      82.440-120.896  79.179  1.00169.91           C
ATOM   1154  O   LEU 1 157      81.444-121.225  78.522  1.00136.25           O
ATOM   1155  CB  LEU 1 157      82.240-118.856  80.643  1.00223.90           C
ATOM   1156  CG  LEU 1 157      81.145-118.226  81.500  1.00196.07           C
ATOM   1157  CD1 LEU 1 157      79.825-118.270  80.757  1.00194.67           C
ATOM   1158  CD2 LEU 1 157      81.013-118.930  82.847  1.00174.87           C
ATOM   1159  N   ASN 1 158      83.682-120.945  78.707  1.00171.38           N
ATOM   1160  CA  ASN 1 158      83.956-121.354  77.303  1.00199.72           C
ATOM   1161  C   ASN 1 158      83.566-122.826  77.115  1.00188.34           C
ATOM   1162  O   ASN 1 158      82.955-123.160  76.075  1.00136.61           O
ATOM   1163  CB  ASN 1 158      85.390-121.052  76.868  1.00243.57           C
ATOM   1164  CG  ASN 1 158      86.440-121.499  77.859  1.00238.32           C
ATOM   1165  OD1 ASN 1 158      86.959-120.683  78.623  1.00233.06           O
ATOM   1166  ND2 ASN 1 158      86.754-122.785  77.858  1.00205.07           N
ATOM   1167  N   ASP 1 159      83.881-123.680  78.089  1.00213.52           N
ATOM   1168  CA  ASP 1 159      83.588-125.132  77.976  1.00235.60           C
ATOM   1169  C   ASP 1 159      82.076-125.330  77.882  1.00247.27           C
ATOM   1170  O   ASP 1 159      81.633-126.065  76.991  1.00199.75           O
ATOM   1171  CB  ASP 1 159      84.087-125.910  79.195  1.00237.20           C
ATOM   1172  CG  ASP 1 159      85.563-125.739  79.519  1.00224.68           C
ATOM   1173  OD1 ASP 1 159      86.348-125.481  78.586  1.00223.74           O
ATOM   1174  OD2 ASP 1 159      85.916-125.870  80.708  1.00201.76           O
ATOM   1175  N   ARG 1 160      81.309-124.668  78.747  1.00251.68           N
ATOM   1176  CA  ARG 1 160      79.825-124.789  78.777  1.00222.56           C
ATOM   1177  C   ARG 1 160      79.197-124.134  77.547  1.00183.57           C
ATOM   1178  O   ARG 1 160      78.240-124.709  77.019  1.00147.65           O
ATOM   1179  CB  ARG 1 160      79.297-124.218  80.094  1.00199.29           C
ATOM   1180  CG  ARG 1 160      79.833-124.942  81.323  1.00182.66           C
ATOM   1181  CD  ARG 1 160      79.311-126.352  81.540  1.00192.24           C
ATOM   1182  NE  ARG 1 160      77.862-126.494  81.417  1.00195.20           N
ATOM   1183  CZ  ARG 1 160      77.028-127.073  82.283  1.00210.48           C
ATOM   1184  NH1 ARG 1 160      77.436-127.588  83.434  1.00216.45           N
ATOM   1185  NH2 ARG 1 160      75.736-127.120  81.990  1.00214.32           N
ATOM   1186  N   TYR 1 161      79.733-123.028  77.065  1.00172.70           N
ATOM   1187  CA  TYR 1 161      79.161-122.312  75.910  1.00164.03           C
ATOM   1188  C   TYR 1 161      80.233-122.279  74.823  1.00167.74           C
ATOM   1189  O   TYR 1 161      80.710-121.186  74.499  1.00177.38           O
ATOM   1190  CB  TYR 1 161      78.642-120.974  76.423  1.00172.76           C
ATOM   1191  CG  TYR 1 161      77.688-121.094  77.583  1.00176.91           C
ATOM   1192  CD1 TYR 1 161      76.351-121.388  77.377  1.00180.41           C
ATOM   1193  CD2 TYR 1 161      78.116-120.921  78.886  1.00164.78           C
ATOM   1194  CE1 TYR 1 161      75.465-121.500  78.435  1.00193.07           C
ATOM   1195  CE2 TYR 1 161      77.246-121.027  79.955  1.00170.39           C
ATOM   1196  CZ  TYR 1 161      75.914-121.316  79.730  1.00189.31           C
ATOM   1197  OH  TYR 1 161      75.045-121.427  80.776  1.00172.16           O
ATOM   1198  N   PRO 1 162      80.604-123.421  74.203  1.00181.41           N
ATOM   1199  CA  PRO 1 162      81.715-123.442  73.246  1.00196.54           C
ATOM   1200  C   PRO 1 162      81.425-122.523  72.063  1.00175.99           C
ATOM   1201  O   PRO 1 162      82.345-121.901  71.581  1.00199.22           O
ATOM   1202  CB  PRO 1 162      81.816-124.893  72.786  1.00222.67           C
ATOM   1203  CG  PRO 1 162      80.449-125.471  73.065  1.00231.75           C
ATOM   1204  CD  PRO 1 162      79.940-124.721  74.277  1.00189.83           C
ATOM   1205  N   LYS 1 163      80.183-122.487  71.603  1.00154.58           N
ATOM   1206  CA  LYS 1 163      79.767-121.593  70.498  1.00152.33           C
ATOM   1207  C   LYS 1 163      79.820-120.131  70.950  1.00137.27           C
ATOM   1208  O   LYS 1 163      80.206-119.298  70.112  1.00138.95           O
ATOM   1209  CB  LYS 1 163      78.364-121.961  70.004  1.00166.12           C
ATOM   1210  CG  LYS 1 163      78.129-123.433  69.681  1.00174.10           C
ATOM   1211  CD  LYS 1 163      79.253-124.110  68.917  1.00191.74           C
ATOM   1212  CE  LYS 1 163      78.936-125.537  68.521  1.00212.20           C
ATOM   1213  NZ  LYS 1 163      78.988-126.465  69.678  1.00208.14           N
ATOM   1214  N   LYS 1 164      79.467-119.809  72.198  1.00119.44           N
ATOM   1215  CA  LYS 1 164      79.354-118.397  72.666  1.00126.06           C
ATOM   1216  C   LYS 1 164      80.729-117.752  72.850  1.00132.89           C
ATOM   1217  O   LYS 1 164      81.715-118.508  72.932  1.00121.42           O
ATOM   1218  CB  LYS 1 164      78.498-118.325  73.928  1.00132.61           C
ATOM   1219  CG  LYS 1 164      77.117-118.968  73.825  1.00152.35           C
ATOM   1220  CD  LYS 1 164      76.202-118.362  72.778  1.00151.54           C
ATOM   1221  CE  LYS 1 164      76.224-119.064  71.436  1.00140.38           C
ATOM   1222  NZ  LYS 1 164      75.564-118.263  70.380  1.00122.29           N
ATOM   1223  N   LEU 1 165      80.796-116.414  72.911  1.00145.30           N
ATOM   1224  CA  LEU 1 165      82.073-115.644  72.972  1.00149.83           C
ATOM   1225  C   LEU 1 165      82.124-114.839  74.269  1.00162.36           C
ATOM   1226  O   LEU 1 165      81.047-114.437  74.705  1.00155.84           O
ATOM   1227  CB  LEU 1 165      82.121-114.681  71.781  1.00147.07           C
ATOM   1228  CG  LEU 1 165      81.665-115.232  70.425  1.00163.66           C
ATOM   1229  CD1 LEU 1 165      80.234-114.814  70.105  1.00170.94           C
ATOM   1230  CD2 LEU 1 165      82.596-114.776  69.313  1.00141.67           C
ATOM   1231  N   VAL 1 166      83.307-114.596  74.846  1.00165.82           N
ATOM   1232  CA  VAL 1 166      83.472-113.850  76.130  1.00169.01           C
ATOM   1233  C   VAL 1 166      84.342-112.616  75.888  1.00164.24           C
ATOM   1234  O   VAL 1 166      85.403-112.804  75.318  1.00126.87           O
ATOM   1235  CB  VAL 1 166      84.102-114.747  77.211  1.00182.40           C
ATOM   1236  CG1 VAL 1 166      84.456-113.967  78.469  1.00158.86           C
ATOM   1237  CG2 VAL 1 166      83.221-115.941  77.540  1.00195.44           C
ATOM   1238  N   GLN 1 167      83.933-111.423  76.330  1.00178.65           N
ATOM   1239  CA  GLN 1 167      84.715-110.160  76.214  1.00183.03           C
ATOM   1240  C   GLN 1 167      85.204-109.844  77.625  1.00151.32           C
ATOM   1241  O   GLN 1 167      84.619-110.438  78.544  1.00139.84           O
ATOM   1242  CB  GLN 1 167      83.852-109.034  75.646  1.00175.67           C
ATOM   1243  CG  GLN 1 167      84.357-107.625  75.935  1.00169.45           C
ATOM   1244  CD  GLN 1 167      83.586-106.582  75.169  1.00156.32           C
ATOM   1245  OE1 GLN 1 167      82.700-105.922  75.708  1.00147.49           O
ATOM   1246  NE2 GLN 1 167      83.907-106.427  73.894  1.00126.52           N
ATOM   1247  N   THR 1 168      86.239-109.016  77.797  1.00144.51           N
ATOM   1248  CA  THR 1 168      86.691-108.638  79.151  1.00170.07           C
ATOM   1249  C   THR 1 168      87.029-107.161  79.187  1.00150.83           C
ATOM   1250  O   THR 1 168      88.003-106.779  78.510  1.00153.34           O
ATOM   1251  CB  THR 1 168      87.918-109.464  79.523  1.00198.45           C
ATOM   1252  OG1 THR 1 168      87.601-110.838  79.292  1.00164.10           O
ATOM   1253  CG2 THR 1 168      88.345-109.275  80.960  1.00236.14           C
ATOM   1254  N   TYR 1 169      86.328-106.384  80.001  1.00153.78           N
ATOM   1255  CA  TYR 1 169      86.670-104.961  80.199  1.00172.17           C
ATOM   1256  C   TYR 1 169      87.741-104.977  81.272  1.00170.17           C
ATOM   1257  O   TYR 1 169      87.506-104.478  82.384  1.00149.78           O
ATOM   1258  CB  TYR 1 169      85.432-104.112  80.491  1.00198.30           C
ATOM   1259  CG  TYR 1 169      84.613-103.772  79.267  1.00207.89           C
ATOM   1260  CD1 TYR 1 169      85.173-103.098  78.188  1.00234.67           C
ATOM   1261  CD2 TYR 1 169      83.275-104.116  79.185  1.00193.16           C
ATOM   1262  CE1 TYR 1 169      84.431-102.790  77.058  1.00239.20           C
ATOM   1263  CE2 TYR 1 169      82.517-103.805  78.070  1.00179.47           C
ATOM   1264  CZ  TYR 1 169      83.091-103.136  77.006  1.00207.93           C
ATOM   1265  OH  TYR 1 169      82.308-102.848  75.923  1.00222.77           O
ATOM   1266  N   SER 1 170      88.903-105.520  80.927  1.00179.84           N
ATOM   1267  CA  SER 1 170      90.001-105.667  81.897  1.00189.39           C
ATOM   1268  C   SER 1 170      90.459-104.285  82.299  1.00211.91           C
ATOM   1269  O   SER 1 170      90.776-103.519  81.388  1.00217.55           O
ATOM   1270  CB  SER 1 170      91.144-106.429  81.303  1.00161.89           C
ATOM   1271  OG  SER 1 170      91.785-105.667  80.290  1.00126.65           O
ATOM   1272  N   VAL 1 171      90.489-103.953  83.588  1.00209.20           N
ATOM   1273  CA  VAL 1 171      91.058-102.658  84.051  1.00209.38           C
ATOM   1274  C   VAL 1 171      92.522-102.945  84.373  1.00267.37           C
ATOM   1275  O   VAL 1 171      92.877-102.870  85.563  1.00270.05           O
ATOM   1276  CB  VAL 1 171      90.278-102.042  85.233  1.00175.73           C
ATOM   1277  CG1 VAL 1 171      88.971-101.425  84.758  1.00163.69           C
ATOM   1278  CG2 VAL 1 171      90.007-103.007  86.381  1.00170.28           C
ATOM   1279  N   PHE 1 172      93.359-103.265  83.371  1.00317.50           N
ATOM   1280  CA  PHE 1 172      94.745-103.697  83.694  1.00312.95           C
ATOM   1281  C   PHE 1 172      95.291-102.692  84.711  1.00313.14           C
ATOM   1282  O   PHE 1 172      95.203-101.484  84.443  1.00326.44           O
ATOM   1283  CB  PHE 1 172      95.613-103.762  82.440  1.00283.06           C
ATOM   1284  CG  PHE 1 172      96.752-104.748  82.466  1.00269.46           C
ATOM   1285  CD1 PHE 1 172      97.811-104.589  83.346  1.00274.94           C
ATOM   1286  CD2 PHE 1 172      96.796-105.799  81.558  1.00243.67           C
ATOM   1287  CE1 PHE 1 172      98.865-105.486  83.350  1.00266.10           C
ATOM   1288  CE2 PHE 1 172      97.853-106.693  81.565  1.00262.77           C
ATOM   1289  CZ  PHE 1 172      98.886-106.530  82.456  1.00269.42           C
ATOM   1290  N   PRO 1 173      95.853-103.104  85.869  1.00281.41           N
ATOM   1291  CA  PRO 1 173      96.251-102.155  86.902  1.00268.65           C
ATOM   1292  C   PRO 1 173      97.690-101.666  86.808  1.00272.09           C
ATOM   1293  O   PRO 1 173      98.595-102.474  86.822  1.00237.34           O
ATOM   1294  CB  PRO 1 173      96.115-102.965  88.188  1.00274.78           C
ATOM   1295  CG  PRO 1 173      96.553-104.342  87.769  1.00276.04           C
ATOM   1296  CD  PRO 1 173      95.988-104.480  86.371  1.00280.72           C
ATOM   1297  N   ASN 1 174      97.864-100.366  86.617  1.00303.97           N
ATOM   1298  CA  ASN 1 174      99.209 -99.744  86.615  1.00343.82           C
ATOM   1299  C   ASN 1 174      99.063 -98.522  87.514  1.00380.33           C
ATOM   1300  O   ASN 1 174      98.316 -97.616  87.122  1.00372.95           O
ATOM   1301  CB  ASN 1 174      99.692 -99.445  85.190  1.00349.71           C
ATOM   1302  CG  ASN 1 174     101.058 -98.799  85.153  1.00340.91           C
ATOM   1303  OD1 ASN 1 174     101.794 -98.826  86.136  1.00334.00           O
ATOM   1304  ND2 ASN 1 174     101.411 -98.231  84.013  1.00330.00           N
ATOM   1305  N   GLN 1 175      99.694 -98.529  88.682  1.00429.05           N
ATOM   1306  CA  GLN 1 175      99.596 -97.425  89.666  1.00440.00           C
ATOM   1307  C   GLN 1 175     101.018 -96.962  89.966  1.00440.00           C
ATOM   1308  O   GLN 1 175     101.246 -96.522  91.109  1.00440.00           O
ATOM   1309  CB  GLN 1 175      98.843 -97.909  90.906  1.00440.00           C
ATOM   1310  CG  GLN 1 175      97.576 -98.700  90.594  1.00440.00           C
ATOM   1311  CD  GLN 1 175      97.786-100.197  90.639  1.00440.00           C
ATOM   1312  OE1 GLN 1 175      98.779-100.728  90.138  1.00434.33           O
ATOM   1313  NE2 GLN 1 175      96.837-100.907  91.229  1.00432.14           N
ATOM   1314  N   ASP 1 176     101.942 -97.112  89.008  1.00440.00           N
ATOM   1315  CA  ASP 1 176     103.380 -96.773  89.188  1.00415.54           C
ATOM   1316  C   ASP 1 176     103.994 -97.862  90.065  1.00407.38           C
ATOM   1317  O   ASP 1 176     105.078 -97.605  90.630  1.00384.07           O
ATOM   1318  CB  ASP 1 176     103.597 -95.379  89.783  1.00394.38           C
ATOM   1319  CG  ASP 1 176     102.729 -94.295  89.164  1.00379.23           C
ATOM   1320  OD1 ASP 1 176     103.043 -93.868  88.036  1.00383.56           O
ATOM   1321  OD2 ASP 1 176     101.754 -93.880  89.820  1.00332.19           O
ATOM   1322  N   GLU 1 177     103.312 -99.001  90.214  1.00400.39           N
ATOM   1323  CA  GLU 1 177     103.789-100.108  91.083  1.00356.40           C
ATOM   1324  C   GLU 1 177     104.061 -99.528  92.473  1.00318.62           C
ATOM   1325  O   GLU 1 177     103.274 -98.658  92.900  1.00237.58           O
ATOM   1326  CB  GLU 1 177     105.006-100.807  90.470  1.00320.54           C
ATOM   1327  CG  GLU 1 177     104.657-101.801  89.374  1.00269.47           C
ATOM   1328  CD  GLU 1 177     103.877-101.246  88.191  1.00240.75           C
ATOM   1329  OE1 GLU 1 177     104.135-100.086  87.805  1.00222.23           O
ATOM   1330  OE2 GLU 1 177     103.000-101.967  87.671  1.00225.70           O
ATOM   1331  N   ASP 1 180      98.626-101.498  98.436  1.00440.00           N
ATOM   1332  CA  ASP 1 180      99.745-102.043  97.625  1.00440.00           C
ATOM   1333  C   ASP 1 180      99.617-103.560  97.571  1.00440.00           C
ATOM   1334  O   ASP 1 180      99.111-104.126  98.560  1.00440.00           O
ATOM   1335  CB  ASP 1 180     101.117-101.665  98.184  1.00440.00           C
ATOM   1336  CG  ASP 1 180     102.275-102.332  97.459  1.00440.00           C
ATOM   1337  OD1 ASP 1 180     102.654-101.834  96.380  1.00440.00           O
ATOM   1338  OD2 ASP 1 180     102.779-103.352  97.970  1.00440.00           O
ATOM   1339  N   VAL 1 181     100.042-104.195  96.477  1.00440.00           N
ATOM   1340  CA  VAL 1 181     100.074-105.678  96.358  1.00440.00           C
ATOM   1341  C   VAL 1 181     101.518-106.028  96.009  1.00440.00           C
ATOM   1342  O   VAL 1 181     102.010-105.525  94.987  1.00440.00           O
ATOM   1343  CB  VAL 1 181      99.070-106.188  95.309  1.00440.00           C
ATOM   1344  CG1 VAL 1 181      98.891-107.693  95.368  1.00440.00           C
ATOM   1345  CG2 VAL 1 181      97.719-105.497  95.430  1.00440.00           C
ATOM   1346  N   VAL 1 182     102.181-106.824  96.838  1.00436.85           N
ATOM   1347  CA  VAL 1 182     103.597-107.232  96.606  1.00402.77           C
ATOM   1348  C   VAL 1 182     103.564-108.424  95.661  1.00373.01           C
ATOM   1349  O   VAL 1 182     104.569-108.662  94.988  1.00381.52           O
ATOM   1350  CB  VAL 1 182     104.336-107.528  97.924  1.00396.11           C
ATOM   1351  CG1 VAL 1 182     104.396-106.294  98.814  1.00383.76           C
ATOM   1352  CG2 VAL 1 182     103.752-108.711  98.691  1.00402.36           C
ATOM   1353  N   VAL 1 183     102.437-109.127  95.606  1.00333.67           N
ATOM   1354  CA  VAL 1 183     102.250-110.303  94.711  1.00312.80           C
ATOM   1355  C   VAL 1 183     101.524-109.836  93.448  1.00263.59           C
ATOM   1356  O   VAL 1 183     101.184-110.701  92.635  1.00203.98           O
ATOM   1357  CB  VAL 1 183     101.493-111.419  95.462  1.00331.41           C
ATOM   1358  CG1 VAL 1 183      99.997-111.158  95.592  1.00317.40           C
ATOM   1359  CG2 VAL 1 183     101.721-112.800  94.871  1.00361.61           C
ATOM   1360  N   GLN 1 184     101.351-108.529  93.247  1.00270.07           N
ATOM   1361  CA  GLN 1 184     100.537-108.044  92.108  1.00289.86           C
ATOM   1362  C   GLN 1 184     101.061-108.656  90.818  1.00255.69           C
ATOM   1363  O   GLN 1 184     100.207-109.119  90.081  1.00246.54           O
ATOM   1364  CB  GLN 1 184     100.586-106.526  91.910  1.00319.02           C
ATOM   1365  CG  GLN 1 184      99.269-105.937  91.428  1.00331.24           C
ATOM   1366  CD  GLN 1 184      99.363-104.457  91.140  1.00320.00           C
ATOM   1367  OE1 GLN 1 184      99.449-104.036  89.988  1.00304.12           O
ATOM   1368  NE2 GLN 1 184      99.344-103.644  92.182  1.00317.71           N
ATOM   1369  N   PRO 1 185     102.371-108.696  90.493  1.00250.07           N
ATOM   1370  CA  PRO 1 185     102.810-109.230  89.208  1.00244.34           C
ATOM   1371  C   PRO 1 185     102.441-110.710  89.080  1.00230.18           C
ATOM   1372  O   PRO 1 185     102.004-111.101  88.023  1.00225.41           O
ATOM   1373  CB  PRO 1 185     104.321-108.993  89.203  1.00267.86           C
ATOM   1374  CG  PRO 1 185     104.449-107.790  90.090  1.00284.25           C
ATOM   1375  CD  PRO 1 185     103.508-108.131  91.228  1.00269.55           C
ATOM   1376  N   TYR 1 186     102.596-111.486  90.150  1.00228.88           N
ATOM   1377  CA  TYR 1 186     102.299-112.938  90.101  1.00240.99           C
ATOM   1378  C   TYR 1 186     100.818-113.124  89.779  1.00252.99           C
ATOM   1379  O   TYR 1 186     100.493-113.930  88.895  1.00203.72           O
ATOM   1380  CB  TYR 1 186     102.589-113.613  91.439  1.00227.21           C
ATOM   1381  CG  TYR 1 186     104.044-113.804  91.778  1.00230.08           C
ATOM   1382  CD1 TYR 1 186     104.744-114.896  91.301  1.00243.26           C
ATOM   1383  CD2 TYR 1 186     104.712-112.915  92.601  1.00241.19           C
ATOM   1384  CE1 TYR 1 186     106.074-115.095  91.618  1.00260.41           C
ATOM   1385  CE2 TYR 1 186     106.041-113.102  92.935  1.00266.07           C
ATOM   1386  CZ  TYR 1 186     106.724-114.195  92.439  1.00267.62           C
ATOM   1387  OH  TYR 1 186     108.033-114.387  92.757  1.00261.43           O
ATOM   1388  N   ASN 1 187      99.946-112.363  90.444  1.00286.34           N
ATOM   1389  CA  ASN 1 187      98.486-112.522  90.249  1.00288.11           C
ATOM   1390  C   ASN 1 187      98.159-112.181  88.803  1.00247.58           C
ATOM   1391  O   ASN 1 187      97.509-113.006  88.143  1.00221.18           O
ATOM   1392  CB  ASN 1 187      97.669-111.610  91.162  1.00301.95           C
ATOM   1393  CG  ASN 1 187      97.547-112.141  92.576  1.00283.34           C
ATOM   1394  OD1 ASN 1 187      98.409-112.881  93.040  1.00293.51           O
ATOM   1395  ND2 ASN 1 187      96.476-111.777  93.258  1.00220.76           N
ATOM   1396  N   SER 1 188      98.682-111.064  88.315  1.00234.67           N
ATOM   1397  CA  SER 1 188      98.413-110.604  86.936  1.00238.71           C
ATOM   1398  C   SER 1 188      98.976-111.628  85.963  1.00215.98           C
ATOM   1399  O   SER 1 188      98.309-111.910  84.973  1.00200.32           O
ATOM   1400  CB  SER 1 188      98.987-109.249  86.666  1.00248.92           C
ATOM   1401  OG  SER 1 188     100.403-109.272  86.708  1.00237.87           O
ATOM   1402  N   LEU 1 189     100.147-112.184  86.256  1.00206.99           N
ATOM   1403  CA  LEU 1 189     100.789-113.094  85.285  1.00210.09           C
ATOM   1404  C   LEU 1 189      99.802-114.221  85.044  1.00202.43           C
ATOM   1405  O   LEU 1 189      99.441-114.438  83.889  1.00206.52           O
ATOM   1406  CB  LEU 1 189     102.100-113.636  85.866  1.00229.46           C
ATOM   1407  CG  LEU 1 189     102.657-114.906  85.213  1.00258.11           C
ATOM   1408  CD1 LEU 1 189     103.201-114.632  83.813  1.00265.51           C
ATOM   1409  CD2 LEU 1 189     103.714-115.546  86.093  1.00273.16           C
ATOM   1410  N   LEU 1 190      99.258-114.796  86.106  1.00203.50           N
ATOM   1411  CA  LEU 1 190      98.362-115.966  85.968  1.00223.59           C
ATOM   1412  C   LEU 1 190      97.098-115.554  85.209  1.00219.46           C
ATOM   1413  O   LEU 1 190      96.671-116.333  84.350  1.00203.60           O
ATOM   1414  CB  LEU 1 190      98.064-116.541  87.358  1.00256.18           C
ATOM   1415  CG  LEU 1 190      99.279-117.087  88.113  1.00286.66           C
ATOM   1416  CD1 LEU 1 190      98.856-117.690  89.444  1.00322.65           C
ATOM   1417  CD2 LEU 1 190     100.065-118.102  87.281  1.00289.68           C
ATOM   1418  N   THR 1 191      96.550-114.368  85.468  1.00216.17           N
ATOM   1419  CA  THR 1 191      95.265-113.969  84.847  1.00204.51           C
ATOM   1420  C   THR 1 191      95.415-113.953  83.333  1.00194.32           C
ATOM   1421  O   THR 1 191      94.534-114.510  82.665  1.00188.18           O
ATOM   1422  CB  THR 1 191      94.803-112.561  85.231  1.00186.87           C
ATOM   1423  OG1 THR 1 191      95.778-111.632  84.752  1.00173.62           O
ATOM   1424  CG2 THR 1 191      94.581-112.358  86.711  1.00170.53           C
ATOM   1425  N   LEU 1 192      96.506-113.395  82.813  1.00191.21           N
ATOM   1426  CA  LEU 1 192      96.658-113.237  81.344  1.00194.46           C
ATOM   1427  C   LEU 1 192      96.707-114.610  80.682  1.00166.48           C
ATOM   1428  O   LEU 1 192      96.097-114.740  79.620  1.00137.12           O
ATOM   1429  CB  LEU 1 192      97.881-112.391  80.971  1.00228.64           C
ATOM   1430  CG  LEU 1 192      97.538-111.038  80.348  1.00261.38           C
ATOM   1431  CD1 LEU 1 192      96.938-110.108  81.397  1.00253.01           C
ATOM   1432  CD2 LEU 1 192      98.751-110.404  79.676  1.00279.71           C
ATOM   1433  N   LYS 1 193      97.372-115.594  81.284  1.00176.08           N
ATOM   1434  CA  LYS 1 193      97.532-116.904  80.606  1.00184.15           C
ATOM   1435  C   LYS 1 193      96.130-117.424  80.344  1.00174.64           C
ATOM   1436  O   LYS 1 193      95.847-117.804  79.198  1.00136.07           O
ATOM   1437  CB  LYS 1 193      98.312-117.880  81.481  1.00202.12           C
ATOM   1438  CG  LYS 1 193      98.246-119.357  81.102  1.00221.16           C
ATOM   1439  CD  LYS 1 193      97.529-120.222  82.122  1.00223.21           C
ATOM   1440  CE  LYS 1 193      97.867-121.691  81.985  1.00198.88           C
ATOM   1441  NZ  LYS 1 193      96.824-122.559  82.576  1.00177.45           N
ATOM   1442  N   ARG 1 194      95.266-117.335  81.348  1.00185.55           N
ATOM   1443  CA  ARG 1 194      93.860-117.767  81.177  1.00179.38           C
ATOM   1444  C   ARG 1 194      93.242-116.858  80.124  1.00163.87           C
ATOM   1445  O   ARG 1 194      92.648-117.391  79.187  1.00134.04           O
ATOM   1446  CB  ARG 1 194      93.083-117.714  82.498  1.00192.78           C
ATOM   1447  CG  ARG 1 194      93.241-118.961  83.361  1.00213.63           C
ATOM   1448  CD  ARG 1 194      94.514-118.948  84.190  1.00246.09           C
ATOM   1449  NE  ARG 1 194      94.791-120.221  84.845  1.00256.00           N
ATOM   1450  CZ  ARG 1 194      95.891-120.507  85.547  1.00256.17           C
ATOM   1451  NH1 ARG 1 194      96.851-119.610  85.721  1.00244.12           N
ATOM   1452  NH2 ARG 1 194      96.024-121.704  86.094  1.00251.61           N
ATOM   1453  N   LEU 1 195      93.469-115.550  80.220  1.00157.38           N
ATOM   1454  CA  LEU 1 195      92.834-114.565  79.306  1.00150.62           C
ATOM   1455  C   LEU 1 195      93.300-114.742  77.860  1.00130.74           C
ATOM   1456  O   LEU 1 195      92.506-114.406  76.992  1.00106.21           O
ATOM   1457  CB  LEU 1 195      93.045-113.141  79.822  1.00164.14           C
ATOM   1458  CG  LEU 1 195      92.247-112.799  81.077  1.00181.42           C
ATOM   1459  CD1 LEU 1 195      92.896-111.661  81.831  1.00173.43           C
ATOM   1460  CD2 LEU 1 195      90.805-112.447  80.733  1.00209.74           C
ATOM   1461  N   THR 1 196      94.530-115.165  77.594  1.00140.63           N
ATOM   1462  CA  THR 1 196      95.063-115.305  76.219  1.00157.96           C
ATOM   1463  C   THR 1 196      94.439-116.499  75.501  1.00168.77           C
ATOM   1464  O   THR 1 196      94.272-116.378  74.271  1.00153.51           O
ATOM   1465  CB  THR 1 196      96.585-115.412  76.197  1.00172.72           C
ATOM   1466  OG1 THR 1 196      96.988-116.312  77.227  1.00146.71           O
ATOM   1467  CG2 THR 1 196      97.275-114.087  76.404  1.00184.60           C
ATOM   1468  N   GLN 1 197      94.153-117.602  76.200  1.00201.53           N
ATOM   1469  CA  GLN 1 197      93.635-118.849  75.562  1.00200.80           C
ATOM   1470  C   GLN 1 197      92.137-119.038  75.802  1.00194.30           C
ATOM   1471  O   GLN 1 197      91.540-119.777  74.986  1.00118.95           O
ATOM   1472  CB  GLN 1 197      94.424-120.067  76.056  1.00212.29           C
ATOM   1473  CG  GLN 1 197      94.073-121.370  75.348  1.00220.69           C
ATOM   1474  CD  GLN 1 197      95.103-122.466  75.495  1.00193.48           C
ATOM   1475  OE1 GLN 1 197      96.085-122.336  76.221  1.00170.51           O
ATOM   1476  NE2 GLN 1 197      94.874-123.567  74.800  1.00158.01           N
ATOM   1477  N   ASN 1 198      91.554-118.360  76.793  1.00230.52           N
ATOM   1478  CA  ASN 1 198      90.131-118.573  77.168  1.00224.58           C
ATOM   1479  C   ASN 1 198      89.291-117.297  77.079  1.00188.37           C
ATOM   1480  O   ASN 1 198      88.247-117.290  77.748  1.00123.22           O
ATOM   1481  CB  ASN 1 198      90.098-119.220  78.547  1.00246.64           C
ATOM   1482  CG  ASN 1 198      91.112-120.336  78.649  1.00281.84           C
ATOM   1483  OD1 ASN 1 198      92.190-120.155  79.205  1.00274.04           O
ATOM   1484  ND2 ASN 1 198      90.802-121.482  78.071  1.00315.27           N
ATOM   1485  N   ALA 1 199      89.704-116.251  76.349  1.00208.62           N
ATOM   1486  CA  ALA 1 199      88.882-115.031  76.125  1.00225.92           C
ATOM   1487  C   ALA 1 199      88.832-114.683  74.634  1.00228.47           C
ATOM   1488  O   ALA 1 199      89.901-114.504  74.045  1.00218.20           O
ATOM   1489  CB  ALA 1 199      89.421-113.883  76.933  1.00211.12           C
ATOM   1490  N   ASP 1 200      87.641-114.579  74.044  1.00207.77           N
ATOM   1491  CA  ASP 1 200      87.464-114.252  72.603  1.00204.38           C
ATOM   1492  C   ASP 1 200      87.918-112.816  72.337  1.00144.78           C
ATOM   1493  O   ASP 1 200      88.525-112.601  71.271  1.00125.71           O
ATOM   1494  CB  ASP 1 200      86.026-114.496  72.143  1.00256.41           C
ATOM   1495  CG  ASP 1 200      85.527-115.902  72.435  1.00250.99           C
ATOM   1496  OD1 ASP 1 200      85.333-116.218  73.629  1.00245.36           O
ATOM   1497  OD2 ASP 1 200      85.315-116.663  71.473  1.00240.77           O
ATOM   1498  N   CYS 1 201      87.625-111.865  73.236  1.00129.62           N
ATOM   1499  CA  CYS 1 201      88.037-110.430  73.113  1.00144.82           C
ATOM   1500  C   CYS 1 201      88.446-109.867  74.482  1.00143.30           C
ATOM   1501  O   CYS 1 201      88.027-110.465  75.495  1.00142.41           O
ATOM   1502  CB  CYS 1 201      86.898-109.596  72.536  1.00159.17           C
ATOM   1503  SG  CYS 1 201      87.152-107.808  72.676  1.00168.20           S
ATOM   1504  N   VAL 1 202      89.274-108.829  74.526  1.00127.51           N
ATOM   1505  CA  VAL 1 202      89.630-108.122  75.785  1.00143.13           C
ATOM   1506  C   VAL 1 202      89.764-106.643  75.430  1.00145.37           C
ATOM   1507  O   VAL 1 202      90.309-106.399  74.355  1.00106.22           O
ATOM   1508  CB  VAL 1 202      90.935-108.644  76.412  1.00 50.00           C
ATOM   1509  CG1 VAL 1 202      91.344-107.778  77.593  1.00 50.00           C
ATOM   1510  CG2 VAL 1 202      90.779-110.097  76.838  1.00 50.00           C
ATOM   1511  N   VAL 1 203      89.272-105.713  76.245  1.00204.73           N
ATOM   1512  CA  VAL 1 203      89.431-104.240  76.018  1.00226.90           C
ATOM   1513  C   VAL 1 203      90.295-103.774  77.172  1.00199.30           C
ATOM   1514  O   VAL 1 203      89.851-103.941  78.321  1.00162.68           O
ATOM   1515  CB  VAL 1 203      88.099-103.469  75.943  1.00261.68           C
ATOM   1516  CG1 VAL 1 203      88.282-101.975  76.162  1.00293.31           C
ATOM   1517  CG2 VAL 1 203      87.391-103.716  74.624  1.00235.79           C
ATOM   1518  N   VAL 1 204      91.461-103.210  76.892  1.00174.43           N
ATOM   1519  CA  VAL 1 204      92.436-102.901  77.967  1.00168.77           C
ATOM   1520  C   VAL 1 204      92.248-101.477  78.453  1.00144.99           C
ATOM   1521  O   VAL 1 204      91.902-100.640  77.618  1.00116.20           O
ATOM   1522  CB  VAL 1 204      93.873-103.148  77.483  1.00196.97           C
ATOM   1523  CG1 VAL 1 204      94.390-102.029  76.587  1.00191.52           C
ATOM   1524  CG2 VAL 1 204      94.823-103.381  78.641  1.00190.81           C
ATOM   1525  N   LEU 1 205      92.344-101.247  79.759  1.00188.23           N
ATOM   1526  CA  LEU 1 205      92.346 -99.880  80.330  1.00239.84           C
ATOM   1527  C   LEU 1 205      93.511 -99.831  81.322  1.00257.57           C
ATOM   1528  O   LEU 1 205      94.035-100.906  81.630  1.00278.73           O
ATOM   1529  CB  LEU 1 205      91.010 -99.552  80.996  1.00249.18           C
ATOM   1530  CG  LEU 1 205      89.790 -99.516  80.068  1.00212.31           C
ATOM   1531  CD1 LEU 1 205      89.264-100.922  79.799  1.00181.21           C
ATOM   1532  CD2 LEU 1 205      88.685 -98.613  80.634  1.00195.33           C
ATOM   1533  N   ASP 1 206      93.991 -98.646  81.702  1.00242.83           N
ATOM   1534  CA  ASP 1 206      95.176 -98.501  82.590  1.00246.70           C
ATOM   1535  C   ASP 1 206      94.903 -97.467  83.677  1.00245.52           C
ATOM   1536  O   ASP 1 206      94.501 -96.345  83.315  1.00215.40           O
ATOM   1537  CB  ASP 1 206      96.402 -98.113  81.761  1.00257.37           C
ATOM   1538  CG  ASP 1 206      96.930 -99.240  80.888  1.00276.77           C
ATOM   1539  OD1 ASP 1 206      96.532-100.384  81.123  1.00298.00           O
ATOM   1540  OD2 ASP 1 206      97.761 -98.969  79.993  1.00276.42           O
ATOM   1541  N   ASN 1 207      95.162 -97.819  84.939  1.00260.23           N
ATOM   1542  CA  ASN 1 207      94.906 -96.915  86.088  1.00251.69           C
ATOM   1543  C   ASN 1 207      95.784 -95.675  85.962  1.00229.96           C
ATOM   1544  O   ASN 1 207      95.231 -94.574  86.113  1.00188.82           O
ATOM   1545  CB  ASN 1 207      95.169 -97.594  87.435  1.00248.42           C
ATOM   1546  CG  ASN 1 207      93.960 -98.318  87.986  1.00262.46           C
ATOM   1547  OD1 ASN 1 207      93.939 -99.548  88.023  1.00266.43           O
ATOM   1548  ND2 ASN 1 207      92.959 -97.570  88.425  1.00248.71           N
ATOM   1549  N   THR 1 208      97.068 -95.842  85.652  1.00237.27           N
ATOM   1550  CA  THR 1 208      98.020 -94.713  85.511  1.00250.70           C
ATOM   1551  C   THR 1 208      97.639 -93.842  84.325  1.00247.26           C
ATOM   1552  O   THR 1 208      97.691 -92.626  84.476  1.00245.29           O
ATOM   1553  CB  THR 1 208      99.451 -95.185  85.234  1.00277.70           C
ATOM   1554  OG1 THR 1 208      99.354 -96.366  84.440  1.00280.49           O
ATOM   1555  CG2 THR 1 208     100.270 -95.432  86.485  1.00295.99           C
ATOM   1556  N   ALA 1 209      97.262 -94.449  83.199  1.00234.64           N
ATOM   1557  CA  ALA 1 209      96.952 -93.704  81.963  1.00212.63           C
ATOM   1558  C   ALA 1 209      95.774 -92.792  82.271  1.00225.38           C
ATOM   1559  O   ALA 1 209      95.838 -91.600  81.934  1.00196.58           O
ATOM   1560  CB  ALA 1 209      96.613 -94.673  80.865  1.00174.28           C
ATOM   1561  N   LEU 1 210      94.757 -93.330  82.929  1.00262.10           N
ATOM   1562  CA  LEU 1 210      93.561 -92.552  83.325  1.00270.22           C
ATOM   1563  C   LEU 1 210      93.926 -91.567  84.433  1.00261.76           C
ATOM   1564  O   LEU 1 210      93.362 -90.464  84.431  1.00219.50           O
ATOM   1565  CB  LEU 1 210      92.466 -93.527  83.754  1.00275.37           C
ATOM   1566  CG  LEU 1 210      91.988 -94.464  82.642  1.00263.22           C
ATOM   1567  CD1 LEU 1 210      91.136 -95.585  83.218  1.00262.51           C
ATOM   1568  CD2 LEU 1 210      91.241 -93.695  81.547  1.00267.20           C
ATOM   1569  N   ASN 1 211      94.803 -91.958  85.360  1.00276.26           N
ATOM   1570  CA  ASN 1 211      95.241 -91.070  86.470  1.00308.85           C
ATOM   1571  C   ASN 1 211      95.958 -89.874  85.849  1.00333.40           C
ATOM   1572  O   ASN 1 211      95.713 -88.736  86.309  1.00389.34           O
ATOM   1573  CB  ASN 1 211      96.124 -91.797  87.486  1.00307.28           C
ATOM   1574  CG  ASN 1 211      96.064 -91.191  88.872  1.00294.04           C
ATOM   1575  OD1 ASN 1 211      95.643 -90.049  89.049  1.00287.01           O
ATOM   1576  ND2 ASN 1 211      96.487 -91.948  89.867  1.00243.71           N
ATOM   1577  N   ARG 1 212      96.776 -90.115  84.823  1.00309.39           N
ATOM   1578  CA  ARG 1 212      97.511 -89.046  84.099  1.00289.33           C
ATOM   1579  C   ARG 1 212      96.477 -88.151  83.412  1.00293.48           C
ATOM   1580  O   ARG 1 212      96.658 -86.925  83.426  1.00289.13           O
ATOM   1581  CB  ARG 1 212      98.510 -89.666  83.120  1.00276.51           C
ATOM   1582  CG  ARG 1 212      99.707 -90.334  83.790  1.00301.57           C
ATOM   1583  CD  ARG 1 212     100.632 -91.073  82.830  1.00318.14           C
ATOM   1584  NE  ARG 1 212     101.729 -91.764  83.511  1.00324.98           N
ATOM   1585  CZ  ARG 1 212     102.678 -92.506  82.925  1.00312.24           C
ATOM   1586  NH1 ARG 1 212     102.705 -92.678  81.612  1.00326.79           N
ATOM   1587  NH2 ARG 1 212     103.608 -93.081  83.670  1.00267.98           N
ATOM   1588  N   ILE 1 213      95.428 -88.729  82.820  1.00284.69           N
ATOM   1589  CA  ILE 1 213      94.343 -87.937  82.165  1.00267.27           C
ATOM   1590  C   ILE 1 213      93.616 -87.138  83.254  1.00266.80           C
ATOM   1591  O   ILE 1 213      93.258 -85.987  82.973  1.00238.53           O
ATOM   1592  CB  ILE 1 213      93.387 -88.828  81.346  1.00231.96           C
ATOM   1593  CG1 ILE 1 213      94.039 -89.247  80.025  1.00221.39           C
ATOM   1594  CG2 ILE 1 213      92.044 -88.142  81.117  1.00226.39           C
ATOM   1595  CD1 ILE 1 213      93.451 -90.488  79.406  1.00214.79           C
ATOM   1596  N   ALA 1 214      93.398 -87.716  84.438  1.00287.33           N
ATOM   1597  CA  ALA 1 214      92.707 -87.026  85.553  1.00313.75           C
ATOM   1598  C   ALA 1 214      93.541 -85.823  85.979  1.00335.55           C
ATOM   1599  O   ALA 1 214      92.965 -84.735  86.171  1.00340.67           O
ATOM   1600  CB  ALA 1 214      92.508 -87.963  86.719  1.00334.67           C
ATOM   1601  N   THR 1 215      94.853 -86.006  86.085  1.00345.83           N
ATOM   1602  CA  THR 1 215      95.772 -84.899  86.430  1.00335.51           C
ATOM   1603  C   THR 1 215      95.679 -83.870  85.298  1.00353.83           C
ATOM   1604  O   THR 1 215      95.701 -82.669  85.594  1.00356.87           O
ATOM   1605  CB  THR 1 215      97.213 -85.368  86.664  1.00323.34           C
ATOM   1606  OG1 THR 1 215      97.754 -85.804  85.416  1.00314.20           O
ATOM   1607  CG2 THR 1 215      97.348 -86.460  87.706  1.00315.41           C
ATOM   1608  N   ASP 1 216      95.608 -84.318  84.041  1.00372.98           N
ATOM   1609  CA  ASP 1 216      95.558 -83.385  82.883  1.00368.54           C
ATOM   1610  C   ASP 1 216      94.252 -82.585  82.880  1.00336.39           C
ATOM   1611  O   ASP 1 216      94.327 -81.370  83.120  1.00287.10           O
ATOM   1612  CB  ASP 1 216      95.680 -84.136  81.551  1.00369.14           C
ATOM   1613  CG  ASP 1 216      95.140 -83.391  80.338  1.00358.64           C
ATOM   1614  OD1 ASP 1 216      93.940 -83.546  80.038  1.00312.97           O
ATOM   1615  OD2 ASP 1 216      95.925 -82.676  79.697  1.00381.15           O
ATOM   1616  N   ARG 1 217      93.092 -83.228  82.719  1.00314.80           N
ATOM   1617  CA  ARG 1 217      91.802 -82.497  82.600  1.00297.19           C
ATOM   1618  C   ARG 1 217      91.381 -81.879  83.945  1.00326.60           C
ATOM   1619  O   ARG 1 217      90.671 -80.856  83.885  1.00295.30           O
ATOM   1620  CB  ARG 1 217      90.716 -83.406  82.011  1.00284.38           C
ATOM   1621  CG  ARG 1 217      90.132 -84.449  82.956  1.00323.91           C
ATOM   1622  CD  ARG 1 217      89.021 -85.238  82.282  1.00339.62           C
ATOM   1623  NE  ARG 1 217      87.867 -84.405  81.944  1.00346.48           N
ATOM   1624  CZ  ARG 1 217      86.904 -84.008  82.783  1.00313.40           C
ATOM   1625  NH1 ARG 1 217      86.915 -84.348  84.064  1.00310.66           N
ATOM   1626  NH2 ARG 1 217      85.915 -83.251  82.330  1.00285.09           N
ATOM   1627  N   LEU 1 218      91.775 -82.444  85.098  1.00401.96           N
ATOM   1628  CA  LEU 1 218      91.365 -81.920  86.424  1.00435.41           C
ATOM   1629  C   LEU 1 218      92.543 -81.894  87.391  1.00406.21           C
ATOM   1630  O   LEU 1 218      93.636 -82.268  86.989  1.00361.50           O
ATOM   1631  CB  LEU 1 218      90.228 -82.804  86.948  1.00440.00           C
ATOM   1632  CG  LEU 1 218      88.831 -82.191  86.917  1.00440.00           C
ATOM   1633  CD1 LEU 1 218      87.778 -83.209  87.328  1.00420.58           C
ATOM   1634  CD2 LEU 1 218      88.747 -80.974  87.825  1.00440.00           C
ATOM   1635  N   HIS 1 219      92.352 -81.307  88.569  1.00369.02           N
ATOM   1636  CA  HIS 1 219      93.399 -81.232  89.621  1.00346.66           C
ATOM   1637  C   HIS 1 219      93.299 -82.458  90.527  1.00316.40           C
ATOM   1638  O   HIS 1 219      94.196 -82.630  91.381  1.00318.66           O
ATOM   1639  CB  HIS 1 219      93.235 -79.939  90.420  1.00378.51           C
ATOM   1640  CG  HIS 1 219      93.240 -78.704  89.583  1.00429.65           C
ATOM   1641  ND1 HIS 1 219      94.385 -78.231  88.971  1.00440.00           N
ATOM   1642  CD2 HIS 1 219      92.252 -77.843  89.258  1.00440.00           C
ATOM   1643  CE1 HIS 1 219      94.101 -77.132  88.304  1.00440.00           C
ATOM   1644  NE2 HIS 1 219      92.798 -76.873  88.463  1.00440.00           N
ATOM   1645  N   ILE 1 220      92.285 -83.302  90.326  1.00331.28           N
ATOM   1646  CA  ILE 1 220      92.039 -84.496  91.189  1.00380.89           C
ATOM   1647  C   ILE 1 220      93.281 -85.396  91.123  1.00391.31           C
ATOM   1648  O   ILE 1 220      93.670 -85.790  90.002  1.00396.77           O
ATOM   1649  CB  ILE 1 220      90.743 -85.229  90.745  1.00410.20           C
ATOM   1650  CG1 ILE 1 220      90.881 -85.881  89.355  1.00415.44           C
ATOM   1651  CG2 ILE 1 220      89.551 -84.287  90.872  1.00412.95           C
ATOM   1652  CD1 ILE 1 220      89.629 -86.095  88.528  1.00419.64           C
ATOM   1653  N   GLN 1 221      93.900 -85.705  92.269  1.00379.40           N
ATOM   1654  CA  GLN 1 221      95.080 -86.609  92.333  1.00387.10           C
ATOM   1655  C   GLN 1 221      94.855 -87.680  93.399  1.00440.00           C
ATOM   1656  O   GLN 1 221      94.969 -88.867  93.049  1.00432.36           O
ATOM   1657  CB  GLN 1 221      96.344 -85.791  92.606  1.00 50.00           C
ATOM   1658  CG  GLN 1 221      96.766 -84.945  91.415  1.00 50.00           C
ATOM   1659  CD  GLN 1 221      97.989 -84.108  91.674  1.00 50.00           C
ATOM   1660  OE1 GLN 1 221      98.387 -83.880  92.815  1.00 50.00           O
ATOM   1661  NE2 GLN 1 221      98.610 -83.644  90.601  1.00 50.00           N
ATOM   1662  N   ASN 1 222      94.578 -87.280  94.645  1.00440.00           N
ATOM   1663  CA  ASN 1 222      94.410 -88.217  95.788  1.00440.00           C
ATOM   1664  C   ASN 1 222      93.175 -89.120  95.640  1.00440.00           C
ATOM   1665  O   ASN 1 222      93.334 -90.328  95.909  1.00440.00           O
ATOM   1666  CB  ASN 1 222      94.363 -87.477  97.126  1.00440.00           C
ATOM   1667  CG  ASN 1 222      95.741 -87.165  97.674  1.00440.00           C
ATOM   1668  OD1 ASN 1 222      96.091 -87.605  98.768  1.00434.22           O
ATOM   1669  ND2 ASN 1 222      96.538 -86.421  96.925  1.00440.00           N
ATOM   1670  N   PRO 1 223      91.968 -88.640  95.246  1.00440.00           N
ATOM   1671  CA  PRO 1 223      90.803 -89.508  95.101  1.00440.00           C
ATOM   1672  C   PRO 1 223      90.769 -90.052  93.671  1.00440.00           C
ATOM   1673  O   PRO 1 223      89.713 -90.089  93.101  1.00440.00           O
ATOM   1674  CB  PRO 1 223      89.654 -88.546  95.429  1.00440.00           C
ATOM   1675  CG  PRO 1 223      90.101 -87.249  94.796  1.00440.00           C
ATOM   1676  CD  PRO 1 223      91.609 -87.248  94.942  1.00440.00           C
ATOM   1677  N   SER 1 224      91.879 -90.607  93.181  1.00440.00           N
ATOM   1678  CA  SER 1 224      91.984 -91.057  91.772  1.00401.51           C
ATOM   1679  C   SER 1 224      90.929 -92.120  91.462  1.00358.95           C
ATOM   1680  O   SER 1 224      90.340 -91.998  90.402  1.00352.69           O
ATOM   1681  CB  SER 1 224      93.366 -91.581  91.473  1.00377.33           C
ATOM   1682  OG  SER 1 224      93.646 -92.731  92.262  1.00340.77           O
ATOM   1683  N   PHE 1 225      90.675 -93.103  92.333  1.00328.02           N
ATOM   1684  CA  PHE 1 225      89.750 -94.231  92.029  1.00309.61           C
ATOM   1685  C   PHE 1 225      88.301 -93.776  91.823  1.00303.24           C
ATOM   1686  O   PHE 1 225      87.684 -94.292  90.874  1.00314.74           O
ATOM   1687  CB  PHE 1 225      89.839 -95.318  93.104  1.00315.73           C
ATOM   1688  CG  PHE 1 225      91.095 -96.154  93.060  1.00341.61           C
ATOM   1689  CD1 PHE 1 225      91.450 -96.859  91.918  1.00342.74           C
ATOM   1690  CD2 PHE 1 225      91.911 -96.260  94.172  1.00355.72           C
ATOM   1691  CE1 PHE 1 225      92.591 -97.645  91.891  1.00345.99           C
ATOM   1692  CE2 PHE 1 225      93.056 -97.042  94.140  1.00347.62           C
ATOM   1693  CZ  PHE 1 225      93.396 -97.730  93.000  1.00342.27           C
ATOM   1694  N   SER 1 226      87.761 -92.887  92.656  1.00300.46           N
ATOM   1695  CA  SER 1 226      86.342 -92.452  92.566  1.00312.14           C
ATOM   1696  C   SER 1 226      86.085 -91.686  91.267  1.00315.12           C
ATOM   1697  O   SER 1 226      85.085 -91.972  90.602  1.00323.11           O
ATOM   1698  CB  SER 1 226      85.977 -91.605  93.749  1.00305.02           C
ATOM   1699  OG  SER 1 226      86.175 -92.309  94.968  1.00282.60           O
ATOM   1700  N   GLN 1 227      86.946 -90.733  90.928  1.00310.46           N
ATOM   1701  CA  GLN 1 227      86.765 -89.899  89.715  1.00309.48           C
ATOM   1702  C   GLN 1 227      87.006 -90.721  88.456  1.00266.33           C
ATOM   1703  O   GLN 1 227      86.263 -90.494  87.481  1.00202.35           O
ATOM   1704  CB  GLN 1 227      87.710 -88.704  89.761  1.00351.45           C
ATOM   1705  CG  GLN 1 227      87.348 -87.698  90.843  1.00393.10           C
ATOM   1706  CD  GLN 1 227      85.953 -87.154  90.659  1.00437.49           C
ATOM   1707  OE1 GLN 1 227      85.517 -86.877  89.544  1.00440.00           O
ATOM   1708  NE2 GLN 1 227      85.231 -87.020  91.760  1.00394.08           N
ATOM   1709  N   ILE 1 228      88.022 -91.593  88.469  1.00253.61           N
ATOM   1710  CA  ILE 1 228      88.420 -92.404  87.280  1.00243.24           C
ATOM   1711  C   ILE 1 228      87.289 -93.375  86.965  1.00244.20           C
ATOM   1712  O   ILE 1 228      87.175 -93.761  85.816  1.00268.87           O
ATOM   1713  CB  ILE 1 228      89.779 -93.123  87.466  1.00245.25           C
ATOM   1714  CG1 ILE 1 228      90.961 -92.160  87.307  1.00290.38           C
ATOM   1715  CG2 ILE 1 228      89.935 -94.303  86.514  1.00220.93           C
ATOM   1716  CD1 ILE 1 228      92.304 -92.725  87.736  1.00319.21           C
ATOM   1717  N   ASN 1 229      86.459 -93.716  87.940  1.00230.23           N
ATOM   1718  CA  ASN 1 229      85.318 -94.616  87.667  1.00228.56           C
ATOM   1719  C   ASN 1 229      84.509 -93.991  86.536  1.00202.80           C
ATOM   1720  O   ASN 1 229      84.218 -94.736  85.612  1.00159.95           O
ATOM   1721  CB  ASN 1 229      84.407 -94.803  88.876  1.00253.16           C
ATOM   1722  CG  ASN 1 229      84.966 -95.744  89.929  1.00273.52           C
ATOM   1723  OD1 ASN 1 229      85.039 -95.392  91.104  1.00280.71           O
ATOM   1724  ND2 ASN 1 229      85.332 -96.948  89.528  1.00276.11           N
ATOM   1725  N   GLN 1 230      84.259 -92.673  86.560  1.00216.77           N
ATOM   1726  CA  GLN 1 230      83.443 -91.954  85.540  1.00239.09           C
ATOM   1727  C   GLN 1 230      84.130 -92.087  84.184  1.00224.26           C
ATOM   1728  O   GLN 1 230      83.420 -92.287  83.175  1.00222.53           O
ATOM   1729  CB  GLN 1 230      83.266 -90.476  85.907  1.00256.50           C
ATOM   1730  CG  GLN 1 230      82.699 -90.217  87.301  1.00278.96           C
ATOM   1731  CD  GLN 1 230      81.660 -91.230  87.721  1.00286.46           C
ATOM   1732  OE1 GLN 1 230      80.514 -91.199  87.279  1.00278.57           O
ATOM   1733  NE2 GLN 1 230      82.057 -92.159  88.577  1.00289.42           N
ATOM   1734  N   LEU 1 231      85.470 -92.020  84.159  1.00213.53           N
ATOM   1735  CA  LEU 1 231      86.262 -92.080  82.902  1.00207.46           C
ATOM   1736  C   LEU 1 231      86.162 -93.478  82.292  1.00184.28           C
ATOM   1737  O   LEU 1 231      86.172 -93.562  81.073  1.00196.33           O
ATOM   1738  CB  LEU 1 231      87.731 -91.746  83.180  1.00237.04           C
ATOM   1739  CG  LEU 1 231      88.046 -90.372  83.777  1.00257.71           C
ATOM   1740  CD1 LEU 1 231      89.547 -90.216  83.988  1.00269.50           C
ATOM   1741  CD2 LEU 1 231      87.517 -89.243  82.902  1.00253.94           C
ATOM   1742  N   VAL 1 232      86.177 -94.534  83.103  1.00173.60           N
ATOM   1743  CA  VAL 1 232      86.073 -95.946  82.630  1.00175.54           C
ATOM   1744  C   VAL 1 232      84.656 -96.113  82.103  1.00193.55           C
ATOM   1745  O   VAL 1 232      84.499 -96.755  81.049  1.00183.41           O
ATOM   1746  CB  VAL 1 232      86.426 -96.942  83.756  1.00181.42           C
ATOM   1747  CG1 VAL 1 232      85.942 -98.361  83.488  1.00164.64           C
ATOM   1748  CG2 VAL 1 232      87.921 -96.949  84.040  1.00211.02           C
ATOM   1749  N   SER 1 233      83.685 -95.493  82.771  1.00210.49           N
ATOM   1750  CA  SER 1 233      82.252 -95.602  82.413  1.00218.87           C
ATOM   1751  C   SER 1 233      81.972 -94.972  81.066  1.00184.00           C
ATOM   1752  O   SER 1 233      81.306 -95.614  80.249  1.00179.73           O
ATOM   1753  CB  SER 1 233      81.426 -94.945  83.469  1.00228.93           C
ATOM   1754  OG  SER 1 233      81.845 -95.381  84.750  1.00215.42           O
ATOM   1755  N   THR 1 234      82.503 -93.781  80.832  1.00171.16           N
ATOM   1756  CA  THR 1 234      82.194 -93.056  79.590  1.00192.33           C
ATOM   1757  C   THR 1 234      82.691 -93.939  78.453  1.00154.71           C
ATOM   1758  O   THR 1 234      81.934 -94.104  77.489  1.00115.77           O
ATOM   1759  CB  THR 1 234      82.773 -91.643  79.624  1.00222.66           C
ATOM   1760  OG1 THR 1 234      84.040 -91.708  80.274  1.00233.28           O
ATOM   1761  CG2 THR 1 234      81.881 -90.664  80.356  1.00203.24           C
ATOM   1762  N   ILE 1 235      83.872 -94.549  78.607  1.00142.43           N
ATOM   1763  CA  ILE 1 235      84.437 -95.462  77.565  1.00149.80           C
ATOM   1764  C   ILE 1 235      83.494 -96.659  77.449  1.00140.57           C
ATOM   1765  O   ILE 1 235      83.134 -97.019  76.307  1.00111.08           O
ATOM   1766  CB  ILE 1 235      85.864 -95.946  77.914  1.00173.83           C
ATOM   1767  CG1 ILE 1 235      86.854 -94.814  78.220  1.00215.31           C
ATOM   1768  CG2 ILE 1 235      86.441 -96.872  76.843  1.00154.88           C
ATOM   1769  CD1 ILE 1 235      87.893 -95.187  79.259  1.00223.57           C
ATOM   1770  N   MET 1 236      83.063 -97.234  78.574  1.00164.26           N
ATOM   1771  CA  MET 1 236      82.256 -98.481  78.544  1.00169.84           C
ATOM   1772  C   MET 1 236      80.896 -98.251  77.882  1.00136.97           C
ATOM   1773  O   MET 1 236      80.538 -99.031  76.989  1.00109.09           O
ATOM   1774  CB  MET 1 236      82.083 -99.073  79.945  1.00221.41           C
ATOM   1775  CG  MET 1 236      83.224-100.010  80.343  1.00252.31           C
ATOM   1776  SD  MET 1 236      82.686-101.402  81.368  1.00276.51           S
ATOM   1777  CE  MET 1 236      82.480-100.593  82.954  1.00261.41           C
ATOM   1778  N   SER 1 237      80.187 -97.187  78.238  1.00129.06           N
ATOM   1779  CA  SER 1 237      78.864 -96.904  77.647  1.00128.97           C
ATOM   1780  C   SER 1 237      79.109 -96.695  76.176  1.00139.53           C
ATOM   1781  O   SER 1 237      78.479 -97.371  75.383  1.00144.81           O
ATOM   1782  CB  SER 1 237      78.261 -95.679  78.240  1.00122.87           C
ATOM   1783  OG  SER 1 237      79.191 -94.604  78.236  1.00107.50           O
ATOM   1784  N   ALA 1 238      80.129 -95.926  75.868  1.00155.75           N
ATOM   1785  CA  ALA 1 238      80.428 -95.546  74.485  1.00178.57           C
ATOM   1786  C   ALA 1 238      80.776 -96.756  73.628  1.00153.17           C
ATOM   1787  O   ALA 1 238      80.375 -96.739  72.452  1.00114.65           O
ATOM   1788  CB  ALA 1 238      81.537 -94.540  74.502  1.00213.68           C
ATOM   1789  N   SER 1 239      81.489 -97.754  74.147  1.00160.82           N
ATOM   1790  CA  SER 1 239      81.977 -98.897  73.325  1.00168.79           C
ATOM   1791  C   SER 1 239      80.796 -99.693  72.776  1.00162.80           C
ATOM   1792  O   SER 1 239      81.003-100.447  71.795  1.00141.31           O
ATOM   1793  CB  SER 1 239      82.899 -99.749  74.126  1.00187.46           C
ATOM   1794  OG  SER 1 239      82.478 -99.802  75.472  1.00185.14           O
ATOM   1795  N   THR 1 240      79.628 -99.577  73.412  1.00159.97           N
ATOM   1796  CA  THR 1 240      78.411-100.358  73.081  1.00149.88           C
ATOM   1797  C   THR 1 240      77.329 -99.519  72.402  1.00118.66           C
ATOM   1798  O   THR 1 240      76.409-100.124  71.849  1.00107.49           O
ATOM   1799  CB  THR 1 240      77.854-100.897  74.403  1.00178.56           C
ATOM   1800  OG1 THR 1 240      77.683 -99.762  75.254  1.00147.09           O
ATOM   1801  CG2 THR 1 240      78.744-101.920  75.090  1.00213.24           C
ATOM   1802  N   THR 1 241      77.480 -98.208  72.280  1.00121.83           N
ATOM   1803  CA  THR 1 241      76.384 -97.318  71.812  1.00133.09           C
ATOM   1804  C   THR 1 241      75.899 -97.711  70.412  1.00127.53           C
ATOM   1805  O   THR 1 241      74.692 -97.571  70.156  1.00112.79           O
ATOM   1806  CB  THR 1 241      76.777 -95.844  71.908  1.00166.60           C
ATOM   1807  OG1 THR 1 241      76.986 -95.537  73.289  1.00180.93           O
ATOM   1808  CG2 THR 1 241      75.732 -94.900  71.350  1.00193.04           C
ATOM   1809  N   THR 1 242      76.762 -98.169  69.523  1.00124.31           N
ATOM   1810  CA  THR 1 242      76.339 -98.646  68.180  1.00129.07           C
ATOM   1811  C   THR 1 242      75.356 -99.825  68.303  1.00129.67           C
ATOM   1812  O   THR 1 242      74.491 -99.928  67.418  1.00 82.96           O
ATOM   1813  CB  THR 1 242      77.547 -99.009  67.313  1.00126.14           C
ATOM   1814  OG1 THR 1 242      77.077 -99.398  66.022  1.00131.59           O
ATOM   1815  CG2 THR 1 242      78.416-100.106  67.895  1.00112.46           C
ATOM   1816  N   LEU 1 243      75.503-100.700  69.314  1.00146.03           N
ATOM   1817  CA  LEU 1 243      74.599-101.865  69.574  1.00132.44           C
ATOM   1818  C   LEU 1 243      73.356-101.377  70.295  1.00125.00           C
ATOM   1819  O   LEU 1 243      72.273-101.765  69.874  1.00 99.19           O
ATOM   1820  CB  LEU 1 243      75.228-102.896  70.513  1.00138.42           C
ATOM   1821  CG  LEU 1 243      76.151-103.962  69.939  1.00149.04           C
ATOM   1822  CD1 LEU 1 243      77.326-103.352  69.201  1.00141.50           C
ATOM   1823  CD2 LEU 1 243      76.634-104.860  71.066  1.00149.64           C
ATOM   1824  N   ARG 1 244      73.509-100.571  71.343  1.00120.40           N
ATOM   1825  CA  ARG 1 244      72.381-100.093  72.181  1.00128.52           C
ATOM   1826  C   ARG 1 244      71.451 -99.185  71.381  1.00157.63           C
ATOM   1827  O   ARG 1 244      70.337 -99.042  71.884  1.00141.35           O
ATOM   1828  CB  ARG 1 244      72.872 -99.341  73.405  1.00155.59           C
ATOM   1829  CG  ARG 1 244      73.918-100.108  74.186  1.00206.88           C
ATOM   1830  CD  ARG 1 244      74.215 -99.553  75.544  1.00212.98           C
ATOM   1831  NE  ARG 1 244      75.072 -98.377  75.528  1.00227.27           N
ATOM   1832  CZ  ARG 1 244      74.688 -97.106  75.407  1.00231.43           C
ATOM   1833  NH1 ARG 1 244      73.416 -96.761  75.272  1.00243.07           N
ATOM   1834  NH2 ARG 1 244      75.611 -96.163  75.418  1.00221.10           N
ATOM   1835  N   TYR 1 245      71.894 -98.516  70.290  1.00193.14           N
ATOM   1836  CA  TYR 1 245      71.071 -97.657  69.390  1.00170.56           C
ATOM   1837  C   TYR 1 245      71.142 -98.228  67.993  1.00140.59           C
ATOM   1838  O   TYR 1 245      72.233 -98.536  67.587  1.00164.52           O
ATOM   1839  CB  TYR 1 245      71.531 -96.204  69.375  1.00147.66           C
ATOM   1840  CG  TYR 1 245      70.986 -95.470  70.566  1.00170.72           C
ATOM   1841  CD1 TYR 1 245      71.544 -95.634  71.820  1.00198.98           C
ATOM   1842  CD2 TYR 1 245      69.839 -94.707  70.455  1.00177.10           C
ATOM   1843  CE1 TYR 1 245      71.010 -95.011  72.934  1.00214.16           C
ATOM   1844  CE2 TYR 1 245      69.297 -94.069  71.555  1.00211.56           C
ATOM   1845  CZ  TYR 1 245      69.875 -94.234  72.800  1.00225.48           C
ATOM   1846  OH  TYR 1 245      69.326 -93.616  73.885  1.00235.97           O
ATOM   1847  N   PRO 1 246      70.025 -98.392  67.254  1.00120.90           N
ATOM   1848  CA  PRO 1 246      70.086 -99.047  65.968  1.00136.15           C
ATOM   1849  C   PRO 1 246      70.929 -98.215  65.008  1.00128.20           C
ATOM   1850  O   PRO 1 246      71.093 -97.044  65.267  1.00128.53           O
ATOM   1851  CB  PRO 1 246      68.644 -99.117  65.473  1.00186.66           C
ATOM   1852  CG  PRO 1 246      67.802 -98.846  66.698  1.00183.44           C
ATOM   1853  CD  PRO 1 246      68.656 -97.951  67.566  1.00125.80           C
ATOM   1854  N   GLY 1 247      71.427 -98.828  63.945  1.00126.97           N
ATOM   1855  CA  GLY 1 247      72.254 -98.147  62.933  1.00158.07           C
ATOM   1856  C   GLY 1 247      72.215 -98.938  61.649  1.00162.08           C
ATOM   1857  O   GLY 1 247      71.593-100.008  61.660  1.00181.58           O
ATOM   1858  N   TYR 1 248      72.757 -98.417  60.557  1.00140.14           N
ATOM   1859  CA  TYR 1 248      72.849 -99.183  59.294  1.00117.87           C
ATOM   1860  C   TYR 1 248      73.770-100.386  59.474  1.00 84.58           C
ATOM   1861  O   TYR 1 248      73.416-101.449  58.941  1.00 59.82           O
ATOM   1862  CB  TYR 1 248      73.456 -98.369  58.155  1.00138.38           C
ATOM   1863  CG  TYR 1 248      72.566 -97.352  57.487  1.00202.88           C
ATOM   1864  CD1 TYR 1 248      72.525 -96.039  57.924  1.00256.70           C
ATOM   1865  CD2 TYR 1 248      71.821 -97.684  56.366  1.00217.44           C
ATOM   1866  CE1 TYR 1 248      71.735 -95.093  57.294  1.00255.15           C
ATOM   1867  CE2 TYR 1 248      71.023 -96.751  55.727  1.00253.09           C
ATOM   1868  CZ  TYR 1 248      70.977 -95.451  56.195  1.00248.86           C
ATOM   1869  OH  TYR 1 248      70.197 -94.525  55.567  1.00194.64           O
ATOM   1870  N   MET 1 249      74.893-100.233  60.188  1.00 94.98           N
ATOM   1871  CA  MET 1 249      75.937-101.290  60.318  1.00142.54           C
ATOM   1872  C   MET 1 249      76.389-101.394  61.776  1.00157.28           C
ATOM   1873  O   MET 1 249      76.065-100.464  62.533  1.00124.84           O
ATOM   1874  CB  MET 1 249      77.132-100.913  59.434  1.00174.96           C
ATOM   1875  CG  MET 1 249      78.173-102.005  59.219  1.00204.06           C
ATOM   1876  SD  MET 1 249      77.498-103.610  58.720  1.00202.29           S
ATOM   1877  CE  MET 1 249      76.756-103.189  57.146  1.00218.27           C
ATOM   1878  N   ASN 1 250      77.098-102.465  62.156  1.00153.35           N
ATOM   1879  CA  ASN 1 250      77.583-102.684  63.547  1.00111.29           C
ATOM   1880  C   ASN 1 250      76.378-102.769  64.485  1.00 99.63           C
ATOM   1881  O   ASN 1 250      76.415-102.130  65.557  1.00 69.78           O
ATOM   1882  CB  ASN 1 250      78.619-101.633  63.944  1.00116.44           C
ATOM   1883  CG  ASN 1 250      79.969-101.852  63.289  1.00139.99           C
ATOM   1884  OD1 ASN 1 250      80.089-102.617  62.336  1.00165.09           O
ATOM   1885  ND2 ASN 1 250      80.989-101.175  63.792  1.00115.75           N
ATOM   1886  N   ASN 1 251      75.343-103.515  64.087  1.00139.95           N
ATOM   1887  CA  ASN 1 251      74.119-103.733  64.904  1.00169.43           C
ATOM   1888  C   ASN 1 251      74.167-105.126  65.521  1.00134.44           C
ATOM   1889  O   ASN 1 251      73.094-105.679  65.665  1.00117.19           O
ATOM   1890  CB  ASN 1 251      72.842-103.554  64.089  1.00183.81           C
ATOM   1891  CG  ASN 1 251      72.861-102.269  63.297  1.00169.08           C
ATOM   1892  OD1 ASN 1 251      72.837-101.191  63.882  1.00127.87           O
ATOM   1893  ND2 ASN 1 251      72.931-102.380  61.981  1.00164.14           N
ATOM   1894  N   ASP 1 252      75.323-105.779  65.591  1.00104.06           N
ATOM   1895  CA  ASP 1 252      75.495-107.055  66.336  1.00 98.37           C
ATOM   1896  C   ASP 1 252      76.845-106.914  67.047  1.00108.47           C
ATOM   1897  O   ASP 1 252      77.711-106.273  66.437  1.00105.28           O
ATOM   1898  CB  ASP 1 252      75.357-108.294  65.444  1.00 84.10           C
ATOM   1899  CG  ASP 1 252      75.984-108.207  64.064  1.00111.97           C
ATOM   1900  OD1 ASP 1 252      76.198-107.084  63.572  1.00121.75           O
ATOM   1901  OD2 ASP 1 252      76.248-109.280  63.484  1.00114.69           O
ATOM   1902  N   LEU 1 253      77.051-107.436  68.263  1.00128.29           N
ATOM   1903  CA  LEU 1 253      78.391-107.369  68.898  1.00118.94           C
ATOM   1904  C   LEU 1 253      79.360-108.048  67.984  1.00112.57           C
ATOM   1905  O   LEU 1 253      80.249-107.401  67.576  1.00 97.70           O
ATOM   1906  CB  LEU 1 253      78.458-108.103  70.238  1.00130.76           C
ATOM   1907  CG  LEU 1 253      79.816-108.088  70.937  1.00154.36           C
ATOM   1908  CD1 LEU 1 253      79.727-107.407  72.290  1.00187.78           C
ATOM   1909  CD2 LEU 1 253      80.359-109.499  71.088  1.00135.83           C
ATOM   1910  N   ILE 1 254      79.137-109.295  67.671  1.00104.71           N
ATOM   1911  CA  ILE 1 254      80.113-110.119  66.891  1.00105.35           C
ATOM   1912  C   ILE 1 254      80.470-109.432  65.581  1.00 85.28           C
ATOM   1913  O   ILE 1 254      81.624-109.531  65.165  1.00 71.11           O
ATOM   1914  CB  ILE 1 254      79.605-111.549  66.634  1.00142.28           C
ATOM   1915  CG1 ILE 1 254      80.727-112.456  66.115  1.00158.05           C
ATOM   1916  CG2 ILE 1 254      78.400-111.580  65.701  1.00163.85           C
ATOM   1917  CD1 ILE 1 254      80.454-113.938  66.314  1.00170.85           C
ATOM   1918  N   GLY 1 255      79.512-108.784  64.927  1.00 89.69           N
ATOM   1919  CA  GLY 1 255      79.785-108.158  63.622  1.00 99.06           C
ATOM   1920  C   GLY 1 255      80.853-107.110  63.819  1.00117.08           C
ATOM   1921  O   GLY 1 255      81.693-106.964  62.926  1.00143.57           O
ATOM   1922  N   LEU 1 256      80.775-106.353  64.912  1.00123.56           N
ATOM   1923  CA  LEU 1 256      81.766-105.308  65.276  1.00106.34           C
ATOM   1924  C   LEU 1 256      83.094-105.944  65.727  1.00 90.84           C
ATOM   1925  O   LEU 1 256      84.133-105.613  65.120  1.00 65.43           O
ATOM   1926  CB  LEU 1 256      81.079-104.490  66.374  1.00102.45           C
ATOM   1927  CG  LEU 1 256      81.771-103.213  66.838  1.00 98.01           C
ATOM   1928  CD1 LEU 1 256      80.717-102.212  67.294  1.00 90.63           C
ATOM   1929  CD2 LEU 1 256      82.775-103.497  67.960  1.00104.73           C
ATOM   1930  N   ILE 1 257      83.069-106.977  66.575  1.00104.61           N
ATOM   1931  CA  ILE 1 257      84.300-107.595  67.177  1.00123.69           C
ATOM   1932  C   ILE 1 257      85.278-108.030  66.086  1.00 97.47           C
ATOM   1933  O   ILE 1 257      86.469-107.768  66.263  1.00113.04           O
ATOM   1934  CB  ILE 1 257      83.905-108.824  68.036  1.00149.49           C
ATOM   1935  CG1 ILE 1 257      83.225-108.441  69.356  1.00127.02           C
ATOM   1936  CG2 ILE 1 257      85.062-109.795  68.280  1.00151.02           C
ATOM   1937  CD1 ILE 1 257      84.088-107.653  70.295  1.00 96.52           C
ATOM   1938  N   ALA 1 258      84.828-108.573  64.960  1.00 88.61           N
ATOM   1939  CA  ALA 1 258      85.723-109.190  63.953  1.00126.22           C
ATOM   1940  C   ALA 1 258      86.786-108.225  63.470  1.00124.52           C
ATOM   1941  O   ALA 1 258      87.966-108.636  63.461  1.00111.76           O
ATOM   1942  CB  ALA 1 258      84.926-109.642  62.755  1.00145.08           C
ATOM   1943  N   SER 1 259      86.422-106.997  63.119  1.00122.60           N
ATOM   1944  CA  SER 1 259      87.365-106.014  62.524  1.00127.57           C
ATOM   1945  C   SER 1 259      88.460-105.629  63.508  1.00109.27           C
ATOM   1946  O   SER 1 259      89.607-105.539  63.075  1.00 90.81           O
ATOM   1947  CB  SER 1 259      86.596-104.815  62.065  1.00143.67           C
ATOM   1948  OG  SER 1 259      85.786-104.292  63.114  1.00115.73           O
ATOM   1949  N   LEU 1 260      88.119-105.419  64.774  1.00140.94           N
ATOM   1950  CA  LEU 1 260      89.057-104.999  65.842  1.00169.49           C
ATOM   1951  C   LEU 1 260      90.106-106.090  66.150  1.00149.97           C
ATOM   1952  O   LEU 1 260      91.216-105.679  66.497  1.00103.75           O
ATOM   1953  CB  LEU 1 260      88.219-104.637  67.076  1.00171.63           C
ATOM   1954  CG  LEU 1 260      87.299-103.413  66.975  1.00152.58           C
ATOM   1955  CD1 LEU 1 260      86.376-103.306  68.184  1.00124.01           C
ATOM   1956  CD2 LEU 1 260      88.109-102.147  66.822  1.00137.77           C
ATOM   1957  N   ILE 1 261      89.783-107.397  66.101  1.00171.96           N
ATOM   1958  CA  ILE 1 261      90.710-108.537  66.416  1.00177.04           C
ATOM   1959  C   ILE 1 261      90.976-109.341  65.136  1.00168.89           C
ATOM   1960  O   ILE 1 261      90.124-110.163  64.776  1.00124.01           O
ATOM   1961  CB  ILE 1 261      90.107-109.404  67.538  1.00197.66           C
ATOM   1962  CG1 ILE 1 261      89.939-108.598  68.832  1.00188.10           C
ATOM   1963  CG2 ILE 1 261      90.921-110.671  67.786  1.00216.67           C
ATOM   1964  CD1 ILE 1 261      88.577-107.996  69.050  1.00154.73           C
ATOM   1965  N   PRO 1 262      92.077-109.172  64.379  1.00181.38           N
ATOM   1966  CA  PRO 1 262      92.260-109.915  63.134  1.00185.55           C
ATOM   1967  C   PRO 1 262      92.891-111.289  63.320  1.00224.77           C
ATOM   1968  O   PRO 1 262      92.651-112.124  62.503  1.00187.21           O
ATOM   1969  CB  PRO 1 262      93.270-109.094  62.353  1.00201.14           C
ATOM   1970  CG  PRO 1 262      94.097-108.411  63.421  1.00201.90           C
ATOM   1971  CD  PRO 1 262      93.182-108.242  64.619  1.00186.34           C
ATOM   1972  N   THR 1 263      93.697-111.470  64.362  1.00259.60           N
ATOM   1973  CA  THR 1 263      94.297-112.793  64.689  1.00233.43           C
ATOM   1974  C   THR 1 263      93.836-113.144  66.101  1.00198.60           C
ATOM   1975  O   THR 1 263      93.875-112.219  66.956  1.00180.82           O
ATOM   1976  CB  THR 1 263      95.829-112.753  64.621  1.00212.33           C
ATOM   1977  OG1 THR 1 263      96.378-114.018  64.990  1.00207.04           O
ATOM   1978  CG2 THR 1 263      96.437-111.713  65.534  1.00166.96           C
ATOM   1979  N   PRO 1 264      93.488-114.405  66.430  1.00175.34           N
ATOM   1980  CA  PRO 1 264      92.906-114.706  67.739  1.00191.83           C
ATOM   1981  C   PRO 1 264      93.764-114.319  68.949  1.00164.92           C
ATOM   1982  O   PRO 1 264      93.223-113.724  69.901  1.00108.82           O
ATOM   1983  CB  PRO 1 264      92.752-116.229  67.716  1.00189.16           C
ATOM   1984  CG  PRO 1 264      93.614-116.701  66.570  1.00156.63           C
ATOM   1985  CD  PRO 1 264      93.551-115.576  65.565  1.00144.05           C
ATOM   1986  N   ARG 1 265      95.068-114.570  68.879  1.00157.71           N
ATOM   1987  CA  ARG 1 265      95.974-114.308  70.024  1.00171.33           C
ATOM   1988  C   ARG 1 265      95.980-112.818  70.369  1.00130.19           C
ATOM   1989  O   ARG 1 265      95.884-112.495  71.579  1.00 94.43           O
ATOM   1990  CB  ARG 1 265      97.386-114.782  69.681  1.00235.43           C
ATOM   1991  CG  ARG 1 265      97.505-116.292  69.550  1.00261.53           C
ATOM   1992  CD  ARG 1 265      97.518-116.963  70.906  1.00238.05           C
ATOM   1993  NE  ARG 1 265      96.643-118.125  70.950  1.00240.99           N
ATOM   1994  CZ  ARG 1 265      96.210-118.736  72.051  1.00232.56           C
ATOM   1995  NH1 ARG 1 265      96.542-118.306  73.261  1.00258.58           N
ATOM   1996  NH2 ARG 1 265      95.417-119.786  71.930  1.00195.77           N
ATOM   1997  N   LEU 1 266      96.042-111.944  69.363  1.00145.34           N
ATOM   1998  CA  LEU 1 266      96.100-110.486  69.601  1.00168.37           C
ATOM   1999  C   LEU 1 266      94.671-109.988  69.695  1.00152.26           C
ATOM   2000  O   LEU 1 266      94.183-109.501  68.676  1.00139.51           O
ATOM   2001  CB  LEU 1 266      96.909-109.795  68.497  1.00183.10           C
ATOM   2002  CG  LEU 1 266      98.340-110.302  68.297  1.00188.36           C
ATOM   2003  CD1 LEU 1 266      99.213-109.221  67.669  1.00213.76           C
ATOM   2004  CD2 LEU 1 266      98.971-110.779  69.598  1.00183.38           C
ATOM   2005  N   HIS 1 267      94.042-110.115  70.868  1.00148.19           N
ATOM   2006  CA  HIS 1 267      92.628-109.713  71.060  1.00182.32           C
ATOM   2007  C   HIS 1 267      92.510-108.582  72.085  1.00180.00           C
ATOM   2008  O   HIS 1 267      91.397-108.392  72.621  1.00208.72           O
ATOM   2009  CB  HIS 1 267      91.769-110.937  71.374  1.00207.53           C
ATOM   2010  CG  HIS 1 267      92.126-111.607  72.648  1.00231.14           C
ATOM   2011  ND1 HIS 1 267      92.293-110.900  73.825  1.00281.68           N
ATOM   2012  CD2 HIS 1 267      92.341-112.903  72.939  1.00243.13           C
ATOM   2013  CE1 HIS 1 267      92.605-111.731  74.791  1.00307.56           C
ATOM   2014  NE2 HIS 1 267      92.640-112.968  74.270  1.00300.42           N
ATOM   2015  N   PHE 1 268      93.578-107.832  72.327  1.00160.94           N
ATOM   2016  CA  PHE 1 268      93.592-106.743  73.337  1.00166.24           C
ATOM   2017  C   PHE 1 268      93.335-105.415  72.617  1.00163.26           C
ATOM   2018  O   PHE 1 268      94.027-105.166  71.617  1.00125.64           O
ATOM   2019  CB  PHE 1 268      94.893-106.787  74.125  1.00185.93           C
ATOM   2020  CG  PHE 1 268      95.228-108.141  74.698  1.00207.34           C
ATOM   2021  CD1 PHE 1 268      95.606-109.198  73.882  1.00195.81           C
ATOM   2022  CD2 PHE 1 268      95.176-108.359  76.065  1.00226.13           C
ATOM   2023  CE1 PHE 1 268      95.920-110.433  74.414  1.00188.60           C
ATOM   2024  CE2 PHE 1 268      95.503-109.593  76.600  1.00232.96           C
ATOM   2025  CZ  PHE 1 268      95.874-110.627  75.774  1.00216.50           C
ATOM   2026  N   LEU 1 269      92.411-104.580  73.100  1.00172.87           N
ATOM   2027  CA  LEU 1 269      92.002-103.350  72.373  1.00187.48           C
ATOM   2028  C   LEU 1 269      92.306-102.077  73.156  1.00157.05           C
ATOM   2029  O   LEU 1 269      91.869-101.978  74.331  1.00129.66           O
ATOM   2030  CB  LEU 1 269      90.506-103.444  72.073  1.00233.04           C
ATOM   2031  CG  LEU 1 269      90.107-104.447  70.994  1.00282.41           C
ATOM   2032  CD1 LEU 1 269      88.596-104.579  70.943  1.00343.06           C
ATOM   2033  CD2 LEU 1 269      90.661-104.058  69.630  1.00256.53           C
ATOM   2034  N   MET 1 270      92.946-101.097  72.514  1.00146.28           N
ATOM   2035  CA  MET 1 270      93.304 -99.795  73.135  1.00151.63           C
ATOM   2036  C   MET 1 270      92.092 -98.856  73.077  1.00128.56           C
ATOM   2037  O   MET 1 270      91.223 -99.119  72.238  1.00 94.67           O
ATOM   2038  CB  MET 1 270      94.470 -99.168  72.372  1.00182.21           C
ATOM   2039  CG  MET 1 270      95.681-100.074  72.235  1.00192.66           C
ATOM   2040  SD  MET 1 270      97.033 -99.664  73.368  1.00226.67           S
ATOM   2041  CE  MET 1 270      97.503 -98.036  72.784  1.00240.17           C
ATOM   2042  N   THR 1 271      92.019 -97.812  73.918  1.00161.17           N
ATOM   2043  CA  THR 1 271      90.864 -96.871  73.962  1.00191.56           C
ATOM   2044  C   THR 1 271      91.354 -95.433  73.744  1.00194.69           C
ATOM   2045  O   THR 1 271      92.571 -95.220  73.902  1.00227.89           O
ATOM   2046  CB  THR 1 271      90.052 -97.025  75.258  1.00221.41           C
ATOM   2047  OG1 THR 1 271      90.665 -96.235  76.275  1.00195.26           O
ATOM   2048  CG2 THR 1 271      89.917 -98.460  75.727  1.00254.67           C
ATOM   2049  N   GLY 1 272      90.430 -94.484  73.480  1.00174.98           N
ATOM   2050  CA  GLY 1 272      90.709 -93.040  73.320  1.00186.82           C
ATOM   2051  C   GLY 1 272      89.367 -92.315  73.279  1.00193.68           C
ATOM   2052  O   GLY 1 272      88.391 -93.018  73.051  1.00173.53           O
ATOM   2053  N   TYR 1 273      89.290 -91.033  73.631  1.00208.01           N
ATOM   2054  CA  TYR 1 273      88.032 -90.253  73.518  1.00205.04           C
ATOM   2055  C   TYR 1 273      88.427 -88.861  73.042  1.00204.16           C
ATOM   2056  O   TYR 1 273      89.284 -88.244  73.697  1.00203.50           O
ATOM   2057  CB  TYR 1 273      87.297 -90.270  74.860  1.00212.22           C
ATOM   2058  CG  TYR 1 273      85.812 -90.035  74.787  1.00243.77           C
ATOM   2059  CD1 TYR 1 273      84.970 -90.987  74.243  1.00247.93           C
ATOM   2060  CD2 TYR 1 273      85.240 -88.887  75.303  1.00295.95           C
ATOM   2061  CE1 TYR 1 273      83.602 -90.788  74.170  1.00294.43           C
ATOM   2062  CE2 TYR 1 273      83.876 -88.670  75.244  1.00348.03           C
ATOM   2063  CZ  TYR 1 273      83.050 -89.624  74.675  1.00354.82           C
ATOM   2064  OH  TYR 1 273      81.705 -89.417  74.619  1.00382.21           O
ATOM   2065  N   THR 1 274      87.821 -88.374  71.957  1.00210.05           N
ATOM   2066  CA  THR 1 274      88.247 -87.087  71.355  1.00232.11           C
ATOM   2067  C   THR 1 274      88.030 -85.967  72.363  1.00252.28           C
ATOM   2068  O   THR 1 274      88.978 -85.186  72.545  1.00264.63           O
ATOM   2069  CB  THR 1 274      87.554 -86.821  70.013  1.00228.74           C
ATOM   2070  OG1 THR 1 274      88.268 -87.555  69.021  1.00208.99           O
ATOM   2071  CG2 THR 1 274      87.522 -85.352  69.655  1.00244.87           C
ATOM   2072  N   PRO 1 275      86.861 -85.836  73.027  1.00280.77           N
ATOM   2073  CA  PRO 1 275      86.705 -84.851  74.080  1.00287.89           C
ATOM   2074  C   PRO 1 275      86.837 -85.506  75.457  1.00288.72           C
ATOM   2075  O   PRO 1 275      85.824 -85.789  76.056  1.00308.69           O
ATOM   2076  CB  PRO 1 275      85.308 -84.310  73.775  1.00289.58           C
ATOM   2077  CG  PRO 1 275      84.537 -85.525  73.325  1.00313.91           C
ATOM   2078  CD  PRO 1 275      85.568 -86.454  72.717  1.00311.05           C
ATOM   2079  N   LEU 1 276      88.059 -85.659  75.970  1.00263.26           N
ATOM   2080  CA  LEU 1 276      88.232 -86.161  77.356  1.00254.18           C
ATOM   2081  C   LEU 1 276      87.483 -85.125  78.181  1.00262.08           C
ATOM   2082  O   LEU 1 276      86.814 -85.529  79.156  1.00237.28           O
ATOM   2083  CB  LEU 1 276      89.717 -86.245  77.729  1.00271.42           C
ATOM   2084  CG  LEU 1 276      90.523 -87.352  77.046  1.00286.24           C
ATOM   2085  CD1 LEU 1 276      92.014 -87.158  77.280  1.00322.85           C
ATOM   2086  CD2 LEU 1 276      90.089 -88.733  77.516  1.00266.56           C
ATOM   2087  N   THR 1 277      87.593 -83.847  77.812  1.00294.72           N
ATOM   2088  CA  THR 1 277      86.797 -82.754  78.420  1.00323.26           C
ATOM   2089  C   THR 1 277      85.510 -82.615  77.601  1.00384.58           C
ATOM   2090  O   THR 1 277      85.388 -81.600  76.894  1.00370.28           O
ATOM   2091  CB  THR 1 277      87.624 -81.466  78.484  1.00292.43           C
ATOM   2092  OG1 THR 1 277      88.256 -81.272  77.218  1.00258.30           O
ATOM   2093  CG2 THR 1 277      88.676 -81.500  79.570  1.00288.96           C
ATOM   2094  N   THR 1 278      84.613 -83.606  77.632  1.00440.00           N
ATOM   2095  CA  THR 1 278      83.292 -83.538  76.946  1.00440.00           C
ATOM   2096  C   THR 1 278      82.454 -82.478  77.659  1.00440.00           C
ATOM   2097  O   THR 1 278      81.576 -81.888  77.001  1.00440.00           O
ATOM   2098  CB  THR 1 278      82.615 -84.913  76.861  1.00440.00           C
ATOM   2099  OG1 THR 1 278      81.619 -84.826  75.840  1.00438.95           O
ATOM   2100  CG2 THR 1 278      81.990 -85.371  78.160  1.00440.00           C
ATOM   2101  N   ASP 1 279      82.693 -82.266  78.956  1.00440.00           N
ATOM   2102  CA  ASP 1 279      81.964 -81.260  79.772  1.00440.00           C
ATOM   2103  C   ASP 1 279      82.242 -79.868  79.198  1.00440.00           C
ATOM   2104  O   ASP 1 279      81.349 -79.005  79.324  1.00440.00           O
ATOM   2105  CB  ASP 1 279      82.386 -81.342  81.241  1.00440.00           C
ATOM   2106  CG  ASP 1 279      82.118 -82.687  81.899  1.00440.00           C
ATOM   2107  OD1 ASP 1 279      81.586 -83.584  81.212  1.00440.00           O
ATOM   2108  OD2 ASP 1 279      82.457 -82.830  83.090  1.00436.10           O
ATOM   2109  N   LYS 1 287      80.605 -75.398  66.619  1.00440.00           N
ATOM   2110  CA  LYS 1 287      80.473 -76.878  66.521  1.00417.41           C
ATOM   2111  C   LYS 1 287      81.851 -77.474  66.227  1.00369.57           C
ATOM   2112  O   LYS 1 287      82.784 -76.664  66.121  1.00318.56           O
ATOM   2113  CB  LYS 1 287      79.482 -77.234  65.410  1.00416.11           C
ATOM   2114  CG  LYS 1 287      78.007 -77.119  65.771  1.00426.38           C
ATOM   2115  CD  LYS 1 287      77.546 -75.708  66.078  1.00436.31           C
ATOM   2116  CE  LYS 1 287      76.043 -75.595  66.207  1.00433.34           C
ATOM   2117  NZ  LYS 1 287      75.625 -74.213  66.537  1.00431.70           N
ATOM   2118  N   THR 1 288      81.999 -78.804  66.137  1.00358.05           N
ATOM   2119  CA  THR 1 288      83.268 -79.452  65.724  1.00323.39           C
ATOM   2120  C   THR 1 288      82.997 -80.331  64.504  1.00276.09           C
ATOM   2121  O   THR 1 288      82.116 -81.183  64.615  1.00270.59           O
ATOM   2122  CB  THR 1 288      83.889 -80.225  66.887  1.00325.17           C
ATOM   2123  OG1 THR 1 288      82.951 -81.199  67.334  1.00342.87           O
ATOM   2124  CG2 THR 1 288      84.287 -79.333  68.040  1.00318.87           C
ATOM   2125  N   THR 1 289      83.720 -80.140  63.401  1.00246.65           N
ATOM   2126  CA  THR 1 289      83.561 -80.930  62.149  1.00229.27           C
ATOM   2127  C   THR 1 289      84.180 -82.309  62.338  1.00211.49           C
ATOM   2128  O   THR 1 289      85.066 -82.449  63.189  1.00176.57           O
ATOM   2129  CB  THR 1 289      84.179 -80.276  60.906  1.00238.19           C
ATOM   2130  OG1 THR 1 289      84.221 -81.295  59.906  1.00227.53           O
ATOM   2131  CG2 THR 1 289      85.571 -79.710  61.093  1.00254.62           C
ATOM   2132  N   VAL 1 290      83.743 -83.287  61.549  1.00219.80           N
ATOM   2133  CA  VAL 1 290      84.286 -84.665  61.666  1.00227.85           C
ATOM   2134  C   VAL 1 290      85.775 -84.594  61.389  1.00188.27           C
ATOM   2135  O   VAL 1 290      86.496 -85.272  62.094  1.00127.35           O
ATOM   2136  CB  VAL 1 290      83.627 -85.723  60.774  1.00273.08           C
ATOM   2137  CG1 VAL 1 290      82.374 -86.261  61.428  1.00285.57           C
ATOM   2138  CG2 VAL 1 290      83.348 -85.258  59.370  1.00245.67           C
ATOM   2139  N   LEU 1 291      86.235 -83.766  60.456  1.00212.61           N
ATOM   2140  CA  LEU 1 291      87.676 -83.766  60.105  1.00229.46           C
ATOM   2141  C   LEU 1 291      88.432 -83.516  61.406  1.00228.00           C
ATOM   2142  O   LEU 1 291      89.482 -84.136  61.590  1.00221.09           O
ATOM   2143  CB  LEU 1 291      87.995 -82.643  59.120  1.00263.49           C
ATOM   2144  CG  LEU 1 291      87.783 -82.919  57.634  1.00270.19           C
ATOM   2145  CD1 LEU 1 291      86.326 -83.209  57.306  1.00250.91           C
ATOM   2146  CD2 LEU 1 291      88.269 -81.734  56.814  1.00281.49           C
ATOM   2147  N   ASP 1 292      87.934 -82.617  62.253  1.00257.96           N
ATOM   2148  CA  ASP 1 292      88.600 -82.265  63.525  1.00284.77           C
ATOM   2149  C   ASP 1 292      88.555 -83.364  64.560  1.00283.19           C
ATOM   2150  O   ASP 1 292      89.604 -83.638  65.119  1.00249.63           O
ATOM   2151  CB  ASP 1 292      87.937 -81.105  64.255  1.00308.27           C
ATOM   2152  CG  ASP 1 292      88.478 -79.751  63.838  1.00309.41           C
ATOM   2153  OD1 ASP 1 292      88.836 -79.602  62.649  1.00304.25           O
ATOM   2154  OD2 ASP 1 292      88.553 -78.861  64.711  1.00296.58           O
ATOM   2155  N   VAL 1 293      87.405 -83.991  64.783  1.00282.12           N
ATOM   2156  CA  VAL 1 293      87.281 -84.949  65.926  1.00279.30           C
ATOM   2157  C   VAL 1 293      88.133 -86.179  65.654  1.00277.19           C
ATOM   2158  O   VAL 1 293      88.708 -86.674  66.591  1.00264.37           O
ATOM   2159  CB  VAL 1 293      85.832 -85.328  66.279  1.00276.63           C
ATOM   2160  CG1 VAL 1 293      85.029 -84.108  66.700  1.00269.88           C
ATOM   2161  CG2 VAL 1 293      85.132 -86.082  65.162  1.00268.93           C
ATOM   2162  N   MET 1 294      88.399 -86.488  64.384  1.00270.47           N
ATOM   2163  CA  MET 1 294      89.241 -87.646  63.989  1.00252.78           C
ATOM   2164  C   MET 1 294      90.698 -87.320  64.292  1.00277.23           C
ATOM   2165  O   MET 1 294      91.363 -88.126  64.956  1.00285.07           O
ATOM   2166  CB  MET 1 294      89.123 -87.943  62.489  1.00217.81           C
ATOM   2167  CG  MET 1 294      87.716 -88.181  61.967  1.00206.01           C
ATOM   2168  SD  MET 1 294      87.262 -89.919  61.971  1.00205.97           S
ATOM   2169  CE  MET 1 294      86.813 -90.123  63.696  1.00208.11           C
ATOM   2170  N   ARG 1 295      91.179 -86.173  63.837  1.00294.78           N
ATOM   2171  CA  ARG 1 295      92.609 -85.823  63.990  1.00300.84           C
ATOM   2172  C   ARG 1 295      92.905 -85.763  65.476  1.00306.61           C
ATOM   2173  O   ARG 1 295      93.944 -86.296  65.891  1.00337.91           O
ATOM   2174  CB  ARG 1 295      92.929 -84.487  63.308  1.00291.29           C
ATOM   2175  CG  ARG 1 295      93.858 -83.560  64.086  1.00290.32           C
ATOM   2176  CD  ARG 1 295      94.264 -82.318  63.314  1.00276.94           C
ATOM   2177  NE  ARG 1 295      95.318 -82.568  62.335  1.00313.34           N
ATOM   2178  CZ  ARG 1 295      95.903 -81.651  61.559  1.00333.70           C
ATOM   2179  NH1 ARG 1 295      95.542 -80.378  61.609  1.00332.31           N
ATOM   2180  NH2 ARG 1 295      96.845 -82.026  60.708  1.00333.01           N
ATOM   2181  N   ARG 1 296      91.991 -85.189  66.246  1.00277.75           N
ATOM   2182  CA  ARG 1 296      92.233 -84.992  67.691  1.00273.78           C
ATOM   2183  C   ARG 1 296      92.466 -86.356  68.315  1.00269.19           C
ATOM   2184  O   ARG 1 296      93.428 -86.492  69.070  1.00232.92           O
ATOM   2185  CB  ARG 1 296      91.036 -84.284  68.316  1.00262.99           C
ATOM   2186  CG  ARG 1 296      91.188 -84.061  69.812  1.00250.41           C
ATOM   2187  CD  ARG 1 296      92.395 -83.213  70.140  1.00252.09           C
ATOM   2188  NE  ARG 1 296      92.483 -82.979  71.572  1.00266.84           N
ATOM   2189  CZ  ARG 1 296      93.563 -82.559  72.227  1.00266.19           C
ATOM   2190  NH1 ARG 1 296      94.704 -82.321  71.596  1.00269.76           N
ATOM   2191  NH2 ARG 1 296      93.504 -82.384  73.536  1.00243.57           N
ATOM   2192  N   LEU 1 297      91.689 -87.350  67.916  1.00273.25           N
ATOM   2193  CA  LEU 1 297      91.750 -88.699  68.529  1.00269.40           C
ATOM   2194  C   LEU 1 297      93.102 -89.366  68.297  1.00297.06           C
ATOM   2195  O   LEU 1 297      93.627 -89.933  69.266  1.00273.28           O
ATOM   2196  CB  LEU 1 297      90.620 -89.538  67.921  1.00251.62           C
ATOM   2197  CG  LEU 1 297      90.029 -90.673  68.755  1.00231.38           C
ATOM   2198  CD1 LEU 1 297      89.958 -90.365  70.249  1.00228.95           C
ATOM   2199  CD2 LEU 1 297      88.643 -91.023  68.235  1.00224.93           C
ATOM   2200  N   LEU 1 298      93.675 -89.266  67.100  1.00316.63           N
ATOM   2201  CA  LEU 1 298      94.923 -89.998  66.769  1.00299.93           C
ATOM   2202  C   LEU 1 298      96.069 -89.448  67.613  1.00273.51           C
ATOM   2203  O   LEU 1 298      97.041 -90.183  67.822  1.00220.48           O
ATOM   2204  CB  LEU 1 298      95.194 -89.922  65.268  1.00288.02           C
ATOM   2205  CG  LEU 1 298      94.110 -90.520  64.369  1.00250.53           C
ATOM   2206  CD1 LEU 1 298      94.493 -90.406  62.904  1.00230.20           C
ATOM   2207  CD2 LEU 1 298      93.817 -91.969  64.734  1.00229.37           C
ATOM   2208  N   GLN 1 299      95.943 -88.219  68.111  1.00277.98           N
ATOM   2209  CA  GLN 1 299      96.990 -87.588  68.955  1.00287.44           C
ATOM   2210  C   GLN 1 299      97.108 -88.413  70.230  1.00259.21           C
ATOM   2211  O   GLN 1 299      96.094 -89.013  70.612  1.00232.60           O
ATOM   2212  CB  GLN 1 299      96.640 -86.139  69.294  1.00326.12           C
ATOM   2213  CG  GLN 1 299      96.558 -85.223  68.079  1.00359.13           C
ATOM   2214  CD  GLN 1 299      95.761 -83.968  68.337  1.00388.58           C
ATOM   2215  OE1 GLN 1 299      95.473 -83.609  69.476  1.00415.54           O
ATOM   2216  NE2 GLN 1 299      95.405 -83.282  67.263  1.00381.08           N
ATOM   2217  N   PRO 1 300      98.258 -88.471  70.930  1.00253.79           N
ATOM   2218  CA  PRO 1 300      98.390 -89.363  72.071  1.00286.22           C
ATOM   2219  C   PRO 1 300      97.840 -88.863  73.414  1.00336.37           C
ATOM   2220  O   PRO 1 300      97.749 -89.696  74.283  1.00336.63           O
ATOM   2221  CB  PRO 1 300      99.904 -89.552  72.225  1.00263.25           C
ATOM   2222  CG  PRO 1 300     100.531 -88.754  71.099  1.00252.42           C
ATOM   2223  CD  PRO 1 300      99.494 -87.729  70.699  1.00238.55           C
ATOM   2224  N   LYS 1 301      97.504 -87.571  73.532  1.00355.11           N
ATOM   2225  CA  LYS 1 301      96.890 -87.010  74.764  1.00326.01           C
ATOM   2226  C   LYS 1 301      95.474 -87.566  74.901  1.00290.84           C
ATOM   2227  O   LYS 1 301      95.018 -87.707  76.051  1.00179.03           O
ATOM   2228  CB  LYS 1 301      96.838 -85.481  74.718  1.00350.13           C
ATOM   2229  CG  LYS 1 301      98.173 -84.776  74.889  1.00346.87           C
ATOM   2230  CD  LYS 1 301      98.032 -83.280  75.066  1.00346.72           C
ATOM   2231  CE  LYS 1 301      99.345 -82.592  75.369  1.00343.48           C
ATOM   2232  NZ  LYS 1 301      99.164 -81.141  75.602  1.00340.28           N
ATOM   2233  N   ASN 1 302      94.818 -87.874  73.779  1.00322.17           N
ATOM   2234  CA  ASN 1 302      93.423 -88.390  73.782  1.00323.76           C
ATOM   2235  C   ASN 1 302      93.466 -89.899  74.044  1.00329.64           C
ATOM   2236  O   ASN 1 302      92.450 -90.411  74.553  1.00306.79           O
ATOM   2237  CB  ASN 1 302      92.697 -88.005  72.490  1.00299.77           C
ATOM   2238  CG  ASN 1 302      92.369 -86.530  72.445  1.00281.60           C
ATOM   2239  OD1 ASN 1 302      93.039 -85.757  71.766  1.00252.44           O
ATOM   2240  ND2 ASN 1 302      91.362 -86.121  73.199  1.00262.14           N
ATOM   2241  N   VAL 1 303      94.579 -90.584  73.762  1.00329.01           N
ATOM   2242  CA  VAL 1 303      94.723 -92.040  74.106  1.00282.86           C
ATOM   2243  C   VAL 1 303      94.773 -92.232  75.636  1.00252.72           C
ATOM   2244  O   VAL 1 303      95.367 -91.359  76.288  1.00242.80           O
ATOM   2245  CB  VAL 1 303      95.905 -92.699  73.370  1.00256.15           C
ATOM   2246  CG1 VAL 1 303      96.179 -94.126  73.815  1.00221.63           C
ATOM   2247  CG2 VAL 1 303      95.703 -92.657  71.860  1.00233.51           C
ATOM   2248  N   MET 1 304      94.174 -93.316  76.174  1.00246.07           N
ATOM   2249  CA  MET 1 304      94.079 -93.590  77.641  1.00263.08           C
ATOM   2250  C   MET 1 304      94.826 -94.880  78.009  1.00254.39           C
ATOM   2251  O   MET 1 304      94.385 -95.547  78.968  1.00277.02           O
ATOM   2252  CB  MET 1 304      92.614 -93.722  78.059  1.00275.81           C
ATOM   2253  CG  MET 1 304      91.703 -92.716  77.401  1.00276.75           C
ATOM   2254  SD  MET 1 304      90.271 -92.346  78.430  1.00249.21           S
ATOM   2255  CE  MET 1 304      89.042 -92.108  77.153  1.00249.25           C
ATOM   2256  N   VAL 1 305      95.878 -95.247  77.280  1.00238.34           N
ATOM   2257  CA  VAL 1 305      96.775 -96.400  77.578  1.00255.69           C
ATOM   2258  C   VAL 1 305      98.159 -95.790  77.794  1.00294.67           C
ATOM   2259  O   VAL 1 305      98.464 -94.868  77.025  1.00318.36           O
ATOM   2260  CB  VAL 1 305      96.762 -97.391  76.407  1.00231.47           C
ATOM   2261  CG1 VAL 1 305      97.572 -98.633  76.708  1.00220.38           C
ATOM   2262  CG2 VAL 1 305      95.341 -97.756  75.996  1.00217.54           C
ATOM   2263  N   SER 1 306      98.986 -96.272  78.723  1.00297.11           N
ATOM   2264  CA  SER 1 306     100.272 -95.610  79.088  1.00287.54           C
ATOM   2265  C   SER 1 306     101.499 -96.268  78.438  1.00359.88           C
ATOM   2266  O   SER 1 306     102.617 -96.046  78.939  1.00365.41           O
ATOM   2267  CB  SER 1 306     100.386 -95.508  80.580  1.00230.70           C
ATOM   2268  OG  SER 1 306      99.947 -94.231  81.015  1.00207.01           O
ATOM   2269  N   THR 1 313     113.056-100.337  67.661  1.00324.34           N
ATOM   2270  CA  THR 1 313     112.127-101.260  66.972  1.00333.00           C
ATOM   2271  C   THR 1 313     110.912-100.462  66.499  1.00368.43           C
ATOM   2272  O   THR 1 313     110.375 -99.678  67.307  1.00416.64           O
ATOM   2273  CB  THR 1 313     111.714-102.380  67.891  1.00303.92           C
ATOM   2274  N   ASN 1 314     110.478-100.672  65.259  1.00333.18           N
ATOM   2275  CA  ASN 1 314     109.292 -99.985  64.698  1.00295.00           C
ATOM   2276  C   ASN 1 314     108.097-100.470  65.501  1.00309.22           C
ATOM   2277  O   ASN 1 314     108.246-101.517  66.124  1.00305.05           O
ATOM   2278  CB  ASN 1 314     109.109-100.307  63.214  1.00261.11           C
ATOM   2279  CG  ASN 1 314     107.753 -99.899  62.679  1.00252.68           C
ATOM   2280  OD1 ASN 1 314     106.947-100.749  62.312  1.00232.35           O
ATOM   2281  ND2 ASN 1 314     107.489 -98.606  62.638  1.00249.43           N
ATOM   2282  N   HIS 1 315     107.035 -99.685  65.629  1.00306.50           N
ATOM   2283  CA  HIS 1 315     105.784-100.146  66.279  1.00302.34           C
ATOM   2284  C   HIS 1 315     104.638 -99.631  65.425  1.00288.72           C
ATOM   2285  O   HIS 1 315     104.785 -98.529  64.881  1.00293.25           O
ATOM   2286  CB  HIS 1 315     105.734 -99.756  67.754  1.00307.15           C
ATOM   2287  CG  HIS 1 315     106.147-100.870  68.651  1.00303.52           C
ATOM   2288  ND1 HIS 1 315     105.245-101.779  69.155  1.00300.05           N
ATOM   2289  CD2 HIS 1 315     107.362-101.246  69.106  1.00289.97           C
ATOM   2290  CE1 HIS 1 315     105.880-102.661  69.895  1.00266.68           C
ATOM   2291  NE2 HIS 1 315     107.181-102.354  69.882  1.00272.58           N
ATOM   2292  N   CYS 1 316     103.511-100.348  65.298  1.00259.01           N
ATOM   2293  CA  CYS 1 316     102.395 -99.929  64.402  1.00227.27           C
ATOM   2294  C   CYS 1 316     101.065-100.586  64.776  1.00196.91           C
ATOM   2295  O   CYS 1 316     101.106-101.676  65.378  1.00196.61           O
ATOM   2296  CB  CYS 1 316     102.716-100.279  62.956  1.00241.86           C
ATOM   2297  SG  CYS 1 316     102.629-102.056  62.608  1.00190.08           S
ATOM   2298  N   TYR 1 317      99.930 -99.968  64.424  1.00159.04           N
ATOM   2299  CA  TYR 1 317      98.570-100.520  64.683  1.00151.23           C
ATOM   2300  C   TYR 1 317      98.322-101.738  63.787  1.00171.25           C
ATOM   2301  O   TYR 1 317      98.974-101.822  62.742  1.00156.91           O
ATOM   2302  CB  TYR 1 317      97.480 -99.489  64.387  1.00137.21           C
ATOM   2303  CG  TYR 1 317      97.324 -98.380  65.394  1.00150.89           C
ATOM   2304  CD1 TYR 1 317      96.522 -98.541  66.508  1.00175.30           C
ATOM   2305  CD2 TYR 1 317      97.934 -97.151  65.207  1.00182.08           C
ATOM   2306  CE1 TYR 1 317      96.344 -97.519  67.424  1.00195.43           C
ATOM   2307  CE2 TYR 1 317      97.769 -96.117  66.113  1.00217.48           C
ATOM   2308  CZ  TYR 1 317      96.969 -96.303  67.226  1.00222.95           C
ATOM   2309  OH  TYR 1 317      96.806 -95.296  68.131  1.00220.16           O
ATOM   2310  N   ILE 1 318      97.460-102.677  64.193  1.00203.83           N
ATOM   2311  CA  ILE 1 318      97.083-103.849  63.343  1.00218.76           C
ATOM   2312  C   ILE 1 318      95.803-103.499  62.578  1.00274.55           C
ATOM   2313  O   ILE 1 318      95.698-104.008  61.460  1.00287.11           O
ATOM   2314  CB  ILE 1 318      96.942-105.158  64.143  1.00175.01           C
ATOM   2315  CG1 ILE 1 318      98.002-105.299  65.242  1.00160.62           C
ATOM   2316  CG2 ILE 1 318      96.952-106.360  63.206  1.00160.74           C
ATOM   2317  CD1 ILE 1 318      99.435-105.112  64.778  1.00169.64           C
ATOM   2318  N   ALA 1 319      94.883-102.682  63.126  1.00258.88           N
ATOM   2319  CA  ALA 1 319      93.677-102.194  62.410  1.00201.65           C
ATOM   2320  C   ALA 1 319      92.990-101.194  63.340  1.00147.54           C
ATOM   2321  O   ALA 1 319      92.984-101.471  64.550  1.00104.68           O
ATOM   2322  CB  ALA 1 319      92.757-103.324  62.067  1.00220.42           C
ATOM   2323  N   ILE 1 320      92.484-100.065  62.831  1.00125.78           N
ATOM   2324  CA  ILE 1 320      91.858 -99.018  63.689  1.00126.90           C
ATOM   2325  C   ILE 1 320      90.375 -98.935  63.360  1.00122.22           C
ATOM   2326  O   ILE 1 320      90.029 -99.246  62.207  1.00134.73           O
ATOM   2327  CB  ILE 1 320      92.547 -97.645  63.531  1.00158.80           C
ATOM   2328  CG1 ILE 1 320      94.036 -97.737  63.884  1.00223.86           C
ATOM   2329  CG2 ILE 1 320      91.817 -96.572  64.344  1.00148.06           C
ATOM   2330  CD1 ILE 1 320      94.768 -96.410  63.961  1.00238.29           C
ATOM   2331  N   LEU 1 321      89.539 -98.571  64.330  1.00135.38           N
ATOM   2332  CA  LEU 1 321      88.082 -98.306  64.086  1.00145.97           C
ATOM   2333  C   LEU 1 321      87.687 -97.067  64.899  1.00114.02           C
ATOM   2334  O   LEU 1 321      88.375 -96.835  65.908  1.00 99.47           O
ATOM   2335  CB  LEU 1 321      87.278 -99.524  64.545  1.00170.86           C
ATOM   2336  CG  LEU 1 321      85.748 -99.425  64.537  1.00189.15           C
ATOM   2337  CD1 LEU 1 321      85.211 -99.310  63.109  1.00186.88           C
ATOM   2338  CD2 LEU 1 321      85.140-100.618  65.272  1.00219.63           C
ATOM   2339  N   ASN 1 322      86.684 -96.277  64.462  1.00115.20           N
ATOM   2340  CA  ASN 1 322      86.187 -95.095  65.227  1.00146.97           C
ATOM   2341  C   ASN 1 322      84.663 -94.992  65.152  1.00157.27           C
ATOM   2342  O   ASN 1 322      84.122 -95.368  64.101  1.00160.85           O
ATOM   2343  CB  ASN 1 322      86.795 -93.775  64.747  1.00183.32           C
ATOM   2344  CG  ASN 1 322      86.402 -93.401  63.341  1.00192.49           C
ATOM   2345  OD1 ASN 1 322      85.352 -92.804  63.127  1.00204.77           O
ATOM   2346  ND2 ASN 1 322      87.253 -93.718  62.383  1.00150.51           N
ATOM   2347  N   ILE 1 323      83.998 -94.528  66.218  1.00157.39           N
ATOM   2348  CA  ILE 1 323      82.520 -94.316  66.238  1.00183.79           C
ATOM   2349  C   ILE 1 323      82.282 -92.891  66.720  1.00182.60           C
ATOM   2350  O   ILE 1 323      82.897 -92.546  67.715  1.00201.59           O
ATOM   2351  CB  ILE 1 323      81.766 -95.334  67.119  1.00226.50           C
ATOM   2352  CG1 ILE 1 323      81.972 -96.790  66.659  1.00225.78           C
ATOM   2353  CG2 ILE 1 323      80.268 -94.974  67.174  1.00251.70           C
ATOM   2354  CD1 ILE 1 323      83.068 -97.580  67.379  1.00215.97           C
ATOM   2355  N   ILE 1 324      81.415 -92.117  66.058  1.00191.88           N
ATOM   2356  CA  ILE 1 324      81.138 -90.692  66.399  1.00201.49           C
ATOM   2357  C   ILE 1 324      79.644 -90.518  66.716  1.00188.76           C
ATOM   2358  O   ILE 1 324      78.830 -90.988  65.926  1.00146.67           O
ATOM   2359  CB  ILE 1 324      81.635 -89.774  65.258  1.00227.55           C
ATOM   2360  CG1 ILE 1 324      81.687 -88.317  65.697  1.00213.03           C
ATOM   2361  CG2 ILE 1 324      80.829 -89.889  63.968  1.00244.00           C
ATOM   2362  CD1 ILE 1 324      82.781 -88.072  66.682  1.00236.73           C
ATOM   2363  N   GLN 1 325      79.293 -89.861  67.827  1.00194.84           N
ATOM   2364  CA  GLN 1 325      77.870 -89.629  68.197  1.00215.62           C
ATOM   2365  C   GLN 1 325      77.622 -88.145  68.420  1.00250.24           C
ATOM   2366  O   GLN 1 325      78.084 -87.631  69.450  1.00250.50           O
ATOM   2367  CB  GLN 1 325      77.457 -90.404  69.450  1.00226.89           C
ATOM   2368  CG  GLN 1 325      78.598 -90.665  70.424  1.00244.47           C
ATOM   2369  CD  GLN 1 325      78.094 -91.247  71.720  1.00235.29           C
ATOM   2370  OE1 GLN 1 325      78.295 -92.422  72.017  1.00193.07           O
ATOM   2371  NE2 GLN 1 325      77.415 -90.424  72.501  1.00236.44           N
ATOM   2372  N   GLY 1 326      77.042 -87.511  67.391  1.00283.29           N
ATOM   2373  CA  GLY 1 326      76.672 -86.099  67.539  1.00285.11           C
ATOM   2374  C   GLY 1 326      76.082 -85.516  66.283  1.00262.45           C
ATOM   2375  O   GLY 1 326      75.567 -86.290  65.473  1.00227.90           O
ATOM   2376  N   GLU 1 327      76.142 -84.188  66.148  1.00274.05           N
ATOM   2377  CA  GLU 1 327      75.591 -83.490  64.957  1.00302.44           C
ATOM   2378  C   GLU 1 327      76.663 -83.570  63.872  1.00274.76           C
ATOM   2379  O   GLU 1 327      77.395 -82.580  63.700  1.00261.49           O
ATOM   2380  CB  GLU 1 327      75.231 -82.044  65.317  1.00362.67           C
ATOM   2381  CG  GLU 1 327      74.172 -81.923  66.399  1.00364.55           C
ATOM   2382  CD  GLU 1 327      72.850 -82.594  66.074  1.00330.99           C
ATOM   2383  OE1 GLU 1 327      72.131 -82.083  65.196  1.00307.29           O
ATOM   2384  OE2 GLU 1 327      72.548 -83.629  66.696  1.00266.05           O
ATOM   2385  N   VAL 1 328      76.735 -84.701  63.165  1.00261.30           N
ATOM   2386  CA  VAL 1 328      77.809 -84.941  62.160  1.00254.42           C
ATOM   2387  C   VAL 1 328      77.202 -84.839  60.764  1.00218.68           C
ATOM   2388  O   VAL 1 328      76.158 -85.473  60.549  1.00195.52           O
ATOM   2389  CB  VAL 1 328      78.391 -86.347  62.386  1.00280.41           C
ATOM   2390  CG1 VAL 1 328      79.235 -86.857  61.229  1.00321.57           C
ATOM   2391  CG2 VAL 1 328      79.126 -86.470  63.712  1.00276.28           C
ATOM   2392  N   ASP 1 329      77.807 -84.044  59.882  1.00226.17           N
ATOM   2393  CA  ASP 1 329      77.314 -83.960  58.483  1.00268.29           C
ATOM   2394  C   ASP 1 329      77.674 -85.255  57.766  1.00271.44           C
ATOM   2395  O   ASP 1 329      78.805 -85.716  57.917  1.00253.64           O
ATOM   2396  CB  ASP 1 329      77.942 -82.784  57.746  1.00282.13           C
ATOM   2397  CG  ASP 1 329      77.554 -82.700  56.281  1.00302.40           C
ATOM   2398  OD1 ASP 1 329      78.191 -83.395  55.484  1.00314.27           O
ATOM   2399  OD2 ASP 1 329      76.610 -81.960  55.951  1.00331.98           O
ATOM   2400  N   PRO 1 330      76.760 -85.875  57.014  1.00277.55           N
ATOM   2401  CA  PRO 1 330      77.097 -87.150  56.416  1.00242.95           C
ATOM   2402  C   PRO 1 330      78.185 -87.061  55.334  1.00189.98           C
ATOM   2403  O   PRO 1 330      79.076 -87.874  55.392  1.00163.56           O
ATOM   2404  CB  PRO 1 330      75.714 -87.598  55.949  1.00260.50           C
ATOM   2405  CG  PRO 1 330      74.989 -86.320  55.619  1.00293.37           C
ATOM   2406  CD  PRO 1 330      75.387 -85.424  56.754  1.00305.41           C
ATOM   2407  N   THR 1 331      78.139 -86.097  54.406  1.00199.51           N
ATOM   2408  CA  THR 1 331      79.109 -86.041  53.270  1.00218.84           C
ATOM   2409  C   THR 1 331      80.493 -85.646  53.798  1.00250.28           C
ATOM   2410  O   THR 1 331      81.493 -86.034  53.159  1.00246.69           O
ATOM   2411  CB  THR 1 331      78.637 -85.155  52.104  1.00207.54           C
ATOM   2412  OG1 THR 1 331      79.574 -85.351  51.043  1.00168.90           O
ATOM   2413  CG2 THR 1 331      78.525 -83.680  52.425  1.00207.56           C
ATOM   2414  N   GLN 1 332      80.555 -84.936  54.925  1.00312.38           N
ATOM   2415  CA  GLN 1 332      81.842 -84.491  55.515  1.00332.76           C
ATOM   2416  C   GLN 1 332      82.670 -85.716  55.886  1.00267.73           C
ATOM   2417  O   GLN 1 332      83.888 -85.631  55.741  1.00223.77           O
ATOM   2418  CB  GLN 1 332      81.646 -83.637  56.768  1.00396.33           C
ATOM   2419  CG  GLN 1 332      81.325 -82.178  56.493  1.00407.85           C
ATOM   2420  CD  GLN 1 332      81.186 -81.385  57.768  1.00397.20           C
ATOM   2421  OE1 GLN 1 332      81.115 -81.935  58.866  1.00403.45           O
ATOM   2422  NE2 GLN 1 332      81.134 -80.070  57.633  1.00359.09           N
ATOM   2423  N   VAL 1 333      82.044 -86.796  56.353  1.00231.47           N
ATOM   2424  CA  VAL 1 333      82.798 -87.978  56.873  1.00220.46           C
ATOM   2425  C   VAL 1 333      83.642 -88.589  55.755  1.00239.60           C
ATOM   2426  O   VAL 1 333      84.769 -88.989  56.058  1.00200.67           O
ATOM   2427  CB  VAL 1 333      81.911 -89.031  57.574  1.00242.34           C
ATOM   2428  CG1 VAL 1 333      80.852 -88.409  58.473  1.00236.82           C
ATOM   2429  CG2 VAL 1 333      81.274 -90.023  56.610  1.00268.77           C
ATOM   2430  N   HIS 1 334      83.151 -88.707  54.519  1.00273.81           N
ATOM   2431  CA  HIS 1 334      83.942 -89.393  53.458  1.00270.89           C
ATOM   2432  C   HIS 1 334      85.098 -88.469  53.088  1.00248.92           C
ATOM   2433  O   HIS 1 334      86.156 -88.996  52.736  1.00164.77           O
ATOM   2434  CB  HIS 1 334      83.108 -89.863  52.268  1.00283.15           C
ATOM   2435  CG  HIS 1 334      83.607 -91.173  51.769  1.00285.42           C
ATOM   2436  ND1 HIS 1 334      82.928 -92.355  51.976  1.00265.03           N
ATOM   2437  CD2 HIS 1 334      84.758 -91.503  51.149  1.00267.96           C
ATOM   2438  CE1 HIS 1 334      83.615 -93.351  51.455  1.00228.08           C
ATOM   2439  NE2 HIS 1 334      84.745 -92.855  50.944  1.00238.30           N
ATOM   2440  N   LYS 1 335      84.901 -87.151  53.135  1.00286.95           N
ATOM   2441  CA  LYS 1 335      86.005 -86.170  52.959  1.00294.78           C
ATOM   2442  C   LYS 1 335      86.924 -86.251  54.179  1.00255.09           C
ATOM   2443  O   LYS 1 335      88.111 -86.010  53.992  1.00263.30           O
ATOM   2444  CB  LYS 1 335      85.466 -84.750  52.772  1.00304.09           C
ATOM   2445  CG  LYS 1 335      84.815 -84.468  51.423  1.00303.90           C
ATOM   2446  CD  LYS 1 335      85.806 -84.341  50.284  1.00293.36           C
ATOM   2447  CE  LYS 1 335      85.160 -83.931  48.979  1.00249.37           C
ATOM   2448  NZ  LYS 1 335      86.152 -83.831  47.881  1.00216.37           N
ATOM   2449  N   SER 1 336      86.383 -86.517  55.371  1.00226.19           N
ATOM   2450  CA  SER 1 336      87.210 -86.567  56.606  1.00216.66           C
ATOM   2451  C   SER 1 336      88.189 -87.732  56.495  1.00201.99           C
ATOM   2452  O   SER 1 336      89.355 -87.572  56.900  1.00188.40           O
ATOM   2453  CB  SER 1 336      86.354 -86.715  57.832  1.00209.42           C
ATOM   2454  OG  SER 1 336      87.160 -86.915  58.982  1.00202.97           O
ATOM   2455  N   LEU 1 337      87.715 -88.856  55.955  1.00204.88           N
ATOM   2456  CA  LEU 1 337      88.573 -90.057  55.810  1.00221.92           C
ATOM   2457  C   LEU 1 337      89.740 -89.709  54.881  1.00240.46           C
ATOM   2458  O   LEU 1 337      90.887 -90.045  55.223  1.00256.83           O
ATOM   2459  CB  LEU 1 337      87.691 -91.163  55.222  1.00220.51           C
ATOM   2460  CG  LEU 1 337      88.392 -92.469  54.860  1.00218.97           C
ATOM   2461  CD1 LEU 1 337      87.748 -93.645  55.579  1.00252.81           C
ATOM   2462  CD2 LEU 1 337      88.378 -92.685  53.356  1.00204.31           C
ATOM   2463  N   GLN 1 338      89.460 -88.998  53.785  1.00233.74           N
ATOM   2464  CA  GLN 1 338      90.527 -88.620  52.821  1.00198.76           C
ATOM   2465  C   GLN 1 338      91.540 -87.705  53.518  1.00216.84           C
ATOM   2466  O   GLN 1 338      92.749 -87.919  53.328  1.00161.15           O
ATOM   2467  CB  GLN 1 338      89.915 -87.930  51.600  1.00178.96           C
ATOM   2468  CG  GLN 1 338      88.899 -88.791  50.863  1.00191.05           C
ATOM   2469  CD  GLN 1 338      89.533 -89.991  50.201  1.00159.22           C
ATOM   2470  OE1 GLN 1 338      90.666 -89.935  49.726  1.00 96.61           O
ATOM   2471  NE2 GLN 1 338      88.796 -91.087  50.151  1.00182.90           N
ATOM   2472  N   ARG 1 339      91.059 -86.749  54.318  1.00243.50           N
ATOM   2473  CA  ARG 1 339      91.964 -85.799  55.021  1.00239.70           C
ATOM   2474  C   ARG 1 339      92.861 -86.564  56.000  1.00198.71           C
ATOM   2475  O   ARG 1 339      94.064 -86.264  56.040  1.00156.82           O
ATOM   2476  CB  ARG 1 339      91.138 -84.730  55.741  1.00252.15           C
ATOM   2477  CG  ARG 1 339      90.913 -83.470  54.921  1.00237.12           C
ATOM   2478  CD  ARG 1 339      92.215 -82.728  54.690  1.00262.63           C
ATOM   2479  NE  ARG 1 339      92.035 -81.285  54.748  1.00260.57           N
ATOM   2480  CZ  ARG 1 339      93.015 -80.398  54.633  1.00220.36           C
ATOM   2481  NH1 ARG 1 339      92.747 -79.105  54.702  1.00174.74           N
ATOM   2482  NH2 ARG 1 339      94.258 -80.805  54.446  1.00236.70           N
ATOM   2483  N   ILE 1 340      92.299 -87.531  56.732  1.00189.58           N
ATOM   2484  CA  ILE 1 340      93.085 -88.342  57.712  1.00207.40           C
ATOM   2485  C   ILE 1 340      94.157 -89.131  56.955  1.00161.42           C
ATOM   2486  O   ILE 1 340      95.297 -89.210  57.457  1.00139.96           O
ATOM   2487  CB  ILE 1 340      92.152 -89.251  58.536  1.00226.44           C
ATOM   2488  CG1 ILE 1 340      91.343 -88.439  59.549  1.00222.60           C
ATOM   2489  CG2 ILE 1 340      92.930 -90.364  59.222  1.00225.73           C
ATOM   2490  CD1 ILE 1 340      92.196 -87.735  60.575  1.00202.59           C
ATOM   2491  N   ARG 1 341      93.815 -89.656  55.773  1.00159.34           N
ATOM   2492  CA  ARG 1 341      94.776 -90.460  54.974  1.00188.70           C
ATOM   2493  C   ARG 1 341      95.972 -89.573  54.635  1.00219.88           C
ATOM   2494  O   ARG 1 341      97.109 -90.076  54.660  1.00210.92           O
ATOM   2495  CB  ARG 1 341      94.109 -90.935  53.679  1.00185.04           C
ATOM   2496  CG  ARG 1 341      94.816 -92.095  52.993  1.00173.77           C
ATOM   2497  CD  ARG 1 341      93.976 -92.654  51.861  1.00155.93           C
ATOM   2498  NE  ARG 1 341      94.555 -93.851  51.270  1.00170.77           N
ATOM   2499  CZ  ARG 1 341      95.356 -93.856  50.211  1.00163.78           C
ATOM   2500  NH1 ARG 1 341      95.673 -92.720  49.614  1.00159.56           N
ATOM   2501  NH2 ARG 1 341      95.833 -94.998  49.749  1.00149.58           N
ATOM   2502  N   GLU 1 342      95.709 -88.304  54.327  1.00247.87           N
ATOM   2503  CA  GLU 1 342      96.796 -87.363  53.959  1.00242.84           C
ATOM   2504  C   GLU 1 342      97.589 -86.970  55.213  1.00222.26           C
ATOM   2505  O   GLU 1 342      98.831 -86.928  55.128  1.00217.95           O
ATOM   2506  CB  GLU 1 342      96.176 -86.155  53.257  1.00253.49           C
ATOM   2507  CG  GLU 1 342      95.265 -86.521  52.098  1.00247.59           C
ATOM   2508  CD  GLU 1 342      95.784 -87.581  51.139  1.00244.04           C
ATOM   2509  OE1 GLU 1 342      96.930 -87.448  50.666  1.00225.67           O
ATOM   2510  OE2 GLU 1 342      95.038 -88.544  50.872  1.00254.03           O
ATOM   2511  N   ARG 1 343      96.901 -86.703  56.327  1.00208.03           N
ATOM   2512  CA  ARG 1 343      97.568 -86.288  57.594  1.00222.47           C
ATOM   2513  C   ARG 1 343      98.482 -87.428  58.075  1.00245.29           C
ATOM   2514  O   ARG 1 343      99.462 -87.109  58.747  1.00232.89           O
ATOM   2515  CB  ARG 1 343      96.583 -85.958  58.731  1.00222.63           C
ATOM   2516  CG  ARG 1 343      95.520 -84.887  58.480  1.00237.10           C
ATOM   2517  CD  ARG 1 343      94.367 -84.963  59.488  1.00249.15           C
ATOM   2518  NE  ARG 1 343      93.086 -84.444  59.011  1.00270.77           N
ATOM   2519  CZ  ARG 1 343      92.720 -83.166  58.948  1.00275.72           C
ATOM   2520  NH1 ARG 1 343      91.505 -82.856  58.518  1.00251.79           N
ATOM   2521  NH2 ARG 1 343      93.553 -82.196  59.296  1.00273.76           N
ATOM   2522  N   LYS 1 344      98.124 -88.697  57.843  1.00268.87           N
ATOM   2523  CA  LYS 1 344      98.922 -89.883  58.249  1.00270.02           C
ATOM   2524  C   LYS 1 344      99.171 -89.754  59.744  1.00273.32           C
ATOM   2525  O   LYS 1 344     100.272 -90.101  60.183  1.00258.45           O
ATOM   2526  CB  LYS 1 344     100.219 -90.012  57.444  1.00259.35           C
ATOM   2527  CG  LYS 1 344     100.012 -90.382  55.986  1.00233.32           C
ATOM   2528  CD  LYS 1 344     101.266 -90.358  55.149  1.00224.52           C
ATOM   2529  CE  LYS 1 344     100.953 -90.382  53.666  1.00225.26           C
ATOM   2530  NZ  LYS 1 344     102.184 -90.347  52.839  1.00206.51           N
ATOM   2531  N   LEU 1 345      98.282 -89.179  60.550  1.00256.74           N
ATOM   2532  CA  LEU 1 345      98.640 -88.985  61.980  1.00243.72           C
ATOM   2533  C   LEU 1 345      99.059 -90.346  62.542  1.00245.77           C
ATOM   2534  O   LEU 1 345      99.923 -90.348  63.438  1.00231.96           O
ATOM   2535  CB  LEU 1 345      97.488 -88.363  62.765  1.00222.58           C
ATOM   2536  CG  LEU 1 345      96.978 -87.011  62.269  1.00199.18           C
ATOM   2537  CD1 LEU 1 345      95.930 -86.466  63.213  1.00170.83           C
ATOM   2538  CD2 LEU 1 345      98.107 -86.001  62.105  1.00213.75           C
ATOM   2539  N   ALA 1 346      98.474 -91.452  62.063  1.00246.15           N
ATOM   2540  CA  ALA 1 346      98.862 -92.829  62.461  1.00238.49           C
ATOM   2541  C   ALA 1 346      98.885 -93.713  61.212  1.00230.29           C
ATOM   2542  O   ALA 1 346      97.951 -93.558  60.396  1.00217.30           O
ATOM   2543  CB  ALA 1 346      97.904 -93.364  63.493  1.00249.74           C
ATOM   2544  N   ASN 1 347      99.874 -94.607  61.079  1.00208.29           N
ATOM   2545  CA  ASN 1 347      99.993 -95.520  59.909  1.00225.46           C
ATOM   2546  C   ASN 1 347      99.964 -96.971  60.384  1.00248.12           C
ATOM   2547  O   ASN 1 347     100.778 -97.310  61.264  1.00186.24           O
ATOM   2548  CB  ASN 1 347     101.224 -95.238  59.047  1.00208.76           C
ATOM   2549  CG  ASN 1 347     101.111 -93.961  58.233  1.00209.82           C
ATOM   2550  OD1 ASN 1 347     100.071 -93.307  58.220  1.00195.24           O
ATOM   2551  ND2 ASN 1 347     102.181 -93.597  57.552  1.00201.66           N
ATOM   2552  N   PHE 1 348      99.074 -97.782  59.823  1.00292.86           N
ATOM   2553  CA  PHE 1 348      98.889 -99.210  60.194  1.00315.17           C
ATOM   2554  C   PHE 1 348     100.094-100.062  59.832  1.00323.03           C
ATOM   2555  O   PHE 1 348     100.544-100.872  60.671  1.00255.73           O
ATOM   2556  CB  PHE 1 348      97.770 -99.794  59.332  1.00298.27           C
ATOM   2557  CG  PHE 1 348      96.473 -99.051  59.458  1.00267.38           C
ATOM   2558  CD1 PHE 1 348      95.661 -99.312  60.530  1.00262.43           C
ATOM   2559  CD2 PHE 1 348      96.119 -98.046  58.569  1.00238.65           C
ATOM   2560  CE1 PHE 1 348      94.487 -98.603  60.668  1.00291.03           C
ATOM   2561  CE2 PHE 1 348      94.943 -97.335  58.738  1.00237.02           C
ATOM   2562  CZ  PHE 1 348      94.136 -97.617  59.800  1.00278.85           C
ATOM   2563  N   ILE 1 349     100.556 -99.913  58.597  1.00331.01           N
ATOM   2564  CA  ILE 1 349     101.693-100.697  58.053  1.00294.55           C
ATOM   2565  C   ILE 1 349     101.638-102.157  58.565  1.00215.53           C
ATOM   2566  O   ILE 1 349     102.668-102.642  59.048  1.00171.46           O
ATOM   2567  CB  ILE 1 349     103.029 -99.941  58.256  1.00343.17           C
ATOM   2568  CG1 ILE 1 349     104.188-100.541  57.451  1.00297.12           C
ATOM   2569  CG2 ILE 1 349     103.390 -99.755  59.724  1.00391.13           C
ATOM   2570  CD1 ILE 1 349     103.857-100.903  56.017  1.00238.12           C
ATOM   2571  N   PRO 1 350     100.526-102.915  58.434  1.00189.66           N
ATOM   2572  CA  PRO 1 350     100.442-104.288  58.891  1.00187.72           C
ATOM   2573  C   PRO 1 350     100.643-105.251  57.719  1.00173.27           C
ATOM   2574  O   PRO 1 350     100.971-104.795  56.643  1.00123.67           O
ATOM   2575  CB  PRO 1 350      99.020-104.359  59.459  1.00186.54           C
ATOM   2576  CG  PRO 1 350      98.223-103.415  58.585  1.00193.59           C
ATOM   2577  CD  PRO 1 350      99.238-102.610  57.793  1.00190.28           C
ATOM   2578  N   TRP 1 351     100.501-106.546  57.961  1.00181.72           N
ATOM   2579  CA  TRP 1 351     100.574-107.579  56.895  1.00177.96           C
ATOM   2580  C   TRP 1 351      99.288-107.556  56.060  1.00179.29           C
ATOM   2581  O   TRP 1 351      99.321-108.192  54.991  1.00146.25           O
ATOM   2582  CB  TRP 1 351     100.797-108.970  57.506  1.00214.11           C
ATOM   2583  CG  TRP 1 351      99.882-109.305  58.648  1.00245.77           C
ATOM   2584  CD1 TRP 1 351     100.170-109.193  59.978  1.00247.71           C
ATOM   2585  CD2 TRP 1 351      98.519-109.769  58.577  1.00252.16           C
ATOM   2586  NE1 TRP 1 351      99.095-109.567  60.737  1.00220.37           N
ATOM   2587  CE2 TRP 1 351      98.067-109.926  59.906  1.00226.77           C
ATOM   2588  CE3 TRP 1 351      97.641-110.078  57.532  1.00295.38           C
ATOM   2589  CZ2 TRP 1 351      96.784-110.374  60.211  1.00226.96           C
ATOM   2590  CZ3 TRP 1 351      96.371-110.518  57.835  1.00308.54           C
ATOM   2591  CH2 TRP 1 351      95.952-110.667  59.156  1.00252.40           C
ATOM   2592  N   GLY 1 352      98.213-106.862  56.489  1.00234.65           N
ATOM   2593  CA  GLY 1 352      96.884-106.894  55.824  1.00270.66           C
ATOM   2594  C   GLY 1 352      96.340-105.566  55.315  1.00277.56           C
ATOM   2595  O   GLY 1 352      97.077-104.566  55.379  1.00319.56           O
ATOM   2596  N   PRO 1 353      95.059-105.495  54.855  1.00261.31           N
ATOM   2597  CA  PRO 1 353      94.449-104.286  54.272  1.00242.70           C
ATOM   2598  C   PRO 1 353      93.791-103.409  55.332  1.00243.95           C
ATOM   2599  O   PRO 1 353      92.994-102.557  54.979  1.00204.25           O
ATOM   2600  CB  PRO 1 353      93.351-104.800  53.322  1.00299.26           C
ATOM   2601  CG  PRO 1 353      93.262-106.290  53.575  1.00295.92           C
ATOM   2602  CD  PRO 1 353      94.076-106.579  54.820  1.00283.72           C
ATOM   2603  N   ALA 1 354      94.179-103.585  56.587  1.00249.05           N
ATOM   2604  CA  ALA 1 354      93.542-102.870  57.705  1.00225.04           C
ATOM   2605  C   ALA 1 354      93.461-101.389  57.359  1.00216.35           C
ATOM   2606  O   ALA 1 354      94.486-100.841  56.919  1.00155.39           O
ATOM   2607  CB  ALA 1 354      94.360-103.091  58.936  1.00195.98           C
ATOM   2608  N   SER 1 355      92.287-100.783  57.532  1.00204.86           N
ATOM   2609  CA  SER 1 355      92.032 -99.368  57.173  1.00197.54           C
ATOM   2610  C   SER 1 355      91.313 -98.697  58.332  1.00176.85           C
ATOM   2611  O   SER 1 355      90.639 -99.423  59.087  1.00124.92           O
ATOM   2612  CB  SER 1 355      91.189 -99.289  55.932  1.00206.15           C
ATOM   2613  OG  SER 1 355      90.018-100.079  56.074  1.00189.11           O
ATOM   2614  N   ILE 1 356      91.452 -97.382  58.485  1.00164.84           N
ATOM   2615  CA  ILE 1 356      90.647 -96.666  59.508  1.00163.92           C
ATOM   2616  C   ILE 1 356      89.219 -96.881  59.018  1.00165.36           C
ATOM   2617  O   ILE 1 356      89.007 -96.766  57.792  1.00177.74           O
ATOM   2618  CB  ILE 1 356      91.045 -95.180  59.668  1.00168.69           C
ATOM   2619  CG1 ILE 1 356      90.649 -94.656  61.051  1.00188.10           C
ATOM   2620  CG2 ILE 1 356      90.488 -94.308  58.546  1.00155.23           C
ATOM   2621  CD1 ILE 1 356      91.099 -93.240  61.346  1.00210.13           C
ATOM   2622  N   GLN 1 357      88.295 -97.246  59.902  1.00161.62           N
ATOM   2623  CA  GLN 1 357      86.895 -97.548  59.521  1.00150.33           C
ATOM   2624  C   GLN 1 357      86.023 -96.482  60.170  1.00128.97           C
ATOM   2625  O   GLN 1 357      86.070 -96.373  61.392  1.00111.04           O
ATOM   2626  CB  GLN 1 357      86.526 -98.962  59.967  1.00161.56           C
ATOM   2627  CG  GLN 1 357      86.907-100.036  58.958  1.00159.88           C
ATOM   2628  CD  GLN 1 357      86.822-101.437  59.513  1.00139.51           C
ATOM   2629  OE1 GLN 1 357      86.643-101.649  60.712  1.00137.82           O
ATOM   2630  NE2 GLN 1 357      86.956-102.421  58.638  1.00106.52           N
ATOM   2631  N   VAL 1 358      85.297 -95.698  59.374  1.00131.22           N
ATOM   2632  CA  VAL 1 358      84.437 -94.613  59.938  1.00156.61           C
ATOM   2633  C   VAL 1 358      83.080 -95.207  60.256  1.00153.20           C
ATOM   2634  O   VAL 1 358      82.532 -95.875  59.387  1.00143.01           O
ATOM   2635  CB  VAL 1 358      84.261 -93.370  59.046  1.00182.85           C
ATOM   2636  CG1 VAL 1 358      85.517 -92.517  59.051  1.00193.28           C
ATOM   2637  CG2 VAL 1 358      83.837 -93.669  57.614  1.00211.41           C
ATOM   2638  N   ALA 1 359      82.574 -94.977  61.453  1.00159.77           N
ATOM   2639  CA  ALA 1 359      81.246 -95.467  61.877  1.00178.34           C
ATOM   2640  C   ALA 1 359      80.529 -94.301  62.529  1.00162.92           C
ATOM   2641  O   ALA 1 359      81.230 -93.402  62.977  1.00114.65           O
ATOM   2642  CB  ALA 1 359      81.372 -96.592  62.857  1.00213.38           C
ATOM   2643  N   LEU 1 360      79.195 -94.225  62.539  1.00178.09           N
ATOM   2644  CA  LEU 1 360      78.468 -93.028  63.055  1.00193.95           C
ATOM   2645  C   LEU 1 360      77.232 -93.474  63.836  1.00198.06           C
ATOM   2646  O   LEU 1 360      76.637 -94.465  63.407  1.00157.10           O
ATOM   2647  CB  LEU 1 360      78.109 -92.147  61.858  1.00210.76           C
ATOM   2648  CG  LEU 1 360      77.291 -90.890  62.142  1.00221.26           C
ATOM   2649  CD1 LEU 1 360      77.521 -89.874  61.042  1.00234.60           C
ATOM   2650  CD2 LEU 1 360      75.801 -91.180  62.284  1.00194.03           C
ATOM   2651  N   SER 1 361      76.850 -92.785  64.921  1.00193.41           N
ATOM   2652  CA  SER 1 361      75.714 -93.160  65.814  1.00181.42           C
ATOM   2653  C   SER 1 361      74.988 -91.908  66.270  1.00164.47           C
ATOM   2654  O   SER 1 361      75.507 -90.827  65.983  1.00137.70           O
ATOM   2655  CB  SER 1 361      76.184 -93.920  67.005  1.00189.42           C
ATOM   2656  OG  SER 1 361      77.201 -93.205  67.678  1.00161.96           O
ATOM   2657  N   ARG 1 362      73.865 -92.065  66.964  1.00192.32           N
ATOM   2658  CA  ARG 1 362      73.037 -90.933  67.420  1.00218.18           C
ATOM   2659  C   ARG 1 362      73.334 -90.654  68.872  1.00180.13           C
ATOM   2660  O   ARG 1 362      73.367 -91.606  69.643  1.00144.05           O
ATOM   2661  CB  ARG 1 362      71.538 -91.220  67.343  1.00270.28           C
ATOM   2662  CG  ARG 1 362      70.882 -90.855  66.020  1.00303.72           C
ATOM   2663  CD  ARG 1 362      70.912 -91.978  65.003  1.00327.10           C
ATOM   2664  NE  ARG 1 362      69.920 -93.007  65.282  1.00311.82           N
ATOM   2665  CZ  ARG 1 362      69.718 -94.106  64.557  1.00291.93           C
ATOM   2666  NH1 ARG 1 362      68.780 -94.964  64.921  1.00282.63           N
ATOM   2667  NH2 ARG 1 362      70.442 -94.353  63.475  1.00297.59           N
ATOM   2668  N   LYS 1 363      73.593 -89.407  69.217  1.00177.43           N
ATOM   2669  CA  LYS 1 363      73.703 -89.032  70.641  1.00196.18           C
ATOM   2670  C   LYS 1 363      72.284 -89.112  71.180  1.00201.49           C
ATOM   2671  O   LYS 1 363      71.373 -88.818  70.391  1.00174.98           O
ATOM   2672  CB  LYS 1 363      74.275 -87.623  70.775  1.00235.66           C
ATOM   2673  CG  LYS 1 363      74.384 -87.059  72.186  1.00274.59           C
ATOM   2674  CD  LYS 1 363      75.457 -87.707  73.031  1.00315.35           C
ATOM   2675  CE  LYS 1 363      75.776 -86.919  74.286  1.00347.76           C
ATOM   2676  NZ  LYS 1 363      77.010 -87.412  74.941  1.00359.70           N
ATOM   2677  N   SER 1 364      72.099 -89.481  72.443  1.00237.65           N
ATOM   2678  CA  SER 1 364      70.759 -89.670  73.059  1.00264.64           C
ATOM   2679  C   SER 1 364      70.132 -88.327  73.434  1.00241.94           C
ATOM   2680  O   SER 1 364      70.894 -87.375  73.642  1.00269.26           O
ATOM   2681  CB  SER 1 364      70.875 -90.573  74.242  1.00292.18           C
ATOM   2682  OG  SER 1 364      71.763 -91.637  73.944  1.00299.90           O
ATOM   2683  N   PRO 1 365      68.793 -88.201  73.522  1.00205.64           N
ATOM   2684  CA  PRO 1 365      68.162 -86.969  73.967  1.00211.51           C
ATOM   2685  C   PRO 1 365      68.144 -86.989  75.493  1.00244.15           C
ATOM   2686  O   PRO 1 365      68.804 -87.855  76.019  1.00272.23           O
ATOM   2687  CB  PRO 1 365      66.767 -87.061  73.359  1.00221.37           C
ATOM   2688  CG  PRO 1 365      66.458 -88.533  73.441  1.00210.56           C
ATOM   2689  CD  PRO 1 365      67.787 -89.219  73.194  1.00199.01           C
ATOM   2690  N   TYR 1 366      67.490 -86.031  76.153  1.00265.11           N
ATOM   2691  CA  TYR 1 366      67.333 -85.948  77.635  1.00268.65           C
ATOM   2692  C   TYR 1 366      68.634 -85.515  78.316  1.00242.23           C
ATOM   2693  O   TYR 1 366      68.629 -84.444  78.946  1.00199.25           O
ATOM   2694  CB  TYR 1 366      66.782 -87.253  78.225  1.00275.69           C
ATOM   2695  CG  TYR 1 366      66.939 -87.373  79.718  1.00286.22           C
ATOM   2696  CD1 TYR 1 366      66.080 -86.712  80.577  1.00284.36           C
ATOM   2697  CD2 TYR 1 366      67.946 -88.145  80.272  1.00283.99           C
ATOM   2698  CE1 TYR 1 366      66.215 -86.814  81.952  1.00259.93           C
ATOM   2699  CE2 TYR 1 366      68.095 -88.258  81.644  1.00259.12           C
ATOM   2700  CZ  TYR 1 366      67.227 -87.591  82.487  1.00244.90           C
ATOM   2701  OH  TYR 1 366      67.363 -87.698  83.840  1.00218.21           O
ATOM   2702  N   LEU 1 367      69.714 -86.275  78.169  1.00234.44           N
ATOM   2703  CA  LEU 1 367      71.009 -85.969  78.826  1.00229.44           C
ATOM   2704  C   LEU 1 367      71.654 -84.824  78.044  1.00263.20           C
ATOM   2705  O   LEU 1 367      71.088 -84.476  77.000  1.00261.10           O
ATOM   2706  CB  LEU 1 367      71.851 -87.248  78.885  1.00 50.00           C
ATOM   2707  CG  LEU 1 367      72.826 -87.528  77.734  1.00 50.00           C
ATOM   2708  CD1 LEU 1 367      73.671 -88.753  78.045  1.00 50.00           C
ATOM   2709  CD2 LEU 1 367      72.101 -87.720  76.415  1.00 50.00           C
ATOM   2710  N   PRO 1 368      72.644 -84.092  78.602  1.00345.92           N
ATOM   2711  CA  PRO 1 368      73.213 -82.936  77.920  1.00379.15           C
ATOM   2712  C   PRO 1 368      73.808 -83.284  76.548  1.00423.61           C
ATOM   2713  O   PRO 1 368      74.311 -84.379  76.419  1.00420.90           O
ATOM   2714  CB  PRO 1 368      74.303 -82.414  78.862  1.00371.48           C
ATOM   2715  CG  PRO 1 368      74.592 -83.574  79.779  1.00383.45           C
ATOM   2716  CD  PRO 1 368      73.267 -84.285  79.916  1.00381.54           C
ATOM   2717  N   SER 1 369      73.762 -82.358  75.586  1.00 50.00           N
ATOM   2718  CA  SER 1 369      74.289 -82.534  74.206  1.00 50.00           C
ATOM   2719  C   SER 1 369      75.594 -81.749  74.078  1.00 50.00           C
ATOM   2720  O   SER 1 369      75.953 -81.394  72.947  1.00 50.00           O
ATOM   2721  CB  SER 1 369      73.275 -82.090  73.196  1.00 50.00           C
ATOM   2722  OG  SER 1 369      71.976 -82.530  73.562  1.00 50.00           O
ATOM   2723  N   ALA 1 370      76.284 -81.486  75.194  1.00 50.00           N
ATOM   2724  CA  ALA 1 370      77.530 -80.682  75.217  1.00 50.00           C
ATOM   2725  C   ALA 1 370      78.551 -81.378  74.325  1.00 50.00           C
ATOM   2726  O   ALA 1 370      78.481 -82.619  74.249  1.00 50.00           O
ATOM   2727  CB  ALA 1 370      78.036 -80.541  76.630  1.00 50.00           C
ATOM   2728  N   HIS 1 371      79.466 -80.645  73.686  1.00359.65           N
ATOM   2729  CA  HIS 1 371      80.371 -81.264  72.688  1.00385.48           C
ATOM   2730  C   HIS 1 371      79.402 -81.949  71.737  1.00406.73           C
ATOM   2731  O   HIS 1 371      79.403 -83.193  71.677  1.00427.86           O
ATOM   2732  CB  HIS 1 371      81.458 -82.133  73.339  1.00374.05           C
ATOM   2733  CG  HIS 1 371      82.777 -81.444  73.368  1.00340.22           C
ATOM   2734  ND1 HIS 1 371      83.562 -81.316  72.240  1.00296.55           N
ATOM   2735  CD2 HIS 1 371      83.436 -80.815  74.362  1.00320.06           C
ATOM   2736  CE1 HIS 1 371      84.656 -80.650  72.543  1.00277.24           C
ATOM   2737  NE2 HIS 1 371      84.605 -80.333  73.838  1.00281.87           N
ATOM   2738  N   ARG 1 372      78.613 -81.160  71.006  1.00379.48           N
ATOM   2739  CA  ARG 1 372      77.536 -81.717  70.158  1.00318.85           C
ATOM   2740  C   ARG 1 372      78.133 -82.872  69.375  1.00247.00           C
ATOM   2741  O   ARG 1 372      77.460 -83.886  69.370  1.00228.03           O
ATOM   2742  CB  ARG 1 372      76.933 -80.654  69.233  1.00347.98           C
ATOM   2743  CG  ARG 1 372      75.768 -79.887  69.846  1.00369.53           C
ATOM   2744  CD  ARG 1 372      74.453 -80.623  69.673  1.00379.15           C
ATOM   2745  NE  ARG 1 372      73.282 -79.915  70.179  1.00373.96           N
ATOM   2746  CZ  ARG 1 372      72.010 -80.315  70.049  1.00378.74           C
ATOM   2747  NH1 ARG 1 372      71.700 -81.444  69.427  1.00375.80           N
ATOM   2748  NH2 ARG 1 372      71.037 -79.573  70.553  1.00402.43           N
ATOM   2749  N   VAL 1 373      79.355 -82.769  68.852  1.00217.99           N
ATOM   2750  CA  VAL 1 373      80.040 -83.924  68.200  1.00223.19           C
ATOM   2751  C   VAL 1 373      81.104 -84.432  69.173  1.00229.57           C
ATOM   2752  O   VAL 1 373      81.859 -83.593  69.659  1.00229.49           O
ATOM   2753  CB  VAL 1 373      80.609 -83.537  66.827  1.00229.73           C
ATOM   2754  CG1 VAL 1 373      81.205 -84.738  66.115  1.00214.14           C
[truncated: 9,398,758 more chars]
