# Supplementary material for: Structural mechanisms for centrosomal recruitment and organization of the microtubule nucleator γ-TuRC
Source: Nat Commun. 2025 Mar 12;16:2453. doi: 10.1038/s41467-025-57729-2 (PMC11903878; doi:10.1038/s41467-025-57729-2)
Supplement: Supplementary file 4 — Supplementary Software 1 [file 41467_2025_57729_MOESM4_ESM.zip › Scripts/Fig3_conformational_analysis/6V6S.pdb]

SEQRES   1 A  930  MET SER GLU PHE ARG ILE HIS HIS ASP VAL ASN GLU LEU
SEQRES   2 A  930  LEU SER LEU LEU ARG VAL HIS GLY GLY ASP GLY ALA GLU
SEQRES   3 A  930  VAL TYR ILE ASP LEU LEU GLN LYS ASN ARG THR PRO TYR
SEQRES   4 A  930  VAL THR THR THR VAL SER ALA HIS SER ALA LYS VAL LYS
SEQRES   5 A  930  ILE ALA GLU PHE SER ARG THR PRO GLU ASP PHE LEU LYS
SEQRES   6 A  930  LYS TYR ASP GLU LEU LYS SER LYS ASN THR ARG ASN LEU
SEQRES   7 A  930  ASP PRO LEU VAL TYR LEU LEU SER LYS LEU THR GLU ASP
SEQRES   8 A  930  LYS GLU THR LEU GLN TYR LEU GLN GLN ASN ALA LYS GLU
SEQRES   9 A  930  ARG ALA GLU LEU ALA ALA ALA ALA VAL GLY SER SER THR
SEQRES  10 A  930  THR SER ILE ASN VAL PRO ALA ALA ALA SER LYS ILE SER
SEQRES  11 A  930  MET GLN GLU LEU GLU GLU LEU ARG LYS GLN LEU GLY SER
SEQRES  12 A  930  VAL ALA THR GLY SER THR LEU GLN GLN SER LEU GLU LEU
SEQRES  13 A  930  LYS ARG LYS MET LEU ARG ASP LYS GLN ASN LYS LYS ASN
SEQRES  14 A  930  SER GLY GLN HIS LEU PRO ILE PHE PRO ALA TRP VAL TYR
SEQRES  15 A  930  GLU ARG PRO ALA LEU ILE GLY ASP PHE LEU ILE GLY ALA
SEQRES  16 A  930  GLY ILE SER THR ASP THR ALA LEU PRO ILE VAL LEU LEU
SEQRES  17 A  930  ARG TRP ASN LEU ALA LEU SER PRO ARG LEU LYS CYS SER
SEQRES  18 A  930  GLY VAL ILE SER ALA HIS CYS ASN LEU HIS LEU PRO GLY
SEQRES  19 A  930  THR LEU PRO LEU ALA SER GLN GLU SER ALA VAL VAL GLU
SEQRES  20 A  930  ASP LEU LEU TYR VAL LEU VAL GLY VAL ASP GLY ARG TYR
SEQRES  21 A  930  VAL SER ALA GLN PRO LEU ALA GLY ARG GLN SER ARG THR
SEQRES  22 A  930  PHE LEU VAL ASP PRO ASN LEU ASP LEU SER ILE ARG GLU
SEQRES  23 A  930  LEU VAL HIS ARG ILE LEU PRO VAL ALA ALA SER TYR SER
SEQRES  24 A  930  ALA VAL THR ARG PHE ILE GLU GLU LYS SER SER PHE GLU
SEQRES  25 A  930  TYR GLY GLN VAL ASN HIS ALA LEU ALA ALA ALA MET ARG
SEQRES  26 A  930  THR LEU VAL LYS GLU HIS LEU ILE LEU VAL SER GLN LEU
SEQRES  27 A  930  GLU GLN LEU HIS ARG GLN GLY LEU LEU SER LEU GLN LYS
SEQRES  28 A  930  LEU TRP PHE TYR ILE GLN PRO ALA MET ARG THR MET ASP
SEQRES  29 A  930  ILE LEU ALA SER LEU ALA THR SER VAL ASP LYS GLY GLU
SEQRES  30 A  930  CYS LEU GLY GLY SER THR LEU SER LEU LEU HIS ASP ARG
SEQRES  31 A  930  SER PHE SER TYR THR GLY ASP SER GLN ALA GLN GLU LEU
SEQRES  32 A  930  CYS LEU TYR LEU THR LYS ALA ALA SER ALA PRO TYR PHE
SEQRES  33 A  930  GLU VAL LEU GLU LYS TRP ILE TYR ARG GLY ILE ILE HIS
SEQRES  34 A  930  ASP PRO TYR SER GLU PHE MET VAL GLU GLU HIS GLU LEU
SEQRES  35 A  930  ARG LYS GLU ARG ILE GLN GLU ASP TYR ASN ASP LYS TYR
SEQRES  36 A  930  TRP ASP GLN ARG TYR THR ILE VAL GLN GLN GLN ILE PRO
SEQRES  37 A  930  SER PHE LEU GLN LYS MET ALA ASP LYS ILE LEU SER THR
SEQRES  38 A  930  GLY LYS TYR LEU ASN VAL VAL ARG GLU CYS GLY HIS ASP
SEQRES  39 A  930  VAL THR CYS PRO VAL ALA LYS GLU ILE ILE TYR THR LEU
SEQRES  40 A  930  LYS GLU ARG ALA TYR VAL GLU GLN ILE GLU LYS ALA PHE
SEQRES  41 A  930  ASN TYR ALA SER LYS VAL LEU LEU ASP PHE LEU MET GLU
SEQRES  42 A  930  GLU LYS GLU LEU VAL ALA HIS LEU ARG SER ILE LYS ARG
SEQRES  43 A  930  TYR PHE LEU MET ASP GLN GLY ASP PHE PHE VAL HIS PHE
SEQRES  44 A  930  MET ASP LEU ALA GLU GLU GLU LEU ARG LYS PRO VAL GLU
SEQRES  45 A  930  ASP ILE THR PRO PRO ARG LEU GLU ALA LEU LEU GLU LEU
SEQRES  46 A  930  ALA LEU ARG MET SER THR ALA ASN THR ASP PRO PHE LYS
SEQRES  47 A  930  ASP ASP LEU LYS ILE ASP LEU MET PRO HIS ASP LEU ILE
SEQRES  48 A  930  THR GLN LEU LEU ARG VAL LEU ALA ILE GLU THR LYS GLN
SEQRES  49 A  930  GLU LYS ALA MET ALA HIS ALA ASP PRO THR GLU LEU ALA
SEQRES  50 A  930  LEU SER GLY LEU GLU ALA PHE SER PHE ASP TYR ILE VAL
SEQRES  51 A  930  LYS TRP PRO LEU SER LEU ILE ILE ASN ARG LYS ALA LEU
SEQRES  52 A  930  THR ARG TYR GLN MET LEU PHE ARG HIS MET PHE TYR CYS
SEQRES  53 A  930  LYS HIS VAL GLU ARG GLN LEU CYS SER VAL TRP ILE SER
SEQRES  54 A  930  ASN LYS THR ALA LYS GLN HIS SER LEU HIS SER ALA GLN
SEQRES  55 A  930  TRP PHE ALA GLY ALA PHE THR LEU ARG GLN ARG MET LEU
SEQRES  56 A  930  ASN PHE VAL GLN ASN ILE GLN TYR TYR MET MET PHE GLU
SEQRES  57 A  930  VAL MET GLU PRO THR TRP HIS ILE LEU GLU LYS ASN LEU
SEQRES  58 A  930  LYS SER ALA SER ASN ILE ASP ASP VAL LEU GLY HIS HIS
SEQRES  59 A  930  THR GLY PHE LEU ASP THR CYS LEU LYS ASP CYS MET LEU
SEQRES  60 A  930  THR ASN PRO GLU LEU LEU LYS VAL PHE SER LYS LEU MET
SEQRES  61 A  930  SER VAL CYS VAL MET PHE THR ASN CYS MET GLN LYS PHE
SEQRES  62 A  930  THR GLN SER MET LYS LEU ASP GLY GLU LEU GLY GLY GLN
SEQRES  63 A  930  THR LEU GLU HIS SER THR VAL LEU GLY LEU PRO ALA GLY
SEQRES  64 A  930  ALA GLU GLU ARG ALA ARG LYS GLU LEU ALA ARG LYS HIS
SEQRES  65 A  930  LEU ALA GLU HIS ALA ASP THR VAL GLN LEU VAL SER GLY
SEQRES  66 A  930  PHE GLU ALA THR ILE ASN LYS PHE ASP LYS ASN PHE SER
SEQRES  67 A  930  ALA HIS LEU LEU ASP LEU LEU ALA ARG LEU SER ILE TYR
SEQRES  68 A  930  SER THR SER ASP CYS GLU HIS GLY MET ALA SER VAL ILE
SEQRES  69 A  930  SER ARG LEU ASP PHE ASN GLY PHE TYR THR GLU ARG LEU
SEQRES  70 A  930  GLU ARG LEU SER ALA GLU ARG SER GLN LYS ALA THR PRO
SEQRES  71 A  930  GLN VAL PRO VAL LEU ARG GLY PRO PRO ALA PRO ALA PRO
SEQRES  72 A  930  ARG VAL ALA VAL THR ALA GLN
SEQRES   1 B  907  MET ALA THR PRO ASP GLN LYS SER PRO ASN VAL LEU LEU
SEQRES   2 B  907  GLN ASN LEU CYS CYS ARG ILE LEU GLY ARG SER GLU ALA
SEQRES   3 B  907  ASP VAL ALA GLN GLN PHE GLN TYR ALA VAL ARG VAL ILE
SEQRES   4 B  907  GLY SER ASN PHE ALA PRO THR VAL GLU ARG ASP GLU PHE
SEQRES   5 B  907  LEU VAL ALA GLU LYS ILE LYS LYS GLU LEU ILE ARG GLN
SEQRES   6 B  907  ARG ARG GLU ALA ASP ALA ALA LEU PHE SER GLU LEU HIS
SEQRES   7 B  907  ARG LYS LEU HIS SER GLN GLY VAL LEU LYS ASN LYS TRP
SEQRES   8 B  907  SER ILE LEU TYR LEU LEU LEU SER LEU SER GLU ASP PRO
SEQRES   9 B  907  ARG ARG GLN PRO SER LYS VAL SER SER TYR ALA THR LEU
SEQRES  10 B  907  PHE ALA GLN ALA LEU PRO ARG ASP ALA HIS SER THR PRO
SEQRES  11 B  907  TYR TYR TYR ALA ARG PRO GLN THR LEU PRO LEU SER TYR
SEQRES  12 B  907  GLN ASP ARG SER ALA GLN SER ALA GLN SER SER GLY SER
SEQRES  13 B  907  VAL GLY SER SER GLY ILE SER SER ILE GLY LEU CYS ALA
SEQRES  14 B  907  LEU SER GLY PRO ALA PRO ALA PRO GLN SER LEU LEU PRO
SEQRES  15 B  907  GLY GLN SER ASN GLN ALA PRO GLY VAL GLY ASP CYS LEU
SEQRES  16 B  907  ARG GLN GLN LEU GLY SER ARG LEU ALA TRP THR LEU THR
SEQRES  17 B  907  ALA ASN GLN PRO SER SER GLN ALA THR THR SER LYS GLY
SEQRES  18 B  907  VAL PRO SER ALA VAL SER ARG ASN MET THR ARG SER ARG
SEQRES  19 B  907  ARG GLU GLY ASP THR GLY GLY THR MET GLU ILE THR GLU
SEQRES  20 B  907  ALA ALA LEU VAL ARG ASP ILE LEU TYR VAL PHE GLN GLY
SEQRES  21 B  907  ILE ASP GLY LYS ASN ILE LYS MET ASN ASN THR GLU ASN
SEQRES  22 B  907  CYS TYR LYS VAL GLU GLY LYS ALA ASN LEU SER ARG SER
SEQRES  23 B  907  LEU ARG ASP THR ALA VAL ARG LEU SER GLU LEU GLY TRP
SEQRES  24 B  907  LEU HIS ASN LYS ILE ARG ARG TYR THR ASP GLN ARG SER
SEQRES  25 B  907  LEU ASP ARG SER PHE GLY LEU VAL GLY GLN SER PHE CYS
SEQRES  26 B  907  ALA ALA LEU HIS GLN GLU LEU ARG GLU TYR TYR ARG LEU
SEQRES  27 B  907  LEU SER VAL LEU HIS SER GLN LEU GLN LEU GLU ASP ASP
SEQRES  28 B  907  GLN GLY VAL ASN LEU GLY LEU GLU SER SER LEU THR LEU
SEQRES  29 B  907  ARG ARG LEU LEU VAL TRP THR TYR ASP PRO LYS ILE ARG
SEQRES  30 B  907  LEU LYS THR LEU ALA ALA LEU VAL ASP HIS CYS GLN GLY
SEQRES  31 B  907  ARG LYS GLY GLY GLU LEU ALA SER ALA VAL HIS ALA TYR
SEQRES  32 B  907  THR LYS THR GLY ASP PRO TYR MET ARG SER LEU VAL GLN
SEQRES  33 B  907  HIS ILE LEU SER LEU VAL SER HIS PRO VAL LEU SER PHE
SEQRES  34 B  907  LEU TYR ARG TRP ILE TYR ASP GLY GLU LEU GLU ASP THR
SEQRES  35 B  907  TYR HIS GLU PHE PHE VAL ALA SER ASP PRO THR VAL LYS
SEQRES  36 B  907  THR ASP ARG LEU TRP HIS ASP LYS TYR THR LEU ARG LYS
SEQRES  37 B  907  SER MET ILE PRO SER PHE MET THR MET ASP GLN SER ARG
SEQRES  38 B  907  LYS VAL LEU LEU ILE GLY LYS SER ILE ASN PHE LEU HIS
SEQRES  39 B  907  GLN VAL CYS HIS ASP GLN THR PRO THR THR LYS MET ILE
SEQRES  40 B  907  ALA VAL THR LYS SER ALA GLU SER PRO GLN ASP ALA ALA
SEQRES  41 B  907  ASP LEU PHE THR ASP LEU GLU ASN ALA PHE GLN GLY LYS
SEQRES  42 B  907  ILE ASP ALA ALA TYR PHE GLU THR SER LYS TYR LEU LEU
SEQRES  43 B  907  ASP VAL LEU ASN LYS LYS TYR SER LEU LEU ASP HIS MET
SEQRES  44 B  907  GLN ALA MET ARG ARG TYR LEU LEU LEU GLY GLN GLY ASP
SEQRES  45 B  907  PHE ILE ARG HIS LEU MET ASP LEU LEU LYS PRO GLU LEU
SEQRES  46 B  907  VAL ARG PRO ALA THR THR LEU TYR GLN HIS ASN LEU THR
SEQRES  47 B  907  GLY ILE LEU GLU THR ALA VAL ARG ALA THR ASN ALA GLN
SEQRES  48 B  907  PHE ASP SER PRO GLU ILE LEU ARG ARG LEU ASP VAL ARG
SEQRES  49 B  907  LEU LEU GLU VAL SER PRO GLY ASP THR GLY TRP ASP VAL
SEQRES  50 B  907  PHE SER LEU ASP TYR HIS VAL ASP GLY PRO ILE ALA THR
SEQRES  51 B  907  VAL PHE THR ARG GLU CYS MET SER HIS TYR LEU ARG VAL
SEQRES  52 B  907  PHE ASN PHE LEU TRP ARG ALA LYS ARG MET GLU TYR ILE
SEQRES  53 B  907  LEU THR ASP ILE ARG LYS GLY HIS MET CYS ASN ALA LYS
SEQRES  54 B  907  LEU LEU ARG ASN MET PRO GLU PHE SER GLY VAL LEU HIS
SEQRES  55 B  907  GLN CYS HIS ILE LEU ALA SER GLU MET VAL HIS PHE ILE
SEQRES  56 B  907  HIS GLN MET GLN TYR TYR ILE THR PHE GLU VAL LEU GLU
SEQRES  57 B  907  CYS SER TRP ASP GLU LEU TRP ASN LYS VAL GLN GLN ALA
SEQRES  58 B  907  GLN ASP LEU ASP HIS ILE ILE ALA ALA HIS GLU VAL PHE
SEQRES  59 B  907  LEU ASP THR ILE ILE SER ARG CYS LEU LEU ASP SER ASP
SEQRES  60 B  907  SER ARG ALA LEU LEU ASN GLN LEU ARG ALA VAL PHE ASP
SEQRES  61 B  907  GLN ILE ILE GLU LEU GLN ASN ALA GLN ASP ALA ILE TYR
SEQRES  62 B  907  ARG ALA ALA LEU GLU GLU LEU GLN ARG ARG LEU GLN PHE
SEQRES  63 B  907  GLU GLU LYS LYS LYS GLN ARG GLU ILE GLU GLY GLN TRP
SEQRES  64 B  907  GLY VAL THR ALA ALA GLU GLU GLU GLU GLU ASN LYS ARG
SEQRES  65 B  907  ILE GLY GLU PHE LYS GLU SER ILE PRO LYS MET CYS SER
SEQRES  66 B  907  GLN LEU ARG ILE LEU THR HIS PHE TYR GLN GLY ILE VAL
SEQRES  67 B  907  GLN GLN PHE LEU VAL LEU LEU THR THR SER SER ASP GLU
SEQRES  68 B  907  SER LEU ARG PHE LEU SER PHE ARG LEU ASP PHE ASN GLU
SEQRES  69 B  907  HIS TYR LYS ALA ARG GLU PRO ARG LEU ARG VAL SER LEU
SEQRES  70 B  907  GLY THR ARG GLY ARG ARG SER SER HIS THR
SEQRES   1 C  930  MET SER GLU PHE ARG ILE HIS HIS ASP VAL ASN GLU LEU
SEQRES   2 C  930  LEU SER LEU LEU ARG VAL HIS GLY GLY ASP GLY ALA GLU
SEQRES   3 C  930  VAL TYR ILE ASP LEU LEU GLN LYS ASN ARG THR PRO TYR
SEQRES   4 C  930  VAL THR THR THR VAL SER ALA HIS SER ALA LYS VAL LYS
SEQRES   5 C  930  ILE ALA GLU PHE SER ARG THR PRO GLU ASP PHE LEU LYS
SEQRES   6 C  930  LYS TYR ASP GLU LEU LYS SER LYS ASN THR ARG ASN LEU
SEQRES   7 C  930  ASP PRO LEU VAL TYR LEU LEU SER LYS LEU THR GLU ASP
SEQRES   8 C  930  LYS GLU THR LEU GLN TYR LEU GLN GLN ASN ALA LYS GLU
SEQRES   9 C  930  ARG ALA GLU LEU ALA ALA ALA ALA VAL GLY SER SER THR
SEQRES  10 C  930  THR SER ILE ASN VAL PRO ALA ALA ALA SER LYS ILE SER
SEQRES  11 C  930  MET GLN GLU LEU GLU GLU LEU ARG LYS GLN LEU GLY SER
SEQRES  12 C  930  VAL ALA THR GLY SER THR LEU GLN GLN SER LEU GLU LEU
SEQRES  13 C  930  LYS ARG LYS MET LEU ARG ASP LYS GLN ASN LYS LYS ASN
SEQRES  14 C  930  SER GLY GLN HIS LEU PRO ILE PHE PRO ALA TRP VAL TYR
SEQRES  15 C  930  GLU ARG PRO ALA LEU ILE GLY ASP PHE LEU ILE GLY ALA
SEQRES  16 C  930  GLY ILE SER THR ASP THR ALA LEU PRO ILE VAL LEU LEU
SEQRES  17 C  930  ARG TRP ASN LEU ALA LEU SER PRO ARG LEU LYS CYS SER
SEQRES  18 C  930  GLY VAL ILE SER ALA HIS CYS ASN LEU HIS LEU PRO GLY
SEQRES  19 C  930  THR LEU PRO LEU ALA SER GLN GLU SER ALA VAL VAL GLU
SEQRES  20 C  930  ASP LEU LEU TYR VAL LEU VAL GLY VAL ASP GLY ARG TYR
SEQRES  21 C  930  VAL SER ALA GLN PRO LEU ALA GLY ARG GLN SER ARG THR
SEQRES  22 C  930  PHE LEU VAL ASP PRO ASN LEU ASP LEU SER ILE ARG GLU
SEQRES  23 C  930  LEU VAL HIS ARG ILE LEU PRO VAL ALA ALA SER TYR SER
SEQRES  24 C  930  ALA VAL THR ARG PHE ILE GLU GLU LYS SER SER PHE GLU
SEQRES  25 C  930  TYR GLY GLN VAL ASN HIS ALA LEU ALA ALA ALA MET ARG
SEQRES  26 C  930  THR LEU VAL LYS GLU HIS LEU ILE LEU VAL SER GLN LEU
SEQRES  27 C  930  GLU GLN LEU HIS ARG GLN GLY LEU LEU SER LEU GLN LYS
SEQRES  28 C  930  LEU TRP PHE TYR ILE GLN PRO ALA MET ARG THR MET ASP
SEQRES  29 C  930  ILE LEU ALA SER LEU ALA THR SER VAL ASP LYS GLY GLU
SEQRES  30 C  930  CYS LEU GLY GLY SER THR LEU SER LEU LEU HIS ASP ARG
SEQRES  31 C  930  SER PHE SER TYR THR GLY ASP SER GLN ALA GLN GLU LEU
SEQRES  32 C  930  CYS LEU TYR LEU THR LYS ALA ALA SER ALA PRO TYR PHE
SEQRES  33 C  930  GLU VAL LEU GLU LYS TRP ILE TYR ARG GLY ILE ILE HIS
SEQRES  34 C  930  ASP PRO TYR SER GLU PHE MET VAL GLU GLU HIS GLU LEU
SEQRES  35 C  930  ARG LYS GLU ARG ILE GLN GLU ASP TYR ASN ASP LYS TYR
SEQRES  36 C  930  TRP ASP GLN ARG TYR THR ILE VAL GLN GLN GLN ILE PRO
SEQRES  37 C  930  SER PHE LEU GLN LYS MET ALA ASP LYS ILE LEU SER THR
SEQRES  38 C  930  GLY LYS TYR LEU ASN VAL VAL ARG GLU CYS GLY HIS ASP
SEQRES  39 C  930  VAL THR CYS PRO VAL ALA LYS GLU ILE ILE TYR THR LEU
SEQRES  40 C  930  LYS GLU ARG ALA TYR VAL GLU GLN ILE GLU LYS ALA PHE
SEQRES  41 C  930  ASN TYR ALA SER LYS VAL LEU LEU ASP PHE LEU MET GLU
SEQRES  42 C  930  GLU LYS GLU LEU VAL ALA HIS LEU ARG SER ILE LYS ARG
SEQRES  43 C  930  TYR PHE LEU MET ASP GLN GLY ASP PHE PHE VAL HIS PHE
SEQRES  44 C  930  MET ASP LEU ALA GLU GLU GLU LEU ARG LYS PRO VAL GLU
SEQRES  45 C  930  ASP ILE THR PRO PRO ARG LEU GLU ALA LEU LEU GLU LEU
SEQRES  46 C  930  ALA LEU ARG MET SER THR ALA ASN THR ASP PRO PHE LYS
SEQRES  47 C  930  ASP ASP LEU LYS ILE ASP LEU MET PRO HIS ASP LEU ILE
SEQRES  48 C  930  THR GLN LEU LEU ARG VAL LEU ALA ILE GLU THR LYS GLN
SEQRES  49 C  930  GLU LYS ALA MET ALA HIS ALA ASP PRO THR GLU LEU ALA
SEQRES  50 C  930  LEU SER GLY LEU GLU ALA PHE SER PHE ASP TYR ILE VAL
SEQRES  51 C  930  LYS TRP PRO LEU SER LEU ILE ILE ASN ARG LYS ALA LEU
SEQRES  52 C  930  THR ARG TYR GLN MET LEU PHE ARG HIS MET PHE TYR CYS
SEQRES  53 C  930  LYS HIS VAL GLU ARG GLN LEU CYS SER VAL TRP ILE SER
SEQRES  54 C  930  ASN LYS THR ALA LYS GLN HIS SER LEU HIS SER ALA GLN
SEQRES  55 C  930  TRP PHE ALA GLY ALA PHE THR LEU ARG GLN ARG MET LEU
SEQRES  56 C  930  ASN PHE VAL GLN ASN ILE GLN TYR TYR MET MET PHE GLU
SEQRES  57 C  930  VAL MET GLU PRO THR TRP HIS ILE LEU GLU LYS ASN LEU
SEQRES  58 C  930  LYS SER ALA SER ASN ILE ASP ASP VAL LEU GLY HIS HIS
SEQRES  59 C  930  THR GLY PHE LEU ASP THR CYS LEU LYS ASP CYS MET LEU
SEQRES  60 C  930  THR ASN PRO GLU LEU LEU LYS VAL PHE SER LYS LEU MET
SEQRES  61 C  930  SER VAL CYS VAL MET PHE THR ASN CYS MET GLN LYS PHE
SEQRES  62 C  930  THR GLN SER MET LYS LEU ASP GLY GLU LEU GLY GLY GLN
SEQRES  63 C  930  THR LEU GLU HIS SER THR VAL LEU GLY LEU PRO ALA GLY
SEQRES  64 C  930  ALA GLU GLU ARG ALA ARG LYS GLU LEU ALA ARG LYS HIS
SEQRES  65 C  930  LEU ALA GLU HIS ALA ASP THR VAL GLN LEU VAL SER GLY
SEQRES  66 C  930  PHE GLU ALA THR ILE ASN LYS PHE ASP LYS ASN PHE SER
SEQRES  67 C  930  ALA HIS LEU LEU ASP LEU LEU ALA ARG LEU SER ILE TYR
SEQRES  68 C  930  SER THR SER ASP CYS GLU HIS GLY MET ALA SER VAL ILE
SEQRES  69 C  930  SER ARG LEU ASP PHE ASN GLY PHE TYR THR GLU ARG LEU
SEQRES  70 C  930  GLU ARG LEU SER ALA GLU ARG SER GLN LYS ALA THR PRO
SEQRES  71 C  930  GLN VAL PRO VAL LEU ARG GLY PRO PRO ALA PRO ALA PRO
SEQRES  72 C  930  ARG VAL ALA VAL THR ALA GLN
SEQRES   1 D  907  MET ALA THR PRO ASP GLN LYS SER PRO ASN VAL LEU LEU
SEQRES   2 D  907  GLN ASN LEU CYS CYS ARG ILE LEU GLY ARG SER GLU ALA
SEQRES   3 D  907  ASP VAL ALA GLN GLN PHE GLN TYR ALA VAL ARG VAL ILE
SEQRES   4 D  907  GLY SER ASN PHE ALA PRO THR VAL GLU ARG ASP GLU PHE
SEQRES   5 D  907  LEU VAL ALA GLU LYS ILE LYS LYS GLU LEU ILE ARG GLN
SEQRES   6 D  907  ARG ARG GLU ALA ASP ALA ALA LEU PHE SER GLU LEU HIS
SEQRES   7 D  907  ARG LYS LEU HIS SER GLN GLY VAL LEU LYS ASN LYS TRP
SEQRES   8 D  907  SER ILE LEU TYR LEU LEU LEU SER LEU SER GLU ASP PRO
SEQRES   9 D  907  ARG ARG GLN PRO SER LYS VAL SER SER TYR ALA THR LEU
SEQRES  10 D  907  PHE ALA GLN ALA LEU PRO ARG ASP ALA HIS SER THR PRO
SEQRES  11 D  907  TYR TYR TYR ALA ARG PRO GLN THR LEU PRO LEU SER TYR
SEQRES  12 D  907  GLN ASP ARG SER ALA GLN SER ALA GLN SER SER GLY SER
SEQRES  13 D  907  VAL GLY SER SER GLY ILE SER SER ILE GLY LEU CYS ALA
SEQRES  14 D  907  LEU SER GLY PRO ALA PRO ALA PRO GLN SER LEU LEU PRO
SEQRES  15 D  907  GLY GLN SER ASN GLN ALA PRO GLY VAL GLY ASP CYS LEU
SEQRES  16 D  907  ARG GLN GLN LEU GLY SER ARG LEU ALA TRP THR LEU THR
SEQRES  17 D  907  ALA ASN GLN PRO SER SER GLN ALA THR THR SER LYS GLY
SEQRES  18 D  907  VAL PRO SER ALA VAL SER ARG ASN MET THR ARG SER ARG
SEQRES  19 D  907  ARG GLU GLY ASP THR GLY GLY THR MET GLU ILE THR GLU
SEQRES  20 D  907  ALA ALA LEU VAL ARG ASP ILE LEU TYR VAL PHE GLN GLY
SEQRES  21 D  907  ILE ASP GLY LYS ASN ILE LYS MET ASN ASN THR GLU ASN
SEQRES  22 D  907  CYS TYR LYS VAL GLU GLY LYS ALA ASN LEU SER ARG SER
SEQRES  23 D  907  LEU ARG ASP THR ALA VAL ARG LEU SER GLU LEU GLY TRP
SEQRES  24 D  907  LEU HIS ASN LYS ILE ARG ARG TYR THR ASP GLN ARG SER
SEQRES  25 D  907  LEU ASP ARG SER PHE GLY LEU VAL GLY GLN SER PHE CYS
SEQRES  26 D  907  ALA ALA LEU HIS GLN GLU LEU ARG GLU TYR TYR ARG LEU
SEQRES  27 D  907  LEU SER VAL LEU HIS SER GLN LEU GLN LEU GLU ASP ASP
SEQRES  28 D  907  GLN GLY VAL ASN LEU GLY LEU GLU SER SER LEU THR LEU
SEQRES  29 D  907  ARG ARG LEU LEU VAL TRP THR TYR ASP PRO LYS ILE ARG
SEQRES  30 D  907  LEU LYS THR LEU ALA ALA LEU VAL ASP HIS CYS GLN GLY
SEQRES  31 D  907  ARG LYS GLY GLY GLU LEU ALA SER ALA VAL HIS ALA TYR
SEQRES  32 D  907  THR LYS THR GLY ASP PRO TYR MET ARG SER LEU VAL GLN
SEQRES  33 D  907  HIS ILE LEU SER LEU VAL SER HIS PRO VAL LEU SER PHE
SEQRES  34 D  907  LEU TYR ARG TRP ILE TYR ASP GLY GLU LEU GLU ASP THR
SEQRES  35 D  907  TYR HIS GLU PHE PHE VAL ALA SER ASP PRO THR VAL LYS
SEQRES  36 D  907  THR ASP ARG LEU TRP HIS ASP LYS TYR THR LEU ARG LYS
SEQRES  37 D  907  SER MET ILE PRO SER PHE MET THR MET ASP GLN SER ARG
SEQRES  38 D  907  LYS VAL LEU LEU ILE GLY LYS SER ILE ASN PHE LEU HIS
SEQRES  39 D  907  GLN VAL CYS HIS ASP GLN THR PRO THR THR LYS MET ILE
SEQRES  40 D  907  ALA VAL THR LYS SER ALA GLU SER PRO GLN ASP ALA ALA
SEQRES  41 D  907  ASP LEU PHE THR ASP LEU GLU ASN ALA PHE GLN GLY LYS
SEQRES  42 D  907  ILE ASP ALA ALA TYR PHE GLU THR SER LYS TYR LEU LEU
SEQRES  43 D  907  ASP VAL LEU ASN LYS LYS TYR SER LEU LEU ASP HIS MET
SEQRES  44 D  907  GLN ALA MET ARG ARG TYR LEU LEU LEU GLY GLN GLY ASP
SEQRES  45 D  907  PHE ILE ARG HIS LEU MET ASP LEU LEU LYS PRO GLU LEU
SEQRES  46 D  907  VAL ARG PRO ALA THR THR LEU TYR GLN HIS ASN LEU THR
SEQRES  47 D  907  GLY ILE LEU GLU THR ALA VAL ARG ALA THR ASN ALA GLN
SEQRES  48 D  907  PHE ASP SER PRO GLU ILE LEU ARG ARG LEU ASP VAL ARG
SEQRES  49 D  907  LEU LEU GLU VAL SER PRO GLY ASP THR GLY TRP ASP VAL
SEQRES  50 D  907  PHE SER LEU ASP TYR HIS VAL ASP GLY PRO ILE ALA THR
SEQRES  51 D  907  VAL PHE THR ARG GLU CYS MET SER HIS TYR LEU ARG VAL
SEQRES  52 D  907  PHE ASN PHE LEU TRP ARG ALA LYS ARG MET GLU TYR ILE
SEQRES  53 D  907  LEU THR ASP ILE ARG LYS GLY HIS MET CYS ASN ALA LYS
SEQRES  54 D  907  LEU LEU ARG ASN MET PRO GLU PHE SER GLY VAL LEU HIS
SEQRES  55 D  907  GLN CYS HIS ILE LEU ALA SER GLU MET VAL HIS PHE ILE
SEQRES  56 D  907  HIS GLN MET GLN TYR TYR ILE THR PHE GLU VAL LEU GLU
SEQRES  57 D  907  CYS SER TRP ASP GLU LEU TRP ASN LYS VAL GLN GLN ALA
SEQRES  58 D  907  GLN ASP LEU ASP HIS ILE ILE ALA ALA HIS GLU VAL PHE
SEQRES  59 D  907  LEU ASP THR ILE ILE SER ARG CYS LEU LEU ASP SER ASP
SEQRES  60 D  907  SER ARG ALA LEU LEU ASN GLN LEU ARG ALA VAL PHE ASP
SEQRES  61 D  907  GLN ILE ILE GLU LEU GLN ASN ALA GLN ASP ALA ILE TYR
SEQRES  62 D  907  ARG ALA ALA LEU GLU GLU LEU GLN ARG ARG LEU GLN PHE
SEQRES  63 D  907  GLU GLU LYS LYS LYS GLN ARG GLU ILE GLU GLY GLN TRP
SEQRES  64 D  907  GLY VAL THR ALA ALA GLU GLU GLU GLU GLU ASN LYS ARG
SEQRES  65 D  907  ILE GLY GLU PHE LYS GLU SER ILE PRO LYS MET CYS SER
SEQRES  66 D  907  GLN LEU ARG ILE LEU THR HIS PHE TYR GLN GLY ILE VAL
SEQRES  67 D  907  GLN GLN PHE LEU VAL LEU LEU THR THR SER SER ASP GLU
SEQRES  68 D  907  SER LEU ARG PHE LEU SER PHE ARG LEU ASP PHE ASN GLU
SEQRES  69 D  907  HIS TYR LYS ALA ARG GLU PRO ARG LEU ARG VAL SER LEU
SEQRES  70 D  907  GLY THR ARG GLY ARG ARG SER SER HIS THR
SEQRES   1 E  930  MET SER GLU PHE ARG ILE HIS HIS ASP VAL ASN GLU LEU
SEQRES   2 E  930  LEU SER LEU LEU ARG VAL HIS GLY GLY ASP GLY ALA GLU
SEQRES   3 E  930  VAL TYR ILE ASP LEU LEU GLN LYS ASN ARG THR PRO TYR
SEQRES   4 E  930  VAL THR THR THR VAL SER ALA HIS SER ALA LYS VAL LYS
SEQRES   5 E  930  ILE ALA GLU PHE SER ARG THR PRO GLU ASP PHE LEU LYS
SEQRES   6 E  930  LYS TYR ASP GLU LEU LYS SER LYS ASN THR ARG ASN LEU
SEQRES   7 E  930  ASP PRO LEU VAL TYR LEU LEU SER LYS LEU THR GLU ASP
SEQRES   8 E  930  LYS GLU THR LEU GLN TYR LEU GLN GLN ASN ALA LYS GLU
SEQRES   9 E  930  ARG ALA GLU LEU ALA ALA ALA ALA VAL GLY SER SER THR
SEQRES  10 E  930  THR SER ILE ASN VAL PRO ALA ALA ALA SER LYS ILE SER
SEQRES  11 E  930  MET GLN GLU LEU GLU GLU LEU ARG LYS GLN LEU GLY SER
SEQRES  12 E  930  VAL ALA THR GLY SER THR LEU GLN GLN SER LEU GLU LEU
SEQRES  13 E  930  LYS ARG LYS MET LEU ARG ASP LYS GLN ASN LYS LYS ASN
SEQRES  14 E  930  SER GLY GLN HIS LEU PRO ILE PHE PRO ALA TRP VAL TYR
SEQRES  15 E  930  GLU ARG PRO ALA LEU ILE GLY ASP PHE LEU ILE GLY ALA
SEQRES  16 E  930  GLY ILE SER THR ASP THR ALA LEU PRO ILE VAL LEU LEU
SEQRES  17 E  930  ARG TRP ASN LEU ALA LEU SER PRO ARG LEU LYS CYS SER
SEQRES  18 E  930  GLY VAL ILE SER ALA HIS CYS ASN LEU HIS LEU PRO GLY
SEQRES  19 E  930  THR LEU PRO LEU ALA SER GLN GLU SER ALA VAL VAL GLU
SEQRES  20 E  930  ASP LEU LEU TYR VAL LEU VAL GLY VAL ASP GLY ARG TYR
SEQRES  21 E  930  VAL SER ALA GLN PRO LEU ALA GLY ARG GLN SER ARG THR
SEQRES  22 E  930  PHE LEU VAL ASP PRO ASN LEU ASP LEU SER ILE ARG GLU
SEQRES  23 E  930  LEU VAL HIS ARG ILE LEU PRO VAL ALA ALA SER TYR SER
SEQRES  24 E  930  ALA VAL THR ARG PHE ILE GLU GLU LYS SER SER PHE GLU
SEQRES  25 E  930  TYR GLY GLN VAL ASN HIS ALA LEU ALA ALA ALA MET ARG
SEQRES  26 E  930  THR LEU VAL LYS GLU HIS LEU ILE LEU VAL SER GLN LEU
SEQRES  27 E  930  GLU GLN LEU HIS ARG GLN GLY LEU LEU SER LEU GLN LYS
SEQRES  28 E  930  LEU TRP PHE TYR ILE GLN PRO ALA MET ARG THR MET ASP
SEQRES  29 E  930  ILE LEU ALA SER LEU ALA THR SER VAL ASP LYS GLY GLU
SEQRES  30 E  930  CYS LEU GLY GLY SER THR LEU SER LEU LEU HIS ASP ARG
SEQRES  31 E  930  SER PHE SER TYR THR GLY ASP SER GLN ALA GLN GLU LEU
SEQRES  32 E  930  CYS LEU TYR LEU THR LYS ALA ALA SER ALA PRO TYR PHE
SEQRES  33 E  930  GLU VAL LEU GLU LYS TRP ILE TYR ARG GLY ILE ILE HIS
SEQRES  34 E  930  ASP PRO TYR SER GLU PHE MET VAL GLU GLU HIS GLU LEU
SEQRES  35 E  930  ARG LYS GLU ARG ILE GLN GLU ASP TYR ASN ASP LYS TYR
SEQRES  36 E  930  TRP ASP GLN ARG TYR THR ILE VAL GLN GLN GLN ILE PRO
SEQRES  37 E  930  SER PHE LEU GLN LYS MET ALA ASP LYS ILE LEU SER THR
SEQRES  38 E  930  GLY LYS TYR LEU ASN VAL VAL ARG GLU CYS GLY HIS ASP
SEQRES  39 E  930  VAL THR CYS PRO VAL ALA LYS GLU ILE ILE TYR THR LEU
SEQRES  40 E  930  LYS GLU ARG ALA TYR VAL GLU GLN ILE GLU LYS ALA PHE
SEQRES  41 E  930  ASN TYR ALA SER LYS VAL LEU LEU ASP PHE LEU MET GLU
SEQRES  42 E  930  GLU LYS GLU LEU VAL ALA HIS LEU ARG SER ILE LYS ARG
SEQRES  43 E  930  TYR PHE LEU MET ASP GLN GLY ASP PHE PHE VAL HIS PHE
SEQRES  44 E  930  MET ASP LEU ALA GLU GLU GLU LEU ARG LYS PRO VAL GLU
SEQRES  45 E  930  ASP ILE THR PRO PRO ARG LEU GLU ALA LEU LEU GLU LEU
SEQRES  46 E  930  ALA LEU ARG MET SER THR ALA ASN THR ASP PRO PHE LYS
SEQRES  47 E  930  ASP ASP LEU LYS ILE ASP LEU MET PRO HIS ASP LEU ILE
SEQRES  48 E  930  THR GLN LEU LEU ARG VAL LEU ALA ILE GLU THR LYS GLN
SEQRES  49 E  930  GLU LYS ALA MET ALA HIS ALA ASP PRO THR GLU LEU ALA
SEQRES  50 E  930  LEU SER GLY LEU GLU ALA PHE SER PHE ASP TYR ILE VAL
SEQRES  51 E  930  LYS TRP PRO LEU SER LEU ILE ILE ASN ARG LYS ALA LEU
SEQRES  52 E  930  THR ARG TYR GLN MET LEU PHE ARG HIS MET PHE TYR CYS
SEQRES  53 E  930  LYS HIS VAL GLU ARG GLN LEU CYS SER VAL TRP ILE SER
SEQRES  54 E  930  ASN LYS THR ALA LYS GLN HIS SER LEU HIS SER ALA GLN
SEQRES  55 E  930  TRP PHE ALA GLY ALA PHE THR LEU ARG GLN ARG MET LEU
SEQRES  56 E  930  ASN PHE VAL GLN ASN ILE GLN TYR TYR MET MET PHE GLU
SEQRES  57 E  930  VAL MET GLU PRO THR TRP HIS ILE LEU GLU LYS ASN LEU
SEQRES  58 E  930  LYS SER ALA SER ASN ILE ASP ASP VAL LEU GLY HIS HIS
SEQRES  59 E  930  THR GLY PHE LEU ASP THR CYS LEU LYS ASP CYS MET LEU
SEQRES  60 E  930  THR ASN PRO GLU LEU LEU LYS VAL PHE SER LYS LEU MET
SEQRES  61 E  930  SER VAL CYS VAL MET PHE THR ASN CYS MET GLN LYS PHE
SEQRES  62 E  930  THR GLN SER MET LYS LEU ASP GLY GLU LEU GLY GLY GLN
SEQRES  63 E  930  THR LEU GLU HIS SER THR VAL LEU GLY LEU PRO ALA GLY
SEQRES  64 E  930  ALA GLU GLU ARG ALA ARG LYS GLU LEU ALA ARG LYS HIS
SEQRES  65 E  930  LEU ALA GLU HIS ALA ASP THR VAL GLN LEU VAL SER GLY
SEQRES  66 E  930  PHE GLU ALA THR ILE ASN LYS PHE ASP LYS ASN PHE SER
SEQRES  67 E  930  ALA HIS LEU LEU ASP LEU LEU ALA ARG LEU SER ILE TYR
SEQRES  68 E  930  SER THR SER ASP CYS GLU HIS GLY MET ALA SER VAL ILE
SEQRES  69 E  930  SER ARG LEU ASP PHE ASN GLY PHE TYR THR GLU ARG LEU
SEQRES  70 E  930  GLU ARG LEU SER ALA GLU ARG SER GLN LYS ALA THR PRO
SEQRES  71 E  930  GLN VAL PRO VAL LEU ARG GLY PRO PRO ALA PRO ALA PRO
SEQRES  72 E  930  ARG VAL ALA VAL THR ALA GLN
SEQRES   1 F  907  MET ALA THR PRO ASP GLN LYS SER PRO ASN VAL LEU LEU
SEQRES   2 F  907  GLN ASN LEU CYS CYS ARG ILE LEU GLY ARG SER GLU ALA
SEQRES   3 F  907  ASP VAL ALA GLN GLN PHE GLN TYR ALA VAL ARG VAL ILE
SEQRES   4 F  907  GLY SER ASN PHE ALA PRO THR VAL GLU ARG ASP GLU PHE
SEQRES   5 F  907  LEU VAL ALA GLU LYS ILE LYS LYS GLU LEU ILE ARG GLN
SEQRES   6 F  907  ARG ARG GLU ALA ASP ALA ALA LEU PHE SER GLU LEU HIS
SEQRES   7 F  907  ARG LYS LEU HIS SER GLN GLY VAL LEU LYS ASN LYS TRP
SEQRES   8 F  907  SER ILE LEU TYR LEU LEU LEU SER LEU SER GLU ASP PRO
SEQRES   9 F  907  ARG ARG GLN PRO SER LYS VAL SER SER TYR ALA THR LEU
SEQRES  10 F  907  PHE ALA GLN ALA LEU PRO ARG ASP ALA HIS SER THR PRO
SEQRES  11 F  907  TYR TYR TYR ALA ARG PRO GLN THR LEU PRO LEU SER TYR
SEQRES  12 F  907  GLN ASP ARG SER ALA GLN SER ALA GLN SER SER GLY SER
SEQRES  13 F  907  VAL GLY SER SER GLY ILE SER SER ILE GLY LEU CYS ALA
SEQRES  14 F  907  LEU SER GLY PRO ALA PRO ALA PRO GLN SER LEU LEU PRO
SEQRES  15 F  907  GLY GLN SER ASN GLN ALA PRO GLY VAL GLY ASP CYS LEU
SEQRES  16 F  907  ARG GLN GLN LEU GLY SER ARG LEU ALA TRP THR LEU THR
SEQRES  17 F  907  ALA ASN GLN PRO SER SER GLN ALA THR THR SER LYS GLY
SEQRES  18 F  907  VAL PRO SER ALA VAL SER ARG ASN MET THR ARG SER ARG
SEQRES  19 F  907  ARG GLU GLY ASP THR GLY GLY THR MET GLU ILE THR GLU
SEQRES  20 F  907  ALA ALA LEU VAL ARG ASP ILE LEU TYR VAL PHE GLN GLY
SEQRES  21 F  907  ILE ASP GLY LYS ASN ILE LYS MET ASN ASN THR GLU ASN
SEQRES  22 F  907  CYS TYR LYS VAL GLU GLY LYS ALA ASN LEU SER ARG SER
SEQRES  23 F  907  LEU ARG ASP THR ALA VAL ARG LEU SER GLU LEU GLY TRP
SEQRES  24 F  907  LEU HIS ASN LYS ILE ARG ARG TYR THR ASP GLN ARG SER
SEQRES  25 F  907  LEU ASP ARG SER PHE GLY LEU VAL GLY GLN SER PHE CYS
SEQRES  26 F  907  ALA ALA LEU HIS GLN GLU LEU ARG GLU TYR TYR ARG LEU
SEQRES  27 F  907  LEU SER VAL LEU HIS SER GLN LEU GLN LEU GLU ASP ASP
SEQRES  28 F  907  GLN GLY VAL ASN LEU GLY LEU GLU SER SER LEU THR LEU
SEQRES  29 F  907  ARG ARG LEU LEU VAL TRP THR TYR ASP PRO LYS ILE ARG
SEQRES  30 F  907  LEU LYS THR LEU ALA ALA LEU VAL ASP HIS CYS GLN GLY
SEQRES  31 F  907  ARG LYS GLY GLY GLU LEU ALA SER ALA VAL HIS ALA TYR
SEQRES  32 F  907  THR LYS THR GLY ASP PRO TYR MET ARG SER LEU VAL GLN
SEQRES  33 F  907  HIS ILE LEU SER LEU VAL SER HIS PRO VAL LEU SER PHE
SEQRES  34 F  907  LEU TYR ARG TRP ILE TYR ASP GLY GLU LEU GLU ASP THR
SEQRES  35 F  907  TYR HIS GLU PHE PHE VAL ALA SER ASP PRO THR VAL LYS
SEQRES  36 F  907  THR ASP ARG LEU TRP HIS ASP LYS TYR THR LEU ARG LYS
SEQRES  37 F  907  SER MET ILE PRO SER PHE MET THR MET ASP GLN SER ARG
SEQRES  38 F  907  LYS VAL LEU LEU ILE GLY LYS SER ILE ASN PHE LEU HIS
SEQRES  39 F  907  GLN VAL CYS HIS ASP GLN THR PRO THR THR LYS MET ILE
SEQRES  40 F  907  ALA VAL THR LYS SER ALA GLU SER PRO GLN ASP ALA ALA
SEQRES  41 F  907  ASP LEU PHE THR ASP LEU GLU ASN ALA PHE GLN GLY LYS
SEQRES  42 F  907  ILE ASP ALA ALA TYR PHE GLU THR SER LYS TYR LEU LEU
SEQRES  43 F  907  ASP VAL LEU ASN LYS LYS TYR SER LEU LEU ASP HIS MET
SEQRES  44 F  907  GLN ALA MET ARG ARG TYR LEU LEU LEU GLY GLN GLY ASP
SEQRES  45 F  907  PHE ILE ARG HIS LEU MET ASP LEU LEU LYS PRO GLU LEU
SEQRES  46 F  907  VAL ARG PRO ALA THR THR LEU TYR GLN HIS ASN LEU THR
SEQRES  47 F  907  GLY ILE LEU GLU THR ALA VAL ARG ALA THR ASN ALA GLN
SEQRES  48 F  907  PHE ASP SER PRO GLU ILE LEU ARG ARG LEU ASP VAL ARG
SEQRES  49 F  907  LEU LEU GLU VAL SER PRO GLY ASP THR GLY TRP ASP VAL
SEQRES  50 F  907  PHE SER LEU ASP TYR HIS VAL ASP GLY PRO ILE ALA THR
SEQRES  51 F  907  VAL PHE THR ARG GLU CYS MET SER HIS TYR LEU ARG VAL
SEQRES  52 F  907  PHE ASN PHE LEU TRP ARG ALA LYS ARG MET GLU TYR ILE
SEQRES  53 F  907  LEU THR ASP ILE ARG LYS GLY HIS MET CYS ASN ALA LYS
SEQRES  54 F  907  LEU LEU ARG ASN MET PRO GLU PHE SER GLY VAL LEU HIS
SEQRES  55 F  907  GLN CYS HIS ILE LEU ALA SER GLU MET VAL HIS PHE ILE
SEQRES  56 F  907  HIS GLN MET GLN TYR TYR ILE THR PHE GLU VAL LEU GLU
SEQRES  57 F  907  CYS SER TRP ASP GLU LEU TRP ASN LYS VAL GLN GLN ALA
SEQRES  58 F  907  GLN ASP LEU ASP HIS ILE ILE ALA ALA HIS GLU VAL PHE
SEQRES  59 F  907  LEU ASP THR ILE ILE SER ARG CYS LEU LEU ASP SER ASP
SEQRES  60 F  907  SER ARG ALA LEU LEU ASN GLN LEU ARG ALA VAL PHE ASP
SEQRES  61 F  907  GLN ILE ILE GLU LEU GLN ASN ALA GLN ASP ALA ILE TYR
SEQRES  62 F  907  ARG ALA ALA LEU GLU GLU LEU GLN ARG ARG LEU GLN PHE
SEQRES  63 F  907  GLU GLU LYS LYS LYS GLN ARG GLU ILE GLU GLY GLN TRP
SEQRES  64 F  907  GLY VAL THR ALA ALA GLU GLU GLU GLU GLU ASN LYS ARG
SEQRES  65 F  907  ILE GLY GLU PHE LYS GLU SER ILE PRO LYS MET CYS SER
SEQRES  66 F  907  GLN LEU ARG ILE LEU THR HIS PHE TYR GLN GLY ILE VAL
SEQRES  67 F  907  GLN GLN PHE LEU VAL LEU LEU THR THR SER SER ASP GLU
SEQRES  68 F  907  SER LEU ARG PHE LEU SER PHE ARG LEU ASP PHE ASN GLU
SEQRES  69 F  907  HIS TYR LYS ALA ARG GLU PRO ARG LEU ARG VAL SER LEU
SEQRES  70 F  907  GLY THR ARG GLY ARG ARG SER SER HIS THR
SEQRES   1 G  930  MET SER GLU PHE ARG ILE HIS HIS ASP VAL ASN GLU LEU
SEQRES   2 G  930  LEU SER LEU LEU ARG VAL HIS GLY GLY ASP GLY ALA GLU
SEQRES   3 G  930  VAL TYR ILE ASP LEU LEU GLN LYS ASN ARG THR PRO TYR
SEQRES   4 G  930  VAL THR THR THR VAL SER ALA HIS SER ALA LYS VAL LYS
SEQRES   5 G  930  ILE ALA GLU PHE SER ARG THR PRO GLU ASP PHE LEU LYS
SEQRES   6 G  930  LYS TYR ASP GLU LEU LYS SER LYS ASN THR ARG ASN LEU
SEQRES   7 G  930  ASP PRO LEU VAL TYR LEU LEU SER LYS LEU THR GLU ASP
SEQRES   8 G  930  LYS GLU THR LEU GLN TYR LEU GLN GLN ASN ALA LYS GLU
SEQRES   9 G  930  ARG ALA GLU LEU ALA ALA ALA ALA VAL GLY SER SER THR
SEQRES  10 G  930  THR SER ILE ASN VAL PRO ALA ALA ALA SER LYS ILE SER
SEQRES  11 G  930  MET GLN GLU LEU GLU GLU LEU ARG LYS GLN LEU GLY SER
SEQRES  12 G  930  VAL ALA THR GLY SER THR LEU GLN GLN SER LEU GLU LEU
SEQRES  13 G  930  LYS ARG LYS MET LEU ARG ASP LYS GLN ASN LYS LYS ASN
SEQRES  14 G  930  SER GLY GLN HIS LEU PRO ILE PHE PRO ALA TRP VAL TYR
SEQRES  15 G  930  GLU ARG PRO ALA LEU ILE GLY ASP PHE LEU ILE GLY ALA
SEQRES  16 G  930  GLY ILE SER THR ASP THR ALA LEU PRO ILE VAL LEU LEU
SEQRES  17 G  930  ARG TRP ASN LEU ALA LEU SER PRO ARG LEU LYS CYS SER
SEQRES  18 G  930  GLY VAL ILE SER ALA HIS CYS ASN LEU HIS LEU PRO GLY
SEQRES  19 G  930  THR LEU PRO LEU ALA SER GLN GLU SER ALA VAL VAL GLU
SEQRES  20 G  930  ASP LEU LEU TYR VAL LEU VAL GLY VAL ASP GLY ARG TYR
SEQRES  21 G  930  VAL SER ALA GLN PRO LEU ALA GLY ARG GLN SER ARG THR
SEQRES  22 G  930  PHE LEU VAL ASP PRO ASN LEU ASP LEU SER ILE ARG GLU
SEQRES  23 G  930  LEU VAL HIS ARG ILE LEU PRO VAL ALA ALA SER TYR SER
SEQRES  24 G  930  ALA VAL THR ARG PHE ILE GLU GLU LYS SER SER PHE GLU
SEQRES  25 G  930  TYR GLY GLN VAL ASN HIS ALA LEU ALA ALA ALA MET ARG
SEQRES  26 G  930  THR LEU VAL LYS GLU HIS LEU ILE LEU VAL SER GLN LEU
SEQRES  27 G  930  GLU GLN LEU HIS ARG GLN GLY LEU LEU SER LEU GLN LYS
SEQRES  28 G  930  LEU TRP PHE TYR ILE GLN PRO ALA MET ARG THR MET ASP
SEQRES  29 G  930  ILE LEU ALA SER LEU ALA THR SER VAL ASP LYS GLY GLU
SEQRES  30 G  930  CYS LEU GLY GLY SER THR LEU SER LEU LEU HIS ASP ARG
SEQRES  31 G  930  SER PHE SER TYR THR GLY ASP SER GLN ALA GLN GLU LEU
SEQRES  32 G  930  CYS LEU TYR LEU THR LYS ALA ALA SER ALA PRO TYR PHE
SEQRES  33 G  930  GLU VAL LEU GLU LYS TRP ILE TYR ARG GLY ILE ILE HIS
SEQRES  34 G  930  ASP PRO TYR SER GLU PHE MET VAL GLU GLU HIS GLU LEU
SEQRES  35 G  930  ARG LYS GLU ARG ILE GLN GLU ASP TYR ASN ASP LYS TYR
SEQRES  36 G  930  TRP ASP GLN ARG TYR THR ILE VAL GLN GLN GLN ILE PRO
SEQRES  37 G  930  SER PHE LEU GLN LYS MET ALA ASP LYS ILE LEU SER THR
SEQRES  38 G  930  GLY LYS TYR LEU ASN VAL VAL ARG GLU CYS GLY HIS ASP
SEQRES  39 G  930  VAL THR CYS PRO VAL ALA LYS GLU ILE ILE TYR THR LEU
SEQRES  40 G  930  LYS GLU ARG ALA TYR VAL GLU GLN ILE GLU LYS ALA PHE
SEQRES  41 G  930  ASN TYR ALA SER LYS VAL LEU LEU ASP PHE LEU MET GLU
SEQRES  42 G  930  GLU LYS GLU LEU VAL ALA HIS LEU ARG SER ILE LYS ARG
SEQRES  43 G  930  TYR PHE LEU MET ASP GLN GLY ASP PHE PHE VAL HIS PHE
SEQRES  44 G  930  MET ASP LEU ALA GLU GLU GLU LEU ARG LYS PRO VAL GLU
SEQRES  45 G  930  ASP ILE THR PRO PRO ARG LEU GLU ALA LEU LEU GLU LEU
SEQRES  46 G  930  ALA LEU ARG MET SER THR ALA ASN THR ASP PRO PHE LYS
SEQRES  47 G  930  ASP ASP LEU LYS ILE ASP LEU MET PRO HIS ASP LEU ILE
SEQRES  48 G  930  THR GLN LEU LEU ARG VAL LEU ALA ILE GLU THR LYS GLN
SEQRES  49 G  930  GLU LYS ALA MET ALA HIS ALA ASP PRO THR GLU LEU ALA
SEQRES  50 G  930  LEU SER GLY LEU GLU ALA PHE SER PHE ASP TYR ILE VAL
SEQRES  51 G  930  LYS TRP PRO LEU SER LEU ILE ILE ASN ARG LYS ALA LEU
SEQRES  52 G  930  THR ARG TYR GLN MET LEU PHE ARG HIS MET PHE TYR CYS
SEQRES  53 G  930  LYS HIS VAL GLU ARG GLN LEU CYS SER VAL TRP ILE SER
SEQRES  54 G  930  ASN LYS THR ALA LYS GLN HIS SER LEU HIS SER ALA GLN
SEQRES  55 G  930  TRP PHE ALA GLY ALA PHE THR LEU ARG GLN ARG MET LEU
SEQRES  56 G  930  ASN PHE VAL GLN ASN ILE GLN TYR TYR MET MET PHE GLU
SEQRES  57 G  930  VAL MET GLU PRO THR TRP HIS ILE LEU GLU LYS ASN LEU
SEQRES  58 G  930  LYS SER ALA SER ASN ILE ASP ASP VAL LEU GLY HIS HIS
SEQRES  59 G  930  THR GLY PHE LEU ASP THR CYS LEU LYS ASP CYS MET LEU
SEQRES  60 G  930  THR ASN PRO GLU LEU LEU LYS VAL PHE SER LYS LEU MET
SEQRES  61 G  930  SER VAL CYS VAL MET PHE THR ASN CYS MET GLN LYS PHE
SEQRES  62 G  930  THR GLN SER MET LYS LEU ASP GLY GLU LEU GLY GLY GLN
SEQRES  63 G  930  THR LEU GLU HIS SER THR VAL LEU GLY LEU PRO ALA GLY
SEQRES  64 G  930  ALA GLU GLU ARG ALA ARG LYS GLU LEU ALA ARG LYS HIS
SEQRES  65 G  930  LEU ALA GLU HIS ALA ASP THR VAL GLN LEU VAL SER GLY
SEQRES  66 G  930  PHE GLU ALA THR ILE ASN LYS PHE ASP LYS ASN PHE SER
SEQRES  67 G  930  ALA HIS LEU LEU ASP LEU LEU ALA ARG LEU SER ILE TYR
SEQRES  68 G  930  SER THR SER ASP CYS GLU HIS GLY MET ALA SER VAL ILE
SEQRES  69 G  930  SER ARG LEU ASP PHE ASN GLY PHE TYR THR GLU ARG LEU
SEQRES  70 G  930  GLU ARG LEU SER ALA GLU ARG SER GLN LYS ALA THR PRO
SEQRES  71 G  930  GLN VAL PRO VAL LEU ARG GLY PRO PRO ALA PRO ALA PRO
SEQRES  72 G  930  ARG VAL ALA VAL THR ALA GLN
SEQRES   1 H  907  MET ALA THR PRO ASP GLN LYS SER PRO ASN VAL LEU LEU
SEQRES   2 H  907  GLN ASN LEU CYS CYS ARG ILE LEU GLY ARG SER GLU ALA
SEQRES   3 H  907  ASP VAL ALA GLN GLN PHE GLN TYR ALA VAL ARG VAL ILE
SEQRES   4 H  907  GLY SER ASN PHE ALA PRO THR VAL GLU ARG ASP GLU PHE
SEQRES   5 H  907  LEU VAL ALA GLU LYS ILE LYS LYS GLU LEU ILE ARG GLN
SEQRES   6 H  907  ARG ARG GLU ALA ASP ALA ALA LEU PHE SER GLU LEU HIS
SEQRES   7 H  907  ARG LYS LEU HIS SER GLN GLY VAL LEU LYS ASN LYS TRP
SEQRES   8 H  907  SER ILE LEU TYR LEU LEU LEU SER LEU SER GLU ASP PRO
SEQRES   9 H  907  ARG ARG GLN PRO SER LYS VAL SER SER TYR ALA THR LEU
SEQRES  10 H  907  PHE ALA GLN ALA LEU PRO ARG ASP ALA HIS SER THR PRO
SEQRES  11 H  907  TYR TYR TYR ALA ARG PRO GLN THR LEU PRO LEU SER TYR
SEQRES  12 H  907  GLN ASP ARG SER ALA GLN SER ALA GLN SER SER GLY SER
SEQRES  13 H  907  VAL GLY SER SER GLY ILE SER SER ILE GLY LEU CYS ALA
SEQRES  14 H  907  LEU SER GLY PRO ALA PRO ALA PRO GLN SER LEU LEU PRO
SEQRES  15 H  907  GLY GLN SER ASN GLN ALA PRO GLY VAL GLY ASP CYS LEU
SEQRES  16 H  907  ARG GLN GLN LEU GLY SER ARG LEU ALA TRP THR LEU THR
SEQRES  17 H  907  ALA ASN GLN PRO SER SER GLN ALA THR THR SER LYS GLY
SEQRES  18 H  907  VAL PRO SER ALA VAL SER ARG ASN MET THR ARG SER ARG
SEQRES  19 H  907  ARG GLU GLY ASP THR GLY GLY THR MET GLU ILE THR GLU
SEQRES  20 H  907  ALA ALA LEU VAL ARG ASP ILE LEU TYR VAL PHE GLN GLY
SEQRES  21 H  907  ILE ASP GLY LYS ASN ILE LYS MET ASN ASN THR GLU ASN
SEQRES  22 H  907  CYS TYR LYS VAL GLU GLY LYS ALA ASN LEU SER ARG SER
SEQRES  23 H  907  LEU ARG ASP THR ALA VAL ARG LEU SER GLU LEU GLY TRP
SEQRES  24 H  907  LEU HIS ASN LYS ILE ARG ARG TYR THR ASP GLN ARG SER
SEQRES  25 H  907  LEU ASP ARG SER PHE GLY LEU VAL GLY GLN SER PHE CYS
SEQRES  26 H  907  ALA ALA LEU HIS GLN GLU LEU ARG GLU TYR TYR ARG LEU
SEQRES  27 H  907  LEU SER VAL LEU HIS SER GLN LEU GLN LEU GLU ASP ASP
SEQRES  28 H  907  GLN GLY VAL ASN LEU GLY LEU GLU SER SER LEU THR LEU
SEQRES  29 H  907  ARG ARG LEU LEU VAL TRP THR TYR ASP PRO LYS ILE ARG
SEQRES  30 H  907  LEU LYS THR LEU ALA ALA LEU VAL ASP HIS CYS GLN GLY
SEQRES  31 H  907  ARG LYS GLY GLY GLU LEU ALA SER ALA VAL HIS ALA TYR
SEQRES  32 H  907  THR LYS THR GLY ASP PRO TYR MET ARG SER LEU VAL GLN
SEQRES  33 H  907  HIS ILE LEU SER LEU VAL SER HIS PRO VAL LEU SER PHE
SEQRES  34 H  907  LEU TYR ARG TRP ILE TYR ASP GLY GLU LEU GLU ASP THR
SEQRES  35 H  907  TYR HIS GLU PHE PHE VAL ALA SER ASP PRO THR VAL LYS
SEQRES  36 H  907  THR ASP ARG LEU TRP HIS ASP LYS TYR THR LEU ARG LYS
SEQRES  37 H  907  SER MET ILE PRO SER PHE MET THR MET ASP GLN SER ARG
SEQRES  38 H  907  LYS VAL LEU LEU ILE GLY LYS SER ILE ASN PHE LEU HIS
SEQRES  39 H  907  GLN VAL CYS HIS ASP GLN THR PRO THR THR LYS MET ILE
SEQRES  40 H  907  ALA VAL THR LYS SER ALA GLU SER PRO GLN ASP ALA ALA
SEQRES  41 H  907  ASP LEU PHE THR ASP LEU GLU ASN ALA PHE GLN GLY LYS
SEQRES  42 H  907  ILE ASP ALA ALA TYR PHE GLU THR SER LYS TYR LEU LEU
SEQRES  43 H  907  ASP VAL LEU ASN LYS LYS TYR SER LEU LEU ASP HIS MET
SEQRES  44 H  907  GLN ALA MET ARG ARG TYR LEU LEU LEU GLY GLN GLY ASP
SEQRES  45 H  907  PHE ILE ARG HIS LEU MET ASP LEU LEU LYS PRO GLU LEU
SEQRES  46 H  907  VAL ARG PRO ALA THR THR LEU TYR GLN HIS ASN LEU THR
SEQRES  47 H  907  GLY ILE LEU GLU THR ALA VAL ARG ALA THR ASN ALA GLN
SEQRES  48 H  907  PHE ASP SER PRO GLU ILE LEU ARG ARG LEU ASP VAL ARG
SEQRES  49 H  907  LEU LEU GLU VAL SER PRO GLY ASP THR GLY TRP ASP VAL
SEQRES  50 H  907  PHE SER LEU ASP TYR HIS VAL ASP GLY PRO ILE ALA THR
SEQRES  51 H  907  VAL PHE THR ARG GLU CYS MET SER HIS TYR LEU ARG VAL
SEQRES  52 H  907  PHE ASN PHE LEU TRP ARG ALA LYS ARG MET GLU TYR ILE
SEQRES  53 H  907  LEU THR ASP ILE ARG LYS GLY HIS MET CYS ASN ALA LYS
SEQRES  54 H  907  LEU LEU ARG ASN MET PRO GLU PHE SER GLY VAL LEU HIS
SEQRES  55 H  907  GLN CYS HIS ILE LEU ALA SER GLU MET VAL HIS PHE ILE
SEQRES  56 H  907  HIS GLN MET GLN TYR TYR ILE THR PHE GLU VAL LEU GLU
SEQRES  57 H  907  CYS SER TRP ASP GLU LEU TRP ASN LYS VAL GLN GLN ALA
SEQRES  58 H  907  GLN ASP LEU ASP HIS ILE ILE ALA ALA HIS GLU VAL PHE
SEQRES  59 H  907  LEU ASP THR ILE ILE SER ARG CYS LEU LEU ASP SER ASP
SEQRES  60 H  907  SER ARG ALA LEU LEU ASN GLN LEU ARG ALA VAL PHE ASP
SEQRES  61 H  907  GLN ILE ILE GLU LEU GLN ASN ALA GLN ASP ALA ILE TYR
SEQRES  62 H  907  ARG ALA ALA LEU GLU GLU LEU GLN ARG ARG LEU GLN PHE
SEQRES  63 H  907  GLU GLU LYS LYS LYS GLN ARG GLU ILE GLU GLY GLN TRP
SEQRES  64 H  907  GLY VAL THR ALA ALA GLU GLU GLU GLU GLU ASN LYS ARG
SEQRES  65 H  907  ILE GLY GLU PHE LYS GLU SER ILE PRO LYS MET CYS SER
SEQRES  66 H  907  GLN LEU ARG ILE LEU THR HIS PHE TYR GLN GLY ILE VAL
SEQRES  67 H  907  GLN GLN PHE LEU VAL LEU LEU THR THR SER SER ASP GLU
SEQRES  68 H  907  SER LEU ARG PHE LEU SER PHE ARG LEU ASP PHE ASN GLU
SEQRES  69 H  907  HIS TYR LYS ALA ARG GLU PRO ARG LEU ARG VAL SER LEU
SEQRES  70 H  907  GLY THR ARG GLY ARG ARG SER SER HIS THR
SEQRES   1 I  667  MET ILE HIS GLU LEU LEU LEU ALA LEU SER GLY TYR PRO
SEQRES   2 I  667  GLY SER ILE PHE THR TRP ASN LYS ARG SER GLY LEU GLN
SEQRES   3 I  667  VAL SER GLN ASP PHE PRO PHE LEU HIS PRO SER GLU THR
SEQRES   4 I  667  SER VAL LEU ASN ARG LEU CYS ARG LEU GLY THR ASP TYR
SEQRES   5 I  667  ILE ARG PHE THR GLU PHE ILE GLU GLN TYR THR GLY HIS
SEQRES   6 I  667  VAL GLN GLN GLN ASP HIS HIS PRO SER GLN GLN GLY GLN
SEQRES   7 I  667  GLY GLY LEU HIS GLY ILE TYR LEU ARG ALA PHE CYS THR
SEQRES   8 I  667  GLY LEU ASP SER VAL LEU GLN PRO TYR ARG GLN ALA LEU
SEQRES   9 I  667  LEU ASP LEU GLU GLN GLU PHE LEU GLY ASP PRO HIS LEU
SEQRES  10 I  667  SER ILE SER HIS VAL ASN TYR PHE LEU ASP GLN PHE GLN
SEQRES  11 I  667  LEU LEU PHE PRO SER VAL MET VAL VAL VAL GLU GLN ILE
SEQRES  12 I  667  LYS SER GLN LYS ILE HIS GLY CYS GLN ILE LEU GLU THR
SEQRES  13 I  667  VAL TYR LYS HIS SER CYS GLY GLY LEU PRO PRO VAL ARG
SEQRES  14 I  667  SER ALA LEU GLU LYS ILE LEU ALA VAL CYS HIS GLY VAL
SEQRES  15 I  667  MET TYR LYS GLN LEU SER ALA TRP MET LEU HIS GLY LEU
SEQRES  16 I  667  LEU LEU ASP GLN HIS GLU GLU PHE PHE ILE LYS GLN GLY
SEQRES  17 I  667  PRO SER SER GLY ASN VAL SER ALA GLN PRO GLU GLU ASP
SEQRES  18 I  667  GLU GLU ASP LEU GLY ILE GLY GLY LEU THR GLY LYS GLN
SEQRES  19 I  667  LEU ARG GLU LEU GLN ASP LEU ARG LEU ILE GLU GLU GLU
SEQRES  20 I  667  ASN MET LEU ALA PRO SER LEU LYS GLN PHE SER LEU ARG
SEQRES  21 I  667  VAL GLU ILE LEU PRO SER TYR ILE PRO VAL ARG VAL ALA
SEQRES  22 I  667  GLU LYS ILE LEU PHE VAL GLY GLU SER VAL GLN MET PHE
SEQRES  23 I  667  GLU ASN GLN ASN VAL ASN LEU THR ARG LYS GLY SER ILE
SEQRES  24 I  667  LEU LYS ASN GLN GLU ASP THR PHE ALA ALA GLU LEU HIS
SEQRES  25 I  667  ARG LEU LYS GLN GLN PRO LEU PHE SER LEU VAL ASP PHE
SEQRES  26 I  667  GLU GLN VAL VAL ASP ARG ILE ARG SER THR VAL ALA GLU
SEQRES  27 I  667  HIS LEU TRP LYS LEU MET VAL GLU GLU SER ASP LEU LEU
SEQRES  28 I  667  GLY GLN LEU LYS ILE ILE LYS ASP PHE TYR LEU LEU GLY
SEQRES  29 I  667  ARG GLY GLU LEU PHE GLN ALA PHE ILE ASP THR ALA GLN
SEQRES  30 I  667  HIS MET LEU LYS THR PRO PRO THR ALA VAL THR GLU HIS
SEQRES  31 I  667  ASP VAL ASN VAL ALA PHE GLN GLN SER ALA HIS LYS VAL
SEQRES  32 I  667  LEU LEU ASP ASP ASP ASN LEU LEU PRO LEU LEU HIS LEU
SEQRES  33 I  667  THR ILE GLU TYR HIS GLY LYS GLU HIS LYS ALA ASP ALA
SEQRES  34 I  667  THR GLN ALA ARG GLU GLY PRO SER ARG GLU THR SER PRO
SEQRES  35 I  667  ARG GLU ALA PRO ALA SER GLY TRP ALA ALA LEU GLY LEU
SEQRES  36 I  667  SER TYR LYS VAL GLN TRP PRO LEU HIS ILE LEU PHE THR
SEQRES  37 I  667  PRO ALA VAL LEU GLU LYS TYR ASN VAL VAL PHE LYS TYR
SEQRES  38 I  667  LEU LEU SER VAL ARG ARG VAL GLN ALA GLU LEU GLN HIS
SEQRES  39 I  667  CYS TRP ALA LEU GLN MET GLN ARG LYS HIS LEU LYS SER
SEQRES  40 I  667  ASN GLN THR ASP ALA ILE LYS TRP ARG LEU ARG ASN HIS
SEQRES  41 I  667  MET ALA PHE LEU VAL ASP ASN LEU GLN TYR TYR LEU GLN
SEQRES  42 I  667  VAL ASP VAL LEU GLU SER GLN PHE SER GLN LEU LEU HIS
SEQRES  43 I  667  GLN ILE ASN SER THR ARG ASP PHE GLU SER ILE ARG LEU
SEQRES  44 I  667  ALA HIS ASP HIS PHE LEU SER ASN LEU LEU ALA GLN SER
SEQRES  45 I  667  PHE ILE LEU LEU LYS PRO VAL PHE HIS CYS LEU ASN GLU
SEQRES  46 I  667  ILE LEU ASP LEU CYS HIS SER PHE CYS SER LEU VAL SER
SEQRES  47 I  667  GLN ASN LEU GLY PRO LEU ASP GLU ARG GLY ALA ALA GLN
SEQRES  48 I  667  LEU SER ILE LEU VAL LYS GLY PHE SER ARG GLN SER SER
SEQRES  49 I  667  LEU LEU PHE LYS ILE LEU SER SER VAL ARG ASN HIS GLN
SEQRES  50 I  667  ILE ASN SER ASP LEU ALA GLN LEU LEU LEU ARG LEU ASP
SEQRES  51 I  667  TYR ASN LYS TYR TYR THR GLN ALA GLY GLY THR LEU GLY
SEQRES  52 I  667  SER PHE GLY MET
SEQRES   1 J 1024  MET ALA ARG HIS GLY PRO PRO TRP SER ARG LEU ASP ALA
SEQRES   2 J 1024  GLN GLN GLU ARG ASP VAL ARG GLU LEU VAL ARG GLY VAL
SEQRES   3 J 1024  ALA GLY LEU GLN ASP GLU ALA ASP PRO ASN PHE GLN LEU
SEQRES   4 J 1024  ALA LEU ASN PHE ALA TRP SER ASN PHE ARG PHE HIS ARG
SEQRES   5 J 1024  PHE LEU ASP VAL ASN SER HIS LYS ILE GLU LYS THR ILE
SEQRES   6 J 1024  GLU GLY ILE TYR GLU LYS PHE VAL ILE HIS SER ASP LEU
SEQRES   7 J 1024  SER LYS ALA ALA SER TRP LYS ARG LEU THR GLU GLU PHE
SEQRES   8 J 1024  LEU ASN ALA PRO LEU PRO SER ILE LYS GLU ILE LYS THR
SEQRES   9 J 1024  ASP ALA HIS TYR SER ILE LEU SER LEU LEU LEU CYS LEU
SEQRES  10 J 1024  SER ASP SER PRO SER ASN SER SER TYR VAL GLU THR PRO
SEQRES  11 J 1024  ARG ASN LYS GLU VAL GLU LYS LYS ASP ASP PHE ASP TRP
SEQRES  12 J 1024  GLY LYS TYR LEU MET GLU ASP GLU GLU MET ASP ILE GLY
SEQRES  13 J 1024  PRO TYR MET ASP THR PRO ASN TRP SER GLU GLU SER GLU
SEQRES  14 J 1024  GLU GLU ASN ASP GLN GLN PRO LEU SER ARG GLU ASP SER
SEQRES  15 J 1024  GLY ILE GLN VAL ASP ARG THR PRO LEU GLU GLU GLN ASP
SEQRES  16 J 1024  GLN ASN ARG LYS LEU ASP PRO CYS ILE SER TRP LYS ASP
SEQRES  17 J 1024  GLU PRO ASP ASP ARG SER TRP LEU GLU HIS HIS VAL VAL
SEQRES  18 J 1024  HIS GLN TYR TRP THR ALA ARG PRO SER GLN PHE PRO HIS
SEQRES  19 J 1024  SER LEU HIS LEU HIS SER ASN LEU ALA ALA VAL TRP ASP
SEQRES  20 J 1024  GLN HIS LEU TYR SER SER ASP PRO LEU TYR VAL PRO ASP
SEQRES  21 J 1024  ASP ARG VAL LEU VAL THR GLU THR GLN VAL ILE ARG GLU
SEQRES  22 J 1024  THR LEU TRP LEU LEU SER GLY VAL LYS LYS LEU PHE ILE
SEQRES  23 J 1024  PHE GLN LEU ILE ASP GLY LYS VAL THR VAL ARG ASN ASN
SEQRES  24 J 1024  ILE ILE VAL THR HIS LEU THR HIS SER CYS LEU ARG SER
SEQRES  25 J 1024  VAL LEU GLU GLN ILE ALA ALA TYR GLY GLN VAL VAL PHE
SEQRES  26 J 1024  ARG LEU GLN GLU PHE ILE ASP GLU VAL MET GLY HIS SER
SEQRES  27 J 1024  SER GLU SER MET LEU PRO GLY SER GLY SER VAL PRO LYS
SEQRES  28 J 1024  LYS SER THR GLU ALA PRO PHE ARG THR TYR GLN ALA PHE
SEQRES  29 J 1024  MET TRP ALA LEU TYR LYS TYR PHE ILE SER PHE LYS GLU
SEQRES  30 J 1024  GLU LEU ALA GLU ILE GLU LYS CYS ILE ILE ASN ASN ASP
SEQRES  31 J 1024  THR THR ILE THR LEU ALA ILE VAL VAL ASP LYS LEU ALA
SEQRES  32 J 1024  PRO ARG LEU SER GLN LEU LYS VAL LEU HIS LYS VAL PHE
SEQRES  33 J 1024  SER THR GLY VAL ALA GLU VAL PRO PRO ASP THR ARG ASN
SEQRES  34 J 1024  VAL VAL ARG ALA SER HIS LEU LEU ASN THR LEU TYR LYS
SEQRES  35 J 1024  ALA ILE LEU GLU TYR ASP ASN VAL GLY GLU ALA SER GLU
SEQRES  36 J 1024  GLN THR VAL SER LEU LEU PHE SER LEU TRP VAL GLU THR
SEQRES  37 J 1024  VAL ARG PRO TYR LEU GLN THR VAL ASP GLU TRP ILE VAL
SEQRES  38 J 1024  HIS GLY HIS LEU TRP ASP GLY ALA ARG GLU PHE ILE ILE
SEQRES  39 J 1024  GLN ARG ASN LYS ASN VAL PRO VAL ASN HIS ARG ASP PHE
SEQRES  40 J 1024  TRP TYR ALA THR TYR THR LEU TYR SER VAL SER GLU LYS
SEQRES  41 J 1024  THR GLU ASN GLU GLU LYS MET SER ASP ASN ALA SER ALA
SEQRES  42 J 1024  SER SER GLY SER ASP GLN GLY PRO SER SER ARG GLN HIS
SEQRES  43 J 1024  THR MET VAL SER PHE LEU LYS PRO VAL LEU LYS GLN ILE
SEQRES  44 J 1024  ILE MET ALA GLY LYS SER MET GLN LEU LEU LYS ASN LEU
SEQRES  45 J 1024  GLN CYS ALA GLU SER THR THR CYS GLN ALA GLY ALA ARG
SEQRES  46 J 1024  ASP ALA GLU ARG LYS SER LEU TYR THR LEU PHE LEU GLU
SEQRES  47 J 1024  SER VAL GLN SER ARG LEU ARG HIS GLY GLU ASP SER THR
SEQRES  48 J 1024  PRO GLN VAL LEU THR GLU GLN GLN ALA THR LYS GLU ASN
SEQRES  49 J 1024  LEU MET LYS MET GLN SER ILE ALA GLU SER HIS LEU GLU
SEQRES  50 J 1024  LEU ASP ASP VAL HIS ASP PRO LEU LEU ALA ILE ASN PHE
SEQRES  51 J 1024  ALA ARG MET TYR LEU GLU GLN SER ASP PHE HIS GLU LYS
SEQRES  52 J 1024  PHE ALA GLY GLY ASP VAL CYS VAL ASP ARG SER SER GLU
SEQRES  53 J 1024  SER VAL THR CYS GLN THR PHE GLU LEU THR LEU ARG SER
SEQRES  54 J 1024  CYS LEU TYR PRO HIS ILE ASP LYS GLN TYR LEU ASP CYS
SEQRES  55 J 1024  CYS GLY ASN LEU MET GLN THR LEU LYS LYS ASP TYR ARG
SEQRES  56 J 1024  LEU VAL GLU TYR LEU GLN ALA MET ARG ASN PHE PHE LEU
SEQRES  57 J 1024  MET GLU GLY GLY ASP THR MET TYR ASP PHE TYR THR SER
SEQRES  58 J 1024  ILE PHE ASP LYS ILE ARG GLU LYS GLU THR TRP GLN ASN
SEQRES  59 J 1024  VAL SER PHE LEU ASN VAL GLN LEU GLN GLU ALA VAL GLY
SEQRES  60 J 1024  GLN ARG TYR PRO GLU ASP SER SER ARG LEU SER ILE SER
SEQRES  61 J 1024  PHE GLU ASN VAL ASP THR ALA LYS LYS LYS LEU PRO VAL
SEQRES  62 J 1024  HIS ILE LEU ASP GLY LEU THR LEU SER TYR LYS VAL PRO
SEQRES  63 J 1024  TRP PRO VAL ASP ILE VAL ILE SER LEU GLU CYS GLN LYS
SEQRES  64 J 1024  ILE TYR ASN GLN VAL PHE LEU LEU LEU LEU GLN ILE LYS
SEQRES  65 J 1024  TRP ALA LYS TYR SER LEU ASP VAL LEU LEU PHE GLY GLU
SEQRES  66 J 1024  LEU VAL SER THR ALA GLU LYS PRO ARG LEU LYS GLU GLY
SEQRES  67 J 1024  LEU ILE HIS GLU GLN ASP THR VAL ALA GLN PHE GLY PRO
SEQRES  68 J 1024  GLN LYS GLU PRO VAL ARG GLN GLN ILE HIS ARG MET PHE
SEQRES  69 J 1024  LEU LEU ARG VAL LYS LEU MET HIS PHE VAL ASN SER LEU
SEQRES  70 J 1024  HIS ASN TYR ILE MET THR ARG ILE LEU HIS SER THR GLY
SEQRES  71 J 1024  LEU GLU PHE GLN HIS GLN VAL GLU GLU ALA LYS ASP LEU
SEQRES  72 J 1024  ASP GLN LEU ILE LYS ILE HIS TYR ARG TYR LEU SER THR
SEQRES  73 J 1024  ILE HIS ASP ARG CYS LEU LEU ARG GLU LYS VAL SER PHE
SEQRES  74 J 1024  VAL LYS GLU ALA ILE MET LYS VAL LEU ASN LEU ALA LEU
SEQRES  75 J 1024  MET PHE ALA ASP GLY TRP GLN ALA GLY LEU GLY THR TRP
SEQRES  76 J 1024  ARG MET GLU SER ILE GLU LYS MET GLU SER ASP PHE LYS
SEQRES  77 J 1024  ASN CYS HIS MET PHE LEU VAL THR ILE LEU ASN LYS ALA
SEQRES  78 J 1024  VAL CYS ARG GLY SER PHE PRO HIS LEU GLU SER LEU ALA
SEQRES  79 J 1024  LEU SER LEU MET ALA GLY MET GLU GLN SER
SEQRES   1 K  667  MET ILE HIS GLU LEU LEU LEU ALA LEU SER GLY TYR PRO
SEQRES   2 K  667  GLY SER ILE PHE THR TRP ASN LYS ARG SER GLY LEU GLN
SEQRES   3 K  667  VAL SER GLN ASP PHE PRO PHE LEU HIS PRO SER GLU THR
SEQRES   4 K  667  SER VAL LEU ASN ARG LEU CYS ARG LEU GLY THR ASP TYR
SEQRES   5 K  667  ILE ARG PHE THR GLU PHE ILE GLU GLN TYR THR GLY HIS
SEQRES   6 K  667  VAL GLN GLN GLN ASP HIS HIS PRO SER GLN GLN GLY GLN
SEQRES   7 K  667  GLY GLY LEU HIS GLY ILE TYR LEU ARG ALA PHE CYS THR
SEQRES   8 K  667  GLY LEU ASP SER VAL LEU GLN PRO TYR ARG GLN ALA LEU
SEQRES   9 K  667  LEU ASP LEU GLU GLN GLU PHE LEU GLY ASP PRO HIS LEU
SEQRES  10 K  667  SER ILE SER HIS VAL ASN TYR PHE LEU ASP GLN PHE GLN
SEQRES  11 K  667  LEU LEU PHE PRO SER VAL MET VAL VAL VAL GLU GLN ILE
SEQRES  12 K  667  LYS SER GLN LYS ILE HIS GLY CYS GLN ILE LEU GLU THR
SEQRES  13 K  667  VAL TYR LYS HIS SER CYS GLY GLY LEU PRO PRO VAL ARG
SEQRES  14 K  667  SER ALA LEU GLU LYS ILE LEU ALA VAL CYS HIS GLY VAL
SEQRES  15 K  667  MET TYR LYS GLN LEU SER ALA TRP MET LEU HIS GLY LEU
SEQRES  16 K  667  LEU LEU ASP GLN HIS GLU GLU PHE PHE ILE LYS GLN GLY
SEQRES  17 K  667  PRO SER SER GLY ASN VAL SER ALA GLN PRO GLU GLU ASP
SEQRES  18 K  667  GLU GLU ASP LEU GLY ILE GLY GLY LEU THR GLY LYS GLN
SEQRES  19 K  667  LEU ARG GLU LEU GLN ASP LEU ARG LEU ILE GLU GLU GLU
SEQRES  20 K  667  ASN MET LEU ALA PRO SER LEU LYS GLN PHE SER LEU ARG
SEQRES  21 K  667  VAL GLU ILE LEU PRO SER TYR ILE PRO VAL ARG VAL ALA
SEQRES  22 K  667  GLU LYS ILE LEU PHE VAL GLY GLU SER VAL GLN MET PHE
SEQRES  23 K  667  GLU ASN GLN ASN VAL ASN LEU THR ARG LYS GLY SER ILE
SEQRES  24 K  667  LEU LYS ASN GLN GLU ASP THR PHE ALA ALA GLU LEU HIS
SEQRES  25 K  667  ARG LEU LYS GLN GLN PRO LEU PHE SER LEU VAL ASP PHE
SEQRES  26 K  667  GLU GLN VAL VAL ASP ARG ILE ARG SER THR VAL ALA GLU
SEQRES  27 K  667  HIS LEU TRP LYS LEU MET VAL GLU GLU SER ASP LEU LEU
SEQRES  28 K  667  GLY GLN LEU LYS ILE ILE LYS ASP PHE TYR LEU LEU GLY
SEQRES  29 K  667  ARG GLY GLU LEU PHE GLN ALA PHE ILE ASP THR ALA GLN
SEQRES  30 K  667  HIS MET LEU LYS THR PRO PRO THR ALA VAL THR GLU HIS
SEQRES  31 K  667  ASP VAL ASN VAL ALA PHE GLN GLN SER ALA HIS LYS VAL
SEQRES  32 K  667  LEU LEU ASP ASP ASP ASN LEU LEU PRO LEU LEU HIS LEU
SEQRES  33 K  667  THR ILE GLU TYR HIS GLY LYS GLU HIS LYS ALA ASP ALA
SEQRES  34 K  667  THR GLN ALA ARG GLU GLY PRO SER ARG GLU THR SER PRO
SEQRES  35 K  667  ARG GLU ALA PRO ALA SER GLY TRP ALA ALA LEU GLY LEU
SEQRES  36 K  667  SER TYR LYS VAL GLN TRP PRO LEU HIS ILE LEU PHE THR
SEQRES  37 K  667  PRO ALA VAL LEU GLU LYS TYR ASN VAL VAL PHE LYS TYR
SEQRES  38 K  667  LEU LEU SER VAL ARG ARG VAL GLN ALA GLU LEU GLN HIS
SEQRES  39 K  667  CYS TRP ALA LEU GLN MET GLN ARG LYS HIS LEU LYS SER
SEQRES  40 K  667  ASN GLN THR ASP ALA ILE LYS TRP ARG LEU ARG ASN HIS
SEQRES  41 K  667  MET ALA PHE LEU VAL ASP ASN LEU GLN TYR TYR LEU GLN
SEQRES  42 K  667  VAL ASP VAL LEU GLU SER GLN PHE SER GLN LEU LEU HIS
SEQRES  43 K  667  GLN ILE ASN SER THR ARG ASP PHE GLU SER ILE ARG LEU
SEQRES  44 K  667  ALA HIS ASP HIS PHE LEU SER ASN LEU LEU ALA GLN SER
SEQRES  45 K  667  PHE ILE LEU LEU LYS PRO VAL PHE HIS CYS LEU ASN GLU
SEQRES  46 K  667  ILE LEU ASP LEU CYS HIS SER PHE CYS SER LEU VAL SER
SEQRES  47 K  667  GLN ASN LEU GLY PRO LEU ASP GLU ARG GLY ALA ALA GLN
SEQRES  48 K  667  LEU SER ILE LEU VAL LYS GLY PHE SER ARG GLN SER SER
SEQRES  49 K  667  LEU LEU PHE LYS ILE LEU SER SER VAL ARG ASN HIS GLN
SEQRES  50 K  667  ILE ASN SER ASP LEU ALA GLN LEU LEU LEU ARG LEU ASP
SEQRES  51 K  667  TYR ASN LYS TYR TYR THR GLN ALA GLY GLY THR LEU GLY
SEQRES  52 K  667  SER PHE GLY MET
SEQRES   1 L 1819  MET ALA SER ILE THR GLN LEU PHE ASP ASP LEU CYS GLU
SEQRES   2 L 1819  ALA LEU LEU PRO ALA ALA LYS THR HIS LEU GLY GLN ARG
SEQRES   3 L 1819  SER VAL ASN ARG LYS ARG ALA LYS ARG SER LEU LYS LYS
SEQRES   4 L 1819  VAL ALA TYR ASN ALA LEU PHE THR ASN LEU PHE GLN ASP
SEQRES   5 L 1819  GLU THR GLN GLN LEU GLN PRO ASP MET SER LYS LEU PRO
SEQRES   6 L 1819  ALA ARG ASN LYS ILE LEU MET LEU SER PHE ASP LEU ARG
SEQRES   7 L 1819  VAL GLY GLY LEU GLY PRO LYS ALA ASP ARG LEU GLU GLU
SEQRES   8 L 1819  LEU VAL GLU GLU LEU GLU ALA ALA PRO CYS CYS PRO LEU
SEQRES   9 L 1819  LEU GLU VAL GLY SER VAL LEU ASP LEU LEU VAL GLN LEU
SEQRES  10 L 1819  ALA GLY SER GLY PRO PRO GLN VAL LEU PRO ARG LYS ARG
SEQRES  11 L 1819  ASP TYR PHE LEU ASN ASN LYS HIS VAL GLY ARG ASN VAL
SEQRES  12 L 1819  PRO TYR SER GLY TYR ASP CYS ASP ASP LEU SER VAL PHE
SEQRES  13 L 1819  GLU MET ASP VAL GLN SER LEU ILE SER ARG GLU GLU CYS
SEQRES  14 L 1819  LEU CYS HIS SER MET ILE GLN GLU THR LEU GLN VAL MET
SEQRES  15 L 1819  GLU ALA ALA PRO GLY THR GLY LEU PRO THR VAL GLY LEU
SEQRES  16 L 1819  PHE SER PHE GLY ASP PRO CYS GLY ASP ARG PHE GLU ARG
SEQRES  17 L 1819  ASP THR ARG VAL SER LEU PHE GLY ALA LEU VAL HIS SER
SEQRES  18 L 1819  ARG THR TYR ASP MET ASP VAL ARG LEU GLY LEU PRO PRO
SEQRES  19 L 1819  VAL PRO ASP ASN ALA ASP LEU SER GLY LEU ALA ILE LYS
SEQRES  20 L 1819  VAL PRO PRO SER VAL ASP GLN TRP GLU ASP GLU GLY PHE
SEQRES  21 L 1819  GLN SER ALA SER ASN LEU THR PRO ASP SER GLN SER GLU
SEQRES  22 L 1819  PRO SER VAL THR PRO ASP VAL ASP LEU TRP GLU ALA ALA
SEQRES  23 L 1819  LEU THR TYR GLU ALA SER LYS ARG ARG CYS TRP GLU ARG
SEQRES  24 L 1819  VAL GLY CYS PRO PRO GLY HIS ARG GLU GLU PRO TYR LEU
SEQRES  25 L 1819  THR GLU ALA GLY ARG ASP ALA PHE ASP LYS PHE CYS ARG
SEQRES  26 L 1819  LEU HIS GLN GLY GLU LEU GLN LEU LEU ALA GLY GLY VAL
SEQRES  27 L 1819  LEU GLN ALA PRO GLN PRO VAL LEU VAL LYS GLU CYS GLU
SEQRES  28 L 1819  LEU VAL LYS ASP VAL LEU ASN VAL LEU ILE GLY VAL VAL
SEQRES  29 L 1819  SER ALA THR PHE SER LEU CYS GLN PRO ALA GLN ALA PHE
SEQRES  30 L 1819  VAL VAL LYS ARG GLY VAL HIS VAL SER GLY ALA SER PRO
SEQRES  31 L 1819  GLU SER ILE SER SER LEU LEU SER GLU VAL ALA GLU TYR
SEQRES  32 L 1819  GLY THR CYS TYR THR ARG LEU SER HIS PHE SER LEU GLN
SEQRES  33 L 1819  PRO VAL LEU ASP SER LEU TYR SER LYS GLY LEU VAL PHE
SEQRES  34 L 1819  GLN ALA PHE THR SER GLY LEU ARG ARG TYR LEU GLN TYR
SEQRES  35 L 1819  TYR ARG ALA CYS VAL LEU SER THR PRO PRO THR LEU SER
SEQRES  36 L 1819  LEU LEU THR ILE GLY PHE LEU PHE LYS LYS LEU GLY ARG
SEQRES  37 L 1819  GLN LEU ARG TYR LEU ALA GLU LEU CYS GLY VAL GLY ALA
SEQRES  38 L 1819  VAL LEU PRO GLY THR CYS GLY GLY GLY PRO ARG ALA ALA
SEQRES  39 L 1819  PHE PRO THR GLY VAL LYS LEU LEU SER TYR LEU TYR GLN
SEQRES  40 L 1819  GLU ALA LEU HIS ASN CYS SER ASN GLU HIS TYR PRO VAL
SEQRES  41 L 1819  LEU LEU SER LEU LEU LYS THR SER CYS GLU PRO TYR THR
SEQRES  42 L 1819  ARG PHE ILE HIS ASP TRP VAL TYR SER GLY VAL PHE ARG
SEQRES  43 L 1819  ASP ALA TYR GLY GLU PHE MET ILE GLN VAL ASN HIS GLU
SEQRES  44 L 1819  TYR LEU SER PHE ARG ASP LYS LEU TYR TRP THR HIS GLY
SEQRES  45 L 1819  TYR VAL LEU ILE SER LYS GLU VAL GLU ASP CYS VAL PRO
SEQRES  46 L 1819  VAL PHE LEU LYS HIS ILE ALA HIS ASP ILE TYR VAL CYS
SEQRES  47 L 1819  GLY LYS THR ILE ASN LEU LEU LYS LEU CYS CYS PRO ARG
SEQRES  48 L 1819  HIS TYR LEU CYS TRP SER ASP VAL PRO VAL PRO ARG ILE
SEQRES  49 L 1819  SER VAL ILE PHE SER LEU GLU GLU LEU LYS GLU ILE GLU
SEQRES  50 L 1819  LYS ASP CYS ALA VAL TYR VAL GLY ARG MET GLU ARG VAL
SEQRES  51 L 1819  ALA ARG HIS SER SER VAL SER LYS GLU GLU LYS GLU LEU
SEQRES  52 L 1819  ARG MET GLU ILE ALA LYS GLN GLU LEU ILE ALA HIS ALA
SEQRES  53 L 1819  ARG GLU ALA ALA SER ARG VAL LEU SER ALA LEU SER ASP
SEQRES  54 L 1819  ARG GLN MET SER GLU ARG MET ALA LEU ASP ALA ARG LYS
SEQRES  55 L 1819  ARG GLU GLN PHE GLN ARG LEU LYS GLU GLN PHE VAL LYS
SEQRES  56 L 1819  ASP GLN GLU ARG ARG GLN ALA ALA ARG GLN GLU GLU LEU
SEQRES  57 L 1819  ASP ASP ASP PHE SER TYR ALA ARG GLU LEU ARG ASP ARG
SEQRES  58 L 1819  GLU ARG ARG LEU LYS SER LEU GLU GLU GLU LEU GLU ARG
SEQRES  59 L 1819  LYS ALA ARG GLN ALA LEU VAL ASP HIS TYR SER LYS LEU
SEQRES  60 L 1819  SER ALA GLU ALA ALA ARG ARG GLU GLN LYS ALA LEU TRP
SEQRES  61 L 1819  ARG ILE GLN ARG HIS ARG LEU GLU SER ALA ARG LEU ARG
SEQRES  62 L 1819  PHE LEU LEU GLU ASP GLU LYS HIS ILE GLN GLU MET LEU
SEQRES  63 L 1819  LYS ALA VAL SER GLU ALA HIS GLN PRO GLN GLU PRO PRO
SEQRES  64 L 1819  ASP VAL LEU LEU SER VAL HIS PRO GLN VAL THR SER PRO
SEQRES  65 L 1819  GLY PRO GLU HIS PRO GLU GLY GLY GLN GLY CYS ASP SER
SEQRES  66 L 1819  GLY SER ALA GLU GLN HIS SER PRO ALA TRP ASP GLY TRP
SEQRES  67 L 1819  ASN ARG PRO GLY LEU LEU THR PRO GLN PRO LEU LYS PRO
SEQRES  68 L 1819  LEU ALA VAL GLY ALA GLY GLY ARG GLY LEU GLN GLN ALA
SEQRES  69 L 1819  GLU GLY ALA ARG PRO PHE SER ASP SER LEU SER ILE GLY
SEQRES  70 L 1819  ASP PHE LEU PRO VAL GLY PRO GLY ALA GLU PRO SER VAL
SEQRES  71 L 1819  GLN THR GLY MET VAL PRO LEU LEU GLU VAL ALA LEU GLN
SEQRES  72 L 1819  THR ILE ASN LEU ASP LEU PRO PRO SER ALA PRO GLY GLU
SEQRES  73 L 1819  ALA PRO ALA ALA ALA SER THR GLN PRO SER ARG PRO GLN
SEQRES  74 L 1819  GLU TYR ASP PHE SER THR VAL LEU ARG PRO ALA VAL ALA
SEQRES  75 L 1819  THR SER PRO ALA PRO GLY PRO LEU GLN ALA ALA GLU CYS
SEQRES  76 L 1819  SER LEU GLY SER SER GLY LEU GLN LEU TRP GLU ASP SER
SEQRES  77 L 1819  CYS GLY LYS MET ASP ALA CYS GLY SER ALA SER ARG GLU
SEQRES  78 L 1819  THR LEU LEU PRO SER HIS PRO PRO ARG ARG ALA ALA LEU
SEQRES  79 L 1819  GLU GLU GLY SER SER GLN PRO THR GLU ARG LEU PHE GLY
SEQRES  80 L 1819  GLN VAL SER GLY GLY GLY LEU PRO THR GLY ASP TYR ALA
SEQRES  81 L 1819  SER GLU ILE ALA PRO THR ARG PRO ARG TRP ASN THR HIS
SEQRES  82 L 1819  GLY HIS VAL SER ASP ALA SER ILE ARG VAL GLY GLU ASN
SEQRES  83 L 1819  VAL SER ASP VAL ALA PRO THR GLN PRO ARG TRP ASN THR
SEQRES  84 L 1819  HIS GLY HIS VAL SER ASN ALA SER ILE SER LEU GLY GLU
SEQRES  85 L 1819  SER VAL SER ASP VAL ALA PRO THR ARG PRO ARG TRP ASN
SEQRES  86 L 1819  ILE HIS GLY HIS VAL SER ASN ALA SER ILE ARG VAL GLY
SEQRES  87 L 1819  GLU ASN VAL SER ASP VAL ALA PRO THR ARG PRO ARG TRP
SEQRES  88 L 1819  ASN THR HIS GLY HIS VAL SER ASN ALA SER ILE ARG VAL
SEQRES  89 L 1819  GLY GLU ASN VAL SER ASP VAL ALA PRO THR ARG PRO ARG
SEQRES  90 L 1819  TRP ASN THR HIS GLY HIS VAL SER ASP ALA SER ILE SER
SEQRES  91 L 1819  LEU GLY GLU SER VAL SER ASP MET ALA PRO ALA ARG PRO
SEQRES  92 L 1819  ARG TRP ASN THR HIS GLY HIS VAL SER ASP ALA SER ILE
SEQRES  93 L 1819  SER LEU GLY GLU SER VAL SER ASP MET ALA PRO THR ARG
SEQRES  94 L 1819  PRO ARG TRP ASN THR HIS GLY HIS VAL SER ASP THR SER
SEQRES  95 L 1819  ILE ARG VAL GLY GLU ASN VAL SER ASP VAL ALA PRO ILE
SEQRES  96 L 1819  ARG SER ARG CYS ASN THR HIS GLY HIS VAL SER ASP ALA
SEQRES  97 L 1819  SER ILE SER LEU GLY GLU PRO VAL SER ASP VAL VAL SER
SEQRES  98 L 1819  THR ARG PRO ARG TRP ASN THR HIS VAL PRO ILE PRO PRO
SEQRES  99 L 1819  PRO HIS MET VAL LEU GLY ALA LEU SER PRO GLU ALA GLU
SEQRES 100 L 1819  PRO ASN THR PRO ARG PRO GLN GLN SER PRO PRO GLY HIS
SEQRES 101 L 1819  THR SER GLN SER ALA LEU SER LEU GLY ALA GLN SER THR
SEQRES 102 L 1819  VAL LEU ASP CYS GLY PRO ARG LEU PRO VAL GLU VAL GLY
SEQRES 103 L 1819  PRO SER LEU SER SER PRO SER SER GLY CYS GLY GLU GLY
SEQRES 104 L 1819  SER ILE SER VAL GLY GLU ASN VAL SER ASP VAL ALA PRO
SEQRES 105 L 1819  THR GLN PRO TRP TRP PRO ASN THR PRO GLY ASP SER VAL
SEQRES 106 L 1819  SER GLU GLU LEU GLY PRO GLY ARG SER GLY ASP THR GLU
SEQRES 107 L 1819  ASP LEU SER PRO ASN TRP PRO LEU ASN SER GLN GLU ASP
SEQRES 108 L 1819  THR ALA ALA GLN SER SER PRO GLY ARG GLY GLU GLU ALA
SEQRES 109 L 1819  GLU ALA SER ALA ALA GLU ALA GLN GLY GLY GLU GLN ALA
SEQRES 110 L 1819  TYR LEU ALA GLY LEU ALA GLY GLN TYR HIS LEU GLU ARG
SEQRES 111 L 1819  TYR PRO ASP SER TYR GLU SER MET SER GLU PRO PRO ILE
SEQRES 112 L 1819  ALA HIS LEU LEU ARG PRO VAL LEU PRO ARG ALA PHE ALA
SEQRES 113 L 1819  PHE PRO VAL ASP PRO GLN VAL GLN SER ALA ALA ASP GLU
SEQRES 114 L 1819  THR ALA VAL GLN LEU SER GLU LEU LEU THR LEU PRO VAL
SEQRES 115 L 1819  LEU MET LYS ARG SER ILE THR ALA PRO LEU ALA ALA HIS
SEQRES 116 L 1819  ILE SER LEU VAL ASN LYS ALA ALA VAL ASP TYR PHE PHE
SEQRES 117 L 1819  VAL GLU LEU HIS LEU GLU ALA HIS TYR GLU ALA LEU ARG
SEQRES 118 L 1819  HIS PHE LEU LEU MET GLU ASP GLY GLU PHE ALA GLN SER
SEQRES 119 L 1819  LEU SER ASP LEU LEU PHE GLU LYS LEU GLY ALA GLY GLN
SEQRES 120 L 1819  THR PRO GLY GLU LEU LEU ASN PRO LEU VAL LEU ASN SER
SEQRES 121 L 1819  VAL LEU SER LYS ALA LEU GLN CYS SER LEU HIS GLY ASP
SEQRES 122 L 1819  THR PRO HIS ALA SER ASN LEU SER LEU ALA LEU LYS TYR
SEQRES 123 L 1819  LEU PRO GLU VAL PHE ALA PRO ASN ALA PRO ASP VAL LEU
SEQRES 124 L 1819  SER CYS LEU GLU LEU ARG TYR LYS VAL ASP TRP PRO LEU
SEQRES 125 L 1819  ASN ILE VAL ILE THR GLU GLY CYS VAL SER LYS TYR SER
SEQRES 126 L 1819  GLY VAL PHE SER PHE LEU LEU GLN LEU LYS LEU MET MET
SEQRES 127 L 1819  TRP ALA LEU LYS ASP VAL CYS PHE HIS LEU LYS ARG THR
SEQRES 128 L 1819  ALA LEU LEU SER HIS MET ALA GLY SER VAL GLN PHE ARG
SEQRES 129 L 1819  GLN LEU GLN LEU PHE LYS HIS GLU MET GLN HIS PHE VAL
SEQRES 130 L 1819  LYS VAL ILE GLN GLY TYR ILE ALA ASN GLN ILE LEU HIS
SEQRES 131 L 1819  VAL THR TRP CYS GLU PHE ARG ALA ARG LEU ALA THR VAL
SEQRES 132 L 1819  GLY ASP LEU GLU GLU ILE GLN ARG ALA HIS ALA GLU TYR
SEQRES 133 L 1819  LEU HIS LYS ALA VAL PHE ARG GLY LEU LEU THR GLU LYS
SEQRES 134 L 1819  ALA ALA PRO VAL MET ASN VAL ILE HIS SER ILE PHE SER
SEQRES 135 L 1819  LEU VAL LEU LYS PHE ARG SER GLN LEU ILE SER GLN ALA
SEQRES 136 L 1819  TRP GLY PRO PRO GLY GLY PRO ARG GLY ALA GLU HIS PRO
SEQRES 137 L 1819  ASN PHE ALA LEU MET GLN GLN SER TYR ASN THR PHE LYS
SEQRES 138 L 1819  TYR TYR SER HIS PHE LEU PHE LYS VAL VAL THR LYS LEU
SEQRES 139 L 1819  VAL ASN ARG GLY TYR GLN PRO HIS LEU GLU ASP PHE LEU
SEQRES 140 L 1819  LEU ARG ILE ASN PHE ASN ASN TYR TYR GLN ASP ALA
SEQRES   1 M  930  MET SER GLU PHE ARG ILE HIS HIS ASP VAL ASN GLU LEU
SEQRES   2 M  930  LEU SER LEU LEU ARG VAL HIS GLY GLY ASP GLY ALA GLU
SEQRES   3 M  930  VAL TYR ILE ASP LEU LEU GLN LYS ASN ARG THR PRO TYR
SEQRES   4 M  930  VAL THR THR THR VAL SER ALA HIS SER ALA LYS VAL LYS
SEQRES   5 M  930  ILE ALA GLU PHE SER ARG THR PRO GLU ASP PHE LEU LYS
SEQRES   6 M  930  LYS TYR ASP GLU LEU LYS SER LYS ASN THR ARG ASN LEU
SEQRES   7 M  930  ASP PRO LEU VAL TYR LEU LEU SER LYS LEU THR GLU ASP
SEQRES   8 M  930  LYS GLU THR LEU GLN TYR LEU GLN GLN ASN ALA LYS GLU
SEQRES   9 M  930  ARG ALA GLU LEU ALA ALA ALA ALA VAL GLY SER SER THR
SEQRES  10 M  930  THR SER ILE ASN VAL PRO ALA ALA ALA SER LYS ILE SER
SEQRES  11 M  930  MET GLN GLU LEU GLU GLU LEU ARG LYS GLN LEU GLY SER
SEQRES  12 M  930  VAL ALA THR GLY SER THR LEU GLN GLN SER LEU GLU LEU
SEQRES  13 M  930  LYS ARG LYS MET LEU ARG ASP LYS GLN ASN LYS LYS ASN
SEQRES  14 M  930  SER GLY GLN HIS LEU PRO ILE PHE PRO ALA TRP VAL TYR
SEQRES  15 M  930  GLU ARG PRO ALA LEU ILE GLY ASP PHE LEU ILE GLY ALA
SEQRES  16 M  930  GLY ILE SER THR ASP THR ALA LEU PRO ILE VAL LEU LEU
SEQRES  17 M  930  ARG TRP ASN LEU ALA LEU SER PRO ARG LEU LYS CYS SER
SEQRES  18 M  930  GLY VAL ILE SER ALA HIS CYS ASN LEU HIS LEU PRO GLY
SEQRES  19 M  930  THR LEU PRO LEU ALA SER GLN GLU SER ALA VAL VAL GLU
SEQRES  20 M  930  ASP LEU LEU TYR VAL LEU VAL GLY VAL ASP GLY ARG TYR
SEQRES  21 M  930  VAL SER ALA GLN PRO LEU ALA GLY ARG GLN SER ARG THR
SEQRES  22 M  930  PHE LEU VAL ASP PRO ASN LEU ASP LEU SER ILE ARG GLU
SEQRES  23 M  930  LEU VAL HIS ARG ILE LEU PRO VAL ALA ALA SER TYR SER
SEQRES  24 M  930  ALA VAL THR ARG PHE ILE GLU GLU LYS SER SER PHE GLU
SEQRES  25 M  930  TYR GLY GLN VAL ASN HIS ALA LEU ALA ALA ALA MET ARG
SEQRES  26 M  930  THR LEU VAL LYS GLU HIS LEU ILE LEU VAL SER GLN LEU
SEQRES  27 M  930  GLU GLN LEU HIS ARG GLN GLY LEU LEU SER LEU GLN LYS
SEQRES  28 M  930  LEU TRP PHE TYR ILE GLN PRO ALA MET ARG THR MET ASP
SEQRES  29 M  930  ILE LEU ALA SER LEU ALA THR SER VAL ASP LYS GLY GLU
SEQRES  30 M  930  CYS LEU GLY GLY SER THR LEU SER LEU LEU HIS ASP ARG
SEQRES  31 M  930  SER PHE SER TYR THR GLY ASP SER GLN ALA GLN GLU LEU
SEQRES  32 M  930  CYS LEU TYR LEU THR LYS ALA ALA SER ALA PRO TYR PHE
SEQRES  33 M  930  GLU VAL LEU GLU LYS TRP ILE TYR ARG GLY ILE ILE HIS
SEQRES  34 M  930  ASP PRO TYR SER GLU PHE MET VAL GLU GLU HIS GLU LEU
SEQRES  35 M  930  ARG LYS GLU ARG ILE GLN GLU ASP TYR ASN ASP LYS TYR
SEQRES  36 M  930  TRP ASP GLN ARG TYR THR ILE VAL GLN GLN GLN ILE PRO
SEQRES  37 M  930  SER PHE LEU GLN LYS MET ALA ASP LYS ILE LEU SER THR
SEQRES  38 M  930  GLY LYS TYR LEU ASN VAL VAL ARG GLU CYS GLY HIS ASP
SEQRES  39 M  930  VAL THR CYS PRO VAL ALA LYS GLU ILE ILE TYR THR LEU
SEQRES  40 M  930  LYS GLU ARG ALA TYR VAL GLU GLN ILE GLU LYS ALA PHE
SEQRES  41 M  930  ASN TYR ALA SER LYS VAL LEU LEU ASP PHE LEU MET GLU
SEQRES  42 M  930  GLU LYS GLU LEU VAL ALA HIS LEU ARG SER ILE LYS ARG
SEQRES  43 M  930  TYR PHE LEU MET ASP GLN GLY ASP PHE PHE VAL HIS PHE
SEQRES  44 M  930  MET ASP LEU ALA GLU GLU GLU LEU ARG LYS PRO VAL GLU
SEQRES  45 M  930  ASP ILE THR PRO PRO ARG LEU GLU ALA LEU LEU GLU LEU
SEQRES  46 M  930  ALA LEU ARG MET SER THR ALA ASN THR ASP PRO PHE LYS
SEQRES  47 M  930  ASP ASP LEU LYS ILE ASP LEU MET PRO HIS ASP LEU ILE
SEQRES  48 M  930  THR GLN LEU LEU ARG VAL LEU ALA ILE GLU THR LYS GLN
SEQRES  49 M  930  GLU LYS ALA MET ALA HIS ALA ASP PRO THR GLU LEU ALA
SEQRES  50 M  930  LEU SER GLY LEU GLU ALA PHE SER PHE ASP TYR ILE VAL
SEQRES  51 M  930  LYS TRP PRO LEU SER LEU ILE ILE ASN ARG LYS ALA LEU
SEQRES  52 M  930  THR ARG TYR GLN MET LEU PHE ARG HIS MET PHE TYR CYS
SEQRES  53 M  930  LYS HIS VAL GLU ARG GLN LEU CYS SER VAL TRP ILE SER
SEQRES  54 M  930  ASN LYS THR ALA LYS GLN HIS SER LEU HIS SER ALA GLN
SEQRES  55 M  930  TRP PHE ALA GLY ALA PHE THR LEU ARG GLN ARG MET LEU
SEQRES  56 M  930  ASN PHE VAL GLN ASN ILE GLN TYR TYR MET MET PHE GLU
SEQRES  57 M  930  VAL MET GLU PRO THR TRP HIS ILE LEU GLU LYS ASN LEU
SEQRES  58 M  930  LYS SER ALA SER ASN ILE ASP ASP VAL LEU GLY HIS HIS
SEQRES  59 M  930  THR GLY PHE LEU ASP THR CYS LEU LYS ASP CYS MET LEU
SEQRES  60 M  930  THR ASN PRO GLU LEU LEU LYS VAL PHE SER LYS LEU MET
SEQRES  61 M  930  SER VAL CYS VAL MET PHE THR ASN CYS MET GLN LYS PHE
SEQRES  62 M  930  THR GLN SER MET LYS LEU ASP GLY GLU LEU GLY GLY GLN
SEQRES  63 M  930  THR LEU GLU HIS SER THR VAL LEU GLY LEU PRO ALA GLY
SEQRES  64 M  930  ALA GLU GLU ARG ALA ARG LYS GLU LEU ALA ARG LYS HIS
SEQRES  65 M  930  LEU ALA GLU HIS ALA ASP THR VAL GLN LEU VAL SER GLY
SEQRES  66 M  930  PHE GLU ALA THR ILE ASN LYS PHE ASP LYS ASN PHE SER
SEQRES  67 M  930  ALA HIS LEU LEU ASP LEU LEU ALA ARG LEU SER ILE TYR
SEQRES  68 M  930  SER THR SER ASP CYS GLU HIS GLY MET ALA SER VAL ILE
SEQRES  69 M  930  SER ARG LEU ASP PHE ASN GLY PHE TYR THR GLU ARG LEU
SEQRES  70 M  930  GLU ARG LEU SER ALA GLU ARG SER GLN LYS ALA THR PRO
SEQRES  71 M  930  GLN VAL PRO VAL LEU ARG GLY PRO PRO ALA PRO ALA PRO
SEQRES  72 M  930  ARG VAL ALA VAL THR ALA GLN
SEQRES   1 N   50  UNK UNK UNK UNK UNK UNK UNK UNK UNK UNK UNK UNK UNK
SEQRES   2 N   50  UNK UNK UNK UNK UNK UNK UNK UNK UNK UNK UNK UNK UNK
SEQRES   3 N   50  UNK UNK UNK UNK UNK UNK UNK UNK UNK UNK UNK UNK UNK
SEQRES   4 N   50  UNK UNK UNK UNK UNK UNK UNK UNK UNK UNK UNK
SEQRES   1 O   50  UNK UNK UNK UNK UNK UNK UNK UNK UNK UNK UNK UNK UNK
SEQRES   2 O   50  UNK UNK UNK UNK UNK UNK UNK UNK UNK UNK UNK UNK UNK
SEQRES   3 O   50  UNK UNK UNK UNK UNK UNK UNK UNK UNK UNK UNK UNK UNK
SEQRES   4 O   50  UNK UNK UNK UNK UNK UNK UNK UNK UNK UNK UNK
SEQRES   1 Q   50  UNK UNK UNK UNK UNK UNK UNK UNK UNK UNK UNK UNK UNK
SEQRES   2 Q   50  UNK UNK UNK UNK UNK UNK UNK UNK UNK UNK UNK UNK UNK
SEQRES   3 Q   50  UNK UNK UNK UNK UNK UNK UNK UNK UNK UNK UNK UNK UNK
SEQRES   4 Q   50  UNK UNK UNK UNK UNK UNK UNK UNK UNK UNK UNK
SEQRES   1 R   50  UNK UNK UNK UNK UNK UNK UNK UNK UNK UNK UNK UNK UNK
SEQRES   2 R   50  UNK UNK UNK UNK UNK UNK UNK UNK UNK UNK UNK UNK UNK
SEQRES   3 R   50  UNK UNK UNK UNK UNK UNK UNK UNK UNK UNK UNK UNK UNK
SEQRES   4 R   50  UNK UNK UNK UNK UNK UNK UNK UNK UNK UNK UNK
SEQRES   1 S   50  UNK UNK UNK UNK UNK UNK UNK UNK UNK UNK UNK UNK UNK
SEQRES   2 S   50  UNK UNK UNK UNK UNK UNK UNK UNK UNK UNK UNK UNK UNK
SEQRES   3 S   50  UNK UNK UNK UNK UNK UNK UNK UNK UNK UNK UNK UNK UNK
SEQRES   4 S   50  UNK UNK UNK UNK UNK UNK UNK UNK UNK UNK UNK
SEQRES   1 T  907  MET ALA THR PRO ASP GLN LYS SER PRO ASN VAL LEU LEU
SEQRES   2 T  907  GLN ASN LEU CYS CYS ARG ILE LEU GLY ARG SER GLU ALA
SEQRES   3 T  907  ASP VAL ALA GLN GLN PHE GLN TYR ALA VAL ARG VAL ILE
SEQRES   4 T  907  GLY SER ASN PHE ALA PRO THR VAL GLU ARG ASP GLU PHE
SEQRES   5 T  907  LEU VAL ALA GLU LYS ILE LYS LYS GLU LEU ILE ARG GLN
SEQRES   6 T  907  ARG ARG GLU ALA ASP ALA ALA LEU PHE SER GLU LEU HIS
SEQRES   7 T  907  ARG LYS LEU HIS SER GLN GLY VAL LEU LYS ASN LYS TRP
SEQRES   8 T  907  SER ILE LEU TYR LEU LEU LEU SER LEU SER GLU ASP PRO
SEQRES   9 T  907  ARG ARG GLN PRO SER LYS VAL SER SER TYR ALA THR LEU
SEQRES  10 T  907  PHE ALA GLN ALA LEU PRO ARG ASP ALA HIS SER THR PRO
SEQRES  11 T  907  TYR TYR TYR ALA ARG PRO GLN THR LEU PRO LEU SER TYR
SEQRES  12 T  907  GLN ASP ARG SER ALA GLN SER ALA GLN SER SER GLY SER
SEQRES  13 T  907  VAL GLY SER SER GLY ILE SER SER ILE GLY LEU CYS ALA
SEQRES  14 T  907  LEU SER GLY PRO ALA PRO ALA PRO GLN SER LEU LEU PRO
SEQRES  15 T  907  GLY GLN SER ASN GLN ALA PRO GLY VAL GLY ASP CYS LEU
SEQRES  16 T  907  ARG GLN GLN LEU GLY SER ARG LEU ALA TRP THR LEU THR
SEQRES  17 T  907  ALA ASN GLN PRO SER SER GLN ALA THR THR SER LYS GLY
SEQRES  18 T  907  VAL PRO SER ALA VAL SER ARG ASN MET THR ARG SER ARG
SEQRES  19 T  907  ARG GLU GLY ASP THR GLY GLY THR MET GLU ILE THR GLU
SEQRES  20 T  907  ALA ALA LEU VAL ARG ASP ILE LEU TYR VAL PHE GLN GLY
SEQRES  21 T  907  ILE ASP GLY LYS ASN ILE LYS MET ASN ASN THR GLU ASN
SEQRES  22 T  907  CYS TYR LYS VAL GLU GLY LYS ALA ASN LEU SER ARG SER
SEQRES  23 T  907  LEU ARG ASP THR ALA VAL ARG LEU SER GLU LEU GLY TRP
SEQRES  24 T  907  LEU HIS ASN LYS ILE ARG ARG TYR THR ASP GLN ARG SER
SEQRES  25 T  907  LEU ASP ARG SER PHE GLY LEU VAL GLY GLN SER PHE CYS
SEQRES  26 T  907  ALA ALA LEU HIS GLN GLU LEU ARG GLU TYR TYR ARG LEU
SEQRES  27 T  907  LEU SER VAL LEU HIS SER GLN LEU GLN LEU GLU ASP ASP
SEQRES  28 T  907  GLN GLY VAL ASN LEU GLY LEU GLU SER SER LEU THR LEU
SEQRES  29 T  907  ARG ARG LEU LEU VAL TRP THR TYR ASP PRO LYS ILE ARG
SEQRES  30 T  907  LEU LYS THR LEU ALA ALA LEU VAL ASP HIS CYS GLN GLY
SEQRES  31 T  907  ARG LYS GLY GLY GLU LEU ALA SER ALA VAL HIS ALA TYR
SEQRES  32 T  907  THR LYS THR GLY ASP PRO TYR MET ARG SER LEU VAL GLN
SEQRES  33 T  907  HIS ILE LEU SER LEU VAL SER HIS PRO VAL LEU SER PHE
SEQRES  34 T  907  LEU TYR ARG TRP ILE TYR ASP GLY GLU LEU GLU ASP THR
SEQRES  35 T  907  TYR HIS GLU PHE PHE VAL ALA SER ASP PRO THR VAL LYS
SEQRES  36 T  907  THR ASP ARG LEU TRP HIS ASP LYS TYR THR LEU ARG LYS
SEQRES  37 T  907  SER MET ILE PRO SER PHE MET THR MET ASP GLN SER ARG
SEQRES  38 T  907  LYS VAL LEU LEU ILE GLY LYS SER ILE ASN PHE LEU HIS
SEQRES  39 T  907  GLN VAL CYS HIS ASP GLN THR PRO THR THR LYS MET ILE
SEQRES  40 T  907  ALA VAL THR LYS SER ALA GLU SER PRO GLN ASP ALA ALA
SEQRES  41 T  907  ASP LEU PHE THR ASP LEU GLU ASN ALA PHE GLN GLY LYS
SEQRES  42 T  907  ILE ASP ALA ALA TYR PHE GLU THR SER LYS TYR LEU LEU
SEQRES  43 T  907  ASP VAL LEU ASN LYS LYS TYR SER LEU LEU ASP HIS MET
SEQRES  44 T  907  GLN ALA MET ARG ARG TYR LEU LEU LEU GLY GLN GLY ASP
SEQRES  45 T  907  PHE ILE ARG HIS LEU MET ASP LEU LEU LYS PRO GLU LEU
SEQRES  46 T  907  VAL ARG PRO ALA THR THR LEU TYR GLN HIS ASN LEU THR
SEQRES  47 T  907  GLY ILE LEU GLU THR ALA VAL ARG ALA THR ASN ALA GLN
SEQRES  48 T  907  PHE ASP SER PRO GLU ILE LEU ARG ARG LEU ASP VAL ARG
SEQRES  49 T  907  LEU LEU GLU VAL SER PRO GLY ASP THR GLY TRP ASP VAL
SEQRES  50 T  907  PHE SER LEU ASP TYR HIS VAL ASP GLY PRO ILE ALA THR
SEQRES  51 T  907  VAL PHE THR ARG GLU CYS MET SER HIS TYR LEU ARG VAL
SEQRES  52 T  907  PHE ASN PHE LEU TRP ARG ALA LYS ARG MET GLU TYR ILE
SEQRES  53 T  907  LEU THR ASP ILE ARG LYS GLY HIS MET CYS ASN ALA LYS
SEQRES  54 T  907  LEU LEU ARG ASN MET PRO GLU PHE SER GLY VAL LEU HIS
SEQRES  55 T  907  GLN CYS HIS ILE LEU ALA SER GLU MET VAL HIS PHE ILE
SEQRES  56 T  907  HIS GLN MET GLN TYR TYR ILE THR PHE GLU VAL LEU GLU
SEQRES  57 T  907  CYS SER TRP ASP GLU LEU TRP ASN LYS VAL GLN GLN ALA
SEQRES  58 T  907  GLN ASP LEU ASP HIS ILE ILE ALA ALA HIS GLU VAL PHE
SEQRES  59 T  907  LEU ASP THR ILE ILE SER ARG CYS LEU LEU ASP SER ASP
SEQRES  60 T  907  SER ARG ALA LEU LEU ASN GLN LEU ARG ALA VAL PHE ASP
SEQRES  61 T  907  GLN ILE ILE GLU LEU GLN ASN ALA GLN ASP ALA ILE TYR
SEQRES  62 T  907  ARG ALA ALA LEU GLU GLU LEU GLN ARG ARG LEU GLN PHE
SEQRES  63 T  907  GLU GLU LYS LYS LYS GLN ARG GLU ILE GLU GLY GLN TRP
SEQRES  64 T  907  GLY VAL THR ALA ALA GLU GLU GLU GLU GLU ASN LYS ARG
SEQRES  65 T  907  ILE GLY GLU PHE LYS GLU SER ILE PRO LYS MET CYS SER
SEQRES  66 T  907  GLN LEU ARG ILE LEU THR HIS PHE TYR GLN GLY ILE VAL
SEQRES  67 T  907  GLN GLN PHE LEU VAL LEU LEU THR THR SER SER ASP GLU
SEQRES  68 T  907  SER LEU ARG PHE LEU SER PHE ARG LEU ASP PHE ASN GLU
SEQRES  69 T  907  HIS TYR LYS ALA ARG GLU PRO ARG LEU ARG VAL SER LEU
SEQRES  70 T  907  GLY THR ARG GLY ARG ARG SER SER HIS THR
SEQRES   1 U  374  ASP GLU GLU VAL ALA ALA LEU VAL VAL ASP ASN GLY SER
SEQRES   2 U  374  GLY MET CYS LYS ALA GLY PHE ALA GLY ASP ASP ALA PRO
SEQRES   3 U  374  ARG ALA VAL PHE PRO SER ILE VAL GLY ARG PRO ARG HIS
SEQRES   4 U  374  GLN GLY VAL MET VAL GLY MET GLY GLN LYS ASP SER TYR
SEQRES   5 U  374  VAL GLY ASP GLU ALA GLN SER LYS ARG GLY ILE LEU THR
SEQRES   6 U  374  LEU LYS TYR PRO ILE GLU HIS GLY ILE VAL THR ASN TRP
SEQRES   7 U  374  ASP ASP MET GLU LYS ILE TRP HIS HIS THR PHE TYR ASN
SEQRES   8 U  374  GLU LEU ARG VAL ALA PRO GLU GLU HIS PRO VAL LEU LEU
SEQRES   9 U  374  THR GLU ALA PRO LEU ASN PRO LYS ALA ASN ARG GLU LYS
SEQRES  10 U  374  MET THR GLN ILE MET PHE GLU THR PHE ASN THR PRO ALA
SEQRES  11 U  374  MET TYR VAL ALA ILE GLN ALA VAL LEU SER LEU TYR ALA
SEQRES  12 U  374  SER GLY ARG THR THR GLY ILE VAL LEU ASP SER GLY ASP
SEQRES  13 U  374  GLY VAL SER HIS THR VAL PRO ILE TYR GLU GLY TYR ALA
SEQRES  14 U  374  LEU PRO HIS ALA ILE LEU ARG LEU ASP LEU ALA GLY ARG
SEQRES  15 U  374  ASP LEU THR ASP TYR LEU MET LYS ILE LEU THR GLU ARG
SEQRES  16 U  374  GLY TYR SER PHE THR THR THR GLU GLU ARG GLU ILE VAL
SEQRES  17 U  374  ARG ASP ILE LYS GLU LYS LEU CYS TYR VAL ALA LEU ASP
SEQRES  18 U  374  PHE GLU GLN GLU MET ALA THR ALA ALA SER SER SER SER
SEQRES  19 U  374  LEU GLU LYS SER TYR GLU LEU LYS ASP GLY GLN VAL ILE
SEQRES  20 U  374  THR ILE GLY ASN GLU ARG PHE ARG CYS PRO GLU ALA LEU
SEQRES  21 U  374  PHE GLN PRO SER PHE LEU GLY MET GLU ALA CYS GLY ILE
SEQRES  22 U  374  HIS GLU THR THR TYR ASN SER ILE MET LYS CYS ASP VAL
SEQRES  23 U  374  ASP ILE ARG LYS ASP LEU TYR ALA ASN THR VAL LEU SER
SEQRES  24 U  374  GLY GLY THR THR MET TYR PRO GLY ILE ALA ASP ARG MET
SEQRES  25 U  374  GLN LYS GLU ILE THR ALA LEU ALA PRO SER THR MET LYS
SEQRES  26 U  374  ILE LYS ILE ILE ALA PRO PRO GLU ARG LYS TYR SER VAL
SEQRES  27 U  374  TRP ILE GLY GLY SER ILE LEU ALA SER LEU SER THR PHE
SEQRES  28 U  374  GLN GLN MET TRP ILE SER LYS GLN GLU TYR ASP GLU SER
SEQRES  29 U  374  GLY PRO SER ILE VAL HIS ARG LYS CYS PHE
SEQRES   1 V   66  UNK UNK UNK UNK UNK UNK UNK UNK UNK UNK UNK UNK UNK
SEQRES   2 V   66  UNK UNK UNK UNK UNK UNK UNK UNK UNK UNK UNK UNK UNK
SEQRES   3 V   66  UNK UNK UNK UNK UNK UNK UNK UNK UNK UNK UNK UNK UNK
SEQRES   4 V   66  UNK UNK UNK UNK UNK UNK UNK UNK UNK UNK UNK UNK UNK
SEQRES   5 V   66  UNK UNK UNK UNK UNK UNK UNK UNK UNK UNK UNK UNK UNK
SEQRES   6 V   66  UNK
SEQRES   1 W  165  UNK UNK UNK UNK UNK UNK UNK UNK UNK UNK UNK UNK UNK
SEQRES   2 W  165  UNK UNK UNK UNK UNK UNK UNK UNK UNK UNK UNK UNK UNK
SEQRES   3 W  165  UNK UNK UNK UNK UNK UNK UNK UNK UNK UNK UNK UNK UNK
SEQRES   4 W  165  UNK UNK UNK UNK UNK UNK UNK UNK UNK UNK UNK UNK UNK
SEQRES   5 W  165  UNK UNK UNK UNK UNK UNK UNK UNK UNK UNK UNK UNK UNK
SEQRES   6 W  165  UNK UNK UNK UNK UNK UNK UNK UNK UNK UNK UNK UNK UNK
SEQRES   7 W  165  UNK UNK UNK UNK UNK UNK UNK UNK UNK UNK UNK UNK UNK
SEQRES   8 W  165  UNK UNK UNK UNK UNK UNK UNK UNK UNK UNK UNK UNK UNK
SEQRES   9 W  165  UNK UNK UNK UNK UNK UNK UNK UNK UNK UNK UNK UNK UNK
SEQRES  10 W  165  UNK UNK UNK UNK UNK UNK UNK UNK UNK UNK UNK UNK UNK
SEQRES  11 W  165  UNK UNK UNK UNK UNK UNK UNK UNK UNK UNK UNK UNK UNK
SEQRES  12 W  165  UNK UNK UNK UNK UNK UNK UNK UNK UNK UNK UNK UNK UNK
SEQRES  13 W  165  UNK UNK UNK UNK UNK UNK UNK UNK UNK
SEQRES   1 X  263  UNK UNK UNK UNK UNK UNK UNK UNK UNK UNK UNK UNK UNK
SEQRES   2 X  263  UNK UNK UNK UNK UNK UNK UNK UNK UNK UNK UNK UNK UNK
SEQRES   3 X  263  UNK UNK UNK UNK UNK UNK UNK UNK UNK UNK UNK UNK UNK
SEQRES   4 X  263  UNK UNK UNK UNK UNK UNK UNK UNK UNK UNK UNK UNK UNK
SEQRES   5 X  263  UNK UNK UNK UNK UNK UNK UNK UNK UNK UNK UNK UNK UNK
SEQRES   6 X  263  UNK UNK UNK UNK UNK UNK UNK UNK UNK UNK UNK UNK UNK
SEQRES   7 X  263  UNK UNK UNK UNK UNK UNK UNK UNK UNK UNK UNK UNK UNK
SEQRES   8 X  263  UNK UNK UNK UNK UNK UNK UNK UNK UNK UNK UNK UNK UNK
SEQRES   9 X  263  UNK UNK UNK UNK UNK UNK UNK UNK UNK UNK UNK UNK UNK
SEQRES  10 X  263  UNK UNK UNK UNK UNK UNK UNK UNK UNK UNK UNK UNK UNK
SEQRES  11 X  263  UNK UNK UNK UNK UNK UNK UNK UNK UNK UNK UNK UNK UNK
SEQRES  12 X  263  UNK UNK UNK UNK UNK UNK UNK UNK UNK UNK UNK UNK UNK
SEQRES  13 X  263  UNK UNK UNK UNK UNK UNK UNK UNK UNK UNK UNK UNK UNK
SEQRES  14 X  263  UNK UNK UNK UNK UNK UNK UNK UNK UNK UNK UNK UNK UNK
SEQRES  15 X  263  UNK UNK UNK UNK UNK UNK UNK UNK UNK UNK UNK UNK UNK
SEQRES  16 X  263  UNK UNK UNK UNK UNK UNK UNK UNK UNK UNK UNK UNK UNK
SEQRES  17 X  263  UNK UNK UNK UNK UNK UNK UNK UNK UNK UNK UNK UNK UNK
SEQRES  18 X  263  UNK UNK UNK UNK UNK UNK UNK UNK UNK UNK UNK UNK UNK
SEQRES  19 X  263  UNK UNK UNK UNK UNK UNK UNK UNK UNK UNK UNK UNK UNK
SEQRES  20 X  263  UNK UNK UNK UNK UNK UNK UNK UNK UNK UNK UNK UNK UNK
SEQRES  21 X  263  UNK UNK UNK
SEQRES   1 Y   66  UNK UNK UNK UNK UNK UNK UNK UNK UNK UNK UNK UNK UNK
SEQRES   2 Y   66  UNK UNK UNK UNK UNK UNK UNK UNK UNK UNK UNK UNK UNK
SEQRES   3 Y   66  UNK UNK UNK UNK UNK UNK UNK UNK UNK UNK UNK UNK UNK
SEQRES   4 Y   66  UNK UNK UNK UNK UNK UNK UNK UNK UNK UNK UNK UNK UNK
SEQRES   5 Y   66  UNK UNK UNK UNK UNK UNK UNK UNK UNK UNK UNK UNK UNK
SEQRES   6 Y   66  UNK
SEQRES   1 a  451  MET PRO ARG GLU ILE ILE THR LEU GLN LEU GLY GLN CYS
SEQRES   2 a  451  GLY ASN GLN ILE GLY PHE GLU PHE TRP LYS GLN LEU CYS
SEQRES   3 a  451  ALA GLU HIS GLY ILE SER PRO GLU ALA ILE VAL GLU GLU
SEQRES   4 a  451  PHE ALA THR GLU GLY THR ASP ARG LYS ASP VAL PHE PHE
SEQRES   5 a  451  TYR GLN ALA ASP ASP GLU HIS TYR ILE PRO ARG ALA VAL
SEQRES   6 a  451  LEU LEU ASP LEU GLU PRO ARG VAL ILE HIS SER ILE LEU
SEQRES   7 a  451  ASN SER PRO TYR ALA LYS LEU TYR ASN PRO GLU ASN ILE
SEQRES   8 a  451  TYR LEU SER GLU HIS GLY GLY GLY ALA GLY ASN ASN TRP
SEQRES   9 a  451  ALA SER GLY PHE SER GLN GLY GLU LYS ILE HIS GLU ASP
SEQRES  10 a  451  ILE PHE ASP ILE ILE ASP ARG GLU ALA ASP GLY SER ASP
SEQRES  11 a  451  SER LEU GLU GLY PHE VAL LEU CYS HIS SER ILE ALA GLY
SEQRES  12 a  451  GLY THR GLY SER GLY LEU GLY SER TYR LEU LEU GLU ARG
SEQRES  13 a  451  LEU ASN ASP ARG TYR PRO LYS LYS LEU VAL GLN THR TYR
SEQRES  14 a  451  SER VAL PHE PRO ASN GLN ASP GLU MET SER ASP VAL VAL
SEQRES  15 a  451  VAL GLN PRO TYR ASN SER LEU LEU THR LEU LYS ARG LEU
SEQRES  16 a  451  THR GLN ASN ALA ASP CYS LEU VAL VAL LEU ASP ASN THR
SEQRES  17 a  451  ALA LEU ASN ARG ILE ALA THR ASP ARG LEU HIS ILE GLN
SEQRES  18 a  451  ASN PRO SER PHE SER GLN ILE ASN GLN LEU VAL SER THR
SEQRES  19 a  451  ILE MET SER ALA SER THR THR THR LEU ARG TYR PRO GLY
SEQRES  20 a  451  TYR MET ASN ASN ASP LEU ILE GLY LEU ILE ALA SER LEU
SEQRES  21 a  451  ILE PRO THR PRO ARG LEU HIS PHE LEU MET THR GLY TYR
SEQRES  22 a  451  THR PRO LEU THR THR ASP GLN SER VAL ALA SER VAL ARG
SEQRES  23 a  451  LYS THR THR VAL LEU ASP VAL MET ARG ARG LEU LEU GLN
SEQRES  24 a  451  PRO LYS ASN VAL MET VAL SER THR GLY ARG ASP ARG GLN
SEQRES  25 a  451  THR ASN HIS CYS TYR ILE ALA ILE LEU ASN ILE ILE GLN
SEQRES  26 a  451  GLY GLU VAL ASP PRO THR GLN VAL HIS LYS SER LEU GLN
SEQRES  27 a  451  ARG ILE ARG GLU ARG LYS LEU ALA ASN PHE ILE PRO TRP
SEQRES  28 a  451  GLY PRO ALA SER ILE GLN VAL ALA LEU SER ARG LYS SER
SEQRES  29 a  451  PRO TYR LEU PRO SER ALA HIS ARG VAL SER GLY LEU MET
SEQRES  30 a  451  MET ALA ASN HIS THR SER ILE SER SER LEU PHE GLU ARG
SEQRES  31 a  451  THR CYS ARG GLN TYR ASP LYS LEU ARG LYS ARG GLU ALA
SEQRES  32 a  451  PHE LEU GLU GLN PHE ARG LYS GLU ASP MET PHE LYS ASP
SEQRES  33 a  451  ASN PHE ASP GLU MET ASP THR SER ARG GLU ILE VAL GLN
SEQRES  34 a  451  GLN LEU ILE ASP GLU TYR HIS ALA ALA THR ARG PRO ASP
SEQRES  35 a  451  TYR ILE SER TRP GLY THR GLN GLU GLN
SEQRES   1 b  451  MET PRO ARG GLU ILE ILE THR LEU GLN LEU GLY GLN CYS
SEQRES   2 b  451  GLY ASN GLN ILE GLY PHE GLU PHE TRP LYS GLN LEU CYS
SEQRES   3 b  451  ALA GLU HIS GLY ILE SER PRO GLU ALA ILE VAL GLU GLU
SEQRES   4 b  451  PHE ALA THR GLU GLY THR ASP ARG LYS ASP VAL PHE PHE
SEQRES   5 b  451  TYR GLN ALA ASP ASP GLU HIS TYR ILE PRO ARG ALA VAL
SEQRES   6 b  451  LEU LEU ASP LEU GLU PRO ARG VAL ILE HIS SER ILE LEU
SEQRES   7 b  451  ASN SER PRO TYR ALA LYS LEU TYR ASN PRO GLU ASN ILE
SEQRES   8 b  451  TYR LEU SER GLU HIS GLY GLY GLY ALA GLY ASN ASN TRP
SEQRES   9 b  451  ALA SER GLY PHE SER GLN GLY GLU LYS ILE HIS GLU ASP
SEQRES  10 b  451  ILE PHE ASP ILE ILE ASP ARG GLU ALA ASP GLY SER ASP
SEQRES  11 b  451  SER LEU GLU GLY PHE VAL LEU CYS HIS SER ILE ALA GLY
SEQRES  12 b  451  GLY THR GLY SER GLY LEU GLY SER TYR LEU LEU GLU ARG
SEQRES  13 b  451  LEU ASN ASP ARG TYR PRO LYS LYS LEU VAL GLN THR TYR
SEQRES  14 b  451  SER VAL PHE PRO ASN GLN ASP GLU MET SER ASP VAL VAL
SEQRES  15 b  451  VAL GLN PRO TYR ASN SER LEU LEU THR LEU LYS ARG LEU
SEQRES  16 b  451  THR GLN ASN ALA ASP CYS LEU VAL VAL LEU ASP ASN THR
SEQRES  17 b  451  ALA LEU ASN ARG ILE ALA THR ASP ARG LEU HIS ILE GLN
SEQRES  18 b  451  ASN PRO SER PHE SER GLN ILE ASN GLN LEU VAL SER THR
SEQRES  19 b  451  ILE MET SER ALA SER THR THR THR LEU ARG TYR PRO GLY
SEQRES  20 b  451  TYR MET ASN ASN ASP LEU ILE GLY LEU ILE ALA SER LEU
SEQRES  21 b  451  ILE PRO THR PRO ARG LEU HIS PHE LEU MET THR GLY TYR
SEQRES  22 b  451  THR PRO LEU THR THR ASP GLN SER VAL ALA SER VAL ARG
SEQRES  23 b  451  LYS THR THR VAL LEU ASP VAL MET ARG ARG LEU LEU GLN
SEQRES  24 b  451  PRO LYS ASN VAL MET VAL SER THR GLY ARG ASP ARG GLN
SEQRES  25 b  451  THR ASN HIS CYS TYR ILE ALA ILE LEU ASN ILE ILE GLN
SEQRES  26 b  451  GLY GLU VAL ASP PRO THR GLN VAL HIS LYS SER LEU GLN
SEQRES  27 b  451  ARG ILE ARG GLU ARG LYS LEU ALA ASN PHE ILE PRO TRP
SEQRES  28 b  451  GLY PRO ALA SER ILE GLN VAL ALA LEU SER ARG LYS SER
SEQRES  29 b  451  PRO TYR LEU PRO SER ALA HIS ARG VAL SER GLY LEU MET
SEQRES  30 b  451  MET ALA ASN HIS THR SER ILE SER SER LEU PHE GLU ARG
SEQRES  31 b  451  THR CYS ARG GLN TYR ASP LYS LEU ARG LYS ARG GLU ALA
SEQRES  32 b  451  PHE LEU GLU GLN PHE ARG LYS GLU ASP MET PHE LYS ASP
SEQRES  33 b  451  ASN PHE ASP GLU MET ASP THR SER ARG GLU ILE VAL GLN
SEQRES  34 b  451  GLN LEU ILE ASP GLU TYR HIS ALA ALA THR ARG PRO ASP
SEQRES  35 b  451  TYR ILE SER TRP GLY THR GLN GLU GLN
SEQRES   1 c  451  MET PRO ARG GLU ILE ILE THR LEU GLN LEU GLY GLN CYS
SEQRES   2 c  451  GLY ASN GLN ILE GLY PHE GLU PHE TRP LYS GLN LEU CYS
SEQRES   3 c  451  ALA GLU HIS GLY ILE SER PRO GLU ALA ILE VAL GLU GLU
SEQRES   4 c  451  PHE ALA THR GLU GLY THR ASP ARG LYS ASP VAL PHE PHE
SEQRES   5 c  451  TYR GLN ALA ASP ASP GLU HIS TYR ILE PRO ARG ALA VAL
SEQRES   6 c  451  LEU LEU ASP LEU GLU PRO ARG VAL ILE HIS SER ILE LEU
SEQRES   7 c  451  ASN SER PRO TYR ALA LYS LEU TYR ASN PRO GLU ASN ILE
SEQRES   8 c  451  TYR LEU SER GLU HIS GLY GLY GLY ALA GLY ASN ASN TRP
SEQRES   9 c  451  ALA SER GLY PHE SER GLN GLY GLU LYS ILE HIS GLU ASP
SEQRES  10 c  451  ILE PHE ASP ILE ILE ASP ARG GLU ALA ASP GLY SER ASP
SEQRES  11 c  451  SER LEU GLU GLY PHE VAL LEU CYS HIS SER ILE ALA GLY
SEQRES  12 c  451  GLY THR GLY SER GLY LEU GLY SER TYR LEU LEU GLU ARG
SEQRES  13 c  451  LEU ASN ASP ARG TYR PRO LYS LYS LEU VAL GLN THR TYR
SEQRES  14 c  451  SER VAL PHE PRO ASN GLN ASP GLU MET SER ASP VAL VAL
SEQRES  15 c  451  VAL GLN PRO TYR ASN SER LEU LEU THR LEU LYS ARG LEU
SEQRES  16 c  451  THR GLN ASN ALA ASP CYS LEU VAL VAL LEU ASP ASN THR
SEQRES  17 c  451  ALA LEU ASN ARG ILE ALA THR ASP ARG LEU HIS ILE GLN
SEQRES  18 c  451  ASN PRO SER PHE SER GLN ILE ASN GLN LEU VAL SER THR
SEQRES  19 c  451  ILE MET SER ALA SER THR THR THR LEU ARG TYR PRO GLY
SEQRES  20 c  451  TYR MET ASN ASN ASP LEU ILE GLY LEU ILE ALA SER LEU
SEQRES  21 c  451  ILE PRO THR PRO ARG LEU HIS PHE LEU MET THR GLY TYR
SEQRES  22 c  451  THR PRO LEU THR THR ASP GLN SER VAL ALA SER VAL ARG
SEQRES  23 c  451  LYS THR THR VAL LEU ASP VAL MET ARG ARG LEU LEU GLN
SEQRES  24 c  451  PRO LYS ASN VAL MET VAL SER THR GLY ARG ASP ARG GLN
SEQRES  25 c  451  THR ASN HIS CYS TYR ILE ALA ILE LEU ASN ILE ILE GLN
SEQRES  26 c  451  GLY GLU VAL ASP PRO THR GLN VAL HIS LYS SER LEU GLN
SEQRES  27 c  451  ARG ILE ARG GLU ARG LYS LEU ALA ASN PHE ILE PRO TRP
SEQRES  28 c  451  GLY PRO ALA SER ILE GLN VAL ALA LEU SER ARG LYS SER
SEQRES  29 c  451  PRO TYR LEU PRO SER ALA HIS ARG VAL SER GLY LEU MET
SEQRES  30 c  451  MET ALA ASN HIS THR SER ILE SER SER LEU PHE GLU ARG
SEQRES  31 c  451  THR CYS ARG GLN TYR ASP LYS LEU ARG LYS ARG GLU ALA
SEQRES  32 c  451  PHE LEU GLU GLN PHE ARG LYS GLU ASP MET PHE LYS ASP
SEQRES  33 c  451  ASN PHE ASP GLU MET ASP THR SER ARG GLU ILE VAL GLN
SEQRES  34 c  451  GLN LEU ILE ASP GLU TYR HIS ALA ALA THR ARG PRO ASP
SEQRES  35 c  451  TYR ILE SER TRP GLY THR GLN GLU GLN
SEQRES   1 d  451  MET PRO ARG GLU ILE ILE THR LEU GLN LEU GLY GLN CYS
SEQRES   2 d  451  GLY ASN GLN ILE GLY PHE GLU PHE TRP LYS GLN LEU CYS
SEQRES   3 d  451  ALA GLU HIS GLY ILE SER PRO GLU ALA ILE VAL GLU GLU
SEQRES   4 d  451  PHE ALA THR GLU GLY THR ASP ARG LYS ASP VAL PHE PHE
SEQRES   5 d  451  TYR GLN ALA ASP ASP GLU HIS TYR ILE PRO ARG ALA VAL
SEQRES   6 d  451  LEU LEU ASP LEU GLU PRO ARG VAL ILE HIS SER ILE LEU
SEQRES   7 d  451  ASN SER PRO TYR ALA LYS LEU TYR ASN PRO GLU ASN ILE
SEQRES   8 d  451  TYR LEU SER GLU HIS GLY GLY GLY ALA GLY ASN ASN TRP
SEQRES   9 d  451  ALA SER GLY PHE SER GLN GLY GLU LYS ILE HIS GLU ASP
SEQRES  10 d  451  ILE PHE ASP ILE ILE ASP ARG GLU ALA ASP GLY SER ASP
SEQRES  11 d  451  SER LEU GLU GLY PHE VAL LEU CYS HIS SER ILE ALA GLY
SEQRES  12 d  451  GLY THR GLY SER GLY LEU GLY SER TYR LEU LEU GLU ARG
SEQRES  13 d  451  LEU ASN ASP ARG TYR PRO LYS LYS LEU VAL GLN THR TYR
SEQRES  14 d  451  SER VAL PHE PRO ASN GLN ASP GLU MET SER ASP VAL VAL
SEQRES  15 d  451  VAL GLN PRO TYR ASN SER LEU LEU THR LEU LYS ARG LEU
SEQRES  16 d  451  THR GLN ASN ALA ASP CYS LEU VAL VAL LEU ASP ASN THR
SEQRES  17 d  451  ALA LEU ASN ARG ILE ALA THR ASP ARG LEU HIS ILE GLN
SEQRES  18 d  451  ASN PRO SER PHE SER GLN ILE ASN GLN LEU VAL SER THR
SEQRES  19 d  451  ILE MET SER ALA SER THR THR THR LEU ARG TYR PRO GLY
SEQRES  20 d  451  TYR MET ASN ASN ASP LEU ILE GLY LEU ILE ALA SER LEU
SEQRES  21 d  451  ILE PRO THR PRO ARG LEU HIS PHE LEU MET THR GLY TYR
SEQRES  22 d  451  THR PRO LEU THR THR ASP GLN SER VAL ALA SER VAL ARG
SEQRES  23 d  451  LYS THR THR VAL LEU ASP VAL MET ARG ARG LEU LEU GLN
SEQRES  24 d  451  PRO LYS ASN VAL MET VAL SER THR GLY ARG ASP ARG GLN
SEQRES  25 d  451  THR ASN HIS CYS TYR ILE ALA ILE LEU ASN ILE ILE GLN
SEQRES  26 d  451  GLY GLU VAL ASP PRO THR GLN VAL HIS LYS SER LEU GLN
SEQRES  27 d  451  ARG ILE ARG GLU ARG LYS LEU ALA ASN PHE ILE PRO TRP
SEQRES  28 d  451  GLY PRO ALA SER ILE GLN VAL ALA LEU SER ARG LYS SER
SEQRES  29 d  451  PRO TYR LEU PRO SER ALA HIS ARG VAL SER GLY LEU MET
SEQRES  30 d  451  MET ALA ASN HIS THR SER ILE SER SER LEU PHE GLU ARG
SEQRES  31 d  451  THR CYS ARG GLN TYR ASP LYS LEU ARG LYS ARG GLU ALA
SEQRES  32 d  451  PHE LEU GLU GLN PHE ARG LYS GLU ASP MET PHE LYS ASP
SEQRES  33 d  451  ASN PHE ASP GLU MET ASP THR SER ARG GLU ILE VAL GLN
SEQRES  34 d  451  GLN LEU ILE ASP GLU TYR HIS ALA ALA THR ARG PRO ASP
SEQRES  35 d  451  TYR ILE SER TRP GLY THR GLN GLU GLN
SEQRES   1 e  451  MET PRO ARG GLU ILE ILE THR LEU GLN LEU GLY GLN CYS
SEQRES   2 e  451  GLY ASN GLN ILE GLY PHE GLU PHE TRP LYS GLN LEU CYS
SEQRES   3 e  451  ALA GLU HIS GLY ILE SER PRO GLU ALA ILE VAL GLU GLU
SEQRES   4 e  451  PHE ALA THR GLU GLY THR ASP ARG LYS ASP VAL PHE PHE
SEQRES   5 e  451  TYR GLN ALA ASP ASP GLU HIS TYR ILE PRO ARG ALA VAL
SEQRES   6 e  451  LEU LEU ASP LEU GLU PRO ARG VAL ILE HIS SER ILE LEU
SEQRES   7 e  451  ASN SER PRO TYR ALA LYS LEU TYR ASN PRO GLU ASN ILE
SEQRES   8 e  451  TYR LEU SER GLU HIS GLY GLY GLY ALA GLY ASN ASN TRP
SEQRES   9 e  451  ALA SER GLY PHE SER GLN GLY GLU LYS ILE HIS GLU ASP
SEQRES  10 e  451  ILE PHE ASP ILE ILE ASP ARG GLU ALA ASP GLY SER ASP
SEQRES  11 e  451  SER LEU GLU GLY PHE VAL LEU CYS HIS SER ILE ALA GLY
SEQRES  12 e  451  GLY THR GLY SER GLY LEU GLY SER TYR LEU LEU GLU ARG
SEQRES  13 e  451  LEU ASN ASP ARG TYR PRO LYS LYS LEU VAL GLN THR TYR
SEQRES  14 e  451  SER VAL PHE PRO ASN GLN ASP GLU MET SER ASP VAL VAL
SEQRES  15 e  451  VAL GLN PRO TYR ASN SER LEU LEU THR LEU LYS ARG LEU
SEQRES  16 e  451  THR GLN ASN ALA ASP CYS LEU VAL VAL LEU ASP ASN THR
SEQRES  17 e  451  ALA LEU ASN ARG ILE ALA THR ASP ARG LEU HIS ILE GLN
SEQRES  18 e  451  ASN PRO SER PHE SER GLN ILE ASN GLN LEU VAL SER THR
SEQRES  19 e  451  ILE MET SER ALA SER THR THR THR LEU ARG TYR PRO GLY
SEQRES  20 e  451  TYR MET ASN ASN ASP LEU ILE GLY LEU ILE ALA SER LEU
SEQRES  21 e  451  ILE PRO THR PRO ARG LEU HIS PHE LEU MET THR GLY TYR
SEQRES  22 e  451  THR PRO LEU THR THR ASP GLN SER VAL ALA SER VAL ARG
SEQRES  23 e  451  LYS THR THR VAL LEU ASP VAL MET ARG ARG LEU LEU GLN
SEQRES  24 e  451  PRO LYS ASN VAL MET VAL SER THR GLY ARG ASP ARG GLN
SEQRES  25 e  451  THR ASN HIS CYS TYR ILE ALA ILE LEU ASN ILE ILE GLN
SEQRES  26 e  451  GLY GLU VAL ASP PRO THR GLN VAL HIS LYS SER LEU GLN
SEQRES  27 e  451  ARG ILE ARG GLU ARG LYS LEU ALA ASN PHE ILE PRO TRP
SEQRES  28 e  451  GLY PRO ALA SER ILE GLN VAL ALA LEU SER ARG LYS SER
SEQRES  29 e  451  PRO TYR LEU PRO SER ALA HIS ARG VAL SER GLY LEU MET
SEQRES  30 e  451  MET ALA ASN HIS THR SER ILE SER SER LEU PHE GLU ARG
SEQRES  31 e  451  THR CYS ARG GLN TYR ASP LYS LEU ARG LYS ARG GLU ALA
SEQRES  32 e  451  PHE LEU GLU GLN PHE ARG LYS GLU ASP MET PHE LYS ASP
SEQRES  33 e  451  ASN PHE ASP GLU MET ASP THR SER ARG GLU ILE VAL GLN
SEQRES  34 e  451  GLN LEU ILE ASP GLU TYR HIS ALA ALA THR ARG PRO ASP
SEQRES  35 e  451  TYR ILE SER TRP GLY THR GLN GLU GLN
SEQRES   1 f  451  MET PRO ARG GLU ILE ILE THR LEU GLN LEU GLY GLN CYS
SEQRES   2 f  451  GLY ASN GLN ILE GLY PHE GLU PHE TRP LYS GLN LEU CYS
SEQRES   3 f  451  ALA GLU HIS GLY ILE SER PRO GLU ALA ILE VAL GLU GLU
SEQRES   4 f  451  PHE ALA THR GLU GLY THR ASP ARG LYS ASP VAL PHE PHE
SEQRES   5 f  451  TYR GLN ALA ASP ASP GLU HIS TYR ILE PRO ARG ALA VAL
SEQRES   6 f  451  LEU LEU ASP LEU GLU PRO ARG VAL ILE HIS SER ILE LEU
SEQRES   7 f  451  ASN SER PRO TYR ALA LYS LEU TYR ASN PRO GLU ASN ILE
SEQRES   8 f  451  TYR LEU SER GLU HIS GLY GLY GLY ALA GLY ASN ASN TRP
SEQRES   9 f  451  ALA SER GLY PHE SER GLN GLY GLU LYS ILE HIS GLU ASP
SEQRES  10 f  451  ILE PHE ASP ILE ILE ASP ARG GLU ALA ASP GLY SER ASP
SEQRES  11 f  451  SER LEU GLU GLY PHE VAL LEU CYS HIS SER ILE ALA GLY
SEQRES  12 f  451  GLY THR GLY SER GLY LEU GLY SER TYR LEU LEU GLU ARG
SEQRES  13 f  451  LEU ASN ASP ARG TYR PRO LYS LYS LEU VAL GLN THR TYR
SEQRES  14 f  451  SER VAL PHE PRO ASN GLN ASP GLU MET SER ASP VAL VAL
SEQRES  15 f  451  VAL GLN PRO TYR ASN SER LEU LEU THR LEU LYS ARG LEU
SEQRES  16 f  451  THR GLN ASN ALA ASP CYS LEU VAL VAL LEU ASP ASN THR
SEQRES  17 f  451  ALA LEU ASN ARG ILE ALA THR ASP ARG LEU HIS ILE GLN
SEQRES  18 f  451  ASN PRO SER PHE SER GLN ILE ASN GLN LEU VAL SER THR
SEQRES  19 f  451  ILE MET SER ALA SER THR THR THR LEU ARG TYR PRO GLY
SEQRES  20 f  451  TYR MET ASN ASN ASP LEU ILE GLY LEU ILE ALA SER LEU
SEQRES  21 f  451  ILE PRO THR PRO ARG LEU HIS PHE LEU MET THR GLY TYR
SEQRES  22 f  451  THR PRO LEU THR THR ASP GLN SER VAL ALA SER VAL ARG
SEQRES  23 f  451  LYS THR THR VAL LEU ASP VAL MET ARG ARG LEU LEU GLN
SEQRES  24 f  451  PRO LYS ASN VAL MET VAL SER THR GLY ARG ASP ARG GLN
SEQRES  25 f  451  THR ASN HIS CYS TYR ILE ALA ILE LEU ASN ILE ILE GLN
SEQRES  26 f  451  GLY GLU VAL ASP PRO THR GLN VAL HIS LYS SER LEU GLN
SEQRES  27 f  451  ARG ILE ARG GLU ARG LYS LEU ALA ASN PHE ILE PRO TRP
SEQRES  28 f  451  GLY PRO ALA SER ILE GLN VAL ALA LEU SER ARG LYS SER
SEQRES  29 f  451  PRO TYR LEU PRO SER ALA HIS ARG VAL SER GLY LEU MET
SEQRES  30 f  451  MET ALA ASN HIS THR SER ILE SER SER LEU PHE GLU ARG
SEQRES  31 f  451  THR CYS ARG GLN TYR ASP LYS LEU ARG LYS ARG GLU ALA
SEQRES  32 f  451  PHE LEU GLU GLN PHE ARG LYS GLU ASP MET PHE LYS ASP
SEQRES  33 f  451  ASN PHE ASP GLU MET ASP THR SER ARG GLU ILE VAL GLN
SEQRES  34 f  451  GLN LEU ILE ASP GLU TYR HIS ALA ALA THR ARG PRO ASP
SEQRES  35 f  451  TYR ILE SER TRP GLY THR GLN GLU GLN
SEQRES   1 g  451  MET PRO ARG GLU ILE ILE THR LEU GLN LEU GLY GLN CYS
SEQRES   2 g  451  GLY ASN GLN ILE GLY PHE GLU PHE TRP LYS GLN LEU CYS
SEQRES   3 g  451  ALA GLU HIS GLY ILE SER PRO GLU ALA ILE VAL GLU GLU
SEQRES   4 g  451  PHE ALA THR GLU GLY THR ASP ARG LYS ASP VAL PHE PHE
SEQRES   5 g  451  TYR GLN ALA ASP ASP GLU HIS TYR ILE PRO ARG ALA VAL
SEQRES   6 g  451  LEU LEU ASP LEU GLU PRO ARG VAL ILE HIS SER ILE LEU
SEQRES   7 g  451  ASN SER PRO TYR ALA LYS LEU TYR ASN PRO GLU ASN ILE
SEQRES   8 g  451  TYR LEU SER GLU HIS GLY GLY GLY ALA GLY ASN ASN TRP
SEQRES   9 g  451  ALA SER GLY PHE SER GLN GLY GLU LYS ILE HIS GLU ASP
SEQRES  10 g  451  ILE PHE ASP ILE ILE ASP ARG GLU ALA ASP GLY SER ASP
SEQRES  11 g  451  SER LEU GLU GLY PHE VAL LEU CYS HIS SER ILE ALA GLY
SEQRES  12 g  451  GLY THR GLY SER GLY LEU GLY SER TYR LEU LEU GLU ARG
SEQRES  13 g  451  LEU ASN ASP ARG TYR PRO LYS LYS LEU VAL GLN THR TYR
SEQRES  14 g  451  SER VAL PHE PRO ASN GLN ASP GLU MET SER ASP VAL VAL
SEQRES  15 g  451  VAL GLN PRO TYR ASN SER LEU LEU THR LEU LYS ARG LEU
SEQRES  16 g  451  THR GLN ASN ALA ASP CYS LEU VAL VAL LEU ASP ASN THR
SEQRES  17 g  451  ALA LEU ASN ARG ILE ALA THR ASP ARG LEU HIS ILE GLN
SEQRES  18 g  451  ASN PRO SER PHE SER GLN ILE ASN GLN LEU VAL SER THR
SEQRES  19 g  451  ILE MET SER ALA SER THR THR THR LEU ARG TYR PRO GLY
SEQRES  20 g  451  TYR MET ASN ASN ASP LEU ILE GLY LEU ILE ALA SER LEU
SEQRES  21 g  451  ILE PRO THR PRO ARG LEU HIS PHE LEU MET THR GLY TYR
SEQRES  22 g  451  THR PRO LEU THR THR ASP GLN SER VAL ALA SER VAL ARG
SEQRES  23 g  451  LYS THR THR VAL LEU ASP VAL MET ARG ARG LEU LEU GLN
SEQRES  24 g  451  PRO LYS ASN VAL MET VAL SER THR GLY ARG ASP ARG GLN
SEQRES  25 g  451  THR ASN HIS CYS TYR ILE ALA ILE LEU ASN ILE ILE GLN
SEQRES  26 g  451  GLY GLU VAL ASP PRO THR GLN VAL HIS LYS SER LEU GLN
SEQRES  27 g  451  ARG ILE ARG GLU ARG LYS LEU ALA ASN PHE ILE PRO TRP
SEQRES  28 g  451  GLY PRO ALA SER ILE GLN VAL ALA LEU SER ARG LYS SER
SEQRES  29 g  451  PRO TYR LEU PRO SER ALA HIS ARG VAL SER GLY LEU MET
SEQRES  30 g  451  MET ALA ASN HIS THR SER ILE SER SER LEU PHE GLU ARG
SEQRES  31 g  451  THR CYS ARG GLN TYR ASP LYS LEU ARG LYS ARG GLU ALA
SEQRES  32 g  451  PHE LEU GLU GLN PHE ARG LYS GLU ASP MET PHE LYS ASP
SEQRES  33 g  451  ASN PHE ASP GLU MET ASP THR SER ARG GLU ILE VAL GLN
SEQRES  34 g  451  GLN LEU ILE ASP GLU TYR HIS ALA ALA THR ARG PRO ASP
SEQRES  35 g  451  TYR ILE SER TRP GLY THR GLN GLU GLN
SEQRES   1 h  451  MET PRO ARG GLU ILE ILE THR LEU GLN LEU GLY GLN CYS
SEQRES   2 h  451  GLY ASN GLN ILE GLY PHE GLU PHE TRP LYS GLN LEU CYS
SEQRES   3 h  451  ALA GLU HIS GLY ILE SER PRO GLU ALA ILE VAL GLU GLU
SEQRES   4 h  451  PHE ALA THR GLU GLY THR ASP ARG LYS ASP VAL PHE PHE
SEQRES   5 h  451  TYR GLN ALA ASP ASP GLU HIS TYR ILE PRO ARG ALA VAL
SEQRES   6 h  451  LEU LEU ASP LEU GLU PRO ARG VAL ILE HIS SER ILE LEU
SEQRES   7 h  451  ASN SER PRO TYR ALA LYS LEU TYR ASN PRO GLU ASN ILE
SEQRES   8 h  451  TYR LEU SER GLU HIS GLY GLY GLY ALA GLY ASN ASN TRP
SEQRES   9 h  451  ALA SER GLY PHE SER GLN GLY GLU LYS ILE HIS GLU ASP
SEQRES  10 h  451  ILE PHE ASP ILE ILE ASP ARG GLU ALA ASP GLY SER ASP
SEQRES  11 h  451  SER LEU GLU GLY PHE VAL LEU CYS HIS SER ILE ALA GLY
SEQRES  12 h  451  GLY THR GLY SER GLY LEU GLY SER TYR LEU LEU GLU ARG
SEQRES  13 h  451  LEU ASN ASP ARG TYR PRO LYS LYS LEU VAL GLN THR TYR
SEQRES  14 h  451  SER VAL PHE PRO ASN GLN ASP GLU MET SER ASP VAL VAL
SEQRES  15 h  451  VAL GLN PRO TYR ASN SER LEU LEU THR LEU LYS ARG LEU
SEQRES  16 h  451  THR GLN ASN ALA ASP CYS LEU VAL VAL LEU ASP ASN THR
SEQRES  17 h  451  ALA LEU ASN ARG ILE ALA THR ASP ARG LEU HIS ILE GLN
SEQRES  18 h  451  ASN PRO SER PHE SER GLN ILE ASN GLN LEU VAL SER THR
SEQRES  19 h  451  ILE MET SER ALA SER THR THR THR LEU ARG TYR PRO GLY
SEQRES  20 h  451  TYR MET ASN ASN ASP LEU ILE GLY LEU ILE ALA SER LEU
SEQRES  21 h  451  ILE PRO THR PRO ARG LEU HIS PHE LEU MET THR GLY TYR
SEQRES  22 h  451  THR PRO LEU THR THR ASP GLN SER VAL ALA SER VAL ARG
SEQRES  23 h  451  LYS THR THR VAL LEU ASP VAL MET ARG ARG LEU LEU GLN
SEQRES  24 h  451  PRO LYS ASN VAL MET VAL SER THR GLY ARG ASP ARG GLN
SEQRES  25 h  451  THR ASN HIS CYS TYR ILE ALA ILE LEU ASN ILE ILE GLN
SEQRES  26 h  451  GLY GLU VAL ASP PRO THR GLN VAL HIS LYS SER LEU GLN
SEQRES  27 h  451  ARG ILE ARG GLU ARG LYS LEU ALA ASN PHE ILE PRO TRP
SEQRES  28 h  451  GLY PRO ALA SER ILE GLN VAL ALA LEU SER ARG LYS SER
SEQRES  29 h  451  PRO TYR LEU PRO SER ALA HIS ARG VAL SER GLY LEU MET
SEQRES  30 h  451  MET ALA ASN HIS THR SER ILE SER SER LEU PHE GLU ARG
SEQRES  31 h  451  THR CYS ARG GLN TYR ASP LYS LEU ARG LYS ARG GLU ALA
SEQRES  32 h  451  PHE LEU GLU GLN PHE ARG LYS GLU ASP MET PHE LYS ASP
SEQRES  33 h  451  ASN PHE ASP GLU MET ASP THR SER ARG GLU ILE VAL GLN
SEQRES  34 h  451  GLN LEU ILE ASP GLU TYR HIS ALA ALA THR ARG PRO ASP
SEQRES  35 h  451  TYR ILE SER TRP GLY THR GLN GLU GLN
SEQRES   1 i  451  MET PRO ARG GLU ILE ILE THR LEU GLN LEU GLY GLN CYS
SEQRES   2 i  451  GLY ASN GLN ILE GLY PHE GLU PHE TRP LYS GLN LEU CYS
SEQRES   3 i  451  ALA GLU HIS GLY ILE SER PRO GLU ALA ILE VAL GLU GLU
SEQRES   4 i  451  PHE ALA THR GLU GLY THR ASP ARG LYS ASP VAL PHE PHE
SEQRES   5 i  451  TYR GLN ALA ASP ASP GLU HIS TYR ILE PRO ARG ALA VAL
SEQRES   6 i  451  LEU LEU ASP LEU GLU PRO ARG VAL ILE HIS SER ILE LEU
SEQRES   7 i  451  ASN SER PRO TYR ALA LYS LEU TYR ASN PRO GLU ASN ILE
SEQRES   8 i  451  TYR LEU SER GLU HIS GLY GLY GLY ALA GLY ASN ASN TRP
SEQRES   9 i  451  ALA SER GLY PHE SER GLN GLY GLU LYS ILE HIS GLU ASP
SEQRES  10 i  451  ILE PHE ASP ILE ILE ASP ARG GLU ALA ASP GLY SER ASP
SEQRES  11 i  451  SER LEU GLU GLY PHE VAL LEU CYS HIS SER ILE ALA GLY
SEQRES  12 i  451  GLY THR GLY SER GLY LEU GLY SER TYR LEU LEU GLU ARG
SEQRES  13 i  451  LEU ASN ASP ARG TYR PRO LYS LYS LEU VAL GLN THR TYR
SEQRES  14 i  451  SER VAL PHE PRO ASN GLN ASP GLU MET SER ASP VAL VAL
SEQRES  15 i  451  VAL GLN PRO TYR ASN SER LEU LEU THR LEU LYS ARG LEU
SEQRES  16 i  451  THR GLN ASN ALA ASP CYS LEU VAL VAL LEU ASP ASN THR
SEQRES  17 i  451  ALA LEU ASN ARG ILE ALA THR ASP ARG LEU HIS ILE GLN
SEQRES  18 i  451  ASN PRO SER PHE SER GLN ILE ASN GLN LEU VAL SER THR
SEQRES  19 i  451  ILE MET SER ALA SER THR THR THR LEU ARG TYR PRO GLY
SEQRES  20 i  451  TYR MET ASN ASN ASP LEU ILE GLY LEU ILE ALA SER LEU
SEQRES  21 i  451  ILE PRO THR PRO ARG LEU HIS PHE LEU MET THR GLY TYR
SEQRES  22 i  451  THR PRO LEU THR THR ASP GLN SER VAL ALA SER VAL ARG
SEQRES  23 i  451  LYS THR THR VAL LEU ASP VAL MET ARG ARG LEU LEU GLN
SEQRES  24 i  451  PRO LYS ASN VAL MET VAL SER THR GLY ARG ASP ARG GLN
SEQRES  25 i  451  THR ASN HIS CYS TYR ILE ALA ILE LEU ASN ILE ILE GLN
SEQRES  26 i  451  GLY GLU VAL ASP PRO THR GLN VAL HIS LYS SER LEU GLN
SEQRES  27 i  451  ARG ILE ARG GLU ARG LYS LEU ALA ASN PHE ILE PRO TRP
SEQRES  28 i  451  GLY PRO ALA SER ILE GLN VAL ALA LEU SER ARG LYS SER
SEQRES  29 i  451  PRO TYR LEU PRO SER ALA HIS ARG VAL SER GLY LEU MET
SEQRES  30 i  451  MET ALA ASN HIS THR SER ILE SER SER LEU PHE GLU ARG
SEQRES  31 i  451  THR CYS ARG GLN TYR ASP LYS LEU ARG LYS ARG GLU ALA
SEQRES  32 i  451  PHE LEU GLU GLN PHE ARG LYS GLU ASP MET PHE LYS ASP
SEQRES  33 i  451  ASN PHE ASP GLU MET ASP THR SER ARG GLU ILE VAL GLN
SEQRES  34 i  451  GLN LEU ILE ASP GLU TYR HIS ALA ALA THR ARG PRO ASP
SEQRES  35 i  451  TYR ILE SER TRP GLY THR GLN GLU GLN
SEQRES   1 j  451  MET PRO ARG GLU ILE ILE THR LEU GLN LEU GLY GLN CYS
SEQRES   2 j  451  GLY ASN GLN ILE GLY PHE GLU PHE TRP LYS GLN LEU CYS
SEQRES   3 j  451  ALA GLU HIS GLY ILE SER PRO GLU ALA ILE VAL GLU GLU
SEQRES   4 j  451  PHE ALA THR GLU GLY THR ASP ARG LYS ASP VAL PHE PHE
SEQRES   5 j  451  TYR GLN ALA ASP ASP GLU HIS TYR ILE PRO ARG ALA VAL
SEQRES   6 j  451  LEU LEU ASP LEU GLU PRO ARG VAL ILE HIS SER ILE LEU
SEQRES   7 j  451  ASN SER PRO TYR ALA LYS LEU TYR ASN PRO GLU ASN ILE
SEQRES   8 j  451  TYR LEU SER GLU HIS GLY GLY GLY ALA GLY ASN ASN TRP
SEQRES   9 j  451  ALA SER GLY PHE SER GLN GLY GLU LYS ILE HIS GLU ASP
SEQRES  10 j  451  ILE PHE ASP ILE ILE ASP ARG GLU ALA ASP GLY SER ASP
SEQRES  11 j  451  SER LEU GLU GLY PHE VAL LEU CYS HIS SER ILE ALA GLY
SEQRES  12 j  451  GLY THR GLY SER GLY LEU GLY SER TYR LEU LEU GLU ARG
SEQRES  13 j  451  LEU ASN ASP ARG TYR PRO LYS LYS LEU VAL GLN THR TYR
SEQRES  14 j  451  SER VAL PHE PRO ASN GLN ASP GLU MET SER ASP VAL VAL
SEQRES  15 j  451  VAL GLN PRO TYR ASN SER LEU LEU THR LEU LYS ARG LEU
SEQRES  16 j  451  THR GLN ASN ALA ASP CYS LEU VAL VAL LEU ASP ASN THR
SEQRES  17 j  451  ALA LEU ASN ARG ILE ALA THR ASP ARG LEU HIS ILE GLN
SEQRES  18 j  451  ASN PRO SER PHE SER GLN ILE ASN GLN LEU VAL SER THR
SEQRES  19 j  451  ILE MET SER ALA SER THR THR THR LEU ARG TYR PRO GLY
SEQRES  20 j  451  TYR MET ASN ASN ASP LEU ILE GLY LEU ILE ALA SER LEU
SEQRES  21 j  451  ILE PRO THR PRO ARG LEU HIS PHE LEU MET THR GLY TYR
SEQRES  22 j  451  THR PRO LEU THR THR ASP GLN SER VAL ALA SER VAL ARG
SEQRES  23 j  451  LYS THR THR VAL LEU ASP VAL MET ARG ARG LEU LEU GLN
SEQRES  24 j  451  PRO LYS ASN VAL MET VAL SER THR GLY ARG ASP ARG GLN
SEQRES  25 j  451  THR ASN HIS CYS TYR ILE ALA ILE LEU ASN ILE ILE GLN
SEQRES  26 j  451  GLY GLU VAL ASP PRO THR GLN VAL HIS LYS SER LEU GLN
SEQRES  27 j  451  ARG ILE ARG GLU ARG LYS LEU ALA ASN PHE ILE PRO TRP
SEQRES  28 j  451  GLY PRO ALA SER ILE GLN VAL ALA LEU SER ARG LYS SER
SEQRES  29 j  451  PRO TYR LEU PRO SER ALA HIS ARG VAL SER GLY LEU MET
SEQRES  30 j  451  MET ALA ASN HIS THR SER ILE SER SER LEU PHE GLU ARG
SEQRES  31 j  451  THR CYS ARG GLN TYR ASP LYS LEU ARG LYS ARG GLU ALA
SEQRES  32 j  451  PHE LEU GLU GLN PHE ARG LYS GLU ASP MET PHE LYS ASP
SEQRES  33 j  451  ASN PHE ASP GLU MET ASP THR SER ARG GLU ILE VAL GLN
SEQRES  34 j  451  GLN LEU ILE ASP GLU TYR HIS ALA ALA THR ARG PRO ASP
SEQRES  35 j  451  TYR ILE SER TRP GLY THR GLN GLU GLN
SEQRES   1 k  451  MET PRO ARG GLU ILE ILE THR LEU GLN LEU GLY GLN CYS
SEQRES   2 k  451  GLY ASN GLN ILE GLY PHE GLU PHE TRP LYS GLN LEU CYS
SEQRES   3 k  451  ALA GLU HIS GLY ILE SER PRO GLU ALA ILE VAL GLU GLU
SEQRES   4 k  451  PHE ALA THR GLU GLY THR ASP ARG LYS ASP VAL PHE PHE
SEQRES   5 k  451  TYR GLN ALA ASP ASP GLU HIS TYR ILE PRO ARG ALA VAL
SEQRES   6 k  451  LEU LEU ASP LEU GLU PRO ARG VAL ILE HIS SER ILE LEU
SEQRES   7 k  451  ASN SER PRO TYR ALA LYS LEU TYR ASN PRO GLU ASN ILE
SEQRES   8 k  451  TYR LEU SER GLU HIS GLY GLY GLY ALA GLY ASN ASN TRP
SEQRES   9 k  451  ALA SER GLY PHE SER GLN GLY GLU LYS ILE HIS GLU ASP
SEQRES  10 k  451  ILE PHE ASP ILE ILE ASP ARG GLU ALA ASP GLY SER ASP
SEQRES  11 k  451  SER LEU GLU GLY PHE VAL LEU CYS HIS SER ILE ALA GLY
SEQRES  12 k  451  GLY THR GLY SER GLY LEU GLY SER TYR LEU LEU GLU ARG
SEQRES  13 k  451  LEU ASN ASP ARG TYR PRO LYS LYS LEU VAL GLN THR TYR
SEQRES  14 k  451  SER VAL PHE PRO ASN GLN ASP GLU MET SER ASP VAL VAL
SEQRES  15 k  451  VAL GLN PRO TYR ASN SER LEU LEU THR LEU LYS ARG LEU
SEQRES  16 k  451  THR GLN ASN ALA ASP CYS LEU VAL VAL LEU ASP ASN THR
SEQRES  17 k  451  ALA LEU ASN ARG ILE ALA THR ASP ARG LEU HIS ILE GLN
SEQRES  18 k  451  ASN PRO SER PHE SER GLN ILE ASN GLN LEU VAL SER THR
SEQRES  19 k  451  ILE MET SER ALA SER THR THR THR LEU ARG TYR PRO GLY
SEQRES  20 k  451  TYR MET ASN ASN ASP LEU ILE GLY LEU ILE ALA SER LEU
SEQRES  21 k  451  ILE PRO THR PRO ARG LEU HIS PHE LEU MET THR GLY TYR
SEQRES  22 k  451  THR PRO LEU THR THR ASP GLN SER VAL ALA SER VAL ARG
SEQRES  23 k  451  LYS THR THR VAL LEU ASP VAL MET ARG ARG LEU LEU GLN
SEQRES  24 k  451  PRO LYS ASN VAL MET VAL SER THR GLY ARG ASP ARG GLN
SEQRES  25 k  451  THR ASN HIS CYS TYR ILE ALA ILE LEU ASN ILE ILE GLN
SEQRES  26 k  451  GLY GLU VAL ASP PRO THR GLN VAL HIS LYS SER LEU GLN
SEQRES  27 k  451  ARG ILE ARG GLU ARG LYS LEU ALA ASN PHE ILE PRO TRP
SEQRES  28 k  451  GLY PRO ALA SER ILE GLN VAL ALA LEU SER ARG LYS SER
SEQRES  29 k  451  PRO TYR LEU PRO SER ALA HIS ARG VAL SER GLY LEU MET
SEQRES  30 k  451  MET ALA ASN HIS THR SER ILE SER SER LEU PHE GLU ARG
SEQRES  31 k  451  THR CYS ARG GLN TYR ASP LYS LEU ARG LYS ARG GLU ALA
SEQRES  32 k  451  PHE LEU GLU GLN PHE ARG LYS GLU ASP MET PHE LYS ASP
SEQRES  33 k  451  ASN PHE ASP GLU MET ASP THR SER ARG GLU ILE VAL GLN
SEQRES  34 k  451  GLN LEU ILE ASP GLU TYR HIS ALA ALA THR ARG PRO ASP
SEQRES  35 k  451  TYR ILE SER TRP GLY THR GLN GLU GLN
SEQRES   1 l  451  MET PRO ARG GLU ILE ILE THR LEU GLN LEU GLY GLN CYS
SEQRES   2 l  451  GLY ASN GLN ILE GLY PHE GLU PHE TRP LYS GLN LEU CYS
SEQRES   3 l  451  ALA GLU HIS GLY ILE SER PRO GLU ALA ILE VAL GLU GLU
SEQRES   4 l  451  PHE ALA THR GLU GLY THR ASP ARG LYS ASP VAL PHE PHE
SEQRES   5 l  451  TYR GLN ALA ASP ASP GLU HIS TYR ILE PRO ARG ALA VAL
SEQRES   6 l  451  LEU LEU ASP LEU GLU PRO ARG VAL ILE HIS SER ILE LEU
SEQRES   7 l  451  ASN SER PRO TYR ALA LYS LEU TYR ASN PRO GLU ASN ILE
SEQRES   8 l  451  TYR LEU SER GLU HIS GLY GLY GLY ALA GLY ASN ASN TRP
SEQRES   9 l  451  ALA SER GLY PHE SER GLN GLY GLU LYS ILE HIS GLU ASP
SEQRES  10 l  451  ILE PHE ASP ILE ILE ASP ARG GLU ALA ASP GLY SER ASP
SEQRES  11 l  451  SER LEU GLU GLY PHE VAL LEU CYS HIS SER ILE ALA GLY
SEQRES  12 l  451  GLY THR GLY SER GLY LEU GLY SER TYR LEU LEU GLU ARG
SEQRES  13 l  451  LEU ASN ASP ARG TYR PRO LYS LYS LEU VAL GLN THR TYR
SEQRES  14 l  451  SER VAL PHE PRO ASN GLN ASP GLU MET SER ASP VAL VAL
SEQRES  15 l  451  VAL GLN PRO TYR ASN SER LEU LEU THR LEU LYS ARG LEU
SEQRES  16 l  451  THR GLN ASN ALA ASP CYS LEU VAL VAL LEU ASP ASN THR
SEQRES  17 l  451  ALA LEU ASN ARG ILE ALA THR ASP ARG LEU HIS ILE GLN
SEQRES  18 l  451  ASN PRO SER PHE SER GLN ILE ASN GLN LEU VAL SER THR
SEQRES  19 l  451  ILE MET SER ALA SER THR THR THR LEU ARG TYR PRO GLY
SEQRES  20 l  451  TYR MET ASN ASN ASP LEU ILE GLY LEU ILE ALA SER LEU
SEQRES  21 l  451  ILE PRO THR PRO ARG LEU HIS PHE LEU MET THR GLY TYR
SEQRES  22 l  451  THR PRO LEU THR THR ASP GLN SER VAL ALA SER VAL ARG
SEQRES  23 l  451  LYS THR THR VAL LEU ASP VAL MET ARG ARG LEU LEU GLN
SEQRES  24 l  451  PRO LYS ASN VAL MET VAL SER THR GLY ARG ASP ARG GLN
SEQRES  25 l  451  THR ASN HIS CYS TYR ILE ALA ILE LEU ASN ILE ILE GLN
SEQRES  26 l  451  GLY GLU VAL ASP PRO THR GLN VAL HIS LYS SER LEU GLN
SEQRES  27 l  451  ARG ILE ARG GLU ARG LYS LEU ALA ASN PHE ILE PRO TRP
SEQRES  28 l  451  GLY PRO ALA SER ILE GLN VAL ALA LEU SER ARG LYS SER
SEQRES  29 l  451  PRO TYR LEU PRO SER ALA HIS ARG VAL SER GLY LEU MET
SEQRES  30 l  451  MET ALA ASN HIS THR SER ILE SER SER LEU PHE GLU ARG
SEQRES  31 l  451  THR CYS ARG GLN TYR ASP LYS LEU ARG LYS ARG GLU ALA
SEQRES  32 l  451  PHE LEU GLU GLN PHE ARG LYS GLU ASP MET PHE LYS ASP
SEQRES  33 l  451  ASN PHE ASP GLU MET ASP THR SER ARG GLU ILE VAL GLN
SEQRES  34 l  451  GLN LEU ILE ASP GLU TYR HIS ALA ALA THR ARG PRO ASP
SEQRES  35 l  451  TYR ILE SER TRP GLY THR GLN GLU GLN
SEQRES   1 m  451  MET PRO ARG GLU ILE ILE THR LEU GLN LEU GLY GLN CYS
SEQRES   2 m  451  GLY ASN GLN ILE GLY PHE GLU PHE TRP LYS GLN LEU CYS
SEQRES   3 m  451  ALA GLU HIS GLY ILE SER PRO GLU ALA ILE VAL GLU GLU
SEQRES   4 m  451  PHE ALA THR GLU GLY THR ASP ARG LYS ASP VAL PHE PHE
SEQRES   5 m  451  TYR GLN ALA ASP ASP GLU HIS TYR ILE PRO ARG ALA VAL
SEQRES   6 m  451  LEU LEU ASP LEU GLU PRO ARG VAL ILE HIS SER ILE LEU
SEQRES   7 m  451  ASN SER PRO TYR ALA LYS LEU TYR ASN PRO GLU ASN ILE
SEQRES   8 m  451  TYR LEU SER GLU HIS GLY GLY GLY ALA GLY ASN ASN TRP
SEQRES   9 m  451  ALA SER GLY PHE SER GLN GLY GLU LYS ILE HIS GLU ASP
SEQRES  10 m  451  ILE PHE ASP ILE ILE ASP ARG GLU ALA ASP GLY SER ASP
SEQRES  11 m  451  SER LEU GLU GLY PHE VAL LEU CYS HIS SER ILE ALA GLY
SEQRES  12 m  451  GLY THR GLY SER GLY LEU GLY SER TYR LEU LEU GLU ARG
SEQRES  13 m  451  LEU ASN ASP ARG TYR PRO LYS LYS LEU VAL GLN THR TYR
SEQRES  14 m  451  SER VAL PHE PRO ASN GLN ASP GLU MET SER ASP VAL VAL
SEQRES  15 m  451  VAL GLN PRO TYR ASN SER LEU LEU THR LEU LYS ARG LEU
SEQRES  16 m  451  THR GLN ASN ALA ASP CYS LEU VAL VAL LEU ASP ASN THR
SEQRES  17 m  451  ALA LEU ASN ARG ILE ALA THR ASP ARG LEU HIS ILE GLN
SEQRES  18 m  451  ASN PRO SER PHE SER GLN ILE ASN GLN LEU VAL SER THR
SEQRES  19 m  451  ILE MET SER ALA SER THR THR THR LEU ARG TYR PRO GLY
SEQRES  20 m  451  TYR MET ASN ASN ASP LEU ILE GLY LEU ILE ALA SER LEU
SEQRES  21 m  451  ILE PRO THR PRO ARG LEU HIS PHE LEU MET THR GLY TYR
SEQRES  22 m  451  THR PRO LEU THR THR ASP GLN SER VAL ALA SER VAL ARG
SEQRES  23 m  451  LYS THR THR VAL LEU ASP VAL MET ARG ARG LEU LEU GLN
SEQRES  24 m  451  PRO LYS ASN VAL MET VAL SER THR GLY ARG ASP ARG GLN
SEQRES  25 m  451  THR ASN HIS CYS TYR ILE ALA ILE LEU ASN ILE ILE GLN
SEQRES  26 m  451  GLY GLU VAL ASP PRO THR GLN VAL HIS LYS SER LEU GLN
SEQRES  27 m  451  ARG ILE ARG GLU ARG LYS LEU ALA ASN PHE ILE PRO TRP
SEQRES  28 m  451  GLY PRO ALA SER ILE GLN VAL ALA LEU SER ARG LYS SER
SEQRES  29 m  451  PRO TYR LEU PRO SER ALA HIS ARG VAL SER GLY LEU MET
SEQRES  30 m  451  MET ALA ASN HIS THR SER ILE SER SER LEU PHE GLU ARG
SEQRES  31 m  451  THR CYS ARG GLN TYR ASP LYS LEU ARG LYS ARG GLU ALA
SEQRES  32 m  451  PHE LEU GLU GLN PHE ARG LYS GLU ASP MET PHE LYS ASP
SEQRES  33 m  451  ASN PHE ASP GLU MET ASP THR SER ARG GLU ILE VAL GLN
SEQRES  34 m  451  GLN LEU ILE ASP GLU TYR HIS ALA ALA THR ARG PRO ASP
SEQRES  35 m  451  TYR ILE SER TRP GLY THR GLN GLU GLN
SEQRES   1 t  451  MET PRO ARG GLU ILE ILE THR LEU GLN LEU GLY GLN CYS
SEQRES   2 t  451  GLY ASN GLN ILE GLY PHE GLU PHE TRP LYS GLN LEU CYS
SEQRES   3 t  451  ALA GLU HIS GLY ILE SER PRO GLU ALA ILE VAL GLU GLU
SEQRES   4 t  451  PHE ALA THR GLU GLY THR ASP ARG LYS ASP VAL PHE PHE
SEQRES   5 t  451  TYR GLN ALA ASP ASP GLU HIS TYR ILE PRO ARG ALA VAL
SEQRES   6 t  451  LEU LEU ASP LEU GLU PRO ARG VAL ILE HIS SER ILE LEU
SEQRES   7 t  451  ASN SER PRO TYR ALA LYS LEU TYR ASN PRO GLU ASN ILE
SEQRES   8 t  451  TYR LEU SER GLU HIS GLY GLY GLY ALA GLY ASN ASN TRP
SEQRES   9 t  451  ALA SER GLY PHE SER GLN GLY GLU LYS ILE HIS GLU ASP
SEQRES  10 t  451  ILE PHE ASP ILE ILE ASP ARG GLU ALA ASP GLY SER ASP
SEQRES  11 t  451  SER LEU GLU GLY PHE VAL LEU CYS HIS SER ILE ALA GLY
SEQRES  12 t  451  GLY THR GLY SER GLY LEU GLY SER TYR LEU LEU GLU ARG
SEQRES  13 t  451  LEU ASN ASP ARG TYR PRO LYS LYS LEU VAL GLN THR TYR
SEQRES  14 t  451  SER VAL PHE PRO ASN GLN ASP GLU MET SER ASP VAL VAL
SEQRES  15 t  451  VAL GLN PRO TYR ASN SER LEU LEU THR LEU LYS ARG LEU
SEQRES  16 t  451  THR GLN ASN ALA ASP CYS LEU VAL VAL LEU ASP ASN THR
SEQRES  17 t  451  ALA LEU ASN ARG ILE ALA THR ASP ARG LEU HIS ILE GLN
SEQRES  18 t  451  ASN PRO SER PHE SER GLN ILE ASN GLN LEU VAL SER THR
SEQRES  19 t  451  ILE MET SER ALA SER THR THR THR LEU ARG TYR PRO GLY
SEQRES  20 t  451  TYR MET ASN ASN ASP LEU ILE GLY LEU ILE ALA SER LEU
SEQRES  21 t  451  ILE PRO THR PRO ARG LEU HIS PHE LEU MET THR GLY TYR
SEQRES  22 t  451  THR PRO LEU THR THR ASP GLN SER VAL ALA SER VAL ARG
SEQRES  23 t  451  LYS THR THR VAL LEU ASP VAL MET ARG ARG LEU LEU GLN
SEQRES  24 t  451  PRO LYS ASN VAL MET VAL SER THR GLY ARG ASP ARG GLN
SEQRES  25 t  451  THR ASN HIS CYS TYR ILE ALA ILE LEU ASN ILE ILE GLN
SEQRES  26 t  451  GLY GLU VAL ASP PRO THR GLN VAL HIS LYS SER LEU GLN
SEQRES  27 t  451  ARG ILE ARG GLU ARG LYS LEU ALA ASN PHE ILE PRO TRP
SEQRES  28 t  451  GLY PRO ALA SER ILE GLN VAL ALA LEU SER ARG LYS SER
SEQRES  29 t  451  PRO TYR LEU PRO SER ALA HIS ARG VAL SER GLY LEU MET
SEQRES  30 t  451  MET ALA ASN HIS THR SER ILE SER SER LEU PHE GLU ARG
SEQRES  31 t  451  THR CYS ARG GLN TYR ASP LYS LEU ARG LYS ARG GLU ALA
SEQRES  32 t  451  PHE LEU GLU GLN PHE ARG LYS GLU ASP MET PHE LYS ASP
SEQRES  33 t  451  ASN PHE ASP GLU MET ASP THR SER ARG GLU ILE VAL GLN
SEQRES  34 t  451  GLN LEU ILE ASP GLU TYR HIS ALA ALA THR ARG PRO ASP
SEQRES  35 t  451  TYR ILE SER TRP GLY THR GLN GLU GLN
HELIX    1   1 LEU A  232  LEU A  236  1                                   5
HELIX    2   2 PRO A  237  LEU A  253  1                                  17
HELIX    3   3 ASP A  281  HIS A  289  1                                   9
HELIX    4   4 ARG A  290  ALA A  295  1                                   6
HELIX    5   5 VAL A  301  GLU A  306  1                                   6
HELIX    6   6 HIS A  318  MET A  324  1                                   7
HELIX    7   7 ARG A  325  GLN A  344  1                                  20
HELIX    8   8 SER A  348  TYR A  355  1                                   8
HELIX    9   9 ILE A  356  ALA A  370  1                                  15
HELIX   10  10 GLY A  381  ARG A  390  1                                  10
HELIX   11  11 GLN A  399  ALA A  411  1                                  13
HELIX   12  12 PRO A  414  ILE A  423  1                                  10
HELIX   13  13 LEU A  471  LYS A  473  1                                   3
HELIX   14  14 MET A  474  GLU A  490  1                                  17
HELIX   15  15 TYR A  512  GLU A  533  1                                  22
HELIX   16  16 LEU A  537  ARG A  546  1                                  10
HELIX   17  17 THR A  575  SER A  590  1                                  16
HELIX   18  18 THR A  591  THR A  594  1                                   4
HELIX   19  19 PHE A  597  ASP A  599  1                                   3
HELIX   20  20 LYS A  651  LEU A  656  1                                   6
HELIX   21  21 ASN A  659  ALA A  662  1                                   4
HELIX   22  22 LEU A  663  LEU A  683  1                                  21
HELIX   23  23 SER A  685  LYS A  691  1                                   7
HELIX   24  24 ALA A  707  PHE A  727  1                                  21
HELIX   25  25 VAL A  729  LEU A  741  1                                  13
HELIX   26  26 ASN A  746  CYS A  765  1                                  20
HELIX   27  27 LYS A  774  GLN A  791  1                                  18
HELIX   28  28 THR A  849  LEU A  868  1                                  20
HELIX   29  29 VAL A  883  ASP A  888  1                                   6
HELIX   30  30 THR B  246  PHE B  258  1                                  13
HELIX   31  31 SER B  284  ARG B  311  1                                  28
HELIX   32  32 LEU B  319  ALA B  326  1                                   8
HELIX   33  33 HIS B  329  GLN B  345  1                                  17
HELIX   34  34 THR B  363  THR B  371  1                                   9
HELIX   35  35 ILE B  376  CYS B  388  1                                  13
HELIX   36  36 GLY B  393  SER B  398  1                                   6
HELIX   37  37 LEU B  414  TYR B  431  1                                  18
HELIX   38  38 GLN B  479  VAL B  496  1                                  18
HELIX   39  39 ASN B  528  LYS B  552  1                                  25
HELIX   40  40 SER B  554  TYR B  565  1                                  12
HELIX   41  41 GLY B  571  LEU B  580  1                                  10
HELIX   42  42 LEU B  581  VAL B  586  1                                   6
HELIX   43  43 PRO B  588  LEU B  592  1                                   5
HELIX   44  44 TYR B  593  THR B  608  1                                  16
HELIX   45  45 ASN B  609  PHE B  612  1                                   4
HELIX   46  46 SER B  614  LEU B  621  1                                   8
HELIX   47  47 ILE B  648  THR B  653  1                                   6
HELIX   48  48 CYS B  656  TYR B  675  1                                  20
HELIX   49  49 ILE B  676  ALA B  688  1                                  13
HELIX   50  50 PHE B  697  GLU B  725  1                                  29
HELIX   51  51 TRP B  731  ASN B  736  1                                   6
HELIX   52  52 LEU B  744  CYS B  762  1                                  19
HELIX   53  53 SER B  768  LYS B  809  1                                  42
HELIX   54  54 GLU B  826  GLU B  838  1                                  13
HELIX   55  55 SER B  839  THR B  866  1                                  28
HELIX   56  56 LEU B  873  ASP B  881  1                                   9
HELIX   57  57 PHE B  882  HIS B  885  1                                   4
HELIX   58  58 LEU C  232  LEU C  236  1                                   5
HELIX   59  59 PRO C  237  GLY C  255  1                                  19
HELIX   60  60 ASP C  281  HIS C  289  1                                   9
HELIX   61  61 ARG C  290  ALA C  295  1                                   6
HELIX   62  62 VAL C  301  GLU C  306  1                                   6
HELIX   63  63 SER C  310  GLY C  314  1                                   5
HELIX   64  64 HIS C  318  ALA C  323  1                                   6
HELIX   65  65 ARG C  325  LEU C  334  1                                  10
HELIX   66  66 VAL C  335  HIS C  342  1                                   8
HELIX   67  67 SER C  348  TYR C  355  1                                   8
HELIX   68  68 ILE C  356  MET C  363  1                                   8
HELIX   69  69 ILE C  365  ALA C  370  1                                   6
HELIX   70  70 GLY C  381  ARG C  390  1                                  10
HELIX   71  71 ALA C  400  LYS C  409  1                                  10
HELIX   72  72 SER C  412  GLU C  420  1                                   9
HELIX   73  73 LEU C  471  ALA C  475  1                                   5
HELIX   74  74 ILE C  478  GLU C  490  1                                  13
HELIX   75  75 TYR C  512  GLU C  533  1                                  22
HELIX   76  76 LEU C  537  LEU C  549  1                                  13
HELIX   77  77 PHE C  555  MET C  560  1                                   6
HELIX   78  78 THR C  575  SER C  590  1                                  16
HELIX   79  79 THR C  591  THR C  594  1                                   4
HELIX   80  80 PHE C  597  ASP C  599  1                                   3
HELIX   81  81 TRP C  652  ILE C  657  1                                   6
HELIX   82  82 LEU C  663  LEU C  683  1                                  21
HELIX   83  83 SER C  685  LYS C  691  1                                   7
HELIX   84  84 ALA C  707  GLU C  728  1                                  22
HELIX   85  85 VAL C  729  LEU C  741  1                                  13
HELIX   86  86 ASN C  746  CYS C  765  1                                  20
HELIX   87  87 LYS C  774  GLN C  791  1                                  18
HELIX   88  88 GLU C  847  ILE C  870  1                                  24
HELIX   89  89 ALA C  881  ASP C  888  1                                   8
HELIX   90  90 THR D  246  PHE D  258  1                                  13
HELIX   91  91 SER D  284  GLU D  296  1                                  13
HELIX   92  92 LEU D  297  ARG D  311  1                                  15
HELIX   93  93 LEU D  319  ALA D  327  1                                   9
HELIX   94  94 HIS D  329  GLN D  347  1                                  19
HELIX   95  95 THR D  363  THR D  371  1                                   9
HELIX   96  96 ILE D  376  CYS D  388  1                                  13
HELIX   97  97 GLY D  393  SER D  398  1                                   6
HELIX   98  98 LEU D  414  LEU D  419  1                                   6
HELIX   99  99 VAL D  422  TYR D  431  1                                  10
HELIX  100 100 GLN D  479  VAL D  496  1                                  18
HELIX  101 101 ASN D  528  LYS D  552  1                                  25
HELIX  102 102 SER D  554  TYR D  565  1                                  12
HELIX  103 103 GLY D  571  LEU D  580  1                                  10
HELIX  104 104 LEU D  581  VAL D  586  1                                   6
HELIX  105 105 PRO D  588  LEU D  592  1                                   5
HELIX  106 106 TYR D  593  THR D  608  1                                  16
HELIX  107 107 ASN D  609  PHE D  612  1                                   4
HELIX  108 108 SER D  614  LEU D  621  1                                   8
HELIX  109 109 ILE D  648  THR D  653  1                                   6
HELIX  110 110 CYS D  656  TYR D  675  1                                  20
HELIX  111 111 ILE D  676  ALA D  688  1                                  13
HELIX  112 112 PHE D  697  GLU D  725  1                                  29
HELIX  113 113 TRP D  731  ASN D  736  1                                   6
HELIX  114 114 LEU D  744  CYS D  762  1                                  19
HELIX  115 115 SER D  768  LYS D  809  1                                  42
HELIX  116 116 GLU D  826  GLU D  838  1                                  13
HELIX  117 117 SER D  839  THR D  866  1                                  28
HELIX  118 118 LEU D  873  ASP D  881  1                                   9
HELIX  119 119 PHE D  882  HIS D  885  1                                   4
HELIX  120 120 LEU E  232  LEU E  236  1                                   5
HELIX  121 121 PRO E  237  LEU E  253  1                                  17
HELIX  122 122 ASP E  281  ALA E  296  1                                  16
HELIX  123 123 SER E  297  LYS E  308  1                                  12
HELIX  124 124 GLN E  315  MET E  324  1                                  10
HELIX  125 125 ARG E  325  GLN E  344  1                                  20
HELIX  126 126 SER E  348  TYR E  355  1                                   8
HELIX  127 127 ILE E  356  ALA E  370  1                                  15
HELIX  128 128 GLY E  381  ARG E  390  1                                  10
HELIX  129 129 GLN E  399  ALA E  411  1                                  13
HELIX  130 130 PRO E  414  ILE E  423  1                                  10
HELIX  131 131 LEU E  471  LYS E  473  1                                   3
HELIX  132 132 MET E  474  GLU E  490  1                                  17
HELIX  133 133 TYR E  512  GLU E  533  1                                  22
HELIX  134 134 LEU E  537  ARG E  546  1                                  10
HELIX  135 135 GLN E  552  MET E  560  1                                   9
HELIX  136 136 THR E  575  SER E  590  1                                  16
HELIX  137 137 THR E  591  THR E  594  1                                   4
HELIX  138 138 PHE E  597  ASP E  599  1                                   3
HELIX  139 139 LYS E  651  LEU E  656  1                                   6
HELIX  140 140 ASN E  659  ALA E  662  1                                   4
HELIX  141 141 LEU E  663  LEU E  683  1                                  21
HELIX  142 142 SER E  685  LYS E  691  1                                   7
HELIX  143 143 ALA E  707  PHE E  727  1                                  21
HELIX  144 144 VAL E  729  LEU E  741  1                                  13
HELIX  145 145 ASN E  746  CYS E  765  1                                  20
HELIX  146 146 LYS E  774  GLN E  791  1                                  18
HELIX  147 147 THR E  849  LEU E  868  1                                  20
HELIX  148 148 VAL E  883  ASP E  888  1                                   6
HELIX  149 149 THR F  246  PHE F  258  1                                  13
HELIX  150 150 SER F  284  ARG F  293  1                                  10
HELIX  151 151 GLU F  296  ARG F  311  1                                  16
HELIX  152 152 LEU F  319  ALA F  326  1                                   8
HELIX  153 153 HIS F  329  GLN F  345  1                                  17
HELIX  154 154 THR F  363  THR F  371  1                                   9
HELIX  155 155 ILE F  376  CYS F  388  1                                  13
HELIX  156 156 GLY F  393  LYS F  405  1                                  13
HELIX  157 157 LEU F  414  TYR F  431  1                                  18
HELIX  158 158 GLN F  479  VAL F  496  1                                  18
HELIX  159 159 ASN F  528  LYS F  552  1                                  25
HELIX  160 160 SER F  554  TYR F  565  1                                  12
HELIX  161 161 GLY F  571  LEU F  580  1                                  10
HELIX  162 162 LEU F  581  VAL F  586  1                                   6
HELIX  163 163 PRO F  588  LEU F  592  1                                   5
HELIX  164 164 TYR F  593  THR F  608  1                                  16
HELIX  165 165 ASN F  609  PHE F  612  1                                   4
HELIX  166 166 SER F  614  LEU F  621  1                                   8
HELIX  167 167 ILE F  648  THR F  653  1                                   6
HELIX  168 168 CYS F  656  TYR F  675  1                                  20
HELIX  169 169 ILE F  676  ALA F  688  1                                  13
HELIX  170 170 PHE F  697  GLU F  725  1                                  29
HELIX  171 171 TRP F  731  ASN F  736  1                                   6
HELIX  172 172 LEU F  744  CYS F  762  1                                  19
HELIX  173 173 SER F  768  LYS F  809  1                                  42
HELIX  174 174 GLU F  826  GLU F  838  1                                  13
HELIX  175 175 SER F  839  THR F  866  1                                  28
HELIX  176 176 LEU F  873  ASP F  881  1                                   9
HELIX  177 177 PHE F  882  HIS F  885  1                                   4
HELIX  178 178 LEU G  232  LEU G  236  1                                   5
HELIX  179 179 PRO G  237  LEU G  253  1                                  17
HELIX  180 180 ASP G  281  HIS G  289  1                                   9
HELIX  181 181 ARG G  290  ALA G  295  1                                   6
HELIX  182 182 VAL G  301  GLU G  306  1                                   6
HELIX  183 183 HIS G  318  ALA G  323  1                                   6
HELIX  184 184 ARG G  325  ARG G  343  1                                  19
HELIX  185 185 SER G  348  TYR G  355  1                                   8
HELIX  186 186 ILE G  356  MET G  363  1                                   8
HELIX  187 187 ILE G  365  ALA G  370  1                                   6
HELIX  188 188 GLY G  381  ARG G  390  1                                  10
HELIX  189 189 ALA G  400  LYS G  409  1                                  10
HELIX  190 190 SER G  412  ILE G  423  1                                  12
HELIX  191 191 LEU G  471  ALA G  475  1                                   5
HELIX  192 192 ILE G  478  GLU G  490  1                                  13
HELIX  193 193 TYR G  512  LEU G  531  1                                  20
HELIX  194 194 GLU G  536  LEU G  549  1                                  14
HELIX  195 195 PHE G  555  MET G  560  1                                   6
HELIX  196 196 THR G  575  SER G  590  1                                  16
HELIX  197 197 THR G  591  THR G  594  1                                   4
HELIX  198 198 TRP G  652  ILE G  657  1                                   6
HELIX  199 199 LEU G  663  LEU G  683  1                                  21
HELIX  200 200 SER G  685  LYS G  691  1                                   7
HELIX  201 201 ALA G  707  GLU G  728  1                                  22
HELIX  202 202 VAL G  729  LEU G  741  1                                  13
HELIX  203 203 ASN G  746  CYS G  765  1                                  20
HELIX  204 204 LYS G  774  GLN G  791  1                                  18
HELIX  205 205 GLU G  847  ILE G  870  1                                  24
HELIX  206 206 ALA G  881  ASP G  888  1                                   8
HELIX  207 207 THR H  246  PHE H  258  1                                  13
HELIX  208 208 SER H  284  SER H  312  1                                  29
HELIX  209 209 GLY H  318  LEU H  346  1                                  29
HELIX  210 210 THR H  363  THR H  371  1                                   9
HELIX  211 211 ILE H  376  CYS H  388  1                                  13
HELIX  212 212 GLY H  393  SER H  398  1                                   6
HELIX  213 213 LEU H  414  TYR H  431  1                                  18
HELIX  214 214 GLN H  479  VAL H  496  1                                  18
HELIX  215 215 ASN H  528  LYS H  552  1                                  25
HELIX  216 216 SER H  554  TYR H  565  1                                  12
HELIX  217 217 GLY H  571  LEU H  580  1                                  10
HELIX  218 218 LEU H  581  VAL H  586  1                                   6
HELIX  219 219 PRO H  588  LEU H  592  1                                   5
HELIX  220 220 TYR H  593  THR H  608  1                                  16
HELIX  221 221 ASN H  609  PHE H  612  1                                   4
HELIX  222 222 SER H  614  LEU H  621  1                                   8
HELIX  223 223 ILE H  648  THR H  653  1                                   6
HELIX  224 224 CYS H  656  TYR H  675  1                                  20
HELIX  225 225 ILE H  676  ALA H  688  1                                  13
HELIX  226 226 PHE H  697  GLU H  725  1                                  29
HELIX  227 227 TRP H  731  ASN H  736  1                                   6
HELIX  228 228 LEU H  744  CYS H  762  1                                  19
HELIX  229 229 SER H  768  LYS H  809  1                                  42
HELIX  230 230 GLU H  826  GLU H  838  1                                  13
HELIX  231 231 SER H  839  THR H  866  1                                  28
HELIX  232 232 LEU H  873  ASP H  881  1                                   9
HELIX  233 233 PHE H  882  HIS H  885  1                                   4
HELIX  234 234 ILE I    2  LEU I    9  1                                   8
HELIX  235 235 SER I   37  TYR I   62  1                                  26
HELIX  236 236 GLY I   83  VAL I   96  1                                  14
HELIX  237 237 LEU I   97  ASP I  114  1                                  18
HELIX  238 238 SER I  118  ASP I  127  1                                  10
HELIX  239 239 GLN I  128  VAL I  136  1                                   9
HELIX  240 240 MET I  137  SER I  145  1                                   9
HELIX  241 241 HIS I  149  CYS I  151  1                                   3
HELIX  242 242 GLN I  152  VAL I  157  1                                   6
HELIX  243 243 LEU I  165  SER I  170  1                                   6
HELIX  244 244 ALA I  171  GLY I  194  1                                  24
HELIX  245 245 PRO I  269  MET I  285  1                                  17
HELIX  246 246 ASN I  302  GLN I  317  1                                  16
HELIX  247 247 SER I  321  GLU I  346  1                                  26
HELIX  248 248 ASP I  349  TYR I  361  1                                  13
HELIX  249 249 ARG I  365  ALA I  376  1                                  12
HELIX  250 250 GLN I  377  THR I  382  1                                   6
HELIX  251 251 VAL I  387  VAL I  403  1                                  17
HELIX  252 252 SER I  447  ALA I  450  1                                   4
HELIX  253 253 TRP I  460  ILE I  464  1                                   5
HELIX  254 254 ALA I  469  MET I  499  1                                  31
HELIX  255 255 ASP I  510  LYS I  513  1                                   4
HELIX  256 256 TRP I  514  TYR I  529  1                                  16
HELIX  257 257 VAL I  535  ASN I  548  1                                  14
HELIX  258 258 PHE I  553  SER I  571  1                                  19
HELIX  259 259 LEU I  575  GLN I  598  1                                  24
HELIX  260 260 ARG I  606  SER I  630  1                                  25
HELIX  261 261 ASP I  640  LEU I  648  1                                   9
HELIX  262 262 ASN I  651  GLN I  656  1                                   6
HELIX  263 263 GLU J  267  GLY J  280  1                                  14
HELIX  264 264 SER J  308  GLY J  336  1                                  29
HELIX  265 265 THR J  360  ASN J  388  1                                  29
HELIX  266 266 THR J  394  LYS J  401  1                                   8
HELIX  267 267 LEU J  402  PHE J  416  1                                  15
HELIX  268 268 SER J  417  VAL J  420  1                                   4
HELIX  269 269 ARG J  428  TYR J  447  1                                  20
HELIX  270 270 GLN J  456  HIS J  482  1                                  27
HELIX  271 271 LEU J  552  ASN J  571  1                                  20
HELIX  272 272 LEU J  638  ILE J  648  1                                  11
HELIX  273 273 LEU J  687  CYS J  690  1                                   4
HELIX  274 274 LEU J  691  LYS J  712  1                                  22
HELIX  275 275 ARG J  715  ARG J  724  1                                  10
HELIX  276 276 THR J  734  ASP J  744  1                                  11
HELIX  277 277 SER J  756  GLU J  764  1                                   9
HELIX  278 278 PRO J  806  ILE J  811  1                                   6
HELIX  279 279 SER J  814  LEU J  841  1                                  28
HELIX  280 280 HIS J  881  THR J  903  1                                  23
HELIX  281 281 HIS J  907  GLU J  918  1                                  12
HELIX  282 282 ASP J  922  CYS J  941  1                                  20
HELIX  283 283 VAL J  950  GLY J  967  1                                  18
HELIX  284 284 ILE J  980  ASN J  999  1                                  20
HELIX  285 285 LYS J 1000  ALA J 1001  1                                   2
HELIX  286 286 PHE J 1007  HIS J 1009  1                                   3
HELIX  287 287 LEU J 1010  LEU J 1015  1                                   6
HELIX  288 288 ILE K    2  LEU K    9  1                                   8
HELIX  289 289 GLU K   38  TYR K   62  1                                  25
HELIX  290 290 GLY K   83  VAL K   96  1                                  14
HELIX  291 291 LEU K   97  ASP K  114  1                                  18
HELIX  292 292 ILE K  119  LEU K  126  1                                   8
HELIX  293 293 ASP K  127  LYS K  147  1                                  21
HELIX  294 294 GLN K  152  HIS K  160  1                                   9
HELIX  295 295 LEU K  165  LEU K  192  1                                  28
HELIX  296 296 PRO K  269  MET K  285  1                                  17
HELIX  297 297 GLU K  304  GLN K  317  1                                  14
HELIX  298 298 SER K  321  GLU K  346  1                                  26
HELIX  299 299 ASP K  349  TYR K  361  1                                  13
HELIX  300 300 ARG K  365  ALA K  376  1                                  12
HELIX  301 301 GLN K  377  THR K  382  1                                   6
HELIX  302 302 VAL K  387  VAL K  403  1                                  17
HELIX  303 303 SER K  447  ALA K  450  1                                   4
HELIX  304 304 TRP K  460  LEU K  465  1                                   6
HELIX  305 305 ALA K  469  ARG K  501  1                                  33
HELIX  306 306 GLN K  508  ALA K  511  1                                   4
HELIX  307 307 ILE K  512  TYR K  530  1                                  19
HELIX  308 308 GLN K  532  ASN K  548  1                                  17
HELIX  309 309 PHE K  553  SER K  571  1                                  19
HELIX  310 310 LEU K  575  GLN K  598  1                                  24
HELIX  311 311 ARG K  606  SER K  630  1                                  25
HELIX  312 312 ASP K  640  ASP K  649  1                                  10
HELIX  313 313 LEU L  352  LEU L  357  1                                   6
HELIX  314 314 SER L  392  HIS L  412  1                                  21
HELIX  315 315 GLY L  426  VAL L  447  1                                  22
HELIX  316 316 SER L  455  PHE L  463  1                                   9
HELIX  317 317 LEU L  466  CYS L  477  1                                  12
HELIX  318 318 GLY L  498  ASN L  512  1                                  15
HELIX  319 319 HIS L  517  SER L  528  1                                  12
HELIX  320 320 CYS L  529  VAL L  540  1                                  12
HELIX  321 321 LEU L  588  LYS L  606  1                                  19
HELIX  322 322 THR L 1481  LEU L 1503  1                                  23
HELIX  323 323 HIS L 1504  LEU L 1516  1                                  13
HELIX  324 324 PHE L 1523  LEU L 1535  1                                  13
HELIX  325 325 VAL L 1549  LEU L 1558  1                                  10
HELIX  326 326 GLN L 1559  LEU L 1562  1                                   4
HELIX  327 327 ASP L 1601  ILE L 1606  1                                   6
HELIX  328 328 GLY L 1611  LEU L 1640  1                                  30
HELIX  329 329 LYS L 1641  ALA L 1644  1                                   4
HELIX  330 330 SER L 1652  ILE L 1680  1                                  29
HELIX  331 331 HIS L 1682  GLU L 1687  1                                   6
HELIX  332 332 GLU L 1699  ARG L 1715  1                                  17
HELIX  333 333 ALA L 1722  GLN L 1742  1                                  21
HELIX  334 334 ASN L 1761  LEU L 1786  1                                  26
HELIX  335 335 PRO L 1793  ASN L 1803  1                                  11
HELIX  336 336 LEU M  232  LEU M  236  1                                   5
HELIX  337 337 PRO M  237  LEU M  253  1                                  17
HELIX  338 338 ASP M  281  HIS M  289  1                                   9
HELIX  339 339 ARG M  290  ALA M  295  1                                   6
HELIX  340 340 VAL M  301  GLU M  306  1                                   6
HELIX  341 341 TYR M  313  LEU M  320  1                                   8
HELIX  342 342 ARG M  325  LEU M  334  1                                  10
HELIX  343 343 VAL M  335  HIS M  342  1                                   8
HELIX  344 344 SER M  348  TYR M  355  1                                   8
HELIX  345 345 ILE M  356  MET M  363  1                                   8
HELIX  346 346 ILE M  365  GLY M  376  1                                  12
HELIX  347 347 GLY M  381  ARG M  390  1                                  10
HELIX  348 348 ALA M  400  LYS M  409  1                                  10
HELIX  349 349 SER M  412  ILE M  423  1                                  12
HELIX  350 350 LEU M  471  ALA M  475  1                                   5
HELIX  351 351 ILE M  478  GLU M  490  1                                  13
HELIX  352 352 TYR M  512  GLU M  533  1                                  22
HELIX  353 353 LEU M  537  LEU M  549  1                                  13
HELIX  354 354 PHE M  555  ALA M  563  1                                   9
HELIX  355 355 THR M  575  SER M  590  1                                  16
HELIX  356 356 PHE M  597  ASP M  599  1                                   3
HELIX  357 357 TRP M  652  ILE M  657  1                                   6
HELIX  358 358 LEU M  663  LEU M  683  1                                  21
HELIX  359 359 SER M  685  LYS M  691  1                                   7
HELIX  360 360 ALA M  707  GLU M  728  1                                  22
HELIX  361 361 VAL M  729  LEU M  741  1                                  13
HELIX  362 362 ASN M  746  CYS M  765  1                                  20
HELIX  363 363 LYS M  774  GLN M  791  1                                  18
HELIX  364 364 GLU M  847  ILE M  870  1                                  24
HELIX  365 365 ALA M  881  ASP M  888  1                                   8
HELIX  366 366 UNK N    2  UNK N   15  1                                  14
HELIX  367 367 UNK O    2  UNK O   19  1                                  18
HELIX  368 368 UNK Q    2  UNK Q   18  1                                  17
HELIX  369 369 UNK R    2  UNK R   17  1                                  16
HELIX  370 370 UNK S    2  UNK S   19  1                                  18
HELIX  371 371 THR T  246  PHE T  258  1                                  13
HELIX  372 372 SER T  284  GLU T  296  1                                  13
HELIX  373 373 LEU T  297  ARG T  311  1                                  15
HELIX  374 374 LEU T  319  ALA T  326  1                                   8
HELIX  375 375 HIS T  329  GLN T  345  1                                  17
HELIX  376 376 THR T  363  THR T  371  1                                   9
HELIX  377 377 ILE T  376  CYS T  388  1                                  13
HELIX  378 378 GLY T  393  SER T  398  1                                   6
HELIX  379 379 LEU T  414  ILE T  434  1                                  21
HELIX  380 380 GLN T  479  GLN T  495  1                                  17
HELIX  381 381 ASN T  528  LYS T  552  1                                  25
HELIX  382 382 SER T  554  TYR T  565  1                                  12
HELIX  383 383 GLY T  571  LEU T  580  1                                  10
HELIX  384 384 LEU T  581  VAL T  586  1                                   6
HELIX  385 385 PRO T  588  LEU T  592  1                                   5
HELIX  386 386 TYR T  593  THR T  608  1                                  16
HELIX  387 387 ASN T  609  PHE T  612  1                                   4
HELIX  388 388 SER T  614  LEU T  621  1                                   8
HELIX  389 389 THR T  633  VAL T  637  1                                   5
HELIX  390 390 ILE T  648  THR T  653  1                                   6
HELIX  391 391 GLU T  655  TYR T  675  1                                  21
HELIX  392 392 ILE T  676  ALA T  688  1                                  13
HELIX  393 393 PHE T  697  GLU T  725  1                                  29
HELIX  394 394 VAL T  726  SER T  730  1                                   5
HELIX  395 395 TRP T  731  ASN T  736  1                                   6
HELIX  396 396 LEU T  744  CYS T  762  1                                  19
HELIX  397 397 SER T  768  LYS T  809  1                                  42
HELIX  398 398 GLU T  826  GLU T  838  1                                  13
HELIX  399 399 SER T  839  THR T  866  1                                  28
HELIX  400 400 LEU T  873  ASP T  881  1                                   9
HELIX  401 401 PHE T  882  HIS T  885  1                                   4
HELIX  402 402 GLY U   55  LYS U   61  1                                   7
HELIX  403 403 ASN U   78  ASN U   92  1                                  15
HELIX  404 404 ALA U   97  HIS U  101  1                                   5
HELIX  405 405 PRO U  112  THR U  126  1                                  15
HELIX  406 406 GLN U  137  SER U  145  1                                   9
HELIX  407 407 PRO U  172  ILE U  175  1                                   4
HELIX  408 408 ALA U  181  GLY U  197  1                                  17
HELIX  409 409 THR U  202  CYS U  217  1                                  16
HELIX  410 410 ASP U  222  SER U  233  1                                  12
HELIX  411 411 ASN U  252  ALA U  260  1                                   9
HELIX  412 412 LEU U  261  PHE U  262  1                                   2
HELIX  413 413 GLN U  263  GLY U  268  1                                   6
HELIX  414 414 GLY U  273  LYS U  284  1                                  12
HELIX  415 415 CYS U  285  ASP U  288  1                                   4
HELIX  416 416 ILE U  289  ALA U  295  1                                   7
HELIX  417 417 GLY U  301  MET U  305  1                                   5
HELIX  418 418 GLY U  308  ALA U  321  1                                  14
HELIX  419 419 GLU U  334  LYS U  336  1                                   3
HELIX  420 420 TYR U  337  SER U  348  1                                  12
HELIX  421 421 LEU U  349  TRP U  356  1                                   8
HELIX  422 422 LYS U  359  GLY U  366  1                                   8
HELIX  423 423 SER U  368  CYS U  374  1                                   7
HELIX  424 424 UNK V    2  UNK V   30  1                                  29
HELIX  425 425 UNK V  102  UNK V  131  1                                  30
HELIX  426 426 UNK W    2  UNK W   19  1                                  18
HELIX  427 427 UNK W  102  UNK W  113  1                                  12
HELIX  428 428 UNK W  202  UNK W  220  1                                  19
HELIX  429 429 UNK W  302  UNK W  315  1                                  14
HELIX  430 430 UNK W  402  UNK W  421  1                                  20
HELIX  431 431 UNK W  502  UNK W  516  1                                  15
HELIX  432 432 UNK W  602  UNK W  621  1                                  20
HELIX  433 433 UNK W  702  UNK W  717  1                                  16
HELIX  434 434 UNK W  802  UNK W  813  1                                  12
HELIX  435 435 UNK X    2  UNK X   20  1                                  19
HELIX  436 436 UNK X  102  UNK X  114  1                                  13
HELIX  437 437 UNK X  202  UNK X  217  1                                  16
HELIX  438 438 UNK X  302  UNK X  314  1                                  13
HELIX  439 439 UNK X  402  UNK X  412  1                                  11
HELIX  440 440 UNK X  502  UNK X  513  1                                  12
HELIX  441 441 UNK X  602  UNK X  616  1                                  15
HELIX  442 442 UNK X  702  UNK X  715  1                                  14
HELIX  443 443 UNK X  802  UNK X  814  1                                  13
HELIX  444 444 UNK X  902  UNK X  914  1                                  13
HELIX  445 445 UNK X 1002  UNK X 1017  1                                  16
HELIX  446 446 UNK X 1102  UNK X 1115  1                                  14
HELIX  447 447 UNK X 1202  UNK X 1225  1                                  24
HELIX  448 448 UNK X 1302  UNK X 1317  1                                  16
HELIX  449 449 UNK X 1402  UNK X 1418  1                                  17
HELIX  450 450 UNK X 1502  UNK X 1513  1                                  12
HELIX  451 451 UNK Y    2  UNK Y    6  1                                   5
HELIX  452 452 UNK Y   21  UNK Y   53  1                                  33
HELIX  453 453 LEU a   10  HIS a   29  1                                  20
HELIX  454 454 VAL a   73  SER a   80  1                                   8
HELIX  455 455 TYR a   82  TYR a   86  1                                   5
HELIX  456 456 ASN a  103  LYS a  113  1                                  11
HELIX  457 457 ILE a  114  GLY a  128  1                                  15
HELIX  458 458 THR a  145  TYR a  161  1                                  17
HELIX  459 459 GLN a  184  THR a  196  1                                  13
HELIX  460 460 ASN a  207  LEU a  218  1                                  12
HELIX  461 461 PHE a  225  THR a  240  1                                  16
HELIX  462 462 ASP a  252  ILE a  261  1                                  10
HELIX  463 463 THR a  289  LEU a  298  1                                  10
HELIX  464 464 GLN a  332  LYS a  344  1                                  13
HELIX  465 465 ILE a  384  LYS a  400  1                                  17
HELIX  466 466 ASP a  419  ALA a  437  1                                  19
HELIX  467 467 LEU b   10  HIS b   29  1                                  20
HELIX  468 468 VAL b   73  ASN b   79  1                                   7
HELIX  469 469 TYR b   82  TYR b   86  1                                   5
HELIX  470 470 ASN b  103  LYS b  113  1                                  11
HELIX  471 471 ILE b  114  GLY b  128  1                                  15
HELIX  472 472 THR b  145  TYR b  161  1                                  17
HELIX  473 473 GLN b  184  THR b  196  1                                  13
HELIX  474 474 ASN b  207  ARG b  217  1                                  11
HELIX  475 475 PHE b  225  SER b  239  1                                  15
HELIX  476 476 THR b  240  TYR b  245  1                                   6
HELIX  477 477 ASP b  252  ILE b  261  1                                  10
HELIX  478 478 THR b  289  LEU b  298  1                                  10
HELIX  479 479 GLN b  332  LYS b  344  1                                  13
HELIX  480 480 ILE b  384  LYS b  400  1                                  17
HELIX  481 481 ASP b  419  THR b  439  1                                  21
HELIX  482 482 LEU c   10  HIS c   29  1                                  20
HELIX  483 483 VAL c   73  SER c   80  1                                   8
HELIX  484 484 TYR c   82  TYR c   86  1                                   5
HELIX  485 485 ASN c  103  LYS c  113  1                                  11
HELIX  486 486 ILE c  114  GLY c  128  1                                  15
HELIX  487 487 THR c  145  TYR c  161  1                                  17
HELIX  488 488 GLN c  184  THR c  196  1                                  13
HELIX  489 489 ASN c  207  ARG c  217  1                                  11
HELIX  490 490 PHE c  225  SER c  239  1                                  15
HELIX  491 491 THR c  240  TYR c  245  1                                   6
HELIX  492 492 ASP c  252  ILE c  261  1                                  10
HELIX  493 493 THR c  289  LEU c  298  1                                  10
HELIX  494 494 GLN c  332  LYS c  344  1                                  13
HELIX  495 495 ILE c  384  LYS c  400  1                                  17
HELIX  496 496 PHE c  418  THR c  439  1                                  22
HELIX  497 497 LEU d   10  HIS d   29  1                                  20
HELIX  498 498 VAL d   73  ASN d   79  1                                   7
HELIX  499 499 TYR d   82  TYR d   86  1                                   5
HELIX  500 500 ASN d  103  LYS d  113  1                                  11
HELIX  501 501 ILE d  114  GLY d  128  1                                  15
HELIX  502 502 THR d  145  TYR d  161  1                                  17
HELIX  503 503 GLN d  184  THR d  196  1                                  13
HELIX  504 504 ASN d  207  ARG d  217  1                                  11
HELIX  505 505 PHE d  225  SER d  239  1                                  15
HELIX  506 506 THR d  240  TYR d  245  1                                   6
HELIX  507 507 ASP d  252  ILE d  261  1                                  10
HELIX  508 508 THR d  289  LEU d  298  1                                  10
HELIX  509 509 GLN d  332  LYS d  344  1                                  13
HELIX  510 510 ILE d  384  LYS d  400  1                                  17
HELIX  511 511 ASP d  419  THR d  439  1                                  21
HELIX  512 512 LEU e   10  HIS e   29  1                                  20
HELIX  513 513 VAL e   73  SER e   80  1                                   8
HELIX  514 514 TYR e   82  TYR e   86  1                                   5
HELIX  515 515 ASN e  103  LYS e  113  1                                  11
HELIX  516 516 ILE e  114  SER e  129  1                                  16
HELIX  517 517 THR e  145  TYR e  161  1                                  17
HELIX  518 518 GLN e  184  THR e  196  1                                  13
HELIX  519 519 ASN e  207  LEU e  218  1                                  12
HELIX  520 520 PHE e  225  SER e  239  1                                  15
HELIX  521 521 THR e  240  TYR e  245  1                                   6
HELIX  522 522 ASP e  252  ILE e  261  1                                  10
HELIX  523 523 THR e  289  LEU e  298  1                                  10
HELIX  524 524 GLN e  332  LYS e  344  1                                  13
HELIX  525 525 ILE e  384  LYS e  400  1                                  17
HELIX  526 526 ASP e  419  ALA e  437  1                                  19
HELIX  527 527 LEU f   10  HIS f   29  1                                  20
HELIX  528 528 VAL f   73  ASN f   79  1                                   7
HELIX  529 529 TYR f   82  TYR f   86  1                                   5
HELIX  530 530 ASN f  103  LYS f  113  1                                  11
HELIX  531 531 ILE f  114  GLY f  128  1                                  15
HELIX  532 532 THR f  145  TYR f  161  1                                  17
HELIX  533 533 GLN f  184  THR f  196  1                                  13
HELIX  534 534 ASN f  207  ARG f  217  1                                  11
HELIX  535 535 PHE f  225  SER f  239  1                                  15
HELIX  536 536 THR f  240  TYR f  245  1                                   6
HELIX  537 537 ASP f  252  ILE f  261  1                                  10
HELIX  538 538 THR f  289  LEU f  298  1                                  10
HELIX  539 539 GLN f  332  LYS f  344  1                                  13
HELIX  540 540 ILE f  384  LYS f  400  1                                  17
HELIX  541 541 ASP f  419  THR f  439  1                                  21
HELIX  542 542 LEU g   10  HIS g   29  1                                  20
HELIX  543 543 VAL g   73  SER g   80  1                                   8
HELIX  544 544 ASN g  103  LYS g  113  1                                  11
HELIX  545 545 ILE g  114  SER g  129  1                                  16
HELIX  546 546 THR g  145  TYR g  161  1                                  17
HELIX  547 547 GLN g  184  THR g  196  1                                  13
HELIX  548 548 ASN g  207  ARG g  217  1                                  11
HELIX  549 549 PHE g  225  SER g  239  1                                  15
HELIX  550 550 THR g  240  TYR g  245  1                                   6
HELIX  551 551 ASP g  252  ILE g  261  1                                  10
HELIX  552 552 THR g  289  LEU g  298  1                                  10
HELIX  553 553 GLN g  332  LYS g  344  1                                  13
HELIX  554 554 ILE g  384  LYS g  400  1                                  17
HELIX  555 555 PHE g  418  THR g  439  1                                  22
HELIX  556 556 LEU h   10  HIS h   29  1                                  20
HELIX  557 557 VAL h   73  ASN h   79  1                                   7
HELIX  558 558 TYR h   82  TYR h   86  1                                   5
HELIX  559 559 ASN h  103  LYS h  113  1                                  11
HELIX  560 560 ILE h  114  GLY h  128  1                                  15
HELIX  561 561 THR h  145  TYR h  161  1                                  17
HELIX  562 562 GLN h  184  THR h  196  1                                  13
HELIX  563 563 ASN h  207  THR h  215  1                                   9
HELIX  564 564 PHE h  225  SER h  239  1                                  15
HELIX  565 565 THR h  240  TYR h  245  1                                   6
HELIX  566 566 ASP h  252  ILE h  261  1                                  10
HELIX  567 567 THR h  289  ARG h  296  1                                   8
HELIX  568 568 GLN h  332  LYS h  344  1                                  13
HELIX  569 569 ILE h  384  LYS h  400  1                                  17
HELIX  570 570 ASP h  419  THR h  439  1                                  21
HELIX  571 571 LEU i   10  HIS i   29  1                                  20
HELIX  572 572 VAL i   73  SER i   80  1                                   8
HELIX  573 573 ASN i  103  LYS i  113  1                                  11
HELIX  574 574 ILE i  114  GLY i  128  1                                  15
HELIX  575 575 THR i  145  TYR i  161  1                                  17
HELIX  576 576 GLN i  184  THR i  196  1                                  13
HELIX  577 577 ASN i  207  LEU i  218  1                                  12
HELIX  578 578 PHE i  225  SER i  239  1                                  15
HELIX  579 579 THR i  240  TYR i  245  1                                   6
HELIX  580 580 ASP i  252  ILE i  261  1                                  10
HELIX  581 581 THR i  289  LEU i  298  1                                  10
HELIX  582 582 GLN i  332  LYS i  344  1                                  13
HELIX  583 583 ILE i  384  LYS i  400  1                                  17
HELIX  584 584 ASP i  419  THR i  439  1                                  21
HELIX  585 585 LEU j   10  HIS j   29  1                                  20
HELIX  586 586 VAL j   73  SER j   80  1                                   8
HELIX  587 587 ASN j  103  LYS j  113  1                                  11
HELIX  588 588 ILE j  114  ASP j  127  1                                  14
HELIX  589 589 THR j  145  TYR j  161  1                                  17
HELIX  590 590 GLN j  184  THR j  196  1                                  13
HELIX  591 591 ASP j  206  ARG j  217  1                                  12
HELIX  592 592 PHE j  225  SER j  239  1                                  15
HELIX  593 593 THR j  240  TYR j  245  1                                   6
HELIX  594 594 ASP j  252  ALA j  258  1                                   7
HELIX  595 595 THR j  289  LEU j  298  1                                  10
HELIX  596 596 GLN j  332  LYS j  344  1                                  13
HELIX  597 597 ILE j  384  LYS j  400  1                                  17
HELIX  598 598 ASP j  419  THR j  439  1                                  21
HELIX  599 599 LEU k   10  HIS k   29  1                                  20
HELIX  600 600 VAL k   73  SER k   80  1                                   8
HELIX  601 601 TYR k   82  TYR k   86  1                                   5
HELIX  602 602 ASN k  103  LYS k  113  1                                  11
HELIX  603 603 ILE k  114  SER k  129  1                                  16
HELIX  604 604 GLY k  143  TYR k  161  1                                  19
HELIX  605 605 GLN k  184  THR k  196  1                                  13
HELIX  606 606 ASP k  206  ARG k  217  1                                  12
HELIX  607 607 PHE k  225  SER k  239  1                                  15
HELIX  608 608 THR k  240  TYR k  245  1                                   6
HELIX  609 609 LEU k  253  ALA k  258  1                                   6
HELIX  610 610 THR k  289  LEU k  298  1                                  10
HELIX  611 611 GLN k  332  LYS k  344  1                                  13
HELIX  612 612 SER k  383  LYS k  400  1                                  18
HELIX  613 613 ASP k  419  ALA k  437  1                                  19
HELIX  614 614 LEU l   10  HIS l   29  1                                  20
HELIX  615 615 VAL l   73  SER l   80  1                                   8
HELIX  616 616 ASN l  103  LYS l  113  1                                  11
HELIX  617 617 ILE l  114  GLY l  128  1                                  15
HELIX  618 618 GLY l  144  TYR l  161  1                                  18
HELIX  619 619 GLN l  184  THR l  196  1                                  13
HELIX  620 620 ASN l  207  LEU l  218  1                                  12
HELIX  621 621 PHE l  225  SER l  239  1                                  15
HELIX  622 622 THR l  240  TYR l  245  1                                   6
HELIX  623 623 ASP l  252  ILE l  261  1                                  10
HELIX  624 624 THR l  289  LEU l  298  1                                  10
HELIX  625 625 ASP l  329  THR l  331  1                                   3
HELIX  626 626 GLN l  332  LYS l  344  1                                  13
HELIX  627 627 SER l  383  LYS l  400  1                                  18
HELIX  628 628 ASP l  419  ALA l  437  1                                  19
HELIX  629 629 LEU m   10  HIS m   29  1                                  20
HELIX  630 630 VAL m   73  SER m   80  1                                   8
HELIX  631 631 TYR m   82  TYR m   86  1                                   5
HELIX  632 632 ASN m  103  LYS m  113  1                                  11
HELIX  633 633 ILE m  114  GLY m  128  1                                  15
HELIX  634 634 THR m  145  TYR m  161  1                                  17
HELIX  635 635 GLN m  184  THR m  196  1                                  13
HELIX  636 636 ASN m  207  ARG m  217  1                                  11
HELIX  637 637 PHE m  225  SER m  239  1                                  15
HELIX  638 638 THR m  240  TYR m  245  1                                   6
HELIX  639 639 ASP m  252  ILE m  261  1                                  10
HELIX  640 640 THR m  289  LEU m  298  1                                  10
HELIX  641 641 GLN m  332  LYS m  344  1                                  13
HELIX  642 642 ILE m  384  LYS m  400  1                                  17
HELIX  643 643 PHE m  418  THR m  439  1                                  22
HELIX  644 644 LEU t   10  HIS t   29  1                                  20
HELIX  645 645 VAL t   73  SER t   80  1                                   8
HELIX  646 646 TYR t   82  TYR t   86  1                                   5
HELIX  647 647 ASN t  103  LYS t  113  1                                  11
HELIX  648 648 ILE t  114  GLY t  128  1                                  15
HELIX  649 649 THR t  145  TYR t  161  1                                  17
HELIX  650 650 GLN t  184  THR t  196  1                                  13
HELIX  651 651 ASP t  206  LEU t  218  1                                  13
HELIX  652 652 PHE t  225  SER t  239  1                                  15
HELIX  653 653 THR t  240  TYR t  245  1                                   6
HELIX  654 654 ASP t  252  ILE t  261  1                                  10
HELIX  655 655 THR t  289  LEU t  298  1                                  10
HELIX  656 656 GLN t  332  LYS t  344  1                                  13
HELIX  657 657 ILE t  384  LYS t  400  1                                  17
HELIX  658 658 ASP t  419  THR t  439  1                                  21
SHEET    1   1 1 SER A 262  ALA A 263  0
SHEET    2   2 1 PHE A 274  LEU A 275  0
SHEET    3   3 1 VAL A 437  GLU A 439  0
SHEET    4   4 1 TYR A 460  ILE A 462  0
SHEET    5   5 1 LEU A 601  ILE A 603  0
SHEET    6   6 1 PHE A 646  TYR A 648  0
SHEET    7   7 1 VAL B 448  SER B 450  0
SHEET    8   8 1 TYR B 464  LEU B 466  0
SHEET    9   9 1 VAL B 623  LEU B 625  0
SHEET   10  10 1 PHE B 638  LEU B 640  0
SHEET   11  11 1 SER C 262  ALA C 263  0
SHEET   12  12 1 PHE C 274  LEU C 275  0
SHEET   13  13 1 VAL C 437  GLU C 438  0
SHEET   14  14 1 THR C 461  ILE C 462  0
SHEET   15  15 1 LEU C 601  ASP C 604  0
SHEET   16  16 1 SER C 645  TYR C 648  0
SHEET   17  17 1 VAL D 448  SER D 450  0
SHEET   18  18 1 TYR D 464  LEU D 466  0
SHEET   19  19 1 VAL D 623  LEU D 625  0
SHEET   20  20 1 PHE D 638  LEU D 640  0
SHEET   21  21 1 SER E 262  ALA E 263  0
SHEET   22  22 1 PHE E 274  LEU E 275  0
SHEET   23  23 1 VAL E 437  GLU E 439  0
SHEET   24  24 1 TYR E 460  ILE E 462  0
SHEET   25  25 1 LEU E 601  ILE E 603  0
SHEET   26  26 1 PHE E 646  TYR E 648  0
SHEET   27  27 1 VAL F 448  SER F 450  0
SHEET   28  28 1 TYR F 464  LEU F 466  0
SHEET   29  29 1 VAL F 623  LEU F 625  0
SHEET   30  30 1 PHE F 638  LEU F 640  0
SHEET   31  31 1 SER G 262  ALA G 263  0
SHEET   32  32 1 PHE G 274  LEU G 275  0
SHEET   33  33 1 VAL G 437  GLU G 438  0
SHEET   34  34 1 THR G 461  ILE G 462  0
SHEET   35  35 1 LEU G 601  ASP G 604  0
SHEET   36  36 1 SER G 645  TYR G 648  0
SHEET   37  37 1 VAL H 448  SER H 450  0
SHEET   38  38 1 TYR H 464  LEU H 466  0
SHEET   39  39 1 VAL H 623  LEU H 625  0
SHEET   40  40 1 PHE H 638  LEU H 640  0
SHEET   41  41 1 PHE I  17  THR I  18  0
SHEET   42  42 1 GLN I  26  VAL I  27  0
SHEET   43  43 1 LEU I 414  ILE I 418  0
SHEET   44  44 1 LEU I 452  TYR I 456  0
SHEET   45  45 1 PHE K  17  THR K  18  0
SHEET   46  46 1 GLN K  26  VAL K  27  0
SHEET   47  47 1 LEU K 414  ILE K 418  0
SHEET   48  48 1 LEU K 452  TYR K 456  0
SHEET   49  49 1 SER M 262  ALA M 263  0
SHEET   50  50 1 PHE M 274  LEU M 275  0
SHEET   51  51 1 VAL M 437  GLU M 438  0
SHEET   52  52 1 THR M 461  ILE M 462  0
SHEET   53  53 1 LEU M 601  ASP M 604  0
SHEET   54  54 1 SER M 645  TYR M 648  0
SHEET   55  55 1 VAL T 448  SER T 450  0
SHEET   56  56 1 TYR T 464  LEU T 466  0
SHEET   57  57 1 VAL T 623  LEU T 625  0
SHEET   58  58 1 PHE T 638  LEU T 640  0
SHEET   59  59 1 LEU U   8  ASP U  11  0
SHEET   60  60 1 MET U  16  PHE U  21  0
SHEET   61  61 1 ALA U  29  PRO U  32  0
SHEET   62  62 1 VAL U  35  PRO U  38  0
SHEET   63  63 1 TYR U  53  VAL U  54  0
SHEET   64  64 1 LEU U  65  LYS U  68  0
SHEET   65  65 1 VAL U 103  GLU U 107  0
SHEET   66  66 1 ALA U 131  ILE U 136  0
SHEET   67  67 1 GLY U 150  SER U 155  0
SHEET   68  68 1 SER U 160  TYR U 166  0
SHEET   69  69 1 TYR U 169  ALA U 170  0
SHEET   70  70 1 LEU U 176  LEU U 178  0
SHEET   71  71 1 LYS U 238  GLU U 241  0
SHEET   72  72 1 VAL U 247  ILE U 250  0
SHEET   73  73 1 THR U 297  SER U 300  0
SHEET   74  74 1 ILE U 329  ILE U 330  0
SHEET   75  75 1 ILE U 357  SER U 358  0
SHEET   76  76 1 GLU a   4  GLN a   9  0
SHEET   77  77 1 PHE a  52  TYR a  53  0
SHEET   78  78 1 ILE a  61  PRO a  62  0
SHEET   79  79 1 ALA a  64  LEU a  66  0
SHEET   80  80 1 LEU a 132  CYS a 138  0
SHEET   81  81 1 GLN a 167  THR a 168  0
SHEET   82  82 1 VAL a 171  PHE a 172  0
SHEET   83  83 1 CYS a 201  LEU a 202  0
SHEET   84  84 1 LEU a 205  ASP a 206  0
SHEET   85  85 1 MET a 270  TYR a 273  0
SHEET   86  86 1 TYR a 317  ILE a 324  0
SHEET   87  87 1 ILE a 356  LEU a 360  0
SHEET   88  88 1 LEU a 376  HIS a 381  0
SHEET   89  89 1 GLU b   4  GLN b   9  0
SHEET   90  90 1 PHE b  52  TYR b  53  0
SHEET   91  91 1 ILE b  61  PRO b  62  0
SHEET   92  92 1 ALA b  64  LEU b  66  0
SHEET   93  93 1 LEU b 132  CYS b 138  0
SHEET   94  94 1 LEU b 165  THR b 168  0
SHEET   95  95 1 VAL b 171  PHE b 172  0
SHEET   96  96 1 CYS b 201  LEU b 202  0
SHEET   97  97 1 LEU b 205  ASP b 206  0
SHEET   98  98 1 TYR b 317  ILE b 324  0
SHEET   99  99 1 ILE b 356  LEU b 360  0
SHEET  100 100 1 LEU b 376  HIS b 381  0
SHEET  101 101 1 GLU c   4  ILE c   5  0
SHEET  102 102 1 THR c   7  GLN c   9  0
SHEET  103 103 1 ILE c  31  SER c  32  0
SHEET  104 104 1 ILE c  36  VAL c  37  0
SHEET  105 105 1 PHE c  52  TYR c  53  0
SHEET  106 106 1 ILE c  61  PRO c  62  0
SHEET  107 107 1 ALA c  64  LEU c  66  0
SHEET  108 108 1 LEU c 132  GLY c 134  0
SHEET  109 109 1 LEU c 137  CYS c 138  0
SHEET  110 110 1 VAL c 171  PHE c 172  0
SHEET  111 111 1 LEU c 205  ASP c 206  0
SHEET  112 112 1 MET c 270  TYR c 273  0
SHEET  113 113 1 TYR c 317  ILE c 324  0
SHEET  114 114 1 ILE c 356  LEU c 360  0
SHEET  115 115 1 LEU c 376  HIS c 381  0
SHEET  116 116 1 GLU d   4  GLN d   9  0
SHEET  117 117 1 PHE d  52  TYR d  53  0
SHEET  118 118 1 ILE d  61  PRO d  62  0
SHEET  119 119 1 ALA d  64  LEU d  66  0
SHEET  120 120 1 LEU d 132  CYS d 138  0
SHEET  121 121 1 LEU d 165  THR d 168  0
SHEET  122 122 1 VAL d 171  PHE d 172  0
SHEET  123 123 1 CYS d 201  LEU d 202  0
SHEET  124 124 1 LEU d 205  ASP d 206  0
SHEET  125 125 1 TYR d 317  ILE d 324  0
SHEET  126 126 1 ILE d 356  LEU d 360  0
SHEET  127 127 1 LEU d 376  HIS d 381  0
SHEET  128 128 1 GLU e   4  GLN e   9  0
SHEET  129 129 1 PHE e  52  TYR e  53  0
SHEET  130 130 1 ILE e  61  PRO e  62  0
SHEET  131 131 1 ALA e  64  LEU e  66  0
SHEET  132 132 1 LEU e 132  CYS e 138  0
SHEET  133 133 1 GLN e 167  THR e 168  0
SHEET  134 134 1 VAL e 171  PHE e 172  0
SHEET  135 135 1 CYS e 201  LEU e 202  0
SHEET  136 136 1 LEU e 205  ASP e 206  0
SHEET  137 137 1 MET e 270  TYR e 273  0
SHEET  138 138 1 TYR e 317  ILE e 324  0
SHEET  139 139 1 ILE e 356  LEU e 360  0
SHEET  140 140 1 LEU e 376  HIS e 381  0
SHEET  141 141 1 GLU f   4  GLN f   9  0
SHEET  142 142 1 PHE f  52  TYR f  53  0
SHEET  143 143 1 ILE f  61  PRO f  62  0
SHEET  144 144 1 ALA f  64  LEU f  66  0
SHEET  145 145 1 LEU f 132  CYS f 138  0
SHEET  146 146 1 LEU f 165  THR f 168  0
SHEET  147 147 1 VAL f 171  PHE f 172  0
SHEET  148 148 1 CYS f 201  LEU f 202  0
SHEET  149 149 1 LEU f 205  ASP f 206  0
SHEET  150 150 1 TYR f 317  ILE f 324  0
SHEET  151 151 1 ILE f 356  LEU f 360  0
SHEET  152 152 1 LEU f 376  HIS f 381  0
SHEET  153 153 1 GLU g   4  ILE g   5  0
SHEET  154 154 1 THR g   7  GLN g   9  0
SHEET  155 155 1 ILE g  31  SER g  32  0
SHEET  156 156 1 ILE g  36  VAL g  37  0
SHEET  157 157 1 PHE g  52  TYR g  53  0
SHEET  158 158 1 ILE g  61  PRO g  62  0
SHEET  159 159 1 ALA g  64  LEU g  66  0
SHEET  160 160 1 LEU g 132  GLY g 134  0
SHEET  161 161 1 LEU g 137  CYS g 138  0
SHEET  162 162 1 VAL g 171  PHE g 172  0
SHEET  163 163 1 LEU g 205  ASP g 206  0
SHEET  164 164 1 MET g 270  TYR g 273  0
SHEET  165 165 1 TYR g 317  ILE g 324  0
SHEET  166 166 1 ILE g 356  LEU g 360  0
SHEET  167 167 1 LEU g 376  HIS g 381  0
SHEET  168 168 1 GLU h   4  GLN h   9  0
SHEET  169 169 1 PHE h  52  TYR h  53  0
SHEET  170 170 1 ILE h  61  PRO h  62  0
SHEET  171 171 1 ALA h  64  LEU h  66  0
SHEET  172 172 1 LEU h 132  CYS h 138  0
SHEET  173 173 1 LEU h 165  THR h 168  0
SHEET  174 174 1 VAL h 171  PHE h 172  0
SHEET  175 175 1 CYS h 201  LEU h 202  0
SHEET  176 176 1 LEU h 205  ASP h 206  0
SHEET  177 177 1 TYR h 317  ILE h 324  0
SHEET  178 178 1 ILE h 356  LEU h 360  0
SHEET  179 179 1 GLY h 375  HIS h 381  0
SHEET  180 180 1 GLU i   4  GLN i   9  0
SHEET  181 181 1 ILE i  31  SER i  32  0
SHEET  182 182 1 ILE i  36  VAL i  37  0
SHEET  183 183 1 PHE i  52  TYR i  53  0
SHEET  184 184 1 ILE i  61  PRO i  62  0
SHEET  185 185 1 ALA i  64  LEU i  66  0
SHEET  186 186 1 LEU i 132  SER i 140  0
SHEET  187 187 1 THR i 168  PHE i 172  0
SHEET  188 188 1 VAL i 203  ASP i 206  0
SHEET  189 189 1 MET i 270  TYR i 273  0
SHEET  190 190 1 TYR i 317  ILE i 324  0
SHEET  191 191 1 ILE i 356  LEU i 360  0
SHEET  192 192 1 LEU i 376  HIS i 381  0
SHEET  193 193 1 GLU j   4  GLN j   9  0
SHEET  194 194 1 ALA j  64  LEU j  66  0
SHEET  195 195 1 LEU j 132  CYS j 138  0
SHEET  196 196 1 GLN j 167  THR j 168  0
SHEET  197 197 1 CYS j 201  LEU j 202  0
SHEET  198 198 1 MET j 270  GLY j 272  0
SHEET  199 199 1 TYR j 317  ILE j 324  0
SHEET  200 200 1 ILE j 356  LEU j 360  0
SHEET  201 201 1 GLY j 375  HIS j 381  0
SHEET  202 202 1 ILE k   5  GLN k   9  0
SHEET  203 203 1 PHE k  52  TYR k  53  0
SHEET  204 204 1 ILE k  61  PRO k  62  0
SHEET  205 205 1 ALA k  64  LEU k  66  0
SHEET  206 206 1 GLY k 134  CYS k 138  0
SHEET  207 207 1 LEU k 165  THR k 168  0
SHEET  208 208 1 CYS k 201  LEU k 202  0
SHEET  209 209 1 MET k 270  TYR k 273  0
SHEET  210 210 1 TYR k 317  ILE k 324  0
SHEET  211 211 1 ILE k 356  LEU k 360  0
SHEET  212 212 1 LEU k 376  HIS k 381  0
SHEET  213 213 1 THR l   7  GLN l   9  0
SHEET  214 214 1 PHE l  52  TYR l  53  0
SHEET  215 215 1 ILE l  61  PRO l  62  0
SHEET  216 216 1 VAL l 136  CYS l 138  0
SHEET  217 217 1 GLN l 167  THR l 168  0
SHEET  218 218 1 VAL l 171  PHE l 172  0
SHEET  219 219 1 LEU l 205  ASP l 206  0
SHEET  220 220 1 MET l 270  TYR l 273  0
SHEET  221 221 1 TYR l 317  ILE l 324  0
SHEET  222 222 1 ILE l 356  LEU l 360  0
SHEET  223 223 1 GLY l 375  HIS l 381  0
SHEET  224 224 1 GLU m   4  ILE m   5  0
SHEET  225 225 1 THR m   7  GLN m   9  0
SHEET  226 226 1 ILE m  31  SER m  32  0
SHEET  227 227 1 ILE m  36  VAL m  37  0
SHEET  228 228 1 PHE m  52  TYR m  53  0
SHEET  229 229 1 ILE m  61  PRO m  62  0
SHEET  230 230 1 ALA m  64  LEU m  66  0
SHEET  231 231 1 LEU m 132  GLY m 134  0
SHEET  232 232 1 LEU m 137  CYS m 138  0
SHEET  233 233 1 VAL m 171  PHE m 172  0
SHEET  234 234 1 LEU m 205  ASP m 206  0
SHEET  235 235 1 MET m 270  TYR m 273  0
SHEET  236 236 1 TYR m 317  ILE m 324  0
SHEET  237 237 1 ILE m 356  LEU m 360  0
SHEET  238 238 1 LEU m 376  HIS m 381  0
SHEET  239 239 1 GLU t   4  GLN t   9  0
SHEET  240 240 1 PHE t  52  TYR t  53  0
SHEET  241 241 1 ILE t  61  PRO t  62  0
SHEET  242 242 1 ALA t  64  LEU t  66  0
SHEET  243 243 1 LEU t 132  CYS t 138  0
SHEET  244 244 1 MET t 270  TYR t 273  0
SHEET  245 245 1 TYR t 317  ILE t 324  0
SHEET  246 246 1 ILE t 356  LEU t 360  0
SHEET  247 247 1 GLY t 375  HIS t 381  0
ATOM      1  N   LEU A 232     -16.670 -47.130-128.433  1.00105.38           N
ATOM      2  CA  LEU A 232     -15.819 -47.236-129.612  1.00105.38           C
ATOM      3  C   LEU A 232     -14.445 -46.625-129.356  1.00105.38           C
ATOM      4  O   LEU A 232     -14.176 -45.494-129.763  1.00105.38           O
ATOM      5  CB  LEU A 232     -16.483 -46.557-130.811  1.00105.38           C
ATOM      6  CG  LEU A 232     -15.869 -46.830-132.185  1.00105.38           C
ATOM      7  CD1 LEU A 232     -15.544 -48.305-132.342  1.00105.38           C
ATOM      8  CD2 LEU A 232     -16.804 -46.357-133.288  1.00105.38           C
ATOM      9  N   PRO A 233     -13.571 -47.373-128.676  1.00105.13           N
ATOM     10  CA  PRO A 233     -12.230 -46.847-128.378  1.00105.13           C
ATOM     11  C   PRO A 233     -11.296 -46.840-129.575  1.00105.13           C
ATOM     12  O   PRO A 233     -10.269 -46.151-129.525  1.00105.13           O
ATOM     13  CB  PRO A 233     -11.722 -47.791-127.285  1.00105.13           C
ATOM     14  CG  PRO A 233     -12.417 -49.077-127.567  1.00105.13           C
ATOM     15  CD  PRO A 233     -13.774 -48.722-128.120  1.00105.13           C
ATOM     16  N   GLY A 234     -11.616 -47.575-130.642  1.00101.84           N
ATOM     17  CA  GLY A 234     -10.728 -47.619-131.791  1.00101.84           C
ATOM     18  C   GLY A 234     -10.581 -46.275-132.477  1.00101.84           C
ATOM     19  O   GLY A 234      -9.558 -45.998-133.109  1.00101.84           O
ATOM     20  N   THR A 235     -11.598 -45.422-132.367  1.00102.90           N
ATOM     21  CA  THR A 235     -11.563 -44.089-132.949  1.00102.90           C
ATOM     22  C   THR A 235     -11.087 -43.031-131.962  1.00102.90           C
ATOM     23  O   THR A 235     -11.192 -41.834-132.253  1.00102.90           O
ATOM     24  CB  THR A 235     -12.942 -43.712-133.491  1.00102.90           C
ATOM     25  OG1 THR A 235     -13.807 -43.365-132.403  1.00102.90           O
ATOM     26  CG2 THR A 235     -13.545 -44.876-134.259  1.00102.90           C
ATOM     27  N   LEU A 236     -10.569 -43.443-130.806  1.00102.46           N
ATOM     28  CA  LEU A 236     -10.079 -42.498-129.819  1.00102.46           C
ATOM     29  C   LEU A 236      -8.559 -42.568-129.716  1.00102.46           C
ATOM     30  O   LEU A 236      -7.970 -43.648-129.835  1.00102.46           O
ATOM     31  CB  LEU A 236     -10.693 -42.762-128.439  1.00102.46           C
ATOM     32  CG  LEU A 236     -12.181 -43.119-128.417  1.00102.46           C
ATOM     33  CD1 LEU A 236     -12.624 -43.496-127.016  1.00102.46           C
ATOM     34  CD2 LEU A 236     -13.014 -41.965-128.945  1.00102.46           C
ATOM     35  N   PRO A 237      -7.896 -41.434-129.497  1.00105.14           N
ATOM     36  CA  PRO A 237      -6.431 -41.431-129.430  1.00105.14           C
ATOM     37  C   PRO A 237      -5.927 -42.221-128.233  1.00105.14           C
ATOM     38  O   PRO A 237      -6.677 -42.602-127.334  1.00105.14           O
ATOM     39  CB  PRO A 237      -6.078 -39.945-129.309  1.00105.14           C
ATOM     40  CG  PRO A 237      -7.315 -39.298-128.790  1.00105.14           C
ATOM     41  CD  PRO A 237      -8.466 -40.087-129.329  1.00105.14           C
ATOM     42  N   LEU A 238      -4.618 -42.460-128.231  1.00102.81           N
ATOM     43  CA  LEU A 238      -4.000 -43.258-127.177  1.00102.81           C
ATOM     44  C   LEU A 238      -3.958 -42.496-125.857  1.00102.81           C
ATOM     45  O   LEU A 238      -4.410 -42.999-124.823  1.00102.81           O
ATOM     46  CB  LEU A 238      -2.591 -43.678-127.601  1.00102.81           C
ATOM     47  CG  LEU A 238      -1.624 -44.150-126.514  1.00102.81           C
ATOM     48  CD1 LEU A 238      -2.201 -45.315-125.719  1.00102.81           C
ATOM     49  CD2 LEU A 238      -0.281 -44.524-127.125  1.00102.81           C
ATOM     50  N   ALA A 239      -3.413 -41.279-125.873  1.00104.98           N
ATOM     51  CA  ALA A 239      -3.220 -40.532-124.636  1.00104.98           C
ATOM     52  C   ALA A 239      -4.532 -40.094-123.999  1.00104.98           C
ATOM     53  O   ALA A 239      -4.540 -39.749-122.813  1.00104.98           O
ATOM     54  CB  ALA A 239      -2.335 -39.313-124.894  1.00104.98           C
ATOM     55  N   SER A 240      -5.634 -40.098-124.748  1.00 96.93           N
ATOM     56  CA  SER A 240      -6.918 -39.656-124.219  1.00 96.93           C
ATOM     57  C   SER A 240      -7.834 -40.799-123.813  1.00 96.93           C
ATOM     58  O   SER A 240      -8.529 -40.685-122.799  1.00 96.93           O
ATOM     59  CB  SER A 240      -7.644 -38.778-125.242  1.00 96.93           C
ATOM     60  OG  SER A 240      -9.034 -38.738-124.974  1.00 96.93           O
ATOM     61  N   GLN A 241      -7.863 -41.895-124.575  1.00 90.40           N
ATOM     62  CA  GLN A 241      -8.701 -43.026-124.199  1.00 90.40           C
ATOM     63  C   GLN A 241      -8.282 -43.628-122.867  1.00 90.40           C
ATOM     64  O   GLN A 241      -9.102 -44.273-122.205  1.00 90.40           O
ATOM     65  CB  GLN A 241      -8.666 -44.096-125.290  1.00 90.40           C
ATOM     66  CG  GLN A 241      -7.384 -44.904-125.323  1.00 90.40           C
ATOM     67  CD  GLN A 241      -7.480 -46.169-124.508  1.00 90.40           C
ATOM     68  OE1 GLN A 241      -8.542 -46.781-124.419  1.00 90.40           O
ATOM     69  NE2 GLN A 241      -6.370 -46.566-123.897  1.00 90.40           N
ATOM     70  N   GLU A 242      -7.024 -43.438-122.467  1.00 87.62           N
ATOM     71  CA  GLU A 242      -6.591 -43.870-121.143  1.00 87.62           C
ATOM     72  C   GLU A 242      -7.402 -43.192-120.050  1.00 87.62           C
ATOM     73  O   GLU A 242      -7.660 -43.797-119.003  1.00 87.62           O
ATOM     74  CB  GLU A 242      -5.094 -43.592-120.980  1.00 87.62           C
ATOM     75  CG  GLU A 242      -4.489 -43.940-119.623  1.00 87.62           C
ATOM     76  CD  GLU A 242      -4.710 -42.856-118.584  1.00 87.62           C
ATOM     77  OE1 GLU A 242      -4.810 -41.673-118.972  1.00 87.62           O
ATOM     78  OE2 GLU A 242      -4.781 -43.180-117.380  1.00 87.62           O
ATOM     79  N   SER A 243      -7.825 -41.948-120.275  1.00 81.90           N
ATOM     80  CA  SER A 243      -8.656 -41.260-119.296  1.00 81.90           C
ATOM     81  C   SER A 243     -10.058 -41.849-119.215  1.00 81.90           C
ATOM     82  O   SER A 243     -10.798 -41.527-118.281  1.00 81.90           O
ATOM     83  CB  SER A 243      -8.736 -39.771-119.625  1.00 81.90           C
ATOM     84  OG  SER A 243      -9.739 -39.134-118.854  1.00 81.90           O
ATOM     85  N   ALA A 244     -10.440 -42.692-120.175  1.00 77.40           N
ATOM     86  CA  ALA A 244     -11.736 -43.354-120.107  1.00 77.40           C
ATOM     87  C   ALA A 244     -11.665 -44.665-119.338  1.00 77.40           C
ATOM     88  O   ALA A 244     -12.626 -45.030-118.653  1.00 77.40           O
ATOM     89  CB  ALA A 244     -12.277 -43.601-121.516  1.00 77.40           C
ATOM     90  N   VAL A 245     -10.543 -45.379-119.429  1.00 67.73           N
ATOM     91  CA  VAL A 245     -10.423 -46.646-118.719  1.00 67.73           C
ATOM     92  C   VAL A 245     -10.239 -46.407-117.230  1.00 67.73           C
ATOM     93  O   VAL A 245     -10.848 -47.091-116.400  1.00 67.73           O
ATOM     94  CB  VAL A 245      -9.270 -47.480-119.300  1.00 67.73           C
ATOM     95  CG1 VAL A 245      -9.114 -48.770-118.523  1.00 67.73           C
ATOM     96  CG2 VAL A 245      -9.520 -47.771-120.766  1.00 67.73           C
ATOM     97  N   VAL A 246      -9.407 -45.431-116.864  1.00 68.73           N
ATOM     98  CA  VAL A 246      -9.096 -45.224-115.455  1.00 68.73           C
ATOM     99  C   VAL A 246     -10.344 -44.843-114.670  1.00 68.73           C
ATOM    100  O   VAL A 246     -10.513 -45.267-113.520  1.00 68.73           O
ATOM    101  CB  VAL A 246      -7.982 -44.173-115.303  1.00 68.73           C
ATOM    102  CG1 VAL A 246      -8.363 -42.880-115.999  1.00 68.73           C
ATOM    103  CG2 VAL A 246      -7.680 -43.928-113.835  1.00 68.73           C
ATOM    104  N   GLU A 247     -11.242 -44.058-115.264  1.00 67.76           N
ATOM    105  CA  GLU A 247     -12.473 -43.710-114.565  1.00 67.76           C
ATOM    106  C   GLU A 247     -13.520 -44.807-114.687  1.00 67.76           C
ATOM    107  O   GLU A 247     -14.480 -44.829-113.912  1.00 67.76           O
ATOM    108  CB  GLU A 247     -13.020 -42.376-115.079  1.00 67.76           C
ATOM    109  CG  GLU A 247     -13.755 -42.450-116.402  1.00 67.76           C
ATOM    110  CD  GLU A 247     -13.894 -41.088-117.056  1.00 67.76           C
ATOM    111  OE1 GLU A 247     -13.011 -40.232-116.838  1.00 67.76           O
ATOM    112  OE2 GLU A 247     -14.883 -40.872-117.786  1.00 67.76           O
ATOM    113  N   ASP A 248     -13.357 -45.716-115.647  1.00 65.07           N
ATOM    114  CA  ASP A 248     -14.211 -46.897-115.699  1.00 65.07           C
ATOM    115  C   ASP A 248     -13.695 -47.978-114.759  1.00 65.07           C
ATOM    116  O   ASP A 248     -14.470 -48.609-114.030  1.00 65.07           O
ATOM    117  CB  ASP A 248     -14.289 -47.418-117.132  1.00 65.07           C
ATOM    118  CG  ASP A 248     -15.246 -48.582-117.279  1.00 65.07           C
ATOM    119  OD1 ASP A 248     -15.999 -48.865-116.327  1.00 65.07           O
ATOM    120  OD2 ASP A 248     -15.248 -49.215-118.353  1.00 65.07           O
ATOM    121  N   LEU A 249     -12.381 -48.206-114.763  1.00 56.02           N
ATOM    122  CA  LEU A 249     -11.772 -49.154-113.842  1.00 56.02           C
ATOM    123  C   LEU A 249     -11.922 -48.737-112.390  1.00 56.02           C
ATOM    124  O   LEU A 249     -11.940 -49.605-111.514  1.00 56.02           O
ATOM    125  CB  LEU A 249     -10.291 -49.320-114.167  1.00 56.02           C
ATOM    126  CG  LEU A 249      -9.672 -50.644-113.754  1.00 56.02           C
ATOM    127  CD1 LEU A 249     -10.157 -51.742-114.671  1.00 56.02           C
ATOM    128  CD2 LEU A 249      -8.172 -50.534-113.798  1.00 56.02           C
ATOM    129  N   LEU A 250     -12.035 -47.441-112.115  1.00 53.29           N
ATOM    130  CA  LEU A 250     -12.203 -46.956-110.756  1.00 53.29           C
ATOM    131  C   LEU A 250     -13.548 -47.337-110.157  1.00 53.29           C
ATOM    132  O   LEU A 250     -13.785 -47.056-108.978  1.00 53.29           O
ATOM    133  CB  LEU A 250     -12.036 -45.435-110.716  1.00 53.29           C
ATOM    134  CG  LEU A 250     -11.548 -44.846-109.395  1.00 53.29           C
ATOM    135  CD1 LEU A 250     -10.163 -45.360-109.078  1.00 53.29           C
ATOM    136  CD2 LEU A 250     -11.557 -43.332-109.447  1.00 53.29           C
ATOM    137  N   TYR A 251     -14.428 -47.962-110.933  1.00 58.47           N
ATOM    138  CA  TYR A 251     -15.728 -48.378-110.427  1.00 58.47           C
ATOM    139  C   TYR A 251     -15.774 -49.878-110.169  1.00 58.47           C
ATOM    140  O   TYR A 251     -16.461 -50.332-109.249  1.00 58.47           O
ATOM    141  CB  TYR A 251     -16.829 -47.971-111.409  1.00 58.47           C
ATOM    142  CG  TYR A 251     -16.872 -46.490-111.703  1.00 58.47           C
ATOM    143  CD1 TYR A 251     -16.355 -45.568-110.804  1.00 58.47           C
ATOM    144  CD2 TYR A 251     -17.422 -46.011-112.884  1.00 58.47           C
ATOM    145  CE1 TYR A 251     -16.387 -44.213-111.068  1.00 58.47           C
ATOM    146  CE2 TYR A 251     -17.467 -44.657-113.154  1.00 58.47           C
ATOM    147  CZ  TYR A 251     -16.943 -43.762-112.242  1.00 58.47           C
ATOM    148  OH  TYR A 251     -16.973 -42.411-112.500  1.00 58.47           O
ATOM    149  N   VAL A 252     -15.043 -50.659-110.967  1.00 46.67           N
ATOM    150  CA  VAL A 252     -15.065 -52.109-110.811  1.00 46.67           C
ATOM    151  C   VAL A 252     -14.506 -52.517-109.459  1.00 46.67           C
ATOM    152  O   VAL A 252     -14.943 -53.514-108.875  1.00 46.67           O
ATOM    153  CB  VAL A 252     -14.296 -52.773-111.966  1.00 46.67           C
ATOM    154  CG1 VAL A 252     -14.340 -54.277-111.833  1.00 46.67           C
ATOM    155  CG2 VAL A 252     -14.888 -52.347-113.289  1.00 46.67           C
ATOM    156  N   LEU A 253     -13.554 -51.753-108.927  1.00 39.79           N
ATOM    157  CA  LEU A 253     -13.001 -52.057-107.613  1.00 39.79           C
ATOM    158  C   LEU A 253     -14.024 -51.924-106.494  1.00 39.79           C
ATOM    159  O   LEU A 253     -13.710 -52.272-105.353  1.00 39.79           O
ATOM    160  CB  LEU A 253     -11.813 -51.145-107.311  1.00 39.79           C
ATOM    161  CG  LEU A 253     -10.848 -50.826-108.448  1.00 39.79           C
ATOM    162  CD1 LEU A 253      -9.740 -49.929-107.947  1.00 39.79           C
ATOM    163  CD2 LEU A 253     -10.277 -52.095-109.034  1.00 39.79           C
ATOM    164  N   VAL A 254     -15.225 -51.430-106.783  1.00 36.70           N
ATOM    165  CA  VAL A 254     -16.234 -51.228-105.753  1.00 36.70           C
ATOM    166  C   VAL A 254     -17.217 -52.387-105.774  1.00 36.70           C
ATOM    167  O   VAL A 254     -17.757 -52.777-104.734  1.00 36.70           O
ATOM    168  CB  VAL A 254     -16.958 -49.886-105.944  1.00 36.70           C
ATOM    169  CG1 VAL A 254     -17.754 -49.545-104.714  1.00 36.70           C
ATOM    170  CG2 VAL A 254     -15.960 -48.795-106.228  1.00 36.70           C
ATOM    171  N   GLY A 255     -17.454 -52.947-106.953  1.00 40.51           N
ATOM    172  CA  GLY A 255     -18.406 -54.033-107.077  1.00 40.51           C
ATOM    173  C   GLY A 255     -19.400 -53.784-108.187  1.00 40.51           C
ATOM    174  O   GLY A 255     -19.931 -54.724-108.785  1.00 40.51           O
ATOM    175  N   VAL A 256     -19.662 -52.508-108.468  1.00 47.36           N
ATOM    176  CA  VAL A 256     -20.521 -52.155-109.587  1.00 47.36           C
ATOM    177  C   VAL A 256     -19.824 -52.497-110.894  1.00 47.36           C
ATOM    178  O   VAL A 256     -18.601 -52.363-111.026  1.00 47.36           O
ATOM    179  CB  VAL A 256     -20.884 -50.664-109.517  1.00 47.36           C
ATOM    180  CG1 VAL A 256     -19.629 -49.826-109.410  1.00 47.36           C
ATOM    181  CG2 VAL A 256     -21.676 -50.249-110.733  1.00 47.36           C
ATOM    182  N   ASP A 257     -20.603 -52.947-111.872  1.00 59.40           N
ATOM    183  CA  ASP A 257     -20.072 -53.253-113.188  1.00 59.40           C
ATOM    184  C   ASP A 257     -19.510 -51.988-113.839  1.00 59.40           C
ATOM    185  O   ASP A 257     -19.642 -50.878-113.324  1.00 59.40           O
ATOM    186  CB  ASP A 257     -21.166 -53.875-114.053  1.00 59.40           C
ATOM    187  CG  ASP A 257     -20.633 -54.466-115.328  1.00 59.40           C
ATOM    188  OD1 ASP A 257     -20.167 -55.622-115.300  1.00 59.40           O
ATOM    189  OD2 ASP A 257     -20.671 -53.767-116.360  1.00 59.40           O
ATOM    190  N   GLY A 258     -18.865 -52.168-114.986  1.00 59.05           N
ATOM    191  CA  GLY A 258     -18.239 -51.054-115.669  1.00 59.05           C
ATOM    192  C   GLY A 258     -18.725 -50.834-117.085  1.00 59.05           C
ATOM    193  O   GLY A 258     -19.668 -51.488-117.539  1.00 59.05           O
ATOM    194  N   ARG A 259     -18.087 -49.906-117.795  1.00 70.32           N
ATOM    195  CA  ARG A 259     -18.484 -49.607-119.165  1.00 70.32           C
ATOM    196  C   ARG A 259     -17.843 -50.576-120.151  1.00 70.32           C
ATOM    197  O   ARG A 259     -18.545 -51.311-120.854  1.00 70.32           O
ATOM    198  CB  ARG A 259     -18.119 -48.161-119.506  1.00 70.32           C
ATOM    199  CG  ARG A 259     -18.588 -47.694-120.872  1.00 70.32           C
ATOM    200  CD  ARG A 259     -20.103 -47.592-120.933  1.00 70.32           C
ATOM    201  NE  ARG A 259     -20.562 -47.061-122.212  1.00 70.32           N
ATOM    202  CZ  ARG A 259     -21.831 -47.066-122.610  1.00 70.32           C
ATOM    203  NH1 ARG A 259     -22.769 -47.581-121.830  1.00 70.32           N
ATOM    204  NH2 ARG A 259     -22.159 -46.561-123.791  1.00 70.32           N
ATOM    205  N   TYR A 260     -16.511 -50.593-120.217  1.00 66.83           N
ATOM    206  CA  TYR A 260     -15.781 -51.499-121.099  1.00 66.83           C
ATOM    207  C   TYR A 260     -15.282 -52.744-120.377  1.00 66.83           C
ATOM    208  O   TYR A 260     -15.540 -53.863-120.827  1.00 66.83           O
ATOM    209  CB  TYR A 260     -14.601 -50.773-121.753  1.00 66.83           C
ATOM    210  CG  TYR A 260     -14.985 -49.497-122.460  1.00 66.83           C
ATOM    211  CD1 TYR A 260     -15.901 -49.508-123.500  1.00 66.83           C
ATOM    212  CD2 TYR A 260     -14.422 -48.285-122.096  1.00 66.83           C
ATOM    213  CE1 TYR A 260     -16.254 -48.345-124.152  1.00 66.83           C
ATOM    214  CE2 TYR A 260     -14.769 -47.117-122.741  1.00 66.83           C
ATOM    215  CZ  TYR A 260     -15.684 -47.153-123.769  1.00 66.83           C
ATOM    216  OH  TYR A 260     -16.031 -45.990-124.414  1.00 66.83           O
ATOM    217  N   VAL A 261     -14.577 -52.577-119.262  1.00 55.45           N
ATOM    218  CA  VAL A 261     -14.069 -53.714-118.503  1.00 55.45           C
ATOM    219  C   VAL A 261     -15.199 -54.287-117.655  1.00 55.45           C
ATOM    220  O   VAL A 261     -15.415 -53.880-116.508  1.00 55.45           O
ATOM    221  CB  VAL A 261     -12.842 -53.308-117.662  1.00 55.45           C
ATOM    222  CG1 VAL A 261     -13.097 -52.014-116.910  1.00 55.45           C
ATOM    223  CG2 VAL A 261     -12.445 -54.421-116.706  1.00 55.45           C
ATOM    224  N   SER A 262     -15.931 -55.236-118.220  1.00 60.55           N
ATOM    225  CA  SER A 262     -17.121 -55.780-117.588  1.00 60.55           C
ATOM    226  C   SER A 262     -16.778 -56.989-116.729  1.00 60.55           C
ATOM    227  O   SER A 262     -15.646 -57.473-116.707  1.00 60.55           O
ATOM    228  CB  SER A 262     -18.159 -56.168-118.642  1.00 60.55           C
ATOM    229  OG  SER A 262     -19.048 -57.146-118.130  1.00 60.55           O
ATOM    230  N   ALA A 263     -17.786 -57.476-116.016  1.00 71.13           N
ATOM    231  CA  ALA A 263     -17.679 -58.689-115.224  1.00 71.13           C
ATOM    232  C   ALA A 263     -18.516 -59.788-115.861  1.00 71.13           C
ATOM    233  O   ALA A 263     -19.443 -59.525-116.633  1.00 71.13           O
ATOM    234  CB  ALA A 263     -18.128 -58.449-113.779  1.00 71.13           C
ATOM    235  N   GLN A 264     -18.176 -61.032-115.531  1.00 82.69           N
ATOM    236  CA  GLN A 264     -18.838 -62.193-116.099  1.00 82.69           C
ATOM    237  C   GLN A 264     -19.514 -63.012-115.008  1.00 82.69           C
ATOM    238  O   GLN A 264     -19.070 -63.006-113.855  1.00 82.69           O
ATOM    239  CB  GLN A 264     -17.844 -63.075-116.861  1.00 82.69           C
ATOM    240  CG  GLN A 264     -17.290 -62.423-118.110  1.00 82.69           C
ATOM    241  CD  GLN A 264     -16.548 -63.402-118.990  1.00 82.69           C
ATOM    242  OE1 GLN A 264     -16.380 -64.569-118.637  1.00 82.69           O
ATOM    243  NE2 GLN A 264     -16.099 -62.931-120.148  1.00 82.69           N
ATOM    244  N   PRO A 265     -20.592 -63.722-115.338  1.00 93.70           N
ATOM    245  CA  PRO A 265     -21.325 -64.470-114.312  1.00 93.70           C
ATOM    246  C   PRO A 265     -20.468 -65.560-113.691  1.00 93.70           C
ATOM    247  O   PRO A 265     -19.526 -66.064-114.304  1.00 93.70           O
ATOM    248  CB  PRO A 265     -22.512 -65.060-115.082  1.00 93.70           C
ATOM    249  CG  PRO A 265     -22.084 -65.052-116.510  1.00 93.70           C
ATOM    250  CD  PRO A 265     -21.225 -63.840-116.662  1.00 93.70           C
ATOM    251  N   LEU A 266     -20.804 -65.915-112.457  1.00 90.89           N
ATOM    252  CA  LEU A 266     -20.074 -66.940-111.727  1.00 90.89           C
ATOM    253  C   LEU A 266     -20.438 -68.330-112.228  1.00 90.89           C
ATOM    254  O   LEU A 266     -21.486 -68.869-111.876  1.00 90.89           O
ATOM    255  CB  LEU A 266     -20.360 -66.830-110.229  1.00 90.89           C
ATOM    256  CG  LEU A 266     -19.319 -67.438-109.292  1.00 90.89           C
ATOM    257  CD1 LEU A 266     -17.915 -67.104-109.768  1.00 90.89           C
ATOM    258  CD2 LEU A 266     -19.535 -66.948-107.870  1.00 90.89           C
ATOM    259  N   SER A 271     -13.067 -65.951-107.548  1.00 74.85           N
ATOM    260  CA  SER A 271     -13.202 -66.802-108.724  1.00 74.85           C
ATOM    261  C   SER A 271     -13.908 -66.073-109.861  1.00 74.85           C
ATOM    262  O   SER A 271     -14.486 -66.702-110.745  1.00 74.85           O
ATOM    263  CB  SER A 271     -13.965 -68.081-108.373  1.00 74.85           C
ATOM    264  OG  SER A 271     -13.106 -69.039-107.784  1.00 74.85           O
ATOM    265  N   ARG A 272     -13.865 -64.746-109.835  1.00 75.58           N
ATOM    266  CA  ARG A 272     -14.549 -63.964-110.855  1.00 75.58           C
ATOM    267  C   ARG A 272     -13.676 -63.824-112.096  1.00 75.58           C
ATOM    268  O   ARG A 272     -12.460 -63.640-111.997  1.00 75.58           O
ATOM    269  CB  ARG A 272     -14.920 -62.588-110.310  1.00 75.58           C
ATOM    270  CG  ARG A 272     -16.126 -61.978-110.995  1.00 75.58           C
ATOM    271  CD  ARG A 272     -17.350 -62.838-110.761  1.00 75.58           C
ATOM    272  NE  ARG A 272     -17.724 -62.857-109.352  1.00 75.58           N
ATOM    273  CZ  ARG A 272     -18.717 -62.140-108.840  1.00 75.58           C
ATOM    274  NH1 ARG A 272     -19.446 -61.365-109.627  1.00 75.58           N
ATOM    275  NH2 ARG A 272     -18.991 -62.209-107.547  1.00 75.58           N
ATOM    276  N   THR A 273     -14.301 -63.911-113.265  1.00 83.67           N
ATOM    277  CA  THR A 273     -13.626 -63.721-114.539  1.00 83.67           C
ATOM    278  C   THR A 273     -14.101 -62.424-115.176  1.00 83.67           C
ATOM    279  O   THR A 273     -15.270 -62.049-115.041  1.00 83.67           O
ATOM    280  CB  THR A 273     -13.893 -64.890-115.488  1.00 83.67           C
ATOM    281  OG1 THR A 273     -15.172 -64.717-116.113  1.00 83.67           O
ATOM    282  CG2 THR A 273     -13.882 -66.204-114.725  1.00 83.67           C
ATOM    283  N   PHE A 274     -13.199 -61.746-115.873  1.00 74.80           N
ATOM    284  CA  PHE A 274     -13.493 -60.452-116.466  1.00 74.80           C
ATOM    285  C   PHE A 274     -13.188 -60.457-117.957  1.00 74.80           C
ATOM    286  O   PHE A 274     -12.437 -61.291-118.466  1.00 74.80           O
ATOM    287  CB  PHE A 274     -12.701 -59.348-115.761  1.00 74.80           C
ATOM    288  CG  PHE A 274     -12.928 -59.295-114.281  1.00 74.80           C
ATOM    289  CD1 PHE A 274     -14.051 -58.682-113.763  1.00 74.80           C
ATOM    290  CD2 PHE A 274     -12.023 -59.866-113.409  1.00 74.80           C
ATOM    291  CE1 PHE A 274     -14.263 -58.633-112.406  1.00 74.80           C
ATOM    292  CE2 PHE A 274     -12.232 -59.818-112.048  1.00 74.80           C
ATOM    293  CZ  PHE A 274     -13.353 -59.202-111.547  1.00 74.80           C
ATOM    294  N   LEU A 275     -13.796 -59.503-118.652  1.00 67.17           N
ATOM    295  CA  LEU A 275     -13.623 -59.310-120.083  1.00 67.17           C
ATOM    296  C   LEU A 275     -13.291 -57.846-120.315  1.00 67.17           C
ATOM    297  O   LEU A 275     -13.911 -56.966-119.712  1.00 67.17           O
ATOM    298  CB  LEU A 275     -14.896 -59.712-120.842  1.00 67.17           C
ATOM    299  CG  LEU A 275     -14.919 -59.927-122.358  1.00 67.17           C
ATOM    300  CD1 LEU A 275     -16.243 -60.562-122.741  1.00 67.17           C
ATOM    301  CD2 LEU A 275     -14.715 -58.641-123.148  1.00 67.17           C
ATOM    302  N   VAL A 276     -12.313 -57.578-121.176  1.00 71.19           N
ATOM    303  CA  VAL A 276     -11.857 -56.201-121.328  1.00 71.19           C
ATOM    304  C   VAL A 276     -12.318 -55.592-122.647  1.00 71.19           C
ATOM    305  O   VAL A 276     -13.176 -54.703-122.659  1.00 71.19           O
ATOM    306  CB  VAL A 276     -10.327 -56.121-121.198  1.00 71.19           C
ATOM    307  CG1 VAL A 276      -9.855 -54.693-121.406  1.00 71.19           C
ATOM    308  CG2 VAL A 276      -9.894 -56.634-119.837  1.00 71.19           C
ATOM    309  N   ASP A 277     -11.776 -56.074-123.764  1.00103.75           N
ATOM    310  CA  ASP A 277     -12.018 -55.399-125.031  1.00103.75           C
ATOM    311  C   ASP A 277     -11.447 -56.235-126.169  1.00103.75           C
ATOM    312  O   ASP A 277     -10.334 -56.762-126.045  1.00103.75           O
ATOM    313  CB  ASP A 277     -11.373 -54.008-124.989  1.00103.75           C
ATOM    314  CG  ASP A 277     -11.801 -53.103-126.131  1.00103.75           C
ATOM    315  OD1 ASP A 277     -12.408 -53.580-127.105  1.00103.75           O
ATOM    316  OD2 ASP A 277     -11.531 -51.888-126.050  1.00103.75           O
ATOM    317  N   PRO A 278     -12.156 -56.381-127.290  1.00109.02           N
ATOM    318  CA  PRO A 278     -11.530 -56.984-128.473  1.00109.02           C
ATOM    319  C   PRO A 278     -10.537 -56.051-129.149  1.00109.02           C
ATOM    320  O   PRO A 278      -9.459 -56.487-129.559  1.00109.02           O
ATOM    321  CB  PRO A 278     -12.723 -57.290-129.389  1.00109.02           C
ATOM    322  CG  PRO A 278     -13.812 -56.403-128.911  1.00109.02           C
ATOM    323  CD  PRO A 278     -13.617 -56.299-127.431  1.00109.02           C
ATOM    324  N   ASN A 279     -10.888 -54.774-129.272  1.00110.29           N
ATOM    325  CA  ASN A 279     -10.036 -53.784-129.930  1.00110.29           C
ATOM    326  C   ASN A 279      -9.568 -52.758-128.895  1.00110.29           C
ATOM    327  O   ASN A 279     -10.197 -51.721-128.681  1.00110.29           O
ATOM    328  CB  ASN A 279     -10.767 -53.141-131.126  1.00110.29           C
ATOM    329  CG  ASN A 279     -11.996 -52.346-130.721  1.00110.29           C
ATOM    330  OD1 ASN A 279     -12.606 -52.611-129.687  1.00110.29           O
ATOM    331  ND2 ASN A 279     -12.361 -51.362-131.535  1.00110.29           N
ATOM    332  N   LEU A 280      -8.445 -53.064-128.253  1.00100.59           N
ATOM    333  CA  LEU A 280      -7.801 -52.153-127.322  1.00100.59           C
ATOM    334  C   LEU A 280      -6.293 -52.249-127.495  1.00100.59           C
ATOM    335  O   LEU A 280      -5.770 -53.226-128.038  1.00100.59           O
ATOM    336  CB  LEU A 280      -8.192 -52.450-125.868  1.00100.59           C
ATOM    337  CG  LEU A 280      -8.191 -51.245-124.926  1.00100.59           C
ATOM    338  CD1 LEU A 280      -8.996 -50.102-125.515  1.00100.59           C
ATOM    339  CD2 LEU A 280      -8.735 -51.634-123.561  1.00100.59           C
ATOM    340  N   ASP A 281      -5.598 -51.212-127.037  1.00 98.56           N
ATOM    341  CA  ASP A 281      -4.146 -51.192-127.123  1.00 98.56           C
ATOM    342  C   ASP A 281      -3.549 -52.271-126.230  1.00 98.56           C
ATOM    343  O   ASP A 281      -3.919 -52.406-125.061  1.00 98.56           O
ATOM    344  CB  ASP A 281      -3.607 -49.820-126.718  1.00 98.56           C
ATOM    345  CG  ASP A 281      -3.534 -48.859-127.884  1.00 98.56           C
ATOM    346  OD1 ASP A 281      -3.471 -49.332-129.037  1.00 98.56           O
ATOM    347  OD2 ASP A 281      -3.541 -47.633-127.649  1.00 98.56           O
ATOM    348  N   LEU A 282      -2.617 -53.043-126.789  1.00 90.97           N
ATOM    349  CA  LEU A 282      -1.991 -54.102-126.010  1.00 90.97           C
ATOM    350  C   LEU A 282      -1.172 -53.537-124.864  1.00 90.97           C
ATOM    351  O   LEU A 282      -0.981 -54.211-123.848  1.00 90.97           O
ATOM    352  CB  LEU A 282      -1.116 -54.976-126.907  1.00 90.97           C
ATOM    353  CG  LEU A 282      -0.736 -56.343-126.340  1.00 90.97           C
ATOM    354  CD1 LEU A 282      -1.936 -56.996-125.675  1.00 90.97           C
ATOM    355  CD2 LEU A 282      -0.178 -57.234-127.437  1.00 90.97           C
ATOM    356  N   SER A 283      -0.696 -52.301-124.997  1.00 90.14           N
ATOM    357  CA  SER A 283       0.053 -51.642-123.937  1.00 90.14           C
ATOM    358  C   SER A 283      -0.820 -51.255-122.753  1.00 90.14           C
ATOM    359  O   SER A 283      -0.311 -50.667-121.794  1.00 90.14           O
ATOM    360  CB  SER A 283       0.757 -50.398-124.484  1.00 90.14           C
ATOM    361  OG  SER A 283      -0.074 -49.257-124.373  1.00 90.14           O
ATOM    362  N   ILE A 284      -2.114 -51.558-122.803  1.00 90.35           N
ATOM    363  CA  ILE A 284      -3.038 -51.285-121.712  1.00 90.35           C
ATOM    364  C   ILE A 284      -3.573 -52.577-121.109  1.00 90.35           C
ATOM    365  O   ILE A 284      -3.636 -52.725-119.888  1.00 90.35           O
ATOM    366  CB  ILE A 284      -4.197 -50.377-122.182  1.00 90.35           C
ATOM    367  CG1 ILE A 284      -3.676 -49.247-123.069  1.00 90.35           C
ATOM    368  CG2 ILE A 284      -4.943 -49.818-120.990  1.00 90.35           C
ATOM    369  CD1 ILE A 284      -2.688 -48.338-122.383  1.00 90.35           C
ATOM    370  N   ARG A 285      -3.961 -53.529-121.960  1.00 89.83           N
ATOM    371  CA  ARG A 285      -4.595 -54.751-121.475  1.00 89.83           C
ATOM    372  C   ARG A 285      -3.653 -55.550-120.586  1.00 89.83           C
ATOM    373  O   ARG A 285      -4.090 -56.180-119.618  1.00 89.83           O
ATOM    374  CB  ARG A 285      -5.073 -55.591-122.657  1.00 89.83           C
ATOM    375  CG  ARG A 285      -5.958 -54.814-123.611  1.00 89.83           C
ATOM    376  CD  ARG A 285      -6.917 -55.711-124.362  1.00 89.83           C
ATOM    377  NE  ARG A 285      -6.224 -56.690-125.191  1.00 89.83           N
ATOM    378  CZ  ARG A 285      -6.811 -57.399-126.150  1.00 89.83           C
ATOM    379  NH1 ARG A 285      -8.102 -57.233-126.401  1.00 89.83           N
ATOM    380  NH2 ARG A 285      -6.108 -58.267-126.861  1.00 89.83           N
ATOM    381  N   GLU A 286      -2.356 -55.532-120.895  1.00 93.43           N
ATOM    382  CA  GLU A 286      -1.399 -56.213-120.032  1.00 93.43           C
ATOM    383  C   GLU A 286      -1.300 -55.554-118.666  1.00 93.43           C
ATOM    384  O   GLU A 286      -0.937 -56.221-117.693  1.00 93.43           O
ATOM    385  CB  GLU A 286      -0.021 -56.266-120.696  1.00 93.43           C
ATOM    386  CG  GLU A 286       0.509 -54.930-121.204  1.00 93.43           C
ATOM    387  CD  GLU A 286       1.123 -54.072-120.117  1.00 93.43           C
ATOM    388  OE1 GLU A 286       1.233 -52.845-120.323  1.00 93.43           O
ATOM    389  OE2 GLU A 286       1.505 -54.621-119.063  1.00 93.43           O
ATOM    390  N   LEU A 287      -1.609 -54.263-118.568  1.00 81.22           N
ATOM    391  CA  LEU A 287      -1.561 -53.592-117.280  1.00 81.22           C
ATOM    392  C   LEU A 287      -2.908 -53.626-116.575  1.00 81.22           C
ATOM    393  O   LEU A 287      -2.954 -53.612-115.339  1.00 81.22           O
ATOM    394  CB  LEU A 287      -1.078 -52.149-117.458  1.00 81.22           C
ATOM    395  CG  LEU A 287      -0.606 -51.391-116.215  1.00 81.22           C
ATOM    396  CD1 LEU A 287       0.486 -50.409-116.597  1.00 81.22           C
ATOM    397  CD2 LEU A 287      -1.742 -50.660-115.529  1.00 81.22           C
ATOM    398  N   VAL A 288      -4.003 -53.685-117.335  1.00 75.69           N
ATOM    399  CA  VAL A 288      -5.324 -53.851-116.735  1.00 75.69           C
ATOM    400  C   VAL A 288      -5.377 -55.143-115.933  1.00 75.69           C
ATOM    401  O   VAL A 288      -5.844 -55.167-114.788  1.00 75.69           O
ATOM    402  CB  VAL A 288      -6.412 -53.817-117.822  1.00 75.69           C
ATOM    403  CG1 VAL A 288      -7.688 -54.459-117.319  1.00 75.69           C
ATOM    404  CG2 VAL A 288      -6.668 -52.394-118.259  1.00 75.69           C
ATOM    405  N   HIS A 289      -4.874 -56.235-116.516  1.00 71.84           N
ATOM    406  CA  HIS A 289      -4.855 -57.524-115.835  1.00 71.84           C
ATOM    407  C   HIS A 289      -3.963 -57.525-114.604  1.00 71.84           C
ATOM    408  O   HIS A 289      -3.948 -58.520-113.874  1.00 71.84           O
ATOM    409  CB  HIS A 289      -4.405 -58.614-116.800  1.00 71.84           C
ATOM    410  CG  HIS A 289      -5.487 -59.091-117.712  1.00 71.84           C
ATOM    411  ND1 HIS A 289      -5.231 -59.651-118.945  1.00 71.84           N
ATOM    412  CD2 HIS A 289      -6.833 -59.099-117.568  1.00 71.84           C
ATOM    413  CE1 HIS A 289      -6.373 -59.977-119.523  1.00 71.84           C
ATOM    414  NE2 HIS A 289      -7.360 -59.655-118.707  1.00 71.84           N
ATOM    415  N   ARG A 290      -3.216 -56.450-114.365  1.00 71.69           N
ATOM    416  CA  ARG A 290      -2.436 -56.320-113.145  1.00 71.69           C
ATOM    417  C   ARG A 290      -3.175 -55.572-112.051  1.00 71.69           C
ATOM    418  O   ARG A 290      -2.731 -55.593-110.898  1.00 71.69           O
ATOM    419  CB  ARG A 290      -1.114 -55.611-113.437  1.00 71.69           C
ATOM    420  CG  ARG A 290      -0.043 -56.532-113.973  1.00 71.69           C
ATOM    421  CD  ARG A 290       0.843 -55.828-114.978  1.00 71.69           C
ATOM    422  NE  ARG A 290       2.058 -56.588-115.234  1.00 71.69           N
ATOM    423  CZ  ARG A 290       3.197 -56.405-114.577  1.00 71.69           C
ATOM    424  NH1 ARG A 290       3.273 -55.483-113.628  1.00 71.69           N
ATOM    425  NH2 ARG A 290       4.259 -57.142-114.868  1.00 71.69           N
ATOM    426  N   ILE A 291      -4.284 -54.916-112.376  1.00 62.88           N
ATOM    427  CA  ILE A 291      -5.049 -54.184-111.372  1.00 62.88           C
ATOM    428  C   ILE A 291      -6.255 -54.982-110.894  1.00 62.88           C
ATOM    429  O   ILE A 291      -6.619 -54.912-109.720  1.00 62.88           O
ATOM    430  CB  ILE A 291      -5.466 -52.812-111.932  1.00 62.88           C
ATOM    431  CG1 ILE A 291      -4.288 -52.151-112.647  1.00 62.88           C
ATOM    432  CG2 ILE A 291      -5.994 -51.927-110.828  1.00 62.88           C
ATOM    433  CD1 ILE A 291      -4.627 -50.833-113.303  1.00 62.88           C
ATOM    434  N   LEU A 292      -6.878 -55.755-111.778  1.00 56.13           N
ATOM    435  CA  LEU A 292      -8.087 -56.511-111.465  1.00 56.13           C
ATOM    436  C   LEU A 292      -7.958 -57.470-110.281  1.00 56.13           C
ATOM    437  O   LEU A 292      -8.932 -57.634-109.536  1.00 56.13           O
ATOM    438  CB  LEU A 292      -8.549 -57.284-112.697  1.00 56.13           C
ATOM    439  CG  LEU A 292      -9.085 -56.410-113.827  1.00 56.13           C
ATOM    440  CD1 LEU A 292      -9.895 -57.242-114.798  1.00 56.13           C
ATOM    441  CD2 LEU A 292      -9.918 -55.285-113.265  1.00 56.13           C
ATOM    442  N   PRO A 293      -6.805 -58.134-110.057  1.00 58.10           N
ATOM    443  CA  PRO A 293      -6.716 -59.058-108.915  1.00 58.10           C
ATOM    444  C   PRO A 293      -7.014 -58.452-107.550  1.00 58.10           C
ATOM    445  O   PRO A 293      -7.037 -59.185-106.558  1.00 58.10           O
ATOM    446  CB  PRO A 293      -5.268 -59.548-108.989  1.00 58.10           C
ATOM    447  CG  PRO A 293      -4.978 -59.544-110.422  1.00 58.10           C
ATOM    448  CD  PRO A 293      -5.664 -58.327-110.971  1.00 58.10           C
ATOM    449  N   VAL A 294      -7.229 -57.140-107.462  1.00 47.61           N
ATOM    450  CA  VAL A 294      -7.746 -56.554-106.232  1.00 47.61           C
ATOM    451  C   VAL A 294      -9.267 -56.471-106.257  1.00 47.61           C
ATOM    452  O   VAL A 294      -9.888 -56.363-105.189  1.00 47.61           O
ATOM    453  CB  VAL A 294      -7.146 -55.158-105.964  1.00 47.61           C
ATOM    454  CG1 VAL A 294      -7.726 -54.143-106.916  1.00 47.61           C
ATOM    455  CG2 VAL A 294      -7.369 -54.737-104.523  1.00 47.61           C
ATOM    456  N   ALA A 295      -9.886 -56.534-107.434  1.00 48.99           N
ATOM    457  CA  ALA A 295     -11.340 -56.557-107.506  1.00 48.99           C
ATOM    458  C   ALA A 295     -11.873 -57.971-107.332  1.00 48.99           C
ATOM    459  O   ALA A 295     -12.800 -58.201-106.550  1.00 48.99           O
ATOM    460  CB  ALA A 295     -11.813 -55.968-108.834  1.00 48.99           C
ATOM    461  N   ALA A 296     -11.299 -58.931-108.058  1.00 52.91           N
ATOM    462  CA  ALA A 296     -11.718 -60.319-107.899  1.00 52.91           C
ATOM    463  C   ALA A 296     -11.479 -60.807-106.480  1.00 52.91           C
ATOM    464  O   ALA A 296     -12.275 -61.588-105.950  1.00 52.91           O
ATOM    465  CB  ALA A 296     -10.983 -61.208-108.899  1.00 52.91           C
ATOM    466  N   SER A 297     -10.399 -60.360-105.851  1.00 48.82           N
ATOM    467  CA  SER A 297     -10.168 -60.649-104.446  1.00 48.82           C
ATOM    468  C   SER A 297     -11.065 -59.833-103.533  1.00 48.82           C
ATOM    469  O   SER A 297     -11.079 -60.078-102.326  1.00 48.82           O
ATOM    470  CB  SER A 297      -8.704 -60.392-104.088  1.00 48.82           C
ATOM    471  OG  SER A 297      -7.884 -61.474-104.488  1.00 48.82           O
ATOM    472  N   TYR A 298     -11.804 -58.868-104.076  1.00 43.73           N
ATOM    473  CA  TYR A 298     -12.800 -58.133-103.312  1.00 43.73           C
ATOM    474  C   TYR A 298     -14.202 -58.688-103.474  1.00 43.73           C
ATOM    475  O   TYR A 298     -14.966 -58.685-102.510  1.00 43.73           O
ATOM    476  CB  TYR A 298     -12.809 -56.656-103.716  1.00 43.73           C
ATOM    477  CG  TYR A 298     -13.948 -55.880-103.111  1.00 43.73           C
ATOM    478  CD1 TYR A 298     -13.868 -55.397-101.819  1.00 43.73           C
ATOM    479  CD2 TYR A 298     -15.107 -55.636-103.828  1.00 43.73           C
ATOM    480  CE1 TYR A 298     -14.907 -54.691-101.257  1.00 43.73           C
ATOM    481  CE2 TYR A 298     -16.151 -54.934-103.274  1.00 43.73           C
ATOM    482  CZ  TYR A 298     -16.045 -54.463-101.989  1.00 43.73           C
ATOM    483  OH  TYR A 298     -17.084 -53.761-101.431  1.00 43.73           O
ATOM    484  N   SER A 299     -14.552 -59.173-104.657  1.00 47.51           N
ATOM    485  CA  SER A 299     -15.864 -59.766-104.871  1.00 47.51           C
ATOM    486  C   SER A 299     -16.027 -61.086-104.173  1.00 47.51           C
ATOM    487  O   SER A 299     -17.088 -61.701-104.285  1.00 47.51           O
ATOM    488  CB  SER A 299     -16.124 -59.935-106.367  1.00 47.51           C
ATOM    489  OG  SER A 299     -17.122 -60.913-106.597  1.00 47.51           O
ATOM    490  N   ALA A 300     -15.013 -61.555-103.454  1.00 34.56           N
ATOM    491  CA  ALA A 300     -15.138 -62.759-102.657  1.00 34.56           C
ATOM    492  C   ALA A 300     -15.080 -62.477-101.169  1.00 34.56           C
ATOM    493  O   ALA A 300     -15.341 -63.385-100.375  1.00 34.56           O
ATOM    494  CB  ALA A 300     -14.045 -63.772-103.023  1.00 34.56           C
ATOM    495  N   VAL A 301     -14.749 -61.255-100.765  1.00 34.27           N
ATOM    496  CA  VAL A 301     -14.839 -60.842 -99.377  1.00 34.27           C
ATOM    497  C   VAL A 301     -16.215 -60.285 -99.053  1.00 34.27           C
ATOM    498  O   VAL A 301     -16.801 -60.632 -98.025  1.00 34.27           O
ATOM    499  CB  VAL A 301     -13.743 -59.817 -99.035  1.00 34.27           C
ATOM    500  CG1 VAL A 301     -13.872 -59.381 -97.597  1.00 34.27           C
ATOM    501  CG2 VAL A 301     -12.388 -60.418 -99.279  1.00 34.27           C
ATOM    502  N   THR A 302     -16.755 -59.434 -99.926  1.00 37.57           N
ATOM    503  CA  THR A 302     -18.068 -58.857 -99.678  1.00 37.57           C
ATOM    504  C   THR A 302     -19.168 -59.903 -99.713  1.00 37.57           C
ATOM    505  O   THR A 302     -20.224 -59.690 -99.111  1.00 37.57           O
ATOM    506  CB  THR A 302     -18.362 -57.753-100.689  1.00 37.57           C
ATOM    507  OG1 THR A 302     -19.451 -56.958-100.211  1.00 37.57           O
ATOM    508  CG2 THR A 302     -18.726 -58.339-102.038  1.00 37.57           C
ATOM    509  N   ARG A 303     -18.948 -61.025-100.394  1.00 37.82           N
ATOM    510  CA  ARG A 303     -19.887 -62.135-100.349  1.00 37.82           C
ATOM    511  C   ARG A 303     -19.673 -63.020 -99.133  1.00 37.82           C
ATOM    512  O   ARG A 303     -20.575 -63.779 -98.766  1.00 37.82           O
ATOM    513  CB  ARG A 303     -19.775 -62.974-101.621  1.00 37.82           C
ATOM    514  CG  ARG A 303     -21.025 -63.751-101.948  1.00 37.82           C
ATOM    515  CD  ARG A 303     -20.962 -64.321-103.348  1.00 37.82           C
ATOM    516  NE  ARG A 303     -19.814 -65.204-103.520  1.00 37.82           N
ATOM    517  CZ  ARG A 303     -18.785 -64.941-104.316  1.00 37.82           C
ATOM    518  NH1 ARG A 303     -18.761 -63.817-105.016  1.00 37.82           N
ATOM    519  NH2 ARG A 303     -17.782 -65.800-104.413  1.00 37.82           N
ATOM    520  N   PHE A 304     -18.502 -62.941 -98.507  1.00 34.97           N
ATOM    521  CA  PHE A 304     -18.277 -63.648 -97.257  1.00 34.97           C
ATOM    522  C   PHE A 304     -18.933 -62.934 -96.088  1.00 34.97           C
ATOM    523  O   PHE A 304     -19.317 -63.580 -95.111  1.00 34.97           O
ATOM    524  CB  PHE A 304     -16.778 -63.801 -97.007  1.00 34.97           C
ATOM    525  CG  PHE A 304     -16.439 -64.367 -95.660  1.00 34.97           C
ATOM    526  CD1 PHE A 304     -16.462 -65.726 -95.441  1.00 34.97           C
ATOM    527  CD2 PHE A 304     -16.081 -63.540 -94.617  1.00 34.97           C
ATOM    528  CE1 PHE A 304     -16.142 -66.247 -94.205  1.00 34.97           C
ATOM    529  CE2 PHE A 304     -15.766 -64.059 -93.381  1.00 34.97           C
ATOM    530  CZ  PHE A 304     -15.797 -65.412 -93.177  1.00 34.97           C
ATOM    531  N   ILE A 305     -19.072 -61.612 -96.168  1.00 31.69           N
ATOM    532  CA  ILE A 305     -19.704 -60.866 -95.088  1.00 31.69           C
ATOM    533  C   ILE A 305     -21.205 -61.113 -95.075  1.00 31.69           C
ATOM    534  O   ILE A 305     -21.784 -61.452 -94.038  1.00 31.69           O
ATOM    535  CB  ILE A 305     -19.389 -59.366 -95.220  1.00 31.69           C
ATOM    536  CG1 ILE A 305     -17.889 -59.128 -95.345  1.00 31.69           C
ATOM    537  CG2 ILE A 305     -19.905 -58.621 -94.020  1.00 31.69           C
ATOM    538  CD1 ILE A 305     -17.142 -59.366 -94.074  1.00 31.69           C
ATOM    539  N   GLU A 306     -21.836 -60.946 -96.243  1.00 48.25           N
ATOM    540  CA  GLU A 306     -23.316 -61.041 -96.410  1.00 48.25           C
ATOM    541  C   GLU A 306     -23.857 -62.469 -96.227  1.00 48.25           C
ATOM    542  O   GLU A 306     -25.088 -62.636 -96.335  1.00 48.25           O
ATOM    543  CB  GLU A 306     -23.720 -60.470 -97.770  1.00 48.25           C
ATOM    544  CG  GLU A 306     -23.295 -59.025 -97.957  1.00 48.25           C
ATOM    545  CD  GLU A 306     -23.280 -58.544 -99.397  1.00 48.25           C
ATOM    546  OE1 GLU A 306     -23.531 -59.369-100.297  1.00 48.25           O
ATOM    547  OE2 GLU A 306     -23.014 -57.346 -99.615  1.00 48.25           O
ATOM    548  N   GLU A 307     -22.993 -63.451 -95.959  1.00 42.14           N
ATOM    549  CA  GLU A 307     -23.439 -64.825 -95.772  1.00 42.14           C
ATOM    550  C   GLU A 307     -23.073 -65.390 -94.411  1.00 42.14           C
ATOM    551  O   GLU A 307     -23.933 -65.936 -93.719  1.00 42.14           O
ATOM    552  CB  GLU A 307     -22.855 -65.719 -96.870  1.00 42.14           C
ATOM    553  CG  GLU A 307     -23.502 -67.079 -96.947  1.00 42.14           C
ATOM    554  CD  GLU A 307     -24.867 -67.025 -97.597  1.00 42.14           C
ATOM    555  OE1 GLU A 307     -25.146 -66.039 -98.310  1.00 42.14           O
ATOM    556  OE2 GLU A 307     -25.662 -67.966 -97.395  1.00 42.14           O
ATOM    557  N   LYS A 308     -21.819 -65.260 -94.000  1.00 31.92           N
ATOM    558  CA  LYS A 308     -21.363 -65.792 -92.726  1.00 31.92           C
ATOM    559  C   LYS A 308     -21.806 -64.952 -91.547  1.00 31.92           C
ATOM    560  O   LYS A 308     -21.278 -65.127 -90.445  1.00 31.92           O
ATOM    561  CB  LYS A 308     -19.841 -65.921 -92.724  1.00 31.92           C
ATOM    562  CG  LYS A 308     -19.326 -67.023 -93.620  1.00 31.92           C
ATOM    563  CD  LYS A 308     -19.503 -68.388 -92.996  1.00 31.92           C
ATOM    564  CE  LYS A 308     -18.783 -69.448 -93.803  1.00 31.92           C
ATOM    565  NZ  LYS A 308     -19.112 -69.334 -95.248  1.00 31.92           N
ATOM    566  N   SER A 309     -22.785 -64.078 -91.800  1.00 23.30           N
ATOM    567  CA  SER A 309     -23.401 -63.222 -90.753  1.00 23.30           C
ATOM    568  C   SER A 309     -24.684 -63.904 -90.258  1.00 23.30           C
ATOM    569  O   SER A 309     -25.250 -63.440 -89.248  1.00 23.30           O
ATOM    570  CB  SER A 309     -23.678 -61.836 -91.276  1.00 23.30           C
ATOM    571  OG  SER A 309     -24.268 -61.025 -90.270  1.00 23.30           O
ATOM    572  N   SER A 310     -25.122 -64.956 -90.962  1.00 23.72           N
ATOM    573  CA  SER A 310     -26.332 -65.729 -90.579  1.00 23.72           C
ATOM    574  C   SER A 310     -26.068 -66.381 -89.220  1.00 23.72           C
ATOM    575  O   SER A 310     -25.004 -67.002 -89.076  1.00 23.72           O
ATOM    576  CB  SER A 310     -26.660 -66.760 -91.627  1.00 23.72           C
ATOM    577  OG  SER A 310     -26.908 -66.144 -92.882  1.00 23.72           O
ATOM    578  N   PHE A 311     -27.030 -66.297 -88.299  1.00 29.89           N
ATOM    579  CA  PHE A 311     -26.888 -66.864 -86.930  1.00 29.89           C
ATOM    580  C   PHE A 311     -26.400 -68.320 -86.959  1.00 29.89           C
ATOM    581  O   PHE A 311     -25.463 -68.638 -86.198  1.00 29.89           O
ATOM    582  CB  PHE A 311     -28.216 -66.754 -86.176  1.00 29.89           C
ATOM    583  CG  PHE A 311     -28.679 -65.341 -85.920  1.00 29.89           C
ATOM    584  CD1 PHE A 311     -28.257 -64.648 -84.796  1.00 29.89           C
ATOM    585  CD2 PHE A 311     -29.535 -64.702 -86.801  1.00 29.89           C
ATOM    586  CE1 PHE A 311     -28.681 -63.350 -84.561  1.00 29.89           C
ATOM    587  CE2 PHE A 311     -29.960 -63.404 -86.565  1.00 29.89           C
ATOM    588  CZ  PHE A 311     -29.532 -62.730 -85.445  1.00 29.89           C
ATOM    589  N   GLU A 312     -26.981 -69.166 -87.819  1.00 30.52           N
ATOM    590  CA  GLU A 312     -26.627 -70.612 -87.834  1.00 30.52           C
ATOM    591  C   GLU A 312     -25.132 -70.839 -88.110  1.00 30.52           C
ATOM    592  O   GLU A 312     -24.812 -71.870 -88.733  1.00 30.52           O
ATOM    593  CB  GLU A 312     -27.490 -71.374 -88.843  1.00 30.52           C
ATOM    594  CG  GLU A 312     -28.973 -71.074 -88.720  1.00 30.52           C
ATOM    595  CD  GLU A 312     -29.364 -69.660 -89.114  1.00 30.52           C
ATOM    596  OE1 GLU A 312     -28.458 -68.864 -89.430  1.00 30.52           O
ATOM    597  OE2 GLU A 312     -30.574 -69.359 -89.103  1.00 30.52           O
ATOM    598  N   TYR A 313     -24.254 -69.906 -87.715  1.00 31.46           N
ATOM    599  CA  TYR A 313     -22.827 -70.107 -87.907  1.00 31.46           C
ATOM    600  C   TYR A 313     -21.985 -69.870 -86.666  1.00 31.46           C
ATOM    601  O   TYR A 313     -20.758 -69.831 -86.786  1.00 31.46           O
ATOM    602  CB  TYR A 313     -22.303 -69.210 -89.032  1.00 31.46           C
ATOM    603  CG  TYR A 313     -22.687 -69.676 -90.411  1.00 31.46           C
ATOM    604  CD1 TYR A 313     -23.931 -69.393 -90.936  1.00 31.46           C
ATOM    605  CD2 TYR A 313     -21.800 -70.396 -91.187  1.00 31.46           C
ATOM    606  CE1 TYR A 313     -24.284 -69.813 -92.197  1.00 31.46           C
ATOM    607  CE2 TYR A 313     -22.144 -70.818 -92.448  1.00 31.46           C
ATOM    608  CZ  TYR A 313     -23.388 -70.523 -92.946  1.00 31.46           C
ATOM    609  OH  TYR A 313     -23.735 -70.944 -94.205  1.00 31.46           O
ATOM    610  N   GLY A 314     -22.583 -69.693 -85.503  1.00 28.57           N
ATOM    611  CA  GLY A 314     -21.833 -69.568 -84.270  1.00 28.57           C
ATOM    612  C   GLY A 314     -21.521 -68.118 -83.947  1.00 28.57           C
ATOM    613  O   GLY A 314     -21.679 -67.213 -84.767  1.00 28.57           O
ATOM    614  N   GLN A 315     -21.069 -67.916 -82.715  1.00 24.95           N
ATOM    615  CA  GLN A 315     -20.730 -66.593 -82.223  1.00 24.95           C
ATOM    616  C   GLN A 315     -19.307 -66.188 -82.564  1.00 24.95           C
ATOM    617  O   GLN A 315     -18.843 -65.151 -82.091  1.00 24.95           O
ATOM    618  CB  GLN A 315     -20.940 -66.520 -80.710  1.00 24.95           C
ATOM    619  CG  GLN A 315     -22.302 -66.004 -80.289  1.00 24.95           C
ATOM    620  CD  GLN A 315     -22.680 -66.410 -78.879  1.00 24.95           C
ATOM    621  OE1 GLN A 315     -22.625 -67.584 -78.525  1.00 24.95           O
ATOM    622  NE2 GLN A 315     -23.068 -65.439 -78.068  1.00 24.95           N
ATOM    623  N   VAL A 316     -18.600 -66.976 -83.366  1.00 24.14           N
ATOM    624  CA  VAL A 316     -17.255 -66.643 -83.813  1.00 24.14           C
ATOM    625  C   VAL A 316     -17.245 -66.236 -85.278  1.00 24.14           C
ATOM    626  O   VAL A 316     -16.663 -65.215 -85.642  1.00 24.14           O
ATOM    627  CB  VAL A 316     -16.278 -67.809 -83.559  1.00 24.14           C
ATOM    628  CG1 VAL A 316     -14.996 -67.571 -84.316  1.00 24.14           C
ATOM    629  CG2 VAL A 316     -15.998 -67.944 -82.079  1.00 24.14           C
ATOM    630  N   ASN A 317     -17.897 -67.017 -86.133  1.00 27.02           N
ATOM    631  CA  ASN A 317     -18.022 -66.621 -87.528  1.00 27.02           C
ATOM    632  C   ASN A 317     -18.806 -65.329 -87.710  1.00 27.02           C
ATOM    633  O   ASN A 317     -18.924 -64.856 -88.844  1.00 27.02           O
ATOM    634  CB  ASN A 317     -18.676 -67.738 -88.333  1.00 27.02           C
ATOM    635  CG  ASN A 317     -17.666 -68.687 -88.922  1.00 27.02           C
ATOM    636  OD1 ASN A 317     -17.650 -69.872 -88.599  1.00 27.02           O
ATOM    637  ND2 ASN A 317     -16.815 -68.173 -89.796  1.00 27.02           N
ATOM    638  N   HIS A 318     -19.351 -64.760 -86.637  1.00 20.81           N
ATOM    639  CA  HIS A 318     -19.979 -63.448 -86.687  1.00 20.81           C
ATOM    640  C   HIS A 318     -18.949 -62.352 -86.458  1.00 20.81           C
ATOM    641  O   HIS A 318     -18.704 -61.523 -87.340  1.00 20.81           O
ATOM    642  CB  HIS A 318     -21.081 -63.347 -85.631  1.00 20.81           C
ATOM    643  CG  HIS A 318     -22.272 -64.202 -85.913  1.00 20.81           C
ATOM    644  ND1 HIS A 318     -22.952 -64.872 -84.923  1.00 20.81           N
ATOM    645  CD2 HIS A 318     -22.911 -64.486 -87.069  1.00 20.81           C
ATOM    646  CE1 HIS A 318     -23.960 -65.536 -85.456  1.00 20.81           C
ATOM    647  NE2 HIS A 318     -23.956 -65.319 -86.759  1.00 20.81           N
ATOM    648  N   ALA A 319     -18.323 -62.349 -85.281  1.00 19.64           N
ATOM    649  CA  ALA A 319     -17.363 -61.304 -84.964  1.00 19.64           C
ATOM    650  C   ALA A 319     -16.163 -61.354 -85.892  1.00 19.64           C
ATOM    651  O   ALA A 319     -15.430 -60.367 -86.008  1.00 19.64           O
ATOM    652  CB  ALA A 319     -16.923 -61.414 -83.508  1.00 19.64           C
ATOM    653  N   LEU A 320     -15.941 -62.486 -86.561  1.00 22.62           N
ATOM    654  CA  LEU A 320     -14.957 -62.510 -87.636  1.00 22.62           C
ATOM    655  C   LEU A 320     -15.439 -61.745 -88.857  1.00 22.62           C
ATOM    656  O   LEU A 320     -14.629 -61.105 -89.530  1.00 22.62           O
ATOM    657  CB  LEU A 320     -14.626 -63.940 -88.042  1.00 22.62           C
ATOM    658  CG  LEU A 320     -13.659 -64.015 -89.220  1.00 22.62           C
ATOM    659  CD1 LEU A 320     -12.354 -63.364 -88.847  1.00 22.62           C
ATOM    660  CD2 LEU A 320     -13.438 -65.435 -89.679  1.00 22.62           C
ATOM    661  N   ALA A 321     -16.735 -61.784 -89.153  1.00 23.41           N
ATOM    662  CA  ALA A 321     -17.270 -61.028 -90.274  1.00 23.41           C
ATOM    663  C   ALA A 321     -17.446 -59.554 -89.960  1.00 23.41           C
ATOM    664  O   ALA A 321     -17.448 -58.740 -90.885  1.00 23.41           O
ATOM    665  CB  ALA A 321     -18.611 -61.605 -90.719  1.00 23.41           C
ATOM    666  N   ALA A 322     -17.583 -59.186 -88.688  1.00 22.05           N
ATOM    667  CA  ALA A 322     -17.670 -57.774 -88.344  1.00 22.05           C
ATOM    668  C   ALA A 322     -16.306 -57.107 -88.440  1.00 22.05           C
ATOM    669  O   ALA A 322     -16.149 -56.096 -89.131  1.00 22.05           O
ATOM    670  CB  ALA A 322     -18.248 -57.604 -86.944  1.00 22.05           C
ATOM    671  N   ALA A 323     -15.303 -57.665 -87.764  1.00 22.66           N
ATOM    672  CA  ALA A 323     -13.960 -57.111 -87.851  1.00 22.66           C
ATOM    673  C   ALA A 323     -13.399 -57.188 -89.261  1.00 22.66           C
ATOM    674  O   ALA A 323     -12.436 -56.484 -89.573  1.00 22.66           O
ATOM    675  CB  ALA A 323     -13.034 -57.831 -86.876  1.00 22.66           C
ATOM    676  N   MET A 324     -13.970 -58.028 -90.115  1.00 25.70           N
ATOM    677  CA  MET A 324     -13.607 -58.077 -91.521  1.00 25.70           C
ATOM    678  C   MET A 324     -14.382 -57.068 -92.348  1.00 25.70           C
ATOM    679  O   MET A 324     -14.228 -57.032 -93.571  1.00 25.70           O
ATOM    680  CB  MET A 324     -13.833 -59.485 -92.071  1.00 25.70           C
ATOM    681  CG  MET A 324     -12.992 -59.840 -93.275  1.00 25.70           C
ATOM    682  SD  MET A 324     -13.296 -61.521 -93.827  1.00 25.70           S
ATOM    683  CE  MET A 324     -12.816 -62.426 -92.368  1.00 25.70           C
ATOM    684  N   ARG A 325     -15.219 -56.255 -91.713  1.00 26.68           N
ATOM    685  CA  ARG A 325     -15.991 -55.239 -92.412  1.00 26.68           C
ATOM    686  C   ARG A 325     -15.396 -53.853 -92.298  1.00 26.68           C
ATOM    687  O   ARG A 325     -15.520 -53.062 -93.233  1.00 26.68           O
ATOM    688  CB  ARG A 325     -17.428 -55.202 -91.883  1.00 26.68           C
ATOM    689  CG  ARG A 325     -18.429 -54.637 -92.857  1.00 26.68           C
ATOM    690  CD  ARG A 325     -19.815 -55.142 -92.541  1.00 26.68           C
ATOM    691  NE  ARG A 325     -20.126 -54.989 -91.127  1.00 26.68           N
ATOM    692  CZ  ARG A 325     -21.046 -55.698 -90.489  1.00 26.68           C
ATOM    693  NH1 ARG A 325     -21.264 -55.495 -89.198  1.00 26.68           N
ATOM    694  NH2 ARG A 325     -21.746 -56.615 -91.141  1.00 26.68           N
ATOM    695  N   THR A 326     -14.744 -53.544 -91.177  1.00 27.49           N
ATOM    696  CA  THR A 326     -14.108 -52.244 -91.028  1.00 27.49           C
ATOM    697  C   THR A 326     -13.053 -52.012 -92.099  1.00 27.49           C
ATOM    698  O   THR A 326     -12.871 -50.879 -92.553  1.00 27.49           O
ATOM    699  CB  THR A 326     -13.490 -52.127 -89.642  1.00 27.49           C
ATOM    700  OG1 THR A 326     -14.427 -52.594 -88.667  1.00 27.49           O
ATOM    701  CG2 THR A 326     -13.149 -50.687 -89.342  1.00 27.49           C
ATOM    702  N   LEU A 327     -12.354 -53.067 -92.523  1.00 27.67           N
ATOM    703  CA  LEU A 327     -11.376 -52.911 -93.594  1.00 27.67           C
ATOM    704  C   LEU A 327     -12.057 -52.629 -94.924  1.00 27.67           C
ATOM    705  O   LEU A 327     -11.534 -51.870 -95.745  1.00 27.67           O
ATOM    706  CB  LEU A 327     -10.495 -54.151 -93.693  1.00 27.67           C
ATOM    707  CG  LEU A 327      -9.953 -54.642 -92.355  1.00 27.67           C
ATOM    708  CD1 LEU A 327      -9.131 -55.891 -92.546  1.00 27.67           C
ATOM    709  CD2 LEU A 327      -9.132 -53.564 -91.690  1.00 27.67           C
ATOM    710  N   VAL A 328     -13.226 -53.232 -95.160  1.00 27.21           N
ATOM    711  CA  VAL A 328     -13.967 -52.924 -96.376  1.00 27.21           C
ATOM    712  C   VAL A 328     -14.385 -51.465 -96.385  1.00 27.21           C
ATOM    713  O   VAL A 328     -14.420 -50.827 -97.443  1.00 27.21           O
ATOM    714  CB  VAL A 328     -15.183 -53.851 -96.518  1.00 27.21           C
ATOM    715  CG1 VAL A 328     -15.790 -53.715 -97.897  1.00 27.21           C
ATOM    716  CG2 VAL A 328     -14.776 -55.276 -96.254  1.00 27.21           C
ATOM    717  N   LYS A 329     -14.706 -50.913 -95.217  1.00 29.40           N
ATOM    718  CA  LYS A 329     -15.039 -49.496 -95.142  1.00 29.40           C
ATOM    719  C   LYS A 329     -13.844 -48.641 -95.537  1.00 29.40           C
ATOM    720  O   LYS A 329     -13.972 -47.705 -96.332  1.00 29.40           O
ATOM    721  CB  LYS A 329     -15.520 -49.147 -93.735  1.00 29.40           C
ATOM    722  CG  LYS A 329     -16.188 -47.797 -93.618  1.00 29.40           C
ATOM    723  CD  LYS A 329     -16.821 -47.634 -92.248  1.00 29.40           C
ATOM    724  CE  LYS A 329     -17.088 -46.175 -91.929  1.00 29.40           C
ATOM    725  NZ  LYS A 329     -18.066 -45.565 -92.867  1.00 29.40           N
ATOM    726  N   GLU A 330     -12.662 -48.962 -95.007  1.00 33.35           N
ATOM    727  CA  GLU A 330     -11.465 -48.213 -95.363  1.00 33.35           C
ATOM    728  C   GLU A 330     -11.031 -48.452 -96.799  1.00 33.35           C
ATOM    729  O   GLU A 330     -10.269 -47.645 -97.336  1.00 33.35           O
ATOM    730  CB  GLU A 330     -10.318 -48.558 -94.416  1.00 33.35           C
ATOM    731  CG  GLU A 330     -10.700 -48.552 -92.948  1.00 33.35           C
ATOM    732  CD  GLU A 330     -10.699 -47.166 -92.335  1.00 33.35           C
ATOM    733  OE1 GLU A 330     -10.947 -46.183 -93.062  1.00 33.35           O
ATOM    734  OE2 GLU A 330     -10.450 -47.057 -91.116  1.00 33.35           O
ATOM    735  N   HIS A 331     -11.487 -49.527 -97.431  1.00 30.29           N
ATOM    736  CA  HIS A 331     -11.230 -49.711 -98.850  1.00 30.29           C
ATOM    737  C   HIS A 331     -12.162 -48.876 -99.706  1.00 30.29           C
ATOM    738  O   HIS A 331     -11.804 -48.516-100.830  1.00 30.29           O
ATOM    739  CB  HIS A 331     -11.366 -51.184 -99.233  1.00 30.29           C
ATOM    740  CG  HIS A 331     -11.412 -51.426-100.708  1.00 30.29           C
ATOM    741  ND1 HIS A 331     -10.309 -51.282-101.521  1.00 30.29           N
ATOM    742  CD2 HIS A 331     -12.426 -51.807-101.518  1.00 30.29           C
ATOM    743  CE1 HIS A 331     -10.642 -51.564-102.767  1.00 30.29           C
ATOM    744  NE2 HIS A 331     -11.922 -51.885-102.793  1.00 30.29           N
ATOM    745  N   LEU A 332     -13.351 -48.557 -99.199  1.00 26.29           N
ATOM    746  CA  LEU A 332     -14.252 -47.669 -99.917  1.00 26.29           C
ATOM    747  C   LEU A 332     -13.834 -46.211 -99.823  1.00 26.29           C
ATOM    748  O   LEU A 332     -14.156 -45.434-100.726  1.00 26.29           O
ATOM    749  CB  LEU A 332     -15.675 -47.834 -99.397  1.00 26.29           C
ATOM    750  CG  LEU A 332     -16.374 -49.075 -99.931  1.00 26.29           C
ATOM    751  CD1 LEU A 332     -17.604 -49.386 -99.114  1.00 26.29           C
ATOM    752  CD2 LEU A 332     -16.735 -48.850-101.375  1.00 26.29           C
ATOM    753  N   ILE A 333     -13.137 -45.821 -98.762  1.00 28.92           N
ATOM    754  CA  ILE A 333     -12.589 -44.476 -98.684  1.00 28.92           C
ATOM    755  C   ILE A 333     -11.419 -44.310 -99.643  1.00 28.92           C
ATOM    756  O   ILE A 333     -11.243 -43.246-100.238  1.00 28.92           O
ATOM    757  CB  ILE A 333     -12.180 -44.153 -97.234  1.00 28.92           C
ATOM    758  CG1 ILE A 333     -13.391 -44.238 -96.312  1.00 28.92           C
ATOM    759  CG2 ILE A 333     -11.566 -42.782 -97.144  1.00 28.92           C
ATOM    760  CD1 ILE A 333     -13.104 -43.804 -94.900  1.00 28.92           C
ATOM    761  N   LEU A 334     -10.618 -45.359 -99.828  1.00 29.02           N
ATOM    762  CA  LEU A 334      -9.487 -45.269-100.740  1.00 29.02           C
ATOM    763  C   LEU A 334      -9.924 -45.160-102.193  1.00 29.02           C
ATOM    764  O   LEU A 334      -9.160 -44.656-103.020  1.00 29.02           O
ATOM    765  CB  LEU A 334      -8.567 -46.473-100.556  1.00 29.02           C
ATOM    766  CG  LEU A 334      -7.201 -46.406-101.233  1.00 29.02           C
ATOM    767  CD1 LEU A 334      -6.141 -46.939-100.298  1.00 29.02           C
ATOM    768  CD2 LEU A 334      -7.207 -47.193-102.529  1.00 29.02           C
ATOM    769  N   VAL A 335     -11.130 -45.614-102.529  1.00 28.86           N
ATOM    770  CA  VAL A 335     -11.640 -45.392-103.875  1.00 28.86           C
ATOM    771  C   VAL A 335     -12.280 -44.019-104.014  1.00 28.86           C
ATOM    772  O   VAL A 335     -12.270 -43.446-105.112  1.00 28.86           O
ATOM    773  CB  VAL A 335     -12.645 -46.482-104.278  1.00 28.86           C
ATOM    774  CG1 VAL A 335     -12.984 -46.372-105.749  1.00 28.86           C
ATOM    775  CG2 VAL A 335     -12.071 -47.840-103.986  1.00 28.86           C
ATOM    776  N   SER A 336     -12.822 -43.465-102.933  1.00 37.63           N
ATOM    777  CA  SER A 336     -13.367 -42.116-102.991  1.00 37.63           C
ATOM    778  C   SER A 336     -12.274 -41.086-103.223  1.00 37.63           C
ATOM    779  O   SER A 336     -12.418 -40.206-104.078  1.00 37.63           O
ATOM    780  CB  SER A 336     -14.118 -41.797-101.701  1.00 37.63           C
ATOM    781  OG  SER A 336     -14.554 -40.452-101.693  1.00 37.63           O
ATOM    782  N   GLN A 337     -11.175 -41.185-102.477  1.00 40.70           N
ATOM    783  CA  GLN A 337     -10.099 -40.212-102.606  1.00 40.70           C
ATOM    784  C   GLN A 337      -9.420 -40.295-103.963  1.00 40.70           C
ATOM    785  O   GLN A 337      -8.713 -39.364-104.358  1.00 40.70           O
ATOM    786  CB  GLN A 337      -9.087 -40.407-101.483  1.00 40.70           C
ATOM    787  CG  GLN A 337      -9.571 -39.888-100.149  1.00 40.70           C
ATOM    788  CD  GLN A 337      -8.662 -40.277 -99.008  1.00 40.70           C
ATOM    789  OE1 GLN A 337      -7.634 -40.918 -99.212  1.00 40.70           O
ATOM    790  NE2 GLN A 337      -9.034 -39.886 -97.796  1.00 40.70           N
ATOM    791  N   LEU A 338      -9.611 -41.397-104.689  1.00 43.22           N
ATOM    792  CA  LEU A 338      -9.061 -41.480-106.036  1.00 43.22           C
ATOM    793  C   LEU A 338      -9.932 -40.759-107.054  1.00 43.22           C
ATOM    794  O   LEU A 338      -9.402 -40.075-107.936  1.00 43.22           O
ATOM    795  CB  LEU A 338      -8.872 -42.939-106.443  1.00 43.22           C
ATOM    796  CG  LEU A 338      -7.448 -43.465-106.308  1.00 43.22           C
ATOM    797  CD1 LEU A 338      -6.974 -43.352-104.878  1.00 43.22           C
ATOM    798  CD2 LEU A 338      -7.386 -44.896-106.769  1.00 43.22           C
ATOM    799  N   GLU A 339     -11.255 -40.884-106.955  1.00 56.63           N
ATOM    800  CA  GLU A 339     -12.116 -40.168-107.886  1.00 56.63           C
ATOM    801  C   GLU A 339     -12.020 -38.662-107.712  1.00 56.63           C
ATOM    802  O   GLU A 339     -11.961 -37.938-108.711  1.00 56.63           O
ATOM    803  CB  GLU A 339     -13.565 -40.617-107.726  1.00 56.63           C
ATOM    804  CG  GLU A 339     -14.429 -40.320-108.939  1.00 56.63           C
ATOM    805  CD  GLU A 339     -15.654 -41.208-109.023  1.00 56.63           C
ATOM    806  OE1 GLU A 339     -15.716 -42.211-108.283  1.00 56.63           O
ATOM    807  OE2 GLU A 339     -16.552 -40.908-109.836  1.00 56.63           O
ATOM    808  N   GLN A 340     -11.988 -38.173-106.474  1.00 57.78           N
ATOM    809  CA  GLN A 340     -11.799 -36.750-106.235  1.00 57.78           C
ATOM    810  C   GLN A 340     -10.442 -36.279-106.734  1.00 57.78           C
ATOM    811  O   GLN A 340     -10.295 -35.121-107.135  1.00 57.78           O
ATOM    812  CB  GLN A 340     -11.952 -36.444-104.744  1.00 57.78           C
ATOM    813  CG  GLN A 340     -11.980 -34.968-104.400  1.00 57.78           C
ATOM    814  CD  GLN A 340     -10.647 -34.467-103.888  1.00 57.78           C
ATOM    815  OE1 GLN A 340      -9.875 -35.220-103.296  1.00 57.78           O
ATOM    816  NE2 GLN A 340     -10.374 -33.188-104.103  1.00 57.78           N
ATOM    817  N   LEU A 341      -9.444 -37.162-106.720  1.00 55.52           N
ATOM    818  CA  LEU A 341      -8.157 -36.833-107.312  1.00 55.52           C
ATOM    819  C   LEU A 341      -8.157 -37.069-108.814  1.00 55.52           C
ATOM    820  O   LEU A 341      -7.256 -36.590-109.507  1.00 55.52           O
ATOM    821  CB  LEU A 341      -7.056 -37.645-106.627  1.00 55.52           C
ATOM    822  CG  LEU A 341      -5.593 -37.436-107.008  1.00 55.52           C
ATOM    823  CD1 LEU A 341      -4.733 -37.511-105.762  1.00 55.52           C
ATOM    824  CD2 LEU A 341      -5.148 -38.473-108.017  1.00 55.52           C
ATOM    825  N   HIS A 342      -9.158 -37.777-109.334  1.00 57.49           N
ATOM    826  CA  HIS A 342      -9.259 -37.985-110.770  1.00 57.49           C
ATOM    827  C   HIS A 342      -9.840 -36.784-111.496  1.00 57.49           C
ATOM    828  O   HIS A 342      -9.572 -36.611-112.688  1.00 57.49           O
ATOM    829  CB  HIS A 342     -10.116 -39.213-111.069  1.00 57.49           C
ATOM    830  CG  HIS A 342     -10.413 -39.400-112.523  1.00 57.49           C
ATOM    831  ND1 HIS A 342     -11.473 -38.784-113.150  1.00 57.49           N
ATOM    832  CD2 HIS A 342      -9.784 -40.126-113.476  1.00 57.49           C
ATOM    833  CE1 HIS A 342     -11.486 -39.127-114.426  1.00 57.49           C
ATOM    834  NE2 HIS A 342     -10.472 -39.941-114.649  1.00 57.49           N
ATOM    835  N   ARG A 343     -10.629 -35.954-110.812  1.00 65.86           N
ATOM    836  CA  ARG A 343     -11.240 -34.807-111.475  1.00 65.86           C
ATOM    837  C   ARG A 343     -10.184 -33.819-111.948  1.00 65.86           C
ATOM    838  O   ARG A 343     -10.274 -33.276-113.055  1.00 65.86           O
ATOM    839  CB  ARG A 343     -12.240 -34.129-110.541  1.00 65.86           C
ATOM    840  CG  ARG A 343     -13.333 -35.050-110.030  1.00 65.86           C
ATOM    841  CD  ARG A 343     -13.918 -35.903-111.145  1.00 65.86           C
ATOM    842  NE  ARG A 343     -14.371 -35.103-112.278  1.00 65.86           N
ATOM    843  CZ  ARG A 343     -13.946 -35.270-113.527  1.00 65.86           C
ATOM    844  NH1 ARG A 343     -14.409 -34.494-114.496  1.00 65.86           N
ATOM    845  NH2 ARG A 343     -13.062 -36.216-113.807  1.00 65.86           N
ATOM    846  N   GLN A 344      -9.172 -33.580-111.134  1.00 62.17           N
ATOM    847  CA  GLN A 344      -8.096 -32.704-111.572  1.00 62.17           C
ATOM    848  C   GLN A 344      -7.184 -33.351-112.601  1.00 62.17           C
ATOM    849  O   GLN A 344      -6.158 -32.758-112.946  1.00 62.17           O
ATOM    850  CB  GLN A 344      -7.280 -32.243-110.366  1.00 62.17           C
ATOM    851  CG  GLN A 344      -8.054 -31.364-109.405  1.00 62.17           C
ATOM    852  CD  GLN A 344      -8.682 -32.148-108.280  1.00 62.17           C
ATOM    853  OE1 GLN A 344      -8.119 -33.133-107.808  1.00 62.17           O
ATOM    854  NE2 GLN A 344      -9.858 -31.718-107.846  1.00 62.17           N
ATOM    855  N   GLY A 345      -7.503 -34.542-113.101  1.00 62.31           N
ATOM    856  CA  GLY A 345      -6.688 -35.195-114.102  1.00 62.31           C
ATOM    857  C   GLY A 345      -5.336 -35.673-113.627  1.00 62.31           C
ATOM    858  O   GLY A 345      -4.559 -36.180-114.445  1.00 62.31           O
ATOM    859  N   LEU A 346      -5.030 -35.550-112.340  1.00 60.13           N
ATOM    860  CA  LEU A 346      -3.728 -35.933-111.812  1.00 60.13           C
ATOM    861  C   LEU A 346      -3.561 -37.438-111.670  1.00 60.13           C
ATOM    862  O   LEU A 346      -2.567 -37.879-111.084  1.00 60.13           O
ATOM    863  CB  LEU A 346      -3.495 -35.269-110.454  1.00 60.13           C
ATOM    864  CG  LEU A 346      -3.974 -33.829-110.288  1.00 60.13           C
ATOM    865  CD1 LEU A 346      -3.658 -33.324-108.890  1.00 60.13           C
ATOM    866  CD2 LEU A 346      -3.336 -32.937-111.335  1.00 60.13           C
ATOM    867  N   LEU A 347      -4.492 -38.232-112.189  1.00 62.23           N
ATOM    868  CA  LEU A 347      -4.498 -39.679-111.990  1.00 62.23           C
ATOM    869  C   LEU A 347      -4.286 -40.363-113.337  1.00 62.23           C
ATOM    870  O   LEU A 347      -5.241 -40.615-114.076  1.00 62.23           O
ATOM    871  CB  LEU A 347      -5.798 -40.126-111.346  1.00 62.23           C
ATOM    872  CG  LEU A 347      -5.848 -41.585-110.904  1.00 62.23           C
ATOM    873  CD1 LEU A 347      -5.097 -41.765-109.605  1.00 62.23           C
ATOM    874  CD2 LEU A 347      -7.278 -42.038-110.763  1.00 62.23           C
ATOM    875  N   SER A 348      -3.032 -40.661-113.656  1.00 69.68           N
ATOM    876  CA  SER A 348      -2.738 -41.444-114.843  1.00 69.68           C
ATOM    877  C   SER A 348      -2.781 -42.932-114.512  1.00 69.68           C
ATOM    878  O   SER A 348      -2.655 -43.340-113.354  1.00 69.68           O
ATOM    879  CB  SER A 348      -1.372 -41.068-115.416  1.00 69.68           C
ATOM    880  OG  SER A 348      -0.345 -41.840-114.822  1.00 69.68           O
ATOM    881  N   LEU A 349      -2.961 -43.747-115.554  1.00 69.36           N
ATOM    882  CA  LEU A 349      -3.082 -45.187-115.351  1.00 69.36           C
ATOM    883  C   LEU A 349      -1.851 -45.751-114.659  1.00 69.36           C
ATOM    884  O   LEU A 349      -1.965 -46.567-113.736  1.00 69.36           O
ATOM    885  CB  LEU A 349      -3.313 -45.887-116.688  1.00 69.36           C
ATOM    886  CG  LEU A 349      -3.555 -47.391-116.617  1.00 69.36           C
ATOM    887  CD1 LEU A 349      -4.577 -47.713-115.548  1.00 69.36           C
ATOM    888  CD2 LEU A 349      -4.019 -47.910-117.962  1.00 69.36           C
ATOM    889  N   GLN A 350      -0.663 -45.320-115.082  1.00 78.08           N
ATOM    890  CA  GLN A 350       0.561 -45.751-114.420  1.00 78.08           C
ATOM    891  C   GLN A 350       0.585 -45.318-112.961  1.00 78.08           C
ATOM    892  O   GLN A 350       1.101 -46.046-112.106  1.00 78.08           O
ATOM    893  CB  GLN A 350       1.776 -45.195-115.163  1.00 78.08           C
ATOM    894  CG  GLN A 350       3.107 -45.498-114.507  1.00 78.08           C
ATOM    895  CD  GLN A 350       3.364 -46.981-114.383  1.00 78.08           C
ATOM    896  OE1 GLN A 350       3.200 -47.733-115.345  1.00 78.08           O
ATOM    897  NE2 GLN A 350       3.772 -47.414-113.197  1.00 78.08           N
ATOM    898  N   LYS A 351       0.028 -44.146-112.657  1.00 72.59           N
ATOM    899  CA  LYS A 351      -0.025 -43.678-111.279  1.00 72.59           C
ATOM    900  C   LYS A 351      -1.008 -44.485-110.445  1.00 72.59           C
ATOM    901  O   LYS A 351      -0.900 -44.507-109.215  1.00 72.59           O
ATOM    902  CB  LYS A 351      -0.411 -42.201-111.242  1.00 72.59           C
ATOM    903  CG  LYS A 351      -0.026 -41.487-109.966  1.00 72.59           C
ATOM    904  CD  LYS A 351       1.402 -40.987-110.027  1.00 72.59           C
ATOM    905  CE  LYS A 351       1.647 -39.921-108.974  1.00 72.59           C
ATOM    906  NZ  LYS A 351       0.766 -38.736-109.173  1.00 72.59           N
ATOM    907  N   LEU A 352      -1.966 -45.147-111.091  1.00 67.29           N
ATOM    908  CA  LEU A 352      -2.958 -45.916-110.352  1.00 67.29           C
ATOM    909  C   LEU A 352      -2.356 -47.194-109.786  1.00 67.29           C
ATOM    910  O   LEU A 352      -2.576 -47.526-108.616  1.00 67.29           O
ATOM    911  CB  LEU A 352      -4.142 -46.236-111.261  1.00 67.29           C
ATOM    912  CG  LEU A 352      -5.222 -47.161-110.715  1.00 67.29           C
ATOM    913  CD1 LEU A 352      -5.720 -46.653-109.384  1.00 67.29           C
ATOM    914  CD2 LEU A 352      -6.360 -47.267-111.709  1.00 67.29           C
ATOM    915  N   TRP A 353      -1.584 -47.915-110.602  1.00 67.12           N
ATOM    916  CA  TRP A 353      -0.987 -49.185-110.206  1.00 67.12           C
ATOM    917  C   TRP A 353      -0.162 -49.082-108.931  1.00 67.12           C
ATOM    918  O   TRP A 353       0.016 -50.094-108.245  1.00 67.12           O
ATOM    919  CB  TRP A 353      -0.130 -49.711-111.359  1.00 67.12           C
ATOM    920  CG  TRP A 353       0.869 -50.755-110.980  1.00 67.12           C
ATOM    921  CD1 TRP A 353       2.222 -50.676-111.113  1.00 67.12           C
ATOM    922  CD2 TRP A 353       0.596 -52.045-110.421  1.00 67.12           C
ATOM    923  NE1 TRP A 353       2.811 -51.832-110.665  1.00 67.12           N
ATOM    924  CE2 TRP A 353       1.834 -52.688-110.234  1.00 67.12           C
ATOM    925  CE3 TRP A 353      -0.572 -52.715-110.054  1.00 67.12           C
ATOM    926  CZ2 TRP A 353       1.935 -53.968-109.700  1.00 67.12           C
ATOM    927  CZ3 TRP A 353      -0.469 -53.985-109.525  1.00 67.12           C
ATOM    928  CH2 TRP A 353       0.776 -54.599-109.354  1.00 67.12           C
ATOM    929  N   PHE A 354       0.318 -47.893-108.584  1.00 65.84           N
ATOM    930  CA  PHE A 354       1.097 -47.689-107.372  1.00 65.84           C
ATOM    931  C   PHE A 354       0.241 -47.294-106.178  1.00 65.84           C
ATOM    932  O   PHE A 354       0.599 -47.603-105.038  1.00 65.84           O
ATOM    933  CB  PHE A 354       2.169 -46.623-107.619  1.00 65.84           C
ATOM    934  CG  PHE A 354       2.647 -45.942-106.373  1.00 65.84           C
ATOM    935  CD1 PHE A 354       3.457 -46.607-105.472  1.00 65.84           C
ATOM    936  CD2 PHE A 354       2.289 -44.634-106.106  1.00 65.84           C
ATOM    937  CE1 PHE A 354       3.895 -45.982-104.323  1.00 65.84           C
ATOM    938  CE2 PHE A 354       2.725 -44.003-104.960  1.00 65.84           C
ATOM    939  CZ  PHE A 354       3.530 -44.679-104.067  1.00 65.84           C
ATOM    940  N   TYR A 355      -0.895 -46.634-106.409  1.00 65.86           N
ATOM    941  CA  TYR A 355      -1.706 -46.147-105.298  1.00 65.86           C
ATOM    942  C   TYR A 355      -2.384 -47.284-104.546  1.00 65.86           C
ATOM    943  O   TYR A 355      -2.456 -47.264-103.312  1.00 65.86           O
ATOM    944  CB  TYR A 355      -2.744 -45.155-105.811  1.00 65.86           C
ATOM    945  CG  TYR A 355      -2.210 -43.763-106.034  1.00 65.86           C
ATOM    946  CD1 TYR A 355      -1.102 -43.306-105.341  1.00 65.86           C
ATOM    947  CD2 TYR A 355      -2.802 -42.912-106.953  1.00 65.86           C
ATOM    948  CE1 TYR A 355      -0.611 -42.033-105.544  1.00 65.86           C
ATOM    949  CE2 TYR A 355      -2.319 -41.641-107.165  1.00 65.86           C
ATOM    950  CZ  TYR A 355      -1.222 -41.206-106.459  1.00 65.86           C
ATOM    951  OH  TYR A 355      -0.736 -39.938-106.670  1.00 65.86           O
ATOM    952  N   ILE A 356      -2.893 -48.288-105.269  1.00 50.84           N
ATOM    953  CA  ILE A 356      -3.687 -49.344-104.644  1.00 50.84           C
ATOM    954  C   ILE A 356      -2.851 -50.454-104.035  1.00 50.84           C
ATOM    955  O   ILE A 356      -3.421 -51.448-103.570  1.00 50.84           O
ATOM    956  CB  ILE A 356      -4.654 -49.998-105.648  1.00 50.84           C
ATOM    957  CG1 ILE A 356      -3.867 -50.779-106.690  1.00 50.84           C
ATOM    958  CG2 ILE A 356      -5.511 -48.958-106.318  1.00 50.84           C
ATOM    959  CD1 ILE A 356      -4.727 -51.610-107.578  1.00 50.84           C
ATOM    960  N   GLN A 357      -1.527 -50.329-104.028  1.00 59.81           N
ATOM    961  CA  GLN A 357      -0.691 -51.414-103.525  1.00 59.81           C
ATOM    962  C   GLN A 357      -0.988 -51.807-102.085  1.00 59.81           C
ATOM    963  O   GLN A 357      -0.992 -53.016-101.800  1.00 59.81           O
ATOM    964  CB  GLN A 357       0.790 -51.051-103.692  1.00 59.81           C
ATOM    965  CG  GLN A 357       1.239 -51.071-105.133  1.00 59.81           C
ATOM    966  CD  GLN A 357       1.022 -52.420-105.785  1.00 59.81           C
ATOM    967  OE1 GLN A 357       1.046 -53.457-105.124  1.00 59.81           O
ATOM    968  NE2 GLN A 357       0.793 -52.411-107.091  1.00 59.81           N
ATOM    969  N   PRO A 358      -1.234 -50.888-101.145  1.00 55.57           N
ATOM    970  CA  PRO A 358      -1.680 -51.336 -99.818  1.00 55.57           C
ATOM    971  C   PRO A 358      -2.980 -52.112 -99.862  1.00 55.57           C
ATOM    972  O   PRO A 358      -3.201 -52.972 -99.001  1.00 55.57           O
ATOM    973  CB  PRO A 358      -1.827 -50.027 -99.035  1.00 55.57           C
ATOM    974  CG  PRO A 358      -0.892 -49.095 -99.702  1.00 55.57           C
ATOM    975  CD  PRO A 358      -0.957 -49.441-101.158  1.00 55.57           C
ATOM    976  N   ALA A 359      -3.847 -51.841-100.835  1.00 52.03           N
ATOM    977  CA  ALA A 359      -5.098 -52.574-100.955  1.00 52.03           C
ATOM    978  C   ALA A 359      -4.936 -53.910-101.660  1.00 52.03           C
ATOM    979  O   ALA A 359      -5.724 -54.823-101.401  1.00 52.03           O
ATOM    980  CB  ALA A 359      -6.137 -51.734-101.697  1.00 52.03           C
ATOM    981  N   MET A 360      -3.946 -54.056-102.534  1.00 60.69           N
ATOM    982  CA  MET A 360      -3.726 -55.333-103.192  1.00 60.69           C
ATOM    983  C   MET A 360      -3.119 -56.370-102.261  1.00 60.69           C
ATOM    984  O   MET A 360      -3.223 -57.568-102.538  1.00 60.69           O
ATOM    985  CB  MET A 360      -2.822 -55.158-104.414  1.00 60.69           C
ATOM    986  CG  MET A 360      -2.903 -56.297-105.412  1.00 60.69           C
ATOM    987  SD  MET A 360      -1.837 -56.035-106.839  1.00 60.69           S
ATOM    988  CE  MET A 360      -2.319 -57.408-107.883  1.00 60.69           C
ATOM    989  N   ARG A 361      -2.494 -55.937-101.169  1.00 61.12           N
ATOM    990  CA  ARG A 361      -1.948 -56.864-100.189  1.00 61.12           C
ATOM    991  C   ARG A 361      -2.951 -57.229 -99.107  1.00 61.12           C
ATOM    992  O   ARG A 361      -2.995 -58.388 -98.681  1.00 61.12           O
ATOM    993  CB  ARG A 361      -0.696 -56.272 -99.541  1.00 61.12           C
ATOM    994  CG  ARG A 361      -0.063 -57.165 -98.492  1.00 61.12           C
ATOM    995  CD  ARG A 361       0.287 -58.529 -99.064  1.00 61.12           C
ATOM    996  NE  ARG A 361       0.711 -59.464 -98.025  1.00 61.12           N
ATOM    997  CZ  ARG A 361       0.909 -60.763 -98.223  1.00 61.12           C
ATOM    998  NH1 ARG A 361       0.722 -61.291 -99.424  1.00 61.12           N
ATOM    999  NH2 ARG A 361       1.292 -61.535 -97.217  1.00 61.12           N
ATOM   1000  N   THR A 362      -3.763 -56.272 -98.655  1.00 42.95           N
ATOM   1001  CA  THR A 362      -4.747 -56.571 -97.622  1.00 42.95           C
ATOM   1002  C   THR A 362      -5.904 -57.384 -98.185  1.00 42.95           C
ATOM   1003  O   THR A 362      -6.211 -58.470 -97.684  1.00 42.95           O
ATOM   1004  CB  THR A 362      -5.254 -55.282 -96.987  1.00 42.95           C
ATOM   1005  OG1 THR A 362      -4.222 -54.715 -96.174  1.00 42.95           O
ATOM   1006  CG2 THR A 362      -6.454 -55.571 -96.126  1.00 42.95           C
ATOM   1007  N   MET A 363      -6.544 -56.891 -99.243  1.00 40.85           N
ATOM   1008  CA  MET A 363      -7.624 -57.653 -99.857  1.00 40.85           C
ATOM   1009  C   MET A 363      -7.144 -58.930-100.523  1.00 40.85           C
ATOM   1010  O   MET A 363      -7.961 -59.626-101.133  1.00 40.85           O
ATOM   1011  CB  MET A 363      -8.371 -56.796-100.874  1.00 40.85           C
ATOM   1012  CG  MET A 363      -9.202 -55.700-100.248  1.00 40.85           C
ATOM   1013  SD  MET A 363     -10.313 -56.319 -98.980  1.00 40.85           S
ATOM   1014  CE  MET A 363     -10.982 -54.787 -98.352  1.00 40.85           C
ATOM   1015  N   ASP A 364      -5.855 -59.249-100.443  1.00 48.33           N
ATOM   1016  CA  ASP A 364      -5.353 -60.564-100.806  1.00 48.33           C
ATOM   1017  C   ASP A 364      -5.224 -61.483 -99.600  1.00 48.33           C
ATOM   1018  O   ASP A 364      -5.215 -62.706 -99.767  1.00 48.33           O
ATOM   1019  CB  ASP A 364      -3.994 -60.437-101.504  1.00 48.33           C
ATOM   1020  CG  ASP A 364      -3.606 -61.686-102.267  1.00 48.33           C
ATOM   1021  OD1 ASP A 364      -4.391 -62.655-102.280  1.00 48.33           O
ATOM   1022  OD2 ASP A 364      -2.516 -61.691-102.874  1.00 48.33           O
ATOM   1023  N   ILE A 365      -5.139 -60.929 -98.397  1.00 38.58           N
ATOM   1024  CA  ILE A 365      -5.132 -61.737 -97.186  1.00 38.58           C
ATOM   1025  C   ILE A 365      -6.535 -62.197 -96.832  1.00 38.58           C
ATOM   1026  O   ILE A 365      -6.773 -63.385 -96.600  1.00 38.58           O
ATOM   1027  CB  ILE A 365      -4.497 -60.945 -96.026  1.00 38.58           C
ATOM   1028  CG1 ILE A 365      -3.035 -60.635 -96.329  1.00 38.58           C
ATOM   1029  CG2 ILE A 365      -4.624 -61.713 -94.730  1.00 38.58           C
ATOM   1030  CD1 ILE A 365      -2.256 -61.819 -96.820  1.00 38.58           C
ATOM   1031  N   LEU A 366      -7.485 -61.264 -96.800  1.00 34.79           N
ATOM   1032  CA  LEU A 366      -8.856 -61.595 -96.433  1.00 34.79           C
ATOM   1033  C   LEU A 366      -9.532 -62.487 -97.463  1.00 34.79           C
ATOM   1034  O   LEU A 366     -10.337 -63.343 -97.087  1.00 34.79           O
ATOM   1035  CB  LEU A 366      -9.659 -60.315 -96.234  1.00 34.79           C
ATOM   1036  CG  LEU A 366      -8.975 -59.291 -95.334  1.00 34.79           C
ATOM   1037  CD1 LEU A 366      -9.640 -57.943 -95.458  1.00 34.79           C
ATOM   1038  CD2 LEU A 366      -9.007 -59.765 -93.903  1.00 34.79           C
ATOM   1039  N   ALA A 367      -9.224 -62.322 -98.742  1.00 39.98           N
ATOM   1040  CA  ALA A 367      -9.756 -63.208 -99.763  1.00 39.98           C
ATOM   1041  C   ALA A 367      -9.136 -64.594 -99.708  1.00 39.98           C
ATOM   1042  O   ALA A 367      -9.535 -65.466-100.483  1.00 39.98           O
ATOM   1043  CB  ALA A 367      -9.547 -62.609-101.154  1.00 39.98           C
ATOM   1044  N   SER A 368      -8.168 -64.811 -98.821  1.00 44.86           N
ATOM   1045  CA  SER A 368      -7.623 -66.136 -98.572  1.00 44.86           C
ATOM   1046  C   SER A 368      -8.161 -66.778 -97.305  1.00 44.86           C
ATOM   1047  O   SER A 368      -8.268 -68.003 -97.250  1.00 44.86           O
ATOM   1048  CB  SER A 368      -6.094 -66.079 -98.490  1.00 44.86           C
ATOM   1049  OG  SER A 368      -5.532 -67.365 -98.675  1.00 44.86           O
ATOM   1050  N   LEU A 369      -8.506 -65.986 -96.288  1.00 38.00           N
ATOM   1051  CA  LEU A 369      -9.193 -66.548 -95.134  1.00 38.00           C
ATOM   1052  C   LEU A 369     -10.642 -66.866 -95.464  1.00 38.00           C
ATOM   1053  O   LEU A 369     -11.135 -67.945 -95.124  1.00 38.00           O
ATOM   1054  CB  LEU A 369      -9.121 -65.591 -93.946  1.00 38.00           C
ATOM   1055  CG  LEU A 369      -7.726 -65.132 -93.541  1.00 38.00           C
ATOM   1056  CD1 LEU A 369      -7.766 -64.437 -92.200  1.00 38.00           C
ATOM   1057  CD2 LEU A 369      -6.785 -66.312 -93.502  1.00 38.00           C
ATOM   1058  N   ALA A 370     -11.334 -65.954 -96.141  1.00 39.19           N
ATOM   1059  CA  ALA A 370     -12.728 -66.179 -96.503  1.00 39.19           C
ATOM   1060  C   ALA A 370     -12.915 -67.330 -97.477  1.00 39.19           C
ATOM   1061  O   ALA A 370     -14.052 -67.770 -97.670  1.00 39.19           O
ATOM   1062  CB  ALA A 370     -13.324 -64.908 -97.096  1.00 39.19           C
ATOM   1063  N   THR A 371     -11.849 -67.819 -98.107  1.00 48.58           N
ATOM   1064  CA  THR A 371     -11.932 -69.003 -98.943  1.00 48.58           C
ATOM   1065  C   THR A 371     -11.387 -70.248 -98.268  1.00 48.58           C
ATOM   1066  O   THR A 371     -11.530 -71.341 -98.825  1.00 48.58           O
ATOM   1067  CB  THR A 371     -11.180 -68.798-100.263  1.00 48.58           C
ATOM   1068  OG1 THR A 371     -11.492 -69.871-101.157  1.00 48.58           O
ATOM   1069  CG2 THR A 371      -9.688 -68.788-100.017  1.00 48.58           C
ATOM   1070  N   SER A 372     -10.765 -70.116 -97.100  1.00 48.55           N
ATOM   1071  CA  SER A 372     -10.237 -71.249 -96.357  1.00 48.55           C
ATOM   1072  C   SER A 372     -11.029 -71.530 -95.089  1.00 48.55           C
ATOM   1073  O   SER A 372     -10.743 -72.511 -94.397  1.00 48.55           O
ATOM   1074  CB  SER A 372      -8.767 -71.012 -96.017  1.00 48.55           C
ATOM   1075  OG  SER A 372      -8.367 -71.801 -94.915  1.00 48.55           O
ATOM   1076  N   VAL A 373     -12.015 -70.695 -94.767  1.00 44.39           N
ATOM   1077  CA  VAL A 373     -12.894 -70.938 -93.631  1.00 44.39           C
ATOM   1078  C   VAL A 373     -14.151 -71.618 -94.149  1.00 44.39           C
ATOM   1079  O   VAL A 373     -14.816 -72.362 -93.421  1.00 44.39           O
ATOM   1080  CB  VAL A 373     -13.224 -69.635 -92.880  1.00 44.39           C
ATOM   1081  CG1 VAL A 373     -14.214 -69.890 -91.770  1.00 44.39           C
ATOM   1082  CG2 VAL A 373     -11.970 -69.034 -92.299  1.00 44.39           C
ATOM   1083  N   ASP A 374     -14.477 -71.388 -95.419  1.00 63.32           N
ATOM   1084  CA  ASP A 374     -15.645 -72.011 -96.022  1.00 63.32           C
ATOM   1085  C   ASP A 374     -15.325 -73.310 -96.749  1.00 63.32           C
ATOM   1086  O   ASP A 374     -16.243 -74.099 -96.994  1.00 63.32           O
ATOM   1087  CB  ASP A 374     -16.324 -71.048 -96.999  1.00 63.32           C
ATOM   1088  CG  ASP A 374     -15.601 -70.961 -98.326  1.00 63.32           C
ATOM   1089  OD1 ASP A 374     -14.353 -71.008 -98.330  1.00 63.32           O
ATOM   1090  OD2 ASP A 374     -16.281 -70.841 -99.366  1.00 63.32           O
ATOM   1091  N   LYS A 375     -14.063 -73.544 -97.116  1.00 65.87           N
ATOM   1092  CA  LYS A 375     -13.701 -74.806 -97.758  1.00 65.87           C
ATOM   1093  C   LYS A 375     -14.032 -75.982 -96.851  1.00 65.87           C
ATOM   1094  O   LYS A 375     -14.896 -76.807 -97.169  1.00 65.87           O
ATOM   1095  CB  LYS A 375     -12.216 -74.807 -98.124  1.00 65.87           C
ATOM   1096  CG  LYS A 375     -11.688 -76.178 -98.519  1.00 65.87           C
ATOM   1097  CD  LYS A 375     -10.189 -76.155 -98.763  1.00 65.87           C
ATOM   1098  CE  LYS A 375      -9.865 -75.773-100.195  1.00 65.87           C
ATOM   1099  NZ  LYS A 375     -10.259 -76.848-101.147  1.00 65.87           N
ATOM   1100  N   GLY A 376     -13.361 -76.069 -95.706  1.00 58.40           N
ATOM   1101  CA  GLY A 376     -13.730 -77.001 -94.670  1.00 58.40           C
ATOM   1102  C   GLY A 376     -14.618 -76.280 -93.680  1.00 58.40           C
ATOM   1103  O   GLY A 376     -14.179 -75.351 -93.002  1.00 58.40           O
ATOM   1104  N   GLU A 377     -15.879 -76.706 -93.610  1.00 60.19           N
ATOM   1105  CA  GLU A 377     -16.874 -75.988 -92.824  1.00 60.19           C
ATOM   1106  C   GLU A 377     -16.417 -75.833 -91.383  1.00 60.19           C
ATOM   1107  O   GLU A 377     -16.331 -76.814 -90.639  1.00 60.19           O
ATOM   1108  CB  GLU A 377     -18.221 -76.708 -92.871  1.00 60.19           C
ATOM   1109  CG  GLU A 377     -18.893 -76.682 -94.229  1.00 60.19           C
ATOM   1110  CD  GLU A 377     -18.496 -77.859 -95.095  1.00 60.19           C
ATOM   1111  OE1 GLU A 377     -17.443 -78.470 -94.819  1.00 60.19           O
ATOM   1112  OE2 GLU A 377     -19.237 -78.174 -96.050  1.00 60.19           O
ATOM   1113  N   CYS A 378     -16.122 -74.601 -90.985  1.00 40.92           N
ATOM   1114  CA  CYS A 378     -15.624 -74.298 -89.653  1.00 40.92           C
ATOM   1115  C   CYS A 378     -16.618 -73.394 -88.945  1.00 40.92           C
ATOM   1116  O   CYS A 378     -17.196 -72.496 -89.565  1.00 40.92           O
ATOM   1117  CB  CYS A 378     -14.251 -73.629 -89.719  1.00 40.92           C
ATOM   1118  SG  CYS A 378     -12.911 -74.702 -90.252  1.00 40.92           S
ATOM   1119  N   LEU A 379     -16.819 -73.638 -87.654  1.00 32.39           N
ATOM   1120  CA  LEU A 379     -17.651 -72.774 -86.828  1.00 32.39           C
ATOM   1121  C   LEU A 379     -17.263 -72.991 -85.378  1.00 32.39           C
ATOM   1122  O   LEU A 379     -17.176 -74.133 -84.922  1.00 32.39           O
ATOM   1123  CB  LEU A 379     -19.144 -73.056 -87.047  1.00 32.39           C
ATOM   1124  CG  LEU A 379     -19.762 -74.419 -86.724  1.00 32.39           C
ATOM   1125  CD1 LEU A 379     -20.238 -74.499 -85.284  1.00 32.39           C
ATOM   1126  CD2 LEU A 379     -20.908 -74.718 -87.673  1.00 32.39           C
ATOM   1127  N   GLY A 380     -17.015 -71.916 -84.672  1.00 30.69           N
ATOM   1128  CA  GLY A 380     -16.619 -72.019 -83.269  1.00 30.69           C
ATOM   1129  C   GLY A 380     -15.098 -72.032 -83.113  1.00 30.69           C
ATOM   1130  O   GLY A 380     -14.425 -71.144 -83.605  1.00 30.69           O
ATOM   1131  N   GLY A 381     -14.584 -73.056 -82.445  1.00 35.25           N
ATOM   1132  CA  GLY A 381     -13.164 -73.131 -82.177  1.00 35.25           C
ATOM   1133  C   GLY A 381     -12.335 -73.387 -83.415  1.00 35.25           C
ATOM   1134  O   GLY A 381     -11.227 -72.862 -83.544  1.00 35.25           O
ATOM   1135  N   SER A 382     -12.858 -74.191 -84.338  1.00 37.79           N
ATOM   1136  CA  SER A 382     -12.111 -74.518 -85.545  1.00 37.79           C
ATOM   1137  C   SER A 382     -11.989 -73.335 -86.498  1.00 37.79           C
ATOM   1138  O   SER A 382     -11.257 -73.430 -87.487  1.00 37.79           O
ATOM   1139  CB  SER A 382     -12.759 -75.704 -86.254  1.00 37.79           C
ATOM   1140  OG  SER A 382     -13.800 -75.277 -87.110  1.00 37.79           O
ATOM   1141  N   THR A 383     -12.697 -72.238 -86.239  1.00 32.36           N
ATOM   1142  CA  THR A 383     -12.495 -70.986 -86.950  1.00 32.36           C
ATOM   1143  C   THR A 383     -11.560 -70.058 -86.190  1.00 32.36           C
ATOM   1144  O   THR A 383     -11.060 -69.083 -86.756  1.00 32.36           O
ATOM   1145  CB  THR A 383     -13.841 -70.301 -87.197  1.00 32.36           C
ATOM   1146  OG1 THR A 383     -14.698 -71.198 -87.908  1.00 32.36           O
ATOM   1147  CG2 THR A 383     -13.680 -69.061 -88.046  1.00 32.36           C
ATOM   1148  N   LEU A 384     -11.293 -70.361 -84.925  1.00 32.50           N
ATOM   1149  CA  LEU A 384     -10.290 -69.654 -84.150  1.00 32.50           C
ATOM   1150  C   LEU A 384      -8.926 -70.315 -84.208  1.00 32.50           C
ATOM   1151  O   LEU A 384      -7.933 -69.674 -83.854  1.00 32.50           O
ATOM   1152  CB  LEU A 384     -10.735 -69.547 -82.685  1.00 32.50           C
ATOM   1153  CG  LEU A 384     -10.087 -68.459 -81.846  1.00 32.50           C
ATOM   1154  CD1 LEU A 384      -9.894 -67.228 -82.689  1.00 32.50           C
ATOM   1155  CD2 LEU A 384     -10.972 -68.155 -80.666  1.00 32.50           C
ATOM   1156  N   SER A 385      -8.850 -71.574 -84.637  1.00 39.41           N
ATOM   1157  CA  SER A 385      -7.558 -72.198 -84.881  1.00 39.41           C
ATOM   1158  C   SER A 385      -6.951 -71.700 -86.181  1.00 39.41           C
ATOM   1159  O   SER A 385      -5.748 -71.428 -86.247  1.00 39.41           O
ATOM   1160  CB  SER A 385      -7.717 -73.713 -84.922  1.00 39.41           C
ATOM   1161  OG  SER A 385      -7.804 -74.244 -83.616  1.00 39.41           O
ATOM   1162  N   LEU A 386      -7.773 -71.567 -87.221  1.00 39.01           N
ATOM   1163  CA  LEU A 386      -7.259 -71.186 -88.530  1.00 39.01           C
ATOM   1164  C   LEU A 386      -6.658 -69.788 -88.507  1.00 39.01           C
ATOM   1165  O   LEU A 386      -5.696 -69.507 -89.229  1.00 39.01           O
ATOM   1166  CB  LEU A 386      -8.374 -71.280 -89.565  1.00 39.01           C
ATOM   1167  CG  LEU A 386      -8.012 -70.893 -90.990  1.00 39.01           C
ATOM   1168  CD1 LEU A 386      -6.792 -71.656 -91.441  1.00 39.01           C
ATOM   1169  CD2 LEU A 386      -9.181 -71.188 -91.893  1.00 39.01           C
ATOM   1170  N   LEU A 387      -7.205 -68.897 -87.684  1.00 36.54           N
ATOM   1171  CA  LEU A 387      -6.642 -67.562 -87.526  1.00 36.54           C
ATOM   1172  C   LEU A 387      -5.387 -67.549 -86.669  1.00 36.54           C
ATOM   1173  O   LEU A 387      -4.774 -66.490 -86.515  1.00 36.54           O
ATOM   1174  CB  LEU A 387      -7.674 -66.616 -86.913  1.00 36.54           C
ATOM   1175  CG  LEU A 387      -8.955 -66.394 -87.706  1.00 36.54           C
ATOM   1176  CD1 LEU A 387      -9.741 -65.258 -87.095  1.00 36.54           C
ATOM   1177  CD2 LEU A 387      -8.632 -66.111 -89.150  1.00 36.54           C
ATOM   1178  N   HIS A 388      -4.998 -68.685 -86.098  1.00 48.34           N
ATOM   1179  CA  HIS A 388      -3.774 -68.772 -85.323  1.00 48.34           C
ATOM   1180  C   HIS A 388      -2.648 -69.481 -86.057  1.00 48.34           C
ATOM   1181  O   HIS A 388      -1.493 -69.365 -85.641  1.00 48.34           O
ATOM   1182  CB  HIS A 388      -4.032 -69.479 -83.989  1.00 48.34           C
ATOM   1183  CG  HIS A 388      -2.909 -69.343 -83.014  1.00 48.34           C
ATOM   1184  ND1 HIS A 388      -2.660 -68.175 -82.326  1.00 48.34           N
ATOM   1185  CD2 HIS A 388      -1.961 -70.223 -82.619  1.00 48.34           C
ATOM   1186  CE1 HIS A 388      -1.610 -68.344 -81.544  1.00 48.34           C
ATOM   1187  NE2 HIS A 388      -1.168 -69.579 -81.701  1.00 48.34           N
ATOM   1188  N   ASP A 389      -2.949 -70.216 -87.123  1.00 54.05           N
ATOM   1189  CA  ASP A 389      -1.920 -70.746 -88.005  1.00 54.05           C
ATOM   1190  C   ASP A 389      -1.639 -69.825 -89.180  1.00 54.05           C
ATOM   1191  O   ASP A 389      -0.480 -69.660 -89.567  1.00 54.05           O
ATOM   1192  CB  ASP A 389      -2.320 -72.129 -88.520  1.00 54.05           C
ATOM   1193  CG  ASP A 389      -2.661 -73.082 -87.401  1.00 54.05           C
ATOM   1194  OD1 ASP A 389      -2.352 -72.758 -86.237  1.00 54.05           O
ATOM   1195  OD2 ASP A 389      -3.237 -74.153 -87.683  1.00 54.05           O
ATOM   1196  N   ARG A 390      -2.676 -69.208 -89.749  1.00 50.44           N
ATOM   1197  CA  ARG A 390      -2.472 -68.206 -90.785  1.00 50.44           C
ATOM   1198  C   ARG A 390      -1.823 -66.941 -90.248  1.00 50.44           C
ATOM   1199  O   ARG A 390      -1.433 -66.082 -91.041  1.00 50.44           O
ATOM   1200  CB  ARG A 390      -3.800 -67.863 -91.451  1.00 50.44           C
ATOM   1201  CG  ARG A 390      -4.341 -68.968 -92.325  1.00 50.44           C
ATOM   1202  CD  ARG A 390      -3.456 -69.166 -93.531  1.00 50.44           C
ATOM   1203  NE  ARG A 390      -3.286 -67.929 -94.287  1.00 50.44           N
ATOM   1204  CZ  ARG A 390      -3.909 -67.665 -95.429  1.00 50.44           C
ATOM   1205  NH1 ARG A 390      -4.741 -68.554 -95.950  1.00 50.44           N
ATOM   1206  NH2 ARG A 390      -3.695 -66.517 -96.054  1.00 50.44           N
ATOM   1207  N   SER A 391      -1.716 -66.798 -88.928  1.00 54.70           N
ATOM   1208  CA  SER A 391      -0.913 -65.746 -88.328  1.00 54.70           C
ATOM   1209  C   SER A 391       0.507 -66.187 -88.039  1.00 54.70           C
ATOM   1210  O   SER A 391       1.362 -65.339 -87.762  1.00 54.70           O
ATOM   1211  CB  SER A 391      -1.548 -65.260 -87.024  1.00 54.70           C
ATOM   1212  OG  SER A 391      -0.565 -64.688 -86.180  1.00 54.70           O
ATOM   1213  N   PHE A 392       0.770 -67.488 -88.075  1.00 73.00           N
ATOM   1214  CA  PHE A 392       2.110 -68.008 -87.855  1.00 73.00           C
ATOM   1215  C   PHE A 392       2.903 -68.123 -89.146  1.00 73.00           C
ATOM   1216  O   PHE A 392       4.134 -68.037 -89.116  1.00 73.00           O
ATOM   1217  CB  PHE A 392       2.028 -69.374 -87.175  1.00 73.00           C
ATOM   1218  CG  PHE A 392       3.257 -69.742 -86.412  1.00 73.00           C
ATOM   1219  CD1 PHE A 392       3.412 -69.346 -85.095  1.00 73.00           C
ATOM   1220  CD2 PHE A 392       4.259 -70.489 -87.008  1.00 73.00           C
ATOM   1221  CE1 PHE A 392       4.546 -69.686 -84.387  1.00 73.00           C
ATOM   1222  CE2 PHE A 392       5.397 -70.833 -86.304  1.00 73.00           C
ATOM   1223  CZ  PHE A 392       5.541 -70.430 -84.991  1.00 73.00           C
ATOM   1224  N   SER A 393       2.225 -68.312 -90.279  1.00 61.73           N
ATOM   1225  CA  SER A 393       2.927 -68.381 -91.555  1.00 61.73           C
ATOM   1226  C   SER A 393       3.556 -67.044 -91.921  1.00 61.73           C
ATOM   1227  O   SER A 393       4.638 -67.014 -92.517  1.00 61.73           O
ATOM   1228  CB  SER A 393       1.974 -68.833 -92.662  1.00 61.73           C
ATOM   1229  OG  SER A 393       1.395 -70.092 -92.364  1.00 61.73           O
ATOM   1230  N   TYR A 394       2.907 -65.940 -91.573  1.00 63.46           N
ATOM   1231  CA  TYR A 394       3.418 -64.606 -91.889  1.00 63.46           C
ATOM   1232  C   TYR A 394       4.302 -64.094 -90.755  1.00 63.46           C
ATOM   1233  O   TYR A 394       4.134 -62.988 -90.248  1.00 63.46           O
ATOM   1234  CB  TYR A 394       2.265 -63.644 -92.155  1.00 63.46           C
ATOM   1235  CG  TYR A 394       1.221 -64.162 -93.112  1.00 63.46           C
ATOM   1236  CD1 TYR A 394       1.579 -64.876 -94.245  1.00 63.46           C
ATOM   1237  CD2 TYR A 394      -0.124 -63.932 -92.885  1.00 63.46           C
ATOM   1238  CE1 TYR A 394       0.625 -65.349 -95.118  1.00 63.46           C
ATOM   1239  CE2 TYR A 394      -1.084 -64.402 -93.751  1.00 63.46           C
ATOM   1240  CZ  TYR A 394      -0.707 -65.108 -94.866  1.00 63.46           C
ATOM   1241  OH  TYR A 394      -1.664 -65.575 -95.731  1.00 63.46           O
ATOM   1242  N   THR A 395       5.267 -64.921 -90.359  1.00 80.21           N
ATOM   1243  CA  THR A 395       6.161 -64.565 -89.266  1.00 80.21           C
ATOM   1244  C   THR A 395       7.292 -63.643 -89.701  1.00 80.21           C
ATOM   1245  O   THR A 395       8.053 -63.181 -88.846  1.00 80.21           O
ATOM   1246  CB  THR A 395       6.750 -65.824 -88.627  1.00 80.21           C
ATOM   1247  OG1 THR A 395       7.423 -65.474 -87.413  1.00 80.21           O
ATOM   1248  CG2 THR A 395       7.740 -66.485 -89.571  1.00 80.21           C
ATOM   1249  N   GLY A 396       7.415 -63.362 -90.996  1.00 84.61           N
ATOM   1250  CA  GLY A 396       8.456 -62.482 -91.487  1.00 84.61           C
ATOM   1251  C   GLY A 396       7.915 -61.373 -92.366  1.00 84.61           C
ATOM   1252  O   GLY A 396       8.681 -60.645 -93.004  1.00 84.61           O
ATOM   1253  N   ASP A 397       6.588 -61.241 -92.406  1.00 74.70           N
ATOM   1254  CA  ASP A 397       5.956 -60.187 -93.193  1.00 74.70           C
ATOM   1255  C   ASP A 397       5.849 -58.893 -92.397  1.00 74.70           C
ATOM   1256  O   ASP A 397       6.135 -57.810 -92.918  1.00 74.70           O
ATOM   1257  CB  ASP A 397       4.574 -60.646 -93.661  1.00 74.70           C
ATOM   1258  CG  ASP A 397       4.110 -59.922 -94.907  1.00 74.70           C
ATOM   1259  OD1 ASP A 397       4.358 -58.704 -95.016  1.00 74.70           O
ATOM   1260  OD2 ASP A 397       3.495 -60.571 -95.778  1.00 74.70           O
ATOM   1261  N   SER A 398       5.396 -58.989 -91.145  1.00 72.97           N
ATOM   1262  CA  SER A 398       5.308 -57.873 -90.207  1.00 72.97           C
ATOM   1263  C   SER A 398       4.269 -56.840 -90.628  1.00 72.97           C
ATOM   1264  O   SER A 398       4.057 -55.848 -89.925  1.00 72.97           O
ATOM   1265  CB  SER A 398       6.665 -57.196 -90.027  1.00 72.97           C
ATOM   1266  OG  SER A 398       6.499 -55.880 -89.530  1.00 72.97           O
ATOM   1267  N   GLN A 399       3.627 -57.056 -91.777  1.00 73.07           N
ATOM   1268  CA  GLN A 399       2.521 -56.223 -92.217  1.00 73.07           C
ATOM   1269  C   GLN A 399       1.217 -56.986 -92.345  1.00 73.07           C
ATOM   1270  O   GLN A 399       0.169 -56.452 -91.974  1.00 73.07           O
ATOM   1271  CB  GLN A 399       2.848 -55.562 -93.564  1.00 73.07           C
ATOM   1272  CG  GLN A 399       1.857 -54.498 -93.990  1.00 73.07           C
ATOM   1273  CD  GLN A 399       0.786 -55.041 -94.912  1.00 73.07           C
ATOM   1274  OE1 GLN A 399       1.023 -55.982 -95.668  1.00 73.07           O
ATOM   1275  NE2 GLN A 399      -0.402 -54.451 -94.857  1.00 73.07           N
ATOM   1276  N   ALA A 400       1.255 -58.217 -92.851  1.00 63.57           N
ATOM   1277  CA  ALA A 400       0.112 -59.115 -92.796  1.00 63.57           C
ATOM   1278  C   ALA A 400       0.117 -59.939 -91.519  1.00 63.57           C
ATOM   1279  O   ALA A 400      -0.714 -60.839 -91.366  1.00 63.57           O
ATOM   1280  CB  ALA A 400       0.087 -60.035 -94.018  1.00 63.57           C
ATOM   1281  N   GLN A 401       1.046 -59.667 -90.608  1.00 64.34           N
ATOM   1282  CA  GLN A 401       1.036 -60.254 -89.279  1.00 64.34           C
ATOM   1283  C   GLN A 401       0.455 -59.320 -88.236  1.00 64.34           C
ATOM   1284  O   GLN A 401       0.004 -59.782 -87.188  1.00 64.34           O
ATOM   1285  CB  GLN A 401       2.456 -60.659 -88.863  1.00 64.34           C
ATOM   1286  CG  GLN A 401       2.535 -61.526 -87.620  1.00 64.34           C
ATOM   1287  CD  GLN A 401       3.934 -62.057 -87.373  1.00 64.34           C
ATOM   1288  OE1 GLN A 401       4.925 -61.430 -87.746  1.00 64.34           O
ATOM   1289  NE2 GLN A 401       4.020 -63.226 -86.752  1.00 64.34           N
ATOM   1290  N   GLU A 402       0.467 -58.014 -88.497  1.00 55.05           N
ATOM   1291  CA  GLU A 402      -0.331 -57.089 -87.709  1.00 55.05           C
ATOM   1292  C   GLU A 402      -1.813 -57.210 -88.018  1.00 55.05           C
ATOM   1293  O   GLU A 402      -2.636 -57.021 -87.117  1.00 55.05           O
ATOM   1294  CB  GLU A 402       0.133 -55.655 -87.957  1.00 55.05           C
ATOM   1295  CG  GLU A 402      -0.651 -54.603 -87.199  1.00 55.05           C
ATOM   1296  CD  GLU A 402      -0.826 -54.946 -85.736  1.00 55.05           C
ATOM   1297  OE1 GLU A 402      -1.942 -54.753 -85.212  1.00 55.05           O
ATOM   1298  OE2 GLU A 402       0.153 -55.398 -85.107  1.00 55.05           O
ATOM   1299  N   LEU A 403      -2.166 -57.540 -89.258  1.00 41.26           N
ATOM   1300  CA  LEU A 403      -3.559 -57.711 -89.652  1.00 41.26           C
ATOM   1301  C   LEU A 403      -4.161 -58.965 -89.031  1.00 41.26           C
ATOM   1302  O   LEU A 403      -5.120 -58.885 -88.258  1.00 41.26           O
ATOM   1303  CB  LEU A 403      -3.663 -57.771 -91.176  1.00 41.26           C
ATOM   1304  CG  LEU A 403      -5.082 -57.791 -91.711  1.00 41.26           C
ATOM   1305  CD1 LEU A 403      -5.740 -56.495 -91.348  1.00 41.26           C
ATOM   1306  CD2 LEU A 403      -5.062 -57.978 -93.204  1.00 41.26           C
ATOM   1307  N   CYS A 404      -3.595 -60.132 -89.344  1.00 41.88           N
ATOM   1308  CA  CYS A 404      -4.117 -61.384 -88.815  1.00 41.88           C
ATOM   1309  C   CYS A 404      -4.020 -61.470 -87.302  1.00 41.88           C
ATOM   1310  O   CYS A 404      -4.493 -62.453 -86.728  1.00 41.88           O
ATOM   1311  CB  CYS A 404      -3.394 -62.569 -89.445  1.00 41.88           C
ATOM   1312  SG  CYS A 404      -4.123 -63.117 -90.998  1.00 41.88           S
ATOM   1313  N   LEU A 405      -3.403 -60.494 -86.646  1.00 43.00           N
ATOM   1314  CA  LEU A 405      -3.537 -60.355 -85.207  1.00 43.00           C
ATOM   1315  C   LEU A 405      -4.696 -59.454 -84.827  1.00 43.00           C
ATOM   1316  O   LEU A 405      -5.247 -59.605 -83.734  1.00 43.00           O
ATOM   1317  CB  LEU A 405      -2.250 -59.808 -84.592  1.00 43.00           C
ATOM   1318  CG  LEU A 405      -2.174 -59.847 -83.064  1.00 43.00           C
ATOM   1319  CD1 LEU A 405      -0.801 -60.303 -82.629  1.00 43.00           C
ATOM   1320  CD2 LEU A 405      -2.495 -58.494 -82.454  1.00 43.00           C
ATOM   1321  N   TYR A 406      -5.084 -58.531 -85.701  1.00 43.08           N
ATOM   1322  CA  TYR A 406      -6.245 -57.693 -85.449  1.00 43.08           C
ATOM   1323  C   TYR A 406      -7.548 -58.451 -85.627  1.00 43.08           C
ATOM   1324  O   TYR A 406      -8.529 -58.147 -84.943  1.00 43.08           O
ATOM   1325  CB  TYR A 406      -6.226 -56.479 -86.376  1.00 43.08           C
ATOM   1326  CG  TYR A 406      -7.563 -55.806 -86.555  1.00 43.08           C
ATOM   1327  CD1 TYR A 406      -8.113 -55.040 -85.545  1.00 43.08           C
ATOM   1328  CD2 TYR A 406      -8.265 -55.926 -87.741  1.00 43.08           C
ATOM   1329  CE1 TYR A 406      -9.327 -54.417 -85.710  1.00 43.08           C
ATOM   1330  CE2 TYR A 406      -9.478 -55.309 -87.915  1.00 43.08           C
ATOM   1331  CZ  TYR A 406     -10.004 -54.556 -86.896  1.00 43.08           C
ATOM   1332  OH  TYR A 406     -11.218 -53.936 -87.061  1.00 43.08           O
ATOM   1333  N   LEU A 407      -7.579 -59.436 -86.526  1.00 55.18           N
ATOM   1334  CA  LEU A 407      -8.774 -60.254 -86.679  1.00 55.18           C
ATOM   1335  C   LEU A 407      -8.952 -61.188 -85.490  1.00 55.18           C
ATOM   1336  O   LEU A 407     -10.004 -61.191 -84.843  1.00 55.18           O
ATOM   1337  CB  LEU A 407      -8.707 -61.051 -87.979  1.00 55.18           C
ATOM   1338  CG  LEU A 407      -9.363 -60.458 -89.219  1.00 55.18           C
ATOM   1339  CD1 LEU A 407      -8.977 -59.015 -89.378  1.00 55.18           C
ATOM   1340  CD2 LEU A 407      -8.960 -61.238 -90.442  1.00 55.18           C
ATOM   1341  N   THR A 408      -7.925 -61.982 -85.176  1.00 40.01           N
ATOM   1342  CA  THR A 408      -8.064 -62.972 -84.115  1.00 40.01           C
ATOM   1343  C   THR A 408      -8.250 -62.311 -82.759  1.00 40.01           C
ATOM   1344  O   THR A 408      -8.796 -62.923 -81.836  1.00 40.01           O
ATOM   1345  CB  THR A 408      -6.854 -63.896 -84.081  1.00 40.01           C
ATOM   1346  OG1 THR A 408      -6.994 -64.809 -82.989  1.00 40.01           O
ATOM   1347  CG2 THR A 408      -5.595 -63.097 -83.872  1.00 40.01           C
ATOM   1348  N   LYS A 409      -7.791 -61.072 -82.609  1.00 35.33           N
ATOM   1349  CA  LYS A 409      -8.069 -60.350 -81.377  1.00 35.33           C
ATOM   1350  C   LYS A 409      -9.531 -59.961 -81.260  1.00 35.33           C
ATOM   1351  O   LYS A 409     -10.020 -59.787 -80.140  1.00 35.33           O
ATOM   1352  CB  LYS A 409      -7.202 -59.100 -81.284  1.00 35.33           C
ATOM   1353  CG  LYS A 409      -7.130 -58.508 -79.895  1.00 35.33           C
ATOM   1354  CD  LYS A 409      -6.032 -57.475 -79.811  1.00 35.33           C
ATOM   1355  CE  LYS A 409      -5.682 -57.176 -78.371  1.00 35.33           C
ATOM   1356  NZ  LYS A 409      -4.319 -56.593 -78.261  1.00 35.33           N
ATOM   1357  N   ALA A 410     -10.233 -59.828 -82.382  1.00 33.95           N
ATOM   1358  CA  ALA A 410     -11.641 -59.464 -82.391  1.00 33.95           C
ATOM   1359  C   ALA A 410     -12.569 -60.632 -82.664  1.00 33.95           C
ATOM   1360  O   ALA A 410     -13.733 -60.578 -82.272  1.00 33.95           O
ATOM   1361  CB  ALA A 410     -11.902 -58.372 -83.434  1.00 33.95           C
ATOM   1362  N   ALA A 411     -12.090 -61.680 -83.328  1.00 30.34           N
ATOM   1363  CA  ALA A 411     -12.881 -62.878 -83.562  1.00 30.34           C
ATOM   1364  C   ALA A 411     -12.819 -63.854 -82.400  1.00 30.34           C
ATOM   1365  O   ALA A 411     -13.266 -64.996 -82.538  1.00 30.34           O
ATOM   1366  CB  ALA A 411     -12.431 -63.571 -84.848  1.00 30.34           C
ATOM   1367  N   SER A 412     -12.274 -63.433 -81.263  1.00 29.97           N
ATOM   1368  CA  SER A 412     -12.155 -64.297 -80.104  1.00 29.97           C
ATOM   1369  C   SER A 412     -12.814 -63.722 -78.864  1.00 29.97           C
ATOM   1370  O   SER A 412     -12.895 -64.420 -77.851  1.00 29.97           O
ATOM   1371  CB  SER A 412     -10.683 -64.582 -79.789  1.00 29.97           C
ATOM   1372  OG  SER A 412     -10.174 -63.615 -78.891  1.00 29.97           O
ATOM   1373  N   ALA A 413     -13.270 -62.475 -78.906  1.00 28.96           N
ATOM   1374  CA  ALA A 413     -13.989 -61.923 -77.763  1.00 28.96           C
ATOM   1375  C   ALA A 413     -15.259 -62.693 -77.426  1.00 28.96           C
ATOM   1376  O   ALA A 413     -15.553 -62.835 -76.228  1.00 28.96           O
ATOM   1377  CB  ALA A 413     -14.301 -60.444 -78.008  1.00 28.96           C
ATOM   1378  N   PRO A 414     -16.049 -63.191 -78.383  1.00 25.94           N
ATOM   1379  CA  PRO A 414     -17.212 -63.992 -77.978  1.00 25.94           C
ATOM   1380  C   PRO A 414     -16.830 -65.307 -77.337  1.00 25.94           C
ATOM   1381  O   PRO A 414     -17.472 -65.724 -76.367  1.00 25.94           O
ATOM   1382  CB  PRO A 414     -17.967 -64.201 -79.296  1.00 25.94           C
ATOM   1383  CG  PRO A 414     -17.510 -63.105 -80.163  1.00 25.94           C
ATOM   1384  CD  PRO A 414     -16.079 -62.918 -79.827  1.00 25.94           C
ATOM   1385  N   TYR A 415     -15.799 -65.978 -77.847  1.00 31.22           N
ATOM   1386  CA  TYR A 415     -15.389 -67.242 -77.249  1.00 31.22           C
ATOM   1387  C   TYR A 415     -14.841 -67.032 -75.847  1.00 31.22           C
ATOM   1388  O   TYR A 415     -15.164 -67.792 -74.930  1.00 31.22           O
ATOM   1389  CB  TYR A 415     -14.354 -67.932 -78.133  1.00 31.22           C
ATOM   1390  CG  TYR A 415     -14.106 -69.373 -77.772  1.00 31.22           C
ATOM   1391  CD1 TYR A 415     -13.372 -69.709 -76.649  1.00 31.22           C
ATOM   1392  CD2 TYR A 415     -14.591 -70.399 -78.564  1.00 31.22           C
ATOM   1393  CE1 TYR A 415     -13.141 -71.016 -76.314  1.00 31.22           C
ATOM   1394  CE2 TYR A 415     -14.360 -71.715 -78.237  1.00 31.22           C
ATOM   1395  CZ  TYR A 415     -13.635 -72.015 -77.109  1.00 31.22           C
ATOM   1396  OH  TYR A 415     -13.395 -73.324 -76.773  1.00 31.22           O
ATOM   1397  N   PHE A 416     -14.024 -66.009 -75.652  1.00 32.26           N
ATOM   1398  CA  PHE A 416     -13.466 -65.762 -74.334  1.00 32.26           C
ATOM   1399  C   PHE A 416     -14.454 -65.095 -73.395  1.00 32.26           C
ATOM   1400  O   PHE A 416     -14.062 -64.707 -72.292  1.00 32.26           O
ATOM   1401  CB  PHE A 416     -12.205 -64.911 -74.445  1.00 32.26           C
ATOM   1402  CG  PHE A 416     -10.992 -65.688 -74.848  1.00 32.26           C
ATOM   1403  CD1 PHE A 416     -10.349 -66.505 -73.947  1.00 32.26           C
ATOM   1404  CD2 PHE A 416     -10.500 -65.606 -76.134  1.00 32.26           C
ATOM   1405  CE1 PHE A 416      -9.241 -67.220 -74.319  1.00 32.26           C
ATOM   1406  CE2 PHE A 416      -9.393 -66.322 -76.508  1.00 32.26           C
ATOM   1407  CZ  PHE A 416      -8.764 -67.128 -75.601  1.00 32.26           C
ATOM   1408  N   GLU A 417     -15.713 -64.937 -73.800  1.00 28.89           N
ATOM   1409  CA  GLU A 417     -16.733 -64.458 -72.881  1.00 28.89           C
ATOM   1410  C   GLU A 417     -17.640 -65.573 -72.389  1.00 28.89           C
ATOM   1411  O   GLU A 417     -18.346 -65.381 -71.394  1.00 28.89           O
ATOM   1412  CB  GLU A 417     -17.577 -63.356 -73.527  1.00 28.89           C
ATOM   1413  CG  GLU A 417     -18.808 -63.836 -74.272  1.00 28.89           C
ATOM   1414  CD  GLU A 417     -19.652 -62.688 -74.798  1.00 28.89           C
ATOM   1415  OE1 GLU A 417     -19.229 -61.521 -74.661  1.00 28.89           O
ATOM   1416  OE2 GLU A 417     -20.742 -62.953 -75.343  1.00 28.89           O
ATOM   1417  N   VAL A 418     -17.637 -66.725 -73.057  1.00 26.57           N
ATOM   1418  CA  VAL A 418     -18.293 -67.901 -72.503  1.00 26.57           C
ATOM   1419  C   VAL A 418     -17.334 -68.676 -71.609  1.00 26.57           C
ATOM   1420  O   VAL A 418     -17.774 -69.473 -70.776  1.00 26.57           O
ATOM   1421  CB  VAL A 418     -18.848 -68.806 -73.615  1.00 26.57           C
ATOM   1422  CG1 VAL A 418     -19.636 -67.993 -74.620  1.00 26.57           C
ATOM   1423  CG2 VAL A 418     -17.737 -69.551 -74.291  1.00 26.57           C
ATOM   1424  N   LEU A 419     -16.029 -68.453 -71.766  1.00 26.62           N
ATOM   1425  CA  LEU A 419     -15.050 -69.145 -70.938  1.00 26.62           C
ATOM   1426  C   LEU A 419     -15.002 -68.569 -69.536  1.00 26.62           C
ATOM   1427  O   LEU A 419     -14.936 -69.323 -68.563  1.00 26.62           O
ATOM   1428  CB  LEU A 419     -13.672 -69.066 -71.584  1.00 26.62           C
ATOM   1429  CG  LEU A 419     -12.624 -70.046 -71.080  1.00 26.62           C
ATOM   1430  CD1 LEU A 419     -12.965 -71.421 -71.577  1.00 26.62           C
ATOM   1431  CD2 LEU A 419     -11.261 -69.636 -71.574  1.00 26.62           C
ATOM   1432  N   GLU A 420     -15.047 -67.247 -69.405  1.00 30.32           N
ATOM   1433  CA  GLU A 420     -15.052 -66.620 -68.092  1.00 30.32           C
ATOM   1434  C   GLU A 420     -16.323 -66.910 -67.310  1.00 30.32           C
ATOM   1435  O   GLU A 420     -16.423 -66.500 -66.151  1.00 30.32           O
ATOM   1436  CB  GLU A 420     -14.862 -65.110 -68.226  1.00 30.32           C
ATOM   1437  CG  GLU A 420     -15.631 -64.492 -69.379  1.00 30.32           C
ATOM   1438  CD  GLU A 420     -15.338 -63.015 -69.557  1.00 30.32           C
ATOM   1439  OE1 GLU A 420     -15.584 -62.239 -68.610  1.00 30.32           O
ATOM   1440  OE2 GLU A 420     -14.867 -62.630 -70.647  1.00 30.32           O
ATOM   1441  N   LYS A 421     -17.295 -67.589 -67.916  1.00 32.46           N
ATOM   1442  CA  LYS A 421     -18.454 -68.092 -67.197  1.00 32.46           C
ATOM   1443  C   LYS A 421     -18.319 -69.557 -66.824  1.00 32.46           C
ATOM   1444  O   LYS A 421     -18.999 -70.010 -65.897  1.00 32.46           O
ATOM   1445  CB  LYS A 421     -19.728 -67.919 -68.030  1.00 32.46           C
ATOM   1446  CG  LYS A 421     -20.157 -66.487 -68.241  1.00 32.46           C
ATOM   1447  CD  LYS A 421     -21.251 -66.404 -69.286  1.00 32.46           C
ATOM   1448  CE  LYS A 421     -21.682 -64.971 -69.510  1.00 32.46           C
ATOM   1449  NZ  LYS A 421     -20.529 -64.105 -69.873  1.00 32.46           N
ATOM   1450  N   TRP A 422     -17.465 -70.302 -67.518  1.00 30.53           N
ATOM   1451  CA  TRP A 422     -17.271 -71.716 -67.242  1.00 30.53           C
ATOM   1452  C   TRP A 422     -16.153 -71.976 -66.246  1.00 30.53           C
ATOM   1453  O   TRP A 422     -16.090 -73.070 -65.682  1.00 30.53           O
ATOM   1454  CB  TRP A 422     -16.991 -72.464 -68.552  1.00 30.53           C
ATOM   1455  CG  TRP A 422     -16.522 -73.870 -68.398  1.00 30.53           C
ATOM   1456  CD1 TRP A 422     -15.420 -74.420 -68.966  1.00 30.53           C
ATOM   1457  CD2 TRP A 422     -17.144 -74.913 -67.638  1.00 30.53           C
ATOM   1458  NE1 TRP A 422     -15.309 -75.737 -68.606  1.00 30.53           N
ATOM   1459  CE2 TRP A 422     -16.356 -76.062 -67.788  1.00 30.53           C
ATOM   1460  CE3 TRP A 422     -18.284 -74.981 -66.836  1.00 30.53           C
ATOM   1461  CZ2 TRP A 422     -16.671 -77.265 -67.173  1.00 30.53           C
ATOM   1462  CZ3 TRP A 422     -18.594 -76.177 -66.228  1.00 30.53           C
ATOM   1463  CH2 TRP A 422     -17.794 -77.302 -66.400  1.00 30.53           C
ATOM   1464  N   ILE A 423     -15.291 -71.000 -65.995  1.00 30.21           N
ATOM   1465  CA  ILE A 423     -14.217 -71.176 -65.030  1.00 30.21           C
ATOM   1466  C   ILE A 423     -14.533 -70.485 -63.714  1.00 30.21           C
ATOM   1467  O   ILE A 423     -14.518 -71.111 -62.654  1.00 30.21           O
ATOM   1468  CB  ILE A 423     -12.893 -70.672 -65.627  1.00 30.21           C
ATOM   1469  CG1 ILE A 423     -12.408 -71.640 -66.694  1.00 30.21           C
ATOM   1470  CG2 ILE A 423     -11.857 -70.538 -64.559  1.00 30.21           C
ATOM   1471  CD1 ILE A 423     -11.213 -71.144 -67.437  1.00 30.21           C
ATOM   1472  N   TYR A 424     -14.832 -69.190 -63.753  1.00 33.72           N
ATOM   1473  CA  TYR A 424     -15.188 -68.463 -62.543  1.00 33.72           C
ATOM   1474  C   TYR A 424     -16.568 -68.833 -62.024  1.00 33.72           C
ATOM   1475  O   TYR A 424     -16.916 -68.444 -60.905  1.00 33.72           O
ATOM   1476  CB  TYR A 424     -15.118 -66.959 -62.793  1.00 33.72           C
ATOM   1477  CG  TYR A 424     -13.786 -66.500 -63.326  1.00 33.72           C
ATOM   1478  CD1 TYR A 424     -13.508 -66.543 -64.682  1.00 33.72           C
ATOM   1479  CD2 TYR A 424     -12.803 -66.033 -62.472  1.00 33.72           C
ATOM   1480  CE1 TYR A 424     -12.293 -66.133 -65.172  1.00 33.72           C
ATOM   1481  CE2 TYR A 424     -11.586 -65.618 -62.951  1.00 33.72           C
ATOM   1482  CZ  TYR A 424     -11.336 -65.671 -64.302  1.00 33.72           C
ATOM   1483  OH  TYR A 424     -10.120 -65.258 -64.786  1.00 33.72           O
ATOM   1484  N   ARG A 425     -17.355 -69.559 -62.809  1.00 33.84           N
ATOM   1485  CA  ARG A 425     -18.613 -70.129 -62.362  1.00 33.84           C
ATOM   1486  C   ARG A 425     -18.810 -71.439 -63.106  1.00 33.84           C
ATOM   1487  O   ARG A 425     -17.956 -71.864 -63.885  1.00 33.84           O
ATOM   1488  CB  ARG A 425     -19.775 -69.163 -62.589  1.00 33.84           C
ATOM   1489  CG  ARG A 425     -20.035 -68.233 -61.426  1.00 33.84           C
ATOM   1490  CD  ARG A 425     -21.095 -67.210 -61.773  1.00 33.84           C
ATOM   1491  NE  ARG A 425     -20.610 -66.249 -62.754  1.00 33.84           N
ATOM   1492  CZ  ARG A 425     -21.303 -65.197 -63.173  1.00 33.84           C
ATOM   1493  NH1 ARG A 425     -20.781 -64.372 -64.070  1.00 33.84           N
ATOM   1494  NH2 ARG A 425     -22.517 -64.970 -62.693  1.00 33.84           N
ATOM   1495  N   GLY A 426     -19.943 -72.085 -62.868  1.00 36.52           N
ATOM   1496  CA  GLY A 426     -20.168 -73.365 -63.502  1.00 36.52           C
ATOM   1497  C   GLY A 426     -21.085 -73.363 -64.697  1.00 36.52           C
ATOM   1498  O   GLY A 426     -21.267 -74.408 -65.321  1.00 36.52           O
ATOM   1499  N   ILE A 427     -21.660 -72.220 -65.046  1.00 31.92           N
ATOM   1500  CA  ILE A 427     -22.714 -72.164 -66.052  1.00 31.92           C
ATOM   1501  C   ILE A 427     -22.109 -72.169 -67.447  1.00 31.92           C
ATOM   1502  O   ILE A 427     -21.078 -71.538 -67.699  1.00 31.92           O
ATOM   1503  CB  ILE A 427     -23.592 -70.925 -65.822  1.00 31.92           C
ATOM   1504  CG1 ILE A 427     -22.719 -69.722 -65.475  1.00 31.92           C
ATOM   1505  CG2 ILE A 427     -24.590 -71.180 -64.713  1.00 31.92           C
ATOM   1506  CD1 ILE A 427     -23.502 -68.467 -65.183  1.00 31.92           C
ATOM   1507  N   ILE A 428     -22.754 -72.887 -68.363  1.00 36.84           N
ATOM   1508  CA  ILE A 428     -22.315 -73.012 -69.748  1.00 36.84           C
ATOM   1509  C   ILE A 428     -23.456 -72.532 -70.629  1.00 36.84           C
ATOM   1510  O   ILE A 428     -24.494 -73.199 -70.720  1.00 36.84           O
ATOM   1511  CB  ILE A 428     -21.932 -74.454 -70.100  1.00 36.84           C
ATOM   1512  CG1 ILE A 428     -20.674 -74.873 -69.348  1.00 36.84           C
ATOM   1513  CG2 ILE A 428     -21.725 -74.602 -71.588  1.00 36.84           C
ATOM   1514  CD1 ILE A 428     -20.246 -76.291 -69.631  1.00 36.84           C
ATOM   1515  N   HIS A 429     -23.279 -71.381 -71.280  1.00 42.81           N
ATOM   1516  CA  HIS A 429     -24.372 -70.822 -72.076  1.00 42.81           C
ATOM   1517  C   HIS A 429     -24.427 -71.436 -73.471  1.00 42.81           C
ATOM   1518  O   HIS A 429     -25.366 -72.169 -73.796  1.00 42.81           O
ATOM   1519  CB  HIS A 429     -24.243 -69.299 -72.140  1.00 42.81           C
ATOM   1520  CG  HIS A 429     -24.774 -68.607 -70.924  1.00 42.81           C
ATOM   1521  ND1 HIS A 429     -25.988 -68.932 -70.358  1.00 42.81           N
ATOM   1522  CD2 HIS A 429     -24.257 -67.616 -70.163  1.00 42.81           C
ATOM   1523  CE1 HIS A 429     -26.196 -68.168 -69.301  1.00 42.81           C
ATOM   1524  NE2 HIS A 429     -25.161 -67.359 -69.162  1.00 42.81           N
ATOM   1525  N   ASP A 430     -23.416 -71.158 -74.298  1.00 44.96           N
ATOM   1526  CA  ASP A 430     -23.195 -71.790 -75.598  1.00 44.96           C
ATOM   1527  C   ASP A 430     -24.481 -72.074 -76.369  1.00 44.96           C
ATOM   1528  O   ASP A 430     -24.847 -73.243 -76.536  1.00 44.96           O
ATOM   1529  CB  ASP A 430     -22.417 -73.090 -75.402  1.00 44.96           C
ATOM   1530  CG  ASP A 430     -21.923 -73.674 -76.703  1.00 44.96           C
ATOM   1531  OD1 ASP A 430     -21.098 -73.024 -77.372  1.00 44.96           O
ATOM   1532  OD2 ASP A 430     -22.360 -74.786 -77.064  1.00 44.96           O
ATOM   1533  N   PRO A 431     -25.205 -71.049 -76.831  1.00 42.41           N
ATOM   1534  CA  PRO A 431     -26.466 -71.322 -77.546  1.00 42.41           C
ATOM   1535  C   PRO A 431     -26.280 -72.181 -78.782  1.00 42.41           C
ATOM   1536  O   PRO A 431     -26.989 -73.177 -78.957  1.00 42.41           O
ATOM   1537  CB  PRO A 431     -26.981 -69.920 -77.885  1.00 42.41           C
ATOM   1538  CG  PRO A 431     -25.788 -69.048 -77.823  1.00 42.41           C
ATOM   1539  CD  PRO A 431     -24.915 -69.612 -76.760  1.00 42.41           C
ATOM   1540  N   TYR A 432     -25.348 -71.820 -79.654  1.00 36.48           N
ATOM   1541  CA  TYR A 432     -24.965 -72.701 -80.743  1.00 36.48           C
ATOM   1542  C   TYR A 432     -23.904 -73.666 -80.239  1.00 36.48           C
ATOM   1543  O   TYR A 432     -23.154 -73.351 -79.314  1.00 36.48           O
ATOM   1544  CB  TYR A 432     -24.429 -71.897 -81.924  1.00 36.48           C
ATOM   1545  CG  TYR A 432     -25.236 -70.660 -82.220  1.00 36.48           C
ATOM   1546  CD1 TYR A 432     -26.502 -70.749 -82.766  1.00 36.48           C
ATOM   1547  CD2 TYR A 432     -24.728 -69.402 -81.954  1.00 36.48           C
ATOM   1548  CE1 TYR A 432     -27.241 -69.622 -83.027  1.00 36.48           C
ATOM   1549  CE2 TYR A 432     -25.457 -68.273 -82.218  1.00 36.48           C
ATOM   1550  CZ  TYR A 432     -26.708 -68.388 -82.757  1.00 36.48           C
ATOM   1551  OH  TYR A 432     -27.436 -67.259 -83.019  1.00 36.48           O
ATOM   1552  N   SER A 433     -23.843 -74.849 -80.840  1.00 43.91           N
ATOM   1553  CA  SER A 433     -22.876 -75.844 -80.395  1.00 43.91           C
ATOM   1554  C   SER A 433     -21.478 -75.477 -80.868  1.00 43.91           C
ATOM   1555  O   SER A 433     -21.057 -75.899 -81.948  1.00 43.91           O
ATOM   1556  CB  SER A 433     -23.259 -77.232 -80.904  1.00 43.91           C
ATOM   1557  OG  SER A 433     -22.771 -77.432 -82.219  1.00 43.91           O
ATOM   1558  N   GLU A 434     -20.754 -74.685 -80.078  1.00 34.40           N
ATOM   1559  CA  GLU A 434     -19.408 -74.262 -80.442  1.00 34.40           C
ATOM   1560  C   GLU A 434     -18.385 -74.381 -79.326  1.00 34.40           C
ATOM   1561  O   GLU A 434     -17.186 -74.387 -79.622  1.00 34.40           O
ATOM   1562  CB  GLU A 434     -19.410 -72.807 -80.930  1.00 34.40           C
ATOM   1563  CG  GLU A 434     -19.542 -71.805 -79.811  1.00 34.40           C
ATOM   1564  CD  GLU A 434     -19.600 -70.385 -80.302  1.00 34.40           C
ATOM   1565  OE1 GLU A 434     -19.585 -70.181 -81.531  1.00 34.40           O
ATOM   1566  OE2 GLU A 434     -19.663 -69.472 -79.456  1.00 34.40           O
ATOM   1567  N   PHE A 435     -18.799 -74.461 -78.068  1.00 33.99           N
ATOM   1568  CA  PHE A 435     -17.843 -74.441 -76.977  1.00 33.99           C
ATOM   1569  C   PHE A 435     -17.123 -75.783 -76.870  1.00 33.99           C
ATOM   1570  O   PHE A 435     -17.593 -76.813 -77.354  1.00 33.99           O
ATOM   1571  CB  PHE A 435     -18.552 -74.098 -75.670  1.00 33.99           C
ATOM   1572  CG  PHE A 435     -17.628 -73.757 -74.553  1.00 33.99           C
ATOM   1573  CD1 PHE A 435     -16.657 -72.796 -74.715  1.00 33.99           C
ATOM   1574  CD2 PHE A 435     -17.749 -74.378 -73.330  1.00 33.99           C
ATOM   1575  CE1 PHE A 435     -15.809 -72.478 -73.688  1.00 33.99           C
ATOM   1576  CE2 PHE A 435     -16.906 -74.059 -72.295  1.00 33.99           C
ATOM   1577  CZ  PHE A 435     -15.934 -73.109 -72.474  1.00 33.99           C
ATOM   1578  N   MET A 436     -15.953 -75.756 -76.225  1.00 35.39           N
ATOM   1579  CA  MET A 436     -15.132 -76.959 -76.137  1.00 35.39           C
ATOM   1580  C   MET A 436     -15.641 -77.928 -75.077  1.00 35.39           C
ATOM   1581  O   MET A 436     -15.169 -79.065 -75.010  1.00 35.39           O
ATOM   1582  CB  MET A 436     -13.678 -76.591 -75.849  1.00 35.39           C
ATOM   1583  CG  MET A 436     -13.493 -75.739 -74.616  1.00 35.39           C
ATOM   1584  SD  MET A 436     -11.819 -75.101 -74.442  1.00 35.39           S
ATOM   1585  CE  MET A 436     -11.039 -76.448 -73.569  1.00 35.39           C
ATOM   1586  N   VAL A 437     -16.579 -77.502 -74.238  1.00 34.25           N
ATOM   1587  CA  VAL A 437     -17.117 -78.330 -73.165  1.00 34.25           C
ATOM   1588  C   VAL A 437     -18.633 -78.328 -73.261  1.00 34.25           C
ATOM   1589  O   VAL A 437     -19.263 -77.271 -73.148  1.00 34.25           O
ATOM   1590  CB  VAL A 437     -16.668 -77.823 -71.785  1.00 34.25           C
ATOM   1591  CG1 VAL A 437     -17.419 -78.547 -70.699  1.00 34.25           C
ATOM   1592  CG2 VAL A 437     -15.180 -78.004 -71.621  1.00 34.25           C
ATOM   1593  N   GLU A 438     -19.217 -79.504 -73.447  1.00 39.17           N
ATOM   1594  CA  GLU A 438     -20.661 -79.655 -73.532  1.00 39.17           C
ATOM   1595  C   GLU A 438     -21.151 -80.486 -72.357  1.00 39.17           C
ATOM   1596  O   GLU A 438     -20.412 -81.319 -71.826  1.00 39.17           O
ATOM   1597  CB  GLU A 438     -21.074 -80.314 -74.843  1.00 39.17           C
ATOM   1598  CG  GLU A 438     -20.641 -81.758 -74.957  1.00 39.17           C
ATOM   1599  CD  GLU A 438     -21.454 -82.528 -75.968  1.00 39.17           C
ATOM   1600  OE1 GLU A 438     -22.557 -82.063 -76.322  1.00 39.17           O
ATOM   1601  OE2 GLU A 438     -20.992 -83.601 -76.408  1.00 39.17           O
ATOM   1602  N   GLU A 439     -22.388 -80.253 -71.942  1.00 43.89           N
ATOM   1603  CA  GLU A 439     -22.937 -81.004 -70.828  1.00 43.89           C
ATOM   1604  C   GLU A 439     -23.942 -82.038 -71.326  1.00 43.89           C
ATOM   1605  O   GLU A 439     -24.273 -82.104 -72.510  1.00 43.89           O
ATOM   1606  CB  GLU A 439     -23.582 -80.068 -69.809  1.00 43.89           C
ATOM   1607  CG  GLU A 439     -24.983 -79.633 -70.140  1.00 43.89           C
ATOM   1608  CD  GLU A 439     -25.598 -78.824 -69.021  1.00 43.89           C
ATOM   1609  OE1 GLU A 439     -26.622 -78.154 -69.259  1.00 43.89           O
ATOM   1610  OE2 GLU A 439     -25.050 -78.854 -67.900  1.00 43.89           O
ATOM   1611  N   HIS A 440     -24.426 -82.858 -70.397  1.00 47.35           N
ATOM   1612  CA  HIS A 440     -25.350 -83.937 -70.714  1.00 47.35           C
ATOM   1613  C   HIS A 440     -26.414 -83.985 -69.626  1.00 47.35           C
ATOM   1614  O   HIS A 440     -26.578 -83.044 -68.845  1.00 47.35           O
ATOM   1615  CB  HIS A 440     -24.611 -85.274 -70.839  1.00 47.35           C
ATOM   1616  CG  HIS A 440     -23.891 -85.453 -72.138  1.00 47.35           C
ATOM   1617  ND1 HIS A 440     -22.629 -85.997 -72.217  1.00 47.35           N
ATOM   1618  CD2 HIS A 440     -24.258 -85.169 -73.409  1.00 47.35           C
ATOM   1619  CE1 HIS A 440     -22.245 -86.036 -73.479  1.00 47.35           C
ATOM   1620  NE2 HIS A 440     -23.216 -85.541 -74.224  1.00 47.35           N
ATOM   1621  N   GLU A 441     -27.145 -85.092 -69.578  1.00 58.35           N
ATOM   1622  CA  GLU A 441     -28.163 -85.275 -68.556  1.00 58.35           C
ATOM   1623  C   GLU A 441     -28.371 -86.755 -68.240  1.00 58.35           C
ATOM   1624  O   GLU A 441     -27.628 -87.346 -67.455  1.00 58.35           O
ATOM   1625  CB  GLU A 441     -29.475 -84.634 -69.003  1.00 58.35           C
ATOM   1626  CG  GLU A 441     -30.473 -84.418 -67.882  1.00 58.35           C
ATOM   1627  CD  GLU A 441     -29.993 -83.414 -66.854  1.00 58.35           C
ATOM   1628  OE1 GLU A 441     -29.083 -82.616 -67.168  1.00 58.35           O
ATOM   1629  OE2 GLU A 441     -30.530 -83.417 -65.726  1.00 58.35           O
ATOM   1630  N   TYR A 455     -21.716 -91.803 -64.497  1.00 39.06           N
ATOM   1631  CA  TYR A 455     -22.598 -91.096 -63.580  1.00 39.06           C
ATOM   1632  C   TYR A 455     -22.140 -89.656 -63.378  1.00 39.06           C
ATOM   1633  O   TYR A 455     -22.948 -88.769 -63.120  1.00 39.06           O
ATOM   1634  CB  TYR A 455     -22.667 -91.825 -62.239  1.00 39.06           C
ATOM   1635  N   TRP A 456     -20.833 -89.430 -63.480  1.00 43.36           N
ATOM   1636  CA  TRP A 456     -20.282 -88.085 -63.422  1.00 43.36           C
ATOM   1637  C   TRP A 456     -19.191 -87.851 -64.452  1.00 43.36           C
ATOM   1638  O   TRP A 456     -18.793 -86.700 -64.657  1.00 43.36           O
ATOM   1639  CB  TRP A 456     -19.731 -87.791 -62.024  1.00 43.36           C
ATOM   1640  CG  TRP A 456     -18.348 -88.306 -61.809  1.00 43.36           C
ATOM   1641  CD1 TRP A 456     -17.975 -89.607 -61.674  1.00 43.36           C
ATOM   1642  CD2 TRP A 456     -17.155 -87.528 -61.647  1.00 43.36           C
ATOM   1643  NE1 TRP A 456     -16.620 -89.692 -61.470  1.00 43.36           N
ATOM   1644  CE2 TRP A 456     -16.096 -88.426 -61.443  1.00 43.36           C
ATOM   1645  CE3 TRP A 456     -16.881 -86.158 -61.662  1.00 43.36           C
ATOM   1646  CZ2 TRP A 456     -14.785 -88.004 -61.262  1.00 43.36           C
ATOM   1647  CZ3 TRP A 456     -15.579 -85.743 -61.478  1.00 43.36           C
ATOM   1648  CH2 TRP A 456     -14.548 -86.660 -61.282  1.00 43.36           C
ATOM   1649  N   ASP A 457     -18.680 -88.901 -65.092  1.00 50.25           N
ATOM   1650  CA  ASP A 457     -17.781 -88.705 -66.220  1.00 50.25           C
ATOM   1651  C   ASP A 457     -18.520 -88.541 -67.535  1.00 50.25           C
ATOM   1652  O   ASP A 457     -17.883 -88.250 -68.552  1.00 50.25           O
ATOM   1653  CB  ASP A 457     -16.796 -89.865 -66.318  1.00 50.25           C
ATOM   1654  CG  ASP A 457     -15.969 -90.017 -65.070  1.00 50.25           C
ATOM   1655  OD1 ASP A 457     -15.879 -89.034 -64.307  1.00 50.25           O
ATOM   1656  OD2 ASP A 457     -15.401 -91.107 -64.853  1.00 50.25           O
ATOM   1657  N   GLN A 458     -19.837 -88.735 -67.545  1.00 52.81           N
ATOM   1658  CA  GLN A 458     -20.659 -88.435 -68.704  1.00 52.81           C
ATOM   1659  C   GLN A 458     -21.441 -87.142 -68.557  1.00 52.81           C
ATOM   1660  O   GLN A 458     -22.235 -86.817 -69.445  1.00 52.81           O
ATOM   1661  CB  GLN A 458     -21.637 -89.582 -68.986  1.00 52.81           C
ATOM   1662  CG  GLN A 458     -20.979 -90.879 -69.423  1.00 52.81           C
ATOM   1663  CD  GLN A 458     -20.411 -90.819 -70.829  1.00 52.81           C
ATOM   1664  OE1 GLN A 458     -19.654 -89.912 -71.174  1.00 52.81           O
ATOM   1665  NE2 GLN A 458     -20.780 -91.792 -71.652  1.00 52.81           N
ATOM   1666  N   ARG A 459     -21.254 -86.408 -67.462  1.00 46.26           N
ATOM   1667  CA  ARG A 459     -21.937 -85.131 -67.299  1.00 46.26           C
ATOM   1668  C   ARG A 459     -21.357 -84.083 -68.241  1.00 46.26           C
ATOM   1669  O   ARG A 459     -22.062 -83.556 -69.108  1.00 46.26           O
ATOM   1670  CB  ARG A 459     -21.841 -84.685 -65.844  1.00 46.26           C
ATOM   1671  CG  ARG A 459     -22.619 -83.433 -65.496  1.00 46.26           C
ATOM   1672  CD  ARG A 459     -24.113 -83.616 -65.607  1.00 46.26           C
ATOM   1673  NE  ARG A 459     -24.811 -82.573 -64.865  1.00 46.26           N
ATOM   1674  CZ  ARG A 459     -26.054 -82.176 -65.113  1.00 46.26           C
ATOM   1675  NH1 ARG A 459     -26.744 -82.722 -66.103  1.00 46.26           N
ATOM   1676  NH2 ARG A 459     -26.602 -81.221 -64.376  1.00 46.26           N
ATOM   1677  N   TYR A 460     -20.071 -83.778 -68.099  1.00 39.45           N
ATOM   1678  CA  TYR A 460     -19.371 -82.858 -68.987  1.00 39.45           C
ATOM   1679  C   TYR A 460     -18.240 -83.599 -69.685  1.00 39.45           C
ATOM   1680  O   TYR A 460     -17.434 -84.261 -69.027  1.00 39.45           O
ATOM   1681  CB  TYR A 460     -18.802 -81.668 -68.221  1.00 39.45           C
ATOM   1682  CG  TYR A 460     -19.785 -80.972 -67.321  1.00 39.45           C
ATOM   1683  CD1 TYR A 460     -20.637 -80.000 -67.810  1.00 39.45           C
ATOM   1684  CD2 TYR A 460     -19.851 -81.278 -65.977  1.00 39.45           C
ATOM   1685  CE1 TYR A 460     -21.530 -79.357 -66.986  1.00 39.45           C
ATOM   1686  CE2 TYR A 460     -20.739 -80.640 -65.146  1.00 39.45           C
ATOM   1687  CZ  TYR A 460     -21.578 -79.684 -65.656  1.00 39.45           C
ATOM   1688  OH  TYR A 460     -22.465 -79.051 -64.822  1.00 39.45           O
ATOM   1689  N   THR A 461     -18.174 -83.482 -71.004  1.00 38.40           N
ATOM   1690  CA  THR A 461     -17.154 -84.169 -71.781  1.00 38.40           C
ATOM   1691  C   THR A 461     -16.581 -83.244 -72.843  1.00 38.40           C
ATOM   1692  O   THR A 461     -17.309 -82.467 -73.465  1.00 38.40           O
ATOM   1693  CB  THR A 461     -17.718 -85.438 -72.432  1.00 38.40           C
ATOM   1694  OG1 THR A 461     -16.679 -86.110 -73.152  1.00 38.40           O
ATOM   1695  CG2 THR A 461     -18.865 -85.114 -73.372  1.00 38.40           C
ATOM   1696  N   ILE A 462     -15.267 -83.331 -73.044  1.00 35.41           N
ATOM   1697  CA  ILE A 462     -14.597 -82.486 -74.024  1.00 35.41           C
ATOM   1698  C   ILE A 462     -15.043 -82.877 -75.422  1.00 35.41           C
ATOM   1699  O   ILE A 462     -15.139 -84.066 -75.749  1.00 35.41           O
ATOM   1700  CB  ILE A 462     -13.073 -82.611 -73.887  1.00 35.41           C
ATOM   1701  CG1 ILE A 462     -12.583 -81.938 -72.611  1.00 35.41           C
ATOM   1702  CG2 ILE A 462     -12.379 -81.997 -75.081  1.00 35.41           C
ATOM   1703  CD1 ILE A 462     -12.628 -80.445 -72.666  1.00 35.41           C
ATOM   1704  N   VAL A 463     -15.326 -81.882 -76.255  1.00 39.48           N
ATOM   1705  CA  VAL A 463     -15.458 -82.095 -77.691  1.00 39.48           C
ATOM   1706  C   VAL A 463     -14.109 -81.806 -78.333  1.00 39.48           C
ATOM   1707  O   VAL A 463     -13.488 -80.771 -78.066  1.00 39.48           O
ATOM   1708  CB  VAL A 463     -16.572 -81.223 -78.288  1.00 39.48           C
ATOM   1709  CG1 VAL A 463     -17.919 -81.670 -77.760  1.00 39.48           C
ATOM   1710  CG2 VAL A 463     -16.349 -79.769 -77.968  1.00 39.48           C
ATOM   1711  N   GLN A 464     -13.634 -82.737 -79.158  1.00 55.47           N
ATOM   1712  CA  GLN A 464     -12.249 -82.668 -79.604  1.00 55.47           C
ATOM   1713  C   GLN A 464     -12.066 -81.677 -80.744  1.00 55.47           C
ATOM   1714  O   GLN A 464     -11.035 -81.001 -80.818  1.00 55.47           O
ATOM   1715  CB  GLN A 464     -11.764 -84.057 -80.017  1.00 55.47           C
ATOM   1716  CG  GLN A 464     -10.387 -84.067 -80.655  1.00 55.47           C
ATOM   1717  CD  GLN A 464      -9.317 -83.515 -79.733  1.00 55.47           C
ATOM   1718  OE1 GLN A 464      -8.463 -82.734 -80.154  1.00 55.47           O
ATOM   1719  NE2 GLN A 464      -9.355 -83.920 -78.469  1.00 55.47           N
ATOM   1720  N   GLN A 465     -13.049 -81.574 -81.638  1.00 59.02           N
ATOM   1721  CA  GLN A 465     -12.912 -80.684 -82.785  1.00 59.02           C
ATOM   1722  C   GLN A 465     -12.754 -79.235 -82.344  1.00 59.02           C
ATOM   1723  O   GLN A 465     -11.784 -78.562 -82.712  1.00 59.02           O
ATOM   1724  CB  GLN A 465     -14.123 -80.830 -83.705  1.00 59.02           C
ATOM   1725  CG  GLN A 465     -14.497 -82.263 -84.033  1.00 59.02           C
ATOM   1726  CD  GLN A 465     -13.755 -82.792 -85.240  1.00 59.02           C
ATOM   1727  OE1 GLN A 465     -12.961 -82.080 -85.855  1.00 59.02           O
ATOM   1728  NE2 GLN A 465     -14.011 -84.047 -85.589  1.00 59.02           N
ATOM   1729  N   GLN A 466     -13.684 -78.748 -81.527  1.00 47.14           N
ATOM   1730  CA  GLN A 466     -13.773 -77.325 -81.204  1.00 47.14           C
ATOM   1731  C   GLN A 466     -12.788 -76.955 -80.094  1.00 47.14           C
ATOM   1732  O   GLN A 466     -13.164 -76.503 -79.016  1.00 47.14           O
ATOM   1733  CB  GLN A 466     -15.199 -76.973 -80.800  1.00 47.14           C
ATOM   1734  CG  GLN A 466     -16.276 -77.732 -81.553  1.00 47.14           C
ATOM   1735  CD  GLN A 466     -16.330 -77.375 -83.014  1.00 47.14           C
ATOM   1736  OE1 GLN A 466     -16.065 -76.241 -83.392  1.00 47.14           O
ATOM   1737  NE2 GLN A 466     -16.688 -78.342 -83.847  1.00 47.14           N
ATOM   1738  N   ILE A 467     -11.506 -77.150 -80.377  1.00 47.96           N
ATOM   1739  CA  ILE A 467     -10.425 -76.778 -79.474  1.00 47.96           C
ATOM   1740  C   ILE A 467      -9.592 -75.711 -80.170  1.00 47.96           C
ATOM   1741  O   ILE A 467      -9.220 -75.894 -81.329  1.00 47.96           O
ATOM   1742  CB  ILE A 467      -9.542 -77.977 -79.080  1.00 47.96           C
ATOM   1743  CG1 ILE A 467     -10.265 -78.863 -78.070  1.00 47.96           C
ATOM   1744  CG2 ILE A 467      -8.229 -77.509 -78.486  1.00 47.96           C
ATOM   1745  CD1 ILE A 467     -10.418 -78.224 -76.718  1.00 47.96           C
ATOM   1746  N   PRO A 468      -9.279 -74.592 -79.511  1.00 49.09           N
ATOM   1747  CA  PRO A 468      -8.621 -73.478 -80.205  1.00 49.09           C
ATOM   1748  C   PRO A 468      -7.222 -73.783 -80.723  1.00 49.09           C
ATOM   1749  O   PRO A 468      -6.663 -72.953 -81.449  1.00 49.09           O
ATOM   1750  CB  PRO A 468      -8.574 -72.381 -79.130  1.00 49.09           C
ATOM   1751  CG  PRO A 468      -9.576 -72.785 -78.110  1.00 49.09           C
ATOM   1752  CD  PRO A 468      -9.590 -74.267 -78.113  1.00 49.09           C
ATOM   1753  N   SER A 469      -6.635 -74.926 -80.370  1.00 51.69           N
ATOM   1754  CA  SER A 469      -5.307 -75.341 -80.822  1.00 51.69           C
ATOM   1755  C   SER A 469      -4.209 -74.401 -80.344  1.00 51.69           C
ATOM   1756  O   SER A 469      -3.042 -74.573 -80.712  1.00 51.69           O
ATOM   1757  CB  SER A 469      -5.245 -75.463 -82.345  1.00 51.69           C
ATOM   1758  OG  SER A 469      -5.351 -74.196 -82.958  1.00 51.69           O
ATOM   1759  N   PHE A 470      -4.560 -73.398 -79.546  1.00 47.73           N
ATOM   1760  CA  PHE A 470      -3.587 -72.714 -78.714  1.00 47.73           C
ATOM   1761  C   PHE A 470      -3.928 -72.809 -77.239  1.00 47.73           C
ATOM   1762  O   PHE A 470      -3.134 -72.363 -76.405  1.00 47.73           O
ATOM   1763  CB  PHE A 470      -3.425 -71.243 -79.133  1.00 47.73           C
ATOM   1764  CG  PHE A 470      -4.663 -70.407 -78.983  1.00 47.73           C
ATOM   1765  CD1 PHE A 470      -4.948 -69.772 -77.789  1.00 47.73           C
ATOM   1766  CD2 PHE A 470      -5.517 -70.217 -80.051  1.00 47.73           C
ATOM   1767  CE1 PHE A 470      -6.073 -68.990 -77.657  1.00 47.73           C
ATOM   1768  CE2 PHE A 470      -6.643 -69.436 -79.922  1.00 47.73           C
ATOM   1769  CZ  PHE A 470      -6.921 -68.823 -78.723  1.00 47.73           C
ATOM   1770  N   LEU A 471      -5.083 -73.375 -76.900  1.00 53.97           N
ATOM   1771  CA  LEU A 471      -5.386 -73.849 -75.561  1.00 53.97           C
ATOM   1772  C   LEU A 471      -5.281 -75.362 -75.459  1.00 53.97           C
ATOM   1773  O   LEU A 471      -5.577 -75.923 -74.401  1.00 53.97           O
ATOM   1774  CB  LEU A 471      -6.785 -73.405 -75.143  1.00 53.97           C
ATOM   1775  CG  LEU A 471      -6.950 -71.974 -74.650  1.00 53.97           C
ATOM   1776  CD1 LEU A 471      -8.375 -71.523 -74.852  1.00 53.97           C
ATOM   1777  CD2 LEU A 471      -6.578 -71.897 -73.192  1.00 53.97           C
ATOM   1778  N   GLN A 472      -4.864 -76.030 -76.541  1.00 59.68           N
ATOM   1779  CA  GLN A 472      -4.755 -77.486 -76.539  1.00 59.68           C
ATOM   1780  C   GLN A 472      -3.860 -77.984 -75.416  1.00 59.68           C
ATOM   1781  O   GLN A 472      -4.004 -79.126 -74.967  1.00 59.68           O
ATOM   1782  CB  GLN A 472      -4.218 -77.964 -77.887  1.00 59.68           C
ATOM   1783  CG  GLN A 472      -4.253 -79.463 -78.081  1.00 59.68           C
ATOM   1784  CD  GLN A 472      -5.631 -79.970 -78.427  1.00 59.68           C
ATOM   1785  OE1 GLN A 472      -6.417 -80.311 -77.545  1.00 59.68           O
ATOM   1786  NE2 GLN A 472      -5.935 -80.027 -79.718  1.00 59.68           N
ATOM   1787  N   LYS A 473      -2.934 -77.146 -74.949  1.00 65.19           N
ATOM   1788  CA  LYS A 473      -2.080 -77.533 -73.833  1.00 65.19           C
ATOM   1789  C   LYS A 473      -2.890 -77.735 -72.560  1.00 65.19           C
ATOM   1790  O   LYS A 473      -2.587 -78.629 -71.763  1.00 65.19           O
ATOM   1791  CB  LYS A 473      -0.999 -76.476 -73.616  1.00 65.19           C
ATOM   1792  CG  LYS A 473      -0.015 -76.816 -72.521  1.00 65.19           C
ATOM   1793  CD  LYS A 473       0.651 -78.152 -72.788  1.00 65.19           C
ATOM   1794  CE  LYS A 473       1.576 -78.077 -73.991  1.00 65.19           C
ATOM   1795  NZ  LYS A 473       2.781 -77.252 -73.711  1.00 65.19           N
ATOM   1796  N   MET A 474      -3.922 -76.924 -72.352  1.00 61.09           N
ATOM   1797  CA  MET A 474      -4.723 -76.959 -71.135  1.00 61.09           C
ATOM   1798  C   MET A 474      -6.161 -77.380 -71.414  1.00 61.09           C
ATOM   1799  O   MET A 474      -7.104 -76.846 -70.830  1.00 61.09           O
ATOM   1800  CB  MET A 474      -4.694 -75.607 -70.434  1.00 61.09           C
ATOM   1801  CG  MET A 474      -3.337 -75.234 -69.893  1.00 61.09           C
ATOM   1802  SD  MET A 474      -3.385 -73.633 -69.089  1.00 61.09           S
ATOM   1803  CE  MET A 474      -4.224 -72.695 -70.354  1.00 61.09           C
ATOM   1804  N   ALA A 475      -6.346 -78.348 -72.307  1.00 57.02           N
ATOM   1805  CA  ALA A 475      -7.689 -78.829 -72.594  1.00 57.02           C
ATOM   1806  C   ALA A 475      -8.277 -79.654 -71.461  1.00 57.02           C
ATOM   1807  O   ALA A 475      -9.483 -79.910 -71.469  1.00 57.02           O
ATOM   1808  CB  ALA A 475      -7.686 -79.657 -73.878  1.00 57.02           C
ATOM   1809  N   ASP A 476      -7.464 -80.076 -70.497  1.00 47.56           N
ATOM   1810  CA  ASP A 476      -7.939 -80.899 -69.393  1.00 47.56           C
ATOM   1811  C   ASP A 476      -8.125 -80.113 -68.107  1.00 47.56           C
ATOM   1812  O   ASP A 476      -8.937 -80.502 -67.265  1.00 47.56           O
ATOM   1813  CB  ASP A 476      -6.976 -82.061 -69.144  1.00 47.56           C
ATOM   1814  CG  ASP A 476      -7.281 -83.263 -70.016  1.00 47.56           C
ATOM   1815  OD1 ASP A 476      -8.404 -83.798 -69.921  1.00 47.56           O
ATOM   1816  OD2 ASP A 476      -6.401 -83.669 -70.803  1.00 47.56           O
ATOM   1817  N   LYS A 477      -7.390 -79.017 -67.928  1.00 42.87           N
ATOM   1818  CA  LYS A 477      -7.579 -78.209 -66.732  1.00 42.87           C
ATOM   1819  C   LYS A 477      -8.828 -77.348 -66.813  1.00 42.87           C
ATOM   1820  O   LYS A 477      -9.433 -77.061 -65.777  1.00 42.87           O
ATOM   1821  CB  LYS A 477      -6.357 -77.330 -66.487  1.00 42.87           C
ATOM   1822  CG  LYS A 477      -5.139 -78.106 -66.049  1.00 42.87           C
ATOM   1823  CD  LYS A 477      -4.198 -77.238 -65.246  1.00 42.87           C
ATOM   1824  CE  LYS A 477      -3.068 -78.058 -64.659  1.00 42.87           C
ATOM   1825  NZ  LYS A 477      -2.151 -77.226 -63.839  1.00 42.87           N
ATOM   1826  N   ILE A 478      -9.229 -76.932 -68.014  1.00 38.04           N
ATOM   1827  CA  ILE A 478     -10.476 -76.191 -68.160  1.00 38.04           C
ATOM   1828  C   ILE A 478     -11.659 -77.073 -67.791  1.00 38.04           C
ATOM   1829  O   ILE A 478     -12.488 -76.710 -66.949  1.00 38.04           O
ATOM   1830  CB  ILE A 478     -10.609 -75.648 -69.591  1.00 38.04           C
ATOM   1831  CG1 ILE A 478      -9.553 -74.581 -69.856  1.00 38.04           C
ATOM   1832  CG2 ILE A 478     -11.993 -75.087 -69.813  1.00 38.04           C
ATOM   1833  CD1 ILE A 478      -9.569 -74.069 -71.271  1.00 38.04           C
ATOM   1834  N   LEU A 479     -11.747 -78.253 -68.410  1.00 37.45           N
ATOM   1835  CA  LEU A 479     -12.840 -79.172 -68.115  1.00 37.45           C
ATOM   1836  C   LEU A 479     -12.842 -79.572 -66.649  1.00 37.45           C
ATOM   1837  O   LEU A 479     -13.904 -79.790 -66.056  1.00 37.45           O
ATOM   1838  CB  LEU A 479     -12.734 -80.409 -69.003  1.00 37.45           C
ATOM   1839  CG  LEU A 479     -13.795 -81.473 -68.748  1.00 37.45           C
ATOM   1840  CD1 LEU A 479     -15.127 -81.040 -69.316  1.00 37.45           C
ATOM   1841  CD2 LEU A 479     -13.373 -82.812 -69.314  1.00 37.45           C
ATOM   1842  N   SER A 480     -11.663 -79.675 -66.044  1.00 37.34           N
ATOM   1843  CA  SER A 480     -11.589 -80.030 -64.637  1.00 37.34           C
ATOM   1844  C   SER A 480     -11.852 -78.849 -63.715  1.00 37.34           C
ATOM   1845  O   SER A 480     -12.093 -79.063 -62.523  1.00 37.34           O
ATOM   1846  CB  SER A 480     -10.221 -80.632 -64.321  1.00 37.34           C
ATOM   1847  OG  SER A 480     -10.075 -80.858 -62.931  1.00 37.34           O
ATOM   1848  N   THR A 481     -11.821 -77.620 -64.228  1.00 33.12           N
ATOM   1849  CA  THR A 481     -11.997 -76.461 -63.363  1.00 33.12           C
ATOM   1850  C   THR A 481     -13.470 -76.203 -63.088  1.00 33.12           C
ATOM   1851  O   THR A 481     -13.869 -75.982 -61.943  1.00 33.12           O
ATOM   1852  CB  THR A 481     -11.356 -75.227 -63.991  1.00 33.12           C
ATOM   1853  OG1 THR A 481      -9.977 -75.493 -64.262  1.00 33.12           O
ATOM   1854  CG2 THR A 481     -11.456 -74.054 -63.047  1.00 33.12           C
ATOM   1855  N   GLY A 482     -14.289 -76.209 -64.135  1.00 29.88           N
ATOM   1856  CA  GLY A 482     -15.711 -75.998 -63.942  1.00 29.88           C
ATOM   1857  C   GLY A 482     -16.408 -77.191 -63.327  1.00 29.88           C
ATOM   1858  O   GLY A 482     -17.370 -77.029 -62.571  1.00 29.88           O
ATOM   1859  N   LYS A 483     -15.931 -78.400 -63.631  1.00 32.15           N
ATOM   1860  CA  LYS A 483     -16.553 -79.603 -63.096  1.00 32.15           C
ATOM   1861  C   LYS A 483     -16.559 -79.599 -61.576  1.00 32.15           C
ATOM   1862  O   LYS A 483     -17.536 -80.037 -60.961  1.00 32.15           O
ATOM   1863  CB  LYS A 483     -15.826 -80.835 -63.620  1.00 32.15           C
ATOM   1864  CG  LYS A 483     -16.563 -82.127 -63.401  1.00 32.15           C
ATOM   1865  CD  LYS A 483     -15.729 -83.296 -63.882  1.00 32.15           C
ATOM   1866  CE  LYS A 483     -15.404 -83.178 -65.353  1.00 32.15           C
ATOM   1867  NZ  LYS A 483     -14.677 -84.376 -65.849  1.00 32.15           N
ATOM   1868  N   TYR A 484     -15.492 -79.099 -60.952  1.00 32.27           N
ATOM   1869  CA  TYR A 484     -15.466 -79.030 -59.496  1.00 32.27           C
ATOM   1870  C   TYR A 484     -16.412 -77.961 -58.974  1.00 32.27           C
ATOM   1871  O   TYR A 484     -16.889 -78.059 -57.839  1.00 32.27           O
ATOM   1872  CB  TYR A 484     -14.052 -78.751 -58.994  1.00 32.27           C
ATOM   1873  CG  TYR A 484     -13.014 -79.752 -59.431  1.00 32.27           C
ATOM   1874  CD1 TYR A 484     -13.367 -81.042 -59.778  1.00 32.27           C
ATOM   1875  CD2 TYR A 484     -11.677 -79.405 -59.487  1.00 32.27           C
ATOM   1876  CE1 TYR A 484     -12.421 -81.953 -60.176  1.00 32.27           C
ATOM   1877  CE2 TYR A 484     -10.727 -80.308 -59.885  1.00 32.27           C
ATOM   1878  CZ  TYR A 484     -11.103 -81.581 -60.227  1.00 32.27           C
ATOM   1879  OH  TYR A 484     -10.156 -82.490 -60.627  1.00 32.27           O
ATOM   1880  N   LEU A 485     -16.686 -76.930 -59.773  1.00 31.70           N
ATOM   1881  CA  LEU A 485     -17.578 -75.871 -59.325  1.00 31.70           C
ATOM   1882  C   LEU A 485     -19.033 -76.307 -59.303  1.00 31.70           C
ATOM   1883  O   LEU A 485     -19.849 -75.661 -58.640  1.00 31.70           O
ATOM   1884  CB  LEU A 485     -17.436 -74.635 -60.213  1.00 31.70           C
ATOM   1885  CG  LEU A 485     -16.477 -73.528 -59.771  1.00 31.70           C
ATOM   1886  CD1 LEU A 485     -16.892 -72.981 -58.418  1.00 31.70           C
ATOM   1887  CD2 LEU A 485     -15.051 -74.008 -59.737  1.00 31.70           C
ATOM   1888  N   ASN A 486     -19.383 -77.380 -60.009  1.00 33.50           N
ATOM   1889  CA  ASN A 486     -20.784 -77.764 -60.079  1.00 33.50           C
ATOM   1890  C   ASN A 486     -21.172 -78.753 -58.989  1.00 33.50           C
ATOM   1891  O   ASN A 486     -22.324 -78.749 -58.545  1.00 33.50           O
ATOM   1892  CB  ASN A 486     -21.106 -78.339 -61.455  1.00 33.50           C
ATOM   1893  CG  ASN A 486     -21.776 -77.328 -62.359  1.00 33.50           C
ATOM   1894  OD1 ASN A 486     -22.569 -76.509 -61.907  1.00 33.50           O
ATOM   1895  ND2 ASN A 486     -21.456 -77.379 -63.643  1.00 33.50           N
ATOM   1896  N   VAL A 487     -20.243 -79.590 -58.530  1.00 32.28           N
ATOM   1897  CA  VAL A 487     -20.565 -80.574 -57.501  1.00 32.28           C
ATOM   1898  C   VAL A 487     -20.673 -79.879 -56.153  1.00 32.28           C
ATOM   1899  O   VAL A 487     -21.002 -80.512 -55.144  1.00 32.28           O
ATOM   1900  CB  VAL A 487     -19.528 -81.707 -57.446  1.00 32.28           C
ATOM   1901  CG1 VAL A 487     -19.370 -82.345 -58.806  1.00 32.28           C
ATOM   1902  CG2 VAL A 487     -18.213 -81.183 -56.949  1.00 32.28           C
ATOM   1903  N   VAL A 488     -20.394 -78.580 -56.120  1.00 36.51           N
ATOM   1904  CA  VAL A 488     -20.581 -77.770 -54.929  1.00 36.51           C
ATOM   1905  C   VAL A 488     -21.737 -76.792 -55.094  1.00 36.51           C
ATOM   1906  O   VAL A 488     -22.456 -76.512 -54.132  1.00 36.51           O
ATOM   1907  CB  VAL A 488     -19.280 -77.033 -54.548  1.00 36.51           C
ATOM   1908  CG1 VAL A 488     -18.785 -76.192 -55.699  1.00 36.51           C
ATOM   1909  CG2 VAL A 488     -19.492 -76.178 -53.316  1.00 36.51           C
ATOM   1910  N   ARG A 489     -21.942 -76.274 -56.307  1.00 44.64           N
ATOM   1911  CA  ARG A 489     -23.029 -75.324 -56.519  1.00 44.64           C
ATOM   1912  C   ARG A 489     -24.386 -75.980 -56.310  1.00 44.64           C
ATOM   1913  O   ARG A 489     -25.258 -75.407 -55.648  1.00 44.64           O
ATOM   1914  CB  ARG A 489     -22.937 -74.710 -57.915  1.00 44.64           C
ATOM   1915  CG  ARG A 489     -22.356 -73.306 -57.911  1.00 44.64           C
ATOM   1916  CD  ARG A 489     -22.374 -72.672 -59.291  1.00 44.64           C
ATOM   1917  NE  ARG A 489     -23.727 -72.509 -59.811  1.00 44.64           N
ATOM   1918  CZ  ARG A 489     -24.229 -73.223 -60.810  1.00 44.64           C
ATOM   1919  NH1 ARG A 489     -23.490 -74.152 -61.399  1.00 44.64           N
ATOM   1920  NH2 ARG A 489     -25.468 -73.009 -61.225  1.00 44.64           N
ATOM   1921  N   GLU A 490     -24.583 -77.182 -56.848  1.00 51.54           N
ATOM   1922  CA  GLU A 490     -25.860 -77.853 -56.657  1.00 51.54           C
ATOM   1923  C   GLU A 490     -26.030 -78.409 -55.250  1.00 51.54           C
ATOM   1924  O   GLU A 490     -27.116 -78.900 -54.928  1.00 51.54           O
ATOM   1925  CB  GLU A 490     -26.033 -78.972 -57.681  1.00 51.54           C
ATOM   1926  CG  GLU A 490     -25.031 -80.088 -57.563  1.00 51.54           C
ATOM   1927  CD  GLU A 490     -25.294 -81.192 -58.559  1.00 51.54           C
ATOM   1928  OE1 GLU A 490     -26.465 -81.364 -58.955  1.00 51.54           O
ATOM   1929  OE2 GLU A 490     -24.334 -81.882 -58.953  1.00 51.54           O
ATOM   1930  N   CYS A 491     -25.000 -78.347 -54.412  1.00 56.17           N
ATOM   1931  CA  CYS A 491     -25.111 -78.756 -53.019  1.00 56.17           C
ATOM   1932  C   CYS A 491     -25.382 -77.588 -52.084  1.00 56.17           C
ATOM   1933  O   CYS A 491     -26.096 -77.749 -51.091  1.00 56.17           O
ATOM   1934  CB  CYS A 491     -23.838 -79.479 -52.574  1.00 56.17           C
ATOM   1935  SG  CYS A 491     -23.781 -81.216 -53.038  1.00 56.17           S
ATOM   1936  N   GLY A 492     -24.830 -76.415 -52.377  1.00 48.35           N
ATOM   1937  CA  GLY A 492     -25.042 -75.242 -51.549  1.00 48.35           C
ATOM   1938  C   GLY A 492     -23.787 -74.759 -50.849  1.00 48.35           C
ATOM   1939  O   GLY A 492     -23.107 -73.854 -51.330  1.00 48.35           O
ATOM   1940  N   GLU A 502     -10.984 -61.556 -66.058  1.00 68.43           N
ATOM   1941  CA  GLU A 502     -11.002 -61.108 -67.444  1.00 68.43           C
ATOM   1942  C   GLU A 502      -9.848 -61.719 -68.234  1.00 68.43           C
ATOM   1943  O   GLU A 502      -8.740 -61.850 -67.717  1.00 68.43           O
ATOM   1944  CB  GLU A 502     -10.940 -59.584 -67.508  1.00 68.43           C
ATOM   1945  CG  GLU A 502     -10.981 -59.031 -68.913  1.00 68.43           C
ATOM   1946  CD  GLU A 502     -12.126 -59.599 -69.717  1.00 68.43           C
ATOM   1947  OE1 GLU A 502     -13.254 -59.661 -69.185  1.00 68.43           O
ATOM   1948  OE2 GLU A 502     -11.900 -59.991 -70.879  1.00 68.43           O
ATOM   1949  N   ILE A 503     -10.110 -62.094 -69.484  1.00 61.50           N
ATOM   1950  CA  ILE A 503      -9.137 -62.767 -70.337  1.00 61.50           C
ATOM   1951  C   ILE A 503      -9.085 -62.055 -71.680  1.00 61.50           C
ATOM   1952  O   ILE A 503     -10.129 -61.742 -72.260  1.00 61.50           O
ATOM   1953  CB  ILE A 503      -9.488 -64.253 -70.526  1.00 61.50           C
ATOM   1954  CG1 ILE A 503      -9.541 -64.968 -69.178  1.00 61.50           C
ATOM   1955  CG2 ILE A 503      -8.487 -64.921 -71.431  1.00 61.50           C
ATOM   1956  CD1 ILE A 503      -9.761 -66.452 -69.294  1.00 61.50           C
ATOM   1957  N   ILE A 504      -7.869 -61.806 -72.173  1.00 65.26           N
ATOM   1958  CA  ILE A 504      -7.653 -61.199 -73.479  1.00 65.26           C
ATOM   1959  C   ILE A 504      -6.584 -62.001 -74.210  1.00 65.26           C
ATOM   1960  O   ILE A 504      -5.657 -62.539 -73.605  1.00 65.26           O
ATOM   1961  CB  ILE A 504      -7.229 -59.716 -73.389  1.00 65.26           C
ATOM   1962  CG1 ILE A 504      -8.095 -58.951 -72.387  1.00 65.26           C
ATOM   1963  CG2 ILE A 504      -7.320 -59.053 -74.749  1.00 65.26           C
ATOM   1964  CD1 ILE A 504      -7.495 -58.863 -70.999  1.00 65.26           C
ATOM   1965  N   TYR A 505      -6.716 -62.065 -75.532  1.00 53.71           N
ATOM   1966  CA  TYR A 505      -5.809 -62.844 -76.361  1.00 53.71           C
ATOM   1967  C   TYR A 505      -4.592 -62.012 -76.744  1.00 53.71           C
ATOM   1968  O   TYR A 505      -4.729 -60.870 -77.189  1.00 53.71           O
ATOM   1969  CB  TYR A 505      -6.527 -63.330 -77.617  1.00 53.71           C
ATOM   1970  CG  TYR A 505      -5.618 -63.924 -78.661  1.00 53.71           C
ATOM   1971  CD1 TYR A 505      -5.282 -65.262 -78.628  1.00 53.71           C
ATOM   1972  CD2 TYR A 505      -5.116 -63.152 -79.693  1.00 53.71           C
ATOM   1973  CE1 TYR A 505      -4.462 -65.810 -79.582  1.00 53.71           C
ATOM   1974  CE2 TYR A 505      -4.294 -63.692 -80.648  1.00 53.71           C
ATOM   1975  CZ  TYR A 505      -3.971 -65.020 -80.591  1.00 53.71           C
ATOM   1976  OH  TYR A 505      -3.150 -65.564 -81.549  1.00 53.71           O
ATOM   1977  N   THR A 506      -3.403 -62.589 -76.572  1.00 69.84           N
ATOM   1978  CA  THR A 506      -2.156 -61.950 -76.970  1.00 69.84           C
ATOM   1979  C   THR A 506      -1.255 -62.983 -77.629  1.00 69.84           C
ATOM   1980  O   THR A 506      -1.321 -64.174 -77.319  1.00 69.84           O
ATOM   1981  CB  THR A 506      -1.414 -61.320 -75.784  1.00 69.84           C
ATOM   1982  OG1 THR A 506      -1.058 -62.340 -74.846  1.00 69.84           O
ATOM   1983  CG2 THR A 506      -2.279 -60.281 -75.090  1.00 69.84           C
ATOM   1984  N   LEU A 507      -0.405 -62.517 -78.538  1.00 79.30           N
ATOM   1985  CA  LEU A 507       0.521 -63.382 -79.253  1.00 79.30           C
ATOM   1986  C   LEU A 507       1.876 -63.385 -78.564  1.00 79.30           C
ATOM   1987  O   LEU A 507       2.361 -62.339 -78.121  1.00 79.30           O
ATOM   1988  CB  LEU A 507       0.682 -62.933 -80.704  1.00 79.30           C
ATOM   1989  CG  LEU A 507       1.020 -64.041 -81.696  1.00 79.30           C
ATOM   1990  CD1 LEU A 507       0.049 -65.196 -81.555  1.00 79.30           C
ATOM   1991  CD2 LEU A 507       1.003 -63.501 -83.112  1.00 79.30           C
ATOM   1992  N   LYS A 508       2.476 -64.570 -78.465  1.00 97.81           N
ATOM   1993  CA  LYS A 508       3.773 -64.797 -77.832  1.00 97.81           C
ATOM   1994  C   LYS A 508       3.781 -64.394 -76.362  1.00 97.81           C
ATOM   1995  O   LYS A 508       4.839 -64.395 -75.722  1.00 97.81           O
ATOM   1996  CB  LYS A 508       4.900 -64.082 -78.603  1.00 97.81           C
ATOM   1997  CG  LYS A 508       6.339 -64.549 -78.311  1.00 97.81           C
ATOM   1998  CD  LYS A 508       6.479 -66.052 -78.051  1.00 97.81           C
ATOM   1999  CE  LYS A 508       6.010 -66.913 -79.221  1.00 97.81           C
ATOM   2000  NZ  LYS A 508       6.307 -68.354 -78.990  1.00 97.81           N
ATOM   2001  N   GLU A 509       2.622 -64.058 -75.805  1.00 88.66           N
ATOM   2002  CA  GLU A 509       2.495 -63.755 -74.390  1.00 88.66           C
ATOM   2003  C   GLU A 509       1.398 -64.638 -73.821  1.00 88.66           C
ATOM   2004  O   GLU A 509       0.300 -64.701 -74.379  1.00 88.66           O
ATOM   2005  CB  GLU A 509       2.179 -62.272 -74.166  1.00 88.66           C
ATOM   2006  CG  GLU A 509       3.089 -61.324 -74.935  1.00 88.66           C
ATOM   2007  CD  GLU A 509       4.496 -61.242 -74.363  1.00 88.66           C
ATOM   2008  OE1 GLU A 509       4.790 -61.947 -73.374  1.00 88.66           O
ATOM   2009  OE2 GLU A 509       5.312 -60.468 -74.904  1.00 88.66           O
ATOM   2010  N   ARG A 510       1.700 -65.321 -72.722  1.00 77.68           N
ATOM   2011  CA  ARG A 510       0.808 -66.327 -72.154  1.00 77.68           C
ATOM   2012  C   ARG A 510       0.075 -65.806 -70.928  1.00 77.68           C
ATOM   2013  O   ARG A 510      -0.104 -66.528 -69.946  1.00 77.68           O
ATOM   2014  CB  ARG A 510       1.589 -67.591 -71.819  1.00 77.68           C
ATOM   2015  CG  ARG A 510       1.490 -68.674 -72.880  1.00 77.68           C
ATOM   2016  CD  ARG A 510       1.674 -68.103 -74.275  1.00 77.68           C
ATOM   2017  NE  ARG A 510       1.462 -69.102 -75.316  1.00 77.68           N
ATOM   2018  CZ  ARG A 510       1.448 -68.831 -76.617  1.00 77.68           C
ATOM   2019  NH1 ARG A 510       1.248 -69.804 -77.496  1.00 77.68           N
ATOM   2020  NH2 ARG A 510       1.634 -67.589 -77.039  1.00 77.68           N
ATOM   2021  N   ALA A 511      -0.350 -64.542 -70.958  1.00 66.41           N
ATOM   2022  CA  ALA A 511      -1.063 -63.962 -69.828  1.00 66.41           C
ATOM   2023  C   ALA A 511      -2.417 -64.611 -69.583  1.00 66.41           C
ATOM   2024  O   ALA A 511      -2.949 -64.486 -68.475  1.00 66.41           O
ATOM   2025  CB  ALA A 511      -1.245 -62.460 -70.040  1.00 66.41           C
ATOM   2026  N   TYR A 512      -2.990 -65.290 -70.576  1.00 61.35           N
ATOM   2027  CA  TYR A 512      -4.234 -66.021 -70.378  1.00 61.35           C
ATOM   2028  C   TYR A 512      -4.014 -67.473 -69.989  1.00 61.35           C
ATOM   2029  O   TYR A 512      -4.828 -68.033 -69.250  1.00 61.35           O
ATOM   2030  CB  TYR A 512      -5.101 -65.960 -71.640  1.00 61.35           C
ATOM   2031  CG  TYR A 512      -4.479 -66.588 -72.860  1.00 61.35           C
ATOM   2032  CD1 TYR A 512      -3.613 -65.869 -73.662  1.00 61.35           C
ATOM   2033  CD2 TYR A 512      -4.768 -67.892 -73.215  1.00 61.35           C
ATOM   2034  CE1 TYR A 512      -3.045 -66.434 -74.779  1.00 61.35           C
ATOM   2035  CE2 TYR A 512      -4.204 -68.465 -74.330  1.00 61.35           C
ATOM   2036  CZ  TYR A 512      -3.345 -67.731 -75.110  1.00 61.35           C
ATOM   2037  OH  TYR A 512      -2.776 -68.296 -76.224  1.00 61.35           O
ATOM   2038  N   VAL A 513      -2.934 -68.094 -70.466  1.00 63.40           N
ATOM   2039  CA  VAL A 513      -2.593 -69.440 -70.016  1.00 63.40           C
ATOM   2040  C   VAL A 513      -2.255 -69.427 -68.532  1.00 63.40           C
ATOM   2041  O   VAL A 513      -2.583 -70.364 -67.796  1.00 63.40           O
ATOM   2042  CB  VAL A 513      -1.439 -70.008 -70.862  1.00 63.40           C
ATOM   2043  CG1 VAL A 513      -0.832 -71.227 -70.195  1.00 63.40           C
ATOM   2044  CG2 VAL A 513      -1.934 -70.357 -72.251  1.00 63.40           C
ATOM   2045  N   GLU A 514      -1.611 -68.361 -68.066  1.00 64.88           N
ATOM   2046  CA  GLU A 514      -1.351 -68.249 -66.638  1.00 64.88           C
ATOM   2047  C   GLU A 514      -2.610 -67.871 -65.873  1.00 64.88           C
ATOM   2048  O   GLU A 514      -2.748 -68.221 -64.697  1.00 64.88           O
ATOM   2049  CB  GLU A 514      -0.249 -67.224 -66.381  1.00 64.88           C
ATOM   2050  CG  GLU A 514       0.442 -67.380 -65.037  1.00 64.88           C
ATOM   2051  CD  GLU A 514      -0.281 -66.664 -63.916  1.00 64.88           C
ATOM   2052  OE1 GLU A 514      -1.166 -65.834 -64.208  1.00 64.88           O
ATOM   2053  OE2 GLU A 514       0.032 -66.934 -62.740  1.00 64.88           O
ATOM   2054  N   GLN A 515      -3.538 -67.161 -66.516  1.00 61.17           N
ATOM   2055  CA  GLN A 515      -4.739 -66.721 -65.817  1.00 61.17           C
ATOM   2056  C   GLN A 515      -5.679 -67.880 -65.528  1.00 61.17           C
ATOM   2057  O   GLN A 515      -6.469 -67.812 -64.580  1.00 61.17           O
ATOM   2058  CB  GLN A 515      -5.455 -65.650 -66.634  1.00 61.17           C
ATOM   2059  CG  GLN A 515      -6.371 -64.755 -65.825  1.00 61.17           C
ATOM   2060  CD  GLN A 515      -6.423 -63.343 -66.377  1.00 61.17           C
ATOM   2061  OE1 GLN A 515      -5.578 -62.947 -67.180  1.00 61.17           O
ATOM   2062  NE2 GLN A 515      -7.417 -62.576 -65.948  1.00 61.17           N
ATOM   2063  N   ILE A 516      -5.617 -68.941 -66.332  1.00 56.56           N
ATOM   2064  CA  ILE A 516      -6.476 -70.097 -66.104  1.00 56.56           C
ATOM   2065  C   ILE A 516      -5.966 -70.920 -64.929  1.00 56.56           C
ATOM   2066  O   ILE A 516      -6.751 -71.402 -64.104  1.00 56.56           O
ATOM   2067  CB  ILE A 516      -6.575 -70.936 -67.390  1.00 56.56           C
ATOM   2068  CG1 ILE A 516      -7.280 -70.137 -68.479  1.00 56.56           C
ATOM   2069  CG2 ILE A 516      -7.298 -72.234 -67.129  1.00 56.56           C
ATOM   2070  CD1 ILE A 516      -7.499 -70.910 -69.740  1.00 56.56           C
ATOM   2071  N   GLU A 517      -4.646 -71.082 -64.823  1.00 54.67           N
ATOM   2072  CA  GLU A 517      -4.080 -71.841 -63.715  1.00 54.67           C
ATOM   2073  C   GLU A 517      -4.346 -71.169 -62.376  1.00 54.67           C
ATOM   2074  O   GLU A 517      -4.392 -71.845 -61.345  1.00 54.67           O
ATOM   2075  CB  GLU A 517      -2.580 -72.027 -63.921  1.00 54.67           C
ATOM   2076  CG  GLU A 517      -2.223 -72.783 -65.184  1.00 54.67           C
ATOM   2077  CD  GLU A 517      -2.143 -74.277 -64.967  1.00 54.67           C
ATOM   2078  OE1 GLU A 517      -2.715 -74.763 -63.970  1.00 54.67           O
ATOM   2079  OE2 GLU A 517      -1.512 -74.969 -65.794  1.00 54.67           O
ATOM   2080  N   LYS A 518      -4.518 -69.847 -62.366  1.00 54.53           N
ATOM   2081  CA  LYS A 518      -4.771 -69.144 -61.117  1.00 54.53           C
ATOM   2082  C   LYS A 518      -6.184 -69.367 -60.603  1.00 54.53           C
ATOM   2083  O   LYS A 518      -6.457 -69.079 -59.434  1.00 54.53           O
ATOM   2084  CB  LYS A 518      -4.518 -67.648 -61.293  1.00 54.53           C
ATOM   2085  CG  LYS A 518      -4.177 -66.916 -60.006  1.00 54.53           C
ATOM   2086  CD  LYS A 518      -3.982 -65.429 -60.253  1.00 54.53           C
ATOM   2087  CE  LYS A 518      -3.076 -65.175 -61.448  1.00 54.53           C
ATOM   2088  NZ  LYS A 518      -1.767 -65.866 -61.311  1.00 54.53           N
ATOM   2089  N   ALA A 519      -7.087 -69.855 -61.447  1.00 46.01           N
ATOM   2090  CA  ALA A 519      -8.446 -70.171 -61.033  1.00 46.01           C
ATOM   2091  C   ALA A 519      -8.657 -71.656 -60.791  1.00 46.01           C
ATOM   2092  O   ALA A 519      -9.407 -72.031 -59.885  1.00 46.01           O
ATOM   2093  CB  ALA A 519      -9.444 -69.679 -62.079  1.00 46.01           C
ATOM   2094  N   PHE A 520      -8.017 -72.512 -61.588  1.00 39.17           N
ATOM   2095  CA  PHE A 520      -8.090 -73.946 -61.336  1.00 39.17           C
ATOM   2096  C   PHE A 520      -7.400 -74.306 -60.028  1.00 39.17           C
ATOM   2097  O   PHE A 520      -7.801 -75.255 -59.346  1.00 39.17           O
ATOM   2098  CB  PHE A 520      -7.474 -74.710 -62.504  1.00 39.17           C
ATOM   2099  CG  PHE A 520      -6.994 -76.082 -62.147  1.00 39.17           C
ATOM   2100  CD1 PHE A 520      -7.891 -77.084 -61.843  1.00 39.17           C
ATOM   2101  CD2 PHE A 520      -5.648 -76.373 -62.131  1.00 39.17           C
ATOM   2102  CE1 PHE A 520      -7.452 -78.344 -61.520  1.00 39.17           C
ATOM   2103  CE2 PHE A 520      -5.204 -77.633 -61.810  1.00 39.17           C
ATOM   2104  CZ  PHE A 520      -6.108 -78.619 -61.504  1.00 39.17           C
ATOM   2105  N   ASN A 521      -6.364 -73.553 -59.654  1.00 43.33           N
ATOM   2106  CA  ASN A 521      -5.712 -73.781 -58.372  1.00 43.33           C
ATOM   2107  C   ASN A 521      -6.580 -73.354 -57.202  1.00 43.33           C
ATOM   2108  O   ASN A 521      -6.275 -73.709 -56.060  1.00 43.33           O
ATOM   2109  CB  ASN A 521      -4.371 -73.051 -58.314  1.00 43.33           C
ATOM   2110  CG  ASN A 521      -3.232 -73.891 -58.840  1.00 43.33           C
ATOM   2111  OD1 ASN A 521      -3.339 -75.111 -58.934  1.00 43.33           O
ATOM   2112  ND2 ASN A 521      -2.128 -73.243 -59.184  1.00 43.33           N
ATOM   2113  N   TYR A 522      -7.641 -72.593 -57.452  1.00 39.40           N
ATOM   2114  CA  TYR A 522      -8.633 -72.300 -56.428  1.00 39.40           C
ATOM   2115  C   TYR A 522      -9.881 -73.153 -56.564  1.00 39.40           C
ATOM   2116  O   TYR A 522     -10.555 -73.411 -55.563  1.00 39.40           O
ATOM   2117  CB  TYR A 522      -9.034 -70.824 -56.470  1.00 39.40           C
ATOM   2118  CG  TYR A 522     -10.361 -70.542 -55.811  1.00 39.40           C
ATOM   2119  CD1 TYR A 522     -10.465 -70.441 -54.435  1.00 39.40           C
ATOM   2120  CD2 TYR A 522     -11.512 -70.383 -56.564  1.00 39.40           C
ATOM   2121  CE1 TYR A 522     -11.676 -70.187 -53.830  1.00 39.40           C
ATOM   2122  CE2 TYR A 522     -12.726 -70.131 -55.967  1.00 39.40           C
ATOM   2123  CZ  TYR A 522     -12.803 -70.034 -54.602  1.00 39.40           C
ATOM   2124  OH  TYR A 522     -14.012 -69.780 -54.005  1.00 39.40           O
ATOM   2125  N   ALA A 523     -10.200 -73.593 -57.780  1.00 39.46           N
ATOM   2126  CA  ALA A 523     -11.389 -74.410 -57.984  1.00 39.46           C
ATOM   2127  C   ALA A 523     -11.341 -75.690 -57.167  1.00 39.46           C
ATOM   2128  O   ALA A 523     -12.378 -76.157 -56.689  1.00 39.46           O
ATOM   2129  CB  ALA A 523     -11.551 -74.734 -59.465  1.00 39.46           C
ATOM   2130  N   SER A 524     -10.156 -76.269 -56.991  1.00 36.74           N
ATOM   2131  CA  SER A 524     -10.023 -77.486 -56.202  1.00 36.74           C
ATOM   2132  C   SER A 524      -9.976 -77.203 -54.708  1.00 36.74           C
ATOM   2133  O   SER A 524     -10.520 -77.976 -53.916  1.00 36.74           O
ATOM   2134  CB  SER A 524      -8.764 -78.247 -56.614  1.00 36.74           C
ATOM   2135  OG  SER A 524      -7.602 -77.535 -56.232  1.00 36.74           O
ATOM   2136  N   LYS A 525      -9.339 -76.102 -54.307  1.00 39.91           N
ATOM   2137  CA  LYS A 525      -9.191 -75.803 -52.889  1.00 39.91           C
ATOM   2138  C   LYS A 525     -10.517 -75.450 -52.228  1.00 39.91           C
ATOM   2139  O   LYS A 525     -10.576 -75.339 -51.000  1.00 39.91           O
ATOM   2140  CB  LYS A 525      -8.191 -74.663 -52.700  1.00 39.91           C
ATOM   2141  CG  LYS A 525      -7.646 -74.537 -51.292  1.00 39.91           C
ATOM   2142  CD  LYS A 525      -7.417 -73.086 -50.931  1.00 39.91           C
ATOM   2143  CE  LYS A 525      -8.741 -72.362 -50.796  1.00 39.91           C
ATOM   2144  NZ  LYS A 525      -9.591 -72.961 -49.733  1.00 39.91           N
ATOM   2145  N   VAL A 526     -11.581 -75.263 -53.008  1.00 40.02           N
ATOM   2146  CA  VAL A 526     -12.887 -75.047 -52.402  1.00 40.02           C
ATOM   2147  C   VAL A 526     -13.670 -76.349 -52.335  1.00 40.02           C
ATOM   2148  O   VAL A 526     -14.523 -76.520 -51.458  1.00 40.02           O
ATOM   2149  CB  VAL A 526     -13.664 -73.963 -53.165  1.00 40.02           C
ATOM   2150  CG1 VAL A 526     -14.015 -74.439 -54.563  1.00 40.02           C
ATOM   2151  CG2 VAL A 526     -14.912 -73.566 -52.397  1.00 40.02           C
ATOM   2152  N   LEU A 527     -13.396 -77.287 -53.242  1.00 39.47           N
ATOM   2153  CA  LEU A 527     -14.095 -78.566 -53.215  1.00 39.47           C
ATOM   2154  C   LEU A 527     -13.375 -79.569 -52.326  1.00 39.47           C
ATOM   2155  O   LEU A 527     -14.009 -80.251 -51.515  1.00 39.47           O
ATOM   2156  CB  LEU A 527     -14.243 -79.119 -54.630  1.00 39.47           C
ATOM   2157  CG  LEU A 527     -14.672 -80.579 -54.721  1.00 39.47           C
ATOM   2158  CD1 LEU A 527     -16.021 -80.777 -54.071  1.00 39.47           C
ATOM   2159  CD2 LEU A 527     -14.713 -81.016 -56.162  1.00 39.47           C
ATOM   2160  N   LEU A 528     -12.054 -79.682 -52.468  1.00 41.10           N
ATOM   2161  CA  LEU A 528     -11.301 -80.600 -51.623  1.00 41.10           C
ATOM   2162  C   LEU A 528     -11.506 -80.271 -50.151  1.00 41.10           C
ATOM   2163  O   LEU A 528     -11.713 -81.167 -49.327  1.00 41.10           O
ATOM   2164  CB  LEU A 528      -9.821 -80.558 -51.989  1.00 41.10           C
ATOM   2165  CG  LEU A 528      -8.902 -81.532 -51.259  1.00 41.10           C
ATOM   2166  CD1 LEU A 528      -7.840 -82.033 -52.208  1.00 41.10           C
ATOM   2167  CD2 LEU A 528      -8.251 -80.857 -50.069  1.00 41.10           C
ATOM   2168  N   ASP A 529     -11.460 -78.988 -49.804  1.00 42.78           N
ATOM   2169  CA  ASP A 529     -11.777 -78.592 -48.437  1.00 42.78           C
ATOM   2170  C   ASP A 529     -13.237 -78.861 -48.106  1.00 42.78           C
ATOM   2171  O   ASP A 529     -13.580 -79.063 -46.938  1.00 42.78           O
ATOM   2172  CB  ASP A 529     -11.443 -77.117 -48.229  1.00 42.78           C
ATOM   2173  CG  ASP A 529     -11.819 -76.620 -46.848  1.00 42.78           C
ATOM   2174  OD1 ASP A 529     -13.010 -76.316 -46.623  1.00 42.78           O
ATOM   2175  OD2 ASP A 529     -10.920 -76.527 -45.986  1.00 42.78           O
ATOM   2176  N   PHE A 530     -14.108 -78.868 -49.112  1.00 43.48           N
ATOM   2177  CA  PHE A 530     -15.521 -79.113 -48.853  1.00 43.48           C
ATOM   2178  C   PHE A 530     -15.781 -80.563 -48.469  1.00 43.48           C
ATOM   2179  O   PHE A 530     -16.827 -80.867 -47.891  1.00 43.48           O
ATOM   2180  CB  PHE A 530     -16.347 -78.721 -50.077  1.00 43.48           C
ATOM   2181  CG  PHE A 530     -17.804 -79.043 -49.955  1.00 43.48           C
ATOM   2182  CD1 PHE A 530     -18.555 -78.530 -48.919  1.00 43.48           C
ATOM   2183  CD2 PHE A 530     -18.422 -79.853 -50.886  1.00 43.48           C
ATOM   2184  CE1 PHE A 530     -19.892 -78.824 -48.805  1.00 43.48           C
ATOM   2185  CE2 PHE A 530     -19.759 -80.149 -50.780  1.00 43.48           C
ATOM   2186  CZ  PHE A 530     -20.497 -79.634 -49.740  1.00 43.48           C
ATOM   2187  N   LEU A 531     -14.857 -81.470 -48.780  1.00 40.91           N
ATOM   2188  CA  LEU A 531     -15.039 -82.871 -48.427  1.00 40.91           C
ATOM   2189  C   LEU A 531     -14.224 -83.305 -47.222  1.00 40.91           C
ATOM   2190  O   LEU A 531     -14.396 -84.435 -46.757  1.00 40.91           O
ATOM   2191  CB  LEU A 531     -14.691 -83.780 -49.605  1.00 40.91           C
ATOM   2192  CG  LEU A 531     -15.699 -83.754 -50.744  1.00 40.91           C
ATOM   2193  CD1 LEU A 531     -15.246 -84.646 -51.875  1.00 40.91           C
ATOM   2194  CD2 LEU A 531     -17.048 -84.188 -50.231  1.00 40.91           C
ATOM   2195  N   MET A 532     -13.341 -82.457 -46.706  1.00 41.15           N
ATOM   2196  CA  MET A 532     -12.534 -82.875 -45.568  1.00 41.15           C
ATOM   2197  C   MET A 532     -13.051 -82.325 -44.244  1.00 41.15           C
ATOM   2198  O   MET A 532     -12.964 -83.012 -43.222  1.00 41.15           O
ATOM   2199  CB  MET A 532     -11.077 -82.462 -45.772  1.00 41.15           C
ATOM   2200  CG  MET A 532     -10.433 -83.078 -46.991  1.00 41.15           C
ATOM   2201  SD  MET A 532     -10.633 -84.859 -47.040  1.00 41.15           S
ATOM   2202  CE  MET A 532     -10.069 -85.205 -48.701  1.00 41.15           C
ATOM   2203  N   GLU A 533     -13.588 -81.106 -44.228  1.00 51.20           N
ATOM   2204  CA  GLU A 533     -14.097 -80.531 -42.986  1.00 51.20           C
ATOM   2205  C   GLU A 533     -15.595 -80.772 -42.818  1.00 51.20           C
ATOM   2206  O   GLU A 533     -16.015 -81.474 -41.895  1.00 51.20           O
ATOM   2207  CB  GLU A 533     -13.781 -79.033 -42.937  1.00 51.20           C
ATOM   2208  CG  GLU A 533     -12.478 -78.690 -42.233  1.00 51.20           C
ATOM   2209  CD  GLU A 533     -11.247 -79.220 -42.947  1.00 51.20           C
ATOM   2210  OE1 GLU A 533     -11.364 -79.692 -44.097  1.00 51.20           O
ATOM   2211  OE2 GLU A 533     -10.155 -79.163 -42.350  1.00 51.20           O
ATOM   2212  N   GLU A 534     -16.408 -80.198 -43.697  1.00 53.19           N
ATOM   2213  CA  GLU A 534     -17.828 -80.511 -43.715  1.00 53.19           C
ATOM   2214  C   GLU A 534     -18.048 -81.752 -44.564  1.00 53.19           C
ATOM   2215  O   GLU A 534     -17.323 -81.985 -45.533  1.00 53.19           O
ATOM   2216  CB  GLU A 534     -18.641 -79.340 -44.262  1.00 53.19           C
ATOM   2217  CG  GLU A 534     -18.150 -78.806 -45.590  1.00 53.19           C
ATOM   2218  CD  GLU A 534     -17.067 -77.757 -45.444  1.00 53.19           C
ATOM   2219  OE1 GLU A 534     -16.573 -77.263 -46.479  1.00 53.19           O
ATOM   2220  OE2 GLU A 534     -16.714 -77.423 -44.294  1.00 53.19           O
ATOM   2221  N   LYS A 535     -19.052 -82.544 -44.196  1.00 50.83           N
ATOM   2222  CA  LYS A 535     -19.265 -83.892 -44.729  1.00 50.83           C
ATOM   2223  C   LYS A 535     -17.926 -84.591 -44.950  1.00 50.83           C
ATOM   2224  O   LYS A 535     -17.551 -84.964 -46.060  1.00 50.83           O
ATOM   2225  CB  LYS A 535     -20.125 -83.890 -45.994  1.00 50.83           C
ATOM   2226  CG  LYS A 535     -19.773 -82.901 -47.072  1.00 50.83           C
ATOM   2227  CD  LYS A 535     -20.911 -82.819 -48.062  1.00 50.83           C
ATOM   2228  CE  LYS A 535     -22.175 -82.329 -47.383  1.00 50.83           C
ATOM   2229  NZ  LYS A 535     -23.327 -82.270 -48.317  1.00 50.83           N
ATOM   2230  N   GLU A 536     -17.202 -84.733 -43.841  1.00 47.18           N
ATOM   2231  CA  GLU A 536     -15.831 -85.221 -43.853  1.00 47.18           C
ATOM   2232  C   GLU A 536     -15.731 -86.577 -44.533  1.00 47.18           C
ATOM   2233  O   GLU A 536     -16.653 -87.394 -44.480  1.00 47.18           O
ATOM   2234  CB  GLU A 536     -15.310 -85.321 -42.423  1.00 47.18           C
ATOM   2235  CG  GLU A 536     -16.208 -86.130 -41.506  1.00 47.18           C
ATOM   2236  CD  GLU A 536     -17.329 -85.308 -40.904  1.00 47.18           C
ATOM   2237  OE1 GLU A 536     -18.074 -84.666 -41.672  1.00 47.18           O
ATOM   2238  OE2 GLU A 536     -17.463 -85.300 -39.662  1.00 47.18           O
ATOM   2239  N   LEU A 537     -14.594 -86.808 -45.176  1.00 37.72           N
ATOM   2240  CA  LEU A 537     -14.315 -88.065 -45.851  1.00 37.72           C
ATOM   2241  C   LEU A 537     -13.368 -88.962 -45.076  1.00 37.72           C
ATOM   2242  O   LEU A 537     -13.562 -90.176 -45.055  1.00 37.72           O
ATOM   2243  CB  LEU A 537     -13.732 -87.795 -47.240  1.00 37.72           C
ATOM   2244  CG  LEU A 537     -13.250 -89.020 -48.007  1.00 37.72           C
ATOM   2245  CD1 LEU A 537     -14.380 -90.007 -48.176  1.00 37.72           C
ATOM   2246  CD2 LEU A 537     -12.687 -88.617 -49.352  1.00 37.72           C
ATOM   2247  N   VAL A 538     -12.349 -88.400 -44.424  1.00 40.14           N
ATOM   2248  CA  VAL A 538     -11.398 -89.237 -43.699  1.00 40.14           C
ATOM   2249  C   VAL A 538     -12.041 -89.822 -42.448  1.00 40.14           C
ATOM   2250  O   VAL A 538     -11.788 -90.976 -42.089  1.00 40.14           O
ATOM   2251  CB  VAL A 538     -10.122 -88.445 -43.373  1.00 40.14           C
ATOM   2252  CG1 VAL A 538      -9.394 -88.083 -44.654  1.00 40.14           C
ATOM   2253  CG2 VAL A 538     -10.459 -87.191 -42.590  1.00 40.14           C
ATOM   2254  N   ALA A 539     -12.883 -89.048 -41.768  1.00 39.51           N
ATOM   2255  CA  ALA A 539     -13.652 -89.582 -40.653  1.00 39.51           C
ATOM   2256  C   ALA A 539     -14.847 -90.397 -41.117  1.00 39.51           C
ATOM   2257  O   ALA A 539     -15.651 -90.827 -40.286  1.00 39.51           O
ATOM   2258  CB  ALA A 539     -14.121 -88.449 -39.737  1.00 39.51           C
ATOM   2259  N   HIS A 540     -14.976 -90.605 -42.421  1.00 39.42           N
ATOM   2260  CA  HIS A 540     -16.037 -91.401 -43.013  1.00 39.42           C
ATOM   2261  C   HIS A 540     -15.554 -92.751 -43.501  1.00 39.42           C
ATOM   2262  O   HIS A 540     -16.367 -93.660 -43.673  1.00 39.42           O
ATOM   2263  CB  HIS A 540     -16.662 -90.648 -44.188  1.00 39.42           C
ATOM   2264  CG  HIS A 540     -18.136 -90.823 -44.314  1.00 39.42           C
ATOM   2265  ND1 HIS A 540     -18.706 -91.883 -44.977  1.00 39.42           N
ATOM   2266  CD2 HIS A 540     -19.161 -90.059 -43.874  1.00 39.42           C
ATOM   2267  CE1 HIS A 540     -20.023 -91.769 -44.931  1.00 39.42           C
ATOM   2268  NE2 HIS A 540     -20.326 -90.670 -44.267  1.00 39.42           N
ATOM   2269  N   LEU A 541     -14.254 -92.887 -43.760  1.00 35.83           N
ATOM   2270  CA  LEU A 541     -13.703 -94.174 -44.160  1.00 35.83           C
ATOM   2271  C   LEU A 541     -13.380 -95.039 -42.952  1.00 35.83           C
ATOM   2272  O   LEU A 541     -13.463 -96.269 -43.036  1.00 35.83           O
ATOM   2273  CB  LEU A 541     -12.458 -93.969 -45.013  1.00 35.83           C
ATOM   2274  CG  LEU A 541     -12.674 -93.145 -46.276  1.00 35.83           C
ATOM   2275  CD1 LEU A 541     -11.355 -92.831 -46.931  1.00 35.83           C
ATOM   2276  CD2 LEU A 541     -13.561 -93.901 -47.227  1.00 35.83           C
ATOM   2277  N   ARG A 542     -13.007 -94.425 -41.827  1.00 40.89           N
ATOM   2278  CA  ARG A 542     -12.798 -95.197 -40.609  1.00 40.89           C
ATOM   2279  C   ARG A 542     -14.073 -95.878 -40.141  1.00 40.89           C
ATOM   2280  O   ARG A 542     -14.001 -96.856 -39.393  1.00 40.89           O
ATOM   2281  CB  ARG A 542     -12.253 -94.307 -39.500  1.00 40.89           C
ATOM   2282  CG  ARG A 542     -10.805 -93.930 -39.680  1.00 40.89           C
ATOM   2283  CD  ARG A 542     -10.397 -92.869 -38.684  1.00 40.89           C
ATOM   2284  NE  ARG A 542      -9.079 -92.326 -38.983  1.00 40.89           N
ATOM   2285  CZ  ARG A 542      -8.676 -91.118 -38.615  1.00 40.89           C
ATOM   2286  NH1 ARG A 542      -9.492 -90.329 -37.933  1.00 40.89           N
ATOM   2287  NH2 ARG A 542      -7.460 -90.696 -38.931  1.00 40.89           N
ATOM   2288  N   SER A 543     -15.235 -95.378 -40.553  1.00 37.35           N
ATOM   2289  CA  SER A 543     -16.483 -96.082 -40.315  1.00 37.35           C
ATOM   2290  C   SER A 543     -16.689 -97.246 -41.269  1.00 37.35           C
ATOM   2291  O   SER A 543     -17.679 -97.968 -41.126  1.00 37.35           O
ATOM   2292  CB  SER A 543     -17.664 -95.123 -40.430  1.00 37.35           C
ATOM   2293  OG  SER A 543     -18.886 -95.819 -40.274  1.00 37.35           O
ATOM   2294  N   ILE A 544     -15.803 -97.433 -42.240  1.00 35.58           N
ATOM   2295  CA  ILE A 544     -15.839 -98.599 -43.105  1.00 35.58           C
ATOM   2296  C   ILE A 544     -14.833 -99.651 -42.662  1.00 35.58           C
ATOM   2297  O   ILE A 544     -15.131-100.844 -42.684  1.00 35.58           O
ATOM   2298  CB  ILE A 544     -15.614 -98.193 -44.575  1.00 35.58           C
ATOM   2299  CG1 ILE A 544     -16.855 -97.507 -45.133  1.00 35.58           C
ATOM   2300  CG2 ILE A 544     -15.295 -99.398 -45.418  1.00 35.58           C
ATOM   2301  CD1 ILE A 544     -16.736 -97.119 -46.581  1.00 35.58           C
ATOM   2302  N   LYS A 545     -13.642 -99.227 -42.235  1.00 35.22           N
ATOM   2303  CA  LYS A 545     -12.676-100.179 -41.702  1.00 35.22           C
ATOM   2304  C   LYS A 545     -13.203-100.866 -40.449  1.00 35.22           C
ATOM   2305  O   LYS A 545     -12.794-101.988 -40.139  1.00 35.22           O
ATOM   2306  CB  LYS A 545     -11.351 -99.476 -41.411  1.00 35.22           C
ATOM   2307  CG  LYS A 545     -10.231-100.407 -40.978  1.00 35.22           C
ATOM   2308  CD  LYS A 545      -8.897 -99.685 -40.890  1.00 35.22           C
ATOM   2309  CE  LYS A 545      -8.950 -98.536 -39.904  1.00 35.22           C
ATOM   2310  NZ  LYS A 545      -9.317 -98.985 -38.537  1.00 35.22           N
ATOM   2311  N   ARG A 546     -14.114-100.218 -39.724  1.00 40.43           N
ATOM   2312  CA  ARG A 546     -14.680-100.836 -38.530  1.00 40.43           C
ATOM   2313  C   ARG A 546     -15.549-102.036 -38.869  1.00 40.43           C
ATOM   2314  O   ARG A 546     -15.696-102.943 -38.044  1.00 40.43           O
ATOM   2315  CB  ARG A 546     -15.501 -99.819 -37.747  1.00 40.43           C
ATOM   2316  CG  ARG A 546     -14.732 -99.079 -36.690  1.00 40.43           C
ATOM   2317  CD  ARG A 546     -15.667 -98.255 -35.840  1.00 40.43           C
ATOM   2318  NE  ARG A 546     -14.950 -97.537 -34.795  1.00 40.43           N
ATOM   2319  CZ  ARG A 546     -15.516 -96.662 -33.975  1.00 40.43           C
ATOM   2320  NH1 ARG A 546     -16.809 -96.396 -34.083  1.00 40.43           N
ATOM   2321  NH2 ARG A 546     -14.793 -96.051 -33.048  1.00 40.43           N
ATOM   2322  N   TYR A 547     -16.145-102.058 -40.058  1.00 47.95           N
ATOM   2323  CA  TYR A 547     -17.091-103.104 -40.420  1.00 47.95           C
ATOM   2324  C   TYR A 547     -16.612-103.956 -41.582  1.00 47.95           C
ATOM   2325  O   TYR A 547     -16.676-105.187 -41.508  1.00 47.95           O
ATOM   2326  CB  TYR A 547     -18.455-102.487 -40.754  1.00 47.95           C
ATOM   2327  CG  TYR A 547     -18.971-101.546 -39.695  1.00 47.95           C
ATOM   2328  CD1 TYR A 547     -18.921-101.884 -38.357  1.00 47.95           C
ATOM   2329  CD2 TYR A 547     -19.499-100.316 -40.035  1.00 47.95           C
ATOM   2330  CE1 TYR A 547     -19.388-101.027 -37.390  1.00 47.95           C
ATOM   2331  CE2 TYR A 547     -19.967 -99.453 -39.075  1.00 47.95           C
ATOM   2332  CZ  TYR A 547     -19.907 -99.812 -37.754  1.00 47.95           C
ATOM   2333  OH  TYR A 547     -20.370 -98.949 -36.794  1.00 47.95           O
ATOM   2334  N   PHE A 548     -16.142-103.341 -42.664  1.00 55.18           N
ATOM   2335  CA  PHE A 548     -15.770-104.119 -43.839  1.00 55.18           C
ATOM   2336  C   PHE A 548     -14.420-104.795 -43.649  1.00 55.18           C
ATOM   2337  O   PHE A 548     -14.271-105.989 -43.923  1.00 55.18           O
ATOM   2338  CB  PHE A 548     -15.760-103.228 -45.079  1.00 55.18           C
ATOM   2339  CG  PHE A 548     -17.105-103.072 -45.713  1.00 55.18           C
ATOM   2340  CD1 PHE A 548     -18.031-102.198 -45.188  1.00 55.18           C
ATOM   2341  CD2 PHE A 548     -17.447-103.811 -46.826  1.00 55.18           C
ATOM   2342  CE1 PHE A 548     -19.264-102.058 -45.760  1.00 55.18           C
ATOM   2343  CE2 PHE A 548     -18.680-103.675 -47.400  1.00 55.18           C
ATOM   2344  CZ  PHE A 548     -19.590-102.797 -46.867  1.00 55.18           C
ATOM   2345  N   LEU A 549     -13.423-104.049 -43.191  1.00 42.60           N
ATOM   2346  CA  LEU A 549     -12.087-104.601 -43.019  1.00 42.60           C
ATOM   2347  C   LEU A 549     -11.910-105.310 -41.685  1.00 42.60           C
ATOM   2348  O   LEU A 549     -10.808-105.786 -41.399  1.00 42.60           O
ATOM   2349  CB  LEU A 549     -11.043-103.497 -43.174  1.00 42.60           C
ATOM   2350  CG  LEU A 549     -10.474-103.319 -44.584  1.00 42.60           C
ATOM   2351  CD1 LEU A 549     -11.561-103.026 -45.598  1.00 42.60           C
ATOM   2352  CD2 LEU A 549      -9.437-102.219 -44.600  1.00 42.60           C
ATOM   2353  N   MET A 550     -12.961-105.378 -40.870  1.00 47.80           N
ATOM   2354  CA  MET A 550     -12.979-106.149 -39.626  1.00 47.80           C
ATOM   2355  C   MET A 550     -11.874-105.706 -38.667  1.00 47.80           C
ATOM   2356  O   MET A 550     -11.103-106.512 -38.151  1.00 47.80           O
ATOM   2357  CB  MET A 550     -12.884-107.649 -39.913  1.00 47.80           C
ATOM   2358  CG  MET A 550     -13.873-108.140 -40.942  1.00 47.80           C
ATOM   2359  SD  MET A 550     -13.866-109.930 -41.101  1.00 47.80           S
ATOM   2360  CE  MET A 550     -14.428-110.388 -39.471  1.00 47.80           C
ATOM   2361  N   ASP A 551     -11.820-104.392 -38.427  1.00 50.46           N
ATOM   2362  CA  ASP A 551     -10.808-103.790 -37.517  1.00 50.46           C
ATOM   2363  C   ASP A 551     -11.275-103.939 -36.065  1.00 50.46           C
ATOM   2364  O   ASP A 551     -10.412-103.929 -35.165  1.00 50.46           O
ATOM   2365  CB  ASP A 551     -10.537-102.326 -37.871  1.00 50.46           C
ATOM   2366  CG  ASP A 551      -9.907-101.538 -36.734  1.00 50.46           C
ATOM   2367  OD1 ASP A 551     -10.642-101.184 -35.790  1.00 50.46           O
ATOM   2368  OD2 ASP A 551      -8.687-101.286 -36.801  1.00 50.46           O
ATOM   2369  N   GLN A 552     -12.590-104.062 -35.854  1.00 53.42           N
ATOM   2370  CA  GLN A 552     -13.160-104.219 -34.489  1.00 53.42           C
ATOM   2371  C   GLN A 552     -13.808-105.603 -34.373  1.00 53.42           C
ATOM   2372  O   GLN A 552     -14.848-105.826 -35.026  1.00 53.42           O
ATOM   2373  CB  GLN A 552     -14.170-103.108 -34.196  1.00 53.42           C
ATOM   2374  CG  GLN A 552     -14.719-103.140 -32.776  1.00 53.42           C
ATOM   2375  CD  GLN A 552     -15.043-101.762 -32.251  1.00 53.42           C
ATOM   2376  OE1 GLN A 552     -14.222-100.849 -32.301  1.00 53.42           O
ATOM   2377  NE2 GLN A 552     -16.252-101.604 -31.736  1.00 53.42           N
ATOM   2378  N   GLY A 553     -13.211-106.490 -33.571  1.00 47.25           N
ATOM   2379  CA  GLY A 553     -13.735-107.857 -33.382  1.00 47.25           C
ATOM   2380  C   GLY A 553     -14.735-107.930 -32.241  1.00 47.25           C
ATOM   2381  O   GLY A 553     -15.238-109.037 -31.970  1.00 47.25           O
ATOM   2382  N   ASP A 554     -15.016-106.791 -31.600  1.00 55.47           N
ATOM   2383  CA  ASP A 554     -15.979-106.739 -30.467  1.00 55.47           C
ATOM   2384  C   ASP A 554     -17.411-106.774 -31.013  1.00 55.47           C
ATOM   2385  O   ASP A 554     -18.322-107.163 -30.256  1.00 55.47           O
ATOM   2386  CB  ASP A 554     -15.738-105.507 -29.589  1.00 55.47           C
ATOM   2387  CG  ASP A 554     -14.488-105.615 -28.733  1.00 55.47           C
ATOM   2388  OD1 ASP A 554     -13.785-106.638 -28.847  1.00 55.47           O
ATOM   2389  OD2 ASP A 554     -14.226-104.673 -27.958  1.00 55.47           O
ATOM   2390  N   PHE A 555     -17.590-106.382 -32.279  1.00 43.96           N
ATOM   2391  CA  PHE A 555     -18.931-106.370 -32.922  1.00 43.96           C
ATOM   2392  C   PHE A 555     -19.186-107.719 -33.605  1.00 43.96           C
ATOM   2393  O   PHE A 555     -20.362-108.084 -33.797  1.00 43.96           O
ATOM   2394  CB  PHE A 555     -19.032-105.214 -33.921  1.00 43.96           C
ATOM   2395  CG  PHE A 555     -19.707-105.562 -35.224  1.00 43.96           C
ATOM   2396  CD1 PHE A 555     -18.981-106.086 -36.282  1.00 43.96           C
ATOM   2397  CD2 PHE A 555     -21.067-105.364 -35.393  1.00 43.96           C
ATOM   2398  CE1 PHE A 555     -19.602-106.404 -37.480  1.00 43.96           C
ATOM   2399  CE2 PHE A 555     -21.688-105.684 -36.591  1.00 43.96           C
ATOM   2400  CZ  PHE A 555     -20.954-106.203 -37.632  1.00 43.96           C
ATOM   2401  N   PHE A 556     -18.111-108.431 -33.955  1.00 41.98           N
ATOM   2402  CA  PHE A 556     -18.228-109.753 -34.625  1.00 41.98           C
ATOM   2403  C   PHE A 556     -18.380-110.852 -33.567  1.00 41.98           C
ATOM   2404  O   PHE A 556     -19.336-111.646 -33.658  1.00 41.98           O
ATOM   2405  CB  PHE A 556     -17.018-110.006 -35.529  1.00 41.98           C
ATOM   2406  CG  PHE A 556     -17.140-109.432 -36.918  1.00 41.98           C
ATOM   2407  CD1 PHE A 556     -17.868-110.089 -37.896  1.00 41.98           C
ATOM   2408  CD2 PHE A 556     -16.528-108.233 -37.249  1.00 41.98           C
ATOM   2409  CE1 PHE A 556     -17.980-109.561 -39.173  1.00 41.98           C
ATOM   2410  CE2 PHE A 556     -16.640-107.706 -38.525  1.00 41.98           C
ATOM   2411  CZ  PHE A 556     -17.367-108.371 -39.486  1.00 41.98           C
ATOM   2412  N   VAL A 557     -17.457-110.886 -32.599  1.00 45.90           N
ATOM   2413  CA  VAL A 557     -17.487-111.904 -31.505  1.00 45.90           C
ATOM   2414  C   VAL A 557     -18.881-111.900 -30.867  1.00 45.90           C
ATOM   2415  O   VAL A 557     -19.242-112.907 -30.228  1.00 45.90           O
ATOM   2416  CB  VAL A 557     -16.391-111.634 -30.455  1.00 45.90           C
ATOM   2417  CG1 VAL A 557     -16.766-110.483 -29.532  1.00 45.90           C
ATOM   2418  CG2 VAL A 557     -16.060-112.881 -29.650  1.00 45.90           C
ATOM   2419  N   HIS A 558     -19.626-110.804 -31.044  1.00 48.93           N
ATOM   2420  CA  HIS A 558     -20.963-110.684 -30.488  1.00 48.93           C
ATOM   2421  C   HIS A 558     -22.059-110.840 -31.530  1.00 48.93           C
ATOM   2422  O   HIS A 558     -23.220-111.032 -31.156  1.00 48.93           O
ATOM   2423  CB  HIS A 558     -21.127-109.330 -29.789  1.00 48.93           C
ATOM   2424  CG  HIS A 558     -22.269-109.286 -28.829  1.00 48.93           C
ATOM   2425  ND1 HIS A 558     -22.168-109.738 -27.532  1.00 48.93           N
ATOM   2426  CD2 HIS A 558     -23.542-108.849 -28.977  1.00 48.93           C
ATOM   2427  CE1 HIS A 558     -23.328-109.579 -26.921  1.00 48.93           C
ATOM   2428  NE2 HIS A 558     -24.179-109.042 -27.777  1.00 48.93           N
ATOM   2429  N   PHE A 559     -21.726-110.766 -32.819  1.00 43.26           N
ATOM   2430  CA  PHE A 559     -22.748-110.915 -33.850  1.00 43.26           C
ATOM   2431  C   PHE A 559     -22.889-112.366 -34.287  1.00 43.26           C
ATOM   2432  O   PHE A 559     -24.000-112.904 -34.315  1.00 43.26           O
ATOM   2433  CB  PHE A 559     -22.429-110.028 -35.048  1.00 43.26           C
ATOM   2434  CG  PHE A 559     -23.301-110.286 -36.234  1.00 43.26           C
ATOM   2435  CD1 PHE A 559     -24.627-109.912 -36.225  1.00 43.26           C
ATOM   2436  CD2 PHE A 559     -22.795-110.903 -37.359  1.00 43.26           C
ATOM   2437  CE1 PHE A 559     -25.432-110.149 -37.317  1.00 43.26           C
ATOM   2438  CE2 PHE A 559     -23.594-111.139 -38.452  1.00 43.26           C
ATOM   2439  CZ  PHE A 559     -24.914-110.764 -38.431  1.00 43.26           C
ATOM   2440  N   MET A 560     -21.777-113.018 -34.641  1.00 54.08           N
ATOM   2441  CA  MET A 560     -21.845-114.441 -34.954  1.00 54.08           C
ATOM   2442  C   MET A 560     -22.332-115.240 -33.760  1.00 54.08           C
ATOM   2443  O   MET A 560     -22.955-116.292 -33.929  1.00 54.08           O
ATOM   2444  CB  MET A 560     -20.482-114.960 -35.403  1.00 54.08           C
ATOM   2445  CG  MET A 560     -19.906-114.252 -36.605  1.00 54.08           C
ATOM   2446  SD  MET A 560     -18.207-114.765 -36.909  1.00 54.08           S
ATOM   2447  CE  MET A 560     -17.452-113.202 -37.353  1.00 54.08           C
ATOM   2448  N   ASP A 561     -22.066-114.756 -32.549  1.00 53.68           N
ATOM   2449  CA  ASP A 561     -22.561-115.430 -31.357  1.00 53.68           C
ATOM   2450  C   ASP A 561     -24.082-115.405 -31.291  1.00 53.68           C
ATOM   2451  O   ASP A 561     -24.685-116.229 -30.595  1.00 53.68           O
ATOM   2452  CB  ASP A 561     -21.965-114.781 -30.113  1.00 53.68           C
ATOM   2453  CG  ASP A 561     -21.667-115.780 -29.031  1.00 53.68           C
ATOM   2454  OD1 ASP A 561     -22.126-116.932 -29.151  1.00 53.68           O
ATOM   2455  OD2 ASP A 561     -20.967-115.417 -28.063  1.00 53.68           O
ATOM   2456  N   LEU A 562     -24.714-114.472 -32.001  1.00 47.69           N
ATOM   2457  CA  LEU A 562     -26.167-114.374 -32.039  1.00 47.69           C
ATOM   2458  C   LEU A 562     -26.760-115.038 -33.274  1.00 47.69           C
ATOM   2459  O   LEU A 562     -27.700-115.829 -33.159  1.00 47.69           O
ATOM   2460  CB  LEU A 562     -26.595-112.907 -31.998  1.00 47.69           C
ATOM   2461  CG  LEU A 562     -27.021-112.323 -30.657  1.00 47.69           C
ATOM   2462  CD1 LEU A 562     -26.040-112.710 -29.577  1.00 47.69           C
ATOM   2463  CD2 LEU A 562     -27.114-110.821 -30.764  1.00 47.69           C
ATOM   2464  N   ALA A 563     -26.223-114.739 -34.453  1.00 56.34           N
ATOM   2465  CA  ALA A 563     -26.799-115.196 -35.713  1.00 56.34           C
ATOM   2466  C   ALA A 563     -26.057-116.394 -36.284  1.00 56.34           C
ATOM   2467  O   ALA A 563     -25.888-116.504 -37.499  1.00 56.34           O
ATOM   2468  CB  ALA A 563     -26.827-114.057 -36.724  1.00 56.34           C
ATOM   2469  N   GLU A 564     -25.598-117.311 -35.435  1.00 70.01           N
ATOM   2470  CA  GLU A 564     -24.927-118.509 -35.925  1.00 70.01           C
ATOM   2471  C   GLU A 564     -25.931-119.567 -36.368  1.00 70.01           C
ATOM   2472  O   GLU A 564     -25.874-120.050 -37.503  1.00 70.01           O
ATOM   2473  CB  GLU A 564     -23.996-119.077 -34.851  1.00 70.01           C
ATOM   2474  CG  GLU A 564     -23.292-120.349 -35.276  1.00 70.01           C
ATOM   2475  CD  GLU A 564     -22.578-120.209 -36.609  1.00 70.01           C
ATOM   2476  OE1 GLU A 564     -22.011-119.130 -36.879  1.00 70.01           O
ATOM   2477  OE2 GLU A 564     -22.586-121.181 -37.392  1.00 70.01           O
ATOM   2478  N   GLU A 565     -26.854-119.936 -35.478  1.00 83.41           N
ATOM   2479  CA  GLU A 565     -27.837-120.962 -35.808  1.00 83.41           C
ATOM   2480  C   GLU A 565     -28.706-120.537 -36.981  1.00 83.41           C
ATOM   2481  O   GLU A 565     -29.099-121.368 -37.807  1.00 83.41           O
ATOM   2482  CB  GLU A 565     -28.706-121.264 -34.589  1.00 83.41           C
ATOM   2483  CG  GLU A 565     -27.963-121.223 -33.269  1.00 83.41           C
ATOM   2484  CD  GLU A 565     -28.902-121.135 -32.085  1.00 83.41           C
ATOM   2485  OE1 GLU A 565     -29.079-120.021 -31.549  1.00 83.41           O
ATOM   2486  OE2 GLU A 565     -29.466-122.177 -31.692  1.00 83.41           O
ATOM   2487  N   GLU A 566     -29.013-119.248 -37.074  1.00 65.43           N
ATOM   2488  CA  GLU A 566     -29.914-118.731 -38.090  1.00 65.43           C
ATOM   2489  C   GLU A 566     -29.197-118.338 -39.371  1.00 65.43           C
ATOM   2490  O   GLU A 566     -29.790-117.656 -40.211  1.00 65.43           O
ATOM   2491  CB  GLU A 566     -30.692-117.540 -37.535  1.00 65.43           C
ATOM   2492  CG  GLU A 566     -31.812-117.957 -36.599  1.00 65.43           C
ATOM   2493  CD  GLU A 566     -32.332-116.812 -35.757  1.00 65.43           C
ATOM   2494  OE1 GLU A 566     -31.970-116.721 -34.565  1.00 65.43           O
ATOM   2495  OE2 GLU A 566     -33.106-116.003 -36.295  1.00 65.43           O
ATOM   2496  N   LEU A 567     -27.937-118.738 -39.531  1.00 64.85           N
ATOM   2497  CA  LEU A 567     -27.233-118.626 -40.801  1.00 64.85           C
ATOM   2498  C   LEU A 567     -26.885-119.967 -41.416  1.00 64.85           C
ATOM   2499  O   LEU A 567     -26.721-120.047 -42.634  1.00 64.85           O
ATOM   2500  CB  LEU A 567     -25.943-117.814 -40.639  1.00 64.85           C
ATOM   2501  CG  LEU A 567     -26.079-116.297 -40.698  1.00 64.85           C
ATOM   2502  CD1 LEU A 567     -24.755-115.636 -40.366  1.00 64.85           C
ATOM   2503  CD2 LEU A 567     -26.551-115.888 -42.078  1.00 64.85           C
ATOM   2504  N   ARG A 568     -26.765-121.020 -40.608  1.00 75.62           N
ATOM   2505  CA  ARG A 568     -26.493-122.340 -41.156  1.00 75.62           C
ATOM   2506  C   ARG A 568     -27.676-122.888 -41.938  1.00 75.62           C
ATOM   2507  O   ARG A 568     -27.508-123.848 -42.697  1.00 75.62           O
ATOM   2508  CB  ARG A 568     -26.111-123.303 -40.037  1.00 75.62           C
ATOM   2509  CG  ARG A 568     -24.733-123.048 -39.460  1.00 75.62           C
ATOM   2510  CD  ARG A 568     -24.148-124.315 -38.877  1.00 75.62           C
ATOM   2511  NE  ARG A 568     -24.924-124.789 -37.738  1.00 75.62           N
ATOM   2512  CZ  ARG A 568     -24.585-124.586 -36.470  1.00 75.62           C
ATOM   2513  NH1 ARG A 568     -23.479-123.915 -36.181  1.00 75.62           N
ATOM   2514  NH2 ARG A 568     -25.349-125.052 -35.493  1.00 75.62           N
ATOM   2515  N   LYS A 569     -28.862-122.312 -41.765  1.00 74.04           N
ATOM   2516  CA  LYS A 569     -29.993-122.675 -42.597  1.00 74.04           C
ATOM   2517  C   LYS A 569     -29.684-122.350 -44.055  1.00 74.04           C
ATOM   2518  O   LYS A 569     -28.952-121.400 -44.343  1.00 74.04           O
ATOM   2519  CB  LYS A 569     -31.247-121.923 -42.158  1.00 74.04           C
ATOM   2520  CG  LYS A 569     -31.739-122.274 -40.777  1.00 74.04           C
ATOM   2521  CD  LYS A 569     -32.973-121.469 -40.436  1.00 74.04           C
ATOM   2522  CE  LYS A 569     -33.451-121.772 -39.030  1.00 74.04           C
ATOM   2523  NZ  LYS A 569     -34.586-120.898 -38.630  1.00 74.04           N
ATOM   2524  N   PRO A 570     -30.217-123.121 -44.996  1.00 81.68           N
ATOM   2525  CA  PRO A 570     -29.982-122.818 -46.409  1.00 81.68           C
ATOM   2526  C   PRO A 570     -30.659-121.516 -46.806  1.00 81.68           C
ATOM   2527  O   PRO A 570     -31.600-121.041 -46.170  1.00 81.68           O
ATOM   2528  CB  PRO A 570     -30.593-124.015 -47.138  1.00 81.68           C
ATOM   2529  CG  PRO A 570     -31.611-124.531 -46.201  1.00 81.68           C
ATOM   2530  CD  PRO A 570     -31.048-124.322 -44.828  1.00 81.68           C
ATOM   2531  N   VAL A 571     -30.149-120.935 -47.890  1.00 83.97           N
ATOM   2532  CA  VAL A 571     -30.688-119.678 -48.388  1.00 83.97           C
ATOM   2533  C   VAL A 571     -32.120-119.894 -48.888  1.00 83.97           C
ATOM   2534  O   VAL A 571     -32.602-121.025 -49.005  1.00 83.97           O
ATOM   2535  CB  VAL A 571     -29.751-119.126 -49.479  1.00 83.97           C
ATOM   2536  CG1 VAL A 571     -29.594-120.125 -50.614  1.00 83.97           C
ATOM   2537  CG2 VAL A 571     -30.163-117.739 -49.975  1.00 83.97           C
ATOM   2538  N   GLU A 572     -32.823-118.782 -49.127  1.00 92.12           N
ATOM   2539  CA  GLU A 572     -34.272-118.741 -49.389  1.00 92.12           C
ATOM   2540  C   GLU A 572     -35.052-119.517 -48.328  1.00 92.12           C
ATOM   2541  O   GLU A 572     -36.134-120.052 -48.579  1.00 92.12           O
ATOM   2542  CB  GLU A 572     -34.647-119.204 -50.812  1.00 92.12           C
ATOM   2543  CG  GLU A 572     -34.607-120.702 -51.152  1.00 92.12           C
ATOM   2544  CD  GLU A 572     -33.333-121.115 -51.853  1.00 92.12           C
ATOM   2545  OE1 GLU A 572     -32.398-120.295 -51.895  1.00 92.12           O
ATOM   2546  OE2 GLU A 572     -33.263-122.259 -52.354  1.00 92.12           O
ATOM   2547  N   ASP A 573     -34.507-119.550 -47.115  1.00 87.75           N
ATOM   2548  CA  ASP A 573     -35.210-120.090 -45.964  1.00 87.75           C
ATOM   2549  C   ASP A 573     -35.122-119.191 -44.739  1.00 87.75           C
ATOM   2550  O   ASP A 573     -35.844-119.432 -43.767  1.00 87.75           O
ATOM   2551  CB  ASP A 573     -34.670-121.485 -45.613  1.00 87.75           C
ATOM   2552  CG  ASP A 573     -35.702-122.361 -44.932  1.00 87.75           C
ATOM   2553  OD1 ASP A 573     -35.950-122.162 -43.724  1.00 87.75           O
ATOM   2554  OD2 ASP A 573     -36.251-123.261 -45.601  1.00 87.75           O
ATOM   2555  N   ILE A 574     -34.276-118.163 -44.758  1.00 74.28           N
ATOM   2556  CA  ILE A 574     -34.101-117.246 -43.639  1.00 74.28           C
ATOM   2557  C   ILE A 574     -34.789-115.931 -43.971  1.00 74.28           C
ATOM   2558  O   ILE A 574     -34.805-115.502 -45.130  1.00 74.28           O
ATOM   2559  CB  ILE A 574     -32.609-117.026 -43.326  1.00 74.28           C
ATOM   2560  CG1 ILE A 574     -31.867-116.552 -44.573  1.00 74.28           C
ATOM   2561  CG2 ILE A 574     -31.987-118.301 -42.812  1.00 74.28           C
ATOM   2562  CD1 ILE A 574     -30.434-116.177 -44.313  1.00 74.28           C
ATOM   2563  N   THR A 575     -35.358-115.294 -42.950  1.00 62.45           N
ATOM   2564  CA  THR A 575     -36.098-114.054 -43.139  1.00 62.45           C
ATOM   2565  C   THR A 575     -35.167-112.866 -42.941  1.00 62.45           C
ATOM   2566  O   THR A 575     -34.645-112.683 -41.834  1.00 62.45           O
ATOM   2567  CB  THR A 575     -37.261-113.969 -42.169  1.00 62.45           C
ATOM   2568  OG1 THR A 575     -36.777-113.615 -40.870  1.00 62.45           O
ATOM   2569  CG2 THR A 575     -37.966-115.307 -42.079  1.00 62.45           C
ATOM   2570  N   PRO A 576     -34.927-112.052 -43.964  1.00 55.82           N
ATOM   2571  CA  PRO A 576     -34.027-110.904 -43.816  1.00 55.82           C
ATOM   2572  C   PRO A 576     -34.468-109.937 -42.727  1.00 55.82           C
ATOM   2573  O   PRO A 576     -33.607-109.312 -42.090  1.00 55.82           O
ATOM   2574  CB  PRO A 576     -34.052-110.244 -45.207  1.00 55.82           C
ATOM   2575  CG  PRO A 576     -35.060-111.013 -46.019  1.00 55.82           C
ATOM   2576  CD  PRO A 576     -35.220-112.342 -45.374  1.00 55.82           C
ATOM   2577  N   PRO A 577     -35.771-109.761 -42.466  1.00 51.11           N
ATOM   2578  CA  PRO A 577     -36.158-108.946 -41.301  1.00 51.11           C
ATOM   2579  C   PRO A 577     -35.663-109.486 -39.972  1.00 51.11           C
ATOM   2580  O   PRO A 577     -35.777-108.781 -38.964  1.00 51.11           O
ATOM   2581  CB  PRO A 577     -37.686-108.951 -41.359  1.00 51.11           C
ATOM   2582  CG  PRO A 577     -37.978-109.056 -42.782  1.00 51.11           C
ATOM   2583  CD  PRO A 577     -36.945-109.998 -43.327  1.00 51.11           C
ATOM   2584  N   ARG A 578     -35.133-110.705 -39.930  1.00 51.72           N
ATOM   2585  CA  ARG A 578     -34.562-111.241 -38.702  1.00 51.72           C
ATOM   2586  C   ARG A 578     -33.082-110.917 -38.565  1.00 51.72           C
ATOM   2587  O   ARG A 578     -32.610-110.635 -37.459  1.00 51.72           O
ATOM   2588  CB  ARG A 578     -34.768-112.754 -38.648  1.00 51.72           C
ATOM   2589  CG  ARG A 578     -34.115-113.414 -37.469  1.00 51.72           C
ATOM   2590  CD  ARG A 578     -35.011-113.362 -36.261  1.00 51.72           C
ATOM   2591  NE  ARG A 578     -34.568-114.270 -35.210  1.00 51.72           N
ATOM   2592  CZ  ARG A 578     -35.337-115.201 -34.659  1.00 51.72           C
ATOM   2593  NH1 ARG A 578     -34.846-115.985 -33.709  1.00 51.72           N
ATOM   2594  NH2 ARG A 578     -36.591-115.352 -35.057  1.00 51.72           N
ATOM   2595  N   LEU A 579     -32.338-110.946 -39.670  1.00 48.67           N
ATOM   2596  CA  LEU A 579     -30.913-110.641 -39.607  1.00 48.67           C
ATOM   2597  C   LEU A 579     -30.684-109.167 -39.305  1.00 48.67           C
ATOM   2598  O   LEU A 579     -29.854-108.821 -38.458  1.00 48.67           O
ATOM   2599  CB  LEU A 579     -30.236-111.038 -40.915  1.00 48.67           C
ATOM   2600  CG  LEU A 579     -30.055-112.539 -41.107  1.00 48.67           C
ATOM   2601  CD1 LEU A 579     -29.247-112.816 -42.355  1.00 48.67           C
ATOM   2602  CD2 LEU A 579     -29.377-113.131 -39.895  1.00 48.67           C
ATOM   2603  N   GLU A 580     -31.416-108.283 -39.985  1.00 48.87           N
ATOM   2604  CA  GLU A 580     -31.296-106.859 -39.699  1.00 48.87           C
ATOM   2605  C   GLU A 580     -31.649-106.553 -38.254  1.00 48.87           C
ATOM   2606  O   GLU A 580     -31.080-105.636 -37.655  1.00 48.87           O
ATOM   2607  CB  GLU A 580     -32.193-106.055 -40.636  1.00 48.87           C
ATOM   2608  CG  GLU A 580     -31.708-106.011 -42.065  1.00 48.87           C
ATOM   2609  CD  GLU A 580     -32.499-105.038 -42.907  1.00 48.87           C
ATOM   2610  OE1 GLU A 580     -32.497-105.184 -44.147  1.00 48.87           O
ATOM   2611  OE2 GLU A 580     -33.121-104.125 -42.329  1.00 48.87           O
ATOM   2612  N   ALA A 581     -32.588-107.303 -37.681  1.00 44.83           N
ATOM   2613  CA  ALA A 581     -32.916-107.117 -36.276  1.00 44.83           C
ATOM   2614  C   ALA A 581     -31.834-107.682 -35.370  1.00 44.83           C
ATOM   2615  O   ALA A 581     -31.800-107.365 -34.178  1.00 44.83           O
ATOM   2616  CB  ALA A 581     -34.263-107.759 -35.965  1.00 44.83           C
ATOM   2617  N   LEU A 582     -30.955-108.528 -35.906  1.00 41.81           N
ATOM   2618  CA  LEU A 582     -29.832-109.021 -35.119  1.00 41.81           C
ATOM   2619  C   LEU A 582     -28.590-108.162 -35.303  1.00 41.81           C
ATOM   2620  O   LEU A 582     -27.837-107.955 -34.347  1.00 41.81           O
ATOM   2621  CB  LEU A 582     -29.528-110.469 -35.488  1.00 41.81           C
ATOM   2622  CG  LEU A 582     -30.260-111.486 -34.623  1.00 41.81           C
ATOM   2623  CD1 LEU A 582     -29.883-112.896 -35.019  1.00 41.81           C
ATOM   2624  CD2 LEU A 582     -29.944-111.232 -33.167  1.00 41.81           C
ATOM   2625  N   LEU A 583     -28.360-107.665 -36.518  1.00 42.96           N
ATOM   2626  CA  LEU A 583     -27.276-106.716 -36.740  1.00 42.96           C
ATOM   2627  C   LEU A 583     -27.506-105.432 -35.957  1.00 42.96           C
ATOM   2628  O   LEU A 583     -26.592-104.914 -35.309  1.00 42.96           O
ATOM   2629  CB  LEU A 583     -27.150-106.411 -38.229  1.00 42.96           C
ATOM   2630  CG  LEU A 583     -26.197-105.268 -38.558  1.00 42.96           C
ATOM   2631  CD1 LEU A 583     -24.775-105.655 -38.243  1.00 42.96           C
ATOM   2632  CD2 LEU A 583     -26.340-104.848 -40.000  1.00 42.96           C
ATOM   2633  N   GLU A 584     -28.728-104.901 -36.012  1.00 44.87           N
ATOM   2634  CA  GLU A 584     -29.032-103.649 -35.328  1.00 44.87           C
ATOM   2635  C   GLU A 584     -28.802-103.771 -33.829  1.00 44.87           C
ATOM   2636  O   GLU A 584     -28.511-102.777 -33.156  1.00 44.87           O
ATOM   2637  CB  GLU A 584     -30.472-103.240 -35.625  1.00 44.87           C
ATOM   2638  CG  GLU A 584     -30.859-101.848 -35.159  1.00 44.87           C
ATOM   2639  CD  GLU A 584     -32.330-101.549 -35.392  1.00 44.87           C
ATOM   2640  OE1 GLU A 584     -32.973-102.291 -36.161  1.00 44.87           O
ATOM   2641  OE2 GLU A 584     -32.840-100.560 -34.826  1.00 44.87           O
ATOM   2642  N   LEU A 585     -28.933-104.980 -33.284  1.00 40.70           N
ATOM   2643  CA  LEU A 585     -28.690-105.181 -31.863  1.00 40.70           C
ATOM   2644  C   LEU A 585     -27.225-105.451 -31.556  1.00 40.70           C
ATOM   2645  O   LEU A 585     -26.730-104.990 -30.523  1.00 40.70           O
ATOM   2646  CB  LEU A 585     -29.544-106.333 -31.339  1.00 40.70           C
ATOM   2647  CG  LEU A 585     -29.362-106.681 -29.864  1.00 40.70           C
ATOM   2648  CD1 LEU A 585     -29.598-105.462 -29.003  1.00 40.70           C
ATOM   2649  CD2 LEU A 585     -30.291-107.804 -29.461  1.00 40.70           C
ATOM   2650  N   ALA A 586     -26.522-106.179 -32.425  1.00 38.94           N
ATOM   2651  CA  ALA A 586     -25.136-106.531 -32.139  1.00 38.94           C
ATOM   2652  C   ALA A 586     -24.256-105.295 -32.051  1.00 38.94           C
ATOM   2653  O   ALA A 586     -23.229-105.308 -31.365  1.00 38.94           O
ATOM   2654  CB  ALA A 586     -24.604-107.489 -33.198  1.00 38.94           C
ATOM   2655  N   LEU A 587     -24.639-104.217 -32.732  1.00 39.06           N
ATOM   2656  CA  LEU A 587     -23.863-102.987 -32.653  1.00 39.06           C
ATOM   2657  C   LEU A 587     -23.971-102.356 -31.273  1.00 39.06           C
ATOM   2658  O   LEU A 587     -22.976-102.247 -30.549  1.00 39.06           O
ATOM   2659  CB  LEU A 587     -24.329-102.002 -33.718  1.00 39.06           C
ATOM   2660  CG  LEU A 587     -23.981-102.337 -35.157  1.00 39.06           C
ATOM   2661  CD1 LEU A 587     -24.880-101.572 -36.096  1.00 39.06           C
ATOM   2662  CD2 LEU A 587     -22.538-101.997 -35.411  1.00 39.06           C
ATOM   2663  N   ARG A 588     -25.180-101.955 -30.886  1.00 48.03           N
ATOM   2664  CA  ARG A 588     -25.341-101.113 -29.706  1.00 48.03           C
ATOM   2665  C   ARG A 588     -24.935-101.842 -28.435  1.00 48.03           C
ATOM   2666  O   ARG A 588     -24.591-101.204 -27.436  1.00 48.03           O
ATOM   2667  CB  ARG A 588     -26.782-100.626 -29.616  1.00 48.03           C
ATOM   2668  CG  ARG A 588     -27.112 -99.604 -30.675  1.00 48.03           C
ATOM   2669  CD  ARG A 588     -28.599 -99.455 -30.865  1.00 48.03           C
ATOM   2670  NE  ARG A 588     -28.906 -98.560 -31.974  1.00 48.03           N
ATOM   2671  CZ  ARG A 588     -28.810 -98.895 -33.255  1.00 48.03           C
ATOM   2672  NH1 ARG A 588     -28.418-100.112 -33.598  1.00 48.03           N
ATOM   2673  NH2 ARG A 588     -29.113 -98.013 -34.196  1.00 48.03           N
ATOM   2674  N   MET A 589     -24.965-103.173 -28.447  1.00 54.57           N
ATOM   2675  CA  MET A 589     -24.497-103.910 -27.283  1.00 54.57           C
ATOM   2676  C   MET A 589     -22.977-103.923 -27.187  1.00 54.57           C
ATOM   2677  O   MET A 589     -22.439-103.955 -26.076  1.00 54.57           O
ATOM   2678  CB  MET A 589     -25.039-105.339 -27.314  1.00 54.57           C
ATOM   2679  CG  MET A 589     -24.765-106.126 -26.050  1.00 54.57           C
ATOM   2680  SD  MET A 589     -26.134-106.055 -24.883  1.00 54.57           S
ATOM   2681  CE  MET A 589     -27.202-107.327 -25.543  1.00 54.57           C
ATOM   2682  N   SER A 590     -22.278-103.884 -28.317  1.00 49.22           N
ATOM   2683  CA  SER A 590     -20.824-103.960 -28.335  1.00 49.22           C
ATOM   2684  C   SER A 590     -20.233-102.571 -28.116  1.00 49.22           C
ATOM   2685  O   SER A 590     -20.922-101.630 -27.716  1.00 49.22           O
ATOM   2686  CB  SER A 590     -20.345-104.571 -29.644  1.00 49.22           C
ATOM   2687  OG  SER A 590     -20.175-103.563 -30.621  1.00 49.22           O
ATOM   2688  N   THR A 591     -18.935-102.427 -28.374  1.00 52.93           N
ATOM   2689  CA  THR A 591     -18.252-101.152 -28.214  1.00 52.93           C
ATOM   2690  C   THR A 591     -18.330-100.277 -29.454  1.00 52.93           C
ATOM   2691  O   THR A 591     -17.776 -99.175 -29.452  1.00 52.93           O
ATOM   2692  CB  THR A 591     -16.786-101.368 -27.847  1.00 52.93           C
ATOM   2693  OG1 THR A 591     -16.235-100.133 -27.376  1.00 52.93           O
ATOM   2694  CG2 THR A 591     -16.005-101.803 -29.063  1.00 52.93           C
ATOM   2695  N   ALA A 592     -18.993-100.736 -30.512  1.00 50.55           N
ATOM   2696  CA  ALA A 592     -19.180 -99.915 -31.698  1.00 50.55           C
ATOM   2697  C   ALA A 592     -20.294 -98.902 -31.529  1.00 50.55           C
ATOM   2698  O   ALA A 592     -20.668 -98.245 -32.503  1.00 50.55           O
ATOM   2699  CB  ALA A 592     -19.465-100.797 -32.913  1.00 50.55           C
ATOM   2700  N   ASN A 593     -20.825 -98.765 -30.313  1.00 55.22           N
ATOM   2701  CA  ASN A 593     -21.925 -97.839 -30.077  1.00 55.22           C
ATOM   2702  C   ASN A 593     -21.501 -96.394 -30.288  1.00 55.22           C
ATOM   2703  O   ASN A 593     -22.306 -95.571 -30.734  1.00 55.22           O
ATOM   2704  CB  ASN A 593     -22.467 -98.030 -28.663  1.00 55.22           C
ATOM   2705  CG  ASN A 593     -23.730 -97.246 -28.418  1.00 55.22           C
ATOM   2706  OD1 ASN A 593     -24.462 -96.924 -29.349  1.00 55.22           O
ATOM   2707  ND2 ASN A 593     -23.996 -96.933 -27.157  1.00 55.22           N
ATOM   2708  N   THR A 594     -20.246 -96.066 -29.981  1.00 63.87           N
ATOM   2709  CA  THR A 594     -19.748 -94.698 -30.126  1.00 63.87           C
ATOM   2710  C   THR A 594     -19.310 -94.471 -31.572  1.00 63.87           C
ATOM   2711  O   THR A 594     -18.126 -94.443 -31.912  1.00 63.87           O
ATOM   2712  CB  THR A 594     -18.612 -94.436 -29.147  1.00 63.87           C
ATOM   2713  OG1 THR A 594     -17.393 -94.965 -29.683  1.00 63.87           O
ATOM   2714  CG2 THR A 594     -18.900 -95.101 -27.815  1.00 63.87           C
ATOM   2715  N   ASP A 595     -20.307 -94.309 -32.432  1.00 59.63           N
ATOM   2716  CA  ASP A 595     -20.079 -94.085 -33.851  1.00 59.63           C
ATOM   2717  C   ASP A 595     -21.227 -93.268 -34.425  1.00 59.63           C
ATOM   2718  O   ASP A 595     -22.393 -93.662 -34.303  1.00 59.63           O
ATOM   2719  CB  ASP A 595     -19.940 -95.411 -34.595  1.00 59.63           C
ATOM   2720  CG  ASP A 595     -19.477 -95.233 -36.024  1.00 59.63           C
ATOM   2721  OD1 ASP A 595     -20.189 -94.574 -36.807  1.00 59.63           O
ATOM   2722  OD2 ASP A 595     -18.396 -95.753 -36.366  1.00 59.63           O
ATOM   2723  N   PRO A 596     -20.944 -92.122 -35.039  1.00 55.55           N
ATOM   2724  CA  PRO A 596     -22.033 -91.315 -35.606  1.00 55.55           C
ATOM   2725  C   PRO A 596     -22.717 -91.957 -36.798  1.00 55.55           C
ATOM   2726  O   PRO A 596     -23.889 -91.662 -37.056  1.00 55.55           O
ATOM   2727  CB  PRO A 596     -21.327 -90.011 -36.006  1.00 55.55           C
ATOM   2728  CG  PRO A 596     -20.070 -89.988 -35.192  1.00 55.55           C
ATOM   2729  CD  PRO A 596     -19.655 -91.416 -35.065  1.00 55.55           C
ATOM   2730  N   PHE A 597     -22.032 -92.831 -37.528  1.00 50.48           N
ATOM   2731  CA  PHE A 597     -22.523 -93.327 -38.805  1.00 50.48           C
ATOM   2732  C   PHE A 597     -22.951 -94.786 -38.758  1.00 50.48           C
ATOM   2733  O   PHE A 597     -23.062 -95.419 -39.812  1.00 50.48           O
ATOM   2734  CB  PHE A 597     -21.455 -93.143 -39.885  1.00 50.48           C
ATOM   2735  CG  PHE A 597     -21.051 -91.715 -40.105  1.00 50.48           C
ATOM   2736  CD1 PHE A 597     -20.166 -91.089 -39.247  1.00 50.48           C
ATOM   2737  CD2 PHE A 597     -21.544 -91.005 -41.180  1.00 50.48           C
ATOM   2738  CE1 PHE A 597     -19.793 -89.780 -39.451  1.00 50.48           C
ATOM   2739  CE2 PHE A 597     -21.175 -89.696 -41.387  1.00 50.48           C
ATOM   2740  CZ  PHE A 597     -20.298 -89.085 -40.526  1.00 50.48           C
ATOM   2741  N   LYS A 598     -23.205 -95.335 -37.571  1.00 51.81           N
ATOM   2742  CA  LYS A 598     -23.500 -96.759 -37.475  1.00 51.81           C
ATOM   2743  C   LYS A 598     -24.842 -97.124 -38.091  1.00 51.81           C
ATOM   2744  O   LYS A 598     -25.110 -98.310 -38.298  1.00 51.81           O
ATOM   2745  CB  LYS A 598     -23.471 -97.208 -36.017  1.00 51.81           C
ATOM   2746  CG  LYS A 598     -24.558 -96.598 -35.166  1.00 51.81           C
ATOM   2747  CD  LYS A 598     -24.460 -97.087 -33.742  1.00 51.81           C
ATOM   2748  CE  LYS A 598     -25.471 -96.392 -32.861  1.00 51.81           C
ATOM   2749  NZ  LYS A 598     -25.252 -94.924 -32.845  1.00 51.81           N
ATOM   2750  N   ASP A 599     -25.685 -96.144 -38.394  1.00 60.82           N
ATOM   2751  CA  ASP A 599     -27.011 -96.416 -38.926  1.00 60.82           C
ATOM   2752  C   ASP A 599     -27.011 -96.650 -40.425  1.00 60.82           C
ATOM   2753  O   ASP A 599     -28.071 -96.547 -41.051  1.00 60.82           O
ATOM   2754  CB  ASP A 599     -27.963 -95.269 -38.583  1.00 60.82           C
ATOM   2755  CG  ASP A 599     -28.632 -95.451 -37.237  1.00 60.82           C
ATOM   2756  OD1 ASP A 599     -29.353 -96.456 -37.061  1.00 60.82           O
ATOM   2757  OD2 ASP A 599     -28.438 -94.589 -36.354  1.00 60.82           O
ATOM   2758  N   ASP A 600     -25.863 -96.963 -41.021  1.00 53.41           N
ATOM   2759  CA  ASP A 600     -25.764 -97.121 -42.466  1.00 53.41           C
ATOM   2760  C   ASP A 600     -25.317 -98.520 -42.869  1.00 53.41           C
ATOM   2761  O   ASP A 600     -24.763 -98.698 -43.956  1.00 53.41           O
ATOM   2762  CB  ASP A 600     -24.812 -96.076 -43.045  1.00 53.41           C
ATOM   2763  CG  ASP A 600     -25.519 -94.793 -43.427  1.00 53.41           C
ATOM   2764  OD1 ASP A 600     -26.444 -94.851 -44.260  1.00 53.41           O
ATOM   2765  OD2 ASP A 600     -25.154 -93.726 -42.892  1.00 53.41           O
ATOM   2766  N   LEU A 601     -25.540 -99.519 -42.021  1.00 44.19           N
ATOM   2767  CA  LEU A 601     -25.180-100.894 -42.336  1.00 44.19           C
ATOM   2768  C   LEU A 601     -26.427-101.674 -42.726  1.00 44.19           C
ATOM   2769  O   LEU A 601     -27.377-101.771 -41.941  1.00 44.19           O
ATOM   2770  CB  LEU A 601     -24.491-101.560 -41.151  1.00 44.19           C
ATOM   2771  CG  LEU A 601     -23.001-101.279 -41.027  1.00 44.19           C
ATOM   2772  CD1 LEU A 601     -22.392-102.232 -40.032  1.00 44.19           C
ATOM   2773  CD2 LEU A 601     -22.332-101.421 -42.369  1.00 44.19           C
ATOM   2774  N   LYS A 602     -26.421-102.236 -43.928  1.00 45.53           N
ATOM   2775  CA  LYS A 602     -27.537-103.026 -44.419  1.00 45.53           C
ATOM   2776  C   LYS A 602     -27.042-104.404 -44.826  1.00 45.53           C
ATOM   2777  O   LYS A 602     -25.927-104.557 -45.329  1.00 45.53           O
ATOM   2778  CB  LYS A 602     -28.226-102.350 -45.607  1.00 45.53           C
ATOM   2779  CG  LYS A 602     -28.544-100.882 -45.391  1.00 45.53           C
ATOM   2780  CD  LYS A 602     -29.492-100.693 -44.222  1.00 45.53           C
ATOM   2781  CE  LYS A 602     -29.846 -99.227 -44.027  1.00 45.53           C
ATOM   2782  NZ  LYS A 602     -30.757 -99.018 -42.867  1.00 45.53           N
ATOM   2783  N   ILE A 603     -27.879-105.403 -44.599  1.00 50.25           N
ATOM   2784  CA  ILE A 603     -27.564-106.768 -44.995  1.00 50.25           C
ATOM   2785  C   ILE A 603     -27.887-106.944 -46.470  1.00 50.25           C
ATOM   2786  O   ILE A 603     -28.914-106.458 -46.957  1.00 50.25           O
ATOM   2787  CB  ILE A 603     -28.344-107.770 -44.131  1.00 50.25           C
ATOM   2788  CG1 ILE A 603     -28.133-107.461 -42.654  1.00 50.25           C
ATOM   2789  CG2 ILE A 603     -27.900-109.180 -44.431  1.00 50.25           C
ATOM   2790  CD1 ILE A 603     -26.710-107.593 -42.217  1.00 50.25           C
ATOM   2791  N   ASP A 604     -27.012-107.642 -47.187  1.00 53.23           N
ATOM   2792  CA  ASP A 604     -27.183-107.861 -48.621  1.00 53.23           C
ATOM   2793  C   ASP A 604     -26.751-109.284 -48.936  1.00 53.23           C
ATOM   2794  O   ASP A 604     -25.556-109.554 -49.077  1.00 53.23           O
ATOM   2795  CB  ASP A 604     -26.372-106.852 -49.431  1.00 53.23           C
ATOM   2796  CG  ASP A 604     -27.076-106.423 -50.697  1.00 53.23           C
ATOM   2797  OD1 ASP A 604     -27.645-107.293 -51.387  1.00 53.23           O
ATOM   2798  OD2 ASP A 604     -27.061-105.214 -51.005  1.00 53.23           O
ATOM   2799  N   LEU A 605     -27.717-110.189 -49.058  1.00 51.22           N
ATOM   2800  CA  LEU A 605     -27.433-111.593 -49.330  1.00 51.22           C
ATOM   2801  C   LEU A 605     -27.125-111.750 -50.815  1.00 51.22           C
ATOM   2802  O   LEU A 605     -28.029-111.691 -51.654  1.00 51.22           O
ATOM   2803  CB  LEU A 605     -28.605-112.472 -48.908  1.00 51.22           C
ATOM   2804  CG  LEU A 605     -28.772-112.694 -47.404  1.00 51.22           C
ATOM   2805  CD1 LEU A 605     -29.599-111.589 -46.786  1.00 51.22           C
ATOM   2806  CD2 LEU A 605     -29.409-114.038 -47.137  1.00 51.22           C
ATOM   2807  N   MET A 606     -25.853-111.955 -51.135  1.00 62.53           N
ATOM   2808  CA  MET A 606     -25.439-112.043 -52.525  1.00 62.53           C
ATOM   2809  C   MET A 606     -25.894-113.368 -53.133  1.00 62.53           C
ATOM   2810  O   MET A 606     -26.057-114.357 -52.416  1.00 62.53           O
ATOM   2811  CB  MET A 606     -23.922-111.914 -52.636  1.00 62.53           C
ATOM   2812  CG  MET A 606     -23.353-110.711 -51.913  1.00 62.53           C
ATOM   2813  SD  MET A 606     -23.789-109.157 -52.709  1.00 62.53           S
ATOM   2814  CE  MET A 606     -23.433-109.543 -54.421  1.00 62.53           C
ATOM   2815  N   PRO A 607     -26.116-113.416 -54.449  1.00 74.58           N
ATOM   2816  CA  PRO A 607     -26.521-114.690 -55.062  1.00 74.58           C
ATOM   2817  C   PRO A 607     -25.397-115.705 -55.144  1.00 74.58           C
ATOM   2818  O   PRO A 607     -25.603-116.876 -54.803  1.00 74.58           O
ATOM   2819  CB  PRO A 607     -27.002-114.263 -56.455  1.00 74.58           C
ATOM   2820  CG  PRO A 607     -26.238-113.022 -56.744  1.00 74.58           C
ATOM   2821  CD  PRO A 607     -26.081-112.315 -55.427  1.00 74.58           C
ATOM   2822  N   HIS A 608     -24.214-115.295 -55.584  1.00 81.39           N
ATOM   2823  CA  HIS A 608     -23.121-116.226 -55.808  1.00 81.39           C
ATOM   2824  C   HIS A 608     -22.042-116.049 -54.750  1.00 81.39           C
ATOM   2825  O   HIS A 608     -21.706-114.928 -54.360  1.00 81.39           O
ATOM   2826  CB  HIS A 608     -22.520-116.020 -57.197  1.00 81.39           C
ATOM   2827  CG  HIS A 608     -23.535-115.994 -58.296  1.00 81.39           C
ATOM   2828  ND1 HIS A 608     -23.236-115.569 -59.573  1.00 81.39           N
ATOM   2829  CD2 HIS A 608     -24.843-116.342 -58.314  1.00 81.39           C
ATOM   2830  CE1 HIS A 608     -24.316-115.653 -60.328  1.00 81.39           C
ATOM   2831  NE2 HIS A 608     -25.306-116.119 -59.588  1.00 81.39           N
ATOM   2832  N   ASP A 609     -21.485-117.168 -54.299  1.00 68.86           N
ATOM   2833  CA  ASP A 609     -20.468-117.129 -53.263  1.00 68.86           C
ATOM   2834  C   ASP A 609     -19.151-116.613 -53.835  1.00 68.86           C
ATOM   2835  O   ASP A 609     -19.054-116.218 -54.999  1.00 68.86           O
ATOM   2836  CB  ASP A 609     -20.295-118.508 -52.632  1.00 68.86           C
ATOM   2837  CG  ASP A 609     -20.106-119.601 -53.661  1.00 68.86           C
ATOM   2838  OD1 ASP A 609     -19.427-119.362 -54.679  1.00 68.86           O
ATOM   2839  OD2 ASP A 609     -20.636-120.710 -53.449  1.00 68.86           O
ATOM   2840  N   LEU A 610     -18.112-116.620 -53.000  1.00 58.13           N
ATOM   2841  CA  LEU A 610     -16.788-116.170 -53.416  1.00 58.13           C
ATOM   2842  C   LEU A 610     -16.196-117.236 -54.332  1.00 58.13           C
ATOM   2843  O   LEU A 610     -15.496-118.158 -53.906  1.00 58.13           O
ATOM   2844  CB  LEU A 610     -15.908-115.903 -52.205  1.00 58.13           C
ATOM   2845  CG  LEU A 610     -14.852-114.825 -52.402  1.00 58.13           C
ATOM   2846  CD1 LEU A 610     -15.479-113.598 -53.022  1.00 58.13           C
ATOM   2847  CD2 LEU A 610     -14.216-114.486 -51.075  1.00 58.13           C
ATOM   2848  N   ILE A 611     -16.500-117.102 -55.619  1.00 51.32           N
[truncated: 8,408,225 more chars]
