# Supplementary material for: Structural mechanisms for centrosomal recruitment and organization of the microtubule nucleator γ-TuRC
Source: Nat Commun. 2025 Mar 12;16:2453. doi: 10.1038/s41467-025-57729-2 (PMC11903878; doi:10.1038/s41467-025-57729-2)
Supplement: Supplementary file 4 — Supplementary Software 1 [file 41467_2025_57729_MOESM4_ESM.zip › Scripts/EDFig11_rototranslational_clustering/required_functions_from_TOM_AV3_packages/av3_nnd_replicate_twoRefs.m]

function [motl_out] = av3_nnd_replicate_twoRefs(NNDcluster, clust, iter, refname1, refname2, refnmpix, flag)


%   AV3_NND_REPLICATE reads a next neighbor distribution struct (NNDstruct,
%   MAT-file), reads coordinate and angle cluster centroids (c no.) and
%   replicates the relative configurations n times (iter). Give nmpix to
%   adjust px distance to physical value.
%
%
%   Example:
%   [motl_out] = av3_nnd_replicate('NNDcluster', 1, 1, '../avg4mtfbp3n.em', 0.279, 'vol');
%
%   Feb 2009 FBR
%   last change 03/03/09 FBR
%
%   Copyright (c) 2009
%   TOM toolbox for Electron Tomography
%   Max-Planck-Institute for Biochemistry
%   Dept. Molecular Structural Biology
%   82152 Martinsried, Germany
%   http://www.biochem.mpg.de/tom
%%

if nargin < 7
    flag = 'none';
end


if ischar(NNDcluster) ==1
    load(NNDcluster);
end


nmpix = NNDcluster(clust).nmpix;
motl_out = zeros(20, iter .* size(clust,2));
motl_out(1,:) = 1;
motl_out(4,1) =1;
motl_out(20,1) =1;

if strcmp(flag, 'vol') == 1
    %if strcmp(refname(end-2:end), 'mrc') == 1
        ref1 = tom_mrcread(refname1); ref1  = tom_norm(ref1.Value, 1);
        ref2 = tom_mrcread(refname2); ref2  = tom_norm(ref2.Value, 1);
    %else
        %disp('provide reference in mrc format');
    %end
    dims1 = size(ref1);
    dims2 = size(ref2);
    vol = zeros(dims1 * (iter+2)); vol(:) = ref1(1);
    refrot1 = ref1 .* tom_sphere(size(ref1), floor(size(ref1,1) ./ 2 -1), 3);
    %refrot2 = ref2 .* tom_sphere(size(ref2), floor(size(ref2,1) ./ 2 -1), 3);
    vol = tom_paste2(vol, refrot1, ceil(size(vol)./2 +1 + motl_out(8:10,1)' -  dims1/2 +1), 'max');
end


for it = 1:iter
    for c = 1:size(clust,2)
        imotl = (it-1) .* size(clust,2) + c  +1 ;
        rot_in = NNDcluster(clust(c)).quatcentr(1,:);
        shift_in = NNDcluster(clust(c)).centr(1,:) .* nmpix ./ refnmpix;
        eulers = [motl_out(17:19,imotl -1)';  rot_in];

        
        [euler_out shift_discard rott_out]=tom_sum_rotation(eulers, zeros(size(eulers)) );
        clear shift_discard
        motl_out(17:19,imotl) = euler_out';
        shift_out = [ motl_out(8:10,imotl-1)' + tom_pointrotate(shift_in, motl_out(17,imotl-1), motl_out(18,imotl-1), motl_out(19,imotl-1) )] ;
        motl_out(4, imotl) = imotl;
        motl_out(5,imotl) = it;
        motl_out(8:10,imotl) = shift_out; 
        motl_out(20,imotl) = clust(c);
        
        if strcmp(flag, 'vol') == 1
            refrot2 = tom_rotate(ref2,  motl_out(17:19,imotl)') .*  tom_sphere(size(ref2), floor(size(ref2,1) ./ 2 -1), 3);
            vol = tom_paste2(vol, refrot2, ceil(size(vol)./2 +1 + motl_out(8:10,imotl)' -  dims2/2 +1), 'max');
        end
    end
end

switch flag
    case 'none'
        disp('No output generated. Choose "motl" or "vol" as output flag.')
    case 'motl'
        tom_emwrite( ['MOTL_' num2str(clust) '_replicate' num2str(iter) '.em'], motl_out);
        tom_motl3dsm(  ['MOTL_' num2str(clust) '_replicate' num2str(iter) ] );
    case 'vol'
    	tom_mrcwrite( single(vol), 'name', ['vol_clust' num2str(clust) '_replicate' num2str(iter) '.mrc' ]);
		disp( ['vol_clust' num2str(clust) '_replicate' num2str(iter) '.mrc written in current directory.' ])
    end
end


    
