# Supplementary material for: Structural mechanisms for centrosomal recruitment and organization of the microtubule nucleator γ-TuRC
Source: Nat Commun. 2025 Mar 12;16:2453. doi: 10.1038/s41467-025-57729-2 (PMC11903878; doi:10.1038/s41467-025-57729-2)
Supplement: Supplementary file 4 — Supplementary Software 1 [file 41467_2025_57729_MOESM4_ESM.zip › Scripts/TableS2_MINFLUX/231123_example_processed/231123-123107_minflux_corr_filt_locprec.csv]

	stdx	stdy	stdz	tid	std_x_nm	std_y_nm	std_z_nm
0	1.0822444884205892e-08	7.260090151842132e-09	7.629918070421934e-09	1139	10.822444884205892	7.260090151842132	7.629918070421934
1	1.1404369424569025e-08	1.73204952095759e-08	9.007676744655454e-09	1169	11.404369424569026	17.3204952095759	9.007676744655454
2	1.9883033108512382e-08	1.4300876170670643e-08	1.7704020718079762e-08	1189	19.883033108512382	14.300876170670643	17.70402071807976
3	2.3882530757362746e-08	1.997426023112535e-08	2.0294918260607055e-08	1388	23.882530757362744	19.974260231125353	20.294918260607055
4	7.325991151459339e-09	8.86827550299862e-09	5.487378137113439e-09	1405	7.3259911514593385	8.86827550299862	5.4873781371134385
5	1.1116397828458136e-08	1.0910345442225404e-08	6.8062437718815045e-09	2483	11.116397828458137	10.910345442225404	6.806243771881505
6	4.797489649849866e-09	2.504792018942493e-09	3.0337604928480523e-09	2780	4.797489649849866	2.504792018942493	3.033760492848052
7	1.533600391048954e-08	1.4704628524531653e-08	4.415255634300745e-09	2796	15.33600391048954	14.704628524531653	4.415255634300745
8	5.951854618088828e-09	6.219053651809983e-09	4.202831985707622e-09	3289	5.951854618088828	6.219053651809983	4.202831985707622
9	9.388506151643867e-09	1.1336435150169854e-08	1.6141200264168135e-08	6264	9.388506151643867	11.336435150169853	16.141200264168134
10	5.2520255990757145e-09	4.778005900934749e-09	5.0099769665072295e-09	8029	5.252025599075715	4.778005900934749	5.00997696650723
11	4.954523540068724e-09	5.767288955001335e-09	3.996719009395044e-09	10931	4.954523540068724	5.767288955001335	3.9967190093950435
12	1.3308164699961755e-08	5.271220061778293e-09	5.6744548702937765e-09	11305	13.308164699961754	5.271220061778293	5.6744548702937765
13	1.0378297925954679e-08	2.2120492454245655e-08	1.939337936372421e-08	11441	10.378297925954678	22.120492454245653	19.39337936372421
14	3.785777505547038e-09	4.1730908144820155e-09	5.6702031897171994e-09	11920	3.785777505547038	4.173090814482015	5.670203189717199
15	7.377738835808084e-09	6.915103802727208e-09	5.212791388092504e-09	12560	7.377738835808084	6.9151038027272085	5.212791388092504
16	5.772821548951664e-09	5.018331577323755e-09	4.2045742647599985e-09	15276	5.772821548951664	5.018331577323755	4.204574264759999
17	7.353212770240631e-09	8.996826650701032e-09	1.317682249245479e-09	15277	7.353212770240631	8.996826650701031	1.317682249245479
18	5.153536275609266e-09	5.127911367111139e-09	1.0032578581563584e-08	16592	5.153536275609266	5.127911367111139	10.032578581563584
19	4.907008402576754e-09	4.229700181867926e-09	4.141756195641375e-09	18720	4.907008402576754	4.229700181867926	4.141756195641375
20	6.222134326862415e-09	3.774042452457579e-09	4.232462208683764e-09	19504	6.222134326862415	3.774042452457579	4.2324622086837635
21	7.144016212067596e-09	5.904990162921883e-09	6.814474529405044e-09	20244	7.144016212067596	5.904990162921883	6.814474529405044
22	6.5061600143068e-09	4.614596282549602e-09	4.715738393940239e-09	21136	6.506160014306801	4.614596282549602	4.715738393940239
23	6.648937098922648e-09	1.6779052499147878e-08	5.80824874125759e-09	22425	6.648937098922648	16.779052499147877	5.808248741257589
24	5.847355427250048e-09	7.377099416589958e-09	8.226194037842454e-09	22463	5.847355427250047	7.377099416589958	8.226194037842454
25	7.313960696324549e-09	5.0789886400881925e-09	5.952683570361056e-09	24693	7.313960696324549	5.078988640088193	5.9526835703610566
26	1.943602642357063e-08	1.3356145656326223e-08	3.083500791468769e-09	24766	19.436026423570627	13.356145656326223	3.083500791468769
27	3.462695129850087e-09	4.16844573198684e-09	6.29586225375681e-09	24782	3.4626951298500868	4.168445731986839	6.29586225375681
28	5.166644676487213e-09	6.120929445697228e-09	4.843285599992415e-09	25188	5.166644676487214	6.120929445697228	4.843285599992415
29	6.638073748899702e-09	4.576574334476638e-09	4.9202187256810064e-09	26977	6.638073748899702	4.576574334476638	4.920218725681006
30	5.3407058228810335e-09	5.805890270315032e-09	4.618076394424649e-09	28313	5.340705822881033	5.805890270315032	4.618076394424649
31	4.172850524344226e-09	5.357982355207189e-09	4.359557005336005e-09	28684	4.172850524344226	5.357982355207189	4.359557005336005
32	4.758062673672481e-09	4.075194599576813e-09	4.4280586680637424e-09	30821	4.758062673672481	4.075194599576813	4.428058668063742
33	6.42136629362506e-09	6.575421441214494e-09	3.123083626433689e-09	32236	6.42136629362506	6.575421441214494	3.123083626433689
34	1.1039268234450539e-08	7.545286920019767e-09	1.093035715739743e-08	33156	11.039268234450539	7.545286920019767	10.93035715739743
35	8.72640608898758e-09	7.724522133177595e-09	6.638310124365165e-09	33332	8.726406088987579	7.7245221331775955	6.638310124365165
36	6.4576064276628545e-09	5.783773193352871e-09	4.606135169716448e-09	37964	6.457606427662855	5.7837731933528715	4.606135169716448
37	4.999908383732978e-09	6.816498350313494e-09	6.145185955217912e-09	37967	4.999908383732977	6.816498350313494	6.1451859552179116
38	1.1080910377955949e-08	8.7647770160788e-09	4.106332283672269e-09	38306	11.080910377955949	8.764777016078801	4.106332283672269
39	5.857215221066145e-09	1.7482855569595837e-08	5.057716414876682e-09	42788	5.857215221066145	17.482855569595838	5.057716414876682
40	6.107737190873926e-09	8.59528176571553e-09	7.134345563487906e-09	43785	6.107737190873926	8.59528176571553	7.134345563487906
41	1.1315783870884448e-08	7.83044741268859e-09	7.216206310434182e-09	45429	11.315783870884447	7.83044741268859	7.216206310434182
42	5.213648402963351e-09	1.014966428061832e-08	4.4964700147809204e-09	48059	5.213648402963352	10.14966428061832	4.49647001478092
43	8.020215358439406e-09	2.0207846962687553e-09	2.044015433446367e-09	48884	8.020215358439406	2.0207846962687555	2.0440154334463667
44	5.601077963500423e-09	5.7815225235884995e-09	4.801160646215386e-09	48888	5.601077963500423	5.7815225235884995	4.8011606462153855
45	7.92091572447157e-09	1.870116922765258e-09	5.65394372671979e-09	50942	7.920915724471569	1.8701169227652579	5.65394372671979
46	1.3397255787617577e-08	1.2182770760365802e-08	1.2024575190625056e-08	51816	13.397255787617578	12.182770760365802	12.024575190625056
47	1.8777539423538486e-08	1.6538437214978553e-08	6.446750804589833e-09	52504	18.777539423538485	16.538437214978554	6.446750804589833
48	6.462542973047935e-09	6.837045647294531e-09	4.397847637772899e-09	58116	6.462542973047935	6.837045647294532	4.397847637772899
49	4.892825406719754e-09	3.859492009078413e-09	5.756267698775049e-09	59753	4.892825406719754	3.8594920090784126	5.756267698775049
50	8.243537366219382e-09	8.51590648822259e-09	1.2014282766136563e-08	61480	8.243537366219382	8.51590648822259	12.014282766136562
51	1.2076483652802985e-08	8.267055847797138e-09	4.855909599361878e-09	68833	12.076483652802985	8.267055847797138	4.855909599361878
52	1.3417733411961021e-08	3.5860539664143674e-09	6.264486264234079e-09	72274	13.41773341196102	3.5860539664143674	6.264486264234079
53	5.028597091557436e-09	6.107413876268156e-09	5.224102145153764e-09	79224	5.028597091557436	6.107413876268156	5.224102145153764
54	6.813812612373486e-09	6.226860637242789e-09	6.634822461848639e-09	79226	6.813812612373486	6.2268606372427895	6.634822461848639
