# Supplementary material for: Structural mechanisms for centrosomal recruitment and organization of the microtubule nucleator γ-TuRC
Source: Nat Commun. 2025 Mar 12;16:2453. doi: 10.1038/s41467-025-57729-2 (PMC11903878; doi:10.1038/s41467-025-57729-2)
Supplement: Supplementary file 4 — Supplementary Software 1 [file 41467_2025_57729_MOESM4_ESM.zip › Scripts/TableS2_MINFLUX/231123_example_processed/231123-123107_minflux_corr_filt.csv]

	locx	locy	locz	lncx	lncy	lncz	cfr	ecc	eco	efo	efc	dcr	fbg	tim	tid	tid_len	loczc
68	-1.7072046702604126e-06	-5.074767095921089e-08	1.0513300683814249e-08	-1.7072306613163184e-06	-5.0467358425628444e-08	1.0228353282892815e-08	0.296844482421875	71	86	86000.0	71000.0	0.5	152000.0	47.162755525	1139	142	7.359310478669974e-09
91	-1.7101643697895255e-06	-5.285927365905984e-08	2.688193849867884e-08	-1.7101908071376386e-06	-5.2573997903354114e-08	2.659179077148437e-08	0.535400390625	86	73	73000.0	86000.0	0.4228187919463087	152000.0	47.299150775	1139	142	1.8817356949075185e-08
119	-1.7082796266141787e-06	-5.34740968866225e-08	1.45783295798078e-09	-1.708306555535169e-06	-5.3183304771159764e-08	1.1619053350430802e-09	0.147216796875	18	87	87000.0	18000.0	0.50920245398773	152000.0	47.467373875	1139	142	1.020483070586546e-09
132	-1.7069366559697936e-06	-5.833489120249951e-08	-1.1102021690893853e-08	-1.7069637884784951e-06	-5.8041794561129375e-08	-1.1400363586996204e-08	0.3193359375	48	78	78000.0	48000.0	0.525974025974026	152000.0	47.5444668	1139	142	-7.771415183625696e-09
133	-1.7090304549828303e-06	-6.402729541773344e-08	-1.5094901058913297e-08	-1.7090576053990367e-06	-6.373399539365646e-08	-1.539345600449036e-08	0.616241455078125	127	70	70000.0	127000.0	0.4520547945205479	152000.0	47.551504725	1139	142	-1.0566430741239308e-08
134	-1.704103681026915e-06	-5.7072639602983854e-08	4.6443848311209164e-10	-1.7041308464442849e-06	-5.6779169113896814e-08	1.6570497316734815e-10	0.072509765625	9	75	75000.0	9000.0	0.4768211920529801	152000.0	47.557435025	1139	142	3.2510693817846407e-10
135	-1.716262508701964e-06	-5.171822282692663e-08	3.496219489925779e-09	-1.7162896890397072e-06	-5.1424582707461913e-08	3.197308292567172e-09	-0.132110595703125	-9	70	70000.0	-9000.0	0.4383561643835616	152000.0	47.563365225	1139	142	2.447353642948045e-09
136	-1.7115230452651716e-06	-4.3055646142431335e-08	1.6475876860161012e-09	-1.7115502404426969e-06	-4.2761837225074105e-08	1.348499676000291e-09	0.014923095703125	1	70	70000.0	1000.0	0.5547945205479452	152000.0	47.5692954	1139	142	1.153311380211271e-09
138	-1.7040300631271852e-06	-3.9756437593339015e-08	1.1533633354140402e-09	-1.7040572904768698e-06	-3.9462262434652506e-08	8.538917042384636e-10	0.3262939453125	33	72	36000.0	33000.0	0.5133928571428571	152000.0	47.58226395	1139	142	8.073543347898282e-10
139	-1.6745507155412357e-06	-5.2734019038992034e-08	-3.0092866902937103e-09	-1.6745779711435683e-06	-5.243952191832661e-08	-3.309095550251898e-09	-0.698974609375	-56	73	73000.0	-18666.666666666668	0.5302013422818792	152000.0	47.5937827	1139	142	-2.106500683205597e-09
140	-1.7017129709145715e-06	-6.193287013537191e-08	-1.9205473613959068e-10	-1.7017402488021654e-06	-6.163811882535538e-08	-4.921298303336744e-10	0.36529541015625	38	65	65000.0	19000.0	0.524822695035461	152000.0	47.6029571	1139	142	-1.3443831529771346e-10
142	-2.384457932613782e-06	-6.64183629091392e-08	-1.5124958842570395e-08	-2.3844863988966714e-06	-6.610934584221913e-08	-1.5439931252738024e-08	0.479888916015625	37	103	51500.0	9250.0	0.475177304964539	38000.0	48.376411425	1169	6	-1.0587471189799277e-08
144	-2.363598044069943e-06	-9.384198858799486e-08	-3.3285221979786364e-10	-2.3636265438042285e-06	-9.353248547429417e-08	-6.48325811368283e-10	0.112335205078125	9	56	56000.0	1800.0	0.5466666666666666	38000.0	48.432787825	1169	6	-2.329965538585045e-10
145	-2.3786994793520808e-06	-7.14804258534192e-08	1.7202045140561043e-09	-2.378727986656003e-06	-7.117080789602137e-08	1.4046128317574471e-09	0.47430419921875	38	113	56500.0	12666.666666666666	0.4966887417218543	38000.0	48.447550175	1169	6	1.204143159839273e-09
146	-2.393768149819397e-06	-6.521242886747883e-08	-1.554873705451038e-08	-2.393796664199507e-06	-6.490270122179998e-08	-1.5864441374306365e-08	-0.312042236328125	-25	55	27500.0	-6250.0	0.3333333333333333	38000.0	48.462312925	1169	6	-1.0884115938157265e-08
147	-2.3872157871135045e-06	-4.539670885944309e-08	-2.9770916753535944e-08	-2.387244317991296e-06	-4.5086713240612933e-08	-3.008689546674211e-08	-0.6015625	-44	101	50500.0	-11000.0	0.5827338129496403	38000.0	48.5017894	1169	6	-2.083964172747516e-08
148	-2.045894754598104e-06	9.00024731135758e-08	8.050943898534413e-08	-2.045876999634401e-06	9.009355634496165e-08	8.041642022533952e-08	0.779296875	57	96	96000.0	57000.0	0.4434782608695652	38000.0	50.596004625	1189	37	5.63566072897409e-08
149	-2.046824028751449e-06	8.008435712285125e-08	7.671698826121937e-08	-2.0468043087579937e-06	8.01660285325123e-08	7.66342096916983e-08	0.679107666015625	119	154	77000.0	59500.0	0.4427083333333333	38000.0	50.613804	1189	37	5.3701891782853554e-08
152	-2.062349016847724e-06	8.711776047367414e-08	9.765170562002234e-08	-2.062326096665922e-06	8.718415114398177e-08	9.7585551666545e-08	0.722076416015625	99	82	82000.0	49500.0	0.5148514851485149	38000.0	50.64272325	1189	37	6.835619393401564e-08
153	-2.084305534294225e-06	8.485134673289681e-08	1.0759860817050149e-07	-2.084281351118343e-06	8.491172260043914e-08	1.075389976430162e-07	0.7135009765625	70	88	88000.0	70000.0	0.4766355140186916	38000.0	50.654114125	1189	37	7.531902571935104e-08
154	-2.091742951604881e-06	9.301870700256945e-08	1.107043154308104e-07	-2.0917179874147217e-06	9.307536790152608e-08	1.1064874626944e-07	0.71630859375	48	58	58000.0	48000.0	0.3766233766233766	38000.0	50.661151875	1189	37	7.749302080156727e-08
155	-2.101659844310856e-06	9.60510424669201e-08	1.1742015285482458e-07	-2.1016337150208657e-06	9.610216780354737e-08	1.1737060546875e-07	0.436126708984375	31	81	81000.0	15500.0	0.46	38000.0	50.671642025	1189	37	8.219410699837718e-08
156	-2.09587681194416e-06	9.504518269498341e-08	1.179877300559512e-07	-2.095849516442313e-06	9.509077476789793e-08	1.1794420177424064e-07	0.715087890625	58	57	57000.0	29000.0	0.4736842105263157	38000.0	50.68213205	1189	37	8.259141103916583e-08
157	-2.098538891153372e-06	8.891580594006933e-08	1.267774865358204e-07	-2.098510698148592e-06	8.895714482476797e-08	1.267385847715574e-07	0.6243896484375	62	78	78000.0	31000.0	0.3505154639175257	38000.0	50.690198275	1189	37	8.874424057507429e-08
158	-2.1003640417288767e-06	1.0016507770225609e-07	1.1555965222135601e-07	-2.1003343191241552e-06	1.0019917822026548e-07	1.155286239481418e-07	0.79833984375	60	74	37000.0	20000.0	0.4732142857142857	38000.0	50.703932125	1189	37	8.089175655494922e-08
159	-2.106049745100559e-06	1.0383811482402853e-07	1.1604467675905519e-07	-2.106018105889631e-06	1.0386316377748548e-07	1.1602349385769568e-07	0.4561767578125	37	96	48000.0	12333.333333333334	0.417910447761194	38000.0	50.721117775	1189	37	8.123127373133863e-08
160	-2.1037450087723057e-06	1.0147800112681045e-07	1.177406549046808e-07	-2.103712198312692e-06	1.0149752852980944e-07	1.17725477557316e-07	0.66650390625	48	86	43000.0	24000.0	0.4032258064516129	38000.0	50.731607775	1189	37	8.241845843327655e-08
161	-2.104722022139596e-06	9.549874522493741e-08	1.2169656920390474e-07	-2.104687915596336e-06	9.55121712970828e-08	1.2168802781149604e-07	0.55078125	48	94	47000.0	24000.0	0.4318181818181818	38000.0	50.7432053	1189	37	8.518759844273331e-08
162	-2.097113247065432e-06	8.655097764422733e-08	1.4634018478922613e-07	-2.097077695909565e-06	8.655761393697245e-08	1.4633902787538334e-07	0.59088134765625	42	58	29000.0	21000.0	0.3541666666666667	38000.0	50.756119175	1189	37	1.0243812935245828e-07
163	-2.1085232731564472e-06	9.451954083440068e-08	1.3322902628731222e-07	-2.108485797276792e-06	9.451714831916894e-08	1.3323768858152014e-07	0.6822509765625	54	83	41500.0	13500.0	0.4628099173553719	38000.0	50.77330475	1189	37	9.326031840111854e-08
164	-2.1067308332817105e-06	7.07271820966662e-08	1.7626484478586556e-07	-2.1066918174197768e-06	7.071757992877887e-08	1.7628134754216557e-07	0.432769775390625	29	54	27000.0	9666.666666666666	0.3260869565217391	38000.0	50.787038975	1189	37	1.2338539135010588e-07
165	-2.114653329992329e-06	5.7147432669045227e-08	1.799061246289277e-07	-2.1146130125270915e-06	5.7131746751406544e-08	1.799292431982878e-07	0.5455322265625	41	64	32000.0	20500.0	0.5	38000.0	50.798636475	1189	37	1.2593428724024938e-07
166	-2.1124395040315423e-06	5.8272542687858034e-08	1.803167833233121e-07	-2.1123973714049497e-06	5.8248387695095884e-08	1.8034911128249129e-07	0.7886962890625	71	83	41500.0	23666.666666666668	0.4545454545454545	38000.0	50.81479395	1189	37	1.2622174832631845e-07
168	-2.1182518141733068e-06	1.0002068720442469e-07	1.689634237888372e-07	-2.118207469579282e-06	9.998623533944553e-08	1.690069481395115e-07	0.76171875	96	51	51000.0	96000.0	0.3142857142857143	38000.0	50.834459475	1189	37	1.1827439665218605e-07
169	-2.119309081942227e-06	1.0658840686160112e-07	1.606224661213636e-07	-2.119263704515449e-06	1.0654915591750597e-07	1.6067120857595282e-07	0.675018310546875	73	60	60000.0	36500.0	0.4810126582278481	38000.0	50.843633175	1189	37	1.1243572628495452e-07
170	-2.1240177193711736e-06	1.0628651264981105e-07	1.529547050824655e-07	-2.123971160171915e-06	1.0624177744403945e-07	1.530094104802497e-07	0.637939453125	67	58	58000.0	33500.0	0.5064935064935064	38000.0	50.8541232	1189	37	1.0706829355772585e-07
171	-2.120147218861869e-06	1.1027514824433313e-07	1.3903760085322246e-07	-2.120099866380019e-06	1.1022673574552236e-07	1.3909630440685238e-07	0.4046630859375	30	137	68500.0	30000.0	0.4857142857142857	38000.0	50.86116095	1189	37	9.732632059725573e-08
172	-2.123325927341086e-06	1.1177806468558825e-07	1.3484269783836669e-07	-2.123277391833384e-06	1.1172417432363579e-07	1.349073570750584e-07	0.73486328125	86	55	55000.0	43000.0	0.5	38000.0	50.8716508	1189	37	9.438988848685669e-08
173	-2.1244190834871e-06	1.1869438388507029e-07	1.358473725383882e-07	-2.12436975383982e-06	1.1863682043854445e-07	1.3591602515104773e-07	0.638671875	48	93	93000.0	48000.0	0.5357142857142857	38000.0	50.87868875	1189	37	9.509316077687175e-08
174	-2.118094412051867e-06	1.1240041224143717e-07	1.309436759138707e-07	-2.118044287963651e-06	1.1233917759221185e-07	1.3101631977402162e-07	0.520751953125	36	108	54000.0	36000.0	0.4452054794520548	38000.0	50.8857265	1189	37	9.166057313970948e-08
175	-2.1172200382065688e-06	1.0296412362279222e-07	1.349345008563037e-07	-2.1171687294044385e-06	1.0289742034499309e-07	1.350130899304542e-07	0.623779296875	73	67	67000.0	36500.0	0.4767441860465116	38000.0	50.896216375	1189	37	9.445415059941257e-08
176	-2.1121719822051244e-06	1.0945698241605877e-07	1.3893745031913193e-07	-2.1121196367492703e-06	1.093854998993569e-07	1.3902123498649238e-07	0.76409912109375	78	72	72000.0	39000.0	0.4945054945054945	38000.0	50.9053903	1189	37	9.725621522339237e-08
177	-2.117426706880956e-06	1.0384414864730008e-07	1.3799956271833046e-07	-2.117373565818968e-06	1.0376900193595793e-07	1.380873306987442e-07	0.6492919921875	54	86	86000.0	54000.0	0.4666666666666667	38000.0	50.912428	1189	37	9.659969390283132e-08
180	-2.1160528584235447e-06	9.859539929866721e-08	1.52301343305075e-07	-2.115996579712573e-06	9.850583365644389e-08	1.5240478515625e-07	0.7181396484375	74	59	59000.0	24666.666666666668	0.4230769230769231	38000.0	50.940158025	1189	37	1.066109403135525e-07
181	-2.1150980658491047e-06	1.0026701291344121e-07	1.5458217842482062e-07	-2.115040501605643e-06	1.0017155416892501e-07	1.5469202589944145e-07	0.79736328125	71	74	74000.0	71000.0	0.5376344086021505	38000.0	50.95150855	1189	37	1.0820752489737442e-07
182	-2.109368422904632e-06	8.884560587600323e-08	1.422039127558098e-07	-2.109309181147406e-06	8.874246973334284e-08	1.423221049941589e-07	0.53228759765625	57	54	54000.0	19000.0	0.4520547945205479	38000.0	50.9663112	1189	37	9.954273892906685e-08
183	-2.112434899112975e-06	8.584554561468346e-08	1.3722126499939846e-07	-2.1123742492200066e-06	8.573597590854123e-08	1.3734644975038334e-07	0.798828125	64	54	54000.0	21333.33333333333	0.4931506849315068	38000.0	50.97872945	1189	37	9.605488549957892e-08
184	-2.0950510143236848e-06	8.377376253295272e-08	1.252359263385773e-07	-2.094988931964757e-06	8.365765835019248e-08	1.253682130047094e-07	0.355682373046875	37	63	63000.0	12333.333333333334	0.4878048780487805	38000.0	50.991355725	1189	37	8.76651484370041e-08
185	-2.6067795650628004e-06	-1.2751222933845088e-07	-1.8192114363533813e-07	-2.606689288746468e-06	-1.2775489257879974e-07	-1.81651367472711e-07	0.322265625	30	59	19666.666666666668	10000.0	0.4741379310344827	38000.0	51.2390187	1197	3	-1.2734480054473668e-07
186	-2.610189297488798e-06	-1.3362707864274872e-07	-1.5675883204909745e-07	-2.6100959612862064e-06	-1.338832477232223e-07	-1.5647439090336597e-07	0.61871337890625	62	78	26000.0	20666.666666666668	0.4074074074074074	38000.0	51.2658592	1197	3	-1.0973118243436821e-07
187	-2.604532656790724e-06	-1.285054817030646e-07	-1.285367140372764e-07	-2.604436706670675e-06	-1.2877315337168696e-07	-1.282397843120254e-07	0.259765625	19	60	15000.0	4750.0	0.3088235294117647	38000.0	51.288791225	1197	3	-8.997569982609346e-08
188	-1.7165887319058646e-06	4.66861463976568e-08	-3.665692510721448e-08	-1.720375895076529e-06	4.504195360075093e-08	-4.1547942145516936e-08	0.7584228515625	76	61	30500.0	38000.0	0.4117647058823529	23000.0	55.484204425	1388	11	-2.5659847575050136e-08
189	-1.7082687021447435e-06	5.075105063885385e-08	-3.8445150426754825e-08	-1.7120276501835626e-06	4.9089009356258084e-08	-4.330221432124344e-08	0.6427001953125	45	63	31500.0	15000.0	0.4367816091954023	23000.0	55.504711875	1388	11	-2.6911605298728377e-08
190	-1.7015403462287118e-06	3.586424086825367e-08	-3.505567071622662e-08	-1.7052624545556923e-06	3.4178968433767e-08	-3.9868366562317474e-08	0.763702392578125	55	53	26500.0	11000.0	0.4155844155844156	23000.0	55.531222725	1388	11	-2.4538969501358635e-08
191	-1.6984049832499451e-06	3.2773926544867114e-08	-1.4506287076770565e-08	-1.702098314424624e-06	3.1070563061438374e-08	-1.928429719443633e-08	0.726318359375	56	116	58000.0	14000.0	0.5428571428571428	23000.0	55.551731475	1388	11	-1.0154400953739396e-08
192	-1.6896417350188198e-06	2.6887993225819665e-08	-8.068166301758652e-09	-1.6933141479779403e-06	2.5171509187037412e-08	-1.2820948292384636e-08	0.600189208984375	71	65	65000.0	35500.0	0.4415584415584415	23000.0	55.5665335	1388	11	-5.6477164112310565e-09
193	-1.6792874795527974e-06	1.4300833426555049e-08	-7.430892168737571e-09	-1.6829468663659332e-06	1.2576191447285182e-08	-1.21679579119816e-08	0.760498046875	70	61	61000.0	35000.0	0.4383561643835616	23000.0	55.575707225	1388	11	-5.2016245181163e-09
194	-1.6729506238877922e-06	1.8056549356416515e-09	1.6930778566049692e-08	-1.6765806621007195e-06	6.266705002498007e-11	1.22291396096488e-08	0.539276123046875	41	56	28000.0	41000.0	0.45	23000.0	55.5962565	1388	11	1.1851544996234784e-08
195	-1.6727423302767874e-06	2.45410476267321e-09	2.2629586477689e-08	-1.6763167754219477e-06	6.764921184819695e-10	1.7995117814964225e-08	0.7633056640625	52	65	21666.666666666668	10400.0	0.4158415841584158	23000.0	55.63474685	1388	11	1.58407105343823e-08
196	-1.6605232187451702e-06	-3.515129559794895e-09	3.177637805516598e-08	-1.6640493787309884e-06	-5.322686127099886e-09	2.7200315215208824e-08	0.531005859375	58	53	26500.0	29000.0	0.4025974025974026	23000.0	55.667742275	1388	11	2.2243464638616184e-08
197	-1.6471877540632343e-06	3.5384388989808907e-10	2.864212655637355e-08	-1.6506814331001005e-06	-1.4737906657515044e-09	2.4105385696553736e-08	0.51141357421875	42	56	18666.666666666668	21000.0	0.3260869565217391	23000.0	55.6897237	1388	11	2.0049488589461484e-08
198	-1.6464138160665983e-06	3.720139214739102e-09	3.736638977456645e-08	-1.649854640492521e-06	1.8599403868074143e-09	3.28936903908988e-08	0.543121337890625	37	62	20666.666666666668	7400.0	0.4183673469387755	23000.0	55.7251456	1388	11	2.615647284219652e-08
204	-2.584415725864677e-06	-1.4666964152863524e-07	-1.2386456064856854e-07	-2.586986621275959e-06	-1.4905046689598113e-07	-1.272751679892852e-07	0.236053466796875	17	66	16500.0	5666.666666666667	0.3947368421052631	23000.0	56.26641675	1405	17	-8.670519245399799e-08
205	-2.6005189373896024e-06	-1.4897967113337526e-07	-1.2318580942496392e-07	-2.6030485713342862e-06	-1.5138460492244256e-07	-1.2654572326089737e-07	0.221923828125	18	50	16666.666666666668	4500.0	0.313953488372093	23000.0	56.290874	1405	17	-8.623006659747475e-08
206	-2.6051687158759737e-06	-1.332317015411695e-07	-1.255830060814217e-07	-2.607660258096208e-06	-1.356588525912699e-07	-1.288960985985872e-07	0.1109619140625	9	57	28500.0	3000.0	0.5185185185185185	23000.0	56.313401975	1405	17	-8.790810425699518e-08
207	-2.601469374223634e-06	-1.3738640817332346e-07	-1.3969430038071564e-07	-2.60391787224869e-06	-1.3983862074009044e-07	-1.429544589318962e-07	0.182891845703125	13	60	30000.0	3250.0	0.4166666666666667	23000.0	56.3388066	1405	17	-9.778601026650095e-08
208	-2.6090079537389527e-06	-1.336725280169392e-07	-1.318457428314319e-07	-2.6114182099573247e-06	-1.361469673377577e-07	-1.350588510673737e-07	0.428466796875	30	52	17333.333333333332	10000.0	0.3636363636363636	23000.0	56.3613354	1405	17	-9.229201998200233e-08
209	-2.5994922580432054e-06	-1.3682693625199153e-07	-1.2650632556948333e-07	-2.601841500012545e-06	-1.3933676436988416e-07	-1.296443232741312e-07	0.2611083984375	23	73	18250.0	5750.0	0.396694214876033	23000.0	56.397210625	1405	17	-8.855442789863832e-08
210	-2.594629719010852e-06	-1.4068866674762945e-07	-1.2952734607624406e-07	-2.596884451186286e-06	-1.432531378749912e-07	-1.325488982298664e-07	-0.058135986328125	-5	55	13750.0	-1666.6666666666667	0.3980582524271844	23000.0	56.4526504	1405	17	-9.066914225337085e-08
211	-2.597690163645417e-06	-1.477484914979026e-07	-1.304504920530079e-07	-2.5999050343841224e-06	-1.503359480618707e-07	-1.334228948575314e-07	0.02593994140625	2	54	18000.0	666.6666666666666	0.5666666666666667	23000.0	56.4759994	1405	17	-9.131534443710553e-08
212	-2.6011822967487906e-06	-1.1202601817714679e-07	-1.197532558132331e-07	-2.603348802730913e-06	-1.146413158994936e-07	-1.2266599640177788e-07	0.129241943359375	11	65	32500.0	2200.0	0.3595505617977528	23000.0	56.50431225	1405	17	-8.382727906926316e-08
213	-2.6045350395741748e-06	-1.3216695775155274e-07	-1.274276848383094e-07	-2.6066702839744274e-06	-1.3480022391965822e-07	-1.3030184520115361e-07	0.5106201171875	47	69	23000.0	11750.0	0.5333333333333333	23000.0	56.5226067	1405	17	-8.919937938681659e-08
214	-2.599606544699744e-06	-1.375457922361927e-07	-1.4063478231932998e-07	-2.6016771720446444e-06	-1.4021613232329558e-07	-1.434291580913223e-07	-0.028564453125	-3	68	17000.0	-600.0	0.3620689655172414	23000.0	56.56041685	1405	17	-9.8444347623531e-08
215	-2.582860531518564e-06	-1.3347397247335756e-07	-1.122242879087474e-07	-2.5848886596889826e-06	-1.361686484710686e-07	-1.149661595995181e-07	0.36102294921875	26	72	24000.0	8666.666666666666	0.5092592592592593	23000.0	56.58528975	1405	17	-7.855700153612317e-08
216	-2.5969909345022137e-06	-1.44535831382419e-07	-1.1741212420748717e-07	-2.5989798955566764e-06	-1.4725290229775613e-07	-1.2010558808228678e-07	0.161468505859375	11	57	19000.0	2750.0	0.4516129032258064	23000.0	56.608221775	1405	17	-8.218848694524101e-08
217	-2.5973208650028595e-06	-1.4702482360075534e-07	-1.3698312583659224e-07	-2.599256598478528e-06	-1.497722791150969e-07	-1.3961077338958456e-07	0.050537109375	4	52	17333.333333333332	1333.3333333333333	0.4886363636363636	23000.0	56.639408525	1405	17	-9.588818808561457e-08
218	-2.5922846175004314e-06	-1.3790975482254954e-07	-1.2474928234233026e-07	-2.594153673658959e-06	-1.4069519340134082e-07	-1.272944334226234e-07	-0.01202392578125	-1	70	23333.33333333333	-333.3333333333333	0.4433962264150943	23000.0	56.67852795	1405	17	-8.732449763963118e-08
219	-2.585345276943557e-06	-1.414548582810889e-07	-1.1988885611066544e-07	-2.587166577193772e-06	-1.442674482887981e-07	-1.223748877979885e-07	-0.02777099609375	-2	52	26000.0	-666.6666666666666	0.5	23000.0	56.7065934	1405	17	-8.392219927746582e-08
220	-2.5945856263386614e-06	-1.307492436119935e-07	-1.1958068554311698e-07	-2.5963566891367706e-06	-1.335903492282529e-07	-1.2200449600932754e-07	0.26531982421875	21	53	17666.666666666668	5250.0	0.4606741573033708	23000.0	56.736169875	1405	17	-8.37064798801819e-08
222	-2.3046782411705123e-06	1.1863734251517885e-07	-8.4242544939932e-08	-2.30475188665315e-06	1.1661936852943236e-07	-8.288638596579292e-08	0.5531005859375	46	84	42000.0	15333.333333333332	0.47	15000.0	78.6431478	2483	11	-5.89697814579524e-08
223	-2.291765668204788e-06	1.2179440151287438e-07	-7.983529191471438e-08	-2.291832936357587e-06	1.1977024931027208e-07	-7.847910840756424e-08	0.69427490234375	50	73	36500.0	10000.0	0.4157303370786517	15000.0	78.67700455	2483	11	-5.588470434030007e-08
224	-2.300044203595796e-06	1.1573282023504005e-07	-8.985754302169188e-08	-2.3001082134521884e-06	1.1370551053110145e-07	-8.850135977201375e-08	0.308258056640625	21	59	29500.0	7000.0	0.4133333333333333	15000.0	78.6942707	2483	11	-6.290028011518433e-08
225	-2.2993468878066618e-06	1.0566767999402509e-07	-9.581302831954745e-08	-2.299401915843185e-06	1.036316631001932e-07	-9.44568900705498e-08	0.6427001953125	45	68	34000.0	11250.0	0.3809523809523809	15000.0	78.7417606	2483	11	-6.706911982368321e-08
226	-2.292906650876504e-06	9.678162419251925e-08	-9.923789491419664e-08	-2.29295800126712e-06	9.474204075598317e-08	-9.788179366922824e-08	0.520751953125	36	59	19666.666666666668	9000.0	0.2771084337349397	15000.0	78.761162725	2483	11	-6.946652643993763e-08
227	-2.284935091724444e-06	8.800753335773534e-08	-9.854023531522813e-08	-2.2849808874108533e-06	8.59625615686209e-08	-9.718421020507812e-08	0.137298583984375	11	77	38500.0	1833.3333333333333	0.2903225806451613	15000.0	78.790423025	2483	11	-6.897816472065969e-08
228	-2.2788481938085754e-06	9.849683383806513e-08	-7.001102857098279e-08	-2.278890707248456e-06	9.644867728290625e-08	-6.865505981445315e-08	0.5335693359375	47	77	25666.666666666668	15666.666666666666	0.2871287128712871	15000.0	78.80768855	2483	11	-4.9007719999687956e-08
229	-2.2840070230213336e-06	9.495423536277529e-08	-8.374268331580886e-08	-2.284044584254994e-06	9.290127254514813e-08	-8.238681543653256e-08	0.582000732421875	39	50	50000.0	7800.0	0.4137931034482758	15000.0	78.833705975	2483	11	-5.86198783210662e-08
230	-2.2715944807002285e-06	1.040480657106431e-07	-7.370432530736104e-08	-2.2716254157062704e-06	1.0198866983793686e-07	-7.23486219744816e-08	0.118377685546875	9	71	23666.666666666668	2250.0	0.3578947368421052	15000.0	78.86846005	2483	11	-5.1593027715152726e-08
231	-2.273929751883309e-06	9.748752484615141e-08	-7.939174318304405e-08	-2.273954857082452e-06	9.542246715787474e-08	-7.803621232932973e-08	0.341796875	25	61	20333.33333333333	6250.0	0.2941176470588235	15000.0	78.8989853	2483	11	-5.557422022813082e-08
232	-2.2794478544996748e-06	9.624991296679168e-08	-8.243308311389274e-08	-2.279467348171234e-06	9.41794037427345e-08	-8.10777425320349e-08	0.21697998046875	15	53	17666.666666666668	3000.0	0.3246753246753247	15000.0	78.92832505	2483	11	-5.770315817972492e-08
233	-2.5424751649236068e-06	-4.453904153683575e-08	-1.241463940813312e-07	-2.5421633332171304e-06	-4.7330689557655376e-08	-1.230114555002373e-07	0.4501953125	32	50	25000.0	16000.0	0.5394736842105263	25000.0	84.94146135	2780	8	-8.690247585693186e-08
234	-2.5281402216861192e-06	-4.3958706256927753e-08	-1.2726401316046858e-07	-2.527829211937169e-06	-4.6751317780301546e-08	-1.2612912717444873e-07	0.1444091796875	13	57	28500.0	6500.0	0.5783132530120482	25000.0	84.95569115	2780	8	-8.9084809212328e-08
235	-2.536459976734967e-06	-4.146875968927405e-08	-1.313192441201475e-07	-2.5361499012800035e-06	-4.4262464071030335e-08	-1.3018441829503137e-07	0.272369384765625	21	54	18000.0	7000.0	0.5161290322580645	25000.0	84.97184935	2780	8	-9.192347088410324e-08
236	-2.5375465499938937e-06	-4.316744084812569e-08	-1.2282584685093876e-07	-2.537237562243174e-06	-4.596241444056095e-08	-1.21691091548171e-07	0.30059814453125	25	55	27500.0	8333.333333333334	0.5185185185185185	25000.0	84.990639525	2780	8	-8.597809279565712e-08
237	-2.537506806601679e-06	-4.424162407133541e-08	-1.2580543931405812e-07	-2.5371986146956303e-06	-4.703752421832331e-08	-1.246707359242662e-07	0.34423828125	30	64	21333.33333333333	10000.0	0.4368932038834951	25000.0	85.004373875	2780	8	-8.806380751984069e-08
238	-2.5432207320631847e-06	-4.1108323117300346e-08	-1.235259800245002e-07	-2.542913489401256e-06	-4.3905326115754966e-08	-1.223913388831593e-07	0.4339599609375	30	58	19333.33333333333	10000.0	0.4845360824742268	25000.0	85.0207407	2780	8	-8.646818601715013e-08
239	-2.5333871517742074e-06	-3.694620802689048e-08	-1.3069319297366961e-07	-2.5330809235942003e-06	-3.974438692831496e-08	-1.2955861873448452e-07	0.134765625	12	52	26000.0	4000.0	0.4871794871794871	25000.0	85.038215175	2780	8	-9.148523508156872e-08
240	-2.5367214634642624e-06	-4.3230180650139684e-08	-1.1811249099066564e-07	-2.536416203014488e-06	-4.6029478641865006e-08	-1.169779809113975e-07	0.02813720703125	2	50	16666.666666666668	1000.0	0.4044943820224719	25000.0	85.054868475	2780	8	-8.267874369346594e-08
241	-2.175932109143211e-06	8.142069346353413e-08	1.0891345056122433e-07	-2.175649881565928e-06	7.859547262302099e-08	1.1004638671875e-07	0.60699462890625	45	64	32000.0	22500.0	0.4642857142857143	19000.0	85.4482104	2796	31	7.623941539285704e-08
242	-2.181794059275777e-06	8.549884420326647e-08	1.1064196223017525e-07	-2.181512716508376e-06	8.267265331965979e-08	1.1177483811423045e-07	0.7451171875	56	58	29000.0	18666.666666666668	0.3205128205128205	19000.0	85.463261775	2796	31	7.744937356112266e-08
243	-2.180170635513333e-06	8.332136412346812e-08	1.1964621194525109e-07	-2.1798902426946725e-06	8.049413379454987e-08	1.207790233005987e-07	0.76171875	64	53	26500.0	21333.33333333333	0.4657534246575342	19000.0	85.4794209	2796	31	8.375234836167576e-08
244	-2.186246281275223e-06	8.697457504060353e-08	1.2141822616110522e-07	-2.185966838391463e-06	8.414630735235078e-08	1.225509731970101e-07	0.739288330078125	57	83	27666.666666666668	19000.0	0.3982300884955752	19000.0	85.495579975	2796	31	8.499275831277366e-08
245	-2.1816794106163523e-06	7.72257606803334e-08	1.219840046009382e-07	-2.1814013741335044e-06	7.439596093400339e-08	1.2311665683639384e-07	0.644500732421875	49	54	27000.0	16333.333333333332	0.4189189189189189	19000.0	85.519505325	2796	31	8.538880322065674e-08
246	-2.1841369895015767e-06	7.76375964502458e-08	1.280516852196343e-07	-2.183859902812404e-06	7.480676458263593e-08	1.2918427375009128e-07	0.546875	40	67	22333.33333333333	13333.333333333334	0.3814432989690721	19000.0	85.535664725	2796	31	8.963617965374402e-08
247	-2.1768957243821427e-06	7.357757773463849e-08	1.3088518519760517e-07	-2.176619993042581e-06	7.074527654646976e-08	1.320176833108207e-07	0.739288330078125	57	51	25500.0	14250.0	0.380281690140845	19000.0	85.5587277	2796	31	9.161962963832363e-08
248	-2.179009285198037e-06	7.533285113809087e-08	1.3035616321055165e-07	-2.178735354865783e-06	7.2498603830249e-08	1.3148854216103242e-07	0.66253662109375	65	88	44000.0	21666.666666666668	0.5	19000.0	85.58938305	2796	31	9.124931424738616e-08
249	-2.187879414568105e-06	9.869994992844085e-08	1.231938867255166e-07	-2.187606242782603e-06	9.586488510186848e-08	1.243262158545378e-07	0.432769775390625	29	57	28500.0	14500.0	0.3376623376623376	19000.0	85.602298275	2796	31	8.62357207078616e-08
250	-2.188092767265708e-06	9.438321930195733e-08	1.1882703885022516e-07	-2.1878206697676494e-06	9.154699883016517e-08	1.1995929782190054e-07	0.5169677734375	44	65	21666.666666666668	11000.0	0.4105263157894737	19000.0	85.620594	2796	31	8.31789271951576e-08
251	-2.190133318962469e-06	1.0130915764186564e-07	1.254582081027745e-07	-2.189862462082113e-06	9.847160573080236e-08	1.265903866776796e-07	0.470458984375	41	63	21000.0	10250.0	0.3655913978494624	19000.0	85.64173005	2796	31	8.782074567194216e-08
252	-2.194292579957073e-06	9.14027454372966e-08	1.194355765779841e-07	-2.194022748417582e-06	8.856409564119392e-08	1.205676892432097e-07	0.41656494140625	35	90	45000.0	11666.666666666666	0.5454545454545454	19000.0	85.65920545	2796	31	8.360490360458888e-08
253	-2.1963617801784445e-06	1.051894059932852e-07	1.2128318127883256e-07	-2.196092771067838e-06	1.02349877217162e-07	1.2241524144823308e-07	0.53955078125	40	57	28500.0	20000.0	0.5064935064935064	19000.0	85.67322755	2796	31	8.489822689518278e-08
254	-2.193451648277032e-06	1.0885025868122281e-07	1.1843959514034013e-07	-2.1931835865758435e-06	1.0600971914682762e-07	1.195715952650409e-07	0.680389404296875	49	51	17000.0	16333.333333333332	0.345679012345679	19000.0	85.68938655	2796	31	8.290771659823808e-08
255	-2.1874982307759817e-06	9.092873607896053e-08	1.1405963871293969e-07	-2.187231599704837e-06	8.808667387641663e-08	1.1519154908367405e-07	0.66961669921875	53	64	16000.0	17666.666666666668	0.2980769230769231	19000.0	85.7138007	2796	31	7.984174709905779e-08
256	-2.194425980024473e-06	8.939480493833389e-08	1.0735939308383365e-07	-2.194160713689249e-06	8.655129423242016e-08	1.0849121892340829e-07	0.5789794921875	51	75	75000.0	51000.0	0.5529411764705883	19000.0	85.737106775	2796	31	7.515157515868355e-08
257	-2.1960610299277544e-06	9.4759554144288e-08	1.0873961338486097e-07	-2.1957961755362163e-06	9.191560697821397e-08	1.098714139278804e-07	0.4150390625	32	57	57000.0	32000.0	0.3880597014925373	19000.0	85.744145075	2796	31	7.611772936940268e-08
258	-2.200120553537066e-06	1.0002353567551117e-07	1.143473483739519e-07	-2.199856235987907e-06	9.71790202498593e-08	1.1547911610826157e-07	0.573486328125	58	74	24666.666666666668	29000.0	0.3269230769230769	19000.0	85.753319825	2796	31	8.004314386176633e-08
259	-2.1936297204239128e-06	9.65069614971192e-08	1.1291367719139942e-07	-2.19336668684026e-06	9.366108939911945e-08	1.1404536720347181e-07	0.62408447265625	50	51	25500.0	12500.0	0.3943661971830985	19000.0	85.775275	2796	31	7.90395740339796e-08
260	-2.2064052068195745e-06	1.1156267562657313e-07	1.0693477250535089e-07	-2.206142863312532e-06	1.0871607578634406e-07	1.0806642119505697e-07	0.73223876953125	93	70	70000.0	46500.0	0.4375	19000.0	85.787082275	2796	31	7.485434075374561e-08
261	-2.2066703042206464e-06	1.22616362513818e-07	1.1430554936278033e-07	-2.206408573594725e-06	1.1976911716346232e-07	1.1543716162565713e-07	0.658203125	64	66	66000.0	32000.0	0.4736842105263157	19000.0	85.797573225	2796	31	8.001388455394624e-08
262	-2.2140200767103933e-06	1.139788088355124e-07	1.1495728274507581e-07	-2.21375881716892e-06	1.1113106784534213e-07	1.1608886718750003e-07	0.7720947265625	92	50	50000.0	46000.0	0.4166666666666667	19000.0	85.80563995	2796	31	8.047009792155308e-08
263	-2.2009153328971948e-06	1.0161224809631953e-07	1.1707458062784982e-07	-2.2006550165559817e-06	9.876351610640392e-08	1.1820610984730946e-07	0.47802734375	44	59	19666.666666666668	14666.666666666666	0.4044943820224719	19000.0	85.8217991	2796	31	8.195220643949487e-08
264	-2.187168972771041e-06	9.701769160526938e-08	1.2011663230325985e-07	-2.1869101716044566e-06	9.416737144494362e-08	1.2124807419821482e-07	0.654052734375	57	81	81000.0	14250.0	0.4835164835164835	19000.0	85.84778105	2796	31	8.408164261228189e-08
266	-2.2083373966409035e-06	1.122994902444026e-07	1.1784457131199339e-07	-2.2080794133643943e-06	1.094483147204352e-07	1.1897596680828345e-07	0.6793212890625	70	87	87000.0	70000.0	0.4742268041237113	19000.0	85.861818825	2796	31	8.249119991839537e-08
267	-2.2174858993145043e-06	1.0920268234713984e-07	1.1682513787041385e-07	-2.217228261412721e-06	1.0635114602846069e-07	1.1795651393426913e-07	0.76287841796875	58	76	76000.0	58000.0	0.4186046511627907	19000.0	85.867749425	2796	31	8.17775965092897e-08
268	-2.2223175293246167e-06	1.1530678891333973e-07	1.1838990688283056e-07	-2.222060363393963e-06	1.124547599382375e-07	1.1952125654844478e-07	0.586669921875	54	69	69000.0	54000.0	0.569620253164557	19000.0	85.875856625	2796	31	8.28729348179814e-08
269	-2.2313807598675965e-06	1.2657924537132537e-07	1.2138367053678814e-07	-2.231123939060859e-06	1.237268564285742e-07	1.225150010153512e-07	0.6536865234375	68	131	65500.0	68000.0	0.4437086092715231	19000.0	85.881786975	2796	31	8.49685693757517e-08
271	-2.2300764219535016e-06	1.191151497978721e-07	1.217367040255844e-07	-2.229820556279547e-06	1.1626176588069044e-07	1.228679819267487e-07	0.51654052734375	62	62	62000.0	62000.0	0.4444444444444444	19000.0	85.8982085	2796	31	8.521569281790909e-08
272	-1.7054881976081257e-06	-8.330101778298031e-08	-1.2765500489793436e-08	-1.7053773754228007e-06	-8.560304601170685e-08	-1.1509148428373248e-08	0.592987060546875	51	56	18666.666666666668	25500.0	0.4285714285714285	13000.0	95.998045075	3289	86	-8.935850342855405e-09
273	-1.7115596856988325e-06	-6.525372100332691e-08	-5.247099384871258e-09	-1.7114463738829118e-06	-6.7550475997923e-08	-3.991955908659462e-09	0.30950927734375	22	63	21000.0	7333.333333333333	0.4761904761904761	13000.0	96.015520125	3289	86	-3.67296956940988e-09
274	-1.7122811858479996e-06	-5.989334548789918e-08	-2.540532685716472e-09	-1.712165221787539e-06	-6.21844851675238e-08	-1.2866769380658583e-09	0.263824462890625	19	70	35000.0	6333.333333333333	0.369047619047619	13000.0	96.034102925	3289	86	-1.77837288000153e-09
275	-1.719646978493784e-06	-6.029151855385374e-08	-8.944686401770578e-09	-1.7195287041151066e-06	-6.25777688071338e-08	-7.691952543169537e-09	0.239501953125	18	66	33000.0	6000.0	0.5	13000.0	96.050262175	3289	86	-6.261280481239404e-09
276	-1.710085088195627e-06	-6.700405801229785e-08	-1.1848344557035468e-08	-1.7099643525021777e-06	-6.928510128110028e-08	-1.0596806093019858e-08	0.474884033203125	39	73	24333.33333333333	9750.0	0.3723404255319149	13000.0	96.06744945	3289	86	-8.293841189924828e-09
277	-1.7116787625008304e-06	-5.749674182252168e-08	-1.1044476199409814e-08	-1.711555826752298e-06	-5.977313254997822e-08	-9.79400640469845e-09	0.41015625	30	68	34000.0	15000.0	0.4146341463414634	13000.0	96.082788175	3289	86	-7.73113333958687e-09
278	-1.7155978503409157e-06	-6.176332876661648e-08	-1.1600931052245864e-08	-1.715472593454747e-06	-6.403481266774643e-08	-1.0351588910539572e-08	0.224609375	20	54	27000.0	6666.666666666667	0.3970588235294117	13000.0	96.0989467	3289	86	-8.120651736572105e-09
279	-1.7158025100261792e-06	-6.10860198575602e-08	-1.5183300125215595e-09	-1.715675277348852e-06	-6.33533284143907e-08	-2.6994788624415887e-10	0.232421875	17	79	39500.0	5666.666666666667	0.5053763440860215	13000.0	96.11268165	3289	86	-1.0628310087650914e-09
280	-1.7147646328774924e-06	-6.29229349244617e-08	1.7616437865252318e-10	-1.714635540063485e-06	-6.518631373970115e-08	1.4236425667165594e-09	0.2630615234375	20	85	42500.0	10000.0	0.5050505050505051	13000.0	96.125596475	3289	86	1.2331506505676618e-10
281	-1.710814845634388e-06	-6.967027768755043e-08	-8.406005329720367e-09	-1.7106827639832772e-06	-7.192734467648074e-08	-7.159979818468895e-09	0.522216796875	46	68	22666.666666666668	11500.0	0.4382022471910112	13000.0	96.1463155	3289	86	-5.884203730804257e-09
282	-1.7076061235342091e-06	-5.615413259866399e-08	-8.408738568185005e-09	-1.7074715166228697e-06	-5.8405869055327625e-08	-7.163940657856309e-09	0.4375	32	85	28333.33333333333	10666.666666666666	0.4150943396226415	13000.0	96.1637904	3289	86	-5.886116997729503e-09
283	-1.7109186807587376e-06	-6.941251096910315e-08	-4.8614092661774494e-09	-1.7107817351674875e-06	-7.165931262269451e-08	-3.617748453015478e-09	0.2041015625	19	68	34000.0	6333.333333333333	0.3536585365853658	13000.0	96.179949625	3289	86	-3.402986486324214e-09
284	-1.708920963671723e-06	-7.101567622354455e-08	-2.254665900204109e-09	-1.7087818367534005e-06	-7.325787672337734e-08	-1.012065851799795e-09	0.3060302734375	23	66	33000.0	7666.666666666666	0.4	13000.0	96.195000675	3289	86	-1.5782661301428763e-09
285	-1.707155850340932e-06	-6.798859754405182e-08	-5.666019361414907e-09	-1.7070143783040304e-06	-7.022585313770788e-08	-4.424559919410776e-09	0.318603515625	29	66	33000.0	9666.666666666666	0.3125	13000.0	96.211159675	3289	86	-3.966213552990434e-09
286	-1.7160469355838256e-06	-6.78876774943658e-08	-1.2113934065168289e-08	-1.7159028044710394e-06	-7.011932834332657e-08	-1.0873768173645588e-08	0.293731689453125	25	69	34500.0	6250.0	0.4578313253012048	13000.0	96.2294546	3289	86	-8.479753845617801e-09
287	-1.7091371241872293e-06	-6.894625728526134e-08	-1.1046214604223434e-08	-1.708990641000985e-06	-7.117295239677294e-08	-9.807193135769568e-09	0.44720458984375	34	52	26000.0	11333.333333333334	0.2727272727272727	13000.0	96.245613425	3289	86	-7.732350222956403e-09
288	-1.7193468296676243e-06	-6.886473217928823e-08	-4.1313241075038324e-09	-1.719197991113555e-06	-7.108646640469895e-08	-2.8934488742150993e-09	0.176910400390625	17	65	21666.666666666668	5666.666666666667	0.4651162790697674	13000.0	96.2617728	3289	86	-2.891926875252682e-09
289	-1.7224740368636872e-06	-6.290864025814101e-08	-9.324473909169636e-09	-1.7223221737615562e-06	-6.51240067855137e-08	-8.088070878358644e-09	0.47900390625	36	62	20666.666666666668	12000.0	0.3855421686746988	13000.0	96.28249135	3289	86	-6.527131736418745e-09
290	-1.70989689081411e-06	-6.281318383012348e-08	-1.1332996036200254e-08	-1.7097421180445957e-06	-6.502242728712095e-08	-1.0098009626442025e-08	0.337188720703125	29	87	43500.0	9666.666666666666	0.4356435643564356	13000.0	96.3023898	3289	86	-7.933097225340177e-09
291	-1.7005674494599184e-06	-6.781968795215107e-08	-6.5219725025328915e-09	-1.700410472722061e-06	-7.002429519980406e-08	-5.288059355833819e-09	0.436859130859375	35	53	26500.0	11666.666666666666	0.3880597014925373	13000.0	96.317440925	3289	86	-4.565380751773023e-09
292	-1.7046656065852474e-06	-7.86881796063007e-08	-1.0501650977136293e-08	-1.7045064538030331e-06	-8.08882108973039e-08	-9.268797687280957e-09	0.5166015625	46	63	31500.0	15333.333333333332	0.4155844155844156	13000.0	96.3322837	3289	86	-7.351155683995404e-09
293	-1.713268753082608e-06	-7.300977585158152e-08	-6.486600387972077e-09	-1.7131075422231337e-06	-7.520548063418092e-08	-5.254749676000291e-09	0.20892333984375	14	57	28500.0	7000.0	0.3943661971830985	13000.0	96.346305925	3289	86	-4.5406202715804544e-09
294	-1.7236046983443771e-06	-5.568273983523886e-08	-1.5861642659134856e-08	-1.723441427088521e-06	-5.787411457099457e-08	-1.4630795829986855e-08	0.428009033203125	33	63	31500.0	16500.0	0.4415584415584415	13000.0	96.3603287	3289	86	-1.11031498613944e-08
295	-1.7087312712621462e-06	-6.454192546398191e-08	-8.459435230695554e-09	-1.7085656229985128e-06	-6.672830643060819e-08	-7.229746766847985e-09	0.45703125	32	52	26000.0	10666.666666666666	0.5606060606060606	13000.0	96.376487625	3289	86	-5.921604661486887e-09
296	-1.7204736841724029e-06	-6.810230855155669e-08	-1.0143208720448926e-08	-1.720305656017221e-06	-7.028369146079e-08	-8.914680267048774e-09	0.18359375	16	65	32500.0	5333.333333333333	0.430379746835443	13000.0	96.39264645	3289	86	-7.100246104314248e-09
297	-1.7075949159779502e-06	-6.48097290861349e-08	3.2271802010724657e-10	-1.707424656802902e-06	-6.698642818857172e-08	1.550158805490654e-09	0.2603759765625	18	50	25000.0	9000.0	0.421875	13000.0	96.407776875	3289	86	2.2590261407507255e-10
298	-1.705463144427056e-06	-6.780702752548873e-08	-8.015256440941174e-09	-1.7052901842920417e-06	-6.997805829450984e-08	-6.789132718950788e-09	0.2716064453125	25	55	27500.0	6250.0	0.463768115942029	13000.0	96.426071975	3289	86	-5.610679508658821e-09
299	-1.703190691273957e-06	-7.22031854429885e-08	-9.057460453863933e-09	-1.703015026602207e-06	-7.436854263059377e-08	-7.832655862113026e-09	0.36529541015625	38	65	32500.0	9500.0	0.4177215189873418	13000.0	96.4443672	3289	86	-6.340222317704753e-09
300	-1.713749102731556e-06	-6.444846984258552e-08	-8.886139818006838e-09	-1.7135706874328635e-06	-6.660805906834564e-08	-7.662677173079731e-09	0.2611083984375	23	58	19333.33333333333	7666.666666666666	0.4430379746835443	13000.0	96.462949975	3289	86	-6.220297872604786e-09
301	-1.7126485846703914e-06	-5.961275744014701e-08	-3.043658431004704e-09	-1.7124674151734624e-06	-6.176657353663923e-08	-1.8215398200204439e-09	0.3292236328125	31	76	25333.33333333333	10333.333333333334	0.4639175257731959	13000.0	96.4815329	3289	86	-2.130560901703293e-09
302	-1.7061858584066197e-06	-7.032037302780179e-08	-9.266046824995588e-09	-1.7060020956652037e-06	-7.246875548751313e-08	-8.045194023346232e-09	0.2528076171875	19	50	16666.666666666668	6333.333333333333	0.5492957746478874	13000.0	96.499008375	3289	86	-6.486232777496911e-09
303	-1.7068470133502543e-06	-7.366661649523486e-08	-1.7674770184586168e-08	-1.7066608190927156e-06	-7.580990604339918e-08	-1.6455104535539573e-08	0.1688232421875	12	54	27000.0	4000.0	0.4117647058823529	13000.0	96.51537545	3289	86	-1.2372339129210315e-08
304	-1.7191874610407016e-06	-7.163681795133864e-08	-2.2306451280847865e-08	-1.7189985029106596e-06	-7.377432062510361e-08	-2.1088135393089224e-08	0.259765625	19	66	33000.0	6333.333333333333	0.4375	13000.0	96.53395835	3289	86	-1.5614515896593506e-08
305	-1.72142729836092e-06	-6.399128557895506e-08	-1.2894601399773893e-08	-1.7212354938236877e-06	-6.612283097564379e-08	-1.1677675963785046e-08	0.340728759765625	29	52	26000.0	7250.0	0.5151515151515151	13000.0	96.55307295	3289	86	-9.026220979841724e-09
306	-1.7082967078625415e-06	-5.193996025784048e-08	-9.278167563574878e-09	-1.708102659589591e-06	-5.406681142822755e-08	-8.062338456483644e-09	0.424560546875	37	73	36500.0	12333.333333333334	0.4597701149425287	13000.0	96.56812415	3289	86	-6.494717294502414e-09
307	-1.7212613183174923e-06	-6.421154204002887e-08	-2.3838131781051185e-08	-1.72106482785472e-06	-6.633328549873716e-08	-2.2623496253468167e-08	0.215972900390625	21	51	25500.0	7000.0	0.4	13000.0	96.58449065	3289	86	-1.6686692246735827e-08
308	-1.7143835696082635e-06	-6.47833751758714e-08	-2.0000188308504825e-08	-1.7141843462470702e-06	-6.689940502648727e-08	-1.8786888792804467e-08	0.2713623046875	19	62	20666.666666666668	4750.0	0.4819277108433735	13000.0	96.60278605	3289	86	-1.4000131815953376e-08
309	-1.7153275903394008e-06	-7.261428764456478e-08	-1.984956859146448e-08	-1.715125919593031e-06	-7.472520268321559e-08	-1.863746583172094e-08	0.07781982421875	6	57	19000.0	2000.0	0.3205128205128205	13000.0	96.61915315	3289	86	-1.3894698014025133e-08
310	-1.7156350116986e-06	-6.503392641484473e-08	-1.058418087211166e-08	-1.7154304054973436e-06	-6.713870895426765e-08	-9.373513936550816e-09	0.1285400390625	9	57	28500.0	3000.0	0.4084507042253521	13000.0	96.63876365	3289	86	-7.4089266104781625e-09
311	-1.718394056129774e-06	-6.332159767721647e-08	-1.5331503259315896e-08	-1.71818683132557e-06	-6.542091179705744e-08	-1.412211754344334e-08	0.252685546875	20	61	20333.33333333333	6666.666666666667	0.4512195121951219	13000.0	96.656238875	3289	86	-1.0732052281521126e-08
312	-1.7153571574204437e-06	-7.228960288517449e-08	-2.0497040115988345e-08	-1.7151467934647743e-06	-7.43823641739901e-08	-1.9289190787912525e-08	0.23345947265625	18	62	31000.0	4500.0	0.5	13000.0	96.67716555	3289	86	-1.4347928081191841e-08
313	-1.7153748771450302e-06	-6.577515944323544e-08	-6.177419119125301e-09	-1.715161889063142e-06	-6.786244519907543e-08	-4.970854515004381e-09	0.3570556640625	25	54	18000.0	8333.333333333334	0.4133333333333333	13000.0	96.6946406	3289	86	-4.32419338338771e-09
314	-1.7079966007457305e-06	-6.897069327317343e-08	-1.8709621854785693e-08	-1.7077813073175698e-06	-7.105317031821887e-08	-1.750418621312792e-08	0.124969482421875	9	64	32000.0	4500.0	0.4230769230769231	13000.0	96.709979375	3289	86	-1.3096735298349985e-08
315	-1.714792262927203e-06	-6.747966933732351e-08	-2.1972381806980365e-08	-1.7145743841293342e-06	-6.95567554038669e-08	-2.0768212605413992e-08	0.2178955078125	17	63	31500.0	4250.0	0.4675324675324675	13000.0	96.72716675	3289	86	-1.5380667264886258e-08
316	-1.716002714512959e-06	-6.871786266427404e-08	-1.075254013558071e-08	-1.7157820812606683e-06	-7.078920730248773e-08	-9.5497206072941e-09	0.2900390625	27	68	22666.666666666668	6750.0	0.4382022471910112	13000.0	96.745461675	3289	86	-7.526778094906497e-09
317	-1.716191842029445e-06	-7.107466189667651e-08	-6.695736657557324e-09	-1.7159683771148646e-06	-7.314010644833719e-08	-5.494305077668662e-09	0.152740478515625	13	69	23000.0	4333.333333333333	0.4	13000.0	96.764252125	3289	86	-4.687015660290127e-09
318	-1.710507620002742e-06	-6.220599807121952e-08	-9.929118491560113e-09	-1.710281029826778e-06	-6.426493345678993e-08	-8.729219297605139e-09	0.340576171875	30	78	39000.0	7500.0	0.4130434782608695	13000.0	96.7849711	3289	86	-6.950382944092078e-09
319	-1.7087434059366125e-06	-6.717801541024415e-08	-1.9946953590508177e-08	-1.7085145435033387e-06	-6.923221998224154e-08	-1.8748168888270294e-08	0.520751953125	36	72	36000.0	12000.0	0.3488372093023256	13000.0	96.800022425	3289	86	-1.3962867513355724e-08
320	-1.7038040239678097e-06	-8.0897261380412e-08	-1.854842054373119e-08	-1.703573409436859e-06	-8.294781910851777e-08	-1.7350495411525262e-08	0.485992431640625	35	62	31000.0	17500.0	0.3684210526315789	13000.0	96.81162115	3289	86	-1.2983894380611833e-08
321	-1.7142144784904306e-06	-6.313624539447581e-08	-4.537327312828034e-09	-1.7139807319284482e-06	-6.518028623341263e-08	-3.340939188449182e-09	0.48797607421875	41	73	24333.33333333333	10250.0	0.3936170212765957	13000.0	96.832339925	3289	86	-3.1761291189796236e-09
322	-1.7155508038652502e-06	-7.122198239061663e-08	-8.291134312218539e-09	-1.7153140901648953e-06	-7.325985199470546e-08	-7.09620281469042e-09	0.21148681640625	18	56	28000.0	6000.0	0.2428571428571428	13000.0	96.8519507	3289	86	-5.803794018552977e-09
323	-1.700725542078811e-06	-7.222897591195304e-08	-8.117636762104626e-09	-1.7004869045722252e-06	-7.426284559247804e-08	-6.9236499822028325e-09	0.604949951171875	43	53	26500.0	21500.0	0.373134328358209	13000.0	96.864657075	3289	86	-5.6823457334732385e-09
324	-1.7084008529230183e-06	-7.222614377022294e-08	-1.2974291575790296e-08	-1.7081597674020498e-06	-7.425492511154233e-08	-1.1781507260331484e-08	0.5050048828125	42	64	21333.33333333333	14000.0	0.2588235294117647	13000.0	96.88081615	3289	86	-9.082004103053206e-09
325	-1.7075444059030678e-06	-7.480773927384731e-08	-1.02003736672907e-08	-1.7073008708274916e-06	-7.683143075471069e-08	-9.008792941369744e-09	0.124969482421875	9	62	31000.0	3000.0	0.3815789473684211	13000.0	96.896974925	3289	86	-7.140261567103489e-09
326	-1.7121924186717013e-06	-5.953213906416229e-08	-1.4730188626613061e-08	-1.7119467566345931e-06	-6.155141235094738e-08	-1.3539653286087176e-08	0.1995849609375	15	54	27000.0	7500.0	0.4411764705882353	13000.0	96.910997425	3289	86	-1.031113203862914e-08
327	-1.7089370203439389e-06	-6.911382607610172e-08	-1.2168829294809552e-08	-1.7086889058707036e-06	-7.11280066461544e-08	-1.0979499660028476e-08	0.4046630859375	30	73	24333.33333333333	10000.0	0.351063829787234	13000.0	96.92715645	3289	86	-8.518180506366685e-09
328	-1.7210205644514984e-06	-6.508086253184279e-08	-3.3447880148276796e-09	-1.7207702889768135e-06	-6.70905569614371e-08	-2.1565211215865944e-09	0.34716796875	24	75	37500.0	12000.0	0.3707865168539326	13000.0	96.94138725	3289	86	-2.341351610379376e-09
329	-1.7145341316008457e-06	-6.254955617052437e-08	-1.1513915301411456e-08	-1.7142812447261526e-06	-6.455383117843787e-08	-1.0326933046144858e-08	0.611572265625	60	57	28500.0	15000.0	0.3380281690140845	13000.0	96.9585744	3289	86	-8.059740710988018e-09
330	-1.716528518523739e-06	-6.741630520851621e-08	-1.523446900419672e-08	-1.716273668368786e-06	-6.941650707381323e-08	-1.4048452844352364e-08	0.520538330078125	37	65	21666.666666666668	18500.0	0.3255813953488372	13000.0	96.97148915	3289	86	-1.0664128302937704e-08
331	-1.7187832831654442e-06	-5.32274337128216e-08	-1.3450558397375072e-08	-1.7185261439122318e-06	-5.522288781398439e-08	-1.226566897953782e-08	0.54248046875	44	90	45000.0	14666.666666666666	0.3269230769230769	13000.0	96.9865401	3289	86	-9.41539087816255e-09
332	-1.7112649670114897e-06	-5.6807092644564144e-08	-1.678699606661002e-08	-1.7110055375283278e-06	-5.8797798075164986e-08	-1.5603234292859232e-08	0.615966796875	58	67	33500.0	19333.33333333333	0.3333333333333333	13000.0	97.0015911	3289	86	-1.1750897246627014e-08
333	-1.7131416811607642e-06	-6.486942407209036e-08	-1.9589013335042693e-08	-1.7128796350421986e-06	-6.685470580671824e-08	-1.8406540344808703e-08	0.55224609375	52	94	47000.0	13000.0	0.3518518518518518	13000.0	97.01877845	3289	86	-1.3712309334529882e-08
334	-1.7262281145879124e-06	-5.64135547771295e-08	-1.5460149025490645e-08	-1.7259636071536633e-06	-5.8393736466100746e-08	-1.4278888738043953e-08	0.44219970703125	35	58	29000.0	11666.666666666666	0.5138888888888888	13000.0	97.0349374	3289	86	-1.0822104317843452e-08
335	-1.7304574591403925e-06	-5.99012330153337e-08	-1.8286647816654872e-08	-1.7301906580721494e-06	-6.187666359459345e-08	-1.7106517984265477e-08	0.621002197265625	51	68	34000.0	17000.0	0.4146341463414634	13000.0	97.049988625	3289	86	-1.280065347165841e-08
336	-1.7222219184783033e-06	-6.014343679782493e-08	-1.7691530838812912e-08	-1.7219528228349351e-06	-6.211411574849264e-08	-1.651253228588639e-08	0.69189453125	52	53	26500.0	17333.333333333332	0.5223880597014925	13000.0	97.06503965	3289	86	-1.2384071587169036e-08
337	-1.722007418880846e-06	-5.0939646765745046e-08	-1.0006514420393526e-08	-1.7217360277461222e-06	-5.2905573618669526e-08	-8.828647962908878e-09	0.2554931640625	23	59	29500.0	7666.666666666666	0.4520547945205479	13000.0	97.08009055	3289	86	-7.004560094275468e-09
338	-1.7125784976077154e-06	-6.373746175893628e-08	-5.151195122171114e-09	-1.7123051360819493e-06	-6.56993106693847e-08	-3.974300719644421e-09	0.52764892578125	38	65	21666.666666666668	19000.0	0.3604651162790697	13000.0	97.09300515	3289	86	-3.6058365855197796e-09
339	-1.7175900064838932e-06	-6.382901638748255e-08	-4.723911251018325e-09	-1.7173138525679558e-06	-6.57850879311326e-08	-3.548394889475029e-09	0.3631591796875	28	56	28000.0	7000.0	0.5	13000.0	97.111300275	3289	86	-3.3067378757128273e-09
340	-1.70627666158795e-06	-6.220590973333056e-08	-3.571111623058832e-09	-1.7059984105072146e-06	-6.415764368925666e-08	-2.396630574163988e-09	0.54046630859375	46	63	31500.0	15333.333333333332	0.3766233766233766	13000.0	97.125035175	3289	86	-2.499778136141182e-09
341	-1.7059992886792385e-06	-6.876752493313389e-08	-6.045782372446532e-09	-1.705718738717904e-06	-7.071450544689548e-08	-4.872436580479702e-09	0.4053955078125	41	57	28500.0	13666.666666666666	0.4225352112676056	13000.0	97.140086225	3289	86	-4.232047660712572e-09
342	-1.7167097148470091e-06	-6.51176459183769e-08	-1.8848811812670447e-08	-1.7164262001749957e-06	-6.705849832884258e-08	-1.7676930650372372e-08	0.318603515625	30	72	24000.0	7500.0	0.4731182795698925	13000.0	97.1594893	3289	86	-1.3194168268869312e-08
343	-1.7065020132042591e-06	-6.7515307710212e-08	-7.174957085618377e-09	-1.7062150984952235e-06	-6.944913507980714e-08	-6.004756406980141e-09	0.180511474609375	13	70	23333.33333333333	3250.0	0.4395604395604395	13000.0	97.181732025	3289	86	-5.022469959932864e-09
344	-1.712180547221188e-06	-6.669829748180732e-08	-5.6351811323876195e-09	-1.7118908029918565e-06	-6.862628093858922e-08	-4.466379611291618e-09	0.244171142578125	21	84	28000.0	5250.0	0.4380952380952381	13000.0	97.20023535	3289	86	-3.944626792671334e-09
345	-1.7121714869714477e-06	-6.371511012647978e-08	-1.63937746212281e-08	-1.7118787427715914e-06	-6.563689995363506e-08	-1.5226457200094918e-08	0.5126953125	40	63	21000.0	10000.0	0.4047619047619047	13000.0	97.219846775	3289	86	-1.1475642234859669e-08
346	-1.7019463142136237e-06	-7.663582148093183e-08	-1.2717798361901921e-08	-1.7016506947059537e-06	-7.855167728764764e-08	-1.1551904011663988e-08	0.43603515625	38	63	31500.0	12666.666666666666	0.4805194805194805	13000.0	97.238637425	3289	86	-8.902458853331343e-09
347	-1.70391072274429e-06	-7.082111065456796e-08	-3.323080685239994e-09	-1.7036126299761556e-06	-7.273186392619393e-08	-2.15841092974226e-09	0.44720458984375	34	67	33500.0	11333.333333333334	0.4444444444444444	13000.0	97.254796425	3289	86	-2.326156479667996e-09
348	-1.7152714291985989e-06	-6.29121672134056e-08	-1.0643854765336623e-08	-1.7149708626468774e-06	-6.481781848164843e-08	-9.480410338785046e-09	0.3255615234375	28	52	26000.0	9333.333333333334	0.4393939393939394	13000.0	97.270955275	3289	86	-7.450698335735637e-09
349	-1.7162575497976582e-06	-6.587307847967203e-08	-1.414352514990696e-08	-1.7159541818073193e-06	-6.77729539199657e-08	-1.2981468927971673e-08	0.37255859375	28	60	30000.0	7000.0	0.4729729729729729	13000.0	97.28925045	3289	86	-9.900467604934873e-09
350	-1.7055442957902708e-06	-6.154961058210978e-08	-8.477661385045716e-09	-1.7052386227124857e-06	-6.344473508198502e-08	-7.316747875748394e-09	0.283538818359375	19	72	24000.0	6333.333333333333	0.4623655913978494	13000.0	97.3043013	3289	86	-5.934362969532e-09
351	-1.7213087364071705e-06	-6.767566051249313e-08	-2.49735638108146e-08	-1.7210001848852796e-06	-6.95648542955645e-08	-2.3814077844352365e-08	0.3856201171875	27	65	21666.666666666668	9000.0	0.4534883720930232	13000.0	97.323092625	3289	86	-1.7481494667570222e-08
352	-1.7171608348235156e-06	-7.467936041937469e-08	-2.4978197384846783e-08	-1.7168497758224555e-06	-7.656338957928598e-08	-2.381995552989924e-08	0.4998779296875	36	60	30000.0	12000.0	0.4324324324324324	13000.0	97.339459625	3289	86	-1.7484738169392746e-08
353	-1.7135358396376336e-06	-6.577551605878431e-08	-1.8340126551555653e-08	-1.713221807635561e-06	-6.76534238859221e-08	-1.7183360447393397e-08	0.3759765625	32	62	20666.666666666668	8000.0	0.4939759036144578	13000.0	97.358862575	3289	86	-1.2838088586088957e-08
354	-1.7152072077641968e-06	-6.284062115010542e-08	-9.779504624563853e-09	-1.7148903280746742e-06	-6.47126678133326e-08	-8.624152752172166e-09	0.24993896484375	18	62	31000.0	6000.0	0.3552631578947368	13000.0	97.37744545	3289	86	-6.8456532371946966e-09
355	-1.7127338843820962e-06	-6.41212597072207e-08	-1.2916167560519897e-08	-1.7124145282213952e-06	-6.598821095831346e-08	-1.1762046115197868e-08	0.169921875	16	71	23666.666666666668	5333.333333333333	0.4021739130434782	13000.0	97.3936045	3289	86	-9.041317292363928e-09
356	-1.7148259142882227e-06	-7.074491513808434e-08	-3.347878805285809e-09	-1.714503552468195e-06	-7.260568428587403e-08	-2.1952514078015464e-09	0.26861572265625	18	52	17333.333333333332	6000.0	0.5205479452054794	13000.0	97.4132152	3289	86	-2.3435151637000663e-09
357	-1.7103335724698045e-06	-4.909934873383132e-08	-7.1938506481538695e-09	-1.7100074936859128e-06	-5.0952475972817255e-08	-6.043071939343603e-09	0.48797607421875	41	57	14250.0	10250.0	0.4470588235294118	13000.0	97.437465625	3289	86	-5.035695453707708e-09
358	-1.4756220499718815e-06	-1.5502513599051545e-07	-1.414666807189898e-07	-1.4749544103115382e-06	-1.5814114708926146e-07	-1.4118224709769278e-07	0.615234375	48	58	14500.0	16000.0	0.5	15000.0	114.20538345	4139	3	-9.902667650329285e-08
359	-1.4688970128315164e-06	-1.7070202137862265e-07	-1.5460824739725186e-07	-1.46822968863144e-06	-1.738238189465576e-07	-1.5432378585672829e-07	0.0128173828125	1	54	13500.0	250.0	0.4651162790697674	15000.0	114.23785115	4139	3	-1.0822577317807629e-07
360	-1.4695048545446857e-06	-1.5933960458896005e-07	-1.4839107818754605e-07	-1.4688381576749436e-06	-1.624729545361341e-07	-1.4810654987085646e-07	0.13018798828125	9	60	15000.0	4500.0	0.4456521739130434	15000.0	114.30298315	4139	3	-1.0387375473128224e-07
361	-1.6243586886387898e-06	-2.5676902813909494e-07	-3.1647820482856785e-08	-1.624121166340404e-06	-2.586476168232678e-07	-2.8136606547988464e-08	0.319366455078125	23	50	16666.666666666668	5750.0	0.4852941176470588	12000.0	144.966037575	5659	1	-2.2153474337999748e-08
362	-1.997503154889621e-06	-5.464176819335572e-07	1.061726329016092e-07	-1.998840733368835e-06	-5.477289993209619e-07	1.084239693044502e-07	0.59381103515625	47	68	34000.0	15666.666666666666	0.4024390243902439	14000.0	157.29096585	6264	6	7.432084303112643e-08
363	-1.993527381887296e-06	-5.60062421944516e-07	1.091104696819338e-07	-1.994861096103628e-06	-5.613703887102085e-07	1.113666997321298e-07	0.59307861328125	41	58	19333.33333333333	20500.0	0.4050632911392405	14000.0	157.304987475	6264	6	7.637732877735367e-08
364	-1.989430329354468e-06	-5.570325345476409e-07	1.0523721399756269e-07	-1.990745472761083e-06	-5.58324252641034e-07	1.07517002911434e-07	0.28564453125	20	61	30500.0	5000.0	0.5733333333333334	14000.0	157.37294135	6264	6	7.366604979829389e-08
365	-1.987626056552261e-06	-5.573586598274542e-07	1.015524059563402e-07	-1.988936111268984e-06	-5.586458826675744e-07	1.0383866246303665e-07	0.4110107421875	28	56	18666.666666666668	9333.333333333334	0.4545454545454545	14000.0	157.391731275	6264	6	7.108668416943814e-08
366	-2.008721121275353e-06	-5.710703276081514e-07	7.925687828012548e-08	-2.0100266267313626e-06	-5.723535158818886e-07	8.154892127491603e-08	0.23675537109375	18	71	23666.666666666668	9000.0	0.4782608695652174	14000.0	157.40859305	6264	6	5.5479814796087824e-08
367	-2.009186552021705e-06	-5.783706176922367e-07	5.033367899368137e-08	-2.0104876575007414e-06	-5.796498894700876e-07	5.263132267176547e-08	0.116729736328125	9	63	21000.0	3000.0	0.4880952380952381	14000.0	157.4249596	6264	6	3.523357529557696e-08
369	-2.5856285550087107e-06	-4.983631236560734e-08	-1.4570721829738524e-07	-2.5833568263394777e-06	-5.212679454204256e-08	-1.350762560692903e-07	0.02593994140625	2	55	18333.33333333333	500.0	0.4794520547945205	12000.0	187.038010975	7733	2	-1.0199505280816967e-07
370	-2.5787336733080287e-06	-5.160350014046307e-08	-1.526410392316813e-07	-2.576454800809658e-06	-5.389826651376896e-08	-1.4197563339661213e-07	-0.1556396484375	-12	51	17000.0	-3000.0	0.391304347826087	12000.0	187.060863375	7733	2	-1.068487274621769e-07
371	-1.6656495886393645e-06	1.914468401662513e-07	-1.379152057817319e-07	-1.663896879023124e-06	1.906106101669861e-07	-1.306514536064362e-07	0.211029052734375	15	62	15500.0	7500.0	0.4361702127659574	16000.0	193.1541209	8029	63	-9.654064404721233e-08
372	-1.66993220406246e-06	1.8529749192869976e-07	-1.2367254186995562e-07	-1.668181398302802e-06	1.8447055246194437e-07	-1.164400570307937e-07	0.2294921875	20	64	21333.33333333333	5000.0	0.4431818181818182	16000.0	193.195058975	8029	63	-8.657077930896893e-08
373	-1.6645294431033125e-06	1.9201431621856308e-07	-1.344505290501688e-07	-1.6627795271732463e-06	1.9119176689269258e-07	-1.2723282715984596e-07	0.384765625	32	52	17333.333333333332	8000.0	0.5131578947368421	16000.0	193.214461225	8029	63	-9.411537033511817e-08
374	-1.6679560753997684e-06	1.84310481984962e-07	-1.2908751311508253e-07	-1.6662068571899482e-06	1.834913971239752e-07	-1.218814807927497e-07	0.2158203125	16	58	29000.0	8000.0	0.2432432432432432	16000.0	193.229799125	8029	63	-9.036125918055776e-08
375	-1.675548695342893e-06	1.8574321045747283e-07	-1.25032373242414e-07	-1.673800306267975e-06	1.8492826854142658e-07	-1.1784030014465904e-07	0.161865234375	12	58	19333.33333333333	4000.0	0.4756097560975609	16000.0	193.24817225	8029	63	-8.75226612696898e-08
376	-1.6627676725110184e-06	1.8652796691842805e-07	-1.2606460939054542e-07	-1.6610201330862355e-06	1.857173004607503e-07	-1.1888694697585064e-07	0.13885498046875	10	64	16000.0	3333.333333333333	0.46875	16000.0	193.2671696	8029	63	-8.82452265733818e-08
377	-1.664979708810072e-06	1.859325235840265e-07	-1.283823610541888e-07	-1.663233185162995e-06	1.8512700960861082e-07	-1.212220721948927e-07	0.2384033203125	21	61	15250.0	7000.0	0.4516129032258064	16000.0	193.2901142	8029	63	-8.986765273793215e-08
378	-1.6821850177472518e-06	1.9892818424458325e-07	-1.293498352825839e-07	-1.6804402859847035e-06	1.981318731917378e-07	-1.2222059651312428e-07	0.111083984375	8	58	14500.0	4000.0	0.3777777777777777	16000.0	193.331236525	8029	63	-9.054488469780873e-08
379	-1.6694789852401624e-06	1.885740690881337e-07	-1.2782205791187606e-07	-1.667735339922745e-06	1.877834118553449e-07	-1.2071190710335134e-07	0.337005615234375	27	54	13500.0	9000.0	0.4186046511627907	16000.0	193.3565921	8029	63	-8.947544053831324e-08
380	-1.6744836765187131e-06	1.904025907775909e-07	-1.3404194313912154e-07	-1.672740920595921e-06	1.8961660541100817e-07	-1.269475723409207e-07	0.13330078125	12	53	17666.666666666668	4000.0	0.4415584415584415	16000.0	193.3775983	8029	63	-9.382936019738509e-08
381	-1.668549402148249e-06	1.8252284493705e-07	-1.2198820763842525e-07	-1.6668076813749384e-06	1.817423482546323e-07	-1.1491238431841413e-07	0.1572265625	14	56	18666.666666666668	4666.666666666667	0.5	16000.0	193.402341475	8029	63	-8.539174534689767e-08
382	-1.6744691348922292e-06	1.8891974284724777e-07	-1.285396897514183e-07	-1.672728157389781e-06	1.8814322235974345e-07	-1.214773087260879e-07	0.172607421875	14	52	26000.0	7000.0	0.5882352941176471	16000.0	193.420310575	8029	63	-8.997778282599281e-08
383	-1.6787698088489825e-06	1.948405144407743e-07	-1.3513847444836188e-07	-1.6770294935940718e-06	1.940675622542405e-07	-1.2808816100503794e-07	-0.070343017578125	-5	55	18333.33333333333	-1666.6666666666667	0.4050632911392405	16000.0	193.4364686	8029	63	-9.459693211385333e-08
384	-1.6707202013665667e-06	1.941201616308803e-07	-1.214687516371376e-07	-1.668982624590454e-06	1.9336223534092937e-07	-1.1446929937344845e-07	0.199737548828125	17	60	15000.0	4250.0	0.532608695652174	16000.0	193.504854875	8029	63	-8.502812614599634e-08
385	-1.6706494452237175e-06	1.9462994791096346e-07	-1.224322450907369e-07	-1.668912857661734e-06	1.9387756335481002e-07	-1.1545157008661289e-07	0.177734375	13	59	19666.666666666668	4333.333333333333	0.4939759036144578	16000.0	193.53022255	8029	63	-8.570257156351584e-08
386	-1.674363878094047e-06	1.882128803526856e-07	-1.2244979028015905e-07	-1.6726281723507292e-06	1.8746549042424637e-07	-1.1548604781961889e-07	0.054931640625	5	64	21333.33333333333	1250.0	0.5	16000.0	193.553155675	8029	63	-8.571485319611133e-08
387	-1.6743087371695474e-06	1.8808909622542746e-07	-1.2108170620538137e-07	-1.6725737529301478e-06	1.873458326882199e-07	-1.1413195943386756e-07	0.13018798828125	9	57	14250.0	3000.0	0.4831460674157303	16000.0	193.57215325	8029	63	-8.475719434376697e-08
388	-1.6826207772993182e-06	1.998570830670014e-07	-1.2232678817413608e-07	-1.6808867098723616e-06	1.991191166761019e-07	-1.153950169073087e-07	0.112335205078125	9	57	19000.0	2250.0	0.5061728395061729	16000.0	193.596609925	8029	63	-8.562875172189525e-08
389	-1.6718606318521554e-06	1.928398282025781e-07	-1.192408730558532e-07	-1.6701277694315795e-06	1.9210891992865213e-07	-1.1233306890469845e-07	0.3887939453125	28	52	17333.333333333332	9333.333333333334	0.4078947368421052	16000.0	193.62932035	8029	63	-8.346861113909726e-08
390	-1.6701024216288084e-06	1.926421475194001e-07	-1.3983739059809226e-07	-1.668370407324296e-06	1.9191627555572122e-07	-1.3294669948114412e-07	0.150390625	14	53	17666.666666666668	4666.666666666667	0.5194805194805194	16000.0	193.652749175	8029	63	-9.788617341866459e-08
391	-1.6809825493588288e-06	1.8946377354678706e-07	-1.2170187371989966e-07	-1.679251595186982e-06	1.8874428105831605e-07	-1.1483287347811407e-07	0.4130859375	36	67	16750.0	9000.0	0.3232323232323232	16000.0	193.682534775	8029	63	-8.519131160392975e-08
392	-1.6681945073113528e-06	1.9391343951840815e-07	-1.1404045001489313e-07	-1.666464338735805e-06	1.931987377822068e-07	-1.0718774921738098e-07	0.06744384765625	5	56	18666.666666666668	1666.6666666666667	0.45	16000.0	193.70498415	8029	63	-7.98283150104252e-08
393	-1.679352267324906e-06	1.962402333099431e-07	-1.370073969593351e-07	-1.6776227093714292e-06	1.955292942725409e-07	-1.3016750425534828e-07	0.271240234375	22	50	16666.666666666668	7333.333333333333	0.4729729729729729	16000.0	193.722666125	8029	63	-9.590517787153457e-08
394	-1.6803274135394438e-06	1.913584521731117e-07	-1.3057176665706798e-07	-1.678598571633092e-06	1.906519707079632e-07	-1.2374705473997882e-07	0.19439697265625	14	55	18333.33333333333	4666.666666666667	0.4936708860759494	16000.0	193.743671525	8029	63	-9.140023665994758e-08
395	-1.6736998076252893e-06	1.8975307213722258e-07	-1.3634865291271718e-07	-1.671971701601577e-06	1.890512247292633e-07	-1.295397314339041e-07	0.1356201171875	11	51	17000.0	3666.6666666666665	0.2933333333333333	16000.0	193.7655765	8029	63	-9.544405703890205e-08
396	-1.673620292606786e-06	1.9362207525175565e-07	-1.2687279836610517e-07	-1.6718931790383712e-06	1.9292656707719057e-07	-1.200854921715282e-07	0.218017578125	19	57	19000.0	4750.0	0.4938271604938271	16000.0	193.795656375	8029	63	-8.881095885627363e-08
397	-1.6785871042105624e-06	1.9395276354813061e-07	-1.3159593702004206e-07	-1.676860635656766e-06	1.9326143328319282e-07	-1.248228858448635e-07	0.292724609375	22	60	20000.0	7333.333333333333	0.3452380952380952	16000.0	193.81555465	8029	63	-9.211715591402945e-08
398	-1.682732826636934e-06	2.0213792280189066e-07	-1.392692629148515e-07	-1.681006890849494e-06	2.014500794720807e-07	-1.325081149377556e-07	0.06976318359375	6	61	20333.33333333333	3000.0	0.4117647058823529	16000.0	193.832207875	8029	63	-9.748848404039605e-08
399	-1.674571583041342e-06	1.983094286951209e-07	-1.2598095476080802e-07	-1.672846199354002e-06	1.97625234652998e-07	-1.1923226991457357e-07	0.26953125	24	72	24000.0	8000.0	0.4270833333333333	16000.0	193.8496819	8029	63	-8.818666833256563e-08
400	-1.6737966769452369e-06	1.8474776296392894e-07	-1.3936876438036245e-07	-1.6720718382572248e-06	1.8406720840389682e-07	-1.3263251508195825e-07	0.1461181640625	12	72	24000.0	4000.0	0.4166666666666667	16000.0	193.86715595	8029	63	-9.75581350662537e-08
401	-1.669526425893959e-06	1.9877160455450842e-07	-1.1390052609668509e-07	-1.6678020257679082e-06	1.980940064741062e-07	-1.0717438303154205e-07	0.1849365234375	15	75	25000.0	7500.0	0.4343434343434343	16000.0	193.881385775	8029	63	-7.973036826767956e-08
402	-1.6776530448271723e-06	1.891667635470745e-07	-1.163678022353314e-07	-1.6759290722391398e-06	1.8849207231336578e-07	-1.0965159963447357e-07	0.34112548828125	27	81	40500.0	13500.0	0.422680412371134	16000.0	193.89540775	8029	63	-8.145746156473197e-08
403	-1.6749526151251392e-06	1.9317342345437386e-07	-1.300004608424645e-07	-1.673229096321745e-06	1.925018450706473e-07	-1.2329490750036505e-07	0.488983154296875	49	80	40000.0	16333.333333333332	0.375	16000.0	193.910458	8029	63	-9.100032258972515e-08
404	-1.6734923661448388e-06	1.879262699464441e-07	-1.2509487789931878e-07	-1.6717694268454931e-06	1.872587096409796e-07	-1.1840307736976125e-07	0.4110107421875	28	51	17000.0	9333.333333333334	0.5466666666666666	16000.0	193.929938525	8029	63	-8.756641452952316e-08
405	-1.6757834372551817e-06	1.900595792865497e-07	-1.3632763792984554e-07	-1.674061010215779e-06	1.893956124682873e-07	-1.2964814344744816e-07	0.3929443359375	37	56	28000.0	12333.333333333334	0.5555555555555556	16000.0	193.9474125	8029	63	-9.542934655089188e-08
406	-1.658963675992921e-06	1.9373721747899848e-07	-1.1761776204586426e-07	-1.6572417458073375e-06	1.9307677505661013e-07	-1.1095034305180345e-07	0.3818359375	34	58	29000.0	8500.0	0.3648648648648648	16000.0	193.964598925	8029	63	-8.2332433432105e-08
407	-1.677572375245201e-06	1.9504887994337185e-07	-1.2662039532154745e-07	-1.6758509431069544e-06	1.9439201055916202e-07	-1.1996522467782564e-07	0.3873291015625	38	68	22666.666666666668	12666.666666666666	0.4456521739130434	16000.0	193.98207225	8029	63	-8.863427672508321e-08
408	-1.671885500660401e-06	1.886277635069829e-07	-1.2224869088909513e-07	-1.6701645285104909e-06	1.8797423137371597e-07	-1.1560496603707285e-07	0.111083984375	8	70	23333.33333333333	2666.6666666666665	0.4468085106382978	16000.0	193.998438375	8029	63	-8.557408362236658e-08
409	-1.669666857700925e-06	1.900976043725773e-07	-1.37839734752658e-07	-1.6679463051844049e-06	1.894471492058332e-07	-1.3120656795323453e-07	0.194549560546875	15	58	29000.0	7500.0	0.4459459459459459	16000.0	194.013567875	8029	63	-9.64878143268606e-08
410	-1.669786213750755e-06	1.828145957474446e-07	-1.336779507349271e-07	-1.668066279274707e-06	1.8216873145773906e-07	-1.2706054567711376e-07	0.16278076171875	14	76	25333.33333333333	3500.0	0.42	16000.0	194.036213475	8029	63	-9.357456551444897e-08
411	-1.6623024822584093e-06	1.8713972361289384e-07	-1.2707684429842737e-07	-1.6605830808579144e-06	1.864978784676827e-07	-1.2047324703608717e-07	0.060882568359375	5	59	19666.666666666668	1666.6666666666667	0.3614457831325301	16000.0	194.056111025	8029	63	-8.895379100889915e-08
412	-1.6688485923356244e-06	1.877413606475495e-07	-1.296095524235302e-07	-1.6671297360580651e-06	1.8710368559268208e-07	-1.230202905387522e-07	0.323577880859375	23	58	29000.0	7666.666666666666	0.4864864864864865	16000.0	194.0768284	8029	63	-9.072668669647115e-08
413	-1.66682749487469e-06	1.873565566044132e-07	-1.2783573138712162e-07	-1.6651091399275802e-06	1.867227732285949e-07	-1.2125985620801694e-07	0.1688232421875	12	63	21000.0	3000.0	0.4482758620689655	16000.0	194.096230425	8029	63	-8.948501197098514e-08
414	-1.6721584950032509e-06	1.8276701094081905e-07	-1.2126928707628128e-07	-1.6704406170998268e-06	1.8213698381567815e-07	-1.1470634058301693e-07	0.19091796875	17	63	21000.0	5666.666666666667	0.4022988505747126	16000.0	194.11502045	8029	63	-8.48885009533969e-08
415	-1.6743649871426145e-06	1.9376982884289533e-07	-1.1742065086506377e-07	-1.6726475179500683e-06	1.9314306322492046e-07	-1.1086893652800089e-07	0.18157958984375	14	69	23000.0	4666.666666666667	0.4516129032258064	16000.0	194.13138675	8029	63	-8.219445560554463e-08
416	-1.6729758611442018e-06	1.956468265125153e-07	-1.1891732732350148e-07	-1.6712589340751614e-06	1.9502445210314125e-07	-1.1238074511946921e-07	0.325439453125	31	50	25000.0	10333.333333333334	0.3787878787878788	16000.0	194.153498275	8029	63	-8.324212912645105e-08
417	-1.674028900035931e-06	1.893066099143663e-07	-1.2475627594447477e-07	-1.6723127111659705e-06	1.8869034243853466e-07	-1.1824075665340245e-07	0.2716064453125	25	58	19333.33333333333	8333.333333333334	0.4268292682926829	16000.0	194.18439785	8029	63	-8.732939316113233e-08
418	-1.6731586068380407e-06	1.9200683710141104e-07	-1.3160775774212057e-07	-1.6714428747182133e-06	1.9139442726800682e-07	-1.2510555476964077e-07	0.2958984375	24	59	14750.0	8000.0	0.3406593406593406	16000.0	194.204007625	8029	63	-9.21254304194844e-08
419	-1.672851142462216e-06	1.896057035859824e-07	-1.287766425671006e-07	-1.671136502720584e-06	1.8900279078011099e-07	-1.2230726084486346e-07	0.133941650390625	11	60	20000.0	3666.6666666666665	0.4404761904761904	16000.0	194.2525937	8029	63	-9.01436497969704e-08
420	-1.6796013313977684e-06	1.9005960770089586e-07	-1.203132826105938e-07	-1.6778871228469215e-06	1.8946055894351417e-07	-1.1385727077020665e-07	0.257080078125	18	60	20000.0	6000.0	0.5119047619047619	16000.0	194.272491075	8029	63	-8.421929782741565e-08
421	-1.6766943779552232e-06	1.8763404836971306e-07	-1.2972516900132945e-07	-1.6749805403267396e-06	1.870383808494332e-07	-1.2328086422358717e-07	0.21478271484375	17	60	15000.0	5666.666666666667	0.4891304347826087	16000.0	194.28996515	8029	63	-9.080761830093063e-08
422	-1.674493053760712e-06	1.9504498836279045e-07	-1.181304975855004e-07	-1.672779741477651e-06	1.9445420692220589e-07	-1.1170312317464953e-07	0.09442138671875	7	57	14250.0	1750.0	0.4044943820224719	16000.0	194.315321775	8029	63	-8.269134830985029e-08
423	-1.6699268172607003e-06	1.887678319319829e-07	-1.207734184524161e-07	-1.668214259211778e-06	1.8818428370395858e-07	-1.1437113613235617e-07	0.36578369140625	26	68	17000.0	8666.666666666666	0.4	16000.0	194.35309365	8029	63	-8.454139291669126e-08
424	-1.663209253694893e-06	1.8661076919006285e-07	-1.0708904764496609e-07	-1.6614970621645756e-06	1.860308382484876e-07	-1.006993269590574e-07	0.458984375	40	76	25333.33333333333	13333.333333333334	0.45	16000.0	194.372090775	8029	63	-7.496233335147625e-08
425	-1.6745400997574468e-06	1.8349060278012512e-07	-1.2659730876141082e-07	-1.6728282584353206e-06	1.829141966438881e-07	-1.2021983722437208e-07	0.2593994140625	20	54	27000.0	6666.666666666667	0.4285714285714285	16000.0	194.3906728	8029	63	-8.861811613298756e-08
426	-1.6772975853964356e-06	1.8648025984525685e-07	-1.1866607092333459e-07	-1.675586100962243e-06	1.8590751967214338e-07	-1.123013483065311e-07	0.162261962890625	13	62	20666.666666666668	4333.333333333333	0.4651162790697674	16000.0	194.41007415	8029	63	-8.30662496463342e-08
427	-1.665164513804717e-06	1.868781315812644e-07	-1.167587710935133e-07	-1.6634534006010908e-06	1.8630929004981604e-07	-1.104076170734156e-07	0.11865234375	12	70	23333.33333333333	3000.0	0.3936170212765957	16000.0	194.430792475	8029	63	-8.17311397654593e-08
428	-1.6657499665191537e-06	1.854214474886425e-07	-1.1918491267987597e-07	-1.6640391215686458e-06	1.8485548138068093e-07	-1.1284377315913405e-07	0.19696044921875	14	67	22333.33333333333	7000.0	0.3846153846153846	16000.0	194.446130625	8029	63	-8.342943887591318e-08
429	-1.6677604255273992e-06	1.960371656890757e-07	-1.2102747765943934e-07	-1.6660503349346255e-06	1.9547957788407081e-07	-1.1471555295569877e-07	0.369384765625	34	57	19000.0	11333.333333333334	0.4691358024691358	16000.0	194.49110725	8029	63	-8.471923436160753e-08
430	-1.6752299009131533e-06	1.9436946302262933e-07	-1.2707518237530785e-07	-1.6735202099041256e-06	1.9381651019162306e-07	-1.2077944256078416e-07	0.1571044921875	11	62	15500.0	2750.0	0.4787234042553192	16000.0	194.516175775	8029	63	-8.89526276627155e-08
431	-1.675926181289679e-06	1.9248427370918493e-07	-1.295142655900033e-07	-1.6742168917659488e-06	1.9193613607832257e-07	-1.232353577801e-07	0.2496337890625	20	51	17000.0	5000.0	0.4533333333333333	16000.0	194.5423642	8029	63	-9.06599859130023e-08
432	-1.673486882489329e-06	2.042237249210256e-07	-1.3457959481983534e-07	-1.6717780286638989e-06	2.036810159287771e-07	-1.283196856061989e-07	0.2794189453125	21	52	17333.333333333332	5250.0	0.4736842105263157	16000.0	194.57207065	8029	63	-9.420571637388473e-08
433	-1.669848706864858e-06	1.9049564936288618e-07	-1.2701671682063382e-07	-1.6681401626696498e-06	1.8995694378330186e-07	-1.20770833808685e-07	0.19140625	14	50	16666.666666666668	3500.0	0.4324324324324324	16000.0	194.594104325	8029	63	-8.891170177444369e-08
434	-2.2168169180025765e-06	-3.2545721564149496e-07	2.137748656694953e-08	-2.215034104955578e-06	-3.271937590822389e-07	2.554312071042641e-08	0.7626953125	71	63	21000.0	23666.666666666668	0.3974358974358974	10000.0	253.137526525	10931	12	1.4964240596864673e-08
435	-2.209149367453958e-06	-3.377860621893377e-07	2.3399723268767517e-08	-2.2073685795594427e-06	-3.395221972401832e-07	2.756840107284973e-08	0.123291015625	10	56	18666.666666666668	3333.333333333333	0.4507042253521127	10000.0	253.15853295	10931	12	1.6379806288137262e-08
436	-2.2148928591308244e-06	-3.38270325167912e-07	1.2431096052261693e-08	-2.213114261898686e-06	-3.400060212032669e-07	1.6603121406341268e-08	0.123291015625	10	73	24333.33333333333	2000.0	0.5454545454545454	10000.0	253.18138845	10931	12	8.701767236583184e-09
437	-2.210020964463844e-06	-3.384339493555761e-07	2.1510814926283884e-08	-2.208244033183526e-06	-3.401693134712218e-07	2.56854248617297e-08	0.16448974609375	14	60	20000.0	4666.666666666667	0.44	10000.0	253.198863475	10931	12	1.5057570448398722e-08
438	-2.2094974157725527e-06	-3.376845189811363e-07	2.2879384217117847e-08	-2.20772249642262e-06	-3.39419484515448e-07	2.7057160792840974e-08	0.014068603515625	1	54	13500.0	333.3333333333333	0.3378378378378378	10000.0	253.220078025	10931	12	1.601556895198249e-08
439	-2.213982955182704e-06	-3.456114973526354e-07	2.0537180663706316e-08	-2.212210217371136e-06	-3.473460335536544e-07	2.4718447562244453e-08	-0.093017578125	-8	57	14250.0	-2000.0	0.4935064935064935	10000.0	253.243220275	10931	12	1.4376026464594418e-08
440	-2.218471255951287e-06	-3.471917261050629e-07	2.1804249338182223e-08	-2.2167005823986e-06	-3.489258588273957e-07	2.5988874032564253e-08	0.182891845703125	13	74	24666.666666666668	4333.333333333333	0.5168539325842697	10000.0	253.265254825	10931	12	1.5262974536727556e-08
441	-2.206030617981282e-06	-3.40572992909078e-07	2.956120743351677e-08	-2.204262521695176e-06	-3.423066257340367e-07	3.375010079357111e-08	0.065765380859375	5	68	17000.0	1250.0	0.4659090909090909	10000.0	253.292956175	10931	12	2.0692845203461743e-08
442	-2.2187987061723776e-06	-3.335158320759677e-07	2.6568393979245e-08	-2.2170332319590137e-06	-3.352489607890748e-07	3.076171875e-08	0.3330078125	31	52	26000.0	7750.0	0.4354838709677419	10000.0	253.321362325	10931	12	1.8597875785471498e-08
443	-2.2036845338249545e-06	-3.367987966007224e-07	3.556156612392091e-08	-2.2019207444003416e-06	-3.385316038278836e-07	3.975778614650264e-08	0.119384765625	8	63	15750.0	2666.6666666666665	0.4096385542168674	10000.0	253.33973625	10931	12	2.4893096286744642e-08
444	-2.2148408222757126e-06	-3.442868338728433e-07	2.1516089087694017e-08	-2.213079355198179e-06	-3.46019201125208e-07	2.5716362384546585e-08	0.093994140625	8	55	18333.33333333333	1600.0	0.5142857142857142	10000.0	253.365223325	10931	12	1.5061262361385812e-08
445	-2.2166685235769672e-06	-3.367955326164064e-07	1.8687511042501693e-08	-2.2149104888562187e-06	-3.385272564618697e-07	2.289390983225029e-08	0.14068603515625	10	60	20000.0	3333.333333333333	0.4933333333333333	10000.0	253.403241775	10931	12	1.308125772975118e-08
447	-2.2121218458445138e-06	1.0091339769635814e-07	4.013488944753279e-08	-2.210366980973666e-06	9.940805347783149e-08	4.567436888507593e-08	0.641357421875	74	98	49000.0	37000.0	0.2105263157894736	15000.0	256.542384825	11070	2	2.8094422613272952e-08
448	-2.1239111572513564e-06	-4.647094423615061e-07	-1.441137907076601e-07	-2.12245765737541e-06	-4.656812202577898e-07	-1.3919225144430854e-07	0.740478515625	72	67	33500.0	36000.0	0.4567901234567901	13000.0	261.53598495	11305	4	-1.0087965349536209e-07
449	-2.108570516257937e-06	-4.711424412183716e-07	-1.3666547375473868e-07	-2.10711722942804e-06	-4.721138552578454e-07	-1.3175104621102876e-07	0.3570556640625	30	54	18000.0	10000.0	0.4666666666666667	13000.0	261.5540693	11305	4	-9.566583162831705e-08
450	-2.0948879167575446e-06	-4.76202553259929e-07	-1.345787640559234e-07	-2.0934349123632142e-06	-4.77173464869374e-07	-1.2967423340984594e-07	0.276214599609375	21	53	17666.666666666668	4200.0	0.4324324324324324	13000.0	261.579266475	11305	4	-9.42051348391464e-08
451	-2.097029710075346e-06	-4.7544539311136324e-07	-1.2445791946718336e-07	-2.095576938852245e-06	-4.764158697394294e-07	-1.195620308278877e-07	-0.208282470703125	-15	57	14250.0	-3750.0	0.4352941176470588	13000.0	261.60129875	11305	4	-8.712054362702835e-08
453	-2.1372195355774574e-06	-7.770853200968728e-09	7.45670228667095e-08	-2.1355833829880445e-06	-8.747228399612809e-09	7.87400580575533e-08	0.644287109375	58	85	85000.0	58000.0	0.4193548387096774	15000.0	264.502818675	11441	12	5.2196916006696656e-08
454	-2.1573740588380976e-06	1.073766152827512e-08	7.862602122982164e-08	-2.155735415792923e-06	9.760786877715449e-09	8.280013364987952e-08	0.7613525390625	84	55	55000.0	42000.0	0.5714285714285714	15000.0	264.511993125	11441	12	5.503821486087514e-08
455	-2.162568186841536e-06	3.5669321635125176e-08	7.939780257804325e-08	-2.1609267483947203e-06	3.4691886562620784e-08	8.357312331155081e-08	0.59326171875	54	62	62000.0	27000.0	0.5857142857142857	15000.0	264.5222753	11441	12	5.5578461804630274e-08
456	-2.1664278188216546e-06	4.652013504000675e-08	1.0098682005923905e-07	-2.1647817435100773e-06	4.5541770809801466e-08	1.0516414315767377e-07	0.7734375	72	51	25500.0	36000.0	0.4328358208955223	15000.0	264.53929475	11441	12	7.069077404146734e-08
457	-2.1636265380958187e-06	4.9412589455442216e-08	1.1579417690020785e-07	-2.1619767120095143e-06	4.8433474036403775e-08	1.1997311794958382e-07	0.74981689453125	54	55	27500.0	18000.0	0.380281690140845	15000.0	264.553029325	11441	12	8.10559238301455e-08
458	-2.1719479457931774e-06	5.33673260140814e-08	1.2937185182707986e-07	-2.170293336338473e-06	5.2387253145993966e-08	1.335528539354556e-07	0.62200927734375	43	54	27000.0	14333.333333333334	0.5285714285714286	15000.0	264.5705035	11441	12	9.05602962789559e-08
459	-2.1763229226743227e-06	5.89390466877467e-08	1.3864162586917594e-07	-2.1746632917036697e-06	5.7957969371580703e-08	1.4282478882976788e-07	0.538330078125	42	62	31000.0	10500.0	0.5128205128205128	15000.0	264.588798325	11441	12	9.704913810842316e-08
460	-2.16360579275328e-06	5.9589799517360443e-08	1.3912168756234281e-07	-2.1619383185103885e-06	5.860715472849176e-08	1.4330821978132305e-07	0.6064453125	48	76	25333.33333333333	16000.0	0.53	15000.0	264.617274575	11441	12	9.738518129363996e-08
461	-2.1713201581050646e-06	5.4727179079517976e-08	1.2616555236565325e-07	-2.1696462283154773e-06	5.374324547843488e-08	1.3035485229492186e-07	0.461822509765625	37	56	28000.0	9250.0	0.5138888888888888	15000.0	264.640623875	11441	12	8.831588665595727e-08
462	-2.1702586752866714e-06	5.61238148795251e-08	1.4126286310949073e-07	-2.1685795348849605e-06	5.513884190619385e-08	1.45454393390406e-07	0.517822265625	42	68	22666.666666666668	14000.0	0.5108695652173914	15000.0	264.6594133	11441	12	9.888400417664352e-08
463	-2.164216055709174e-06	5.787587845051645e-08	1.4810487011660485e-07	-2.1625320568207354e-06	5.6889937081292027e-08	1.5229847708728824e-07	0.5189208984375	39	59	19666.666666666668	13000.0	0.3855421686746988	15000.0	264.67688795	11441	12	1.036734090816234e-07
464	-1.7348731372281978e-06	3.6838571800585454e-08	1.2121320067051212e-08	-1.733225599134724e-06	3.59404937036812e-08	1.4514487806658878e-08	0.44720458984375	34	53	17666.666666666668	11333.333333333334	0.4507042253521127	12000.0	274.2743231	11920	13	8.484924046935848e-09
465	-1.7413234189060409e-06	2.5934206129517762e-08	-2.911650554122339e-09	-1.7396921155852468e-06	2.5038600295986195e-08	-5.435901677497082e-10	0.19482421875	16	54	18000.0	5333.333333333333	0.5694444444444444	12000.0	274.304615	11920	13	-2.038155387885637e-09
466	-1.7287716662930323e-06	2.6258103823530432e-08	-3.1153447346081565e-10	-1.7271547478102431e-06	2.536469234684804e-08	2.0342276599919683e-09	0.19696044921875	14	64	16000.0	3500.0	0.3977272727272727	12000.0	274.3314948	11920	13	-2.1807413142257092e-10
467	-1.73611199370173e-06	3.1610037703136454e-08	2.2411862123995203e-09	-1.7345082552786254e-06	3.0718639975916004e-08	4.566474586558118e-09	0.19696044921875	14	59	19666.666666666668	3500.0	0.5714285714285714	12000.0	274.356157925	11920	13	1.568830348679664e-09
468	-1.732759079053499e-06	2.183775635027e-08	1.3553779795480237e-08	-1.7311687664137168e-06	2.0948413076284217e-08	1.585817009756498e-08	0.249481201171875	25	66	16500.0	8333.333333333334	0.4111111111111111	12000.0	274.38131665	11920	13	9.487645856836164e-09
469	-1.729792812384374e-06	3.5896973650755894e-08	1.6728555984751853e-08	-1.7282185964275955e-06	3.501009779459511e-08	1.9007833719699183e-08	0.39111328125	36	54	18000.0	12000.0	0.4722222222222222	12000.0	274.4115305	11920	13	1.1709989189326296e-08
470	-1.734702155392602e-06	3.2520882239182066e-08	4.187774792816695e-09	-1.7331406207255984e-06	3.16359535720502e-08	6.447224212361274e-09	0.2435302734375	19	59	14750.0	6333.333333333333	0.4578313253012048	12000.0	274.43537395	11920	13	2.9314423549716862e-09
471	-1.7293572022301104e-06	3.2544796457222005e-08	8.53673803613265e-10	-1.727819422615428e-06	3.166352330031804e-08	3.0758745140004383e-09	0.461822509765625	37	66	16500.0	9250.0	0.4111111111111111	12000.0	274.4801398	11920	13	5.975716625292853e-10
472	-1.7294298501767724e-06	3.265561238534967e-08	7.787860238364326e-09	-1.727905279235801e-06	3.1776376383554465e-08	9.989289242753358e-09	0.333251953125	24	51	17000.0	8000.0	0.4492753623188406	12000.0	274.505091525	11920	13	5.4515021668550275e-09
473	-1.7383753090210042e-06	2.7162196925624064e-08	1.2398153941269284e-08	-1.736860558842048e-06	2.6284477706821448e-08	1.4584110951646468e-08	0.298309326171875	23	50	16666.666666666668	7666.666666666666	0.4705882352941176	12000.0	274.523672625	11920	13	8.678707758888499e-09
474	-1.7314316977036323e-06	3.0551193707824696e-08	1.4931464699841172e-08	-1.7299279906856976e-06	2.9675182270265494e-08	1.7099995151412823e-08	0.20233154296875	15	53	17666.666666666668	3750.0	0.4929577464788732	12000.0	274.544597375	11920	13	1.045202528988882e-08
475	-1.7322388644412274e-06	3.1234771460011025e-08	2.17745901075952e-08	-1.7307449486412285e-06	3.0360276163933424e-08	2.3927644020151873e-08	0.29937744140625	30	50	16666.666666666668	10000.0	0.4558823529411764	12000.0	274.56317805	11920	13	1.5242213075316638e-08
476	-1.7320864643017668e-06	3.0642063666039735e-08	2.0192927450336343e-08	-1.7306048726857895e-06	2.9769479389901128e-08	2.2326466669100465e-08	0.2314453125	16	55	18333.33333333333	5333.333333333333	0.5616438356164384	12000.0	274.586604275	11920	13	1.413504921523544e-08
477	-2.2035449797931163e-06	1.8589617830374186e-07	1.609808034331653e-07	-2.19950269996742e-06	1.8567775470955792e-07	1.6868338640159537e-07	0.44036865234375	30	88	88000.0	30000.0	0.5806451612903226	10000.0	287.492325125	12560	79	1.126865624032157e-07
478	-2.2014403224049687e-06	1.80762452676094e-07	1.624587464477918e-07	-2.197399433055408e-06	1.8054330681830045e-07	1.701611143878687e-07	0.42041015625	48	62	20666.666666666668	24000.0	0.5324675324675324	10000.0	287.506138025	12560	79	1.1372112251345426e-07
479	-2.199621405686411e-06	1.755866824141375e-07	1.6559720092460886e-07	-2.195582576922556e-06	1.7536647083958257e-07	1.7329921464296149e-07	0.5496826171875	38	54	54000.0	9500.0	0.4745762711864407	10000.0	287.526487425	12560	79	1.159180406472262e-07
480	-2.1905302164111087e-06	1.7234684454802366e-07	1.6211091758537968e-07	-2.18649243421018e-06	1.721260937916532e-07	1.698127353561259e-07	0.552215576171875	47	104	52000.0	23500.0	0.4912280701754385	10000.0	287.5367687	12560	79	1.1347764230976579e-07
481	-2.1967121507858804e-06	1.6579301645574418e-07	1.6607706965459346e-07	-2.1926754401510955e-06	1.6557171508049285e-07	1.737786757424613e-07	0.378662109375	33	86	86000.0	16500.0	0.5714285714285714	10000.0	287.547258425	12560	79	1.1625394875821541e-07
482	-2.190432549561495e-06	1.6787520564081302e-07	1.693258747608621e-07	-2.186396914315911e-06	1.6765335313987556e-07	1.770272572740216e-07	0.52734375	48	95	47500.0	24000.0	0.5428571428571428	10000.0	287.5577482	12560	79	1.1852811233260347e-07
483	-2.189020495673676e-06	1.6842679530869004e-07	1.735675407807141e-07	-2.184985939604886e-06	1.6820439119728578e-07	1.812686878239997e-07	0.62408447265625	50	94	47000.0	25000.0	0.5	10000.0	287.568237725	12560	79	1.2149727854649988e-07
484	-2.183897011079973e-06	1.6135980540023457e-07	1.7399419710863294e-07	-2.179863538019764e-06	1.6113684917486254e-07	1.8169509676639164e-07	0.6280517578125	49	68	68000.0	24500.0	0.6712328767123288	10000.0	287.578727475	12560	79	1.2179593797604305e-07
485	-2.188774590362678e-06	1.6627624422197198e-07	1.6311122601514816e-07	-2.18474184602034e-06	1.660529173134244e-07	1.7081195302232405e-07	0.34375	32	62	31000.0	32000.0	0.4444444444444444	10000.0	287.585765	12560	79	1.1417785821060372e-07
486	-2.183445802556421e-06	1.6525436073670538e-07	1.587284131791039e-07	-2.179414147565562e-06	1.6503048091191176e-07	1.664288728803118e-07	0.46270751953125	38	56	56000.0	19000.0	0.5573770491803278	10000.0	287.59625465	12560	79	1.1110988922537273e-07
487	-2.191531777465665e-06	1.715059730668969e-07	1.6413548736556349e-07	-2.187501078271054e-06	1.712816093035754e-07	1.7183570351288698e-07	0.504150390625	59	76	76000.0	29500.0	0.4938271604938271	10000.0	287.6054283	12560	79	1.1489484115589443e-07
488	-2.1841010020012303e-06	1.5739989190309845e-07	1.653697002491221e-07	-2.1800712615236408e-06	1.571750438316657e-07	1.730696637019933e-07	0.555419921875	65	63	63000.0	32500.0	0.4117647058823529	10000.0	287.61460215	12560	79	1.1575879017438549e-07
489	-2.184539613759969e-06	1.6357812781465437e-07	1.6705855254908189e-07	-2.1805108348540564e-06	1.633527951014234e-07	1.7475825417777088e-07	0.3427734375	24	59	59000.0	12000.0	0.53125	10000.0	287.6237756	12560	79	1.1694098678435733e-07
490	-2.1836726285405614e-06	1.6397401140866385e-07	1.763318276073967e-07	-2.1796451640915738e-06	1.637480179781973e-07	1.840311578768436e-07	0.61566162109375	77	54	54000.0	38500.0	0.4576271186440678	10000.0	287.6362712	12560	79	1.234322793251777e-07
491	-2.1938748539946263e-06	1.6664064795688206e-07	1.7017455106371674e-07	-2.1898488404218045e-06	1.664139276070846e-07	1.77873453585901e-07	0.453948974609375	35	66	33000.0	11666.666666666666	0.6710526315789473	10000.0	287.650004875	12560	79	1.1912218574460173e-07
492	-2.198031506339873e-06	1.6367330587528248e-07	1.6182226110926428e-07	-2.1940069806662545e-06	1.634458426142085e-07	1.695207057489413e-07	0.485595703125	34	92	46000.0	17000.0	0.4803921568627451	10000.0	287.6640259	12560	79	1.13275582776485e-07
493	-2.190279537114757e-06	1.648661136584808e-07	1.681590054630837e-07	-2.186256615969503e-06	1.646378521251504e-07	1.758569347916363e-07	0.499755859375	46	62	31000.0	15333.333333333332	0.5138888888888888	10000.0	287.679075475	12560	79	1.1771130382415857e-07
494	-2.1789051838982914e-06	1.599030120530618e-07	1.658838051351386e-07	-2.174884223499915e-06	1.5967377902534637e-07	1.7358107482339734e-07	0.611602783203125	49	60	30000.0	12250.0	0.5285714285714286	10000.0	287.697368575	12560	79	1.16118663594597e-07
495	-2.1746184870756144e-06	1.649505160840151e-07	1.7329924890400374e-07	-2.1705991482978086e-06	1.6472048287608838e-07	1.8099594852055345e-07	0.462890625	32	89	44500.0	10666.666666666666	0.5656565656565656	10000.0	287.71241805	12560	79	1.213094742328026e-07
496	-2.181513811892383e-06	1.6620311737940524e-07	1.8342357823267145e-07	-2.177496222666522e-06	1.6597222416239566e-07	1.9111963826117122e-07	0.5562744140625	49	61	30500.0	16333.333333333332	0.5352112676056338	10000.0	287.728575325	12560	79	1.2839650476287004e-07
497	-2.185150458348374e-06	1.65534894602356e-07	1.8026196222160534e-07	-2.181134627515652e-06	1.65303140441572e-07	1.8795735410886388e-07	0.43798828125	46	66	33000.0	15333.333333333332	0.5263157894736842	10000.0	287.74473255	12560	79	1.2618337355512373e-07
498	-2.189442082039599e-06	1.6711716996052277e-07	1.820023800011485e-07	-2.185427541604291e-06	1.6688478614933558e-07	1.89697265625e-07	0.36163330078125	25	69	23000.0	12500.0	0.4523809523809524	10000.0	287.75653825	12560	79	1.2740166600080394e-07
499	-2.193102436108192e-06	1.679450883164015e-07	1.768797841231143e-07	-2.189089791256868e-06	1.6771178282498472e-07	1.845739018805673e-07	0.386932373046875	31	64	32000.0	10333.333333333334	0.4864864864864865	10000.0	287.773803275	12560	79	1.2381584888618e-07
500	-2.1905249540881458e-06	1.6231140153178417e-07	1.838625946695509e-07	-2.186514328609153e-06	1.6207711840733005e-07	1.9155586319682762e-07	0.2528076171875	19	57	28500.0	6333.333333333333	0.4776119402985074	10000.0	287.792096075	12560	79	1.2870381626868566e-07
501	-2.184649760643536e-06	1.65515194646296e-07	1.818597009225527e-07	-2.180641165858916e-06	1.652799327607278e-07	1.895520834664318e-07	0.2384033203125	21	53	26500.0	5250.0	0.492063492063492	10000.0	287.8103897	12560	79	1.2730179064578688e-07
502	-2.192029276914093e-06	1.6653908117209108e-07	1.8478872382278425e-07	-2.18802272399415e-06	1.663028394887692e-07	1.924801836530739e-07	0.06011962890625	5	64	32000.0	1250.0	0.5135135135135135	10000.0	287.828683075	12560	79	1.2935210667594896e-07
503	-2.1965317821772924e-06	1.7330550596691933e-07	1.6747557766801077e-07	-2.1925270420012704e-06	1.730683980404419e-07	1.7516619194244668e-07	0.5511474609375	43	62	31000.0	14333.333333333334	0.5694444444444444	10000.0	287.844840525	12560	79	1.1723290436760753e-07
504	-2.18978547171118e-06	1.6857037853742705e-07	1.6414079246521657e-07	-2.185782669164707e-06	1.6833234840108725e-07	1.7183047588027528e-07	0.404296875	32	60	30000.0	8000.0	0.6	10000.0	287.86202615	12560	79	1.1489855472565162e-07
505	-2.198090005503084e-06	1.700739278517739e-07	1.804191164377455e-07	-2.194089425735284e-06	1.6983484445795697e-07	1.8810769807334257e-07	0.42578125	32	81	40500.0	8000.0	0.5274725274725275	10000.0	287.88163475	12560	79	1.2629338150642185e-07
506	-2.203086921250677e-06	1.7696171889813985e-07	1.7697711547523096e-07	-2.199089229358556e-06	1.7672127444260365e-07	1.846642124069071e-07	0.3427734375	24	61	20333.33333333333	12000.0	0.4210526315789473	10000.0	287.906944875	12560	79	1.2388398083266166e-07
507	-2.182368684447305e-06	1.7657629721866184e-07	1.8340465948942826e-07	-2.178373372015532e-06	1.7633473747230753e-07	1.9109048866913697e-07	0.5635986328125	57	83	27666.666666666668	14250.0	0.5918367346938775	10000.0	287.92766155	12560	79	1.2838326164259978e-07
508	-2.181018763389279e-06	1.580052885149572e-07	1.809359285544957e-07	-2.177025587796092e-06	1.5776273187163884e-07	1.8862058561806364e-07	0.4998779296875	36	63	31500.0	12000.0	0.4794520547945205	10000.0	287.946162275	12560	79	1.2665514998814697e-07
509	-2.1835731084033736e-06	1.6107077681852606e-07	1.6469688524671917e-07	-2.179584192874039e-06	1.6082624571788512e-07	1.7237911245756057e-07	0.21875	16	53	26500.0	5333.333333333333	0.5714285714285714	10000.0	287.98276095	12560	79	1.1528781967270341e-07
510	-2.201678943339329e-06	1.610984672353808e-07	1.621525901223893e-07	-2.1976925210062427e-06	1.608527884821573e-07	1.69833338885441e-07	0.39166259765625	31	67	33500.0	10333.333333333334	0.5714285714285714	10000.0	288.0040088	12560	79	1.1350681308567253e-07
511	-2.187001873353749e-06	1.6780696772944566e-07	1.6017661950740226e-07	-2.183017692389339e-06	1.675602621410619e-07	1.678560043192356e-07	0.3575439453125	29	89	44500.0	9666.666666666666	0.5555555555555556	10000.0	288.023005225	12560	79	1.1212363365518157e-07
512	-2.1813015675912058e-06	1.6507828860859524e-07	1.591923551168478e-07	-2.17732229895598e-06	1.648293484917923e-07	1.6686863762686186e-07	0.44842529296875	31	90	30000.0	10333.333333333334	0.5142857142857142	10000.0	288.064299975	12560	79	1.1143464858179347e-07
513	-2.190481246879184e-06	1.6239354932014372e-07	1.6966442613458984e-07	-2.186504478486775e-06	1.621434801637579e-07	1.7733907128449917e-07	0.43304443359375	43	75	37500.0	14333.333333333334	0.5764705882352941	10000.0	288.085143925	12560	79	1.1876509829421289e-07
514	-2.201278702815167e-06	1.647273735312973e-07	1.709409658753517e-07	-2.1973037482800127e-06	1.6447648872815594e-07	1.7861439899195017e-07	0.3631591796875	28	64	32000.0	9333.333333333334	0.5135135135135135	10000.0	288.100194075	12560	79	1.196586761127462e-07
515	-2.191263654796324e-06	1.709615700130691e-07	1.6008210478136396e-07	-2.187294164955288e-06	1.7070824508207793e-07	1.6775176591249269e-07	0.241455078125	23	79	39500.0	7666.666666666666	0.4943820224719101	10000.0	288.145182375	12560	79	1.1205747334695477e-07
516	-2.187807604605426e-06	1.5740878882911714e-07	1.754997924798525e-07	-2.183840577352844e-06	1.5715437260393717e-07	1.8316769586010523e-07	0.4808349609375	39	76	38000.0	13000.0	0.5465116279069767	10000.0	288.165286575	12560	79	1.228498547358967e-07
517	-2.172685118161217e-06	1.585425646070571e-07	1.77994156871124e-07	-2.1687199426330875e-06	1.5828733114234145e-07	1.856607152635806e-07	0.4339599609375	30	78	39000.0	10000.0	0.5454545454545454	10000.0	288.180336375	12560	79	1.2459590980978676e-07
518	-2.19205992848458e-06	1.6206715530974078e-07	1.675919638956161e-07	-2.1880964844798592e-06	1.6181116023294334e-07	1.7525724675543953e-07	0.611846923828125	41	83	27666.666666666668	20500.0	0.4081632653061224	10000.0	288.19435775	12560	79	1.1731437472693125e-07
519	-2.1922278794529373e-06	1.686342266378972e-07	1.7965953551372497e-07	-2.188268400850855e-06	1.6837649665383116e-07	1.873218331880659e-07	0.3671875	32	68	34000.0	10666.666666666666	0.5256410256410257	10000.0	288.226284675	12560	79	1.2576167485960746e-07
520	-2.200278806292569e-06	1.827732281115845e-07	1.8239487865385045e-07	-2.196321207826062e-06	1.8251468001014962e-07	1.9005573023145442e-07	0.053955078125	4	79	39500.0	1333.3333333333333	0.4606741573033708	10000.0	288.241334725	12560	79	1.276764150576953e-07
521	-2.202020352095374e-06	1.856017300798593e-07	1.7312654193283446e-07	-2.1980643724263165e-06	1.8534247985342792e-07	1.807861328125e-07	0.428009033203125	33	68	34000.0	16500.0	0.3846153846153846	10000.0	288.25424855	12560	79	1.2118857935298414e-07
522	-2.1887081454735034e-06	1.6992637420263282e-07	1.6618800206780182e-07	-2.18475446767142e-06	1.6966612917484218e-07	1.7384577568268106e-07	0.54473876953125	42	73	24333.33333333333	10500.0	0.5681818181818182	10000.0	288.272542025	12560	79	1.163316014474613e-07
523	-2.175046970256408e-06	1.6651213207459425e-07	1.7776013636789686e-07	-2.1710961310090365e-06	1.662506660567062e-07	1.8541562973450282e-07	0.41400146484375	34	85	42500.0	8500.0	0.4947368421052631	10000.0	288.2949903	12560	79	1.244320954575278e-07
524	-2.19526008398678e-06	1.6577944602587558e-07	1.742338014900384e-07	-2.1913111563180413e-06	1.65517161295636e-07	1.8188773512795704e-07	0.65625	48	75	25000.0	16000.0	0.5444444444444444	10000.0	288.310040275	12560	79	1.219636610430269e-07
525	-2.1882241790067964e-06	1.686538524192918e-07	1.71656820399869e-07	-2.1842779204794024e-06	1.6839042924076118e-07	1.7930854412328418e-07	0.28076171875	25	88	44000.0	6250.0	0.4693877551020408	10000.0	288.330965475	12560	79	1.201597742799083e-07
526	-2.180955711501233e-06	1.6827161654748165e-07	1.762485587070303e-07	-2.1770110698319e-06	1.6800750639587605e-07	1.8389892578125e-07	0.377685546875	28	51	51000.0	9333.333333333334	0.4821428571428571	10000.0	288.3435914	12560	79	1.233739910949212e-07
527	-2.1771893855653407e-06	1.5473752076824628e-07	1.745850951472e-07	-2.173245921684597e-06	1.5447291144661e-07	1.822344655259748e-07	0.726318359375	56	55	55000.0	28000.0	0.5666666666666667	10000.0	288.352765375	12560	79	1.2220956660304e-07
528	-2.1830298370614427e-06	1.6310653565573001e-07	1.734883319624366e-07	-2.17908824673514e-06	1.6284113444290369e-07	1.811361022949219e-07	0.7781982421875	60	52	26000.0	20000.0	0.532258064516129	10000.0	288.3673188	12560	79	1.214418323737056e-07
529	-2.2026667909559585e-06	1.748175796710432e-07	1.8287681393981735e-07	-2.1987274210682663e-06	1.7455124335737198e-07	1.9052266503449917e-07	0.33233642578125	33	70	35000.0	11000.0	0.4625	10000.0	288.384504025	12560	79	1.2801376975787212e-07
530	-2.18660810742249e-06	1.850202441773841e-07	1.8367104234792895e-07	-2.182670689204899e-06	1.8475308897732481e-07	1.913151861743392e-07	0.44720458984375	34	64	32000.0	11333.333333333334	0.527027027027027	10000.0	288.39955375	12560	79	1.2856972964355026e-07
531	-2.1999117623833773e-06	1.676013594558643e-07	1.7507144263957413e-07	-2.195976446869831e-06	1.6733332514107836e-07	1.827137260080498e-07	0.686492919921875	55	64	32000.0	18333.33333333333	0.4594594594594595	10000.0	288.415711075	12560	79	1.225500098477019e-07
532	-2.1917499212825234e-06	1.678270038764816e-07	1.6625004144516813e-07	-2.1878165712079107e-06	1.6755815076013545e-07	1.7389056624653184e-07	0.523223876953125	45	74	37000.0	15000.0	0.5833333333333334	10000.0	288.430760925	12560	79	1.1637502901161769e-07
533	-2.190113538111014e-06	1.7466674712714305e-07	1.714525779559836e-07	-2.1861823055300563e-06	1.743970149998021e-07	1.790911872079439e-07	0.311279296875	24	84	42000.0	8000.0	0.5319148936170213	10000.0	288.44691895	12560	79	1.200168045691885e-07
534	-2.1919852410716065e-06	1.6637513814183477e-07	1.642912436367793e-07	-2.188055987544121e-06	1.6610458739087537e-07	1.7192804314444e-07	0.4124755859375	31	54	18000.0	10333.333333333334	0.463768115942029	10000.0	288.4619687	12560	79	1.150038705457455e-07
535	-2.191353332527673e-06	1.7590536493956376e-07	1.8065308896995106e-07	-2.187426412446849e-06	1.75633852564934e-07	1.882877307927497e-07	0.51416015625	36	52	26000.0	12000.0	0.3709677419354839	10000.0	288.47965005	12560	79	1.2645716227896573e-07
536	-2.1941803716283063e-06	1.756524622002263e-07	1.6752199859227998e-07	-2.190255591741069e-06	1.753800712327319e-07	1.75154638957086e-07	0.31658935546875	26	61	30500.0	8666.666666666666	0.5774647887323944	10000.0	288.495807675	12560	79	1.17265399014596e-07
537	-2.202555456506677e-06	1.7578841870596598e-07	1.710228833939867e-07	-2.1986335409123664e-06	1.7551485691761769e-07	1.7865281189535266e-07	0.36639404296875	29	60	30000.0	7250.0	0.4857142857142857	10000.0	288.517344625	12560	79	1.1971601837579066e-07
538	-2.196126648018384e-06	1.746205685510824e-07	1.7445946471938908e-07	-2.1922087545923447e-06	1.7434537225474705e-07	1.820855217764311e-07	0.32958984375	30	73	24333.33333333333	10000.0	0.5568181818181818	10000.0	288.5474226	12560	79	1.2212162530357238e-07
539	-2.196203702968607e-06	1.7940070649794377e-07	1.662230088896626e-07	-2.1922884174395355e-06	1.7912445634864469e-07	1.73846516832013e-07	0.3150634765625	29	76	25333.33333333333	7250.0	0.4945054945054945	10000.0	288.566823775	12560	79	1.1635610622276383e-07
540	-2.187496807616629e-06	1.785998998528603e-07	1.7164913395072138e-07	-2.183584018808983e-06	1.783226451007072e-07	1.7927017314590024e-07	0.2794189453125	21	74	24666.666666666668	7000.0	0.3820224719101123	10000.0	288.58532515	12560	79	1.2015439376550497e-07
541	-2.189296268739531e-06	1.7626716344291086e-07	1.7323100135246537e-07	-2.1853856964095032e-06	1.75989020363057e-07	1.8084982596424138e-07	0.526123046875	40	55	27500.0	13333.333333333334	0.5384615384615384	10000.0	288.60169125	12560	79	1.2126170094672577e-07
542	-2.1934084199282297e-06	1.6270995830258326e-07	1.7300417579270905e-07	-2.189500043051316e-06	1.6243093855311322e-07	1.8062078577915085e-07	0.1412353515625	13	64	21333.33333333333	4333.333333333333	0.4430379746835443	10000.0	288.61784865	12560	79	1.2110292305489632e-07
543	-2.183879104041924e-06	1.720592329160631e-07	1.8153528640027174e-07	-2.179973693158704e-06	1.7177903387581077e-07	1.89148871591158e-07	0.41400146484375	34	72	24000.0	8500.0	0.5977011494252874	10000.0	288.639593775	12560	79	1.2707470048019022e-07
544	-2.192712182036878e-06	1.7472627852040378e-07	1.874636101362926e-07	-2.188809011911682e-06	1.7444519237323517e-07	1.9507488534517379e-07	0.3284912109375	23	93	46500.0	7666.666666666666	0.5436893203883495	10000.0	288.655959625	12560	79	1.312245270954048e-07
545	-2.173776624841446e-06	1.8059493243739694e-07	1.864921317046907e-07	-2.1698751883505102e-06	1.8031316219416765e-07	1.9410160522460936e-07	0.65093994140625	45	67	33500.0	15000.0	0.6233766233766234	10000.0	288.668585425	12560	79	1.305444921932835e-07
546	-2.189738879569301e-06	1.6686975390357188e-07	1.756972624070212e-07	-2.1858396678797364e-06	1.6658710859530958e-07	1.833044054263106e-07	0.5855712890625	41	53	26500.0	13666.666666666666	0.4761904761904761	10000.0	288.68474275	12560	79	1.229880836849148e-07
547	-2.1896773978010285e-06	1.7332679470867114e-07	1.787818555859498e-07	-2.1857802647007003e-06	1.7304333471610602e-07	1.863868027731637e-07	0.25634765625	20	64	32000.0	6666.666666666667	0.5540540540540541	10000.0	288.699792575	12560	79	1.2514729891016485e-07
548	-2.193022688884407e-06	1.772257942716895e-07	1.6692306237567505e-07	-2.189127497815218e-06	1.769415756076005e-07	1.7452594199492554e-07	0.57861328125	40	57	28500.0	20000.0	0.6119402985074627	10000.0	288.713814375	12560	79	1.1684614366297253e-07
549	-2.203470653151017e-06	1.6220864300484497e-07	1.6294983414798605e-07	-2.199578003445729e-06	1.619234351424756e-07	1.705499849979009e-07	0.238037109375	20	59	29500.0	6666.666666666667	0.5797101449275363	10000.0	288.732106975	12560	79	1.1406488390359023e-07
550	-2.195223109875901e-06	1.7620877334273485e-07	1.6775118605882405e-07	-2.191332557595084e-06	1.759227521398393e-07	1.7534906524943414e-07	0.547943115234375	45	68	34000.0	15000.0	0.4743589743589743	10000.0	288.7471566	12560	79	1.1742583024117684e-07
551	-2.19095664644364e-06	1.636840562282627e-07	1.6997237139447789e-07	-2.1870683524806435e-06	1.6339716236379909e-07	1.7756778507410922e-07	0.1109619140625	9	64	32000.0	4500.0	0.6216216216216216	10000.0	288.763313375	12560	79	1.1898065997613453e-07
552	-2.1877735524987697e-06	1.7026558788584498e-07	1.719666112762232e-07	-2.18388736828732e-06	1.699778816259004e-07	1.795597034489997e-07	0.267425537109375	23	88	44000.0	7666.666666666666	0.4693877551020408	10000.0	288.778363575	12560	79	1.2037662789335624e-07
553	-2.195327112357912e-06	1.699424869929426e-07	1.6794403937382809e-07	-2.191443344404565e-06	1.6965385367847613e-07	1.755344513795086e-07	0.4404296875	41	55	27500.0	10250.0	0.5076923076923077	10000.0	288.795549225	12560	79	1.1756082756167965e-07
554	-2.190634047415584e-06	1.7527460354200836e-07	1.6864903285506888e-07	-2.1867524016262458e-06	1.749851589538015e-07	1.762370722405264e-07	0.492401123046875	35	75	37500.0	11666.666666666666	0.5647058823529412	10000.0	288.810598825	12560	79	1.1805432299854821e-07
555	-2.189326397381766e-06	1.653026146295375e-07	1.6427230512066469e-07	-2.185446850076549e-06	1.6501237050972382e-07	1.718579813449182e-07	0.55316162109375	57	67	33500.0	19000.0	0.5844155844155844	10000.0	288.82544035	12560	79	1.1499061358446529e-07
556	-1.662793525200313e-06	2.698130081098795e-07	-1.480376969420783e-07	-1.6592081115377107e-06	2.693686949814878e-07	-1.4085182398145444e-07	0.552490234375	62	67	67000.0	31000.0	0.625	10000.0	290.70615515	12651	2	-1.0362638785945481e-07
557	-1.666315884338448e-06	2.699183703393677e-07	-1.3519940742694218e-07	-1.6627325044349677e-06	2.6947262294868386e-07	-1.2801693879599888e-07	0.7855224609375	66	114	57000.0	33000.0	0.5645161290322581	10000.0	290.71643665	12651	2	-9.463958519885952e-08
558	-2.098082114260757e-06	-7.055522737992639e-09	6.414184334623948e-08	-2.09530452367334e-06	-1.0500894038841998e-08	6.581626392970574e-08	0.661651611328125	73	86	86000.0	36500.0	0.5806451612903226	13000.0	311.619982575	13683	3	4.489929034236763e-08
559	-2.081922270889244e-06	4.020313806247271e-09	6.75464293234584e-08	-2.0791453774237527e-06	5.761328000390403e-10	6.923100711430346e-08	0.639495849609375	55	76	76000.0	55000.0	0.4698795180722891	13000.0	311.63564635	13683	3	4.7282500526420885e-08
560	-2.07665059166394e-06	1.8493225308780952e-08	6.285612527650921e-08	-2.073874243696632e-06	1.5049994697945947e-08	6.454875014830972e-08	0.62408447265625	50	62	62000.0	50000.0	0.4202898550724637	13000.0	311.6480262	13683	3	4.399928769355645e-08
561	-1.6894670812875048e-06	-4.7710639442812047e-08	1.2182432300684608e-08	-1.6869461635706744e-06	-4.821002495964278e-08	1.770925486912237e-08	0.5438232421875	55	60	60000.0	27500.0	0.3939393939393939	12000.0	343.717566325	15276	62	8.527702610479225e-09
562	-1.6781236924687203e-06	-5.1476024998289095e-08	2.7619877664116416e-08	-1.6756060611708903e-06	-5.1973285358674136e-08	3.313974923107111e-08	0.517822265625	42	66	22000.0	21000.0	0.5119047619047619	12000.0	343.72784775	15276	62	1.933391436488149e-08
563	-1.6729565197747538e-06	-5.201840578009378e-08	4.3138795074552026e-08	-1.6704442000293217e-06	-5.251222960498993e-08	4.8647416957962174e-08	0.24755859375	26	77	38500.0	13000.0	0.5617977528089888	12000.0	343.74450055	15276	62	3.0197156552186415e-08
564	-1.67153659025629e-06	-4.481021913357453e-08	3.974267947465184e-08	-1.6690279611518803e-06	-4.5301653806598846e-08	4.5243473459404206e-08	0.26739501953125	26	84	42000.0	13000.0	0.4479166666666667	12000.0	343.7560979	15276	62	2.781987563225628e-08
565	-1.6700274221384427e-06	-4.9093449946468e-08	3.7594879214473015e-08	-1.6675224767187802e-06	-4.958249887778402e-08	4.308785080954293e-08	0.3330078125	32	72	36000.0	16000.0	0.5	12000.0	343.767695325	15276	62	2.6316415450131108e-08
566	-1.66725601285179e-06	-5.549133355322726e-08	3.794695333715409e-08	-1.6647543932098537e-06	-5.597822760205525e-08	4.3432854597145154e-08	0.374908447265625	27	85	42500.0	13500.0	0.5567010309278351	12000.0	343.778185	15276	62	2.6562867336007864e-08
567	-1.6663750070750883e-06	-5.7710671516041056e-08	3.8938226118988456e-08	-1.6638770576885632e-06	-5.819518644707446e-08	4.4416315895151867e-08	0.2215576171875	22	92	46000.0	11000.0	0.5865384615384616	12000.0	343.789782425	15276	62	2.725675828329192e-08
568	-1.6726001433587429e-06	-5.3396921497843935e-08	3.2551333039186704e-08	-1.6701062723216377e-06	-5.387879149984454e-08	3.802073187426986e-08	0.1904296875	16	60	30000.0	8000.0	0.4444444444444444	12000.0	343.80269585	15276	62	2.278593312743069e-08
569	-1.6685445241729598e-06	-5.1617430895205123e-08	2.76195948843192e-08	-1.6660543739202776e-06	-5.2096886683514914e-08	3.30810546875e-08	0.157196044921875	17	58	29000.0	8500.0	0.4714285714285714	12000.0	343.81450175	15276	62	1.9333716419023435e-08
570	-1.6745298175871004e-06	-5.601493372481594e-08	2.8472548071662178e-08	-1.6720433805842186e-06	-5.6491979067331394e-08	3.392607530255184e-08	0.295867919921875	35	64	32000.0	17500.0	0.5526315789473685	12000.0	343.8263075	15276	62	1.9930783650163523e-08
571	-1.6762361214205794e-06	-4.985701464467285e-08	3.6402536943354393e-08	-1.6737554231173775e-06	-5.0330332518599854e-08	4.184378565137631e-08	0.465087890625	40	61	20333.33333333333	13333.333333333334	0.5316455696202531	12000.0	343.844600275	15276	62	2.5481775860348077e-08
572	-1.6743283489770287e-06	-4.85496975921125e-08	3.1913011694745446e-08	-1.6718524479979147e-06	-4.9019897388543954e-08	3.7343978225850615e-08	0.434051513671875	33	52	26000.0	16500.0	0.53125	12000.0	343.8599372	15276	62	2.233910818632181e-08
573	-1.6721903875405282e-06	-6.013954047314749e-08	3.4428822057463145e-08	-1.6697188610238696e-06	-6.060689539443915e-08	3.985039849682389e-08	0.204345703125	18	62	31000.0	9000.0	0.3648648648648648	12000.0	343.8739585	15276	62	2.41001754402242e-08
574	-1.6779775366068755e-06	-4.8877042166875015e-08	3.2224174336526925e-08	-1.675510029200098e-06	-4.934178192833936e-08	3.763711142851928e-08	0.2777099609375	25	78	39000.0	12500.0	0.5222222222222223	12000.0	343.88687175	15276	62	2.2556922035568845e-08
575	-1.6739063914650363e-06	-5.8761073332168734e-08	3.2192008965545136e-08	-1.6714432375529893e-06	-5.922297885716868e-08	3.759557483708748e-08	0.46484375	34	62	31000.0	17000.0	0.5	12000.0	343.9008933	15276	62	2.2534406275881598e-08
576	-1.6739686752819482e-06	-5.041710369831482e-08	3.703909036127493e-08	-1.6715098635873946e-06	-5.087618077232087e-08	4.2433295647451807e-08	0.29296875	32	79	39500.0	16000.0	0.5494505494505495	12000.0	343.9149142	15276	62	2.592736325289245e-08
577	-1.6705839339460649e-06	-5.129568718297149e-08	3.8809586349720186e-08	-1.6681291117362063e-06	-5.175216419701935e-08	4.4195179363500286e-08	0.1221923828125	11	51	25500.0	5500.0	0.492063492063492	12000.0	343.927828	15276	62	2.716671044480413e-08
578	-1.670702793668025e-06	-4.6743283999781963e-08	3.768712074392308e-08	-1.668252267942584e-06	-4.7196959398680296e-08	4.3063425737897927e-08	0.1982421875	29	53	26500.0	9666.666666666666	0.4615384615384615	12000.0	343.941770175	15276	62	2.638098452074616e-08
579	-1.6719333755420165e-06	-4.900941549437538e-08	3.7762654874110176e-08	-1.669487499366706e-06	-4.9460057326302584e-08	4.3128893301420126e-08	0.267303466796875	19	63	21000.0	9500.0	0.4814814814814814	12000.0	343.956899125	15276	62	2.643385841187712e-08
580	-1.6709761726307898e-06	-5.335907957363717e-08	3.721869781848412e-08	-1.668534657439716e-06	-5.3806874474679023e-08	4.2575479896046283e-08	0.239166259765625	17	54	27000.0	8500.0	0.5303030303030303	12000.0	343.971128525	15276	62	2.605308847293888e-08
581	-1.6686882043353916e-06	-6.141465920698247e-08	3.537430210179397e-08	-1.6662505730077228e-06	-6.185991731291675e-08	4.07226504887376e-08	0.103271484375	9	80	26666.666666666668	4500.0	0.4591836734693877	12000.0	343.983833725	15276	62	2.4762011471255777e-08
582	-1.6689857397939723e-06	-6.001291026966247e-08	3.5978625003262344e-08	-1.66655238355433e-06	-6.045537458625493e-08	4.1317677093220654e-08	0.315673828125	24	50	16666.666666666668	12000.0	0.4117647058823529	12000.0	343.99785475	15276	62	2.518503750228364e-08
583	-1.660077982544232e-06	-5.506256959780704e-08	4.0070159350573856e-08	-1.6576496886600742e-06	-5.550172365662709e-08	4.53981853734667e-08	0.18035888671875	15	90	30000.0	7500.0	0.5462962962962963	12000.0	344.01450735	15276	62	2.8049111545401697e-08
584	-1.6708304604724317e-06	-5.6909046297795335e-08	3.6479302010862584e-08	-1.6684064790567098e-06	-5.73453787440463e-08	4.1797919899058113e-08	0.4315185546875	35	59	19666.666666666668	17500.0	0.4545454545454545	12000.0	344.028736275	15276	62	2.55355114076038e-08
585	-1.6646752919944533e-06	-5.5168805256010987e-08	2.969321484157105e-08	-1.6622556110681664e-06	-5.5602322361799424e-08	3.500243655766282e-08	0.428466796875	36	50	50000.0	18000.0	0.5892857142857143	12000.0	344.042965775	15276	62	2.0785250389099736e-08
586	-1.6698174306716486e-06	-4.3551939750526674e-08	2.8405614201424427e-08	-1.667400912142972e-06	-4.3983385573943984e-08	3.370791728652526e-08	0.18798828125	16	62	31000.0	8000.0	0.4594594594594595	12000.0	344.05345545	15276	62	1.9883929940997096e-08
587	-1.6828209619892067e-06	-4.693247303400797e-08	3.803189951294663e-08	-1.6804075992006375e-06	-4.736185108826177e-08	4.332729081483645e-08	0.390716552734375	59	76	38000.0	29500.0	0.4772727272727273	12000.0	344.0639452	15276	62	2.662232965906264e-08
588	-1.6725237224016162e-06	-4.365302239283786e-08	4.051929089362349e-08	-1.670113840787812e-06	-4.4080118455774174e-08	4.580704864787164e-08	0.19677734375	26	86	43000.0	13000.0	0.5408163265306123	12000.0	344.075542675	15276	62	2.836350362553644e-08
589	-1.6774173609819074e-06	-4.7712337435006544e-08	3.3843402312948336e-08	-1.6750109522960403e-06	-4.8137155881315033e-08	3.912353515625e-08	0.3856201171875	39	56	56000.0	19500.0	0.4677419354838709	12000.0	344.08714015	15276	62	2.3690381619063838e-08
590	-1.6733642676094006e-06	-5.00187594682516e-08	3.542041378504504e-08	-1.670960930778023e-06	-5.0441562469381384e-08	4.069379437883324e-08	0.4522705078125	38	83	41500.0	19000.0	0.3894736842105263	12000.0	344.097421425	15276	62	2.4794289649531532e-08
591	-1.672559388963438e-06	-6.170966001903259e-08	2.4784222681462183e-08	-1.6701595713613425e-06	-6.213015305666006e-08	3.0049858478296585e-08	0.3526611328125	36	72	36000.0	18000.0	0.4761904761904761	12000.0	344.10922705	15276	62	1.7348955877023526e-08
592	-1.6701997978165797e-06	-5.1347586772197895e-08	4.048925812281954e-08	-1.6678030999469704e-06	-5.176603117823757e-08	4.574802006516501e-08	0.2835693359375	23	53	53000.0	11500.0	0.4915254237288136	12000.0	344.119716925	15276	62	2.834248068597368e-08
593	-1.6749352271626191e-06	-4.329299747872584e-08	4.2052992795691286e-08	-1.6725406184145257e-06	-4.3710069554180495e-08	4.730714733088128e-08	0.212188720703125	17	53	53000.0	17000.0	0.559322033898305	12000.0	344.1267544	15276	62	2.94370949569839e-08
594	-1.6695505774838278e-06	-4.5578932068902986e-08	4.744988364368352e-08	-1.6671583827790375e-06	-4.5994417905002624e-08	5.269870981947284e-08	0.15911865234375	11	82	41000.0	11000.0	0.4787234042553192	12000.0	344.134899475	15276	62	3.321491855057846e-08
595	-1.6716226165532462e-06	-5.0421218912477785e-08	2.990535016123865e-08	-1.66923417899941e-06	-5.083423496496908e-08	3.51458740804797e-08	0.217529296875	22	63	21000.0	11000.0	0.3580246913580246	12000.0	344.147604375	15276	62	2.0933745112867056e-08
596	-1.671943254914855e-06	-5.029627967011199e-08	4.2804313349036775e-08	-1.6695600526119449e-06	-5.070585225697412e-08	4.803324972847911e-08	0.230712890625	18	68	22666.666666666668	9000.0	0.4767441860465116	12000.0	344.1653654	15276	62	2.996301934432574e-08
597	-1.675159970245194e-06	-5.068811006336732e-08	2.5189661487831388e-08	-1.6727822233884187e-06	-5.1094091808561935e-08	3.0406499103296586e-08	0.152740478515625	13	65	16250.0	4333.333333333333	0.3932584269662921	12000.0	344.183946425	15276	62	1.763276304148197e-08
598	-1.6791757916355776e-06	-4.5743283022942287e-08	3.675219701685175e-08	-1.6768045082272194e-06	-4.6145007071097735e-08	4.1954668561988905e-08	0.46484375	34	54	27000.0	11333.333333333334	0.4545454545454545	12000.0	344.20605905	15276	62	2.5726537911796223e-08
599	-1.6793204439979068e-06	-4.3045489348586423e-08	3.651176514042041e-08	-1.6769548055320325e-06	-4.344349186747138e-08	4.170166135413624e-08	0.328765869140625	27	64	32000.0	6750.0	0.5131578947368421	12000.0	344.225460575	15276	62	2.555823559829429e-08
600	-1.6678501733504897e-06	-5.2983159702951074e-08	3.565215998416555e-08	-1.6654911525143604e-06	-5.33767958372721e-08	4.082727974864924e-08	0.396484375	29	57	14250.0	7250.0	0.419753086419753	12000.0	344.248313475	15276	62	2.4956511988915885e-08
601	-1.6739073164686896e-06	-4.9048131454204175e-08	2.8274632859192352e-08	-1.6715533923538282e-06	-4.943840205802526e-08	3.343834673444801e-08	0.3592529296875	27	85	28333.33333333333	9000.0	0.3786407766990291	12000.0	344.265995525	15276	62	1.979224300143465e-08
602	-1.6780020452247955e-06	-5.025023754578848e-08	3.262096941972901e-08	-1.6756534547304457e-06	-5.0636983697129566e-08	3.7772723274587466e-08	0.68536376953125	57	71	23666.666666666668	19000.0	0.4943820224719101	12000.0	344.28457685	15276	62	2.2834678593810306e-08
603	-1.668751146345792e-06	-5.27471322284869e-08	3.703645001625904e-08	-1.6664121010501615e-06	-5.31275645232156e-08	4.2166737893363024e-08	0.359954833984375	35	70	35000.0	11666.666666666666	0.524390243902439	12000.0	344.318033025	15276	62	2.5925515011381328e-08
604	-1.6668877842490453e-06	-5.2485188600696936e-08	3.3806714085351786e-08	-1.6645524030240315e-06	-5.2863195031947754e-08	3.8928740542402895e-08	0.27685546875	28	65	32500.0	14000.0	0.5454545454545454	12000.0	344.3309463	15276	62	2.3664699859746247e-08
605	-1.6735642420007723e-06	-4.7825644186433924e-08	3.6834470512099386e-08	-1.6712325135986048e-06	-4.820123098319143e-08	4.194824897552205e-08	0.329345703125	38	71	35500.0	19000.0	0.6144578313253012	12000.0	344.34385975	15276	62	2.5784129358469574e-08
606	-1.66582143583568e-06	-5.0361351950544535e-08	3.5149614272910267e-08	-1.6634933488741853e-06	-5.07345254376245e-08	4.025515849746277e-08	0.24993896484375	21	65	32500.0	10500.0	0.5584415584415584	12000.0	344.356773075	15276	62	2.4604729991037185e-08
607	-1.6780501004041098e-06	-4.409516163029927e-08	3.5909315808328424e-08	-1.6757255850934807e-06	-4.446596687722452e-08	4.100677193614925e-08	0.2867431640625	27	73	36500.0	13500.0	0.4352941176470588	12000.0	344.36947835	15276	62	2.5136521065829897e-08
608	-1.6737367276655933e-06	-4.9503920553115326e-08	3.2385500859512835e-08	-1.6714154628951296e-06	-4.9872569455782464e-08	3.74755859375e-08	0.30230712890625	26	50	25000.0	13000.0	0.4032258064516129	12000.0	344.38107575	15276	62	2.2669850601658986e-08
609	-1.6670590839116294e-06	-4.795754846271997e-08	3.7501958408380253e-08	-1.6647414276849036e-06	-4.83238023840664e-08	4.258384924202322e-08	0.286865234375	25	61	30500.0	12500.0	0.5068493150684932	12000.0	344.39398935	15276	62	2.625137088586617e-08
610	-1.6747904952115511e-06	-4.815405733878536e-08	3.54420223777919e-08	-1.6724763560172956e-06	-4.85179758514256e-08	4.0515915173682094e-08	0.374267578125	42	62	20666.666666666668	14000.0	0.4625	12000.0	344.406615375	15276	62	2.480941566445433e-08
611	-1.667242060204646e-06	-6.11255114474084e-08	3.7246698189274884e-08	-1.6649318714193212e-06	-6.14868054024441e-08	4.2311593656450793e-08	0.13226318359375	11	55	27500.0	5500.0	0.4776119402985074	12000.0	344.42084485	15276	62	2.607268873249241e-08
612	-1.6672988219227918e-06	-5.8244955822739234e-08	2.441566665654125e-08	-1.664992205924954e-06	-5.860387484516928e-08	2.94724122234594e-08	0.2435302734375	20	67	22333.33333333333	10000.0	0.4588235294117647	12000.0	344.43375815	15276	62	1.7090966659578875e-08
613	-1.6863224803454373e-06	-4.9263009394172257e-08	3.6621621318708174e-08	-1.684024805085222e-06	-4.9615979988605474e-08	4.165791894074912e-08	0.528717041015625	45	58	19333.33333333333	15000.0	0.5789473684210527	12000.0	344.466260275	15276	62	2.5635134923095722e-08
614	-1.677584368886314e-06	-4.396838123906698e-08	3.570989160903864e-08	-1.6752933150824352e-06	-4.43169415762278e-08	4.073099593403183e-08	0.290679931640625	25	57	19000.0	8333.333333333334	0.4533333333333333	12000.0	344.490507875	15276	62	2.4996924126327047e-08
615	-1.6815768155310592e-06	-5.318561677116447e-08	1.908041256247032e-08	-1.6792923199670833e-06	-5.3529804821136464e-08	2.4086426294629818e-08	0.404296875	32	55	18333.33333333333	6400.0	0.3698630136986301	12000.0	344.51467655	15276	62	1.3356288793729222e-08
616	-1.6776642380739211e-06	-4.742052331124522e-08	3.037016372019912e-08	-1.6753850539921297e-06	-4.7761167230869706e-08	3.5363924343786513e-08	0.541534423828125	39	70	35000.0	13000.0	0.4634146341463415	12000.0	344.53436465	15276	62	2.1259114604139386e-08
617	-1.6818695531115612e-06	-4.761494488734362e-08	3.610401296955155e-08	-1.6795994924695085e-06	-4.7949494712180174e-08	4.107666015625e-08	0.787841796875	56	66	22000.0	11200.0	0.4285714285714285	12000.0	344.568427475	15276	62	2.5272809078686085e-08
618	-1.6830026299328316e-06	-4.681156753932473e-08	2.9855554280866784e-08	-1.680738425766209e-06	-4.71422011681356e-08	3.4814603431202543e-08	0.49285888671875	38	61	20333.33333333333	9500.0	0.4936708860759494	12000.0	344.590460575	15276	62	2.0898887996606748e-08
619	-1.6825981963994525e-06	-4.555156630472821e-08	2.6729848882292818e-08	-1.6803404303181004e-06	-4.587789089845766e-08	3.167390826929396e-08	0.53460693359375	38	64	21333.33333333333	9500.0	0.573170731707317	12000.0	344.6148375	15276	62	1.871089421760497e-08
620	-1.6793100684628275e-06	-4.312916450065663e-08	2.8877853209525807e-08	-1.6770580290181292e-06	-4.345165275690408e-08	3.3808542412018115e-08	0.1904296875	16	61	15250.0	5333.333333333333	0.4352941176470588	12000.0	344.636661075	15276	62	2.0214497246668066e-08
621	-1.6853741245265398e-06	-4.168722283623706e-08	3.5147662540909095e-08	-1.6831308352366949e-06	-4.2003842881179326e-08	4.0057854197849744e-08	0.591888427734375	45	53	17666.666666666668	15000.0	0.5352112676056338	12000.0	344.670269825	15276	62	2.4603363778636365e-08
622	-1.667256267077716e-06	-5.028208960776859e-08	4.473137829726056e-08	-1.6650218115010136e-06	-5.059277748615418e-08	4.962079131224444e-08	0.28533935546875	22	61	15250.0	5500.0	0.4117647058823529	12000.0	344.70453255	15276	62	3.131196480808239e-08
624	-1.6891123393555148e-06	1.865353216539897e-07	-1.370090067357034e-07	-1.6868983185567922e-06	1.862383875599785e-07	-1.3216800023729556e-07	0.4775390625	32	91	91000.0	32000.0	0.5154639175257731	12000.0	344.785145425	15277	6	-9.590630471499241e-08
625	-1.6865268966174225e-06	1.9081370417323763e-07	-1.339639064738971e-07	-1.6843146362812845e-06	1.9051795703501813e-07	-1.2912709304952176e-07	0.693206787109375	59	79	79000.0	59000.0	0.4117647058823529	12000.0	344.79218275	15277	6	-9.377473453172797e-08
627	-1.6817781099277002e-06	2.073965055975773e-07	-1.3251173538815e-07	-1.6795712174826829e-06	2.0710437970022265e-07	-1.2768773016528548e-07	0.6036376953125	86	90	90000.0	43000.0	0.4791666666666667	12000.0	344.813734825	15277	6	-9.2758214771705e-08
628	-1.6724125625891723e-06	1.9495260830268245e-07	-1.3485021724590162e-07	-1.6702079441524343e-06	1.9466201741343613e-07	-1.300316484968239e-07	0.57806396484375	66	57	57000.0	33000.0	0.5238095238095238	12000.0	344.8229084	15277	6	-9.439515207213113e-08
629	-2.1095990460457447e-06	1.0011937206254052e-09	7.645329742074745e-08	-2.107148052673539e-06	-1.55094246013206e-09	8.15130613523109e-08	0.767486572265625	83	91	45500.0	41500.0	0.4857142857142857	14000.0	355.0088258	15771	3	5.3517308194523215e-08
630	-2.109188311707972e-06	-1.5992261724349627e-08	8.95645737918977e-08	-2.1067388598921147e-06	-1.8548974339195043e-08	9.462671143718969e-08	0.66094970703125	49	69	34500.0	16333.333333333332	0.4819277108433735	14000.0	355.026011225	15771	3	6.269520165432838e-08
631	-2.0912845161479863e-06	-5.067505800703991e-09	9.483864730472357e-08	-2.0888363086772e-06	-7.627872100819831e-09	9.990267140040889e-08	0.75225830078125	58	84	42000.0	29000.0	0.5204081632653061	14000.0	355.03974455	15771	3	6.638705311330649e-08
632	-2.089046736024504e-06	9.986944355023289e-08	9.76286561058056e-08	-2.087832870738253e-06	9.758045013826261e-08	1.0211181640625e-07	0.56195068359375	62	82	41000.0	20666.666666666668	0.41	17000.0	371.58627395	16592	5	6.834005927406392e-08
633	-2.0919369406971987e-06	9.364449837798769e-08	1.132568603658072e-07	-2.090723424995942e-06	9.135561389974709e-08	1.1773925575898073e-07	0.576171875	64	51	51000.0	32000.0	0.6333333333333333	17000.0	371.596764525	16592	5	7.927980225606505e-08
634	-2.0933113411776104e-06	9.314679426641813e-08	1.289880569887019e-07	-2.092098572130017e-06	9.085814473477008e-08	1.3346883271119304e-07	0.41693115234375	33	80	26666.666666666668	16500.0	0.4299065420560747	17000.0	371.619125075	16592	5	9.029163989209133e-08
635	-2.097427040009542e-06	9.715199243069425e-08	1.300171959258691e-07	-2.096214784313334e-06	9.486350622893533e-08	1.3449686906761098e-07	0.34716796875	24	62	20666.666666666668	12000.0	0.3707865168539326	17000.0	371.63446355	16592	5	9.101203714810837e-08
636	-2.1022713555669794e-06	8.62577053243596e-08	1.2972661724802572e-07	-2.1010598788007435e-06	8.396946972834343e-08	1.3420463433666764e-07	0.5126953125	40	71	14200.0	13333.333333333334	0.2844827586206896	17000.0	371.65768395	16592	5	9.0808632073618e-08
637	-2.110808511186972e-06	-4.509965533560109e-07	-1.264474149847803e-07	-2.1098659836699123e-06	-4.53673189033073e-07	-1.268330373603607e-07	0.230712890625	21	63	15750.0	4200.0	0.4444444444444444	17000.0	402.03033505	18083	1	-8.85131904893462e-08
638	-1.6654846165184164e-06	1.765745174383445e-07	-1.211902839047305e-07	-1.6658493560259375e-06	1.7412468048582709e-07	-1.2404810825240946e-07	0.42083740234375	35	54	18000.0	11666.666666666666	0.5128205128205128	16000.0	415.0033223	18720	21	-8.483319873331137e-08
639	-1.6643914488802193e-06	1.8373283373074374e-07	-1.1924070858165956e-07	-1.6647452169940792e-06	1.8128027689808681e-07	-1.22067528726453e-07	0.23583984375	21	60	15000.0	5250.0	0.5	16000.0	415.025564225	18720	21	-8.346849600716169e-08
640	-1.6599492246968204e-06	1.852005856668449e-07	-1.2993305149966725e-07	-1.6602898476923924e-06	1.8274477780238864e-07	-1.3272271511755257e-07	0.2021484375	16	72	18000.0	5333.333333333333	0.375	16000.0	415.0521561	18720	21	-9.095313604976709e-08
641	-1.659465236558065e-06	1.8617766180965945e-07	-1.278712399333452e-07	-1.659796959547654e-06	1.8371965758735557e-07	-1.3063574053327613e-07	0.257080078125	18	71	17750.0	9000.0	0.3786407766990291	16000.0	415.0701264	18720	21	-8.950986795334165e-08
642	-1.6577625538961903e-06	1.799152889019586e-07	-1.151734986504626e-07	-1.6580831001447689e-06	1.7745453192628004e-07	-1.1790639249142088e-07	0.068115234375	6	67	22333.33333333333	2000.0	0.4945054945054945	16000.0	415.092656275	18720	21	-8.062144905532383e-08
643	-1.655978479214549e-06	1.817390312254711e-07	-1.1538494280550101e-07	-1.6562878292617551e-06	1.7927552279511084e-07	-1.180861673800745e-07	0.18157958984375	14	66	16500.0	4666.666666666667	0.4489795918367347	16000.0	415.115184975	18720	21	-8.07694599638507e-08
644	-1.6625142240905905e-06	1.872313685411467e-07	-1.1606355900351109e-07	-1.6628117025971113e-06	1.847649493473559e-07	-1.1873119592399241e-07	0.205078125	16	52	17333.333333333332	5333.333333333333	0.5526315789473685	16000.0	415.139030075	18720	21	-8.124449130245776e-08
645	-1.6596067839366934e-06	1.9234572412723946e-07	-1.208296285528083e-07	-1.6598935800887398e-06	1.8987669159646082e-07	-1.2346703519732037e-07	0.2349853515625	20	63	21000.0	6666.666666666667	0.5517241379310345	16000.0	415.160450625	18720	21	-8.458073998696582e-08
646	-1.6724467752652992e-06	1.905691583592982e-07	-1.1831102048729959e-07	-1.6727247013965796e-06	1.8809796007241042e-07	-1.209233205064435e-07	0.08807373046875	6	62	20666.666666666668	3000.0	0.4651162790697674	16000.0	415.1782121	18720	21	-8.28177143411097e-08
647	-1.6657666279155466e-06	1.8388134065154104e-07	-1.195742670536881e-07	-1.6660350149148542e-06	1.814078174965355e-07	-1.221595613568743e-07	0.1409912109375	11	50	16666.666666666668	5500.0	0.4459459459459459	16000.0	415.19728905	18720	21	-8.370198693758166e-08
648	-1.6725970036210131e-06	1.8839787194515565e-07	-1.2960332079765518e-07	-1.672855428065756e-06	1.8592192544024088e-07	-1.3216040495400116e-07	0.2261962890625	17	57	28500.0	5666.666666666667	0.4520547945205479	16000.0	415.217186775	18720	21	-9.072232455835863e-08
649	-1.6586394501406778e-06	1.888749281069073e-07	-1.303526712952358e-07	-1.65888668377543e-06	1.8639626522718322e-07	-1.328780604282272e-07	0.0692138671875	7	51	17000.0	2333.333333333333	0.3466666666666667	16000.0	415.239507175	18720	21	-9.124686990666507e-08
650	-1.655501640252243e-06	1.8396836738596563e-07	-1.2725543509063186e-07	-1.655736449982674e-06	1.8148669593641e-07	-1.2974562822858865e-07	0.19696044921875	14	59	14750.0	4666.666666666667	0.5164835164835165	16000.0	415.264250925	18720	21	-8.90788045634423e-08
651	-1.660999033356046e-06	1.798352792513587e-07	-1.2107151323753278e-07	-1.661223072342402e-06	1.7735100562139364e-07	-1.2353118639794464e-07	0.20440673828125	17	57	14250.0	5666.666666666667	0.5168539325842697	16000.0	415.2856729	18720	21	-8.475005926627295e-08
652	-1.659841823809944e-06	1.809159312987945e-07	-1.263385077396061e-07	-1.6600533400747845e-06	1.784286392930266e-07	-1.2876268806814034e-07	0.0	0	53	13250.0	0.0	0.5058823529411764	16000.0	415.3105469	18720	21	-8.843695541772427e-08
653	-1.6558558890046626e-06	1.8251142454241374e-07	-1.2553898424245706e-07	-1.656055384898068e-06	1.8002124240277385e-07	-1.2792908701673846e-07	0.17047119140625	14	62	15500.0	4666.666666666667	0.4361702127659574	16000.0	415.334391925	18720	21	-8.787728896971995e-08
654	-1.6630478745154482e-06	1.8563113979174065e-07	-1.2820115540212376e-07	-1.663233763175392e-06	1.8313769444502779e-07	-1.305526718567465e-07	0.0269775390625	2	59	14750.0	666.6666666666666	0.5494505494505495	16000.0	415.361350175	18720	21	-8.974080878148664e-08
655	-1.6555352518725324e-06	1.8136062845094613e-07	-1.2598672336871329e-07	-1.6557093404672855e-06	1.788643605639175e-07	-1.2830476952668661e-07	0.14678955078125	10	52	17333.333333333332	3333.333333333333	0.5263157894736842	16000.0	415.384700125	18720	21	-8.81907063580993e-08
656	-1.6597411620204582e-06	1.894334292230576e-07	-1.3067418444174354e-07	-1.659903398459019e-06	1.869343331490692e-07	-1.329586045309762e-07	0.312042236328125	25	63	15750.0	8333.333333333334	0.4105263157894737	16000.0	415.40812865	18720	21	-9.147192910922049e-08
657	-1.6652392121168204e-06	1.9145878849774008e-07	-1.1562962832984504e-07	-1.6653901456907955e-06	1.889570016753809e-07	-1.178819732951227e-07	0.14678955078125	10	56	14000.0	3333.333333333333	0.3977272727272727	16000.0	415.43044995	18720	21	-8.094073983089153e-08
658	-1.6641269502165273e-06	1.870135646593261e-07	-1.34426561363697e-07	-1.664265904003545e-06	1.845089327304995e-07	-1.366449023095247e-07	0.2496337890625	20	53	13250.0	6666.666666666667	0.4823529411764706	16000.0	415.454086775	18720	21	-9.40985929545879e-08
659	-1.556350514045848e-06	-1.6944308034821097e-07	9.089896570040281e-08	-1.554467882267322e-06	-1.712660188590638e-07	9.56818430107331e-08	0.4332275390625	39	53	26500.0	7800.0	0.4626865671641791	14000.0	431.34875155	19504	11	6.362927599028198e-08
660	-1.558212328068938e-06	-1.6206155588587149e-07	1.0196200743197045e-07	-1.556319840003283e-06	-1.638963956417344e-07	1.0675108876451153e-07	0.345947265625	26	57	19000.0	6500.0	0.4487179487179487	14000.0	431.37374015	19504	11	7.137340520237933e-08
661	-1.5465319469619753e-06	-1.65163078588589e-07	9.845141103627565e-08	-1.544628568469617e-06	-1.6701103543478385e-07	1.032474501565238e-07	0.36163330078125	25	52	17333.333333333332	6250.0	0.5616438356164384	14000.0	431.401360025	19504	11	6.891598772539295e-08
662	-1.5452103899599987e-06	-1.6810387401544197e-07	1.0289377979949273e-07	-1.5432979216806355e-06	-1.699627529168198e-07	1.0769570888626244e-07	0.419189453125	34	54	27000.0	6800.0	0.5	14000.0	431.424422625	19504	11	7.20256458596449e-08
663	-1.552742812382184e-06	-1.6842125037304785e-07	1.0763036848796369e-07	-1.5508205966411768e-06	-1.702918152219344e-07	1.1243869714469553e-07	0.2984619140625	20	69	23000.0	6666.666666666667	0.4222222222222222	14000.0	431.4491653	19504	11	7.534125794157457e-08
664	-1.5453807288465089e-06	-1.639246789290921e-07	1.006570843308757e-07	-1.5434493196998855e-06	-1.658062406427676e-07	1.054715278982002e-07	0.32830810546875	22	66	16500.0	7333.333333333333	0.4361702127659574	14000.0	431.4725141	19504	11	7.045995903161298e-08
665	-1.5547333931128996e-06	-1.6298527960648216e-07	1.1099986172918457e-07	-1.552786119719498e-06	-1.6488576134406949e-07	1.1582503776193783e-07	0.14678955078125	10	55	18333.33333333333	5000.0	0.4473684210526316	14000.0	431.512838475	19504	11	7.76999032104292e-08
666	-1.5454986982506678e-06	-1.6720037519554258e-07	1.0741265317008577e-07	-1.5435418128787522e-06	-1.6911228594720017e-07	1.1224444306275553e-07	0.276214599609375	21	58	19333.33333333333	7000.0	0.3924050632911392	14000.0	431.53729415	19504	11	7.518885721906004e-08
667	-1.5466408183243507e-06	-1.609042482637985e-07	1.095621656102245e-07	-1.5446725704823696e-06	-1.628296361778985e-07	1.1440188205041618e-07	0.295166015625	26	62	20666.666666666668	6500.0	0.4819277108433735	14000.0	431.566229625	19504	11	7.669351592715714e-08
668	-1.5416135439509977e-06	-1.7384915365264369e-07	1.0773192408600913e-07	-1.539624290322539e-06	-1.7579936270566774e-07	1.1258660312545633e-07	0.374908447265625	27	59	19666.666666666668	6750.0	0.4875	14000.0	431.6198071	19504	11	7.54123468602064e-08
669	-1.5595829861894363e-06	-1.6468966704026078e-07	1.0939406674620837e-07	-1.5575788290331572e-06	-1.666574132332359e-07	1.1425960493711669e-07	0.454833984375	36	61	15250.0	7200.0	0.3932584269662921	14000.0	431.657895775	19504	11	7.657584672234585e-08
670	-2.540463695166048e-06	8.052738791475559e-08	-1.0767994880843333e-07	-2.540009656030389e-06	7.869017934853525e-08	-1.080911428861529e-07	0.56414794921875	39	62	31000.0	13000.0	0.4358974358974359	16000.0	446.62290615	20244	6	-7.537596416590334e-08
671	-2.531047228616573e-06	7.76117034058891e-08	-7.90824771961181e-08	-2.5305872166385834e-06	7.5773391699681e-08	-7.948904504508614e-08	0.28326416015625	21	63	15750.0	7000.0	0.4842105263157895	16000.0	446.643703275	20244	6	-5.535773403728266e-08
672	-2.522341732799184e-06	7.303290537943393e-08	-9.133924008736318e-08	-2.5218745268895422e-06	7.119326038703746e-08	-9.174019153630621e-08	0.332763671875	29	53	17666.666666666668	9666.666666666666	0.4415584415584415	16000.0	446.668655575	20244	6	-6.393746806115422e-08
673	-2.5359854921354866e-06	8.609883464830717e-08	-8.88651290663107e-08	-2.5355071293674425e-06	8.425711209988716e-08	-8.92572757328782e-08	0.611602783203125	49	56	28000.0	12250.0	0.4861111111111111	16000.0	446.707150975	20244	6	-6.220559034641747e-08
674	-2.540335293726654e-06	8.52283873326877e-08	-9.749085614153882e-08	-2.5398489814683787e-06	8.338517735507606e-08	-9.78766602703344e-08	0.1761474609375	12	51	17000.0	3000.0	0.52	16000.0	446.734434575	20244	6	-6.824359929907717e-08
675	-2.528590500300642e-06	8.873679258905037e-08	-8.744892024203252e-08	-2.528097803889128e-06	8.689238385900129e-08	-8.782958984375e-08	0.4586181640625	34	56	28000.0	8500.0	0.4861111111111111	16000.0	446.756261125	20244	6	-6.121424416942277e-08
676	-2.502334824728988e-06	7.247448479000956e-08	-7.716258360904694e-08	-2.501311497868929e-06	7.055789779770225e-08	-7.698271587050965e-08	0.432861328125	36	78	26000.0	12000.0	0.5588235294117647	15000.0	448.581373125	20331	2	-5.4013808526332855e-08
677	-2.5221956545342223e-06	5.9230943939289494e-08	-1.0065987930882313e-07	-2.521160046583279e-06	5.731499154324974e-08	-1.004632667042385e-07	0.5455322265625	41	56	18666.666666666668	10250.0	0.45	15000.0	448.6294027	20331	2	-7.046191551617618e-08
678	-2.175917836314411e-06	1.1118495060665017e-07	8.947205794011017e-08	-2.1743380377544293e-06	1.0750688744540364e-07	8.994421329676546e-08	0.601837158203125	41	78	39000.0	13666.666666666666	0.5106382978723404	15000.0	464.756092375	21136	27	6.26304405580771e-08
679	-2.1714202348746835e-06	1.0844395116461765e-07	1.0503237701261944e-07	-2.169843250382223e-06	1.0476437960643629e-07	1.0550801944910925e-07	0.4315185546875	35	69	34500.0	17500.0	0.5176470588235295	15000.0	464.767690425	21136	27	7.352266390883362e-08
680	-2.1777638647273183e-06	9.933764437275436e-08	1.0761194765031553e-07	-2.176189745976651e-06	9.56565378740879e-08	1.0809114425516577e-07	0.325439453125	31	57	28500.0	15500.0	0.5205479452054794	15000.0	464.779496725	21136	27	7.532836335522087e-08
681	-2.1652730680633373e-06	9.644868928872341e-08	1.124414600712533e-07	-2.163702085203314e-06	9.276590448881778e-08	1.1292454942364561e-07	0.4229736328125	36	71	35500.0	18000.0	0.5517241379310345	15000.0	464.792410775	21136	27	7.87090220498773e-08
682	-2.172951900637805e-06	1.0340170903429019e-07	1.0830004131416361e-07	-2.1713837857838367e-06	9.97173905248628e-08	1.0878669410776869e-07	0.3297119140625	37	91	45500.0	18500.0	0.4766355140186916	15000.0	464.8042171	21136	27	7.581002891991453e-08
683	-2.171967299847221e-06	1.1132476700739889e-07	1.1214038449172613e-07	-2.170401534812581e-06	1.0763919276710236e-07	1.1262995919200861e-07	0.3193359375	24	70	35000.0	24000.0	0.3837209302325581	15000.0	464.8138872	21136	27	7.84982691442083e-08
684	-2.165160197905146e-06	1.078667365006452e-07	1.235253573009675e-07	-2.163597302713328e-06	1.0417962969547845e-07	1.2401850334951808e-07	0.4229736328125	42	51	25500.0	21000.0	0.5522388059701493	15000.0	464.82569375	21136	27	8.646775011067725e-08
685	-2.1779971236166213e-06	1.0493634952726765e-07	1.2222886093572526e-07	-2.176436779045095e-06	1.012478816117823e-07	1.2272518367589077e-07	0.2366943359375	28	68	34000.0	14000.0	0.5	15000.0	464.836183875	21136	27	8.556020265500769e-08
686	-2.170175179487737e-06	1.1192412934843077e-07	1.162359643191515e-07	-2.168617706365027e-06	1.0823413022230897e-07	1.1673586625428957e-07	0.12908935546875	15	70	35000.0	7500.0	0.5	15000.0	464.84799015	21136	27	8.136517502340606e-08
687	-2.170025434876307e-06	1.083321597208301e-07	1.1152197298879613e-07	-2.1684708340514504e-06	1.046406301039786e-07	1.1202545827705168e-07	0.5255126953125	41	79	26333.33333333333	20500.0	0.3689320388349514	15000.0	464.859796575	21136	27	7.80653810921573e-08
688	-2.168880590157504e-06	1.0561009384695749e-07	1.1219268919044477e-07	-2.167329452288415e-06	1.0191672057006744e-07	1.1270049883405741e-07	0.26531982421875	21	73	36500.0	10500.0	0.3707865168539326	15000.0	464.874026725	21136	27	7.853488243331134e-08
689	-2.17723546354253e-06	1.1075854918052317e-07	1.1159497873362549e-07	-2.175690428227869e-06	1.0706193108825089e-07	1.1211041989905813e-07	0.180511474609375	13	69	17250.0	3250.0	0.3267326732673267	15000.0	464.8990937	21136	27	7.811648511353784e-08
690	-2.171480796230908e-06	1.119813329176435e-07	1.1342620024314557e-07	-2.1699392771024828e-06	1.0828284762718661e-07	1.13946044921875e-07	0.3173828125	40	84	28000.0	20000.0	0.5833333333333334	15000.0	464.91353175	21136	27	7.939834017020188e-08
691	-2.169745674535118e-06	1.0329617005933337e-07	1.1080887327628757e-07	-2.1682076217927443e-06	9.95958457409248e-08	1.113330636568159e-07	0.260162353515625	25	72	36000.0	12500.0	0.5340909090909091	15000.0	464.927762125	21136	27	7.75662112934013e-08
692	-2.148875635539255e-06	1.0935703879514484e-07	1.123518061190404e-07	-2.1473404592398176e-06	1.0565518973338185e-07	1.128796060437354e-07	0.543121337890625	37	109	54500.0	18500.0	0.52	15000.0	464.9395685	21136	27	7.864626428332829e-08
693	-2.15900649755759e-06	1.0179420030682216e-07	1.1110628249058788e-07	-2.157473356783111e-06	9.80912729684666e-08	1.1163663860570605e-07	0.7305908203125	57	60	30000.0	57000.0	0.3815789473684211	15000.0	464.947922275	21136	27	7.777439774341153e-08
694	-2.1651405895183346e-06	1.1318050212322869e-07	1.0621864178543069e-07	-2.163610005121908e-06	1.094762214353262e-07	1.0675221038533148e-07	0.59259033203125	73	53	53000.0	36500.0	0.3934426229508196	15000.0	464.958412525	21136	27	7.435304924980147e-08
695	-2.171803623952823e-06	1.1552365911635885e-07	1.0754773117843109e-07	-2.1702755961815062e-06	1.1181802588185859e-07	1.0808451503860617e-07	0.5255126953125	41	86	43000.0	20500.0	0.4803921568627451	15000.0	464.9689027	21136	27	7.528341182490177e-08
696	-2.175244002603103e-06	1.0582763714517625e-07	1.0989206273192216e-07	-2.173718531741233e-06	1.0212065214816977e-07	1.1043206467673045e-07	0.499237060546875	41	74	37000.0	20500.0	0.5333333333333333	15000.0	464.9793931	21136	27	7.692444391234551e-08
697	-2.169276816926415e-06	1.0445665198027589e-07	9.935004176107065e-08	-2.167754223902128e-06	1.007481466741672e-07	9.98936686578198e-08	0.186126708984375	19	90	45000.0	9500.0	0.5283018867924528	15000.0	464.99119925	21136	27	6.954502923274945e-08
698	-2.1689823553403763e-06	1.048734105822126e-07	1.0590870685677552e-07	-2.167462589580523e-06	1.0116341283834677e-07	1.0645589804961305e-07	0.40155029296875	43	82	41000.0	21500.0	0.5408163265306123	15000.0	465.00279715	21136	27	7.413609479974288e-08
699	-2.1737276807968514e-06	1.130414866918978e-07	1.0499248040847653e-07	-2.172210542544639e-06	1.0933010298318625e-07	1.0554298677533585e-07	0.377685546875	28	73	36500.0	28000.0	0.449438202247191	15000.0	465.0135751	21136	27	7.349473628593358e-08
700	-2.1659647647311967e-06	1.0801716100580257e-07	1.1175959080422596e-07	-2.164450183903346e-06	1.0430442925047681e-07	1.1231332642742409e-07	0.621002197265625	51	67	33500.0	25500.0	0.4939759036144578	15000.0	465.02406525	21136	27	7.823171356295817e-08
701	-2.176960855106758e-06	1.1262634904294402e-07	9.953296254972989e-08	-2.175450413502812e-06	1.0891143744578654e-07	1.000919300114997e-07	0.37255859375	28	50	25000.0	7000.0	0.4393939393939394	15000.0	465.0410434	21136	27	6.967307378481093e-08
702	-2.166622508707832e-06	1.104881063427972e-07	1.080184442062443e-07	-2.165115806289399e-06	1.0677122769214113e-07	1.0858214345201156e-07	0.4569091796875	38	82	20500.0	19000.0	0.4736842105263157	15000.0	465.056380825	21136	27	7.5612910944371e-08
703	-2.159115087385757e-06	1.0525028901934733e-07	1.0555894614252705e-07	-2.157614006994367e-06	1.0153045660434649e-07	1.0612976981189764e-07	0.44842529296875	31	68	22666.666666666668	7750.0	0.4021739130434782	15000.0	465.0794426	21136	27	7.389126229976892e-08
704	-2.1689176685962763e-06	1.0334836418306984e-07	1.137480016346738e-07	-2.1674211176431683e-06	9.962615535302357e-08	1.143245738947503e-07	0.318817138671875	31	53	26500.0	10333.333333333334	0.4347826086956521	15000.0	465.0980246	21136	27	7.962360114427166e-08
705	-1.5119369542598482e-06	-2.042845193414929e-07	-9.757824271388365e-08	-1.5118940803074012e-06	-2.071430180287669e-07	-9.713068197375145e-08	0.52764892578125	38	58	19333.33333333333	12666.666666666666	0.4634146341463415	15000.0	491.020375275	22425	5	-6.830476989971855e-08
706	-1.5021060603761522e-06	-2.104090900664804e-07	-9.324497201668565e-08	-1.5020593800383511e-06	-2.132691191622825e-07	-9.278350955570969e-08	0.3182373046875	22	59	19666.666666666668	5500.0	0.6024096385542169	15000.0	491.07692905	22425	5	-6.527148041167995e-08
707	-1.5130184541456289e-06	-2.0980592736143605e-07	-7.64591143188244e-08	-1.512966756404743e-06	-2.126680401191318e-07	-7.597964414792639e-08	0.05126953125	4	62	12400.0	1000.0	0.5	15000.0	491.1513143	22425	5	-5.3521380023177087e-08
708	-1.5041254641472573e-06	-2.091249744700718e-07	-8.314695167193983e-08	-1.504069328113058e-06	-2.1198899202745573e-07	-8.26518471976307e-08	-0.012969970703125	-1	53	17666.666666666668	-250.0	0.4415584415584415	15000.0	491.2169923	22425	5	-5.8202866170357886e-08
709	-1.4973945889534212e-06	-2.455321078912633e-07	-8.747451357267552e-08	-1.4973342736622211e-06	-2.483979709120134e-07	-8.69649358731564e-08	0.17474365234375	14	63	31500.0	3500.0	0.5063291139240507	15000.0	491.2787596	22425	5	-6.123215950087288e-08
710	-2.2256015213675e-06	1.3772109469669634e-07	8.89552179238574e-08	-2.225438590251237e-06	1.348068310229251e-07	8.960941772460939e-08	0.55780029296875	38	75	25000.0	19000.0	0.3763440860215054	12000.0	492.205547425	22463	12	6.226865254670018e-08
711	-2.2257246625208207e-06	1.5859728555049788e-07	9.23092314534636e-08	-2.2255592234495343e-06	1.556818617507173e-07	9.296607723057829e-08	0.4339599609375	30	81	40500.0	10000.0	0.4838709677419355	12000.0	492.223021425	22463	12	6.461646201742452e-08
712	-2.223714792329417e-06	1.5019762717437068e-07	1.0268525722114872e-07	-2.223547034139736e-06	1.4728112738377614e-07	1.033445530971634e-07	0.452392578125	34	61	20333.33333333333	11333.333333333334	0.4050632911392405	12000.0	492.23917935	22463	12	7.18796800548041e-08
713	-2.221344983367813e-06	1.4969164438650317e-07	1.0332537294469164e-07	-2.221174410617748e-06	1.4677383458728936e-07	1.03987646769586e-07	0.465087890625	40	52	17333.333333333332	10000.0	0.3857142857142857	12000.0	492.258789275	22463	12	7.232776106128416e-08
714	-2.234715805873364e-06	1.495678280113102e-07	1.0251004037283208e-07	-2.234542271148996e-06	1.466486346791068e-07	1.0317545348550672e-07	0.62408447265625	50	70	35000.0	12500.0	0.5121951219512195	12000.0	492.279427175	22463	12	7.175702826098245e-08
715	-2.2291851893465954e-06	1.486597348649717e-07	1.070132917143892e-07	-2.229008257260148e-06	1.4573894843075781e-07	1.0768231252509857e-07	0.70037841796875	54	70	35000.0	10800.0	0.4634146341463415	12000.0	492.3031009	22463	12	7.490930420007244e-08
716	-2.2151896982826173e-06	1.3880012809717833e-07	1.1100285427314161e-07	-2.2150099523490835e-06	1.358780171705561e-07	1.1167486891701957e-07	0.32135009765625	27	58	19333.33333333333	6750.0	0.4342105263157895	12000.0	492.3227112	22463	12	7.770199799119914e-08
717	-2.2208205205644347e-06	1.4171359774627246e-07	1.1299096768062407e-07	-2.2206379200502035e-06	1.3879013851249846e-07	1.1366602497992117e-07	0.3973388671875	31	69	23000.0	10333.333333333334	0.4367816091954023	12000.0	492.34260865	22463	12	7.909367737643683e-08
718	-2.2143851632932377e-06	1.405377617174794e-07	1.1459876529407553e-07	-2.2142005329690147e-06	1.3761334089794192e-07	1.1527598956812209e-07	0.341796875	25	50	25000.0	8333.333333333334	0.3064516129032258	12000.0	492.356759575	22463	12	8.021913570585288e-08
719	-2.217978451126268e-06	1.6087814662083316e-07	1.0810162832766793e-07	-2.217791285000229e-06	1.579525211908203e-07	1.0878156384619596e-07	0.49951171875	44	72	24000.0	14666.666666666666	0.5111111111111111	12000.0	492.37444135	22463	12	7.567113982936755e-08
720	-2.2273232642571134e-06	1.528817082239618e-07	1.2321837593603853e-07	-2.227133245305551e-06	1.4995472317541456e-07	1.239013671875e-07	0.7177734375	56	66	22000.0	18666.666666666668	0.2857142857142857	12000.0	492.3943387	22463	12	8.625286315522697e-08
721	-2.222966009610791e-06	1.4722911658979846e-07	1.308062403296084e-07	-2.2227712141631967e-06	1.4429984467503256e-07	1.314943612642377e-07	0.39013671875	34	55	13750.0	11333.333333333334	0.2658227848101265	12000.0	492.42766685	22463	12	9.156436823072588e-08
722	-1.4527923168748042e-06	-8.735524347936989e-08	4.9407157529810414e-08	-1.452404201341308e-06	-9.038847755855297e-08	5.032533352575569e-08	0.287109375	21	69	23000.0	7000.0	0.5172413793103449	12000.0	493.840423975	22527	1	3.4585010270867284e-08
723	-2.068285212092302e-06	-4.0337851550420993e-07	-1.6250204045428237e-07	-2.0675396332910013e-06	-4.066039537633152e-07	-1.5839897540796585e-07	0.701385498046875	47	92	46000.0	23500.0	0.5555555555555556	15000.0	518.22247335	23724	1	-1.1375142831799765e-07
724	-2.544821649306305e-06	-1.544873067935623e-07	-1.300410395585578e-07	-2.5455675354052603e-06	-1.5712094129216696e-07	-1.2668634409681658e-07	0.558837890625	56	70	23333.33333333333	18666.666666666668	0.4395604395604395	14000.0	537.797993275	24693	6	-9.102872769099045e-08
725	-2.556101672208908e-06	-1.6039407224449378e-07	-1.3309579160514998e-07	-2.556841160740072e-06	-1.6302985015638598e-07	-1.2975894975038333e-07	0.122589111328125	13	54	18000.0	2600.0	0.3333333333333333	14000.0	537.8232694	24693	6	-9.316705412360499e-08
726	-2.548438202098946e-06	-1.4794656593240593e-07	-1.456701775074295e-07	-2.5491726896691383e-06	-1.505840248220755e-07	-1.423473821051767e-07	0.22845458984375	19	55	18333.33333333333	6333.333333333333	0.4868421052631579	14000.0	537.843166825	24693	6	-1.0196912425520064e-07
727	-2.5611451605715667e-06	-1.4662823452223198e-07	-1.527558889938294e-07	-2.5618744030818573e-06	-1.4926746171081273e-07	-1.4944791271174066e-07	0.2021484375	16	56	18666.666666666668	5333.333333333333	0.4415584415584415	14000.0	537.8641705	24693	6	-1.0692912229568059e-07
728	-2.5638722198451088e-06	-1.4942918432386065e-07	-1.4505970824115126e-07	-2.5645942745861377e-06	-1.5207084373137266e-07	-1.4177218810464732e-07	0.2164306640625	18	56	18666.666666666668	6000.0	0.4805194805194805	14000.0	537.8931853	24693	6	-1.0154179576880589e-07
729	-2.5568348452011914e-06	-1.526848270481978e-07	-1.432327558492024e-07	-2.557550572566461e-06	-1.5532863631953357e-07	-1.3996338871750877e-07	0.1729736328125	13	58	14500.0	3250.0	0.3720930232558139	14000.0	537.918956175	24693	6	-1.0026292909444168e-07
730	-2.621086836190289e-06	-1.2779454705857872e-07	-1.431852100571127e-07	-2.6215374256283103e-06	-1.3054222272724837e-07	-1.409138594868027e-07	0.687408447265625	53	55	55000.0	17666.666666666668	0.3770491803278688	12000.0	539.434340875	24766	11	-1.0022964703997889e-07
731	-2.6019446049496146e-06	-1.1821565823836673e-07	-1.5277346679832848e-07	-2.6023937356815503e-06	-1.2096407793195328e-07	-1.505106932452906e-07	0.7318115234375	55	50	50000.0	27500.0	0.4642857142857143	12000.0	539.44893535	24766	11	-1.0694142675882993e-07
732	-2.584514223047639e-06	-1.2801616929485217e-07	-1.498133461443067e-07	-2.584962000512587e-06	-1.3076528415462964e-07	-1.4755862016053956e-07	0.68902587890625	71	54	27000.0	23666.666666666668	0.6363636363636364	12000.0	539.462668975	24766	11	-1.0486934230101469e-07
733	-2.5728253287873634e-06	-1.3776166069988066e-07	-1.4821732810725108e-07	-2.573271052949681e-06	-1.405118398051152e-07	-1.4597498710846234e-07	0.328125	24	57	19000.0	8000.0	0.4933333333333333	12000.0	539.483881625	24766	11	-1.0375212967507575e-07
734	-2.565280861205904e-06	-1.4530203818514538e-07	-1.5139281950321416e-07	-2.56572407452433e-06	-1.480535351431621e-07	-1.491659267532491e-07	0.313385009765625	21	51	17000.0	5250.0	0.4057971014492754	12000.0	539.5104744	24766	11	-1.059749736522499e-07
735	-2.5575668213724617e-06	-1.471690291658408e-07	-1.3778996199239244e-07	-2.5580075753877373e-06	-1.4992183580353581e-07	-1.3557854905173045e-07	0.451171875	33	52	26000.0	8250.0	0.53125	12000.0	539.53727375	24766	11	-9.64529733946747e-08
736	-2.5661185498648763e-06	-1.5677899781662734e-07	-1.460065820877623e-07	-2.5665576405083936e-06	-1.5953270164826428e-07	-1.4380584956374126e-07	0.22509765625	16	62	15500.0	5333.333333333333	0.4883720930232558	12000.0	539.555855125	24766	11	-1.0220460746143361e-07
737	-2.566990776705679e-06	-1.4958167044386945e-07	-1.4478057985957394e-07	-2.5674261379007632e-06	-1.523374224330535e-07	-1.4260447142413842e-07	0.2554931640625	23	63	15750.0	5750.0	0.4827586206896552	12000.0	539.5989864	24766	11	-1.0134640590170176e-07
738	-2.5697154468321714e-06	-1.6058753164657477e-07	-1.458638690625749e-07	-2.5701486736300824e-06	-1.6334448077546417e-07	-1.43702316654954e-07	0.1761474609375	12	52	17333.333333333332	3000.0	0.4857142857142857	12000.0	539.624679125	24766	11	-1.0210470834380241e-07
739	-2.5629910804854614e-06	-1.4537388624983284e-07	-1.5038480868450328e-07	-2.5634227874590364e-06	-1.4813170000696294e-07	-1.482338478159682e-07	0.426177978515625	35	57	19000.0	11666.666666666666	0.6	12000.0	539.6434686	24766	11	-1.052693660791523e-07
740	-2.563845092814957e-06	-1.5378227587489693e-07	-1.509423099079926e-07	-2.564275061732748e-06	-1.565410918087529e-07	-1.488037109375e-07	0.182647705078125	15	54	18000.0	5000.0	0.5833333333333334	12000.0	539.6655015	24766	11	-1.0565961693559481e-07
741	-2.561017023149756e-06	-1.4616087571518388e-07	-1.361541594461268e-07	-2.56150189024656e-06	-1.489102676505633e-07	-1.341367021507192e-07	0.6011962890625	50	53	17666.666666666668	16666.666666666668	0.4507042253521127	12000.0	540.1404673	24782	8	-9.530791161228877e-08
742	-2.5600756315934627e-06	-1.474757411647883e-07	-1.425572033536456e-07	-2.5605630317264217e-06	-1.5022398261774422e-07	-1.4054352137485398e-07	0.2967529296875	22	55	18333.33333333333	5500.0	0.3698630136986301	12000.0	540.16250105	24782	8	-9.979004234755193e-08
743	-2.569841428246288e-06	-1.4196040859954337e-07	-1.4243090551630386e-07	-2.5703309547330867e-06	-1.447076757840623e-07	-1.4042041192455826e-07	0.21044921875	16	56	18666.666666666668	5333.333333333333	0.4459459459459459	12000.0	540.181082575	24782	8	-9.97016338614127e-08
744	-2.5686846135760824e-06	-1.5608026755808896e-07	-1.5608299414949005e-07	-2.569176625966478e-06	-1.5882638574332553e-07	-1.540762505932389e-07	0.2724609375	24	54	27000.0	6000.0	0.5303030303030303	12000.0	540.20290725	24782	8	-1.0925809590464304e-07
745	-2.5646310127341203e-06	-1.5097389105100225e-07	-1.400023158358323e-07	-2.565125131689274e-06	-1.5371902701332057e-07	-1.3799876931448962e-07	0.22467041015625	18	53	17666.666666666668	6000.0	0.380281690140845	12000.0	540.2214889	24782	8	-9.80016210850826e-08
746	-2.5645640876384704e-06	-1.479957530177461e-07	-1.5705259985356518e-07	-2.565060669003669e-06	-1.5073973072748876e-07	-1.550528130932389e-07	0.2999267578125	21	60	20000.0	7000.0	0.4487179487179487	12000.0	540.24331345	24782	8	-1.0993681989749563e-07
747	-2.5642031525030977e-06	-1.4569219402889253e-07	-1.441222974339338e-07	-2.5647018434940724e-06	-1.484351706248319e-07	-1.421257514739705e-07	0.38800048828125	26	59	19666.666666666668	8666.666666666666	0.4025974025974026	12000.0	540.262102525	24782	8	-1.0088560820375364e-07
748	-2.5674218633180274e-06	-1.495803483673942e-07	-1.599576264985702e-07	-2.567925179708175e-06	-1.5232110095513724e-07	-1.579682508236894e-07	0.39990234375	28	67	22333.33333333333	7000.0	0.4235294117647059	12000.0	540.3036024	24782	8	-1.1197033854899915e-07
749	-1.3823840152762372e-06	-1.9819273172581137e-07	-6.443621138405586e-08	-1.3825858887267765e-06	-2.000124746052107e-07	-6.327301356235397e-08	0.042205810546875	3	61	15250.0	600.0	0.6	12000.0	545.537657525	25040	3	-4.51053479688391e-08
750	-1.377737337377346e-06	-1.884906374434828e-07	-6.227572076602201e-08	-1.377927166325808e-06	-1.9029597466857699e-07	-6.111865183037018e-08	0.180511474609375	13	61	15250.0	4333.333333333333	0.4352941176470588	12000.0	545.5979561	25040	3	-4.359300453621541e-08
751	-1.3758811767642312e-06	-1.867645199987778e-07	-5.2062128221509526e-08	-1.376058572937708e-06	-1.885549927423812e-07	-5.09114665093823e-08	0.133056640625	10	60	15000.0	3333.333333333333	0.4642857142857143	12000.0	545.660655375	25040	3	-3.6443489755056675e-08
752	-2.283562047995869e-06	1.4103910131389248e-07	8.62663062529054e-08	-2.283497795744712e-06	1.3938672681797105e-07	8.721676287784757e-08	0.612945556640625	65	70	35000.0	21666.666666666668	0.5238095238095238	13000.0	548.81541835	25188	82	6.038641437703378e-08
753	-2.2799701987284643e-06	1.4682215754985734e-07	9.569067482604465e-08	-2.279905816929202e-06	1.4516763579228888e-07	9.664303999571041e-08	0.787353515625	75	68	34000.0	37500.0	0.4024390243902439	13000.0	548.827016275	25188	82	6.698347237823125e-08
754	-2.2668714985102937e-06	1.5143515747073434e-07	9.196022395341397e-08	-2.2668069730935017e-06	1.4977824068277142e-07	9.29147187705352e-08	0.3526611328125	36	69	23000.0	18000.0	0.5444444444444444	13000.0	548.839929875	25188	82	6.437215676738977e-08
755	-2.2672260360080715e-06	1.435004958090468e-07	1.0155178268551248e-07	-2.2671612639304334e-06	1.418394291598347e-07	1.0250996972199913e-07	0.616241455078125	53	52	26000.0	17666.666666666668	0.4090909090909091	13000.0	548.86224945	25188	82	7.108624787985873e-08
756	-2.2654501483777514e-06	1.4300997926146778e-07	1.0788680342089081e-07	-2.265385234495573e-06	1.4134650560605541e-07	1.0884713328709112e-07	0.425689697265625	29	59	29500.0	14500.0	0.6027397260273972	13000.0	548.875163225	25188	82	7.552076239462356e-08
757	-2.2687420859975084e-06	1.414789819329008e-07	1.1323505873200265e-07	-2.268677080739342e-06	1.398139488769801e-07	1.1419677734375e-07	0.55029296875	49	61	61000.0	49000.0	0.4705882352941176	13000.0	548.8835171	25188	82	7.926454111240186e-08
758	-2.2673152315854427e-06	1.41760932967777e-07	1.1262165488984373e-07	-2.2672501495671222e-06	1.4009458480906772e-07	1.1358454498576229e-07	0.5372314453125	36	61	61000.0	36000.0	0.4558823529411764	13000.0	548.8905547	25188	82	7.88351584228906e-08
759	-2.2705094893641138e-06	1.508891716823242e-07	1.1645898678873233e-07	-2.270444307587769e-06	1.4922110733197477e-07	1.1742340606974665e-07	0.623046875	88	97	48500.0	44000.0	0.5225225225225225	13000.0	548.89972835	25188	82	8.152129075211262e-08
760	-2.2676398812039395e-06	1.497665865181691e-07	1.1662749154360829e-07	-2.267574608883306e-06	1.4809695749026765e-07	1.175933054130768e-07	0.47210693359375	34	62	62000.0	34000.0	0.4927536231884058	13000.0	548.908081975	25188	82	8.16392440805258e-08
761	-2.2662628840957616e-06	1.4888426792890518e-07	1.1492504414414817e-07	-2.2661975357144567e-06	1.472133193140317e-07	1.1589203445577177e-07	0.5322265625	40	69	69000.0	40000.0	0.5263157894736842	13000.0	548.915119625	25188	82	8.044753090090372e-08
762	-2.2656315690230613e-06	1.4688275666229873e-07	1.1258167277617737e-07	-2.265566130618168e-06	1.452102400211518e-07	1.1355006137740948e-07	0.484405517578125	33	51	51000.0	33000.0	0.5689655172413793	13000.0	548.923473425	25188	82	7.880717094332416e-08
763	-2.2689513861821763e-06	1.473394009205235e-07	1.0812069599995785e-07	-2.268885849241578e-06	1.4566516021036505e-07	1.090906224901431e-07	0.460205078125	58	94	47000.0	29000.0	0.4166666666666667	13000.0	548.93264755	25188	82	7.56844871999705e-08
764	-2.2682284784410584e-06	1.4374818454521584e-07	1.1530064370913925e-07	-2.268162852074997e-06	1.4207237205123954e-07	1.1627197265625e-07	0.601837158203125	41	86	43000.0	41000.0	0.54	13000.0	548.94100135	25188	82	8.071045059639746e-08
765	-2.2658503247815226e-06	1.4638501028989153e-07	1.1723548926551701e-07	-2.2657845865273303e-06	1.447072215466932e-07	1.1820858211339077e-07	0.477142333984375	53	93	46500.0	26500.0	0.5046728971962616	13000.0	548.9514914	25188	82	8.206484248586192e-08
766	-2.2595974338729206e-06	1.4908331419854276e-07	1.1974719763881522e-07	-2.2595316068384845e-06	1.4740394963070665e-07	1.2072169742762485e-07	0.319366455078125	23	56	56000.0	23000.0	0.492063492063492	13000.0	548.959845325	25188	82	8.382303834717067e-08
767	-2.261335101350457e-06	1.598034302027983e-07	1.1525145946780281e-07	-2.261269199747902e-06	1.581227367312245e-07	1.1622714604172753e-07	0.479888916015625	37	70	70000.0	37000.0	0.5064935064935064	13000.0	548.96688295	25188	82	8.067602162746198e-08
768	-2.269111734526389e-06	1.5108167980971604e-07	1.08111859433953e-07	-2.269045736028676e-06	1.493992521740053e-07	1.090890951281396e-07	0.74798583984375	95	80	40000.0	47500.0	0.5957446808510638	13000.0	548.976056775	25188	82	7.56783016037671e-08
769	-2.268236700144005e-06	1.4990571967025728e-07	1.0881369872185933e-07	-2.268170591276933e-06	1.482213064614183e-07	1.0979270869460066e-07	0.615234375	84	58	58000.0	42000.0	0.5538461538461539	13000.0	548.986546775	25188	82	7.616958910530154e-08
770	-2.260666636138654e-06	1.4292329752212046e-07	1.1690701998989455e-07	-2.2606004311263616e-06	1.412371456195266e-07	1.178875841372481e-07	0.34112548828125	27	70	70000.0	13500.0	0.5194805194805194	13000.0	548.995720475	25188	82	8.183491399292617e-08
771	-2.2612198746020405e-06	1.4268321589108617e-07	1.1722924966431846e-07	-2.2611535737923867e-06	1.4099532312805426e-07	1.1821137039327176e-07	0.5767822265625	75	69	69000.0	37500.0	0.5657894736842105	13000.0	549.00489445	25188	82	8.206047476502293e-08
772	-2.267906999384851e-06	1.433973969673879e-07	1.124635133058721e-07	-2.2678406031271813e-06	1.417077611927952e-07	1.1344719301027673e-07	0.57806396484375	66	105	52500.0	33000.0	0.5210084033613446	13000.0	549.01406865	25188	82	7.872445931411046e-08
773	-2.2647066758860086e-06	1.5033435405606896e-07	1.130858650818682e-07	-2.264640182380242e-06	1.4864293356343746e-07	1.1407114155136537e-07	0.488677978515625	67	60	60000.0	33500.0	0.4776119402985074	13000.0	549.023450925	25188	82	7.916010555730775e-08
774	-2.256116192244749e-06	1.530425930037111e-07	1.1146195883275013e-07	-2.2560496040082683e-06	1.5134942531116996e-07	1.1244879897643472e-07	0.708984375	66	62	62000.0	33000.0	0.5072463768115942	13000.0	549.032624825	25188	82	7.80233711829251e-08
775	-2.257915244691905e-06	1.3783674016695186e-07	1.1646527563887069e-07	-2.2578485620797058e-06	1.3614182319477517e-07	1.1745368178893473e-07	0.53973388671875	74	62	62000.0	37000.0	0.5217391304347826	13000.0	549.041798675	25188	82	8.152569294720949e-08
776	-2.261086141260824e-06	1.4608471664152666e-07	1.200355419912975e-07	-2.261019386488056e-06	1.443884562770527e-07	1.2102515110479336e-07	0.3592529296875	27	89	89000.0	27000.0	0.5729166666666666	13000.0	549.0488365	25188	82	8.402487939390825e-08
777	-2.2658927870960226e-06	1.4023379650958313e-07	1.1542561508274539e-07	-2.265825960370994e-06	1.3853619150594598e-07	1.1641642855350104e-07	0.432861328125	36	65	65000.0	36000.0	0.5	13000.0	549.05587445	25188	82	8.079793055792177e-08
778	-2.2664922416071515e-06	1.426798456415341e-07	1.1107826574905435e-07	-2.266425343143176e-06	1.4098089484078798e-07	1.1207028489157418e-07	0.4921875	36	81	81000.0	36000.0	0.625	13000.0	549.062912075	25188	82	7.775478602433802e-08
779	-2.2657735635332173e-06	1.496062633374558e-07	1.0771514465138307e-07	-2.2657065823010043e-06	1.4790575338645045e-07	1.087085609507338e-07	0.47210693359375	35	81	40500.0	35000.0	0.5368421052631579	13000.0	549.07105745	25188	82	7.540060125596815e-08
780	-2.269531293201408e-06	1.4023165887414013e-07	1.0756186811951128e-07	-2.2694642161812374e-06	1.385293357910018e-07	1.085569096360251e-07	0.47833251953125	34	71	35500.0	34000.0	0.4588235294117647	13000.0	549.080519025	25188	82	7.52933076836579e-08
781	-2.274182258311282e-06	1.4577773002131693e-07	1.0930429193736384e-07	-2.2741150726450008e-06	1.4407333894142577e-07	1.1030118773273218e-07	0.47607421875	40	73	36500.0	40000.0	0.5402298850574713	13000.0	549.091296675	25188	82	7.65130043561547e-08
782	-2.268935543114627e-06	1.501596840423883e-07	1.125276804346603e-07	-2.2688682603906046e-06	1.4845343507903344e-07	1.135262426643728e-07	0.3858642578125	29	67	67000.0	29000.0	0.527027027027027	13000.0	549.10096675	25188	82	7.87693763042622e-08
783	-2.264291606606534e-06	1.43482727475948e-07	1.2009397334830185e-07	-2.2642242534972804e-06	1.4177512493889633e-07	1.2109375e-07	0.64715576171875	46	51	51000.0	46000.0	0.6206896551724138	13000.0	549.108004525	25188	82	8.40657813438113e-08
784	-2.26703545912202e-06	1.4831418962585797e-07	1.1716348485730921e-07	-2.2669680358423123e-06	1.466052323504726e-07	1.181644772538515e-07	0.55938720703125	47	75	75000.0	47000.0	0.573170731707317	13000.0	549.115042125	25188	82	8.201443940011646e-08
785	-2.270776118642454e-06	1.5037963399899205e-07	1.1626413053191857e-07	-2.270708625405726e-06	1.4866932078996978e-07	1.1726634002400337e-07	0.41912841796875	42	68	68000.0	42000.0	0.4666666666666667	13000.0	549.122079725	25188	82	8.1384891372343e-08
786	-2.272945042995723e-06	1.5510086252067362e-07	1.1526756239093005e-07	-2.2728774239994915e-06	1.5338809827386725e-07	1.1627197265625e-07	0.4339599609375	30	53	53000.0	15000.0	0.45	13000.0	549.1347855	25188	82	8.068729367365105e-08
787	-2.2694775618088363e-06	1.5265049613317585e-07	1.1252705555737485e-07	-2.269409852442924e-06	1.509359597140706e-07	1.1353305761034242e-07	0.78314208984375	91	102	51000.0	45500.0	0.5862068965517241	13000.0	549.143959675	25188	82	7.876893889016239e-08
788	-2.261565938729863e-06	1.483544584815343e-07	1.062233285333101e-07	-2.261498126480056e-06	1.466378932350433e-07	1.0723115348459405e-07	0.38531494140625	59	53	53000.0	29500.0	0.5333333333333333	13000.0	549.15444975	25188	82	7.435632997331707e-08
789	-2.2769196731083053e-06	1.462214594861609e-07	1.1923638978232948e-07	-2.276851792103357e-06	1.4450353165369286e-07	1.2024543936185748e-07	0.434051513671875	33	75	75000.0	33000.0	0.5487804878048781	13000.0	549.161487425	25188	82	8.346547284763064e-08
790	-2.266315939554066e-06	1.498532455118254e-07	1.203215637910788e-07	-2.266247990008617e-06	1.481339538888359e-07	1.2133183936003214e-07	0.4208984375	32	73	73000.0	32000.0	0.525	13000.0	549.16852525	25188	82	8.422509465375518e-08
791	-2.268688579812459e-06	1.501615270885895e-07	1.2131987602431821e-07	-2.268620561943019e-06	1.4844087050261053e-07	1.2233137891537673e-07	0.49981689453125	38	81	81000.0	38000.0	0.5795454545454546	13000.0	549.175563075	25188	82	8.492391321702276e-08
792	-2.2665079359425e-06	1.474077408252389e-07	1.2427164601010497e-07	-2.2664398499683904e-06	1.4568571815540784e-07	1.2528437750985686e-07	0.476806640625	42	94	47000.0	42000.0	0.4629629629629629	13000.0	549.18260065	25188	82	8.699015220707349e-08
793	-2.27120954068208e-06	1.4740147783869758e-07	1.255437180704365e-07	-2.271141374150294e-06	1.456778321238081e-07	1.2655790964287016e-07	0.39306640625	35	50	50000.0	35000.0	0.6491228070175439	13000.0	549.1909542	25188	82	8.788060264930555e-08
794	-2.272040454657064e-06	1.6047194459010648e-07	1.198444783826787e-07	-2.2719722204975307e-06	1.5874693026906758e-07	1.208599014424832e-07	0.333251953125	24	65	65000.0	24000.0	0.4444444444444444	13000.0	549.19799165	25188	82	8.389113486787508e-08
795	-2.261252056754076e-06	1.4865324655029753e-07	1.2578570133377088e-07	-2.2611837551813583e-06	1.4692686239060353e-07	1.268023572690019e-07	0.52606201171875	39	70	70000.0	39000.0	0.4415584415584415	13000.0	549.205029475	25188	82	8.804999093363963e-08
796	-2.266461533948349e-06	1.459102424458719e-07	1.1944112066803522e-07	-2.266393165181726e-06	1.441824873056262e-07	1.2045901078553956e-07	0.434722900390625	37	82	41000.0	37000.0	0.28125	13000.0	549.212067225	25188	82	8.360878446762464e-08
797	-2.266816502787061e-06	1.4076232306161064e-07	1.188407683661989e-07	-2.266748054542745e-06	1.3903293901390808e-07	1.1986012521904205e-07	0.611846923828125	41	98	49000.0	41000.0	0.4196428571428571	13000.0	549.220421325	25188	82	8.318853785633922e-08
798	-2.2648911427448566e-06	1.4086586495208104e-07	1.1257200512277405e-07	-2.264822615336513e-06	1.3913485046969369e-07	1.135928304797021e-07	0.6243896484375	55	118	59000.0	55000.0	0.4848484848484848	13000.0	549.22877495	25188	82	7.880040358594184e-08
799	-2.264483189594994e-06	1.416453612833685e-07	1.0731924522416621e-07	-2.2644145632172964e-06	1.399122971384522e-07	1.0834191723404645e-07	0.5115966796875	66	103	51500.0	33000.0	0.4700854700854701	13000.0	549.2392648	25188	82	7.512347165691634e-08
800	-2.2651156739175075e-06	1.412613781869272e-07	1.1359221172722421e-07	-2.265046969072946e-06	1.395266799189135e-07	1.1461635645215759e-07	0.362548828125	33	85	42500.0	33000.0	0.4444444444444444	13000.0	549.2476187	25188	82	7.951454820905695e-08
801	-2.259142835243483e-06	1.4592293559584808e-07	1.0203712446423637e-07	-2.2590740123958683e-06	1.44185764490524e-07	1.0306349852374781e-07	0.490081787109375	53	69	34500.0	17666.666666666668	0.4096385542168674	13000.0	549.2602447	25188	82	7.142598712496547e-08
802	-2.278354551127356e-06	1.4178418043609278e-07	1.1855306459247718e-07	-2.2782855885530148e-06	1.4004405696892713e-07	1.1958210146895078e-07	0.68292236328125	67	98	49000.0	22333.33333333333	0.5803571428571429	13000.0	549.2752948	25188	82	8.2987145214734e-08
803	-2.270999448056418e-06	1.449944902420002e-07	1.0928208176302249e-07	-2.270930344131633e-06	1.4325135269663676e-07	1.1031383843823016e-07	0.51953125	64	73	24333.33333333333	32000.0	0.4148936170212766	13000.0	549.290632525	25188	82	7.649745723411574e-08
804	-2.264765851828e-06	1.46317984788146e-07	1.1471776101638285e-07	-2.2646966057218906e-06	1.4457178695462484e-07	1.1575228054724009e-07	0.41656494140625	30	79	26333.33333333333	15000.0	0.37	13000.0	549.306177825	25188	82	8.0302432711468e-08
805	-2.2635773536272814e-06	1.3171205926256688e-07	1.1203031858054176e-07	-2.2635079902390657e-06	1.2996331505173726e-07	1.1306713804441077e-07	0.45703125	32	66	33000.0	16000.0	0.4	13000.0	549.319091675	25188	82	7.842122300637924e-08
806	-2.259044010164957e-06	1.4008490076779162e-07	1.0993666663745573e-07	-2.258974520641484e-06	1.3833339523703624e-07	1.1097598123996057e-07	0.3828125	28	55	27500.0	28000.0	0.4492753623188406	13000.0	549.333074325	25188	82	7.695566664621902e-08
807	-2.2649311900803224e-06	1.4416268713953708e-07	1.089156071927241e-07	-2.26486158485141e-06	1.424086274506113e-07	1.0995723072658074e-07	0.39678955078125	33	69	34500.0	16500.0	0.5903614457831325	13000.0	549.34598845	25188	82	7.624092503490687e-08
808	-2.271452100222388e-06	1.4545207261414372e-07	1.1209347972616209e-07	-2.271382391732766e-06	1.4369571601373778e-07	1.1313718044958381e-07	0.4345703125	40	53	26500.0	20000.0	0.6119402985074627	13000.0	549.35758605	25188	82	7.846543580831345e-08
809	-2.26580287158986e-06	1.5222173047678248e-07	1.2080732256604364e-07	-2.265733060456453e-06	1.5046307403257249e-07	1.2185310389438521e-07	0.454833984375	36	55	27500.0	18000.0	0.4492753623188406	13000.0	549.36918355	25188	82	8.456512579623055e-08
810	-2.272077298902344e-06	1.5042974100410204e-07	1.1377159501548861e-07	-2.272007374201689e-06	1.486685202214537e-07	1.1481969712872373e-07	0.4229736328125	42	77	38500.0	21000.0	0.5054945054945055	13000.0	549.3820974	25188	82	7.964011651084202e-08
811	-2.264025294203522e-06	1.4653341843997841e-07	1.2027947151222793e-07	-2.263955256704844e-06	1.447696297223428e-07	1.2132989861318998e-07	0.46746826171875	37	64	32000.0	18500.0	0.3846153846153846	13000.0	549.395011125	25188	82	8.419563005855956e-08
812	-2.2640715709338712e-06	1.3971772150480334e-07	1.1885450969240083e-07	-2.2640014029472294e-06	1.379509354502975e-07	1.199076517550745e-07	0.51434326171875	53	59	29500.0	17666.666666666668	0.6027397260273972	13000.0	549.4100614	25188	82	8.319815678468056e-08
813	-2.2617057079750013e-06	1.4008684285327678e-07	1.0791467237450153e-07	-2.261635440150575e-06	1.3831774373849412e-07	1.0896991046655958e-07	0.44720458984375	34	91	22750.0	17000.0	0.4621848739495798	13000.0	549.421659125	25188	82	7.554027066215108e-08
814	-2.270923409969045e-06	1.5049358551106818e-07	1.0683219480292653e-07	-2.270853011071464e-06	1.4872142301771368e-07	1.078902100179797e-07	0.6041259765625	49	63	15750.0	24500.0	0.3406593406593406	13000.0	549.436996875	25188	82	7.478253636204856e-08
815	-2.261199759393211e-06	1.513357288059275e-07	1.0266570689285793e-07	-2.2611292287614034e-06	1.4956045623500464e-07	1.037265429345247e-07	0.601837158203125	41	96	32000.0	20500.0	0.5042735042735043	13000.0	549.452542975	25188	82	7.186599482500054e-08
816	-2.266891567254764e-06	1.525718809050419e-07	1.1193334039006667e-07	-2.2668209077609543e-06	1.5079353492112477e-07	1.1299696535484813e-07	0.69427490234375	50	54	27000.0	25000.0	0.5147058823529411	13000.0	549.4678809	25188	82	7.835333827304665e-08
817	-2.268714038144828e-06	1.5015856196141668e-07	1.154992329500493e-07	-2.268643234913244e-06	1.483767503759874e-07	1.1656600433064398e-07	0.388427734375	37	79	26333.33333333333	12333.333333333334	0.46	13000.0	549.485146725	25188	82	8.08494630650345e-08
818	-2.275009149603042e-06	1.5953927361141868e-07	1.1373940854359161e-07	-2.274938213133304e-06	1.577542133092861e-07	1.148091309734594e-07	0.48291015625	46	56	28000.0	15333.333333333332	0.5142857142857142	13000.0	549.50130415	25188	82	7.961758598051414e-08
819	-2.275973764775594e-06	1.538212966464275e-07	1.1040053114869441e-07	-2.275902733428046e-06	1.520339011001774e-07	1.114723757734923e-07	0.49981689453125	38	67	33500.0	19000.0	0.3950617283950617	13000.0	549.512901975	25188	82	7.728037180408608e-08
820	-2.265514701550291e-06	1.5891983038936168e-07	1.186663173272654e-07	-2.2654435569922084e-06	1.571296239630585e-07	1.1974071740836741e-07	0.476806640625	42	58	58000.0	14000.0	0.5692307692307692	13000.0	549.52684395	25188	82	8.306642212908576e-08
821	-2.272862371039158e-06	1.5213748412425464e-07	1.1002500203965808e-07	-2.272791115863485e-06	1.503445049112172e-07	1.1110192403347693e-07	0.7119140625	72	73	36500.0	24000.0	0.5172413793103449	13000.0	549.54057785	25188	82	7.701750142776066e-08
822	-2.267697900462343e-06	1.4580023606957992e-07	1.1973537753022417e-07	-2.267626542095579e-06	1.4400464619933773e-07	1.2081467496212397e-07	0.523681640625	44	71	35500.0	22000.0	0.4235294117647059	13000.0	549.553491525	25188	82	8.381476427115693e-08
823	-2.2649079474371523e-06	1.5198523273978194e-07	1.1870334039126809e-07	-2.264836461384415e-06	1.5018637952829846e-07	1.197856084805783e-07	0.51422119140625	50	74	37000.0	25000.0	0.3522727272727273	13000.0	549.56961055	25188	82	8.309233827388766e-08
824	-2.2700514077391e-06	1.518300416864106e-07	1.181115813580052e-07	-2.269979803594906e-06	1.5002813694697218e-07	1.1919662863472913e-07	0.52001953125	60	78	26000.0	20000.0	0.4444444444444444	13000.0	549.584660325	25188	82	8.267810695060364e-08
825	-2.271493030799218e-06	1.4892427868588108e-07	1.143977013034964e-07	-2.271421299474091e-06	1.471190505281741e-07	1.1548577686915889e-07	0.582550048828125	63	70	35000.0	21000.0	0.5595238095238095	13000.0	549.60102605	25188	82	8.007839091244747e-08
826	-2.267693007520276e-06	1.5130706017062266e-07	1.1131978465137772e-07	-2.267621166666057e-06	1.4949893816720893e-07	1.1241049833208601e-07	0.3409423828125	28	63	31500.0	14000.0	0.4935064935064935	13000.0	549.61525545	25188	82	7.792384925596442e-08
827	-2.270924451583028e-06	1.500269301684842e-07	1.097880328603408e-07	-2.270852502181228e-06	1.482159104437302e-07	1.1088138935409975e-07	0.33721923828125	25	53	26500.0	12500.0	0.3880597014925373	13000.0	549.6294846	25188	82	7.685162300223855e-08
828	-2.2710267385631606e-06	1.4703472760065108e-07	1.1019924734690225e-07	-2.270954667093832e-06	1.4522041271409836e-07	1.11295610545506e-07	0.603515625	64	85	42500.0	21333.33333333333	0.4848484848484848	13000.0	549.645642175	25188	82	7.713947314283157e-08
829	-2.259200985410381e-06	1.530360836209777e-07	1.2167297819278513e-07	-2.2591288255517606e-06	1.5121935787247061e-07	1.2277154215875074e-07	0.66650390625	60	79	39500.0	30000.0	0.6129032258064516	13000.0	549.6574482	25188	82	8.517108473494959e-08
830	-2.264834586957887e-06	1.5606588545544765e-07	1.1917555028346242e-07	-2.264762331194994e-06	1.5424651961117648e-07	1.2027652519439984e-07	0.57861328125	40	58	58000.0	20000.0	0.5846153846153846	13000.0	549.670361975	25188	82	8.34228851984237e-08
831	-2.2742012754340144e-06	1.608828778449966e-07	1.208806872439976e-07	-2.2741289520359065e-06	1.590616345680043e-07	1.2198337721780084e-07	0.402679443359375	29	57	28500.0	14500.0	0.3380281690140845	13000.0	549.679535925	25188	82	8.461648107079833e-08
832	-2.277710546238401e-06	1.6711953916760648e-07	1.2401786350820402e-07	-2.2776381202666377e-06	1.65295423476298e-07	1.2512317841431805e-07	0.464263916015625	33	87	43500.0	16500.0	0.504950495049505	13000.0	549.693556925	25188	82	8.681250445574282e-08
833	-2.273491839958346e-06	1.6359830796786589e-07	1.2071696022817656e-07	-2.2734193298703952e-06	1.617718135516293e-07	1.2182444977091852e-07	0.3973388671875	31	52	52000.0	15500.0	0.6271186440677966	13000.0	549.705154625	25188	82	8.450187215972358e-08
834	-1.832393861566596e-06	-3.885353201779685e-08	-1.6283281829959004e-08	-1.8281571937368468e-06	-4.2817584348710514e-08	-1.2009695406049212e-08	0.317230224609375	27	57	28500.0	6750.0	0.4084507042253521	14000.0	585.49002635	26977	22	-1.1398297280971302e-08
835	-1.8170421878781216e-06	-3.051547390761029e-08	-9.162228413477561e-09	-1.812836466807384e-06	-3.445438634528639e-08	-4.916788489796291e-09	0.4808349609375	39	56	28000.0	7800.0	0.5142857142857142	14000.0	585.5281537	26977	22	-6.413559889434291e-09
836	-1.8108090195073527e-06	-3.58468830428418e-08	-1.6978357289868223e-08	-1.806618011222712e-06	-3.9773844418517794e-08	-1.2746275600540303e-08	0.765625	56	68	17000.0	56000.0	0.4270833333333333	14000.0	585.54627945	26977	22	-1.1884850102907757e-08
838	-1.813937877323573e-06	-2.4331338698553852e-08	-1.6473910071429637e-08	-1.8097797710904244e-06	-2.8231576251431733e-08	-1.2271646774149384e-08	0.350189208984375	27	54	27000.0	6750.0	0.5588235294117647	14000.0	585.5868149	26977	22	-1.1531737050000744e-08
839	-1.8097738041873369e-06	-3.4671143380137953e-08	-2.237432826263451e-08	-1.8056331781151327e-06	-3.8557184312186584e-08	-1.8187876079238464e-08	0.51177978515625	43	57	19000.0	8600.0	0.3846153846153846	14000.0	585.6083525	26977	22	-1.5662029783844158e-08
840	-1.82228463832202e-06	-3.2573536556162973e-08	-2.407165421548152e-08	-1.8181612272339296e-06	-3.644559698478192e-08	-1.9900752329603533e-08	0.117431640625	8	60	15000.0	2666.6666666666665	0.4318181818181818	14000.0	585.6295657	26977	22	-1.6850157950837062e-08
841	-1.828845932676548e-06	-2.743689995865111e-08	-2.3371637719579707e-09	-1.824738835383815e-06	-3.129571240687359e-08	1.8190211215865947e-09	0.16424560546875	13	57	28500.0	4333.333333333333	0.5352112676056338	14000.0	585.649671225	26977	22	-1.6360146403705792e-09
842	-1.8190862595005688e-06	-2.9030463109349122e-08	-5.8992995476598224e-09	-1.8149950709991824e-06	-3.287635705499047e-08	-1.7574481714551675e-09	0.32293701171875	22	64	16000.0	7333.333333333333	0.4891304347826087	14000.0	585.669280875	26977	22	-4.129509683361874e-09
843	-1.827002790631655e-06	-2.5707013671082973e-08	-2.566647543374715e-08	-1.8229286399086768e-06	-2.9539072944729043e-08	-2.1539954868209696e-08	0.116729736328125	9	58	19333.33333333333	3000.0	0.5443037974683544	14000.0	585.6902864	26977	22	-1.7966532803623006e-08
844	-1.8180302371256568e-06	-2.9390928519757097e-08	-1.6703252231876446e-08	-1.8139772481849488e-06	-3.32058052546768e-08	-1.2595744537638725e-08	0.112548828125	8	56	18666.666666666668	2000.0	0.4415584415584415	14000.0	585.716383525	26977	22	-1.1692276562313513e-08
845	-1.8186123248936111e-06	-3.502639546816531e-08	-2.8912223526884192e-08	-1.8145754009716744e-06	-3.8828228606851344e-08	-2.4819128132757743e-08	-0.035247802734375	-3	61	15250.0	-750.0	0.4943820224719101	14000.0	585.73620135	26977	22	-2.0238556468818933e-08
846	-1.812919881808316e-06	-3.571133768829101e-08	-2.2203057825367306e-08	-1.8089059741920103e-06	-3.949448409616568e-08	-1.8130578613281248e-08	0.2777099609375	20	50	16666.666666666668	6666.666666666667	0.5352112676056338	14000.0	585.76460485	26977	22	-1.5542140477757118e-08
847	-1.821186549199404e-06	-3.0114990330098135e-08	-1.8601697670295783e-08	-1.81719593794982e-06	-3.387922349491171e-08	-1.4550046603479118e-08	0.1666259765625	12	59	19666.666666666668	4000.0	0.425	14000.0	585.7933683	26977	22	-1.3021188369207049e-08
848	-1.829658789642136e-06	-3.009342645863275e-08	-1.3640844930345448e-08	-1.8256858463385896e-06	-3.3843316359021667e-08	-9.604963698342582e-09	0.097198486328125	7	58	19333.33333333333	2333.333333333333	0.5316455696202531	14000.0	585.81519325	26977	22	-9.548591451241813e-09
849	-1.8244844539544885e-06	-2.173613199851773e-08	-7.378471933669907e-09	-1.820526714375608e-06	-2.5473679475598452e-08	-3.3561428747444504e-09	0.208282470703125	15	65	16250.0	5000.0	0.3978494623655914	14000.0	585.833982325	26977	22	-5.164930353568935e-09
850	-1.817058095957604e-06	-2.3321213791219537e-08	-1.0861992703033474e-08	-1.813118578096039e-06	-2.7043969189710552e-08	-6.855883732020298e-09	0.1497802734375	12	60	20000.0	4000.0	0.5185185185185185	14000.0	585.8565118	26977	22	-7.603394892123431e-09
851	-1.8153004553596304e-06	-3.270744300922256e-08	-6.9851138539849915e-09	-1.8113814318299445e-06	-3.641356187273753e-08	-2.997218850394277e-09	0.01446533203125	1	51	17000.0	333.3333333333333	0.4305555555555556	14000.0	585.881866175	26977	22	-4.889579697789494e-09
852	-1.8223868961527533e-06	-2.699364738814758e-08	-9.136987582518157e-09	-1.8184856709783537e-06	-3.068531851554094e-08	-5.164885447849738e-09	0.162261962890625	13	63	15750.0	3250.0	0.3186813186813186	14000.0	585.903899125	26977	22	-6.395891307762709e-09
853	-1.8149501034780435e-06	-3.2067008853025654e-08	-1.3526655615485498e-08	-1.811084008879928e-06	-3.5730163546818086e-08	-9.585656738281247e-09	0.1666259765625	14	50	16666.666666666668	4666.666666666667	0.4225352112676056	14000.0	585.947429325	26977	22	-9.468658930839848e-09
854	-1.8310136712868857e-06	-3.5768568332369e-08	-1.2108828915730012e-08	-1.827163618569915e-06	-3.9418701615103e-08	-8.182002329603533e-09	0.220489501953125	17	53	17666.666666666668	5666.666666666667	0.3783783783783784	14000.0	585.967326475	26977	22	-8.476180241011008e-09
855	-1.8174236392035643e-06	-3.1863870601747914e-08	-1.2631380713316564e-08	-1.8135902788885509e-06	-3.5500454530969835e-08	-8.719280663606163e-09	0.17578125	16	64	16000.0	4000.0	0.5217391304347826	14000.0	585.98804455	26977	22	-8.841966499321594e-09
856	-1.8125584213470225e-06	-3.703659329754559e-08	-1.3083335643239677e-08	-1.810593051919068e-06	-4.036443804919271e-08	-1.0214478109484522e-08	0.5054931640625	41	53	17666.666666666668	8200.0	0.3376623376623376	15000.0	612.8725104	28313	6	-9.158334950267772e-09
857	-1.8164104567784344e-06	-3.0740055482278984e-08	-1.2732855333127618e-08	-1.814470162391722e-06	-3.4049117593632986e-08	-9.898622145608206e-09	0.2984619140625	20	58	14500.0	6666.666666666667	0.4888888888888889	15000.0	612.893723	28313	6	-8.912998733189331e-09
858	-1.8196465671720688e-06	-3.033436548657988e-08	-1.53439422698404e-08	-1.8177379571480725e-06	-3.3619683679259054e-08	-1.2553510091906396e-08	0.236053466796875	17	53	17666.666666666668	5666.666666666667	0.4805194805194805	15000.0	612.920601825	28313	6	-1.074075958888828e-08
859	-1.8271999485533707e-06	-2.8664612894856157e-08	2.178157589754385e-09	-1.8253228287097744e-06	-3.1926320904680084e-08	4.925000513379818e-09	0.1578369140625	12	53	26500.0	3000.0	0.463768115942029	15000.0	612.947401325	28313	6	1.5247103128280694e-09
860	-1.8238517247051209e-06	-2.7653385305481264e-08	-9.571995748889924e-09	-1.8219961337824909e-06	-3.089894487714128e-08	-6.854986629307826e-09	0.180511474609375	13	61	20333.33333333333	4333.333333333333	0.4235294117647059	15000.0	612.96577375	28313	6	-6.700397024222946e-09
861	-1.816918265025448e-06	-1.9138357533775666e-08	-1.507880878635293e-08	-1.81508310471254e-06	-2.236858729660728e-08	-1.239013671875e-08	0.21697998046875	15	72	24000.0	5000.0	0.40625	15000.0	612.98324765	28313	6	-1.0555166150447051e-08
862	-1.8230557862996515e-06	-7.780782930789742e-08	-3.808201379627577e-08	-1.8238569725447625e-06	-7.993691502246194e-08	-4.157610353844188e-08	0.364227294921875	35	65	16250.0	11666.666666666666	0.4719101123595505	12000.0	620.638558125	28684	13	-2.6657409657393043e-08
863	-1.8360384279457303e-06	-7.89682171946491e-08	-4.149571487146588e-08	-1.8368358288439547e-06	-8.110200664656406e-08	-4.4971905346451524e-08	0.2314453125	16	69	23000.0	8000.0	0.5402298850574713	12000.0	620.657426675	28684	13	-2.904700041002612e-08
864	-1.837923745814181e-06	-8.212691670941683e-08	-4.0646967703693174e-08	-1.838717181275896e-06	-8.4265622757898e-08	-4.410437610661873e-08	0.1640625	12	64	21333.33333333333	4000.0	0.5609756097560976	12000.0	620.6771151	28684	13	-2.8452877392585217e-08
865	-1.8372737804789973e-06	-7.804955002229074e-08	-3.4803558036792845e-08	-1.8380634590336693e-06	-8.019290386957735e-08	-3.8243142842800826e-08	0.3631591796875	28	63	21000.0	9333.333333333334	0.4691358024691358	12000.0	620.695696225	28684	13	-2.436249062575499e-08
866	-1.830875315293216e-06	-6.80590067151059e-08	-2.5077859772379585e-08	-1.83166122290988e-06	-7.020701574832645e-08	-2.8499526093384927e-08	0.2255859375	21	50	16666.666666666668	7000.0	0.3529411764705882	12000.0	620.714277775	28684	13	-1.7554501840665712e-08
867	-1.8365580058414065e-06	-6.284421490031088e-08	-3.4227801666301865e-08	-1.8373403547324737e-06	-6.499660803312156e-08	-3.7632532080534457e-08	0.18035888671875	15	52	17333.333333333332	5000.0	0.3428571428571428	12000.0	620.7317515	28684	13	-2.3959461166411303e-08
868	-1.8333943572237984e-06	-7.177096537898037e-08	-2.8117857086364573e-08	-1.834173135322404e-06	-7.39277486301593e-08	-3.15055692013179e-08	0.290679931640625	25	62	20666.666666666668	8333.333333333334	0.45	12000.0	620.749225	28684	13	-1.96824999604552e-08
869	-1.832733906101177e-06	-7.379701757110184e-08	-3.4572609970018034e-08	-1.8335088737837293e-06	-7.595847582305932e-08	-3.794213439370984e-08	0.2056884765625	20	57	19000.0	6666.666666666667	0.48	12000.0	620.76780665	28684	13	-2.4200826979012625e-08
870	-1.8306221905007664e-06	-7.917271967840534e-08	-2.6436891321056512e-08	-1.8313932915323736e-06	-8.133891171663947e-08	-2.9787931010879092e-08	0.35888671875	28	64	21333.33333333333	9333.333333333334	0.4634146341463415	12000.0	620.786595875	28684	13	-1.850582392473956e-08
871	-1.8359368865647288e-06	-7.343802189292815e-08	-2.8566573441343367e-08	-1.836704608545698e-06	-7.560834238942253e-08	-3.1901435980395736e-08	0.229522705078125	23	67	22333.33333333333	7666.666666666666	0.4352941176470588	12000.0	620.8029618	28684	13	-1.999660140894036e-08
872	-1.8290217087730704e-06	-7.994220189311264e-08	-2.259878029759344e-08	-1.8297853686814544e-06	-8.211747505862386e-08	-2.5914167058356454e-08	0.303680419921875	31	50	16666.666666666668	10333.333333333334	0.3088235294117647	12000.0	620.822570625	28684	13	-1.5819146208315406e-08
873	-1.8319475394884072e-06	-7.813978240452434e-08	-2.492313377542904e-08	-1.832706557812877e-06	-8.032070112189624e-08	-2.8216228278329444e-08	0.313385009765625	21	52	17333.333333333332	7000.0	0.4571428571428571	12000.0	620.844891625	28684	13	-1.7446193642800332e-08
874	-1.8296997429582384e-06	-7.483831082166285e-08	-3.0338561446513015e-08	-1.830453946326024e-06	-7.70250706275174e-08	-3.360848862122152e-08	0.1629638671875	15	57	19000.0	3750.0	0.4933333333333333	12000.0	620.867952525	28684	13	-2.1236993012559108e-08
875	-2.003796501840933e-06	-5.648600955682679e-07	-2.7410639022767723e-08	-2.0040616653576264e-06	-5.649328532257683e-07	-2.1493846572448163e-08	0.37921142578125	38	50	25000.0	12666.666666666666	0.4545454545454545	15000.0	643.302552525	29786	1	-1.9187447315937405e-08
876	-2.0870194889406645e-06	8.914997013822136e-08	1.87882225187068e-07	-2.086510692537218e-06	8.95592269711001e-08	1.9345911517276945e-07	0.794677734375	70	51	51000.0	17500.0	0.5862068965517241	13000.0	664.095574525	30821	4	1.315175576309476e-07
877	-2.076294860801455e-06	8.55528376832922e-08	1.83889035921851e-07	-2.075782881630256e-06	8.596571696468146e-08	1.8947638966212762e-07	0.552154541015625	37	72	24000.0	18500.0	0.4301075268817204	13000.0	664.1069637	30821	4	1.2872232514529568e-07
878	-2.083136764218495e-06	8.010452185611462e-08	1.7462065042248334e-07	-2.0826185021222825e-06	8.052455608064237e-08	1.802286657030337e-07	0.654052734375	57	59	29500.0	19000.0	0.4383561643835616	13000.0	664.12949065	30821	4	1.2223445529573834e-07
879	-2.0786960599208225e-06	8.82705267477232e-08	1.760781409577287e-07	-2.078173609559529e-06	8.869533350001934e-08	1.8169993354583453e-07	0.61767578125	55	56	28000.0	18333.33333333333	0.4714285714285714	13000.0	664.144540475	30821	4	1.2325469867041008e-07
880	-1.0256322572229331e-06	3.610221493306316e-07	-1.504466938819241e-07	-1.0250619174386862e-06	3.615016862564138e-07	-1.446671463155301e-07	0.2274169921875	23	61	20333.33333333333	5750.0	0.5487804878048781	13000.0	664.318636675	30826	2	-1.0531268571734686e-07
881	-1.013987192087977e-06	3.6137054315829947e-07	-1.4916441495067054e-07	-1.013409610241484e-06	3.618583808709778e-07	-1.4336097708728826e-07	0.1683349609375	14	69	17250.0	3500.0	0.4536082474226804	13000.0	664.345308775	30826	2	-1.0441509046546937e-07
882	-2.0847047671255504e-06	-1.9532165425736453e-08	1.4407613497799936e-07	-2.085573996856895e-06	-1.8753331473917232e-08	1.4666748046875e-07	0.79266357421875	54	62	31000.0	18000.0	0.358974358974359	16000.0	692.714798725	32236	12	1.0085329448459954e-07
883	-2.090810988841528e-06	-2.696222407513665e-08	1.4242612278410766e-07	-2.09168214701277e-06	-2.6186161465168067e-08	1.4499574408130114e-07	0.46484375	34	66	22000.0	11333.333333333334	0.3555555555555555	16000.0	692.74512975	32236	12	9.969828594887537e-08
884	-2.0800114653999926e-06	-1.6966744822892224e-08	1.4301835753087148e-07	-2.080883817891343e-06	-1.6192403270332772e-08	1.455745738947503e-07	0.5284423828125	37	58	29000.0	12333.333333333334	0.3783783783783784	16000.0	692.7639198	32236	12	1.0011285027161001e-07
885	-2.0692198138905427e-06	-1.5660284184118622e-08	1.365996828372045e-07	-2.0700942133010084e-06	-1.4888900612515681e-08	1.391330132315092e-07	0.369140625	27	71	35500.0	9000.0	0.3908045977011494	16000.0	692.7961353	32236	12	9.561977798604317e-08
886	-2.075061686164463e-06	-2.84270812738254e-08	1.3560536829783173e-07	-2.0759369058282803e-06	-2.7656885959941626e-08	1.3812955926912965e-07	0.56707763671875	38	69	23000.0	19000.0	0.4731182795698925	16000.0	692.80904955	32236	12	9.49237578084822e-08
887	-2.082001259769813e-06	-1.5487668943254454e-08	1.332060234450622e-07	-2.0828778445401937e-06	-1.4719454858490433e-08	1.357150444815092e-07	0.7049560546875	55	71	35500.0	18333.33333333333	0.425287356321839	16000.0	692.830548725	32236	12	9.324421641154353e-08
888	-2.0709141807655943e-06	-2.521686389315e-08	1.3841274060458164e-07	-2.071791991917924e-06	-2.4450433586343185e-08	1.4090817654333382e-07	0.6490478515625	52	57	28500.0	13000.0	0.5342465753424658	16000.0	692.8498708	32236	12	9.688891842320714e-08
889	-2.083376876253206e-06	-2.4516105711290904e-08	1.395669553017929e-07	-2.0842557828694103e-06	-2.3751271848022165e-08	1.4205029120044172e-07	0.61767578125	55	54	27000.0	18333.33333333333	0.5142857142857142	16000.0	692.8671369	32236	12	9.769686871125502e-08
890	-2.073156534488999e-06	-1.8784023567498263e-08	1.4082640806500196e-07	-2.0740372286560185e-06	-1.80218009439579e-08	1.4329007049275334e-07	0.6796875	64	60	30000.0	21333.33333333333	0.5394736842105263	16000.0	692.89532605	32236	12	9.857848564550137e-08
891	-2.079801634065e-06	-2.2362040553514245e-08	1.3329176183559597e-07	-2.080683282118693e-06	-2.1601214483131693e-08	1.357449622608791e-07	0.36529541015625	38	62	31000.0	12666.666666666666	0.3717948717948718	16000.0	692.910376625	32236	12	9.330423328491717e-08
892	-2.0790461186869595e-06	-1.614856807809911e-08	1.3174026040181282e-07	-2.079930215096725e-06	-1.539133640778643e-08	1.3416672454548773e-07	0.597564697265625	61	73	36500.0	20333.33333333333	0.4382022471910112	16000.0	692.94903535	32236	12	9.221818228126897e-08
893	-2.072224217156087e-06	-4.493146946147256e-09	1.3191950573570366e-07	-2.0731092009454595e-06	-3.737221494383766e-09	1.3433632139402016e-07	0.281982421875	24	69	23000.0	12000.0	0.4193548387096774	16000.0	692.963057525	32236	12	9.234365401499257e-08
895	-2.346841478817493e-06	1.755482385292233e-07	5.02453290930966e-08	-2.34465936448784e-06	1.756873799163366e-07	6.122108741831557e-08	0.7327880859375	69	65	65000.0	34500.0	0.4931506849315068	16000.0	711.579624825	33156	8	3.5171730365167615e-08
896	-2.3398797185265315e-06	1.778346894106197e-07	5.7480975333233044e-08	-2.3377065873317387e-06	1.779734179353516e-07	6.843977079302351e-08	0.512969970703125	39	66	33000.0	19500.0	0.5	16000.0	711.595535175	33156	8	4.023668273326313e-08
897	-2.3244820838309684e-06	1.6477383106495796e-07	6.342863367239574e-08	-2.322316842870418e-06	1.649122102286397e-07	7.437254404798848e-08	0.7886962890625	91	62	20666.666666666668	30333.33333333333	0.3488372093023256	16000.0	711.6094776	33156	8	4.4400043570677024e-08
898	-2.328579682777824e-06	1.596115953119408e-07	6.708121788148254e-08	-2.326423725197243e-06	1.597495792191453e-07	7.800763167621933e-08	0.78485107421875	77	54	54000.0	25666.666666666668	0.3870967741935484	16000.0	711.62584385	33156	8	4.6956852517037786e-08
899	-2.317409843390002e-06	1.6691749781056457e-07	7.895524965234696e-08	-2.315260314715176e-06	1.6705521794181337e-07	8.986955726124418e-08	0.52899169921875	54	83	41500.0	18000.0	0.5454545454545454	16000.0	711.637154125	33156	8	5.526867475664288e-08
900	-2.317265267270251e-06	1.8156956352616525e-07	8.057114725099377e-08	-2.31512234209492e-06	1.817070211457038e-07	9.147302879262193e-08	0.3988037109375	44	84	42000.0	22000.0	0.55	16000.0	711.648751725	33156	8	5.6399803075695644e-08
901	-2.3226143789468323e-06	1.752175208871638e-07	8.63983773008502e-08	-2.3204811405480085e-06	1.7535460879298185e-07	9.728204705069e-08	0.546875	40	68	34000.0	13333.333333333334	0.5119047619047619	16000.0	711.665728625	33156	8	6.047886411059515e-08
902	-2.3181252017462616e-06	1.763412426914291e-07	9.646516307500669e-08	-2.3160024733455627e-06	1.76477950005617e-07	1.0732909494560454e-07	0.724365234375	69	53	13250.0	23000.0	0.3411764705882353	16000.0	711.684101025	33156	8	6.752561415250469e-08
903	-1.717936392235913e-06	-2.5386336571048465e-08	4.3528857231825145e-08	-1.7179497297730795e-06	-2.465699779765809e-08	5.10627359835901e-08	0.499969482421875	43	58	29000.0	14333.333333333334	0.4444444444444444	13000.0	715.20109805	33332	14	3.04702000622776e-08
904	-1.7136084847345646e-06	-2.759998521637587e-08	3.1751886338625815e-08	-1.7136299088723989e-06	-2.686629058180008e-08	3.927562512549285e-08	0.583648681640625	45	75	37500.0	15000.0	0.4831460674157303	13000.0	715.2159396	33332	14	2.222632043703807e-08
905	-1.7319732911455422e-06	-2.7022462455276765e-08	1.1566785688507485e-08	-1.732002934678447e-06	-2.6284331061040333e-08	1.908023025655301e-08	0.126617431640625	9	64	21333.33333333333	4500.0	0.3529411764705882	13000.0	715.231068625	33332	14	8.096749981955241e-09
906	-1.738123569259366e-06	-1.0967278044991936e-08	1.5089301535288817e-08	-1.7381627187773204e-06	-1.0224003555716157e-08	2.2590856020918515e-08	0.212890625	16	76	25333.33333333333	8000.0	0.5773195876288659	13000.0	715.248621725	33332	14	1.0562511074702173e-08
907	-1.737889545923669e-06	-1.2720453941993298e-08	1.7496698143265992e-08	-1.7379417302889863e-06	-1.1970106313638378e-08	2.498197586202176e-08	0.39532470703125	34	56	18666.666666666668	8500.0	0.5194805194805194	13000.0	715.2727904	33332	14	1.2247688700286194e-08
908	-1.7374708836391664e-06	-1.4628536339467498e-08	1.3667263272826146e-08	-1.7375330466407803e-06	-1.387275759813161e-08	2.1140101980048922e-08	0.45703125	32	56	28000.0	10666.666666666666	0.4428571428571428	13000.0	715.2913717	33332	14	9.5670842909783e-09
909	-1.743269639491101e-06	-8.961167153515117e-09	1.2702027115704878e-08	-1.7433386039497125e-06	-8.201678361178412e-09	2.01663980929651e-08	0.402679443359375	29	53	53000.0	14500.0	0.55	13000.0	715.304076925	33332	14	8.891418980993414e-09
910	-1.7286686232567842e-06	-7.153091137769777e-09	1.2438041862783456e-08	-1.7287437808411876e-06	-6.39021831690035e-09	1.9894710077303592e-08	0.315673828125	24	63	31500.0	12000.0	0.4415584415584415	13000.0	715.315674525	33332	14	8.706629303948418e-09
911	-1.720592814007888e-06	-1.3658108056021964e-08	1.0146244862409132e-08	-1.7206748500536944e-06	-1.2891470206529177e-08	1.7594366455078125e-08	0.4998779296875	36	54	27000.0	18000.0	0.3676470588235294	13000.0	715.32858805	33332	14	7.102371403686391e-09
912	-1.7290359606541151e-06	-2.1961405199533282e-08	1.1222315751482452e-08	-1.7291255546199894e-06	-2.1190622456827533e-08	1.8661056889329e-08	0.3460693359375	27	65	21666.666666666668	13500.0	0.4767441860465116	13000.0	715.342817175	33332	14	7.855621026037716e-09
913	-1.7290758627615042e-06	-2.586591463378869e-08	9.81201144347564e-09	-1.7291735781514389e-06	-2.509066863009367e-08	1.7240684951354412e-08	0.4735107421875	36	58	29000.0	18000.0	0.4305555555555556	13000.0	715.35815455	33332	14	6.868408010432948e-09
914	-1.7285837297556517e-06	-2.198607610600299e-08	2.0898933277545737e-08	-1.7286899726069568e-06	-2.1206133229616607e-08	2.8317049514913112e-08	0.42535400390625	46	67	33500.0	15333.333333333332	0.4691358024691358	13000.0	715.37431235	33332	14	1.4629253294282014e-08
915	-1.7297943975616693e-06	-1.9901158116967013e-08	2.0346149170772364e-08	-1.729909138303405e-06	-1.9116523921297307e-08	2.775375879590756e-08	0.38671875	36	51	51000.0	12000.0	0.5	13000.0	715.39046965	33332	14	1.4242304419540654e-08
916	-1.7410064333451008e-06	-5.809734949836701e-09	1.404701599842282e-08	-1.741128415602424e-06	-5.021094516972015e-09	2.144568350248248e-08	0.3760986328125	26	57	19000.0	13000.0	0.3846153846153846	13000.0	715.4042826	33332	14	9.832911198895976e-09
917	-1.6292241217484895e-06	3.3682752916904273e-09	-4.683905850458797e-08	-1.6257693045168125e-06	1.384243190908146e-11	-4.148666895215757e-08	0.39990234375	36	63	21000.0	9000.0	0.4761904761904761	13000.0	802.9005606	37676	2	-3.278734095321158e-08
918	-1.6325952916139528e-06	3.427087499346817e-09	-5.412412935421837e-08	-1.6291243334622137e-06	6.501777157082859e-11	-4.872231553692684e-08	0.16448974609375	14	54	18000.0	3500.0	0.4533333333333333	13000.0	802.924730375	37676	2	-3.7886890547952865e-08
919	-1.6309264956979414e-06	-2.6204958428274724e-07	-4.9813659458800014e-08	-1.6271000323783738e-06	-2.648265491099241e-07	-4.041176963164428e-08	0.56707763671875	38	51	17000.0	19000.0	0.4861111111111111	14000.0	808.82744355	37964	30	-3.4869561621160014e-08
920	-1.6337217968735053e-06	-2.6532440911805564e-07	-4.101135197142893e-08	-1.6299000601159428e-06	-2.680961438754322e-07	-3.1615641998576225e-08	0.20745849609375	22	65	16250.0	7333.333333333333	0.4086021505376344	14000.0	808.8471326	37964	30	-2.8707946380000253e-08
921	-1.6272132374774489e-06	-2.734269660057648e-07	-3.6172858410794664e-08	-1.62339808134861e-06	-2.761914291839989e-07	-2.678579466632593e-08	0.1168212890625	11	74	24666.666666666668	2750.0	0.3894736842105263	14000.0	808.87454485	37964	30	-2.5321000887556263e-08
922	-1.6282492843425645e-06	-2.685430171237873e-07	-3.983290439956265e-08	-1.6244401266903144e-06	-2.713008622633195e-07	-3.0453765070549795e-08	0.152099609375	14	66	16500.0	3500.0	0.4680851063829787	14000.0	808.8995332	37964	30	-2.7883033079693852e-08
923	-1.6284574112234574e-06	-2.669363415755757e-07	-3.759933103890669e-08	-1.6246530295990675e-06	-2.6968892442660025e-07	-2.8226530727493425e-08	0.194549560546875	15	62	20666.666666666668	5000.0	0.4096385542168674	14000.0	808.9194307	37964	30	-2.631953172723468e-08
924	-1.6198377210791591e-06	-2.7596635859127e-07	-3.666846217095557e-08	-1.6160413864459991e-06	-2.787100893667596e-07	-2.73064019033842e-08	-0.012176513671875	-1	57	19000.0	-333.3333333333333	0.3846153846153846	14000.0	808.952960475	37964	30	-2.5667923519668895e-08
925	-1.6161049279303188e-06	-2.790698331413749e-07	-3.860781159148157e-08	-1.6123131016302238e-06	-2.818086123707634e-07	-2.92518013357002e-08	0.124969482421875	9	52	17333.333333333332	3000.0	0.4383561643835616	14000.0	808.97174925	37964	30	-2.7025468114037097e-08
926	-1.629750645263015e-06	-2.724177254487115e-07	-3.0434886920568825e-08	-1.6259630109602315e-06	-2.751519056445751e-07	-2.108452348085207e-08	0.2021484375	16	62	20666.666666666668	5333.333333333333	0.4819277108433735	14000.0	808.989222625	37964	30	-2.1304420844398177e-08
927	-1.631202136804253e-06	-2.703543416049761e-07	-3.3880972882772326e-08	-1.627420221344632e-06	-2.730822555979849e-07	-2.45383462781104e-08	0.3193359375	24	57	19000.0	8000.0	0.4743589743589743	14000.0	809.01306565	37964	30	-2.3716681017940632e-08
928	-1.6341663724116971e-06	-2.679217927947477e-07	-3.9630814527070427e-08	-1.6303886469764128e-06	-2.706451215677507e-07	-3.0293880968896035e-08	0.26422119140625	18	58	19333.33333333333	6000.0	0.379746835443038	14000.0	809.030539175	37964	30	-2.7741570168949297e-08
929	-1.624956108947262e-06	-2.5351805625375e-07	-4.1642802919650313e-08	-1.621183596318882e-06	-2.562356874867663e-07	-3.231298115097473e-08	0.0999755859375	7	70	23333.33333333333	1750.0	0.5164835164835165	14000.0	809.052283925	37964	30	-2.9149962043755218e-08
930	-1.6230563658398357e-06	-2.704520093769008e-07	-3.970363176217193e-08	-1.6192882872922571e-06	-2.731648002865066e-07	-3.037988486601927e-08	0.26953125	24	55	18333.33333333333	6000.0	0.4605263157894737	14000.0	809.070786025	37964	30	-2.7792542233520352e-08
931	-1.6265466542023048e-06	-2.6303028495955425e-07	-2.7828132364448765e-08	-1.622782496668678e-06	-2.657388002966078e-07	-1.8509777033440417e-08	0.14794921875	12	65	21666.666666666668	4000.0	0.4883720930232558	14000.0	809.08715205	37964	30	-1.9479692655114132e-08
932	-1.621602621679937e-06	-2.729993823921294e-07	-3.937993917636906e-08	-1.617843397802023e-06	-2.7570252421481297e-07	-3.0068394113701085e-08	0.4918212890625	34	65	21666.666666666668	17000.0	0.4418604651162791	14000.0	809.1077517	37964	30	-2.7565957423458346e-08
933	-1.6189916531809326e-06	-2.626863972232669e-07	-2.9695037076983133e-08	-1.6152366126635976e-06	-2.653849882181759e-07	-2.038928964204877e-08	0.03369140625	3	74	24666.666666666668	1000.0	0.4	14000.0	809.125225125	37964	30	-2.0786525953888192e-08
934	-1.6164404817326827e-06	-2.747099374546945e-07	-1.962468043367212e-08	-1.612689623057788e-06	-2.774039843423713e-07	-1.0324749755859374e-08	0.546875	40	78	26000.0	13333.333333333334	0.4444444444444444	14000.0	809.1426986	37964	30	-1.3737276303570485e-08
935	-1.6284412869073095e-06	-2.6338547535978934e-07	-3.217876401137027e-08	-1.6246999449660615e-06	-2.660692001174517e-07	-2.2892150308484237e-08	0.328125	24	73	24333.33333333333	8000.0	0.4042553191489361	14000.0	809.1824894	37964	30	-2.2525134807959183e-08
936	-1.6225016622680362e-06	-2.693019621940479e-07	-4.239454607465533e-08	-1.6187652716470495e-06	-2.719803271302402e-07	-3.3114904899240655e-08	0.0238037109375	2	63	15750.0	500.0	0.5164835164835165	14000.0	809.203207025	37964	30	-2.9676182252258732e-08
937	-1.6255260130967743e-06	-2.7940647416112785e-07	-4.3036434575145656e-08	-1.6217953176275472e-06	-2.8207868305564375e-07	-3.3764850937317465e-08	0.014923095703125	1	52	17333.333333333332	333.3333333333333	0.4657534246575342	14000.0	809.227051225	37964	30	-3.0125504202601965e-08
938	-1.6265382924230294e-06	-2.730184382533164e-07	-3.630121313907913e-08	-1.6228134648858818e-06	-2.7568431445801064e-07	-2.7037973735488464e-08	0.02630615234375	2	70	17500.0	500.0	0.4795918367346938	14000.0	809.2516357	37964	30	-2.541084919735539e-08
939	-1.620576775961952e-06	-2.6423131362098625e-07	-2.460763373559016e-08	-1.6168588578597866e-06	-2.668897464008702e-07	-1.5354274913752192e-08	0.1123046875	10	63	21000.0	2500.0	0.3928571428571428	14000.0	809.280607125	37964	30	-1.722534361491311e-08
940	-1.638155961326413e-06	-2.659531202425545e-07	-2.9906882530702286e-08	-1.634442471311119e-06	-2.6860679030636813e-07	-2.0659887581228094e-08	0.259765625	19	53	13250.0	6333.333333333333	0.4444444444444444	14000.0	809.2991883	37964	30	-2.09348177714916e-08
941	-1.6377017961064629e-06	-2.681966520368798e-07	-3.3129727277777634e-08	-1.6339939843678365e-06	-2.708442234566478e-07	-2.389092932014821e-08	0.117431640625	8	51	12750.0	2666.6666666666665	0.4683544303797468	14000.0	809.323032525	37964	30	-2.3190809094444343e-08
942	-1.6340146384550044e-06	-2.679311613384008e-07	-3.79862425899241e-08	-1.63031238220686e-06	-2.705727755546756e-07	-2.8755504173207508e-08	0.142822265625	13	62	15500.0	3250.0	0.5555555555555556	14000.0	809.3463805	37964	30	-2.6590369812946873e-08
943	-1.623072464437403e-06	-2.657042740228365e-07	-2.34321262166333e-08	-1.6193768637798134e-06	-2.683387639361348e-07	-1.4211095449857621e-08	0.123291015625	10	57	14250.0	3333.333333333333	0.3411764705882353	14000.0	809.37437835	37964	30	-1.6402488351643313e-08
944	-1.619908184430235e-06	-2.780927345632596e-07	-3.825467307702294e-08	-1.6162167337981057e-06	-2.807227891613814e-07	-2.9039724360670995e-08	0.117431640625	8	52	17333.333333333332	2666.6666666666665	0.4931506849315068	14000.0	809.3918514	37964	30	-2.6778271153916058e-08
947	-1.636370883114211e-06	-2.7069435516928575e-07	-3.628046164458701e-08	-1.6326879031056118e-06	-2.733153735931228e-07	-2.7077996483918666e-08	0.33782958984375	41	96	96000.0	41000.0	0.4563106796116505	14000.0	809.427553925	37964	30	-2.5396323151210907e-08
948	-1.6361236704901555e-06	-2.699598831499944e-07	-3.82573936554266e-08	-1.6324444214850453e-06	-2.725769286502398e-07	-2.9060456805362883e-08	0.581451416015625	87	52	17333.333333333332	43500.0	0.3835616438356164	14000.0	809.44329655	37964	30	-2.6780175558798622e-08
949	-1.627906042539729e-06	-2.767513487977197e-07	-5.7068694558263714e-08	-1.6242581532595942e-06	-2.7933517817128694e-07	-4.7918954553336746e-08	0.6903076171875	58	60	30000.0	14500.0	0.5	14000.0	809.576068475	37967	12	-3.99480861907846e-08
950	-1.6223936967885236e-06	-2.803988060847664e-07	-4.3012350980674187e-08	-1.6187506515282952e-06	-2.829775333898975e-07	-3.387001936012339e-08	0.31494140625	30	53	17666.666666666668	10000.0	0.4324324324324324	14000.0	809.5966556	37967	12	-3.0108645686471934e-08
951	-1.6239436841224783e-06	-2.602365245562786e-07	-3.2512385187483795e-08	-1.6203058357497123e-06	-2.6280978682626484e-07	-2.3378037269093164e-08	0.044769287109375	3	66	22000.0	1000.0	0.5517241379310345	14000.0	809.61876765	37967	12	-2.2758669631238654e-08
952	-1.6185301906126012e-06	-2.750976632889064e-07	-3.584453115224081e-08	-1.6148977741071969e-06	-2.7766522311095306e-07	-2.6718567579037675e-08	0.2056884765625	20	71	17750.0	5000.0	0.4444444444444444	14000.0	809.641908225	37967	12	-2.509117180656857e-08
953	-1.6301899148963996e-06	-2.739529430535843e-07	-3.883823390293199e-08	-1.6265629232420817e-06	-2.765148177521588e-07	-2.9720684529242117e-08	0.02197265625	2	70	17500.0	500.0	0.4489795918367347	14000.0	809.66504905	37967	12	-2.718676373205239e-08
954	-1.6215931838787817e-06	-2.6985962593656896e-07	-4.258848253870822e-08	-1.617972273954181e-06	-2.7241513904182304e-07	-3.3480414845119016e-08	0.21044921875	16	55	13750.0	4000.0	0.4457831325301205	14000.0	809.6910288	37967	12	-2.981193777709575e-08
955	-1.6266398609318057e-06	-2.664477035761058e-07	-3.491446317055113e-08	-1.6230244572978086e-06	-2.68997467964634e-07	-2.5815024630822868e-08	0.124969482421875	9	68	22666.666666666668	3000.0	0.5842696629213483	14000.0	809.714585	37967	12	-2.444012421938579e-08
956	-1.6333597146438737e-06	-2.6196804348754137e-07	-5.018149833053229e-08	-1.6297487641498244e-06	-2.645131663497709e-07	-4.1089069687317464e-08	0.073394775390625	5	52	17333.333333333332	2500.0	0.410958904109589	14000.0	809.73366045	37967	12	-3.51270488313726e-08
957	-1.6259682504376537e-06	-2.585761992456612e-07	-2.2245528463325184e-08	-1.622370172817805e-06	-2.61107943651979e-07	-1.3173521694290304e-08	0.336669921875	28	73	24333.33333333333	7000.0	0.4680851063829787	14000.0	809.78893135	37967	12	-1.5571869924327632e-08
958	-1.622530236307959e-06	-2.677300680403085e-07	-4.0850194351074326e-08	-1.6189359799661332e-06	-2.7025785235143845e-07	-3.178429531204366e-08	0.2178955078125	17	68	17000.0	8500.0	0.5	14000.0	809.8053764	37967	12	-2.8595136045752027e-08
959	-1.6327805211227912e-06	-2.7149696150990177e-07	-3.6326504262454256e-08	-1.629192263077138e-06	-2.7401854013261297e-07	-2.727023497964734e-08	-0.0714111328125	-5	56	18666.666666666668	-1666.6666666666667	0.4675324675324675	14000.0	809.831226675	37967	12	-2.5428552983717977e-08
960	-1.6332784741935957e-06	-2.6593479388537106e-07	-4.2768222707662e-08	-1.6296955102344903e-06	-2.684509061212494e-07	-3.3720495890679763e-08	0.082244873046875	7	56	18666.666666666668	1750.0	0.4675324675324675	14000.0	809.854079775	37967	12	-2.9937755895363394e-08
961	-2.165673884686056e-06	6.606750357292042e-08	1.2903628704737392e-07	-2.1635966238266724e-06	6.433956463189665e-08	1.3328961911780814e-07	0.240478515625	20	53	26500.0	10000.0	0.3538461538461538	12000.0	816.837762725	38306	28	9.032540093316175e-08
962	-2.161596160019301e-06	7.433995645188039e-08	1.3459570548921882e-07	-2.159517822593893e-06	7.261216887268984e-08	1.3884301272953784e-07	0.434051513671875	33	77	38500.0	11000.0	0.3595505617977528	12000.0	816.852812525	38306	28	9.421699384245316e-08
963	-2.155964204138662e-06	6.82039030723985e-08	1.37490267301577e-07	-2.153884863961093e-06	6.647625482869881e-08	1.417319886394751e-07	0.504638671875	53	50	50000.0	17666.666666666668	0.5	12000.0	816.86675455	38306	28	9.624318711110392e-08
964	-2.167168015362306e-06	6.298621735089736e-08	1.4587571844602776e-07	-2.1650876019818302e-06	6.125871648781172e-08	1.501114886417567e-07	0.6409912109375	59	70	35000.0	19666.666666666668	0.4390243902439024	12000.0	816.881596425	38306	28	1.0211300291221945e-07
965	-2.1771915163419563e-06	7.090424709015029e-08	1.425809153563489e-07	-2.1751101643665164e-06	6.917687365747143e-08	1.4681150358681365e-07	0.450439453125	41	65	32500.0	20500.0	0.5064935064935064	12000.0	816.894510325	38306	28	9.980664074944425e-08
966	-2.174979780111417e-06	8.646119358217614e-08	1.4547359888903574e-07	-2.172897172134325e-06	8.47339885559471e-08	1.4969728547568634e-07	0.44512939453125	33	65	32500.0	11000.0	0.3766233766233766	12000.0	816.911696125	38306	28	1.0183151922232501e-07
967	-2.165198932076099e-06	8.28394129802245e-08	1.462231977787121e-07	-2.1631151207089804e-06	8.111236705548129e-08	1.5044030641930125e-07	0.6011962890625	50	54	54000.0	16666.666666666668	0.4166666666666667	12000.0	816.928061675	38306	28	1.0235623844509847e-07
968	-2.152257420620841e-06	8.647760411062558e-08	1.4516009999626837e-07	-2.1501725938601736e-06	8.47506907361078e-08	1.4937168425087616e-07	0.3828125	28	67	33500.0	9333.333333333334	0.5063291139240507	12000.0	816.941795575	38306	28	1.0161206999738787e-07
969	-2.164310501034039e-06	7.294246727612814e-08	1.4621317859822837e-07	-2.162224714936784e-06	7.121567772092218e-08	1.5041956496194146e-07	0.505859375	37	61	61000.0	18500.0	0.4925373134328358	12000.0	816.954709275	38306	28	1.0234922501875987e-07
970	-2.1743738119683487e-06	7.781883840104692e-08	1.368646436002207e-07	-2.172286840826244e-06	7.609219991801392e-08	1.410646375994816e-07	0.66259765625	59	81	40500.0	14750.0	0.4946236559139785	12000.0	816.970579475	38306	28	9.580525052015449e-08
971	-2.172627267752369e-06	9.049908545776704e-08	1.379351758132012e-07	-2.1705393490149265e-06	8.87725662950659e-08	1.421300806348569e-07	0.447509765625	39	94	47000.0	13000.0	0.5471698113207547	12000.0	816.98320575	38306	28	9.655462306924083e-08
972	-2.171934805407869e-06	8.77503788337396e-08	1.334326825960661e-07	-2.169845996824904e-06	8.602397053108542e-08	1.376228262357623e-07	0.63397216796875	47	69	34500.0	23500.0	0.3703703703703703	12000.0	816.995011575	38306	28	9.340287781724626e-08
973	-2.1700102235878704e-06	8.39222417658669e-08	1.321914308294731e-07	-2.1679202752817045e-06	8.21959737860683e-08	1.363755012298299e-07	0.7470703125	68	51	51000.0	22666.666666666668	0.4035087719298245	12000.0	817.0100616	38306	28	9.253400158063116e-08
974	-2.15226369923989e-06	7.984789084970925e-08	1.329190020459783e-07	-2.1501722916877176e-06	7.812179982344169e-08	1.3709533685702029e-07	0.731231689453125	49	72	36000.0	16333.333333333332	0.3928571428571428	12000.0	817.029216575	38306	28	9.304330143218481e-08
975	-2.1397604084840685e-06	7.739914410505258e-08	1.3260159863165008e-07	-2.137667948722328e-06	7.567317880413438e-08	1.367723832460207e-07	0.4586181640625	34	80	40000.0	11333.333333333334	0.4130434782608695	12000.0	817.042950325	38306	28	9.282111904215505e-08
976	-2.146865547925401e-06	8.739470819802707e-08	1.3308531854776622e-07	-2.144772094243636e-06	8.566886023200827e-08	1.372508814161069e-07	0.55224609375	58	50	25000.0	29000.0	0.3387096774193548	12000.0	817.055864125	38306	28	9.315972298343637e-08
977	-2.1473002608741167e-06	8.573776745629368e-08	1.345439046681538e-07	-2.145205225895138e-06	8.401210333847619e-08	1.3870120130877626e-07	0.591888427734375	45	84	42000.0	11250.0	0.3854166666666667	12000.0	817.0762933	38306	28	9.418073326770765e-08
978	-2.166351447378103e-06	8.66068224194848e-08	1.303698652404773e-07	-2.16425532071881e-06	8.488128321709822e-08	1.34521484375e-07	0.776031494140625	59	58	29000.0	29500.0	0.3571428571428571	12000.0	817.09031515	38306	28	9.12589056683341e-08
979	-2.15499024169818e-06	8.106970861152885e-08	1.2785456490938874e-07	-2.1528928343243457e-06	7.9344313884637e-08	1.3199955341659977e-07	0.49285888671875	38	53	26500.0	12666.666666666666	0.4153846153846154	12000.0	817.106681425	38306	28	8.949819543657211e-08
980	-2.1562704410737904e-06	7.672019556438269e-08	1.3463321757364158e-07	-2.1541716586232e-06	7.499495349239905e-08	1.3877112244222765e-07	0.718505859375	54	85	28333.33333333333	18000.0	0.3689320388349514	12000.0	817.1241549	38306	28	9.42432523015491e-08
981	-2.149464681092594e-06	7.489145317117611e-08	1.3814581560216058e-07	-2.1473645218662143e-06	7.316636140972485e-08	1.4227666437737297e-07	0.419189453125	34	110	55000.0	8500.0	0.5245901639344263	12000.0	817.141549575	38306	28	9.67020709215124e-08
982	-2.1470583642471395e-06	6.537527970514183e-08	1.4440901657460265e-07	-2.144956262392949e-06	6.365039576809802e-08	1.485299699159426e-07	0.56414794921875	39	71	35500.0	9750.0	0.4096385542168674	12000.0	817.165926325	38306	28	1.0108631160222187e-07
983	-2.172300382333193e-06	7.338850850650471e-08	1.393398571162303e-07	-2.1701970933185487e-06	7.1663749142239e-08	1.4345479764849225e-07	0.4923095703125	37	50	50000.0	18500.0	0.5	12000.0	817.18072895	38306	28	9.75378999813612e-08
984	-2.1707895516701245e-06	8.400710922613285e-08	1.44959876809236e-07	-2.168685417920333e-06	8.228243739002989e-08	1.4907055453006353e-07	0.665771484375	54	69	34500.0	27000.0	0.4320987654320987	12000.0	817.19121915	38306	28	1.0147191376646518e-07
985	-2.1635799409910256e-06	9.130449325244157e-08	1.4514911800801248e-07	-2.161474697003292e-06	8.957993505768768e-08	1.4925421268070969e-07	0.4046630859375	30	84	42000.0	10000.0	0.4479166666666667	12000.0	817.204953175	38306	28	1.0160438260560873e-07
986	-2.169969738513901e-06	8.748356445405636e-08	1.4187313462580398e-07	-2.167862679903974e-06	8.575918861181981e-08	1.45969151348934e-07	0.39013671875	34	53	53000.0	11333.333333333334	0.3559322033898305	12000.0	817.227272625	38306	28	9.931119423806279e-08
987	-2.1838608365095523e-06	9.078932801097444e-08	1.4305746165044402e-07	-2.1817525641866305e-06	8.90650718105645e-08	1.4714743880512558e-07	0.736572265625	56	74	37000.0	18666.666666666668	0.5232558139534884	12000.0	817.242114	38306	28	1.0014022315531081e-07
988	-2.17136666720596e-06	9.605743964689413e-08	1.4203971397052337e-07	-2.169257533610779e-06	9.433326722549829e-08	1.4612542080032489e-07	0.558837890625	42	86	43000.0	21000.0	0.4897959183673469	12000.0	817.252604125	38306	28	9.942779977936636e-08
989	-2.577473342745167e-06	-5.25722659166181e-08	-1.2891776362012254e-07	-2.574615065383729e-06	-5.536974187159613e-08	-1.2841673937646028e-07	0.14556884765625	15	56	18666.666666666668	5000.0	0.4675324675324675	13000.0	831.133453725	38994	1	-9.024243453408577e-08
990	-2.213540486288787e-06	1.46474033900509e-07	9.699964736045525e-08	-2.213251637735872e-06	1.45528229748049e-07	1.01318359375e-07	0.7305908203125	90	73	73000.0	45000.0	0.5125	13000.0	895.9290118	42243	1	6.789975315231869e-08
991	-1.7334533025259446e-06	-3.827359797802056e-08	-1.6132802987909726e-08	-1.728296159977455e-06	-3.803834595290816e-08	-1.2310305358316296e-08	0.65093994140625	45	74	24666.666666666668	22500.0	0.4387755102040816	16000.0	904.8737005	42688	2	-1.1292962091536808e-08
992	-1.7289723773335393e-06	-5.3648754932655584e-08	-2.306479102140344e-09	-1.7238016035701134e-06	-5.3412835199558746e-08	1.5164911858389303e-09	0.345947265625	26	74	24666.666666666668	13000.0	0.4285714285714285	16000.0	904.8890378	42688	2	-1.6145353714982408e-09
993	-1.493325919788253e-06	-2.8733959837922777e-07	-7.584247066065884e-08	-1.4875546338845027e-06	-2.871352677694883e-07	-7.17854764278804e-08	0.6536865234375	70	55	55000.0	23333.33333333333	0.492063492063492	15000.0	906.9881394	42788	16	-5.308972946246119e-08
994	-1.4844619555802562e-06	-2.539361435365748e-07	-7.406674581480763e-08	-1.4786915551726756e-06	-2.537323029203257e-07	-7.000834259318413e-08	0.6163330078125	68	75	25000.0	68000.0	0.5050505050505051	15000.0	906.996284375	42788	16	-5.184672207036534e-08
995	-1.4805958527993154e-06	-2.3587972669569498e-07	-6.438499817885746e-08	-1.4748277649272162e-06	-2.3567716428935282e-07	-6.032292628778476e-08	0.399169921875	40	57	19000.0	13333.333333333334	0.4444444444444444	15000.0	907.017497875	42788	16	-4.5069498725200226e-08
996	-1.4852857199841078e-06	-2.3013355279261095e-07	-6.613243649392613e-08	-1.479519575268248e-06	-2.299320628079756e-07	-6.206729411187573e-08	0.220184326171875	15	50	16666.666666666668	7500.0	0.4594594594594595	15000.0	907.035259275	42788	16	-4.6292705545748296e-08
997	-1.490670158197409e-06	-2.207907546432169e-07	-8.74749747203949e-08	-1.4849068529158542e-06	-2.205908290541469e-07	-8.34053653324876e-08	0.4110107421875	37	58	14500.0	12333.333333333334	0.3888888888888889	15000.0	907.0611103	42788	16	-6.123248230427642e-08
998	-1.4951535587341414e-06	-2.2419218187155386e-07	-7.554349762901105e-08	-1.4893954058507851e-06	-2.2399508681819778e-07	-7.146584124698818e-08	0.156097412109375	15	58	14500.0	3750.0	0.4444444444444444	15000.0	907.1077149	42788	16	-5.288044834030773e-08
999	-1.4896770233103904e-06	-2.2278982337007586e-07	-8.40898238286649e-08	-1.483921014988044e-06	-2.2259390331779735e-07	-8.000884000118648e-08	0.223846435546875	15	59	11800.0	7500.0	0.3838383838383838	15000.0	907.127000075	42788	16	-5.886287668006544e-08
1000	-1.5000617123028385e-06	-2.232715298659031e-07	-8.282488374763694e-08	-1.4943084807229525e-06	-2.2307712842087965e-07	-7.87396103903512e-08	0.20379638671875	21	50	16666.666666666668	5250.0	0.5135135135135135	15000.0	907.151874	42788	16	-5.7977418623345864e-08
1001	-1.489559775773511e-06	-2.2197951607257346e-07	-7.04281328044975e-08	-1.4838090695147536e-06	-2.2178649300735e-07	-6.633897648035924e-08	0.070343017578125	5	51	17000.0	1666.6666666666667	0.4933333333333333	15000.0	907.1744031	42788	16	-4.9299692963148246e-08
1002	-1.4928514817822887e-06	-2.2168943560840459e-07	-7.73794162835447e-08	-1.4871036998755558e-06	-2.214980054609581e-07	-7.328578474098276e-08	0.4716796875	42	68	13600.0	10500.0	0.3888888888888889	15000.0	907.200383975	42788	16	-5.416559139848129e-08
1003	-1.4963376523822318e-06	-2.2484831593716242e-07	-8.012874938645643e-08	-1.4905925658513462e-06	-2.246583508636014e-07	-7.603101298965027e-08	0.172119140625	15	63	15750.0	5000.0	0.4736842105263157	15000.0	907.224229775	42788	16	-5.60901245705195e-08
1004	-1.500958595089815e-06	-2.243211586482345e-07	-8.28624063517077e-08	-1.4952166398215296e-06	-2.241328917963413e-07	-7.875992494387049e-08	0.1446533203125	10	60	15000.0	3333.333333333333	0.3478260869565217	15000.0	907.251812925	42788	16	-5.8003684446195397e-08
1005	-1.4994105485404802e-06	-2.1895504010607725e-07	-6.5160567599056e-08	-1.4936710111921206e-06	-2.1876808180469797e-07	-6.105443930937864e-08	0.292236328125	24	54	13500.0	8000.0	0.4651162790697674	15000.0	907.2730265	42788	16	-4.56123973193392e-08
1006	-1.495344152532207e-06	-2.2198089983119045e-07	-6.892144021423244e-08	-1.4896094052778654e-06	-2.217965266375236e-07	-6.480813051027672e-08	0.505218505859375	43	58	14500.0	14333.333333333334	0.4333333333333333	15000.0	907.31483685	42788	16	-4.824500814996271e-08
1007	-1.4941363024346893e-06	-2.293230043965444e-07	-7.911848476349369e-08	-1.4884045238466116e-06	-2.291402284697502e-07	-7.500075278594114e-08	0.21875	16	53	17666.666666666668	5333.333333333333	0.4415584415584415	15000.0	907.3406085	42788	16	-5.5382939334445577e-08
1008	-1.4978346890393864e-06	-2.2026157278539677e-07	-8.135932068680277e-08	-1.492105491510036e-06	-2.2008018253826505e-07	-7.723776119624345e-08	0.223236083984375	19	69	17250.0	6333.333333333333	0.4059405940594059	15000.0	907.362930025	42788	16	-5.6951524480761945e-08
1009	-1.72006024426308e-06	-5.554158174337992e-08	-1.692308897091274e-08	-1.7152042533895411e-06	-5.49454199988439e-08	-1.1416298040942612e-08	0.621002197265625	51	62	31000.0	25500.0	0.618421052631579	14000.0	927.251326325	43785	35	-1.1846162279638916e-08
1010	-1.7230950743064063e-06	-5.964760080429624e-08	-2.4894284586893286e-08	-1.7182394138718858e-06	-5.905864297356475e-08	-1.9390593113409024e-08	0.333251953125	26	55	18333.33333333333	13000.0	0.4078947368421052	14000.0	927.2664564	43785	35	-1.7425999210825296e-08
1011	-1.7146280578448786e-06	-5.4309394134588255e-08	-3.7788072475865416e-08	-1.709772812418484e-06	-5.3729257500466376e-08	-3.22881891268436e-08	0.4619140625	44	61	15250.0	14666.666666666666	0.2808988764044944	14000.0	927.28503895	43785	35	-2.6451650733105793e-08
1012	-1.711319308688258e-06	-7.115384425570088e-08	-3.9457665672496446e-08	-1.706464549366137e-06	-7.058374181672966e-08	-3.3962131336247816e-08	0.06298828125	6	77	25666.666666666668	2000.0	0.3571428571428571	14000.0	927.3062527	43785	35	-2.762036597074751e-08
1013	-1.7027910855892946e-06	-6.243778615294855e-08	-3.9206925885013376e-08	-1.6979367628655017e-06	-6.187644161285662e-08	-3.371520243136682e-08	0.19805908203125	22	75	25000.0	7333.333333333333	0.4583333333333333	14000.0	927.324835425	43785	35	-2.7444848119509364e-08
1014	-1.712499999329968e-06	-6.684581859610194e-08	-4.4361623605549094e-08	-1.7076461501945356e-06	-6.629372132078467e-08	-3.88739392432097e-08	0.26531982421875	21	58	19333.33333333333	7000.0	0.4050632911392405	14000.0	927.3445258	43785	35	-3.105313652388436e-08
1015	-1.7178752213465215e-06	-5.8787197332070084e-08	-4.9512886482729726e-08	-1.7130219657064332e-06	-5.8246344650171924e-08	-4.403013482494889e-08	0.3858642578125	29	63	21000.0	7250.0	0.4047619047619047	14000.0	927.3685669	43785	35	-3.4659020537910814e-08
1016	-1.713827214450127e-06	-4.598089326762552e-08	-2.6715255270658244e-08	-1.7089745438931238e-06	-4.545077987666761e-08	-2.1237236465026282e-08	0.39678955078125	33	54	13500.0	6600.0	0.4634146341463415	14000.0	927.391629925	43785	35	-1.870067868946077e-08
1017	-1.7026514220935317e-06	-4.2123530162975204e-08	-2.887498719547496e-08	-1.6977993379318778e-06	-4.160386223354319e-08	-2.3401592276029498e-08	0.31585693359375	25	62	20666.666666666668	8333.333333333334	0.3734939759036144	14000.0	927.414159875	43785	35	-2.0212491036832467e-08
1018	-1.699620588376331e-06	-5.3876886435968424e-08	-5.125835579145364e-08	-1.6947691139747716e-06	-5.3367767666898e-08	-4.57896512896101e-08	0.453948974609375	35	61	30500.0	8750.0	0.3866666666666666	14000.0	927.4370136	43785	35	-3.5880849054017545e-08
1019	-1.711959589465938e-06	-9.260364001038393e-08	-5.6427751544996924e-08	-1.7071084662722569e-06	-9.21004617005116e-08	-5.096169747325863e-08	0.118377685546875	9	52	52000.0	4500.0	0.559322033898305	14000.0	927.4499281	43785	35	-3.949942608149784e-08
1020	-1.70582367314431e-06	-6.931278764435542e-08	-3.728166210295205e-08	-1.7009732402374964e-06	-6.882101444850196e-08	-3.1820715160904644e-08	0.601837158203125	41	69	17250.0	20500.0	0.3711340206185567	14000.0	927.47481545	43785	35	-2.6097163472066428e-08
1021	-1.703370352870444e-06	-6.256038075078049e-08	-4.093341162351344e-08	-1.698520831641597e-06	-6.208315947515796e-08	-3.547901651257666e-08	0.15966796875	12	56	18666.666666666668	4000.0	0.4285714285714285	14000.0	927.506750425	43785	35	-2.865338813645941e-08
1022	-1.7065132588789378e-06	-5.5748023949273154e-08	-2.4902572650671765e-08	-1.7016644578198911e-06	-5.528191934478969e-08	-1.9453209707670123e-08	0.32830810546875	22	66	13200.0	7333.333333333333	0.4554455445544554	14000.0	927.531286675	43785	35	-1.7431800855470235e-08
1023	-1.7162354555752672e-06	-7.510262688588353e-08	-4.079413236146341e-08	-1.7113878453171985e-06	-7.465423718746663e-08	-3.5352837050963785e-08	0.5284423828125	37	74	24666.666666666668	9250.0	0.4210526315789473	14000.0	927.570644525	43785	35	-2.8555892653024388e-08
1024	-1.704503324011241e-06	-5.8857347616570976e-08	-4.131364390467212e-08	-1.6996563556540602e-06	-5.8418189438589046e-08	-3.587657658942391e-08	0.311279296875	24	64	32000.0	6000.0	0.5512820512820513	14000.0	927.5912836	43785	35	-2.891955073327048e-08
1025	-1.7073140871241417e-06	-5.29703347431547e-08	-4.5820228912984894e-08	-1.7024679078481838e-06	-5.2542243084652244e-08	-4.0388251645097104e-08	0.02197265625	3	65	16250.0	600.0	0.5268817204301075	14000.0	927.616144825	43785	35	-3.207416023908942e-08
1026	-1.704490223486161e-06	-6.27161200770038e-08	-3.935713128742552e-08	-1.6996451696012755e-06	-6.230331174171945e-08	-3.3932222569545854e-08	0.1849365234375	15	61	15250.0	3000.0	0.3932584269662921	14000.0	927.65069895	43785	35	-2.7549991901197864e-08
1027	-1.708194439368272e-06	-6.617344151024062e-08	-5.306830068162699e-08	-1.703350120466655e-06	-6.577031948127028e-08	-4.764789542795341e-08	0.1571044921875	11	68	17000.0	2750.0	0.4895833333333333	14000.0	927.67273405	43785	35	-3.7147810477138895e-08
1028	-1.7099547531564428e-06	-6.222264938645849e-08	-4.365187830346495e-08	-1.70511135173222e-06	-6.183131432840831e-08	-3.8236977949766354e-08	0.158294677734375	13	50	16666.666666666668	4333.333333333333	0.3661971830985915	14000.0	927.699693125	43785	35	-3.0556314812425464e-08
1029	-1.708519271927351e-06	-5.9129935629071944e-08	-3.995943020050703e-08	-1.7036766813242551e-06	-5.874875258930028e-08	-3.4549293075989335e-08	0.116729736328125	9	61	15250.0	2250.0	0.4044943820224719	14000.0	927.7230434	43785	35	-2.7971601140354924e-08
1030	-1.7122375773875173e-06	-5.8575667441681794e-08	-5.4833234559357974e-08	-1.7073967862170267e-06	-5.8216197529655734e-08	-4.943335354528694e-08	0.26788330078125	22	51	25500.0	5500.0	0.4307692307692308	14000.0	927.773403475	43785	35	-3.8383264191550583e-08
1031	-1.7118425764874602e-06	-5.7353018002197954e-08	-4.0436178096133895e-08	-1.707002575949603e-06	-5.700275830083592e-08	-3.5040675881644283e-08	0.3328857421875	27	51	17000.0	5400.0	0.4027777777777778	14000.0	927.794942425	43785	35	-2.830532466729373e-08
1032	-1.7101000241108944e-06	-5.732729852034373e-08	-4.36918885995479e-08	-1.7052607572736724e-06	-5.698541797238574e-08	-3.8300384863737584e-08	0.1602783203125	13	56	18666.666666666668	4333.333333333333	0.4805194805194805	14000.0	927.81463225	43785	35	-3.058432201968353e-08
1033	-1.7017527810417946e-06	-5.3916079420603e-08	-2.6006179179331783e-08	-1.696914132008627e-06	-5.35811345131936e-08	-2.0617995788003795e-08	0.3284912109375	23	50	50000.0	7666.666666666666	0.4035087719298245	14000.0	927.83099925	43785	35	-1.820432542553225e-08
1034	-1.6942997053819266e-06	-5.464737722937479e-08	-2.35379281759764e-08	-1.6894614481277298e-06	-5.431677567514402e-08	-1.8151829058210425e-08	0.20654296875	18	70	35000.0	9000.0	0.4404761904761904	14000.0	927.84128125	43785	35	-1.6476549723183477e-08
1035	-1.7034510181220209e-06	-5.570532519349088e-08	-3.4554216445604964e-08	-1.6986133822626865e-06	-5.53815279652108e-08	-2.9171390255366533e-08	0.32958984375	36	50	25000.0	12000.0	0.46875	14000.0	927.8574399	43785	35	-2.4187951511923475e-08
1036	-1.71607073233387e-06	-5.4216283170082166e-08	-3.933596142374365e-08	-1.7112338114696698e-06	-5.390019094574109e-08	-3.395685276494962e-08	0.133697509765625	13	58	19333.33333333333	4333.333333333333	0.5569620253164557	14000.0	927.87581335	43785	35	-2.7535172996620557e-08
1037	-1.714706624451611e-06	-5.8838692687417545e-08	-4.870726782031336e-08	-1.7098706494776343e-06	-5.853259782834561e-08	-4.333300079630914e-08	0.152740478515625	13	61	15250.0	3250.0	0.4157303370786517	14000.0	927.899775525	43785	35	-3.4095087474219356e-08
1038	-1.707942106000299e-06	-5.7616962888084723e-08	-4.552862416038575e-08	-1.7031073616674522e-06	-5.732355797131045e-08	-4.016053232923847e-08	0.093994140625	8	54	13500.0	2666.6666666666665	0.4146341463414634	14000.0	927.9303949	43785	35	-3.187003691227002e-08
1039	-1.7142523647601848e-06	-5.39846065021953e-08	-1.9957971531470032e-08	-1.709418663447214e-06	-5.3701691386971526e-08	-1.4595009377738024e-08	0.30853271484375	30	55	27500.0	7500.0	0.463768115942029	14000.0	927.955881725	43785	35	-1.3970580072029022e-08
1040	-1.7043727493483432e-06	-6.429901293903809e-08	-2.6273291014943312e-08	-1.6995397180431871e-06	-6.402271391236807e-08	-2.0913575987058265e-08	0.5284423828125	37	52	26000.0	12333.333333333334	0.4393939393939394	14000.0	927.9720405	43785	35	-1.839130371046032e-08
1041	-1.708899190641978e-06	-5.9118551333798374e-08	-4.598182604213935e-08	-1.7040667927952705e-06	-5.8848422814765936e-08	-4.062514768226124e-08	0.2342529296875	19	67	22333.33333333333	9500.0	0.3863636363636363	14000.0	927.987170475	43785	35	-3.2187278229497553e-08
1042	-1.7060165208500516e-06	-5.4615026978663096e-08	-4.756249819294157e-08	-1.7011849090661142e-06	-5.435244478633557e-08	-4.220954441534024e-08	0.239501953125	18	67	22333.33333333333	6000.0	0.5	14000.0	928.00575315	43785	35	-3.3293748735059095e-08
1043	-1.705236743112978e-06	-5.834753290801909e-08	-4.446757563469985e-08	-1.700406113589849e-06	-5.8094214530836924e-08	-3.9119210501697583e-08	0.074615478515625	5	53	17666.666666666668	1666.6666666666667	0.4594594594594595	14000.0	928.028686375	43785	35	-3.1127302944289894e-08
1044	-2.210954065576522e-06	7.367599829692197e-08	1.1626019999796e-07	-2.203264718213356e-06	7.040985079400064e-08	1.2395783514575424e-07	0.686004638671875	59	66	33000.0	19666.666666666668	0.3292682926829268	15000.0	960.559267775	45428	3	8.1382139998572e-08
1045	-2.2035466161394503e-06	9.538920399463829e-08	1.1860643960134317e-07	-2.195868699803612e-06	9.21294977994025e-08	1.263011859073817e-07	0.4654541015625	41	53	26500.0	20500.0	0.5507246376811594	15000.0	960.57328915	45428	3	8.302450772094021e-08
1046	-2.1979285587848376e-06	9.64112884774321e-08	1.154292113167986e-07	-2.190264721140137e-06	9.31595150701813e-08	1.2312039002035266e-07	0.33721923828125	26	63	15750.0	8666.666666666666	0.2947368421052631	15000.0	960.590554325	45428	3	8.080044792175903e-08
1047	-2.2219341514357766e-06	9.781033366834913e-08	1.0525495950446309e-07	-2.2143598931852715e-06	9.46090226474744e-08	1.1292318525938229e-07	0.68792724609375	51	75	25000.0	17000.0	0.3838383838383838	15000.0	960.70033495	45429	24	7.367847165312416e-08
1048	-2.204102407116626e-06	1.0645719976841665e-07	1.1094958090394817e-07	-2.1965386904980414e-06	1.0326182572918657e-07	1.186150763681002e-07	0.5306396484375	42	59	59000.0	21000.0	0.5373134328358209	15000.0	960.713248375	45429	24	7.766470663276371e-08
1049	-2.2140557131471727e-06	1.0145274696850114e-07	1.0479523455661721e-07	-2.2064977418451743e-06	9.826060853083298e-08	1.124592393536434e-07	0.5322265625	40	51	51000.0	40000.0	0.5084745762711864	15000.0	960.7202861	45429	24	7.335666418963204e-08
1050	-2.2218041842806826e-06	1.1147687593270197e-07	8.990367427047795e-08	-2.214251958368493e-06	1.0828797304934313e-07	9.75661865234375e-08	0.478515625	35	70	70000.0	35000.0	0.5256410256410257	15000.0	960.727323775	45429	24	6.293257198933458e-08
1051	-2.229858938720212e-06	1.1823434336882373e-07	9.475240889014477e-08	-2.222312458310013e-06	1.1504867601425657e-07	1.0241342670761536e-07	0.2999267578125	21	61	61000.0	21000.0	0.4782608695652174	15000.0	960.734361475	45429	24	6.632668622310134e-08
1052	-2.230365816095111e-06	1.0989553166361909e-07	9.39825532099049e-08	-2.222827899668221e-06	1.0671468687568049e-07	1.0164134002400334e-07	0.51934814453125	67	69	69000.0	33500.0	0.4415584415584415	15000.0	960.7448514	45429	24	6.578778724693344e-08
1053	-2.225982909186296e-06	1.1958322343291714e-07	8.954400430408235e-08	-2.218452482182958e-06	1.1640659594105248e-07	9.720083663797825e-08	0.46875	60	95	47500.0	30000.0	0.5045045045045045	15000.0	960.754025025	45429	24	6.268080301285763e-08
1054	-2.242832828658491e-06	1.1623400244849909e-07	8.663645992813466e-08	-2.235310965647534e-06	1.1306219715632913e-07	9.429105344397998e-08	0.51177978515625	65	107	53500.0	32500.0	0.4878048780487805	15000.0	960.76451485	45429	24	6.064552194969426e-08
1055	-2.245939425269965e-06	1.130408567938556e-07	8.74469384853302e-08	-2.238426126132512e-06	1.098738734349906e-07	9.5099289025993e-08	0.656341552734375	67	61	61000.0	33500.0	0.4202898550724637	15000.0	960.7750046	45429	24	6.121285693973115e-08
1056	-2.244749960646988e-06	1.204852843074155e-07	8.44488859978415e-08	-2.2372441509922582e-06	1.1732251777653584e-07	9.209927151403697e-08	0.508941650390625	51	96	48000.0	25500.0	0.5357142857142857	15000.0	960.784178475	45429	24	5.911422019848904e-08
1057	-2.2554433414546564e-06	1.2886675905735984e-07	7.722673554517601e-08	-2.247944351507594e-06	1.257078321152757e-07	8.487532896237953e-08	0.44769287109375	30	55	55000.0	30000.0	0.5396825396825397	15000.0	960.7925321	45429	24	5.4058714881623215e-08
1059	-2.2391679006462143e-06	1.1081421164422829e-07	7.851186174461468e-08	-2.2316821445951035e-06	1.0766273520221265e-07	8.615696987259055e-08	0.31103515625	28	52	52000.0	28000.0	0.4	15000.0	960.808743225	45429	24	5.495830322123028e-08
1060	-2.238315812474074e-06	1.0849644321017745e-07	7.627901645452257e-08	-2.230837545009312e-06	1.0534918252454625e-07	8.392214788989487e-08	0.5458984375	52	80	40000.0	26000.0	0.40625	15000.0	960.817916975	45429	24	5.33953115181658e-08
1061	-2.243894925145233e-06	1.0722972918806241e-07	7.884508809799651e-08	-2.2364252202591784e-06	1.0408728868066277e-07	8.648595535420925e-08	0.298095703125	37	80	80000.0	18500.0	0.5909090909090909	15000.0	960.8284069	45429	24	5.5191561668597554e-08
1062	-2.2280148012397e-06	1.1412351326021125e-07	8.19078037328798e-08	-2.2205525841690563e-06	1.1098528774185665e-07	8.95466875022817e-08	0.6461181640625	79	51	51000.0	39500.0	0.559322033898305	15000.0	960.83758065	45429	24	5.7335462613015854e-08
1063	-2.229443503062049e-06	1.1545037067147381e-07	8.56684846720616e-08	-2.2219887732675416e-06	1.1231635968234564e-07	9.3305381817684e-08	0.491943359375	62	81	40500.0	31000.0	0.4948453608247423	15000.0	960.846754275	45429	24	5.996793927044313e-08
1064	-2.233862245848417e-06	1.0714801040021469e-07	7.410787528174543e-08	-2.2264160769793207e-06	1.0401881809699889e-07	8.17424968969042e-08	0.480377197265625	53	67	67000.0	26500.0	0.52	15000.0	960.8572441	45429	24	5.18755126972218e-08
1065	-2.239964938469699e-06	1.0379825218351776e-07	7.421088141910807e-08	-2.232524512753567e-06	1.0067229241213349e-07	8.184397406176986e-08	0.364227294921875	31	110	55000.0	31000.0	0.4761904761904761	15000.0	960.86428175	45429	24	5.1947616993375656e-08
1066	-2.240369239137329e-06	1.0388554493351629e-07	7.587875920960394e-08	-2.232937373016853e-06	1.0076440275557857e-07	8.350956945686696e-08	0.469970703125	55	76	38000.0	27500.0	0.5	15000.0	960.87477145	45429	24	5.311513144672276e-08
1067	-2.2336047448466848e-06	1.1698129365433185e-07	8.331213695191098e-08	-2.2261814374069924e-06	1.138649683480932e-07	9.094066070841852e-08	0.4779052734375	45	106	53000.0	22500.0	0.4836065573770491	15000.0	960.88526105	45429	24	5.8318495866337684e-08
1068	-2.2324445018169285e-06	1.2194670477291885e-07	9.239113507169686e-08	-2.22502975221218e-06	1.188351956547864e-07	1.0001736820969625e-07	0.3653564453125	41	109	54500.0	20500.0	0.528	15000.0	960.895750725	45429	24	6.46737945501878e-08
1069	-2.2268405680693968e-06	1.2399604517401786e-07	9.774318479177949e-08	-2.219434375502351e-06	1.2088935158703626e-07	1.0536712315639605e-07	0.5841064453125	55	51	25500.0	27500.0	0.417910447761194	15000.0	960.906240625	45429	24	6.842022935424564e-08
1070	-2.2264704820000822e-06	1.205343105690855e-07	8.728097390485485e-08	-2.219079444034199e-06	1.1743614482350629e-07	9.49008374365691e-08	0.26611328125	20	55	18333.33333333333	6666.666666666667	0.4556962025316455	15000.0	960.924821575	45429	24	6.10966817333984e-08
1071	-9.975866313198228e-07	-5.559186816968008e-07	-1.5377998580674736e-07	-9.945754405541931e-07	-5.55988844569948e-07	-1.501299223997883e-07	0.539276123046875	41	55	18333.33333333333	10250.0	0.4683544303797468	16000.0	1013.4250503	48059	34	-1.0764599006472316e-07
1072	-1.003770388127779e-06	-5.599775468806916e-07	-1.604866595910825e-07	-1.0007560974302645e-06	-5.600518152166838e-07	-1.5683051312883325e-07	0.2261962890625	17	71	23666.666666666668	5666.666666666667	0.4631578947368421	16000.0	1013.4414172	48059	34	-1.1234066171375775e-07
1073	-1.0016080902046025e-06	-5.686385336292236e-07	-1.6203586822218858e-07	-9.985904882335423e-07	-5.687171895461634e-07	-1.58373220454421e-07	0.46484375	34	55	18333.33333333333	11333.333333333334	0.5189873417721519	16000.0	1013.4588922	48059	34	-1.13425107755532e-07
1074	-9.866338945752768e-07	-5.714655936889265e-07	-1.511839850861446e-07	-9.836125206126626e-07	-5.715492504838324e-07	-1.475139269677278e-07	0.2777099609375	20	60	20000.0	6666.666666666667	0.3928571428571428	16000.0	1013.4787896	48059	34	-1.0582878956030123e-07
1075	-9.903358911356762e-07	-5.728859826718687e-07	-1.544264890995714e-07	-9.873105481836098e-07	-5.729749048073089e-07	-1.5074862842025044e-07	0.1929931640625	17	65	21666.666666666668	4250.0	0.4943820224719101	16000.0	1013.499716725	48059	34	-1.0809854236969997e-07
1076	-9.923881001580852e-07	-5.711662752653386e-07	-1.61521539211166e-07	-9.89359441741615e-07	-5.712595983712387e-07	-1.5783715660594333e-07	0.32452392578125	26	61	15250.0	8666.666666666666	0.4193548387096774	16000.0	1013.517191325	48059	34	-1.130650774478162e-07
1077	-9.973818196990736e-07	-5.803125607989793e-07	-1.627083050158271e-07	-9.943460798959757e-07	-5.804152918511871e-07	-1.5900997976142668e-07	0.134307861328125	9	58	19333.33333333333	4500.0	0.3658536585365853	16000.0	1013.5544971	48059	34	-1.1389581351107897e-07
1078	-9.98754882806693e-07	-5.74139077511975e-07	-1.5489131467418341e-07	-9.957156292771791e-07	-5.742464808429252e-07	-1.511860647041107e-07	0.3328857421875	27	55	18333.33333333333	6750.0	0.4050632911392405	16000.0	1013.5730004	48059	34	-1.0842392027192839e-07
1079	-9.990213877872842e-07	-5.748395440867461e-07	-1.5070619765720222e-07	-9.959788151695612e-07	-5.74951363432593e-07	-1.4699440256279206e-07	0.15106201171875	15	57	19000.0	5000.0	0.345679012345679	16000.0	1013.590475	48059	34	-1.0549433836004157e-07
1080	-9.928015152883316e-07	-5.791166431646255e-07	-1.6085228995473978e-07	-9.897558185441273e-07	-5.79232621416207e-07	-1.5713433062116678e-07	0.19696044921875	14	71	23666.666666666668	7000.0	0.431578947368421	16000.0	1013.606920375	48059	34	-1.1259660296831785e-07
1081	-1.0023030256840303e-06	-5.397619074972808e-07	-1.596913596402868e-07	-9.992544147193086e-07	-5.398817672389389e-07	-1.5596764708902234e-07	0.0399169921875	3	83	41500.0	1500.0	0.5454545454545454	16000.0	1013.622258825	48059	34	-1.1178395174820074e-07
1082	-1.0051995643703984e-06	-5.658736478025072e-07	-1.8123861503118869e-07	-1.0021480936066462e-06	-5.659973184569926e-07	-1.7750925372827834e-07	0.551544189453125	53	64	32000.0	17666.666666666668	0.5375	16000.0	1013.637309375	48059	34	-1.2686703052183206e-07
1083	-1.0021518160424097e-06	-5.77521230057815e-07	-1.592764599742657e-07	-9.990976806480155e-07	-5.776484532615497e-07	-1.555418327545451e-07	0.30078125	22	55	18333.33333333333	11000.0	0.4430379746835443	16000.0	1013.651331825	48059	34	-1.1149352198198597e-07
1084	-9.958076370437574e-07	-5.680743604934079e-07	-1.516980286448455e-07	-9.927499702954788e-07	-5.682062943520214e-07	-1.4795641867379161e-07	0.1630859375	16	53	17666.666666666668	5333.333333333333	0.3506493506493506	16000.0	1013.66991445	48059	34	-1.0618862005139185e-07
1085	-9.882356156175866e-07	-5.728266317188901e-07	-1.5497171000792076e-07	-9.851734964459198e-07	-5.729645091108583e-07	-1.512212894617954e-07	0.144287109375	12	58	19333.33333333333	4000.0	0.3902439024390244	16000.0	1013.693343475	48059	34	-1.0848019700554453e-07
1086	-9.929117141982214e-07	-5.765852020614934e-07	-1.5402589459966925e-07	-9.898458137333168e-07	-5.767281308301027e-07	-1.5026798574857622e-07	0.2607421875	24	69	17250.0	8000.0	0.3861386138613861	16000.0	1013.713241575	48059	34	-1.078181262197685e-07
1087	-9.882436319802574e-07	-5.735595010128201e-07	-1.638134154119068e-07	-9.85173965462318e-07	-5.737074642462618e-07	-1.6004804311021469e-07	0.27374267578125	23	51	17000.0	5750.0	0.3733333333333333	16000.0	1013.733060975	48059	34	-1.1466939078833477e-07
1088	-9.89138345055779e-07	-5.822094319777512e-07	-1.4678116577725142e-07	-9.860648980037366e-07	-5.823624525314709e-07	-1.430082959326628e-07	0.17047119140625	14	59	14750.0	4666.666666666667	0.3516483516483517	16000.0	1013.752958975	48059	34	-1.02746816044076e-07
1089	-9.991676333264748e-07	-5.743814427378388e-07	-1.530177952736561e-07	-9.960894860401746e-07	-5.745407558613482e-07	-1.4923559633058922e-07	0.34521484375	28	65	16250.0	9333.333333333334	0.4432989690721649	16000.0	1013.7777023	48059	34	-1.0711245669155927e-07
1090	-9.962382983530055e-07	-5.820543805954946e-07	-1.569813760265408e-07	-9.931554517554496e-07	-5.822199905976469e-07	-1.531898412971853e-07	-0.02349853515625	-2	53	17666.666666666668	-666.6666666666666	0.4155844155844156	16000.0	1013.802447575	48059	34	-1.0988696321857857e-07
1091	-9.954845947039164e-07	-5.737300461562353e-07	-1.6726038783742725e-07	-9.92397565112333e-07	-5.739012659170126e-07	-1.634605358088128e-07	0.5042724609375	51	71	23666.666666666668	12750.0	0.4526315789473684	16000.0	1013.8244812	48059	34	-1.1708227148619909e-07
1092	-9.907198175140534e-07	-5.842013413320608e-07	-1.61980702975447e-07	-9.876294168926506e-07	-5.843770852113113e-07	-1.5817414311204e-07	0.1153564453125	9	60	15000.0	4500.0	0.4456521739130434	16000.0	1013.842243625	48059	34	-1.133864920828129e-07
1093	-9.887312956994814e-07	-5.778373759595548e-07	-1.610297410250668e-07	-9.85636870442214e-07	-5.780185250036459e-07	-1.572151668370327e-07	0.13623046875	12	64	16000.0	4000.0	0.4791666666666667	16000.0	1013.8634577	48059	34	-1.1272081871754676e-07
1094	-1.001439067074992e-06	-5.799606908249715e-07	-1.581302449767085e-07	-9.983407745230517e-07	-5.801470377307181e-07	-1.543079636618356e-07	0.112548828125	8	77	25666.666666666668	4000.0	0.4554455445544554	16000.0	1013.8838513	48059	34	-1.1069117148369593e-07
1095	-1.0024563018060136e-06	-5.791363586835103e-07	-1.6393882278009136e-07	-9.99354292093576e-07	-5.793277054058801e-07	-1.6010912783613828e-07	0.281982421875	24	51	17000.0	6000.0	0.3733333333333333	16000.0	1013.903462325	48059	34	-1.1475717594606398e-07
1096	-9.941314109570455e-07	-5.389297775072702e-07	-1.6603343679174537e-07	-9.910263004348818e-07	-5.391252978509533e-07	-1.621975531747408e-07	0.358154296875	24	63	63000.0	8000.0	0.4788732394366197	16000.0	1013.9198291	48059	34	-1.1622340575422177e-07
1097	-1.0023543031858908e-06	-5.708304694115658e-07	-1.670687759396368e-07	-9.992447020744132e-07	-5.710320386101481e-07	-1.632239228720977e-07	0.589599609375	69	59	14750.0	23000.0	0.4725274725274725	16000.0	1013.94354465	48059	34	-1.1694814315774576e-07
1098	-9.92567423848428e-07	-5.774566280517707e-07	-1.604182610446459e-07	-9.894531405362376e-07	-5.776645100963954e-07	-1.565640468704366e-07	0.194549560546875	15	68	17000.0	5000.0	0.39	16000.0	1013.9682903	48059	34	-1.1229278273125213e-07
1099	-1.0025131317155495e-06	-5.714671083873959e-07	-1.6653926304372385e-07	-9.99389403041898e-07	-5.716877439006297e-07	-1.6266613661151064e-07	-0.02813720703125	-2	60	20000.0	-666.6666666666666	0.5	16000.0	1014.018273225	48059	34	-1.1657748413060669e-07
1100	-9.948161053956388e-07	-5.675234428363353e-07	-1.5500657219040937e-07	-9.91688242919793e-07	-5.677496679279074e-07	-1.5112515669492918e-07	-0.0133056640625	-1	57	14250.0	-333.3333333333333	0.4157303370786517	16000.0	1014.040178325	48059	34	-1.0850460053328657e-07
1101	-9.968535483895028e-07	-5.719191953212478e-07	-1.626381592969146e-07	-9.937167563703746e-07	-5.721575115361524e-07	-1.587388128833236e-07	-0.01348876953125	-1	58	14500.0	-250.0	0.5	16000.0	1014.087566125	48059	34	-1.1384671150784023e-07
1102	-1.002606891956042e-06	-5.745050338385978e-07	-1.63220293346392e-07	-9.994645096547908e-07	-5.747509316040923e-07	-1.593097033919575e-07	0.010986328125	1	66	16500.0	250.0	0.4489795918367347	16000.0	1014.117286275	48059	34	-1.1425420534247441e-07
1103	-9.96700861879626e-07	-5.727290347681871e-07	-1.603301614501705e-07	-9.935534159924206e-07	-5.729818078914828e-07	-1.564093751140844e-07	0.194000244140625	13	51	17000.0	4333.333333333333	0.4666666666666667	16000.0	1014.144245025	48059	34	-1.1223111301511933e-07
1104	-9.967566395588989e-07	-5.785385989956593e-07	-1.557745263561991e-07	-9.936046062435492e-07	-5.787976077043677e-07	-1.518444923472182e-07	-0.069427490234375	-5	62	15500.0	-1250.0	0.5425531914893617	16000.0	1014.1687026	48059	34	-1.0904216844933936e-07
1105	-1.5237759481083824e-06	-1.3569343806360465e-07	-6.120630354149841e-08	-1.5188743614810408e-06	-1.3668124962488808e-07	-5.142952487268181e-08	0.615234375	45	57	28500.0	22500.0	0.4929577464788732	14000.0	1030.4949761	48884	5	-4.284441247904888e-08
1106	-1.5116433337660191e-06	-1.3908662618412164e-07	-5.67941344984745e-08	-1.5067424592498371e-06	-1.4007495049110125e-07	-4.702074972847912e-08	0.388427734375	37	52	26000.0	7400.0	0.4545454545454545	14000.0	1030.5176215	48884	5	-3.9755894148932144e-08
1107	-1.5108400851355024e-06	-1.3929218276819326e-07	-5.3373326871005074e-08	-1.5059398094896712e-06	-1.402809356433404e-07	-4.36027913601599e-08	0.15966796875	16	67	22333.33333333333	5333.333333333333	0.4545454545454545	14000.0	1030.53641125	48884	5	-3.7361328809703555e-08
1108	-1.5016271836616422e-06	-1.3696821682091577e-07	-5.9209085503616e-08	-1.4967279247996496e-06	-1.3795769205858272e-07	-4.944337779963128e-08	0.0999755859375	9	68	22666.666666666668	2250.0	0.5842696629213483	14000.0	1030.56780705	48884	5	-4.14463598525312e-08
1109	-1.5154281079293234e-06	-1.3473332655017782e-07	-5.7730176126389536e-08	-1.510529574674854e-06	-1.3572331340423517e-07	-4.796790657399971e-08	0.43194580078125	42	57	19000.0	10500.0	0.3461538461538461	14000.0	1030.58984145	48884	5	-4.0411123288472674e-08
1110	-1.5261346142603511e-06	-1.2173038376362985e-07	-5.612585748777558e-08	-1.5212660694086902e-06	-1.227297520610645e-07	-4.6472141558210425e-08	0.705322265625	72	56	28000.0	24000.0	0.4142857142857143	14000.0	1030.802096775	48888	34	-3.92881002414429e-08
1111	-1.527418605328071e-06	-1.272656953443369e-07	-6.76079732671495e-08	-1.5225564261212665e-06	-1.282636811591329e-07	-5.79732366544064e-08	0.39276123046875	33	70	23333.33333333333	11000.0	0.5054945054945055	14000.0	1030.81825465	48888	34	-4.732558128700465e-08
1112	-1.5188436157471253e-06	-1.393483716230376e-07	-6.601804554057842e-08	-1.5139875000232375e-06	-1.4034503641997305e-07	-5.640138561213127e-08	0.272369384765625	21	61	30500.0	10500.0	0.2933333333333333	14000.0	1030.833592575	48888	34	-4.621263187840489e-08
1113	-1.5179445596852252e-06	-1.392933528307206e-07	-7.911556520549132e-08	-1.5130945277815932e-06	-1.4028868811903306e-07	-6.95170409015406e-08	0.33721923828125	26	58	29000.0	13000.0	0.4166666666666667	14000.0	1030.84893065	48888	34	-5.5380895643843925e-08
1114	-1.5295881676997006e-06	-1.261330286232086e-07	-7.477038914033951e-08	-1.524744125194333e-06	-1.2712705108121817e-07	-6.518971734448014e-08	0.5474853515625	46	62	31000.0	15333.333333333332	0.3684210526315789	14000.0	1030.8639811	48888	34	-5.233927239823765e-08
1115	-1.529124882952053e-06	-1.302955797137265e-07	-7.30421168715416e-08	-1.524288261681031e-06	-1.3128797007358697e-07	-6.348356317537967e-08	0.61322021484375	51	66	22000.0	17000.0	0.3908045977011494	14000.0	1030.8825622	48888	34	-5.112948181007912e-08
1116	-1.5270534643474446e-06	-1.2424817152365604e-07	-7.187179622991948e-08	-1.52223134180693e-06	-1.252373560823287e-07	-6.235644708080828e-08	0.462615966796875	31	52	26000.0	10333.333333333334	0.4242424242424242	14000.0	1030.918652725	48888	34	-5.031025736094363e-08
1117	-1.522344963740634e-06	-1.2760836781548128e-07	-7.020868112193992e-08	-1.5175293684103086e-06	-1.2859610176727772e-07	-6.071277922157928e-08	0.369140625	27	71	23666.666666666668	9000.0	0.3695652173913043	14000.0	1030.934810975	48888	34	-4.914607678535794e-08
1118	-1.518522229741531e-06	-1.3413985450517088e-07	-6.680064347676498e-08	-1.5137150358619494e-06	-1.3512571461604924e-07	-5.732977015415084e-08	0.274658203125	25	70	23333.33333333333	6250.0	0.4065934065934066	14000.0	1030.955528825	48888	34	-4.676045043373549e-08
1119	-1.519280840273143e-06	-1.4752027021182654e-07	-6.068378208227742e-08	-1.5144812974321017e-06	-1.4850441731964013e-07	-5.1235699063595223e-08	0.281982421875	22	90	30000.0	7333.333333333333	0.5135135135135135	14000.0	1030.974318875	48888	34	-4.2478647457594193e-08
1120	-1.5132607625796085e-06	-1.3437986250342518e-07	-6.283711884399625e-08	-1.5084679405542634e-06	-1.3536249976413526e-07	-5.3409053110853543e-08	0.30950927734375	22	60	15000.0	11000.0	0.4318181818181818	14000.0	1030.990764525	48888	34	-4.398598319079737e-08
1121	-1.5177951557900583e-06	-1.3767774919040317e-07	-6.166758975282742e-08	-1.5130105812861367e-06	-1.3865852712118662e-07	-5.226408571617625e-08	0.267303466796875	19	51	25500.0	6333.333333333333	0.4307692307692308	14000.0	1031.010870575	48888	34	-4.31673128269792e-08
1122	-1.5102934806163268e-06	-1.3605746674220485e-07	-6.037564870304124e-08	-1.5055155585137523e-06	-1.3703673974860948e-07	-5.0991953798097994e-08	0.39532470703125	34	54	27000.0	11333.333333333334	0.3676470588235294	14000.0	1031.0270283	48888	34	-4.226295409212887e-08
1123	-1.5137913930464234e-06	-1.31313390482011e-07	-6.018079211733696e-08	-1.5090211479772897e-06	-1.3229092102361584e-07	-5.0819955016519416e-08	0.27191162109375	27	81	27000.0	9000.0	0.4313725490196078	14000.0	1031.045609425	48888	34	-4.212655448213587e-08
1124	-1.5196198175264505e-06	-1.334906645725804e-07	-6.329973876568256e-08	-1.514856477334313e-06	-1.3446662266982988e-07	-5.395945822457287e-08	0.369140625	27	60	30000.0	13500.0	0.5	14000.0	1031.062262725	48888	34	-4.4309817135977795e-08
1125	-1.5100376389785737e-06	-1.405515420394223e-07	-5.663104739217662e-08	-1.5052815686875005e-06	-1.415258392283885e-07	-4.73124078768436e-08	0.479888916015625	37	70	23333.33333333333	12333.333333333334	0.3626373626373626	14000.0	1031.079736925	48888	34	-3.964173317452363e-08
1126	-1.5274647016047442e-06	-1.2635053552430238e-07	-5.97510939764673e-08	-1.5227150332580143e-06	-1.273233655859977e-07	-5.045150985004745e-08	0.3060302734375	23	57	28500.0	11500.0	0.3098591549295774	14000.0	1031.095075025	48888	34	-4.1825765783527103e-08
1127	-1.5159855556017917e-06	-1.324554176515267e-07	-7.396233230856465e-08	-1.5112431167454616e-06	-1.334265858736358e-07	-6.468426462333892e-08	0.41656494140625	30	58	19333.33333333333	10000.0	0.3924050632911392	14000.0	1031.112340425	48888	34	-5.177363261599525e-08
1128	-1.524265345813638e-06	-1.3769448600343337e-07	-6.057011199576465e-08	-1.5195311478700397e-06	-1.3866375336532066e-07	-5.1316568192811774e-08	0.33966064453125	35	72	24000.0	8750.0	0.4731182795698925	14000.0	1031.13195065	48888	34	-4.239907839703525e-08
1129	-1.518331595180661e-06	-1.343632367949769e-07	-6.364303197661512e-08	-1.5136047669498178e-06	-1.3533079838459064e-07	-5.441141699675088e-08	0.3182373046875	22	61	20333.33333333333	7333.333333333333	0.4268292682926829	14000.0	1031.149424925	48888	34	-4.455012238363058e-08
1130	-1.5171144901087416e-06	-1.393426321558355e-07	-6.092116673447475e-08	-1.5123964317924686e-06	-1.4030815670286076e-07	-5.171564388096889e-08	0.3255615234375	28	68	17000.0	7000.0	0.4375	14000.0	1031.1701431	48888	34	-4.264481671413232e-08
1131	-1.5133484609330678e-06	-1.328385916926215e-07	-6.16487383157856e-08	-1.5086398898963514e-06	-1.33801903818549e-07	-5.24714381708163e-08	0.44769287109375	30	78	19500.0	10000.0	0.4528301886792453	14000.0	1031.19246435	48888	34	-4.315411682104992e-08
1132	-1.516017531068878e-06	-1.3430049755526372e-07	-6.572732966896659e-08	-1.5113204042755385e-06	-1.352611288567453e-07	-5.65840686833747e-08	0.3896484375	32	50	16666.666666666668	8000.0	0.4507042253521127	14000.0	1031.219265475	48888	34	-4.600913076827661e-08
1133	-1.5167200888601845e-06	-1.3684279443192126e-07	-5.420892047177669e-08	-1.5120388515696069e-06	-1.377996819033481e-07	-4.5112911160192753e-08	0.2777099609375	25	58	14500.0	6250.0	0.3837209302325581	14000.0	1031.256256525	48888	34	-3.794624433024368e-08
1134	-1.5139111326785852e-06	-1.393029220391983e-07	-7.150434366308844e-08	-1.509240765127969e-06	-1.402572339775664e-07	-6.24406522661726e-08	0.194549560546875	15	57	14250.0	5000.0	0.4941176470588235	14000.0	1031.281417375	48888	34	-5.005304056416191e-08
1135	-1.513132908537598e-06	-1.387990241860713e-07	-5.0626545954672006e-08	-1.5084783797603966e-06	-1.397495623388875e-07	-4.160993749315493e-08	0.172607421875	14	59	19666.666666666668	4666.666666666667	0.375	14000.0	1031.31787625	48888	34	-3.5438582168270404e-08
1136	-1.5163647609279e-06	-1.3934875523912444e-07	-5.4588982603371096e-08	-1.511718920124772e-06	-1.402972129212047e-07	-4.5598195869231896e-08	0.404296875	36	58	19333.33333333333	12000.0	0.379746835443038	14000.0	1031.3377743	48888	34	-3.821228782235977e-08
1137	-1.5132034009693064e-06	-1.4352020290043318e-07	-6.270785272930376e-08	-1.50856573560771e-06	-1.4446669611616006e-07	-5.374136152891356e-08	0.23876953125	16	70	23333.33333333333	8000.0	0.4505494505494505	14000.0	1031.356434725	48888	34	-4.3895496910512637e-08
1138	-1.512429295267241e-06	-1.3806771903959334e-07	-7.061203130620482e-08	-1.5078021669636463e-06	-1.3901167073323764e-07	-6.167684970748759e-08	0.4716796875	42	56	18666.666666666668	10500.0	0.4675324675324675	14000.0	1031.38039585	48888	34	-4.9428421914343376e-08
1139	-1.51261354091718e-06	-1.3892173830911957e-07	-5.8100278357506223e-08	-1.507995288086203e-06	-1.3986354090924417e-07	-4.919146557389019e-08	0.4427490234375	31	61	20333.33333333333	10333.333333333334	0.4756097560975609	14000.0	1031.4005015	48888	34	-4.0670194850254354e-08
1140	-1.5226559185809407e-06	-1.2936067771407644e-07	-5.489933055494223e-08	-1.518045404632976e-06	-1.3030060023034137e-07	-4.601350713712032e-08	0.1761474609375	12	66	22000.0	4000.0	0.4022988505747126	14000.0	1031.417975875	48888	34	-3.8429531388459553e-08
1141	-1.5180934384303597e-06	-1.2883911626048826e-07	-5.577290317918533e-08	-1.5134906863892469e-06	-1.2977714731508277e-07	-4.6910135030300825e-08	0.32958984375	30	66	22000.0	10000.0	0.4942528735632184	14000.0	1031.4354501	48888	34	-3.9041032225429735e-08
1142	-1.5156094091262652e-06	-1.319364808268184e-07	-5.7184940908900174e-08	-1.5110145349754103e-06	-1.3287258625160654e-07	-4.834556998850029e-08	0.2935791015625	20	51	17000.0	6666.666666666667	0.375	14000.0	1031.4531328	48888	34	-4.0029458636230125e-08
1143	-1.5116301099445583e-06	-1.3833008003346277e-07	-5.9681972113613e-08	-1.5070438540261591e-06	-1.3926407207185954e-07	-5.086819429486712e-08	0.3887939453125	28	69	23000.0	14000.0	0.4333333333333333	14000.0	1031.472417425	48888	34	-4.17773804795291e-08
1144	-1.0759476613024832e-06	-4.946214116702164e-07	4.1841242941871535e-08	-1.0706051857419969e-06	-4.953643291446509e-07	4.6621476160922897e-08	0.309814453125	27	69	34500.0	9000.0	0.4578313253012048	13000.0	1072.3849291	50942	4	2.9288870059310077e-08
1145	-1.073874259568837e-06	-4.94414630651844e-07	4.895350392729625e-08	-1.0685323699739052e-06	-4.951580929953931e-07	5.3736671290887854e-08	0.2025146484375	14	64	21333.33333333333	4666.666666666667	0.4470588235294118	13000.0	1072.401086975	50942	4	3.4267452749107366e-08
1146	-1.0646991623386553e-06	-4.968751171749352e-07	5.7911219112211856e-08	-1.0593583165114213e-06	-4.976195570176184e-07	6.269965392495984e-08	0.402923583984375	27	56	18666.666666666668	9000.0	0.4415584415584415	13000.0	1072.429851625	50942	4	4.05378533785483e-08
1147	-1.0590409311301552e-06	-4.923000113895014e-07	5.895141471871007e-08	-1.053700767401081e-06	-4.930450949568314e-07	6.374332087151359e-08	0.27484130859375	19	58	19333.33333333333	6333.333333333333	0.430379746835443	13000.0	1072.4486413	50942	4	4.1265990303097046e-08
1148	-2.240952967476431e-06	1.3832666930370529e-07	1.0764485249262921e-07	-2.2375575765020176e-06	1.386561116259858e-07	1.0998869839962397e-07	0.190826416015625	13	70	23333.33333333333	6500.0	0.422680412371134	17000.0	1089.8657221	51816	79	7.535139674484044e-08
1149	-2.2372432007525887e-06	1.419688270855425e-07	1.0595702214920553e-07	-2.2338488367688287e-06	1.423002323842335e-07	1.0830279746367553e-07	0.526123046875	40	63	31500.0	13333.333333333334	0.4074074074074074	17000.0	1089.883403575	51816	79	7.416991550444387e-08
1150	-2.2419215215828143e-06	1.4567131444801993e-07	1.1211343244548697e-07	-2.238528092820986e-06	1.4600451359849328e-07	1.1446098547249197e-07	0.36895751953125	31	54	18000.0	10333.333333333334	0.4814814814814814	17000.0	1089.899561375	51816	79	7.847940271184089e-08
1151	-2.255394487988316e-06	1.5959749929038844e-07	1.1085906041986894e-07	-2.2520020033329783e-06	1.5993251547560936e-07	1.132084283276139e-07	0.462890625	32	58	19333.33333333333	10666.666666666666	0.3529411764705882	17000.0	1089.91592795	51816	79	7.760134229390826e-08
1152	-2.2502519470176582e-06	1.4602293373027658e-07	1.0536315405631193e-07	-2.24686060578007e-06	1.463601589065802e-07	1.0771474763388945e-07	0.361968994140625	29	50	16666.666666666668	9666.666666666666	0.4545454545454545	17000.0	1089.935825275	51816	79	7.375420783941834e-08
1153	-2.253334584003972e-06	1.467870102936319e-07	9.872097878139797e-08	-2.249944381392185e-06	1.471264444213055e-07	1.0107481923326153e-07	0.17852783203125	15	65	21666.666666666668	5000.0	0.4456521739130434	17000.0	1089.95572295	51816	79	6.910468514697859e-08
1154	-2.258560952360337e-06	1.483621245675776e-07	1.017553545070626e-07	-2.255171561068323e-06	1.487031383500779e-07	1.0411081480222329e-07	0.3182373046875	22	62	20666.666666666668	11000.0	0.3707865168539326	17000.0	1089.96995275	51816	79	7.122874815494381e-08
1155	-2.2560326445040108e-06	1.3574938831130966e-07	1.080593143511565e-07	-2.252644504520892e-06	1.3609284780651645e-07	1.1041730415130329e-07	0.615234375	48	50	16666.666666666668	12000.0	0.4025974025974026	17000.0	1089.99198565	51816	79	7.564152004580954e-08
1156	-2.254254079706465e-06	1.2558707904255612e-07	1.1056078860999077e-07	-2.250867247502921e-06	1.2593310696974042e-07	1.1292146315530081e-07	0.494384765625	45	61	20333.33333333333	11250.0	0.4431818181818182	17000.0	1090.015126625	51816	79	7.739255202699355e-08
1157	-2.236491254552449e-06	1.2098906804612116e-07	1.1368630843174956e-07	-2.233105944725372e-06	1.213381020312151e-07	1.1605016217098056e-07	0.4295654296875	34	53	53000.0	8500.0	0.5161290322580645	17000.0	1090.042214675	51816	79	7.95804159022247e-08
1158	-2.2236085620899648e-06	1.213656747893159e-07	1.269928989923995e-07	-2.2202237038118485e-06	1.2171560378555338e-07	1.293577070289683e-07	0.539276123046875	41	81	81000.0	20500.0	0.5888888888888889	17000.0	1090.050280775	51816	79	8.889502929467964e-08
1159	-2.218467620046881e-06	1.1556970045500673e-07	1.3119358251734268e-07	-2.2150832125058284e-06	1.1592052441608849e-07	1.335593483612916e-07	0.76904296875	84	51	51000.0	42000.0	0.5	17000.0	1090.058346975	51816	79	9.183550776213989e-08
1160	-2.2150033504059927e-06	1.1686062273472687e-07	1.2538836605223918e-07	-2.211619454492894e-06	1.1721246446677013e-07	1.2775522546500808e-07	0.427001953125	44	71	35500.0	22000.0	0.4269662921348314	17000.0	1090.067520675	51816	79	8.777185623656744e-08
1161	-2.234301782385438e-06	1.104460218248561e-07	1.234976208521087e-07	-2.2309184086337585e-06	1.1079890438229354e-07	1.258656033810054e-07	0.504638671875	52	88	88000.0	26000.0	0.5670103092783505	17000.0	1090.07690295	51816	79	8.644833459647609e-08
1162	-2.2553387185780355e-06	1.2954199333037314e-07	1.2038618663746317e-07	-2.251955674269172e-06	1.298955336649262e-07	1.2275488144348716e-07	0.66253662109375	65	160	80000.0	65000.0	0.6460674157303371	17000.0	1090.08283275	51816	79	8.427033064622423e-08
1164	-2.2477535380006595e-06	1.536018983924087e-07	1.0747492405829605e-07	-2.244371850689257e-06	1.5395815719948668e-07	1.0984658311505185e-07	0.3658447265625	37	64	16000.0	12333.333333333334	0.49	17000.0	1090.107343275	51816	79	7.523244684080724e-08
1165	-2.2382318554469493e-06	1.4741871712891914e-07	1.1368859600292409e-07	-2.234851083592649e-06	1.4777681818630266e-07	1.160622827262522e-07	0.3873291015625	38	100	50000.0	38000.0	0.576271186440678	17000.0	1090.12395725	51816	79	7.958201720204684e-08
1167	-2.234076027443133e-06	1.5485421118756442e-07	1.198641066438171e-07	-2.2306961568782725e-06	1.5521413262202733e-07	1.2223981197749348e-07	0.5794677734375	47	66	66000.0	47000.0	0.44	17000.0	1090.1403772	51816	79	8.390487465067197e-08
1168	-2.231570834980701e-06	1.508755911337715e-07	1.2171685197931262e-07	-2.228191408097756e-06	1.5123641113721788e-07	1.2409355925087616e-07	0.38604736328125	46	90	90000.0	46000.0	0.6060606060606061	17000.0	1090.148483625	51816	79	8.520179638551884e-08
1169	-2.238025922778824e-06	1.416509177051599e-07	1.2084836929719026e-07	-2.2346468803994446e-06	1.420125177404927e-07	1.2322594929632738e-07	0.48193359375	56	96	96000.0	56000.0	0.6	17000.0	1090.155521375	51816	79	8.45938585080332e-08
1170	-2.218822482991255e-06	1.390390546837367e-07	1.2604767623521044e-07	-2.215443764099925e-06	1.3940131192054152e-07	1.2842599367516066e-07	0.583984375	52	93	93000.0	52000.0	0.5686274509803921	17000.0	1090.161451425	51816	79	8.823337336464732e-08
1171	-2.2180586528444503e-06	1.3151365332600708e-07	1.364456102076497e-07	-2.214680373235921e-06	1.3187680441132604e-07	1.388249337740034e-07	0.797027587890625	91	80	80000.0	45500.0	0.5955056179775281	17000.0	1090.169517575	51816	79	9.551192714535481e-08
1172	-2.227150349738644e-06	1.3276581930779633e-07	1.3961582479394957e-07	-2.223772452710018e-06	1.331297501812011e-07	1.419960290641428e-07	0.52899169921875	54	79	79000.0	54000.0	0.6477272727272727	17000.0	1090.1765552	51816	79	9.77310773557647e-08
1173	-2.2353142158678378e-06	1.3841252884485146e-07	1.425665952553669e-07	-2.23193670076868e-06	1.3877723941140188e-07	1.4494768288870836e-07	0.71490478515625	53	74	74000.0	53000.0	0.5421686746987951	17000.0	1090.1835927	51816	79	9.979661667875684e-08
1174	-2.247741436270658e-06	1.4739457319853906e-07	1.405673937681665e-07	-2.244364302464293e-06	1.4776006339167948e-07	1.429493674590209e-07	0.4295654296875	34	68	68000.0	34000.0	0.5324675324675324	17000.0	1090.19063035	51816	79	9.839717563771655e-08
1175	-2.246104653985604e-06	1.3971019584952165e-07	1.4198217875165152e-07	-2.24272801624998e-06	1.4007670221002126e-07	1.4436531149605722e-07	0.597564697265625	61	55	55000.0	30500.0	0.46875	17000.0	1090.1998044	51816	79	9.938752512615607e-08
1176	-2.253913980423651e-06	1.4241113438084557e-07	1.3588635245656877e-07	-2.250537897345374e-06	1.427787794201291e-07	1.3827078960097838e-07	0.64453125	60	86	43000.0	30000.0	0.4711538461538461	17000.0	1090.2100861	51816	79	9.512044671959812e-08
1177	-2.264804553060297e-06	1.4349171442901686e-07	1.2281767629607309e-07	-2.261428919623439e-06	1.4386028450691565e-07	1.2520317747882592e-07	0.2178955078125	17	50	50000.0	17000.0	0.4576271186440678	17000.0	1090.218440025	51816	79	8.597237340725115e-08
1178	-2.251261143210074e-06	1.5657763244268833e-07	1.2640460685573192e-07	-2.247885958500753e-06	1.5694712743301269e-07	1.287911758565457e-07	0.44842529296875	31	57	57000.0	31000.0	0.5606060606060606	17000.0	1090.226794	51816	79	8.848322479901235e-08
1180	-2.236381329097147e-06	1.3256091559547856e-07	1.274076570468815e-07	-2.233006953333762e-06	1.329320824390652e-07	1.2979616619359666e-07	0.682525634765625	71	83	83000.0	71000.0	0.5978260869565217	17000.0	1090.2418976	51816	79	8.918535993281706e-08
1182	-2.2498714329367646e-06	1.343564969643585e-07	1.3134282775401965e-07	-2.2464979921739818e-06	1.3472960340661526e-07	1.3373360390351198e-07	0.66009521484375	70	111	55500.0	35000.0	0.4883720930232558	17000.0	1090.259425275	51816	79	9.193997942781375e-08
1184	-2.254520148242209e-06	1.3149312320474025e-07	1.2379923453414018e-07	-2.2511475796976344e-06	1.3186804608314508e-07	1.2619214950989338e-07	0.5712890625	80	52	52000.0	40000.0	0.3934426229508196	17000.0	1090.275845325	51816	79	8.665946417389812e-08
1185	-2.2489528674578258e-06	1.4510871751137757e-07	1.2068618806449258e-07	-2.2455806130263512e-06	1.4548429623536136e-07	1.2307987904771466e-07	0.666015625	62	84	42000.0	62000.0	0.5784313725490197	17000.0	1090.2817753	51816	79	8.44803316451448e-08
1186	-2.2511426218604515e-06	1.360946472386955e-07	1.2551814223136788e-07	-2.2477711062441783e-06	1.364717721172322e-07	1.2791367056302937e-07	0.57879638671875	58	80	80000.0	58000.0	0.6966292134831461	17000.0	1090.295758075	51816	79	8.786269956195751e-08
1187	-2.2483151491883754e-06	1.3389695279546196e-07	1.321720164169696e-07	-2.2449442443853194e-06	1.3427535975792922e-07	1.3456907673773365e-07	0.2548828125	36	54	54000.0	18000.0	0.4126984126984127	17000.0	1090.30735585	51816	79	9.252041149187872e-08
1188	-2.2494730682921187e-06	1.3212226280814796e-07	1.2988070872283e-07	-2.2461027724844964e-06	1.3250195150173458e-07	1.322793082834404e-07	0.450439453125	60	104	52000.0	30000.0	0.4016393442622951	17000.0	1090.318953375	51816	79	9.0916496105981e-08
1189	-2.246978638459589e-06	1.3809278193233657e-07	1.3013742615750684e-07	-2.243609018644553e-06	1.384738974512673e-07	1.3253774824766354e-07	0.355682373046875	37	65	32500.0	18500.0	0.5301204819277109	17000.0	1090.331867325	51816	79	9.10961983102548e-08
1190	-2.241126929850348e-06	1.447467754605194e-07	1.379072389201071e-07	-2.237757746130989e-06	1.4512881375378114e-07	1.4030868011189397e-07	0.4141845703125	29	69	69000.0	29000.0	0.5641025641025641	17000.0	1090.34022125	51816	79	9.653506724407497e-08
1191	-2.2551005183051387e-06	1.504577056674192e-07	1.3979677909249836e-07	-2.2517318124018635e-06	1.5084075710473773e-07	1.4219945359274605e-07	0.572021484375	71	101	50500.0	35500.0	0.4873949579831932	17000.0	1090.3493952	51816	79	9.785774536474885e-08
1192	-2.2486778945595947e-06	1.436526646324909e-07	1.3085988784971556e-07	-2.245309801908085e-06	1.4403701961392577e-07	1.3326415627738024e-07	0.34210205078125	38	66	33000.0	19000.0	0.5952380952380952	17000.0	1090.3612017	51816	79	9.16019214948009e-08
1193	-2.2495972611220538e-06	1.4422649559020994e-07	1.241490815119642e-07	-2.2462297117396924e-06	1.4461200841485498e-07	1.2655477243583893e-07	0.531005859375	58	79	79000.0	29000.0	0.5	17000.0	1090.37169145	51816	79	8.690435705837495e-08
1194	-2.260489890842574e-06	1.471697929894235e-07	1.2694512027268946e-07	-2.257122815351777e-06	1.4755631816063444e-07	1.2935206013617117e-07	0.712005615234375	77	67	33500.0	38500.0	0.6235294117647059	17000.0	1090.380865325	51816	79	8.886158419088261e-08
1195	-2.24794054315858e-06	1.4699132668162304e-07	1.3812293756013702e-07	-2.244574008124742e-06	1.473790091101802e-07	1.4053131109219844e-07	0.47906494140625	47	50	50000.0	23500.0	0.5254237288135594	17000.0	1090.39135505	51816	79	9.668605629209592e-08
1196	-2.249794788267685e-06	1.5059551131464074e-07	1.2985068612102776e-07	-2.246428739419841e-06	1.5098423728040365e-07	1.3226035789418446e-07	0.2611083984375	23	73	36500.0	23000.0	0.3846153846153846	17000.0	1090.400816475	51816	79	9.089548028471945e-08
1197	-2.246936390531732e-06	1.436733436040742e-07	1.289212670816089e-07	-2.2435711944275025e-06	1.4406390562502586e-07	1.313332356390552e-07	0.3115234375	29	56	28000.0	14500.0	0.1756756756756756	17000.0	1090.4174693	51816	79	9.024488695712625e-08
1198	-2.251546016995677e-06	1.4731113502668196e-07	1.0759088980681553e-07	-2.248182024630451e-06	1.4770430146964633e-07	1.1000614395854629e-07	0.66961669921875	53	60	20000.0	17666.666666666668	0.3908045977011494	17000.0	1090.44110445	51816	79	7.531362286477086e-08
1199	-2.247942122741808e-06	1.5083868985374354e-07	1.041648561764546e-07	-2.244579707727883e-06	1.5123529190350692e-07	1.065844943322868e-07	0.485595703125	36	57	14250.0	12000.0	0.5161290322580645	17000.0	1090.47230765	51816	79	7.29153993235182e-08
1200	-2.250265819962674e-06	1.507090657340784e-07	1.0755900417814085e-07	-2.2469059644440914e-06	1.511112993539159e-07	1.0998595204576156e-07	0.582000732421875	39	54	13500.0	13000.0	0.4444444444444444	17000.0	1090.52352105	51816	79	7.52913029246986e-08
1201	-2.245794003110902e-06	1.486215016445545e-07	9.570708281985616e-08	-2.2424362352918327e-06	1.4902838264667618e-07	9.814017955744378e-08	0.5323486328125	49	61	15250.0	12250.0	0.4020618556701031	17000.0	1090.565850475	51816	79	6.699495797389932e-08
1202	-2.247229326623462e-06	1.476730629221461e-07	1.1192945265144122e-07	-2.243872891579141e-06	1.4808293700125393e-07	1.143665657970393e-07	0.151611328125	12	55	18333.33333333333	4000.0	0.3780487804878049	17000.0	1090.593145975	51816	79	7.835061685600883e-08
1203	-2.254956431298981e-06	1.465340418128759e-07	7.441171966838293e-08	-2.2516011216470856e-06	1.469464595860549e-07	7.685228111766208e-08	0.2716064453125	25	52	17333.333333333332	8333.333333333334	0.3417721518987341	17000.0	1090.6163652	51816	79	5.2088203767868055e-08
1204	-2.251654715943317e-06	1.5029380608951745e-07	8.949880121711837e-08	-2.248300593289961e-06	1.5070892338519685e-07	9.194305750766648e-08	0.4088134765625	34	50	25000.0	8500.0	0.5	17000.0	1090.6410297	51816	79	6.264916085198285e-08
1205	-2.2580599086199856e-06	1.4727042812095e-07	9.27823781431864e-08	-2.254706558844548e-06	1.476873124553754e-07	9.522907275618793e-08	0.3494873046875	28	58	14500.0	9333.333333333334	0.4468085106382978	17000.0	1090.6571876	51816	79	6.494766470023048e-08
1206	-2.2606073806081693e-06	1.565169695390143e-07	9.911310789010841e-08	-2.2572550632490583e-06	1.5693622599135658e-07	1.0156310048326153e-07	0.240478515625	20	53	17666.666666666668	10000.0	0.375	17000.0	1090.678895225	51816	79	6.937917552307588e-08
1207	-2.2682495695155693e-06	1.6282480087125154e-07	8.220984548852375e-08	-2.264898326192887e-06	1.6324653952695233e-07	8.466331958235982e-08	0.42266845703125	50	55	13750.0	16666.666666666668	0.2087912087912088	17000.0	1090.701631525	51816	79	5.7546891841966626e-08
1208	-2.2695469587681173e-06	1.561568694103761e-07	7.999768709900534e-08	-2.266196697332448e-06	1.565808904632138e-07	8.245439008195826e-08	0.412841796875	38	50	16666.666666666668	9500.0	0.4415584415584415	17000.0	1090.722557425	51816	79	5.5998380969303726e-08
1209	-2.2672779553044284e-06	1.6283501418762276e-07	8.442605399999415e-08	-2.2639297501618627e-06	1.6326385694354444e-07	8.688966583537164e-08	0.4493408203125	36	51	17000.0	9000.0	0.5512820512820513	17000.0	1090.7668294	51816	79	5.90982377999959e-08
1210	-2.265581683766368e-06	1.6617067272211365e-07	8.69860015529209e-08	-2.2622342446736896e-06	1.6660132660868837e-07	8.945223941981235e-08	0.269775390625	20	52	26000.0	10000.0	0.4285714285714285	17000.0	1090.783482375	51816	79	6.089020108704464e-08
1211	-2.260217304626984e-06	1.6292462632330465e-07	9.930132359264613e-08	-2.2568705674373985e-06	1.6335694693418093e-07	1.0176999312071045e-07	0.352294921875	24	59	19666.666666666668	12000.0	0.3488372093023256	17000.0	1090.798819275	51816	79	6.951092651485229e-08
1212	-2.251480257728724e-06	1.626283273037059e-07	1.2617861742093662e-07	-2.248134482032007e-06	1.630629425044941e-07	1.286506582670123e-07	0.46728515625	44	73	36500.0	11000.0	0.5494505494505495	17000.0	1090.81995245	51816	79	8.832503219465562e-08
1213	-2.2521548868857884e-06	1.543062212175793e-07	1.1781451239405113e-07	-2.248809636052404e-06	1.547420946690682e-07	1.2028841358790888e-07	0.560546875	41	51	25500.0	20500.0	0.5362318840579711	17000.0	1090.83155035	51816	79	8.247015867583578e-08
1214	-2.247290951983672e-06	1.457997970575242e-07	1.1486925701635315e-07	-2.2439464770653585e-06	1.4623753806042064e-07	1.1734593471634056e-07	0.493408203125	47	62	15500.0	23500.0	0.4285714285714285	17000.0	1090.848777	51816	79	8.04084799114472e-08
1215	-2.256936485733053e-06	1.3758992290277736e-07	1.1395777556071665e-07	-2.253592802666676e-06	1.380295791263931e-07	1.1643731968959917e-07	0.3671875	32	65	32500.0	10666.666666666666	0.5180722891566265	17000.0	1090.8664592	51816	79	7.977044289250164e-08
1216	-2.254042675691769e-06	1.37266059915124e-07	1.0341216469146384e-07	-2.250699567997295e-06	1.377071137606663e-07	1.0589381280346453e-07	0.621002197265625	51	66	22000.0	25500.0	0.4086021505376344	17000.0	1090.879373	51816	79	7.238851528402468e-08
1217	-2.255618630869973e-06	1.546435028292041e-07	9.214828746926989e-08	-2.252276346712335e-06	1.5508656602748869e-07	9.463297860689253e-08	0.4229736328125	36	59	14750.0	12000.0	0.4210526315789473	17000.0	1090.897954625	51816	79	6.450380122848892e-08
1218	-2.263653326898117e-06	1.5150633065973388e-07	8.803913560121792e-08	-2.260312194645725e-06	1.5195222235629117e-07	9.0528146733079e-08	0.19091796875	17	63	15750.0	4250.0	0.4242424242424242	17000.0	1090.924143075	51816	79	6.162739492085254e-08
1219	-2.255480369268029e-06	1.436187609883581e-07	8.44763494468701e-08	-2.252140114400416e-06	1.440668214576697e-07	8.696870197046583e-08	0.586639404296875	47	73	24333.33333333333	15666.666666666666	0.39	17000.0	1090.944249	51816	79	5.9133444612809074e-08
1220	-2.271793288941388e-06	1.516019413427839e-07	8.616792144856563e-08	-2.268453791667707e-06	1.5205188468429782e-07	8.866319540148583e-08	0.38836669921875	42	58	19333.33333333333	14000.0	0.388235294117647	17000.0	1090.961722975	51816	79	6.031754501399595e-08
1221	-2.262951557546298e-06	1.5712904170166586e-07	9.682018384206997e-08	-2.2596131781182573e-06	1.5758178091098762e-07	9.931983117789865e-08	0.39892578125	38	54	13500.0	9500.0	0.4444444444444444	17000.0	1090.9877025	51816	79	6.777412868944899e-08
1222	-2.270207018217955e-06	1.6310488835863488e-07	1.01877647061238e-07	-2.2668697116236104e-06	1.6356033111392074e-07	1.0438156378915377e-07	0.428466796875	30	56	18666.666666666668	10000.0	0.4578313253012048	17000.0	1091.012862	51816	79	7.13143529428666e-08
1223	-2.2839633675314694e-06	1.509451578358288e-07	1.0316930509252933e-07	-2.2806267414983977e-06	1.514023261367066e-07	1.0567596766391649e-07	0.643829345703125	73	50	25000.0	18250.0	0.4705882352941176	17000.0	1091.028940025	51816	79	7.221851356477053e-08
1224	-2.2662797293521585e-06	1.6661043800358134e-07	1.0221283843045425e-07	-2.2629438297396178e-06	1.6706945732833198e-07	1.0472246470228537e-07	0.640380859375	61	59	14750.0	20333.33333333333	0.3789473684210526	17000.0	1091.0462048	51816	79	7.154898690131798e-08
1225	-2.2680876902651645e-06	1.5870052122493724e-07	1.034087515247448e-07	-2.26475278643136e-06	1.591620936934521e-07	1.0592249670296073e-07	0.19091796875	17	77	19250.0	5666.666666666667	0.4247787610619469	17000.0	1091.0700488	51816	79	7.238612606732136e-08
1226	-2.264621670855792e-06	1.6655767445706436e-07	1.1014234028665257e-07	-2.261287511724532e-06	1.670211684793597e-07	1.1265920929240289e-07	0.20550537109375	14	69	34500.0	7000.0	0.5172413793103449	17000.0	1091.088018075	51816	79	7.709963820065679e-08
1227	-2.274893072125256e-06	1.9512543237712445e-07	1.316051169213394e-07	-2.2721940150900854e-06	1.9529602636593038e-07	1.3704821606217146e-07	0.402679443359375	29	61	20333.33333333333	14500.0	0.5131578947368421	10000.0	1104.8099171	52504	35	9.212358184493757e-08
1228	-2.269918091868677e-06	1.8019169141219058e-07	1.2767267563364065e-07	-2.267222844641984e-06	1.8036130190297682e-07	1.331148500816844e-07	0.7562255859375	59	67	33500.0	14750.0	0.4805194805194805	10000.0	1104.8330575	52504	35	8.937087294354846e-08
1229	-2.282479522547991e-06	1.764612749257052e-07	1.2581121074028266e-07	-2.2797878553613606e-06	1.7662995586057492e-07	1.3125251795688522e-07	0.70458984375	74	53	26500.0	37000.0	0.4285714285714285	10000.0	1104.8548373	52504	35	8.806784751819786e-08
1230	-2.2858250679582816e-06	1.7419606409218133e-07	1.308538601620799e-07	-2.283136518715898e-06	1.7436393117152293e-07	1.3629441345785265e-07	0.76446533203125	75	55	55000.0	25000.0	0.4833333333333333	10000.0	1104.87383435	52504	35	9.159770211345592e-08
1231	-2.2572691848022224e-06	1.5229956048044177e-07	1.340135445307309e-07	-2.254585469759144e-06	1.5246615775278557e-07	1.3945293151285048e-07	0.1923828125	16	52	17333.333333333332	8000.0	0.208955223880597	10000.0	1104.90334245	52504	35	9.380948117151165e-08
1232	-2.258378883392334e-06	1.696808570999833e-07	1.3386962023169296e-07	-2.255699213270276e-06	1.698463843556462e-07	1.3930803382374418e-07	0.6556396484375	82	82	27333.33333333333	27333.33333333333	0.3711340206185567	10000.0	1104.9280852	52504	35	9.370873416218509e-08
1233	-2.27376088857422e-06	1.6071341724062392e-07	1.4229440855445142e-07	-2.2710840702180726e-06	1.6087818593847754e-07	1.477321372914537e-07	0.67401123046875	54	57	19000.0	18000.0	0.4027777777777778	10000.0	1104.9455591	52504	35	9.960608598811601e-08
1234	-2.270730970478588e-06	1.815202231501092e-07	1.3728624986848184e-07	-2.268056952886783e-06	1.816842434677423e-07	1.427233071585682e-07	0.6016845703125	62	96	48000.0	20666.666666666668	0.6132075471698113	10000.0	1104.962745025	52504	35	9.610037490793729e-08
1235	-2.2830132527551568e-06	1.779868664985404e-07	1.390892925763662e-07	-2.2803411229332434e-06	1.78150380484854e-07	1.445258979583455e-07	0.484405517578125	33	55	55000.0	16500.0	0.3833333333333333	10000.0	1104.974342675	52504	35	9.736250480345633e-08
1236	-2.2673230979093544e-06	1.90605375560016e-07	1.3334657113458982e-07	-2.2646534149408807e-06	1.907682309565469e-07	1.3878259157555124e-07	0.347137451171875	25	53	53000.0	8333.333333333334	0.5344827586206896	10000.0	1104.9893922	52504	35	9.334259979421286e-08
1237	-2.2499916483716847e-06	1.8670587774697939e-07	1.220594202532821e-07	-2.2473251278146583e-06	1.8686787807543361e-07	1.274946860625365e-07	0.6785888671875	51	64	16000.0	17000.0	0.4166666666666667	10000.0	1105.008872	52504	35	8.544159417729748e-08
1238	-2.2421384092349995e-06	1.8739126110897175e-07	1.0182754374009457e-07	-2.2394806705879733e-06	1.875508636656116e-07	1.0726072233681369e-07	0.057373046875	5	73	18250.0	1000.0	0.3225806451612903	10000.0	1105.0631461	52504	35	7.12792806180662e-08
1239	-2.243571712589874e-06	1.458045248036963e-07	1.1596737951477185e-07	-2.240917169754776e-06	1.459632461659961e-07	1.213998017213055e-07	0.36419677734375	27	63	63000.0	6750.0	0.5735294117647058	10000.0	1105.082965	52504	35	8.11771656603403e-08
1240	-2.21556519250036e-06	1.1521824201746928e-07	1.1660186124779613e-07	-2.212911948661286e-06	1.1537660386884926e-07	1.220339765031761e-07	0.527984619140625	73	59	59000.0	36500.0	0.453125	10000.0	1105.0910315	52504	35	8.16213028734573e-08
1243	-2.2309218967824085e-06	1.645808718975658e-07	1.3918081053312786e-07	-2.228274382298231e-06	1.6473763879568426e-07	1.446115754599883e-07	0.3460693359375	35	64	21333.33333333333	17500.0	0.3924050632911392	10000.0	1105.1266857	52504	35	9.74265673731895e-08
1244	-2.24598398668435e-06	1.6016429268286208e-07	1.374041338583751e-07	-2.243339681295295e-06	1.603201595334468e-07	1.428341450058411e-07	0.343231201171875	23	185	92500.0	7666.666666666666	0.5384615384615384	10000.0	1105.14671175	52504	35	9.618289370086257e-08
1245	-2.2641477135961768e-06	1.6394975266501394e-07	1.3519003098928354e-07	-2.261506687748423e-06	1.6410469468247284e-07	1.406192737614997e-07	0.7218017578125	73	52	26000.0	24333.33333333333	0.4516129032258064	10000.0	1105.16721995	52504	35	9.463302169249849e-08
1246	-2.252659963256161e-06	1.760713427842596e-07	1.3961170977057726e-07	-2.250022616942661e-06	1.7622524105484669e-07	1.450400928532966e-07	0.5562744140625	49	70	35000.0	12250.0	0.4875	10000.0	1105.19028195	52504	35	9.772819683940409e-08
1247	-2.2823473969305586e-06	1.623158322317248e-07	1.353192486803309e-07	-2.279712459677806e-06	1.6246904360318666e-07	1.407470703125e-07	0.588775634765625	59	64	32000.0	29500.0	0.4324324324324324	10000.0	1105.20541185	52504	35	9.472347407623162e-08
1248	-2.284799940562357e-06	1.7390427554052654e-07	1.3973701965860705e-07	-2.282167877691203e-06	1.740566636362587e-07	1.4516417287666105e-07	0.7177734375	56	58	58000.0	18666.666666666668	0.492063492063492	10000.0	1105.223496725	52504	35	9.781591376102493e-08
1249	-2.298890099656148e-06	1.7447510550313634e-07	1.3260489821728588e-07	-2.296264662667485e-06	1.746255802920477e-07	1.380305169506608e-07	0.608154296875	53	59	59000.0	17666.666666666668	0.515625	10000.0	1105.26532405	52504	35	9.282342875210013e-08
1250	-2.278375847774501e-06	1.903109547616909e-07	1.3514325936871365e-07	-2.275752371907193e-06	1.904608590442335e-07	1.4056842565803885e-07	0.640869140625	70	57	28500.0	23333.33333333333	0.6417910447761194	10000.0	1105.277742275	52504	35	9.460028155809957e-08
1251	-2.294963517246485e-06	1.919137745224151e-07	1.4222999526107737e-07	-2.2923432681048016e-06	1.920627358858628e-07	1.4765441888827028e-07	0.59912109375	48	75	25000.0	24000.0	0.4888888888888889	10000.0	1105.29821365	52504	35	9.956099668275416e-08
1252	-2.286901263503137e-06	1.9424557392934866e-07	1.3588553099114045e-07	-2.284284601382397e-06	1.9439348083862385e-07	1.413091316579658e-07	0.656341552734375	67	88	44000.0	22333.33333333333	0.3571428571428571	10000.0	1105.321029125	52504	35	9.511987169379832e-08
1253	-2.2753336372473404e-06	1.8732977616528626e-07	1.3788744945143329e-07	-2.272719174683657e-06	1.874770331969602e-07	1.43310546875e-07	0.4775390625	32	56	28000.0	16000.0	0.3484848484848485	10000.0	1105.33505055	52504	35	9.65212146160033e-08
1254	-2.270233580983681e-06	1.858937163440671e-07	1.364077288300271e-07	-2.2676214425398088e-06	1.8604028395424025e-07	1.418302956839588e-07	0.2933349609375	27	81	40500.0	9000.0	0.4615384615384615	10000.0	1105.349892125	52504	35	9.548541018101896e-08
1255	-2.2712381744464657e-06	1.8521820628945592e-07	1.3513757128224708e-07	-2.2686284658232216e-06	1.8536405008785162e-07	1.4055958474417716e-07	0.239166259765625	17	56	28000.0	8500.0	0.4848484848484848	10000.0	1105.36543785	52504	35	9.459629989757296e-08
1256	-2.271674771233351e-06	1.802256442541552e-07	1.4213018589967546e-07	-2.2690674105066457e-06	1.8037078567283849e-07	1.475516659175124e-07	0.57879638671875	58	70	35000.0	19333.33333333333	0.5625	10000.0	1105.380488225	52504	35	9.949113012977283e-08
1257	-2.280829100637204e-06	1.844519446943153e-07	1.44934997426231e-07	-2.2782252135924605e-06	1.845960415419251e-07	1.5035569058712397e-07	0.7496337890625	69	74	24666.666666666668	17250.0	0.5280898876404494	10000.0	1105.402807975	52504	35	1.014544981983617e-07
1258	-2.282918771317435e-06	1.8560328568006e-07	1.4764285304735162e-07	-2.280317800831836e-06	1.857465004520031e-07	1.530628877728899e-07	0.476715087890625	41	57	28500.0	13666.666666666666	0.4925373134328358	10000.0	1105.421597775	52504	35	1.0334999713314613e-07
1259	-2.288005113937417e-06	1.9257233383125098e-07	1.424116593829098e-07	-2.2854085827338454e-06	1.927141970602812e-07	1.478306958920488e-07	0.405029296875	28	63	31500.0	14000.0	0.4520547945205479	10000.0	1105.4502871	52504	35	9.968816156803685e-08
1260	-2.2856344998106885e-06	1.758456280696526e-07	1.3887203469325384e-07	-2.28304013211048e-06	1.7598682866296756e-07	1.442905864965136e-07	0.5126953125	40	66	66000.0	20000.0	0.4647887323943662	10000.0	1105.464308975	52504	35	9.721042428527769e-08
1261	-2.27482003061705e-06	1.884026778097077e-07	1.3744356832934392e-07	-2.272227449331217e-06	1.8854332928811053e-07	1.428617208035193e-07	0.57861328125	40	71	71000.0	20000.0	0.4736842105263157	10000.0	1105.47590705	52504	35	9.621049783054074e-08
1262	-2.0974845451948845e-06	-4.847914951587482e-07	-1.3019835577556854e-07	-2.0938811000269145e-06	-4.847197858101319e-07	-1.2357602790048188e-07	0.40869140625	36	62	20666.666666666668	7200.0	0.4457831325301205	13000.0	1112.5223218	52854	3	-9.113884904289797e-08
1263	-2.097051619036517e-06	-4.817160675838901e-07	-1.2378609148950138e-07	-2.0934444747290416e-06	-4.816430252750292e-07	-1.1715810649550965e-07	0.10986328125	10	55	13750.0	2500.0	0.5180722891566265	13000.0	1112.544146125	52854	3	-8.665026404265097e-08
1264	-2.0991730688202263e-06	-4.903747301613537e-07	-1.3944189007844693e-07	-2.0955608267198983e-06	-4.902998448381e-07	-1.328060759071992e-07	0.068359375	5	55	18333.33333333333	1666.6666666666667	0.5	13000.0	1112.57442585	52854	3	-9.760932305491285e-08
1265	-2.41803332634758e-06	3.7002841392159657e-07	1.6449946991260757e-07	-2.4118045257767344e-06	3.704120907806249e-07	1.694699581538405e-07	0.68536376953125	57	72	36000.0	19000.0	0.5116279069767442	13000.0	1216.86527655	58116	63	1.151496289388253e-07
1266	-2.397047453165275e-06	3.605491316263097e-07	1.716745633585084e-07	-2.390823049145915e-06	3.609306458186909e-07	1.7663690122800457e-07	0.5908203125	55	73	36500.0	18333.33333333333	0.5517241379310345	13000.0	1216.889480775	58116	63	1.2017219435095586e-07
1267	-2.408592322887946e-06	3.4519466918684745e-07	1.715502947526509e-07	-2.40237026589366e-06	3.455750268074785e-07	1.765083049453308e-07	0.436859130859375	35	83	27666.666666666668	17500.0	0.5865384615384616	13000.0	1216.9023951	58116	63	1.2008520632685565e-07
1268	-2.4005802062086047e-06	3.3770308895326495e-07	1.881189694623643e-07	-2.394362297654689e-06	3.380813987754672e-07	1.930693699916947e-07	0.6427001953125	54	73	36500.0	18000.0	0.5402298850574713	13000.0	1216.925211075	58116	63	1.31683278623655e-07
1269	-2.395461555696152e-06	3.420675563156877e-07	1.8676029324792428e-07	-2.3892463849032866e-06	3.424445122303642e-07	1.917056995427497e-07	0.3974609375	37	57	28500.0	12333.333333333334	0.4788732394366197	13000.0	1216.94026165	58116	63	1.30732205273547e-07
1270	-2.4008491389280577e-06	3.5073119216448734e-07	1.8676145592877409e-07	-2.394636706834678e-06	3.511067917470611e-07	1.917018883821006e-07	0.77069091796875	61	68	34000.0	20333.33333333333	0.5853658536585366	13000.0	1216.9553124	58116	63	1.3073301915014188e-07
1271	-2.410699965130196e-06	3.4705849801772855e-07	1.842675691018321e-07	-2.404490863006866e-06	3.474324458013963e-07	1.892019836996204e-07	0.552215576171875	47	57	28500.0	15666.666666666666	0.5352112676056338	13000.0	1216.97360635	58116	63	1.2898729837128242e-07
1272	-2.404649291478152e-06	3.551549215997263e-07	1.8873898234291977e-07	-2.3984431314757747e-06	3.555274075601847e-07	1.936681072484667e-07	0.46728515625	44	78	39000.0	14666.666666666666	0.5108695652173914	13000.0	1216.989764425	58116	63	1.3211728764004382e-07
1273	-2.4105365461852074e-06	3.556340679574897e-07	1.8975242052696588e-07	-2.404332940030326e-06	3.560052831765243e-07	1.9467697457286802e-07	0.436126708984375	31	76	38000.0	15500.0	0.5222222222222223	13000.0	1217.003786575	58116	63	1.328266943688761e-07
1274	-2.410223930414456e-06	3.563567228416503e-07	1.942405975054725e-07	-2.404023267812079e-06	3.567264712928876e-07	1.991599071467034e-07	0.39459228515625	30	73	36500.0	10000.0	0.4137931034482758	13000.0	1217.019944775	58116	63	1.3596841825383073e-07
1275	-2.4097288271166047e-06	3.4110968548934415e-07	1.8607676050985614e-07	-2.403531056151651e-06	3.414779908334701e-07	1.9099094323844557e-07	0.434051513671875	33	62	20666.666666666668	11000.0	0.6144578313253012	13000.0	1217.0358146	58116	63	1.302537323568993e-07
1276	-2.4121643354308648e-06	3.395245584177096e-07	1.9027193515736866e-07	-2.4059699365114822e-06	3.3989117813533897e-07	1.9518017053336745e-07	0.745849609375	65	70	23333.33333333333	16250.0	0.4505494505494505	13000.0	1217.054317325	58116	63	1.3319035461015804e-07
1277	-2.405058292548954e-06	3.342654740229683e-07	1.8544953345643605e-07	-2.3988669292099136e-06	3.346305737588025e-07	1.903524438020225e-07	0.253692626953125	17	82	27333.33333333333	8500.0	0.5728155339805825	13000.0	1217.070971	58116	63	1.2981467341950522e-07
1278	-2.402126119546143e-06	3.434884664075868e-07	1.8769039518927217e-07	-2.39593773979062e-06	3.438520698433363e-07	1.9258809842974226e-07	0.692138671875	63	56	28000.0	21000.0	0.3714285714285714	13000.0	1217.0873373	58116	63	1.3138327663249054e-07
1279	-2.402209488151608e-06	3.47272190286062e-07	1.801567190722837e-07	-2.3960238523478245e-06	3.4763441553822e-07	1.850496568341121e-07	0.521484375	48	76	38000.0	16000.0	0.5444444444444444	13000.0	1217.102387675	58116	63	1.2610970335059857e-07
1280	-2.399898257049591e-06	3.4299268768387586e-07	1.816927899740857e-07	-2.393714937924781e-06	3.4335374781671457e-07	1.865817217960536e-07	0.2645263671875	22	63	31500.0	11000.0	0.5064935064935064	13000.0	1217.1150937	58116	63	1.2718495298186e-07
1281	-2.4005450694940646e-06	3.44812024984466e-07	1.8532648119779058e-07	-2.394364456672139e-06	3.451717222605168e-07	1.902107536529826e-07	0.538330078125	42	76	25333.33333333333	14000.0	0.3711340206185567	13000.0	1217.12993605	58116	63	1.297285368384534e-07
1282	-2.4035041243918392e-06	3.3996685826205937e-07	1.851041788219361e-07	-2.397326346315393e-06	3.4032512593515786e-07	1.899835942633798e-07	0.21044921875	16	51	25500.0	8000.0	0.5230769230769231	13000.0	1217.1454825	58116	63	1.2957292517535526e-07
1283	-2.4091075811657866e-06	3.442756984025981e-07	1.8119688727166138e-07	-2.40293302714874e-06	3.44632337566964e-07	1.860708079115253e-07	0.25628662109375	19	61	30500.0	6333.333333333333	0.4133333333333333	13000.0	1217.16316415	58116	63	1.2683782109016298e-07
1284	-2.411127216143016e-06	3.595176005000825e-07	1.881064004689473e-07	-2.404954964426356e-06	3.598730750718128e-07	1.9297641635787824e-07	0.75225830078125	58	82	41000.0	19333.33333333333	0.5104166666666666	13000.0	1217.175791	58116	63	1.316744803282631e-07
1285	-2.404645202284737e-06	3.618094575237513e-07	1.904265708834715e-07	-2.3984758966595945e-06	3.621634398113161e-07	1.9529161337023585e-07	0.337005615234375	27	80	40000.0	9000.0	0.5	13000.0	1217.19194955	58116	63	1.3329859961843004e-07
1286	-2.403303174830205e-06	3.479299083225394e-07	1.889838363689854e-07	-2.39713681499758e-06	3.482823961887663e-07	1.9384393207870912e-07	0.5438232421875	55	76	38000.0	18333.33333333333	0.6	13000.0	1217.20810785	58116	63	1.3228868545828977e-07
1287	-2.4079742626971387e-06	3.529539593823936e-07	1.8030553251084165e-07	-2.4018110357713145e-06	3.533048553891146e-07	1.851603959413332e-07	0.64453125	60	54	54000.0	15000.0	0.5081967213114754	13000.0	1217.22529455	58116	63	1.2621387275758913e-07
1288	-2.420424124906814e-06	3.474884327194297e-07	1.978317651557989e-07	-2.414263363239172e-06	3.4783807428163906e-07	2.0268253219461885e-07	0.4998779296875	36	60	30000.0	12000.0	0.4729729729729729	13000.0	1217.23882045	58116	63	1.3848223560905921e-07
1289	-2.4180210561763524e-06	3.495517951268386e-07	1.953135948186181e-07	-2.411863239071689e-06	3.49899936243582e-07	2.0015949313440054e-07	0.430206298828125	37	56	18666.666666666668	12333.333333333334	0.5064935064935064	13000.0	1217.254978625	58116	63	1.3671951637303266e-07
1290	-2.4106973538686468e-06	3.427050213057067e-07	1.8608862814767706e-07	-2.404542480775839e-06	3.4305165996211934e-07	1.9092968493310089e-07	0.3973388671875	31	71	23666.666666666668	10333.333333333334	0.4891304347826087	13000.0	1217.27113695	58116	63	1.3026203970337392e-07
1291	-2.41092341517884e-06	3.476301447438821e-07	1.911034488974365e-07	-2.404771926922314e-06	3.479750531271816e-07	1.959389717458565e-07	0.29754638671875	25	78	39000.0	8333.333333333334	0.5434782608695652	13000.0	1217.289719275	58116	63	1.3377241422820553e-07
1292	-2.4047807843965232e-06	3.401593833570691e-07	1.8986103206137738e-07	-2.398632238631081e-06	3.405027851149269e-07	1.946917725179797e-07	0.4493408203125	36	57	28500.0	12000.0	0.4507042253521127	13000.0	1217.305877625	58116	63	1.3290272244296414e-07
1293	-2.4056007101804965e-06	3.505997040601392e-07	1.9937321413338945e-07	-2.3994546648254814e-06	3.5094182373898425e-07	2.041999114705024e-07	0.567138671875	46	61	61000.0	15333.333333333332	0.5441176470588235	13000.0	1217.31961195	58116	63	1.395612498933726e-07
1294	-2.404940261355529e-06	3.423959018491218e-07	1.9661169759114241e-07	-2.3987965285865296e-06	3.427368342738301e-07	2.0143467253212617e-07	0.239501953125	18	67	33500.0	9000.0	0.4814814814814814	13000.0	1217.3323178	58116	63	1.376281883137997e-07
1295	-2.409907828510648e-06	3.449122137002959e-07	1.8926444627304197e-07	-2.403767222935647e-06	3.4525153839347774e-07	1.940824136609229e-07	0.352294921875	37	69	34500.0	9250.0	0.5662650602409639	13000.0	1217.3495046	58116	63	1.3248511239112934e-07
1296	-2.41434392226524e-06	3.452270043147136e-07	1.900104350665152e-07	-2.4082078167517164e-06	3.455640108846817e-07	1.9482124924704293e-07	0.599212646484375	51	60	20000.0	17000.0	0.5679012345679012	13000.0	1217.374248325	58116	63	1.3300730454656062e-07
1297	-2.421142514173013e-06	3.479670593691881e-07	1.9762864786594705e-07	-2.4150104656802423e-06	3.483019713955903e-07	2.0243306656596814e-07	0.34869384765625	29	51	25500.0	9666.666666666666	0.4461538461538462	13000.0	1217.3965691	58116	63	1.3834005350616292e-07
1298	-2.408621946058338e-06	3.572794378689289e-07	1.870040456044013e-07	-2.402492392768554e-06	3.5761305948947e-07	1.9180455613180854e-07	0.278900146484375	19	67	33500.0	6333.333333333333	0.3703703703703703	13000.0	1217.41030385	58116	63	1.309028319230809e-07
1299	-2.4105476556477386e-06	3.508380530563827e-07	1.8633171920313977e-07	-2.4044210365378683e-06	3.511701551125304e-07	1.9112765867999778e-07	0.47607421875	40	68	34000.0	13333.333333333334	0.5365853658536586	13000.0	1217.42646195	58116	63	1.3043220344219782e-07
1300	-2.4052549697327365e-06	3.4196250387312945e-07	1.9229470355114538e-07	-2.3991310823496034e-06	3.422931891300278e-07	1.9708641140661505e-07	0.52783203125	46	76	38000.0	15333.333333333332	0.5333333333333333	13000.0	1217.441512375	58116	63	1.3460629248580178e-07
1301	-2.4068379404616948e-06	3.461079610689617e-07	1.9795711849732733e-07	-2.400716783475452e-06	3.46437228206662e-07	2.027446200076665e-07	0.53521728515625	37	62	31000.0	12333.333333333334	0.5131578947368421	13000.0	1217.4565628	58116	63	1.3856998294812913e-07
1302	-2.413000872600318e-06	3.502429122595634e-07	1.8461262344714578e-07	-2.4068826454149524e-06	3.505706554726233e-07	1.8939563729829882e-07	0.3887939453125	35	65	32500.0	11666.666666666666	0.5189873417721519	13000.0	1217.47272095	58116	63	1.2922883641300205e-07
1303	-2.409496692276131e-06	3.490721206726581e-07	1.896327618824189e-07	-2.403381192455988e-06	3.493984431706281e-07	1.9441162229163626e-07	0.36529541015625	30	64	32000.0	10000.0	0.4871794871794871	13000.0	1217.487771025	58116	63	1.3274293331769321e-07
1304	-2.415216953734535e-06	3.576834060668686e-07	1.9010267319444025e-07	-2.409104179823842e-06	3.580083065940229e-07	1.948774056978315e-07	0.4339599609375	30	76	25333.33333333333	10000.0	0.5051546391752577	13000.0	1217.502821525	58116	63	1.3307187123610818e-07
1305	-2.4155024497158427e-06	3.5434346151739254e-07	1.87519006331259e-07	-2.4093928387471515e-06	3.546667095670832e-07	1.922889784197941e-07	0.383697509765625	33	68	22666.666666666668	11000.0	0.5056179775280899	13000.0	1217.5202961	58116	63	1.312633044318813e-07
1306	-2.425321082713485e-06	3.409190921384365e-07	1.866040797842929e-07	-2.419214432054328e-06	3.41240791109976e-07	1.9136962502738025e-07	0.791473388671875	57	62	31000.0	19000.0	0.4078947368421052	13000.0	1217.536662475	58116	63	1.3062285584900502e-07
1307	-2.414251314223419e-06	3.461386852173072e-07	1.9029980137086853e-07	-2.4081473463702973e-06	3.4645897825950934e-07	1.950613586996203e-07	0.487060546875	40	57	28500.0	13333.333333333334	0.352112676056338	13000.0	1217.5515045	58116	63	1.3320986095960797e-07
1308	-2.4154545064872967e-06	3.548726762811188e-07	1.9319301620282602e-07	-2.40935365739918e-06	3.551913324568728e-07	1.9794996628805855e-07	0.50628662109375	35	66	22000.0	11666.666666666666	0.5517241379310345	13000.0	1217.56877065	58116	63	1.3523511134197818e-07
1309	-2.4174037262786354e-06	3.552968350403989e-07	1.987087900176429e-07	-2.4113068534920286e-06	3.556134004124086e-07	2.0345991096853094e-07	0.453948974609375	35	83	27666.666666666668	8750.0	0.4038461538461538	13000.0	1217.590804325	58116	63	1.3909615301235002e-07
1310	-2.415053495235585e-06	3.515150491254708e-07	1.881732156169885e-07	-2.408960941858297e-06	3.518293383596037e-07	1.9291806172878941e-07	0.4654541015625	41	55	27500.0	10250.0	0.5217391304347826	13000.0	1217.614765975	58116	63	1.3172125093189196e-07
1311	-2.418060698353676e-06	3.523960189775206e-07	1.8423544614100042e-07	-2.411971528432453e-06	3.527085216881589e-07	1.8897541891793224e-07	0.26861572265625	18	70	23333.33333333333	6000.0	0.4615384615384615	13000.0	1217.6335559	58116	63	1.2896481229870026e-07
1312	-2.412883230383374e-06	3.610879149534598e-07	1.944845362353243e-07	-2.406797218072379e-06	3.613987475361637e-07	1.992199942615545e-07	0.374908447265625	27	53	17666.666666666668	13500.0	0.4729729729729729	13000.0	1217.6511085	58116	63	1.36139175364727e-07
1313	-2.41180101038461e-06	3.496670088021324e-07	1.982857489743693e-07	-2.405718522309663e-06	3.499759740761848e-07	2.0301620614595506e-07	0.60699462890625	45	50	25000.0	11250.0	0.515625	13000.0	1217.67071915	58116	63	1.3880002428205848e-07
1314	-2.411553035308287e-06	3.464980819997655e-07	1.9297604385415813e-07	-2.405474597802353e-06	3.468048968219572e-07	1.977008031542056e-07	0.66961669921875	53	52	26000.0	10600.0	0.4848484848484848	13000.0	1217.693285775	58116	63	1.3508323069791069e-07
1315	-2.419483137422761e-06	3.487919335175365e-07	1.906562573698976e-07	-2.413410077310104e-06	3.49095886397166e-07	1.9537353515625e-07	0.39013671875	34	65	21666.666666666668	11333.333333333334	0.3255813953488372	13000.0	1217.723291525	58116	63	1.334593801589283e-07
1316	-2.413267154818332e-06	3.533306404256737e-07	1.8610964763937512e-07	-2.407196788197565e-06	3.536331567353355e-07	1.9082321366639893e-07	0.791473388671875	65	78	26000.0	21666.666666666668	0.4747474747474747	13000.0	1217.738342225	58116	63	1.3027675334756258e-07
1317	-2.415441262391524e-06	3.535702828333047e-07	1.851676865598563e-07	-2.4093738218556426e-06	3.53871236207275e-07	1.8987724740572065e-07	0.50738525390625	34	74	24666.666666666668	11333.333333333334	0.4947368421052631	13000.0	1217.75470915	58116	63	1.2961738059189941e-07
1318	-2.400581073200684e-06	3.404351638600244e-07	1.8517409501839304e-07	-2.394517082990821e-06	3.407342711773052e-07	1.898789695098021e-07	0.670166015625	61	68	17000.0	15250.0	0.5833333333333334	13000.0	1217.7740312	58116	63	1.2962186651287513e-07
1319	-2.403651794478454e-06	3.423154826000934e-07	1.8304158752655813e-07	-2.397591155353772e-06	3.426127937327268e-07	1.8774194832204657e-07	0.6253662109375	47	73	36500.0	15666.666666666666	0.5862068965517241	13000.0	1217.792821875	58116	63	1.2812911126859068e-07
1320	-2.404978542193232e-06	3.42393599941563e-07	1.8851921062892682e-07	-2.398920781175993e-06	3.426893658603155e-07	1.932157247097693e-07	0.2528076171875	19	56	28000.0	6333.333333333333	0.4857142857142857	13000.0	1217.808980175	58116	63	1.3196344744024877e-07
1321	-2.4010427118598977e-06	3.403769037810748e-07	1.8787601163581397e-07	-2.394987248709614e-06	3.406714343146937e-07	1.925694744359667e-07	0.5284423828125	36	78	39000.0	18000.0	0.532608695652174	13000.0	1217.82189435	58116	63	1.3151320814506978e-07
1322	-2.396480387146747e-06	3.394877290641045e-07	1.821603459026243e-07	-2.3904313134068604e-06	3.397788165682888e-07	1.868454177999051e-07	0.599853515625	42	90	30000.0	14000.0	0.5765765765765766	13000.0	1217.857868375	58116	63	1.27512242131837e-07
1323	-2.406875061712107e-06	3.5377115261891577e-07	1.889345361232097e-07	-2.4008321312563017e-06	3.540589186510138e-07	1.9361167083455024e-07	0.522308349609375	35	59	19666.666666666668	11666.666666666666	0.4625	13000.0	1217.89255095	58116	63	1.3225417528624678e-07
1324	-2.412044419980098e-06	3.458515634380301e-07	1.915145213439695e-07	-2.4060051879712315e-06	3.461373245745669e-07	1.9618693978853322e-07	0.701385498046875	47	65	32500.0	11750.0	0.4683544303797468	13000.0	1217.913477625	58116	63	1.3406016494077865e-07
1325	-2.409525882599377e-06	3.466227589490604e-07	1.8923033945348349e-07	-2.4034895018889114e-06	3.46906971706147e-07	1.938991540071006e-07	0.36529541015625	30	52	26000.0	10000.0	0.4393939393939394	13000.0	1217.92963575	58116	63	1.3246123761743844e-07
1326	-2.4050536416847604e-06	3.473608582001066e-07	1.910423563755092e-07	-2.399020108387352e-06	3.4764352231914653e-07	1.957075999607549e-07	0.64715576171875	46	53	26500.0	15333.333333333332	0.417910447761194	13000.0	1217.945793975	58116	63	1.3372964946285646e-07
1327	-2.406054519010305e-06	3.494150344920316e-07	1.8816146169075282e-07	-2.400023829149231e-06	3.496961497656601e-07	1.928231673481309e-07	0.58447265625	48	77	38500.0	16000.0	0.5054945054945055	13000.0	1217.9619522	58116	63	1.3171302318352693e-07
1328	-1.437446067739417e-06	-1.658079981100823e-07	-1.4396100010747493e-07	-1.4359436291183244e-06	-1.6524696389986781e-07	-1.3708436045423846e-07	0.2967529296875	22	55	18333.33333333333	7333.333333333333	0.4342105263157895	14000.0	1250.54387825	59753	18	-1.0077270007523244e-07
1329	-1.4330999180485206e-06	-1.607225498438372e-07	-1.5550505736528125e-07	-1.431634179252773e-06	-1.6015385827864973e-07	-1.4862805067401066e-07	0.39111328125	36	57	19000.0	12000.0	0.4871794871794871	14000.0	1250.565299575	59753	18	-1.0885354015569687e-07
1330	-1.4338501487534468e-06	-1.564533769294863e-07	-1.5793395207155774e-07	-1.4324255687903212e-06	-1.5587608510159425e-07	-1.510565564307097e-07	0.0555419921875	4	58	19333.33333333333	1000.0	0.2911392405063291	14000.0	1250.589340375	59753	18	-1.1055376645009041e-07
1331	-1.4435900485819355e-06	-1.595347285208195e-07	-1.7884749479092718e-07	-1.442199865887813e-06	-1.589502390209358e-07	-1.7196979250328565e-07	0.1768798828125	14	69	17250.0	4666.666666666667	0.4536082474226804	14000.0	1250.60944685	59753	18	-1.25193246353649e-07
1332	-1.4381120531234297e-06	-1.5593560276859154e-07	-1.5732416370346938e-07	-1.4367619185592527e-06	-1.553427212750259e-07	-1.5044612552250657e-07	0.20440673828125	17	58	19333.33333333333	5666.666666666667	0.4810126582278481	14000.0	1250.632875525	59753	18	-1.1012691459242856e-07
1333	-1.4377992917431576e-06	-1.604165068501777e-07	-1.6119311688368505e-07	-1.4364990575568136e-06	-1.5981315080128998e-07	-1.543146920177424e-07	0.099853515625	8	70	17500.0	2000.0	0.4591836734693877	14000.0	1250.66209945	59753	18	-1.1283518181857953e-07
1334	-1.4457683387503152e-06	-1.5569065833614578e-07	-1.5790100869446093e-07	-1.4445020441691954e-06	-1.5508016649491198e-07	-1.510223410347912e-07	0.04931640625	4	52	17333.333333333332	1333.3333333333333	0.5068493150684932	14000.0	1250.68199785	59753	18	-1.1053070608612265e-07
1335	-1.4452093013385264e-06	-1.5804819805609769e-07	-1.5671961320597214e-07	-1.443978664273668e-06	-1.57430199060253e-07	-1.4984070811048848e-07	0.1683349609375	14	53	17666.666666666668	3500.0	0.3648648648648648	14000.0	1250.702924025	59753	18	-1.097037292441805e-07
1336	-1.433141826777268e-06	-1.542952858157747e-07	-1.5523831863799937e-07	-1.4319602154793287e-06	-1.5366694799838348e-07	-1.483591166558667e-07	0.149169921875	13	63	15750.0	3250.0	0.4505494505494505	14000.0	1250.7317326	59753	18	-1.0866682304659957e-07
1337	-1.44238259643118e-06	-1.576123407787716e-07	-1.7807294756023688e-07	-1.4412385640693874e-06	-1.569760645033077e-07	-1.711935412255403e-07	0.0	0	56	14000.0	0.0	0.5119047619047619	14000.0	1250.753845925	59753	18	-1.246510632921658e-07
1338	-1.4423175331567408e-06	-1.512832384244133e-07	-1.6215242893526689e-07	-1.4412113855670786e-06	-1.5063894700477049e-07	-1.5527283701673846e-07	0.246429443359375	19	60	15000.0	6333.333333333333	0.4318181818181818	14000.0	1250.7761685	59753	18	-1.1350670025468682e-07
1339	-1.4352077851813703e-06	-1.5845707692715513e-07	-1.645535758584141e-07	-1.4341556701100343e-06	-1.5780133282437297e-07	-1.576737548257703e-07	0.07049560546875	6	60	20000.0	2000.0	0.5185185185185185	14000.0	1250.808060075	59753	18	-1.1518750310088989e-07
1340	-1.4435494764633905e-06	-1.633223928182452e-07	-1.5513511554577206e-07	-1.4425274053345602e-06	-1.6266026972126864e-07	-1.482551852502556e-07	0.168609619140625	13	58	19333.33333333333	6500.0	0.5189873417721519	14000.0	1250.82582225	59753	18	-1.0859458088204045e-07
1341	-1.4333110379905504e-06	-1.6234553276822089e-07	-1.537410218874226e-07	-1.4323207089550034e-06	-1.6167666156556264e-07	-1.46860990264037e-07	0.032958984375	3	62	15500.0	1000.0	0.4222222222222222	14000.0	1250.84461245	59753	18	-1.0761871532119581e-07
1342	-1.4284774732568317e-06	-1.6565825329994573e-07	-1.6350109004450437e-07	-1.4275251458949989e-06	-1.649812915887942e-07	-1.5662095622125073e-07	0.0439453125	4	55	18333.33333333333	1333.3333333333333	0.4473684210526316	14000.0	1250.867142125	59753	18	-1.1445076303115305e-07
1343	-1.4369205929738491e-06	-1.6131441077499498e-07	-1.6524256846012393e-07	-1.435997695945505e-06	-1.606311745664593e-07	-1.583623698296948e-07	0.07781982421875	6	59	19666.666666666668	2000.0	0.4125	14000.0	1250.8846168	59753	18	-1.1566979792208674e-07
1344	-1.4397578841279e-06	-1.6138081482711573e-07	-1.6288280438441552e-07	-1.438876940332785e-06	-1.606886208197117e-07	-1.5600253506954588e-07	0.014068603515625	1	54	18000.0	333.3333333333333	0.5066666666666667	14000.0	1250.909569175	59753	18	-1.1401796306909087e-07
1345	-1.4407023838426668e-06	-1.5670980818683193e-07	-1.636818203645254e-07	-1.4398722570207362e-06	-1.560067424029171e-07	-1.5680149969653545e-07	-0.0399169921875	-3	56	14000.0	-1000.0	0.4404761904761904	14000.0	1250.939863	59753	18	-1.1457727425516777e-07
1346	-2.274935416834674e-06	1.8840286049613736e-07	8.093797252121641e-08	-2.268195385602881e-06	1.86331614610145e-07	9.082449335116093e-08	0.5531005859375	46	67	67000.0	46000.0	0.48	15000.0	1285.021148925	61480	16	5.6656580764851495e-08
1347	-2.270712758190807e-06	1.775656497861773e-07	9.173798219996908e-08	-2.2639718783423187e-06	1.754939898420937e-07	1.0162464325806804e-07	0.50738525390625	34	114	57000.0	34000.0	0.4846153846153846	15000.0	1285.028186625	61480	16	6.421658753997835e-08
1348	-2.257814055281848e-06	1.9750182634533345e-07	1.0000397116628748e-07	-2.251071134232214e-06	1.954291769862591e-07	1.0989095441871716e-07	0.485992431640625	35	82	82000.0	35000.0	0.5333333333333333	15000.0	1285.045166175	61480	16	7.000277981640123e-08
1349	-2.249292798743247e-06	1.9227228652179466e-07	1.2946507027702524e-07	-2.2425489016236724e-06	1.90199167321596e-07	1.3935220000365069e-07	0.56414794921875	39	100	50000.0	39000.0	0.5	15000.0	1285.053311625	61480	16	9.062554919391767e-08
1350	-2.2613690357622743e-06	1.8511237478566962e-07	1.36665516301095e-07	-2.254623595337209e-06	1.8303851706525888e-07	1.465528675114997e-07	0.47625732421875	51	105	52500.0	25500.0	0.5206611570247934	15000.0	1285.06622575	61480	16	9.566586141076649e-08
1351	-2.2605344221013004e-06	1.850913677980172e-07	1.3380869439009626e-07	-2.253787731854704e-06	1.830169159433668e-07	1.436962158203125e-07	0.6793212890625	53	88	44000.0	26500.0	0.4711538461538461	15000.0	1285.0767159	61480	16	9.366608607306741e-08
1352	-2.2607617523345253e-06	1.918500011669812e-07	1.29882824845053e-07	-2.254013815702697e-06	1.89774960351789e-07	1.397705078125e-07	0.543121337890625	37	52	52000.0	18500.0	0.4666666666666667	15000.0	1285.087206	61480	16	9.091797739153709e-08
1353	-2.251094552493391e-06	1.972220568907167e-07	1.3163716656107536e-07	-2.2443452418747453e-06	1.9514637094322461e-07	1.4152501802533584e-07	0.615234375	45	51	51000.0	22500.0	0.6101694915254238	15000.0	1285.098803825	61480	16	9.214601659275277e-08
1354	-2.260659089449426e-06	1.854192304053904e-07	1.2659553352900482e-07	-2.2539085397589943e-06	1.8334296640708802e-07	1.36483528265552e-07	0.658447265625	58	81	40500.0	29000.0	0.5773195876288659	15000.0	1285.109293625	61480	16	8.861687347030338e-08
1355	-2.273213036779157e-06	1.9124508329497893e-07	1.3413899448721532e-07	-2.266461121230595e-06	1.891681862305842e-07	1.440271375424394e-07	0.516357421875	45	100	50000.0	22500.0	0.4913793103448275	15000.0	1285.1208911	61480	16	9.389729614105073e-08
1356	-2.2681857270299152e-06	1.8603863187780597e-07	1.3814966577912844e-07	-2.261431920242997e-06	1.8396086545108899e-07	1.4803799740800233e-07	0.78155517578125	65	69	34500.0	32500.0	0.2941176470588235	15000.0	1285.13700995	61480	16	9.67047660453899e-08
1357	-2.274329817510821e-06	1.979770185091239e-07	1.2859915580756934e-07	-2.26757465508512e-06	1.9589863412247426e-07	1.3848761049074548e-07	0.701385498046875	47	75	37500.0	23500.0	0.5494505494505495	15000.0	1285.1486078	61480	16	9.001940906529853e-08
1358	-2.260802981429993e-06	2.0039930867089424e-07	1.2679797257354882e-07	-2.254045189030862e-06	1.9831973794303065e-07	1.3668663678035556e-07	0.494384765625	45	57	28500.0	22500.0	0.5068493150684932	15000.0	1285.171214625	61480	16	8.875858080148418e-08
1359	-2.270923519969579e-06	1.9558592924793369e-07	1.290710943933169e-07	-2.2641638579912275e-06	1.935055253387627e-07	1.3895988381644277e-07	0.73553466796875	78	54	54000.0	26000.0	0.532258064516129	15000.0	1285.1873727	61480	16	9.034976607532183e-08
1360	-2.270869871178137e-06	2.136159511605761e-07	1.3201819973325145e-07	-2.264109151524106e-06	2.1153507967513205e-07	1.4190705115772852e-07	0.456298828125	42	86	43000.0	21000.0	0.5294117647058824	15000.0	1285.19654665	61480	16	9.241273981327601e-08
1361	-2.2550970023769205e-06	1.9964103295080522e-07	1.3581622991275893e-07	-2.248334704499536e-06	1.975594688883416e-07	1.457051618629527e-07	0.72845458984375	70	76	38000.0	23333.33333333333	0.4891304347826087	15000.0	1285.21028055	61480	16	9.507136093893124e-08
1362	-1.4589787870361102e-06	-1.552832201810989e-07	-1.5484393768018036e-07	-1.4553012332279529e-06	-1.539207416485827e-07	-1.482204185414537e-07	0.55242919921875	42	66	22000.0	14000.0	0.5222222222222223	16000.0	1322.244962775	63329	2	-1.0839075637612625e-07
1363	-1.4362083535179306e-06	-1.6022768967510988e-07	-1.5133836415839505e-07	-1.4325275231271344e-06	-1.5886233429598436e-07	-1.447367996358426e-07	0.46417236328125	39	53	26500.0	13000.0	0.5362318840579711	16000.0	1322.27739215	63329	2	-1.0593685491087652e-07
1364	-1.7518755261363074e-06	-1.253587896587657e-07	-7.608781376824477e-08	-1.7471002660273442e-06	-1.2482582077646612e-07	-6.867215644622518e-08	0.736572265625	56	89	44500.0	28000.0	0.4952380952380952	15000.0	1431.576467475	68833	5	-5.3261469637771344e-08
1365	-1.7667214006998848e-06	-1.329551202426214e-07	-7.47612268344205e-08	-1.7619456583107883e-06	-1.3242442488467173e-07	-6.733703647506572e-08	0.73974609375	60	59	59000.0	30000.0	0.4477611940298507	15000.0	1431.593694325	68833	5	-5.2332858784094347e-08
1366	-1.7624468950920498e-06	-1.3961214056412958e-07	-6.959976742476119e-08	-1.757670891858612e-06	-1.3908265639687694e-07	-6.217102803738318e-08	0.504638671875	53	68	34000.0	26500.0	0.5119047619047619	15000.0	1431.60286855	68833	5	-4.8719837197332835e-08
1367	-1.745602065613757e-06	-1.426089039624344e-07	-6.900775622903688e-08	-1.740825596208525e-06	-1.420815536764158e-07	-6.157099694938305e-08	0.682525634765625	71	76	38000.0	23666.666666666668	0.4456521739130434	15000.0	1431.619026825	68833	5	-4.830542936032581e-08
1368	-1.7371846652799942e-06	-1.4615341779149014e-07	-5.849106472623285e-08	-1.7324077539392505e-06	-1.456280557145553e-07	-5.1046826799339226e-08	0.555419921875	50	69	34500.0	16666.666666666668	0.5058823529411764	15000.0	1431.63407685	68833	5	-4.0943745308362994e-08
1369	-2.3811681659767897e-06	2.08972934023617e-07	2.4773233006790026e-08	-2.372634249683371e-06	2.077856050804621e-07	3.5907803487332075e-08	0.631103515625	55	73	73000.0	13750.0	0.4878048780487805	18000.0	1499.906882525	72274	4	1.7341263104753015e-08
1370	-2.374965168171794e-06	2.053345626335819e-07	2.892799091377451e-08	-2.366410087540064e-06	2.041393949420497e-07	4.006943108389312e-08	0.5966796875	52	122	61000.0	26000.0	0.4357142857142857	18000.0	1499.930062925	72274	4	2.024959363964216e-08
1371	-2.3647768622533924e-06	2.100862373685757e-07	3.300518135853358e-08	-2.3561915927993293e-06	2.088798701720759e-07	4.4156413026613614e-08	0.77197265625	68	59	29500.0	17000.0	0.5454545454545454	18000.0	1499.96310385	72274	4	2.3103626950973505e-08
1372	-2.350452767060196e-06	2.0221770300461688e-07	4.5490669331092014e-08	-2.341849082395993e-06	2.010044935659868e-07	5.6647869587835856e-08	0.7415771484375	75	80	40000.0	15000.0	0.4183673469387755	18000.0	1499.98324665	72274	4	3.1843468531764405e-08
1373	-1.625238470313641e-06	-2.935515480628054e-08	-5.6513544761097503e-08	-1.6188378543389925e-06	-2.7799669480095457e-08	-4.816585191387997e-08	0.689910888671875	47	86	43000.0	23500.0	0.5192307692307693	18000.0	1637.326182775	79224	20	-3.955948133276825e-08
1374	-1.6128988510371492e-06	-2.842583956043321e-08	-4.7782241104330575e-08	-1.6064961954791226e-06	-2.6868680396016657e-08	-3.943674938166253e-08	0.742767333984375	61	71	35500.0	30500.0	0.3146067415730337	18000.0	1637.33798945	79224	20	-3.34475687730314e-08
1375	-1.6185110176775189e-06	-3.3622191586222853e-08	-2.3686024502003667e-08	-1.6121059852518265e-06	-3.2063088206045134e-08	-1.5343094756224445e-08	0.3575439453125	29	50	25000.0	9666.666666666666	0.3382352941176471	18000.0	1637.3517244	79224	20	-1.658021715140257e-08
1376	-1.6196916050329666e-06	-4.246669812618408e-08	-2.9642543046004804e-08	-1.613283770607585e-06	-4.090531162565408e-08	-2.1302629189179326e-08	0.4454345703125	41	51	25500.0	13666.666666666666	0.391304347826087	18000.0	1637.367883025	79224	20	-2.074978013220336e-08
1377	-1.6144191614833724e-06	-3.138235725944572e-08	-3.2194721844032325e-08	-1.60800908319298e-06	-2.98191492861742e-08	-2.385721977447795e-08	0.489105224609375	47	74	24666.666666666668	23500.0	0.3663366336633663	18000.0	1637.3807976	79224	20	-2.2536305290822627e-08
1378	-1.617213615255976e-06	-3.0371635717229425e-08	-3.2191696022307755e-08	-1.6108010961654648e-06	-2.8806453315188383e-08	-2.3856814033294397e-08	0.557708740234375	43	58	29000.0	21500.0	0.1973684210526315	18000.0	1637.39482035	79224	20	-2.2534187215615428e-08
1379	-1.6191399425149028e-06	-1.892038588470565e-08	-3.3840183085627586e-08	-1.6127238731094728e-06	-1.7352344326607797e-08	-2.550910593193268e-08	0.379852294921875	27	72	36000.0	6750.0	0.3555555555555555	18000.0	1637.4151711	79224	20	-2.3688128159939313e-08
1380	-1.614154845747361e-06	-2.7635231302713664e-08	-3.350659998495982e-08	-1.6077353964962554e-06	-2.6064481880757642e-08	-2.5179138126551547e-08	0.742767333984375	61	83	27666.666666666668	12200.0	0.3909090909090909	18000.0	1637.434494575	79224	20	-2.3454619989471872e-08
1381	-1.6181190463817085e-06	-3.051836108662121e-08	-2.9432186021155844e-08	-1.611696727821144e-06	-2.8945323498123443e-08	-2.1107788142979706e-08	0.44219970703125	35	78	39000.0	11666.666666666666	0.4583333333333333	18000.0	1637.4508615	79224	20	-2.060253021480909e-08
1382	-1.6098281913650694e-06	-4.0550527621090034e-08	-2.9536111614743442e-08	-1.6034034236983984e-06	-3.8975544673662295e-08	-2.1214325236382882e-08	0.54473876953125	42	66	33000.0	14000.0	0.4404761904761904	18000.0	1637.4648046	79224	20	-2.0675278130320407e-08
1383	-1.6098522198194023e-06	-3.723090889949024e-08	-3.147863311836153e-08	-1.6034251798530496e-06	-3.565412735826533e-08	-2.3159266619816003e-08	0.735931396484375	53	74	24666.666666666668	26500.0	0.2574257425742574	18000.0	1637.47771925	79224	20	-2.203504318285307e-08
1384	-1.6113810986334794e-06	-4.2902351357580026e-08	-2.8591909603182627e-08	-1.6049511736709042e-06	-4.1323294991399264e-08	-2.027561120719553e-08	0.4776611328125	43	66	33000.0	14333.333333333334	0.4404761904761904	18000.0	1637.494086275	79224	20	-2.001433672222784e-08
1385	-1.6168275668150517e-06	-3.165027790464464e-08	-2.567386913338503e-08	-1.6103951654569652e-06	-3.006927666054571e-08	-1.7360200514748833e-08	0.28564453125	26	70	35000.0	13000.0	0.4431818181818182	18000.0	1637.50810895	79224	20	-1.7971708393369522e-08
1386	-1.627334246510046e-06	-2.61589103632012e-08	-2.7478489267568275e-08	-1.6208993786164982e-06	-2.4575979085836725e-08	-1.9167436489212176e-08	0.4443359375	40	66	22000.0	13333.333333333334	0.4193548387096774	18000.0	1637.522052	79224	20	-1.923494248729779e-08
1387	-1.6209754729067972e-06	-3.081773052928261e-08	-2.7988613153345544e-08	-1.614538083301994e-06	-2.923283334232225e-08	-1.9680231169228242e-08	0.3515625	32	70	35000.0	16000.0	0.3636363636363636	18000.0	1637.53628275	79224	20	-1.959202920734188e-08
1388	-1.6131086109914908e-06	-4.2080114966631e-08	-2.9543709146325487e-08	-1.6066685496278807e-06	-4.049314291289408e-08	-2.1238152962087467e-08	0.4375	32	68	34000.0	10666.666666666666	0.3953488372093023	18000.0	1637.55133395	79224	20	-2.0680596402427843e-08
1389	-1.61111447621391e-06	-2.877452217558407e-08	-3.3958065548711824e-08	-1.6046723156847303e-06	-2.7185925692867785e-08	-2.5654726745035045e-08	0.65093994140625	45	67	22333.33333333333	22500.0	0.3617021276595745	18000.0	1637.56314075	79224	20	-2.377064588409828e-08
1390	-1.6161860984687555e-06	-2.8934792308858703e-08	-3.677752129749437e-08	-1.6097410232145332e-06	-2.734394866266528e-08	-2.8477257274021614e-08	0.3548583984375	38	88	44000.0	12666.666666666666	0.5	18000.0	1637.57950775	79224	20	-2.5744264908246063e-08
1391	-1.6130395211451094e-06	-3.492374826295942e-08	-3.2248028488191933e-08	-1.606592142079796e-06	-3.33311353199966e-08	-2.3950191433630256e-08	0.520538330078125	37	68	34000.0	18500.0	0.3372093023255814	18000.0	1637.59242245	79224	20	-2.2573619941734356e-08
1392	-1.6237344312993858e-06	-3.175233457653773e-08	-3.4887336067654495e-08	-1.6172841650068531e-06	-3.015751281234898e-08	-2.659253642715026e-08	0.404296875	36	62	20666.666666666668	12000.0	0.348314606741573	18000.0	1637.60858085	79224	20	-2.4421135247358146e-08
1393	-1.612406590379452e-06	-3.991345103154759e-08	-2.584777782992224e-09	-1.6059356175417374e-06	-3.8303062810113576e-08	5.688372061185747e-09	0.47900390625	36	77	38500.0	18000.0	0.3789473684210526	18000.0	1637.723633825	79226	81	-1.8093444480945566e-09
1394	-1.6206512620897724e-06	-3.3755556342518424e-08	-9.664755194344678e-09	-1.61417780050354e-06	-3.2143329241302535e-08	-1.394191848897488e-09	0.64520263671875	62	91	45500.0	20666.666666666668	0.4495412844036697	18000.0	1637.737368875	79226	81	-6.7653286360412745e-09
1395	-1.616111497845938e-06	-4.5054273819047063e-08	-9.510607764645122e-09	-1.609635305060287e-06	-4.344003652712903e-08	-1.2428790796582944e-09	0.6903076171875	58	87	43500.0	19333.33333333333	0.2857142857142857	18000.0	1637.7524201	79226	81	-6.657425435251584e-09
1396	-1.6041611890116458e-06	-3.4817638972179416e-08	-1.0495616463047104e-08	-1.5976814763826612e-06	-3.32008230794433e-08	-2.2315350969261096e-09	0.536712646484375	43	69	34500.0	21500.0	0.3793103448275862	18000.0	1637.77178425	79226	81	-7.346931524132973e-09
1397	-1.6073432005256933e-06	-2.6077196364482988e-08	-2.0713293969165294e-08	-1.600860747384105e-06	-2.4458382153013626e-08	-1.2452047815055493e-08	0.4296875	40	76	38000.0	13333.333333333334	0.4574468085106383	18000.0	1637.786835575	79226	81	-1.4499305778415704e-08
1398	-1.6149765114432623e-06	-2.5792977095314332e-08	-5.440025997309116e-09	-1.6084913518878733e-06	-2.4172197435190847e-08	2.818424117899386e-09	0.3221435546875	29	64	21333.33333333333	9666.666666666666	0.2417582417582417	18000.0	1637.8016782	79226	81	-3.8080181981163825e-09
1399	-1.6077254103432547e-06	-9.297080988702913e-09	-5.986998809976121e-09	-1.6012367216998075e-06	-7.67375034540273e-09	2.267811142395589e-09	0.59521484375	53	75	37500.0	13250.0	0.4516129032258064	18000.0	1637.821001175	79226	81	-4.1908991669832854e-09
1400	-1.601248531038472e-06	-1.9943160950133235e-08	-9.171393746098213e-09	-1.594757089090064e-06	-1.831784941986337e-08	-9.194192191150699e-10	0.561676025390625	45	82	41000.0	15000.0	0.37	18000.0	1637.83605225	79226	81	-6.419975622268749e-09
1401	-1.6138841087841864e-06	-3.5916500072549665e-08	-5.775790535150505e-09	-1.6073899097352307e-06	-3.428921308575691e-08	2.4733486282491236e-09	0.492462158203125	33	63	31500.0	11000.0	0.2592592592592592	18000.0	1637.8511032	79226	81	-4.043053374605353e-09
1402	-1.6102540234671182e-06	-3.3633611434319936e-08	-2.2283530980450985e-08	-1.6037562264748658e-06	-3.200375876769697e-08	-1.40380859375e-08	0.407989501953125	29	56	28000.0	9666.666666666666	0.5	18000.0	1637.870713475	79226	81	-1.5598471686315688e-08
1403	-1.613631246162703e-06	-3.2850781918084394e-08	-3.3943540300408515e-08	-1.607130328908748e-06	-3.1218715383783443e-08	-2.5701293488974882e-08	0.1666259765625	15	73	24333.33333333333	3750.0	0.34	18000.0	1637.8876925	79226	81	-2.376047821028596e-08
1404	-1.620014045707011e-06	-2.6238407762283708e-08	-2.5648290314172536e-08	-1.613510305633113e-06	-2.46043473133609e-08	-1.7408932523638288e-08	0.276214599609375	21	63	15750.0	10500.0	0.3333333333333333	18000.0	1637.903031275	79226	81	-1.7953803219920776e-08
1405	-1.6129969837634255e-06	-3.119313866845633e-08	-2.8652307202207083e-08	-1.6064891967683652e-06	-2.9556234371190813e-08	-2.0417084082487596e-08	0.48797607421875	41	62	20666.666666666668	10250.0	0.3707865168539326	18000.0	1637.924986425	79226	81	-2.0056615041544956e-08
1406	-1.6071534492781775e-06	-3.816517026082856e-08	-2.929811704246267e-08	-1.6006419494962694e-06	-3.652567210930111e-08	-2.1066679824401285e-08	0.541534423828125	39	74	37000.0	13000.0	0.4782608695652174	18000.0	1637.9450932	79226	81	-2.0508681929723873e-08
1407	-1.6105369968688523e-06	-2.5805290196804156e-08	-2.1983614112794963e-08	-1.6040223184743315e-06	-2.4163582884474404e-08	-1.3755412506388728e-08	0.543212890625	50	53	26500.0	12500.0	0.3661971830985915	18000.0	1637.962280675	79226	81	-1.5388529878956473e-08
1408	-1.6105186327533243e-06	-2.9465863373854644e-08	-2.5316876805949084e-08	-1.6040015630114213e-06	-2.782250102873904e-08	-1.7091106036890334e-08	0.3720703125	32	50	25000.0	16000.0	0.3676470588235294	18000.0	1637.975195475	79226	81	-1.7721813764164357e-08
1409	-1.625439586816911e-06	-3.8339549170437385e-08	-3.638843391408689e-08	-1.6189197270518784e-06	-3.66942634173328e-08	-2.8165495571243427e-08	0.361083984375	34	59	29500.0	11333.333333333334	0.3766233766233766	18000.0	1637.9902466	79226	81	-2.5471903739860823e-08
1410	-1.6171001144510437e-06	-2.950482233748072e-08	-2.677226561917912e-08	-1.6105778967276798e-06	-2.7857917355671693e-08	-1.855171799704293e-08	0.402679443359375	29	78	39000.0	14500.0	0.34375	18000.0	1638.00295305	79226	81	-1.8740585933425383e-08
1411	-1.622426777373816e-06	-2.9702892280856283e-08	-3.0643518794660084e-08	-1.6159017635632888e-06	-2.8054074685456848e-08	-2.2425802469699183e-08	0.3746337890625	36	63	31500.0	12000.0	0.3580246913580246	18000.0	1638.018004325	79226	81	-2.1450463156262056e-08
1412	-1.6258357255914254e-06	-2.230276567889678e-08	-3.2607015281381715e-08	-1.6193081574212116e-06	-2.0652207896137937e-08	-2.4391882039007743e-08	0.4149169921875	44	73	36500.0	14666.666666666666	0.4395604395604395	18000.0	1638.03173935	79226	81	-2.28249106969672e-08
1413	-1.6211801855400983e-06	-2.514192035737748e-08	-3.311206222524452e-08	-1.6146494172508344e-06	-2.348919196448128e-08	-2.4900160459714515e-08	0.60882568359375	50	83	27666.666666666668	12500.0	0.3818181818181818	18000.0	1638.048926825	79226	81	-2.3178443557671163e-08
1414	-1.61742022475934e-06	-3.0353852033025815e-08	-4.1362670572706887e-08	-1.610886650782431e-06	-2.869922924510872e-08	-3.315359776577104e-08	0.453948974609375	35	61	30500.0	11666.666666666666	0.4177215189873418	18000.0	1638.06397805	79226	81	-2.8953869400894818e-08
1415	-1.612164923532865e-06	-3.830217069480293e-08	-3.3309076556004915e-08	-1.6056283339809024e-06	-3.6645520808539543e-08	-2.510303995007666e-08	0.604949951171875	43	71	17750.0	14333.333333333334	0.3925233644859813	18000.0	1638.080137075	79226	81	-2.3316353589203442e-08
1416	-1.6270381212595175e-06	-2.8410841339481764e-08	-3.736695243176272e-08	-1.6204975822468962e-06	-2.675155066665485e-08	-2.916488544784973e-08	0.538330078125	49	86	28666.666666666668	12250.0	0.3008849557522124	18000.0	1638.101272575	79226	81	-2.6156866702233903e-08
1417	-1.6123149519769504e-06	-3.2440099764298746e-08	-3.254696736049798e-08	-1.605771750504138e-06	-3.077903783377671e-08	-2.434757205570969e-08	0.25628662109375	19	55	27500.0	9500.0	0.4794520547945205	18000.0	1638.11550335	79226	81	-2.2782877152348587e-08
1418	-1.6110912276504425e-06	-2.4797108079705785e-08	-3.2851449467321684e-08	-1.6045452074537264e-06	-2.3134178794457256e-08	-2.4654878819545854e-08	0.546875	40	57	57000.0	13333.333333333334	0.4848484848484848	18000.0	1638.130554475	79226	81	-2.2996014627125182e-08
1419	-1.618845086865355e-06	-3.9145359776728884e-08	-3.5622358543459034e-08	-1.612296284244896e-06	-3.748059509448832e-08	-2.7428572324948887e-08	0.4281005859375	42	60	30000.0	14000.0	0.4358974358974359	18000.0	1638.145397075	79226	81	-2.4935650980421323e-08
1420	-1.6185335762988816e-06	-3.418205426971115e-08	-3.1595576946427735e-08	-1.611982597512127e-06	-3.251585956571041e-08	-2.3403965802059e-08	0.49908447265625	34	84	28000.0	17000.0	0.4144144144144144	18000.0	1638.156995675	79226	81	-2.211690386249941e-08
1421	-1.62250108502961e-06	-2.5583684986411988e-08	-5.160210189700977e-08	-1.615947433914029e-06	-2.3915740763787493e-08	-4.341315855222327e-08	0.320556640625	26	89	29666.666666666664	13000.0	0.4482758620689655	18000.0	1638.171227	79226	81	-3.612147132790683e-08
1422	-1.6363801436631237e-06	-3.576655329999652e-08	-4.08264218371635e-08	-1.629823014372794e-06	-3.409634276973688e-08	-3.2640945520133624e-08	0.54248046875	44	53	17666.666666666668	11000.0	0.3625	18000.0	1638.18973085	79226	81	-2.8578495286014447e-08
1423	-1.6189262973463457e-06	-2.7528346515372364e-08	-3.3726148486551046e-08	-1.6123657865001505e-06	-2.5855944291662533e-08	-2.5544037207487588e-08	0.492462158203125	33	53	26500.0	16500.0	0.3661971830985915	18000.0	1638.20770065	79226	81	-2.360830394058573e-08
1424	-1.6193352202160806e-06	-2.6076811631113772e-08	-3.4679777902466875e-08	-1.612771665452013e-06	-2.440244635142731e-08	-2.6500690895151877e-08	0.464263916015625	33	70	23333.33333333333	11000.0	0.3402061855670103	18000.0	1638.223859775	79226	81	-2.4275844531726814e-08
1425	-1.6288955282830226e-06	-2.408402525134624e-08	-3.5540322223605226e-08	-1.6223288874922612e-06	-2.24076792166231e-08	-2.736429671528184e-08	0.3115234375	29	57	28500.0	9666.666666666666	0.3333333333333333	18000.0	1638.24022695	79226	81	-2.4878225556523657e-08
1426	-1.6135202506711778e-06	-3.0486127675143906e-08	-2.9691849011420324e-08	-1.6069478299827954e-06	-2.8806097371263952e-08	-2.1521545010860835e-08	0.0999755859375	7	51	17000.0	2333.333333333333	0.4743589743589743	18000.0	1638.270840875	79226	81	-2.0784294307994223e-08
1427	-1.6100007709047964e-06	-4.41581868148442e-08	-2.7696326500906453e-08	-1.603424797763867e-06	-4.2475908545634464e-08	-1.952953103323964e-08	0.4110107421875	28	53	26500.0	9333.333333333334	0.4929577464788732	18000.0	1638.28963155	79226	81	-1.938742855063452e-08
1428	-1.6207788435113578e-06	-2.9616577912294745e-08	-2.2562124795993945e-08	-1.614199812662643e-06	-2.7932374756468745e-08	-1.4398344350083964e-08	0.50628662109375	35	68	34000.0	11666.666666666666	0.3488372093023256	18000.0	1638.3057904	79226	81	-1.5793487357195757e-08
1429	-1.614374795634934e-06	-2.4157307763887903e-08	-2.1661937467780853e-08	-1.6077927045231558e-06	-2.2471187360939122e-08	-1.3501170049649532e-08	0.430450439453125	31	55	27500.0	10333.333333333334	0.3561643835616438	18000.0	1638.321949375	79226	81	-1.5163356227446593e-08
1430	-1.6215455346211422e-06	-2.5555405302585586e-08	-2.707786278302689e-08	-1.6149601856831178e-06	-2.3867254023485444e-08	-1.8920297954238465e-08	0.34521484375	28	75	25000.0	7000.0	0.3627450980392157	18000.0	1638.33913725	79226	81	-1.8954503948118826e-08
1431	-1.6229614751755347e-06	-2.2125952805936044e-08	-3.0750970619353455e-08	-1.616372405748497e-06	-2.043549499831308e-08	-2.2597056964624713e-08	0.3607177734375	30	53	17666.666666666668	7500.0	0.375	18000.0	1638.358748625	79226	81	-2.1525679433547416e-08
1432	-1.6195508659269203e-06	-2.1450774529633432e-08	-2.935074695303792e-08	-1.6129580725693135e-06	-1.9758021654889493e-08	-2.1200481208016938e-08	0.28564453125	20	66	22000.0	5000.0	0.3978494623655914	18000.0	1638.37836015	79226	81	-2.054552286712654e-08
1433	-1.6162116315609565e-06	-2.2994895620995454e-08	-2.927793398014973e-08	-1.6096149003401814e-06	-2.129973058912281e-08	-2.113151849764529e-08	0.129241943359375	11	71	35500.0	2750.0	0.449438202247191	18000.0	1638.399079475	79226	81	-2.049455378610481e-08
1434	-1.6259107101101207e-06	-2.8218121745862303e-08	-3.4282477621330416e-08	-1.619310654971358e-06	-2.6520932408964065e-08	-2.613930635541399e-08	0.2427978515625	17	52	26000.0	5666.666666666667	0.4285714285714285	18000.0	1638.416553975	79226	81	-2.3997734334931292e-08
1435	-1.6295748957786631e-06	-3.3582414384074215e-08	-3.7888599713255744e-08	-1.622972422167645e-06	-3.188375893087112e-08	-2.974778562171437e-08	0.15911865234375	11	73	36500.0	5500.0	0.5384615384615384	18000.0	1638.4292603	79226	81	-2.6522019799279023e-08
1436	-1.6208582716426064e-06	-2.460689901506591e-08	-4.068008863165472e-08	-1.6142529316889929e-06	-2.290651330108115e-08	-3.254206463109668e-08	0.377685546875	34	60	15000.0	11333.333333333334	0.2916666666666667	18000.0	1638.44431115	79226	81	-2.8476062042158305e-08
1437	-1.6115563632980867e-06	-3.172939151857574e-08	-2.986722974220491e-08	-1.6049474422434811e-06	-3.00268552814334e-08	-2.1732686094480145e-08	0.385986328125	34	66	33000.0	11333.333333333334	0.3571428571428571	18000.0	1638.46310255	79226	81	-2.0907060819543442e-08
1438	-1.6157930066863888e-06	-2.638983795921582e-08	-3.098153445086891e-08	-1.609180596754026e-06	-2.468521852129784e-08	-2.285037567994305e-08	0.328125	24	61	20333.33333333333	8000.0	0.3636363636363636	18000.0	1638.4813971	79226	81	-2.168707411560824e-08
1439	-1.6257462571981957e-06	-2.9805718713362564e-08	-3.3269566952440884e-08	-1.619130723998016e-06	-2.8099244356015565e-08	-2.5141433459130403e-08	0.633087158203125	45	76	38000.0	15000.0	0.351063829787234	18000.0	1638.497764125	79226	81	-2.3288696866708616e-08
1440	-1.6309633639394594e-06	-2.5522821890097272e-08	-4.369090023165689e-08	-1.62434582781451e-06	-2.3815162940529338e-08	-3.556470439590026e-08	0.4110107421875	28	53	26500.0	14000.0	0.2816901408450704	18000.0	1638.508255175	79226	81	-3.0583630162159824e-08
1441	-1.6240557853574111e-06	-3.12814164166228e-08	-4.25558448254937e-08	-1.6174356259217187e-06	-2.9572211803309688e-08	-3.443218395197503e-08	0.451171875	42	62	31000.0	14000.0	0.3625	18000.0	1638.521990025	79226	81	-2.9789091377845588e-08
1442	-1.6178958567218624e-06	-3.271657047155814e-08	-3.639478752011398e-08	-1.6112730329240782e-06	-3.1005802781739475e-08	-2.8273697954694804e-08	0.770751953125	88	58	29000.0	29333.33333333333	0.4210526315789473	18000.0	1638.5359334	79226	81	-2.5476351264079785e-08
1443	-1.6135927922428848e-06	-3.976287304632012e-08	-3.070788766948743e-08	-1.6069670910973874e-06	-3.805042498599129e-08	-2.2589571202358356e-08	0.6903076171875	58	81	40500.0	19333.33333333333	0.404040404040404	18000.0	1638.5509844	79226	81	-2.14955213686412e-08
1444	-1.6175221105393223e-06	-3.5789479642150845e-08	-3.750513308743364e-08	-1.610893782520788e-06	-3.4075504420680635e-08	-2.938934491594261e-08	0.59649658203125	58	77	38500.0	19333.33333333333	0.3894736842105263	18000.0	1638.5647191	79226	81	-2.6253593161203546e-08
1445	-1.6158214904245546e-06	-2.4491772114527092e-08	-3.3833951041740895e-08	-1.6091907312099948e-06	-2.277638937830848e-08	-2.572049994067611e-08	0.62677001953125	42	72	36000.0	21000.0	0.4666666666666667	18000.0	1638.5774257	79226	81	-2.3683765729218625e-08
1446	-1.6153166774340231e-06	-2.3650393554859443e-08	-3.976168849909105e-08	-1.608682825184131e-06	-2.19332283079961e-08	-3.1651206670743285e-08	0.510986328125	46	76	38000.0	15333.333333333332	0.3723404255319149	18000.0	1638.593584725	79226	81	-2.7833181949363732e-08
1447	-1.6223518307544267e-06	-2.3286849935889304e-08	-4.1328183179328614e-08	-1.6157150963130466e-06	-2.1568031908929736e-08	-3.3220464175215394e-08	0.65765380859375	50	79	39500.0	16666.666666666668	0.4845360824742268	18000.0	1638.6086358	79226	81	-2.8929728225530024e-08
1448	-1.6264185769641103e-06	-3.657994038064915e-08	-3.6793915981898944e-08	-1.6197792113897682e-06	-3.4859620457326456e-08	-2.8688715740453417e-08	0.7855224609375	55	79	39500.0	18333.33333333333	0.4329896907216495	18000.0	1638.62237065	79226	81	-2.5755741187329263e-08
1449	-1.6081985888634642e-06	-3.5298787934073754e-08	-3.178487780901278e-08	-1.6015565513281809e-06	-3.3576949554892525e-08	-2.3682232095593602e-08	0.556396484375	53	51	25500.0	17666.666666666668	0.3333333333333333	18000.0	1638.6363138	79226	81	-2.2249414466308945e-08
1450	-1.609430104394994e-06	-3.619430212071109e-08	-3.5899249086500546e-08	-1.602785181567247e-06	-3.447083167450416e-08	-2.7799358104099745e-08	0.369384765625	34	81	40500.0	11333.333333333334	0.3232323232323232	18000.0	1638.651364975	79226	81	-2.5129474360550385e-08
1451	-1.6123372988403393e-06	-2.9708768264319884e-08	-3.4132234470643963e-08	-1.605690151871238e-06	-2.7984045128073442e-08	-2.6034464328088493e-08	0.460357666015625	35	57	28500.0	17500.0	0.3066666666666666	18000.0	1638.662963725	79226	81	-2.389256412945077e-08
1452	-1.6119460915593998e-06	-3.701936568685833e-08	-3.5296886551316724e-08	-1.6052956727743614e-06	-3.52928083132232e-08	-2.7202232061368284e-08	0.2281494140625	21	75	18750.0	7000.0	0.3783783783783784	18000.0	1638.68002075	79226	81	-2.4707820585921705e-08
1453	-1.623673083915473e-06	-3.5543935331694006e-08	-2.488472598391965e-08	-1.6170183016925216e-06	-3.381494751601003e-08	-1.6794218886901284e-08	0.0560302734375	6	55	18333.33333333333	2000.0	0.4390243902439024	18000.0	1638.7027596	79226	81	-1.7419308188743754e-08
1454	-1.6115979997535294e-06	-3.116135416788434e-08	-2.0928456699784667e-08	-1.6049398229335403e-06	-2.9430488008262392e-08	-1.2841169981198893e-08	0.123046875	9	64	16000.0	3000.0	0.39	18000.0	1638.720442925	79226	81	-1.4649919689849266e-08
1455	-1.6076453036515765e-06	-3.456066880786511e-08	-2.4121253589912016e-08	-1.6009839286765048e-06	-3.2828042956472074e-08	-1.6036995975102223e-08	0.204345703125	18	53	17666.666666666668	9000.0	0.4375	18000.0	1638.737098025	79226	81	-1.6884877512938413e-08
1456	-1.6151468355742383e-06	-3.4704470400620255e-08	-2.84229897650373e-08	-1.6084818512956184e-06	-3.2969870218928233e-08	-2.0342144946517232e-08	0.0	0	84	42000.0	0.0	0.3725490196078431	18000.0	1638.755889025	79226	81	-1.9896092835526112e-08
1457	-1.6204205102100702e-06	-3.2843316108454006e-08	-2.4963358033783497e-08	-1.6137530447320665e-06	-3.11073657983704e-08	-1.6884855808721523e-08	0.369140625	27	57	28500.0	13500.0	0.44	18000.0	1638.76880385	79226	81	-1.7474350623648446e-08
1458	-1.608103893066526e-06	-3.246721755183495e-08	-3.197210161775683e-08	-1.6014337884175851e-06	-3.0729837510605644e-08	-2.3896087988737588e-08	0.6492919921875	54	58	29000.0	18000.0	0.4210526315789473	18000.0	1638.7825385	79226	81	-2.2380471132429784e-08
1459	-1.6098146506507231e-06	-3.5412738794978435e-08	-3.069149404750604e-08	-1.6031423169405506e-06	-3.3674156293078056e-08	-2.2617579779223863e-08	0.1888427734375	14	71	35500.0	7000.0	0.3370786516853932	18000.0	1638.794137075	79226	81	-2.1484045833254223e-08
1460	-1.6116773678879977e-06	-4.077391876524028e-08	-2.9782671108395852e-08	-1.6050030177564764e-06	-3.9034252530428335e-08	-2.1710653943213347e-08	0.4923095703125	37	53	26500.0	18500.0	0.3380281690140845	18000.0	1638.8046279	79226	81	-2.084786977587709e-08
1461	-1.6146240757509038e-06	-3.3506254529213034e-08	-1.8008843752966053e-08	-1.6079474959505947e-06	-3.1765394393055124e-08	-9.938922119140626e-09	0.35888671875	28	75	37500.0	14000.0	0.3440860215053763	18000.0	1638.81622685	79226	81	-1.2606190627076235e-08
1462	-1.6182742815697809e-06	-2.3798823755081995e-08	-1.920996522537772e-08	-1.611595218841039e-06	-2.205663959285565e-08	-1.114237442729629e-08	0.37982177734375	49	51	51000.0	24500.0	0.4666666666666667	18000.0	1638.829141775	79226	81	-1.34469756577644e-08
1463	-1.6086411086157031e-06	-3.5675625306198696e-08	-2.4834573667780933e-08	-1.6019600688423538e-06	-3.39323910123932e-08	-1.6768836761189397e-08	0.286865234375	25	61	30500.0	12500.0	0.3417721518987341	18000.0	1638.839424325	79226	81	-1.738420156744665e-08
1464	-1.6156866220539128e-06	-2.57334799980298e-08	-2.538568433964119e-08	-1.6090031542222868e-06	-2.398896101844272e-08	-1.7322221759546582e-08	0.538330078125	56	50	50000.0	18666.666666666668	0.3559322033898305	18000.0	1638.852051475	79226	81	-1.7769979037748833e-08
1465	-1.620320163807246e-06	-2.0857851960367454e-08	-2.1540844591208745e-08	-1.6136347186371137e-06	-1.911229084614642e-08	-1.3479232132100614e-08	0.4237060546875	39	74	37000.0	19500.0	0.4565217391304347	18000.0	1638.86233385	79226	81	-1.507859121384612e-08
1466	-1.612527950013927e-06	-3.165141044333393e-08	-2.1062745313959e-08	-1.6058381567929023e-06	-2.990357059184313e-08	-1.30051947763033e-08	0.462890625	32	70	35000.0	16000.0	0.375	18000.0	1638.8849421	79226	81	-1.47439217197713e-08
1467	-1.624089236361762e-06	-2.468974701624347e-08	-2.6133459209251943e-08	-1.6173963351382177e-06	-2.2940289136677192e-08	-1.807880676839953e-08	0.302520751953125	23	64	21333.33333333333	7666.666666666666	0.4175824175824176	18000.0	1638.9011012	79226	81	-1.8293421446476363e-08
1468	-1.6099811115385404e-06	-2.8227371560859896e-08	-2.988530809071675e-08	-1.6032850620947673e-06	-2.647628390429009e-08	-2.1833586676766943e-08	0.144287109375	12	53	17666.666666666668	4000.0	0.4125	18000.0	1638.917468625	79226	81	-2.0919715663501726e-08
1469	-1.6225181773335058e-06	-2.7060698808504108e-08	-2.3456040879182203e-08	-1.615818766543897e-06	-2.5307881242512063e-08	-1.5407443836247808e-08	0.069427490234375	5	55	18333.33333333333	1666.6666666666667	0.3902439024390244	18000.0	1638.9349436	79226	81	-1.641922861542754e-08
1470	-1.6254552073854042e-06	-2.5334535240032536e-08	-2.7455784278252783e-08	-1.6187513050246382e-06	-2.3579422521601282e-08	-1.941135396511756e-08	0.318817138671875	31	50	16666.666666666668	7750.0	0.3896103896103896	18000.0	1638.958294325	79226	81	-1.9219048994776947e-08
1471	-1.6158074074601368e-06	-2.1065693912387084e-08	-2.1937469308275967e-08	-1.6090996930528807e-06	-1.9308647998669293e-08	-1.3896567998868284e-08	0.3262939453125	33	66	22000.0	11000.0	0.4946236559139785	18000.0	1638.97811295	79226	81	-1.5356228515793178e-08
1472	-1.61576211342827e-06	-2.2533181739523e-08	-3.126488505319357e-08	-1.6090510379248225e-06	-2.0774442526391652e-08	-2.322708968403183e-08	0.47210693359375	35	63	21000.0	11666.666666666666	0.4333333333333333	18000.0	1638.995588075	79226	81	-2.18854195372355e-08
1473	-1.629420377715217e-06	-2.9206903709831682e-08	-3.5942875975076704e-08	-1.6227044258640884e-06	-2.7445726477597464e-08	-2.7909577442775264e-08	0.2724609375	24	52	17333.333333333332	6000.0	0.2784810126582278	18000.0	1639.020943825	79226	81	-2.516001318255369e-08
1474	-2.221532657762996e-06	1.5593502963003258e-07	6.684960381736602e-08	-2.2080882842277383e-06	1.537405381707525e-07	8.127597821672385e-08	0.722900390625	63	143	71500.0	31500.0	0.5031847133757962	14000.0	1822.700579475	88624	2	4.679472267215621e-08
1475	-2.2186378671914062e-06	1.4574496746217336e-07	6.095262388923488e-08	-2.2051461219731936e-06	1.4353036660977848e-07	7.54299427638544e-08	0.5811767578125	46	78	26000.0	9200.0	0.3737373737373737	14000.0	1822.726468175	88624	2	4.266683672246441e-08
