# Supplementary material for: Structural mechanisms for centrosomal recruitment and organization of the microtubule nucleator γ-TuRC
Source: Nat Commun. 2025 Mar 12;16:2453. doi: 10.1038/s41467-025-57729-2 (PMC11903878; doi:10.1038/s41467-025-57729-2)
Supplement: Supplementary file 4 — Supplementary Software 1 [file 41467_2025_57729_MOESM4_ESM.zip › Scripts/TableS2_MINFLUX/231123_example_processed/Filtered_dataprocessing_v1.ipynb]

# %% [code]
### load required modules 
import os 
import pandas as pd
import numpy as np
import matplotlib.pyplot as plt
import seaborn as sns
import glob
from fpdf import FPDF  # this module requires to be installed in jupyter notebook
import img2pdf  # this module requires to be installed in jupyter notebook
from pathlib import Path

# %% [code]
### Important variables
#ast_corr = 0.7
#efo_filter = 100


# %% [code]
# create new folder 
list_csv = glob.glob('*_minflux.csv')
filename=list_csv[0] 
foldername = filename[:-19]+'_processed_data'
print(foldername)
os.makedirs(foldername)

# %% [code]
# check if you are in the correct working directory
path = os.getcwd()
print(path)

newpath = path + "\\" + foldername
print(newpath)
os.makedirs(os.path.join(foldername, "msr")) 
os.makedirs(os.path.join(foldername, "npy"))
os.makedirs(os.path.join(foldername, "tif"))

# %% [markdown]
### Function1: astigmatism correction in z, factor scaling 

# %% [code]
def ast_corr():
    ''' This function reads in the csv files and multiplies the column of locz 
        with the astigmatism factor of 0.7.
        Data frame are saved as csv files with the _corr extenstion.
    '''
    
    ast_corr = 0.7
    list_csv = glob.glob('*_minflux.csv')
    print(list_csv)
    
    # looping through previous empty generated csv files
    for i in range(0,len(list_csv)):
        df_temp = pd.read_csv(list_csv[i])
        
        df_temp.drop(columns=df_temp.columns[0], axis=1,  inplace=True)
        df_temp['loczc'] = df_temp.loc[:,'locz']*ast_corr
    
        filename=list_csv[i] 
        filenamenew = filename[:-4]+'_corr.csv'
        df_temp.to_csv(filenamenew)
                
        print(display(df_temp.head()))
    
    return 

# %% [code]
ast_corr()

# %% [markdown]
### Function2: Filtering for efo 

# %% [code]
def filt_efo():
    ''' This function filters the dataframes for a set efo threshold. 
    '''
    
    efo_filter = 100000 # in Hz, setting filter is based on inspection of data
    list_csv = glob.glob('*_corr.csv')
    print(list_csv)
    
    # looping through previous empty generated csv files
    for i in range(0,len(list_csv)):
        df_temp = pd.read_csv(list_csv[i])
        
        df_temp.drop(columns=df_temp.columns[0], axis=1,  inplace=True)
        
        mask = df_temp['efo'] < efo_filter
        
        df_mask = df_temp[mask]
    
        filename=list_csv[i] 
        filenamenew = filename[:-4]+'_filt.csv'
        df_mask.to_csv(filenamenew)
        
        print(display(df_temp.shape,df_mask.shape))
        
                    
    return 
    
    

# %% [code]
filt_efo()

# %% [markdown]
### Function3: locs calc from filtered csv file and generate new csv file

# %% [code]
def loc_prec():
    
    ''' Function loads the csv files and calculates the localization precision and saves it in a new csv file. 
        
    '''
    
    #read all csv file names in folder into a list
    list_file_csv = glob.glob('*_corr_filt.csv')
    
    #print(list_file_csv)
    
    df_dict_locprec = {}  # creates a dictionary that will contain the new data frames 

    #create empty data frames and add to dictionary
    
    list_loc_csv = glob.glob('*filt_locprec.csv')
    
    if len(list_loc_csv) == 0:
    
        for file in list_file_csv:
            df_dict_locprec[file] = pd.DataFrame(columns = ['stdx','stdy','stdz','tid'])

        #print(df_dict_locprec[file])


        for file in list_file_csv:

            df = pd.read_csv(file,usecols=['locx', 'locy', 'loczc','tid','tim'])


            list_id = df.loc[:,'tid'].unique()


            list_stdx = []
            list_stdy = []
            list_stdz = []
            list_tid = []
            list_tid_ln = []
            list_time_id_dur = []


            for i in range(0,len(list_id)):


                mask = df.loc[:,'tid'] == list_id[i]
                df_temp = df[mask]
                df_temp=df_temp.reset_index()

                #print(df_temp.head())
                #print(len(df_temp))
                #break

                # filter for traces that consist of 5 loclizations and more

                if len(df_temp) >= 4:
                        #print(list_id[i])

                    locx_std = df_temp.loc[:,'locx'].std()
                    locy_std = df_temp.loc[:,'locy'].std()
                    locz_std = df_temp.loc[:,'loczc'].std()
                    ln_tid = len(df_temp)

                    m=len(df_temp)-1
                    #print(m)
                    time_id_dur = df_temp.loc[m,'tim'] - df_temp.loc[0,'tim']
                    #print(time_id_dur)


                    list_stdx.append(locx_std)
                    list_stdy.append(locy_std)
                    list_stdz.append(locz_std)
                    list_tid.append(list_id[i])
                    list_tid_ln.append(ln_tid)
                    list_time_id_dur.append(time_id_dur)

                else:
                    continue
                    
            df_dict_locprec[file]['tid'] = list_tid
            df_dict_locprec[file]['stdx'] = list_stdx
            df_dict_locprec[file]['stdy'] = list_stdy
            df_dict_locprec[file]['stdz'] = list_stdz
            #df_dict_locprec[file]['tid'] = list_tid
            #df_dict_locprec[file]['tid_length'] = list_tid_ln
            #df_dict_locprec[file]['tid_dur_sec'] = list_time_id_dur


            #calculate the stated localization precision in x,y
            #df_dict_locprec[file]['std_r'] = np.sqrt(((df_dict_locprec[file].loc[:,'stdx']**2) + (df_dict_locprec[file].loc[:,'stdy']**2))/2)


            #calculates the combined or weightened localization precision as in Ostersehlt et al. 2022
            #df_dict_locprec[file]['std_rc'] = df_dict_locprec[file].loc[:,'std_r']/(np.sqrt(df_dict_locprec[file].loc[:,'tid_length']))
            #df_dict_locprec[file]['std_zc'] = df_dict_locprec[file].loc[:,'stdz']/(np.sqrt(df_dict_locprec[file].loc[:,'tid_length']))


            #provide values in nm
            df_dict_locprec[file]['std_x_nm'] = df_dict_locprec[file].loc[:,'stdx']*1e+09
            df_dict_locprec[file]['std_y_nm'] = df_dict_locprec[file].loc[:,'stdy']*1e+09
            df_dict_locprec[file]['std_z_nm'] = df_dict_locprec[file].loc[:,'stdz']*1e+09
            #df_dict_locprec[file]['std_r_nm'] = df_dict_locprec[file]['std_r']*1e+09
            #df_dict_locprec[file]['std_rc_nm']= df_dict_locprec[file]['std_rc']*1e+09
            #df_dict_locprec[file]['std_zc_nm'] = df_dict_locprec[file]['std_zc']*1e+09

            print(file)
            print('Shape of new df:', df_dict_locprec[file].shape)
            print(display(df_dict_locprec[file].head()))

            # drop columns to pass only relevant information to collaborator
            
            
            #df_dict_locprec[file] = df_dict_locprec[file].drop(columns =['stdx', 'stdy', 'stdz','tid_length',
                                                                        #'tid_dur_sec','std_r','std_rc','std_zc'])
            
           
            
            filename = file[:-4]+'_locprec.csv'
            print('Saved as:',filename)
            df_dict_locprec[file].to_csv(filename)
            #print(display(df_dict_locprec[file].head()))

    #         #print(display(df_dict_locprec[file].head()))

    #     for file in list_file_csv:
    #         print(file)
    #         filename = file[:-4]+'_locprec.csv'

    #         df_dict_locprec[file].to_csv(filename)

    #         print(display(df_dict_locprec[file].head()))
    
    list_file_loc = glob.glob('*_corr_filt_locprec.csv')
    
    for i in range(0,len(list_file_loc)):

            filename = list_file_loc[i]

            df = pd.read_csv(filename)

            fig, ax = plt.subplots(1,3, figsize = (14, 6))
            fig.suptitle('Data set:' + filename, fontsize=12, )
            
            
            
            x_median=np.median(df.loc[:,'std_x_nm'])
            x_mean=np.mean(df.loc[:,'std_x_nm'])
            sns.histplot(data=df.loc[:,'std_x_nm'],bins=20,ax=ax[0],color='grey').set(title='median $\sigma_x$: {} nm'.format(round(x_median,1)))
            #ax.set_xticklabels(['2 nM','1 nM', '0.5 nM'])
            ax[0].set_ylabel('counts')
            ax[0].set_xlabel('nm')
            #ax[0].set_ylim(0,20)
            ax[0].set_xlim(0,25)
            #plt.legend( loc='upper right', labels=['x', 'y','z'])
            ax[0].axvline(x = x_median,    # Line on y = 0.2
                       ymin = 0, # From the left
                       ymax = 1,color = "r", linestyle = "dashed") # To the right
            
            
            y_median=np.median(df.loc[:,'std_y_nm'])
            y_mean=np.mean(df.loc[:,'std_y_nm'])
            sns.histplot(data=df.loc[:,'std_y_nm'],bins=20,ax=ax[1],color='grey').set(title='median $\sigma_y$: {} nm'.format(round(y_median,1)))
            ax[1].set_ylabel('counts')
            ax[1].set_xlabel('nm')
            #ax[1].set_ylim(0,20)
            ax[1].set_xlim(0,25)
            #plt.legend( loc='upper right', labels=['x', 'y','z'])
            ax[1].axvline(x = y_median,    # Line on y = 0.2
                       ymin = 0, # From the left
                       ymax = 1,color = "r", linestyle = "dashed") # To the right
                                                                                                      
                                                                                                      
                                                                                                      
            z_median=np.median(df.loc[:,'std_z_nm'])
            z_mean=np.mean(df.loc[:,'std_z_nm'])
            sns.histplot(data=df.loc[:,'std_z_nm'],bins=20,ax=ax[2],color='grey').set(title='median $\sigma_z$: {} nm'.format(round(z_median,1)))
            ax[2].set_ylabel('counts')
            ax[2].set_xlabel('nm')
            #ax[2].set_ylim(0,20)
            ax[2].set_xlim(0,25)
            #plt.legend( loc='upper right', labels=['x', 'y','z'])
            ax[2].axvline(x = z_median,    # Line on y = 0.2
                       ymin = 0, # From the left
                       ymax = 1,color = "r", linestyle = "dashed") # To the right
                                                                              

            filename_std = filename[:-4]+'.png'

            plt.savefig(filename_std, 
                       transparent=False,  
                        facecolor='white', dpi=600)
            
    
            
    else: print('\n--- loc csv and loc prec plots already generated:',list_loc_csv,'\n')
        

    return 

# %% [code]
loc_prec()

# %% [markdown]
### Function4: Generate csv file with filtered efos and traces minimum 4 locs long for chimera

# %% [code]
def gen_csv_chimera():
    
    #read all csv file names in folder into a list
    list_file_csv = glob.glob('*_filt.csv')
    
    df_dict = {}  # creates a dictionary that will contain the new data frames 
    
    #if len(list_loc_csv) == 0:
    
    for file in list_file_csv:
            df_dict[file] = pd.DataFrame(columns = ['locx', 'locy', 'loczc','tid','efo','cfr'])


    for file in list_file_csv:

        df = pd.read_csv(file,usecols=['locx', 'locy', 'loczc','tid','efo','cfr'])
            
            
        list_id = df.loc[:,'tid'].unique()
        
        list_locx = []
        list_locy = []
        list_locz = []
        list_tid = []


        for i in range(0,len(list_id)):

                mask = df.loc[:,'tid'] == list_id[i]
                df_temp = df[mask]
                df_temp=df_temp.reset_index()

         

                if len(df_temp) >= 4:
                        
                    df_temp1 = pd.concat([df_dict[file], df_temp])
                   
                    df_dict[file] = df_temp1
    

                else:
                    continue

        print(file)
        df_dict[file] = df_dict[file].reset_index()
        
        df_dict[file] = df_dict[file].drop(['level_0','index'], axis=1)
        
      
        print('Shape of new df:', df_dict[file].shape)
        print(display(df_dict[file].head()))
        #print(display(df_dict[file].tail()))
        
            
        filename_1 = file[:-14]+'_efo_cfr_chimera.csv'
        print('Saved as:',filename_1)
        df_dict[file].to_csv(filename_1)
        
        
        
        df_dict[file] = df_dict[file].drop(columns =['efo', 'cfr'])
        
        filename_2 = file[:-14]+'_chimera.csv'
        print('Saved as:',filename_2)
        df_dict[file].to_csv(filename_2)
        print(display(df_dict[file].head()))
        
    return

            


# %% [code]
gen_csv_chimera()

# %% [markdown]
### Function5: Plot efo, cfr

# %% [code]
def gen_efocfrplots():
    
    #read all csv file names in folder into a list
    list_file_csv = glob.glob('*_efo_cfr_chimera.csv')


#     for file in list_file_csv:

#         df = pd.read_csv(file)

    
    for i in range(0,len(list_file_csv)):

        filename = list_file_csv[i]

        df = pd.read_csv(filename)
            #usecols=['efo', 'cfr', 'dcr']


            #df_plot = df_dict[filename]
        
        fig, ax = plt.subplots(1,2, figsize = (6, 4))
        fig.suptitle(filename, fontsize=12)

        efo_median=np.median(df.loc[:,'efo'])*10**-3

        efo_mean=np.mean(df.loc[:,'efo'])*10**-3


        df_efo = df.loc[:,'efo']*10**-3
        sns.histplot(data=df_efo,ax=ax[0],color='r').set(title='Efo median: {} kHz \n Efo mean: {} kHz'.format(round(efo_median,2),round(efo_mean,2)))

        ax[0].set(xlim=(0, 101))

        cfr_median=np.median(df.loc[:,'cfr'])
        cfr_mean=np.mean(df.loc[:,'cfr'])
        sns.histplot(data=df.loc[:,'cfr'],ax=ax[1]).set(title='Cfr median: {}\n Cfr mean: {}'.format(round(cfr_median,2),round(cfr_mean,2)))

#         dcr_median=np.median(df.loc[:,'dcr'])
#         dcr_mean=np.mean(df.loc[:,'dcr'])      
#         dcr_std=np.std(df.loc[:,'dcr'])   
#         sns.histplot(data=df.loc[:,'dcr'],ax=ax[2],color='g').set(title='Dcr median: {}\n Dcr mean: {} \n Dcr 2*std: {}'.format(round(dcr_median,2),round(dcr_mean,2),round(dcr_std*2,4)))

        filename_par = filename[:-4]+'.png'


        plt.tight_layout()

        plt.savefig(filename_par, 
                    transparent=False,  
                    facecolor='white', dpi=600)
        # plt.savefig('filename.png', dpi=300)
        
    return

            


# %% [code]
gen_efocfrplots()

# %% [markdown]


# %% [markdown]
### Create pdf files

# %% [code]
filename[:-25]

# %% [code]
# create pdf of localization plots

name = filename[:-25] + '_locprec_plot_summary.pdf'
list_file_png = glob.glob('*_corr_filt_locprec.png')
print(list_file_png)
#images = ["image1.png","image2.png", "image3.jpg"]

with open(name,"wb") as f:
    f.write(img2pdf.convert(list_file_png))


file_size = os.path.getsize(name)
file_size_kb = file_size / 1024
print(f"Size of {name}: {file_size_kb:.2f} KB")

# %% [code]
# create pdf of efo and cfr plots

name1 = filename[:-19] + '_efo_cfr_plot_summary.pdf'
list_file_cfr_png = glob.glob('*_efo_cfr_chimera.png')
print(list_file_cfr_png)
#images = ["image1.png","image2.png", "image3.jpg"]

with open(name1,"wb") as f:
    f.write(img2pdf.convert(list_file_cfr_png))


file_size = os.path.getsize(name1)
file_size_kb = file_size / 1024
print(f"Size of {name1}: {file_size_kb:.2f} KB")

# %% [markdown]
### copy all data in separate folder

# %% [code]
import shutil

# %% [code]
path_to_file = path + '\\' + filename
path_to_folder = newpath + '\\' + 'msr'
path_to_folder

# %% [code]
path_to_folder = path + '\\'

# %% [code]
# msr files

list_file_msr = glob.glob('*.msr')


#     for file in list_file_csv:

#         df = pd.read_csv(file)

    
for i in range(0,len(list_file_msr)):

    filename = list_file_msr[i]

    path_to_file = path + '\\' + filename
    path_to_folder = newpath + '\\' + 'msr'
   
    shutil.copy(path_to_file, path_to_folder)

# %% [code]
# npy

list_file_npy = glob.glob('*.npy')


#     for file in list_file_csv:

#         df = pd.read_csv(file)


    
for i in range(0,len(list_file_npy)):

    filename = list_file_npy[i]

    path_to_file = path + '\\' + filename
    path_to_folder = newpath + '\\' + 'npy'
   
    shutil.copy(path_to_file, path_to_folder)

# %% [code]
# minflux file

list_file_min = glob.glob('*minflux.csv')


#     for file in list_file_csv:

#         df = pd.read_csv(file)

    
for i in range(0,len(list_file_min)):

    filename = list_file_min[i]

    path_to_file = path + '\\' + filename
    path_to_folder = newpath 
   
    shutil.copy(path_to_file, path_to_folder)

# %% [code]
# chimera file

list_file_csv = glob.glob('*minflux_chimera.csv')


#     for file in list_file_csv:

#         df = pd.read_csv(file)

    
for i in range(0,len(list_file_csv)):

    filename = list_file_csv[i]

    path_to_file = path + '\\' + filename
    path_to_folder = newpath
   
    shutil.copy(path_to_file, path_to_folder)

# %% [code]
# loc precision file 
list_file_loc = glob.glob('*_corr_filt_locprec.csv')


#     for file in list_file_csv:

#         df = pd.read_csv(file)

    
for i in range(0,len(list_file_loc)):

    filename = list_file_loc[i]

    path_to_file = path + '\\' + filename
    path_to_folder = newpath
   
    shutil.copy(path_to_file, path_to_folder)

# %% [code]
# pdf file 
list_file_loc = glob.glob('*summary.pdf')


#     for file in list_file_csv:

#         df = pd.read_csv(file)

    
for i in range(0,len(list_file_loc)):

    filename = list_file_loc[i]

    path_to_file = path + '\\' + filename
    path_to_folder = newpath
   
    shutil.copy(path_to_file, path_to_folder)

# %% [code]
# tif file 
list_file_tif = glob.glob('*.tif')


#     for file in list_file_csv:

#         df = pd.read_csv(file)

    
for i in range(0,len(list_file_tif)):

    filename = list_file_tif[i]

    path_to_file = path + '\\' + filename
    path_to_folder = newpath + '\\' + 'tif'
   
    shutil.copy(path_to_file, path_to_folder)

# %% [markdown]
### run all functions
