# Supplementary material for: Structural mechanisms for centrosomal recruitment and organization of the microtubule nucleator γ-TuRC
Source: Nat Commun. 2025 Mar 12;16:2453. doi: 10.1038/s41467-025-57729-2 (PMC11903878; doi:10.1038/s41467-025-57729-2)
Supplement: Supplementary file 4 — Supplementary Software 1 [file 41467_2025_57729_MOESM4_ESM.zip › Scripts/TableS2_MINFLUX/231123_example_processed/231123-123107_minflux_locprec.csv]

	stdx	stdy	stdz	tid	tid_length	tid_dur_sec	std_r	std_rc	std_zc	std_x_nm	std_y_nm	std_z_nm	std_r_nm	std_rc_nm	std_zc_nm
0	8.017604550847936e-09	6.878533836261023e-09	1.1092056054391229e-08	1139	142	0.8639229999999998	7.469812931739499e-09	6.268527762279327e-10	9.308246666027045e-10	8.017604550847937	6.878533836261023	11.092056054391229	7.469812931739499	0.6268527762279327	0.9308246666027045
1	1.0440432453774666e-08	1.682430389818551e-08	1.1669718969976597e-08	1169	6	0.12537797499999925	1.400106837852618e-08	5.7159122302009645e-09	4.764142819686658e-09	10.440432453774665	16.824303898185512	11.669718969976596	14.001068378526181	5.715912230200964	4.764142819686659
2	2.1445150008901326e-08	1.5053346577922914e-08	2.636567994912265e-08	1189	37	0.3953510999999992	1.8526976306177757e-08	3.0458161425659725e-09	4.334491083252928e-09	21.445150008901326	15.053346577922914	26.36567994912265	18.526976306177758	3.0458161425659727	4.334491083252928
3	2.3882530757362746e-08	1.997426023112535e-08	2.8992740372295793e-08	1388	11	0.24094117499999612	2.2015294083399082e-08	6.637860920360541e-09	8.741640132644915e-09	23.882530757362744	19.974260231125353	28.992740372295792	22.015294083399084	6.637860920360541	8.741640132644916
4	1.2091796072453168e-08	1.462197037316697e-08	8.443467292564007e-09	1398	5	0.0421602499999949	1.3416660349199544e-08	6.000112914367249e-09	3.776033366393845e-09	12.091796072453167	14.62197037316697	8.443467292564007	13.416660349199544	6.000112914367249	3.7760333663938446
5	7.32599115145939e-09	8.868275502998628e-09	7.839111624447765e-09	1405	17	0.469753125000004	8.133770858228883e-09	1.9727291990028526e-09	1.9012638375650225e-09	7.32599115145939	8.868275502998628	7.839111624447765	8.133770858228884	1.9727291990028526	1.9012638375650226
6	1.1116397828458136e-08	1.0910345442225405e-08	9.723205388402152e-09	2483	11	0.2851772500000038	1.1013853511583433e-08	3.3208017812600447e-09	2.931656730262889e-09	11.116397828458137	10.910345442225406	9.723205388402151	11.013853511583433	3.3208017812600445	2.931656730262889
7	4.797489649849866e-09	2.5047920189424946e-09	4.3339435612115054e-09	2780	8	0.11340712500000905	3.826871437517507e-09	1.35300337209887e-09	1.532280440706215e-09	4.797489649849866	2.5047920189424944	4.333943561211505	3.826871437517507	1.35300337209887	1.5322804407062152
8	1.62770100072787e-08	1.5075482001955762e-08	6.262740156700311e-09	2796	31	0.44999810000000195	1.568775338230977e-08	2.8176036843513056e-09	1.124821337359371e-09	16.2770100072787	15.075482001955761	6.262740156700311	15.687753382309769	2.8176036843513055	1.1248213373593712
9	5.951854618088828e-09	6.219053651809983e-09	6.004045693868033e-09	3289	86	1.4394205500000083	6.086920474219965e-09	6.563695150039272e-10	6.474328976099526e-10	5.951854618088828	6.219053651809983	6.004045693868033	6.086920474219965	0.6563695150039273	0.6474328976099526
10	9.388506151643867e-09	1.1336435150169854e-08	2.3058857520240184e-08	6264	6	0.1339937500000019	1.0408141276747288e-08	4.249105883138449e-09	9.413739162687848e-09	9.388506151643867	11.336435150169853	23.058857520240185	10.408141276747289	4.249105883138449	9.413739162687849
11	5.2520255990757145e-09	4.77800590093475e-09	7.157109952153183e-09	8029	63	1.4399834249999799	5.020613173842111e-09	6.325378041448057e-10	9.017110971115577e-10	5.252025599075715	4.778005900934749	7.157109952153183	5.020613173842111	0.6325378041448056	0.9017110971115577
12	4.954523540068724e-09	5.767288955001335e-09	5.70959858485006e-09	10931	12	0.2657152499999995	5.376287073788727e-09	1.5520003946463135e-09	1.6482191399639445e-09	4.954523540068724	5.767288955001335	5.7095985848500606	5.376287073788727	1.5520003946463135	1.6482191399639445
13	1.3308164699961755e-08	5.271220061778293e-09	8.106364100419675e-09	11305	4	0.06531380000001263	1.0121586057061465e-08	5.060793028530732e-09	4.053182050209838e-09	13.308164699961754	5.271220061778293	8.106364100419675	10.121586057061466	5.060793028530733	4.053182050209838
14	1.1790973749575063e-08	2.7365268955800342e-08	2.9552516714150046e-08	11441	12	0.18110767499996427	2.106994312980529e-08	6.082368668901595e-09	8.531076740072722e-09	11.790973749575063	27.365268955800342	29.552516714150045	21.06994312980529	6.082368668901595	8.531076740072722
15	3.785777505547038e-09	4.1730908144820155e-09	8.100290271024572e-09	11920	13	0.3122811750000096	3.984143462993026e-09	1.1050025803558479e-09	2.2466163014093225e-09	3.785777505547038	4.173090814482015	8.100290271024573	3.984143462993026	1.1050025803558479	2.2466163014093223
16	7.377738835808084e-09	6.915103802727208e-09	7.446844840132156e-09	12560	79	1.3331152250000287	7.150164016716089e-09	8.044563024843893e-10	8.37835502970608e-10	7.377738835808084	6.9151038027272085	7.446844840132156	7.150164016716089	0.8044563024843893	0.837835502970608
17	5.772821548951664e-09	5.0183315773237555e-09	6.006534663942855e-09	15276	62	0.9869662250000033	5.408748489993106e-09	6.86911745141213e-10	7.628306651517891e-10	5.772821548951664	5.018331577323756	6.006534663942855	5.408748489993107	0.686911745141213	0.7628306651517891
18	5.868894124980369e-09	1.0940846640771872e-08	2.571326998525029e-09	15277	6	0.04480052500002785	8.77912420082773e-09	3.5840624467578487e-09	1.0497398513714192e-09	5.868894124980369	10.940846640771872	2.571326998525029	8.77912420082773	3.584062446757849	1.0497398513714191
19	5.153536275609266e-09	5.127911367111139e-09	1.433225511651941e-08	16592	5	0.07140999999995756	5.1407397878597325e-09	2.2990087240584417e-09	6.409579342281314e-09	5.153536275609266	5.127911367111139	14.33225511651941	5.140739787859732	2.299008724058442	6.409579342281313
20	4.907008402576754e-09	4.229700181867927e-09	5.916794565201963e-09	18720	21	0.45076447500002814	4.580889383703368e-09	9.996320167162045e-10	1.2911504269781584e-09	4.907008402576754	4.229700181867927	5.916794565201964	4.580889383703369	0.9996320167162045	1.2911504269781584
21	6.222134326862415e-09	3.774042452457574e-09	6.046374583833954e-09	19504	11	0.3091442250000114	5.145792068013999e-09	1.5515146853444916e-09	1.8230505305925915e-09	6.222134326862415	3.774042452457574	6.046374583833954	5.145792068013999	1.5515146853444917	1.8230505305925915
22	7.144016212067596e-09	5.904990162921881e-09	9.734963613435773e-09	20244	6	0.13335497499997473	6.553849115691055e-09	2.6755976974389738e-09	3.974282252913065e-09	7.144016212067596	5.904990162921881	9.734963613435774	6.5538491156910545	2.675597697438974	3.974282252913065
23	6.5061600143068e-09	4.614596282549601e-09	6.73676913420034e-09	21136	27	0.34193222499999365	5.6402401093696915e-09	1.0854647151462386e-09	1.2964918243663094e-09	6.506160014306801	4.614596282549601	6.73676913420034	5.6402401093696914	1.0854647151462387	1.2964918243663095
24	6.648937098922648e-09	1.6779052499147888e-08	8.297498201796562e-09	22425	5	0.25838432500000863	1.2762150432325089e-08	5.707407181151445e-09	3.7107540044798756e-09	6.648937098922648	16.779052499147888	8.29749820179656	12.76215043232509	5.707407181151445	3.7107540044798757
25	5.847355427250048e-09	7.377099416589955e-09	1.175170576834636e-08	22463	12	0.22211942499995985	6.65631885109339e-09	1.9215137402453745e-09	3.3924252443960244e-09	5.847355427250047	7.377099416589955	11.75170576834636	6.65631885109339	1.9215137402453746	3.3924252443960246
26	7.313960696324549e-09	5.0789886400881925e-09	8.503833671944359e-09	24693	6	0.12096289999999499	6.29643338222224e-09	2.5705081643118288e-09	3.47167555896032e-09	7.313960696324549	5.078988640088193	8.50383367194436	6.29643338222224	2.570508164311829	3.4716755589603197
27	1.943602642357063e-08	1.3356145656326223e-08	4.405001130669674e-09	24766	11	0.23116062500002954	1.6675517232319023e-08	5.027857622246176e-09	1.3281578137747825e-09	19.436026423570627	13.356145656326223	4.405001130669674	16.675517232319024	5.027857622246176	1.3281578137747825
28	3.462695129850087e-09	4.16844573198684e-09	8.994088933938284e-09	24782	8	0.16313510000009046	3.83185316673322e-09	1.354764679354103e-09	3.179890637891323e-09	3.4626951298500868	4.168445731986839	8.994088933938285	3.83185316673322	1.354764679354103	3.1798906378913228
29	5.1666446764872175e-09	6.120929445697225e-09	6.918979428560588e-09	25188	82	0.8897362750000184	5.66392066029694e-09	6.254754020834436e-10	7.640734571764153e-10	5.166644676487217	6.120929445697225	6.918979428560587	5.66392066029694	0.6254754020834435	0.7640734571764153
30	6.632163616035709e-09	4.5363524583248564e-09	6.859545284528598e-09	26977	22	0.4980182000000468	5.681728955873283e-09	1.2113486835305984e-09	1.4624599685352466e-09	6.632163616035709	4.536352458324856	6.859545284528598	5.681728955873283	1.2113486835305984	1.4624599685352466
31	5.340705822881077e-09	5.805890270315033e-09	6.597251992035214e-09	28313	6	0.11073724999994283	5.578149357873748e-09	2.277269939304053e-09	2.693316847507691e-09	5.340705822881078	5.805890270315033	6.597251992035214	5.578149357873748	2.2772699393040527	2.693316847507691
32	4.172850524344254e-09	5.357982355207189e-09	6.227938579051434e-09	28684	13	0.22939439999993283	4.802117054864015e-09	1.3318676363147945e-09	1.7273193759392526e-09	4.172850524344254	5.357982355207189	6.227938579051434	4.8021170548640155	1.3318676363147945	1.7273193759392527
33	4.758062673672481e-09	4.0751945995768095e-09	6.325798097233922e-09	30821	4	0.04896595000002435	4.429806509940096e-09	2.214903254970048e-09	3.162899048616961e-09	4.758062673672481	4.075194599576809	6.325798097233922	4.4298065099400965	2.2149032549700483	3.162899048616961
34	6.42136629362506e-09	6.575421441214492e-09	4.461548037762417e-09	32236	12	0.24825879999991685	6.498850367814576e-09	1.876056504640422e-09	1.287937980302289e-09	6.42136629362506	6.575421441214492	4.461548037762417	6.498850367814576	1.876056504640422	1.287937980302289
35	1.1039268234450539e-08	7.54528692001977e-09	1.561479593913918e-08	33156	8	0.10447620000002189	9.45507265592312e-09	3.3428729958073687e-09	5.520664047704739e-09	11.039268234450539	7.5452869200197705	15.61479593913918	9.45507265592312	3.342872995807369	5.520664047704739
36	8.72640608898758e-09	7.724522133177595e-09	9.483300177664523e-09	33332	14	0.20318454999994628	8.24070401773629e-09	2.202420790012906e-09	2.5345185829109354e-09	8.726406088987579	7.7245221331775955	9.483300177664523	8.24070401773629	2.202420790012906	2.5345185829109353
37	6.321282829109956e-09	5.738397411620726e-09	6.407910638617575e-09	37964	30	0.6158530000000155	6.036879221058502e-09	1.1021783087693194e-09	1.1699190677493936e-09	6.321282829109956	5.738397411620726	6.407910638617575	6.036879221058502	1.1021783087693193	1.1699190677493936
38	4.999908383732978e-09	6.816498350313494e-09	8.778837078882734e-09	37967	12	0.27801129999988916	5.977613805087691e-09	1.7255884697395008e-09	2.534231975332407e-09	4.999908383732977	6.816498350313494	8.778837078882734	5.977613805087691	1.7255884697395008	2.534231975332407
39	1.1080910377955949e-08	8.7647770160788e-09	5.866188976674663e-09	38306	28	0.41484140000000025	9.990192464259012e-09	1.887968915007205e-09	1.1086055125706886e-09	11.080910377955949	8.764777016078801	5.866188976674663	9.990192464259012	1.887968915007205	1.1086055125706886
40	5.857215221066145e-09	1.748285556959584e-08	7.2253091641095476e-09	42788	16	0.374790624999946	1.3037584304870999e-08	3.2593960762177498e-09	1.8063272910273869e-09	5.857215221066145	17.48285556959584	7.2253091641095475	13.037584304870999	3.2593960762177496	1.8063272910273869
41	6.107737190873926e-09	8.59528176571553e-09	1.0191922233554151e-08	43785	35	0.7773600499999702	7.455981565992046e-09	1.260290908735113e-09	1.7227492879100914e-09	6.107737190873926	8.59528176571553	10.19192223355415	7.455981565992046	1.260290908735113	1.7227492879100914
42	1.1350773302359203e-08	7.952331551794406e-09	1.0196051964861517e-08	45429	24	0.22448662500005412	9.799990603853028e-09	2.00041470529246e-09	2.081260392067713e-09	11.350773302359203	7.952331551794406	10.196051964861518	9.799990603853027	2.00041470529246	2.0812603920677133
43	5.213648402963351e-09	1.014966428061832e-08	6.423528592544177e-09	48059	34	0.7436523000000079	8.068389389431502e-09	1.3837173646663333e-09	1.1016260652437776e-09	5.213648402963352	10.14966428061832	6.423528592544177	8.068389389431502	1.3837173646663334	1.1016260652437775
44	8.020215358439406e-09	2.0207846962687553e-09	2.920022047780529e-09	48884	5	0.09486534999996366	5.848394018207962e-09	2.6154813167832293e-09	1.3058735589270803e-09	8.020215358439406	2.0207846962687555	2.920022047780529	5.848394018207962	2.6154813167832294	1.3058735589270802
45	5.601077963500423e-09	5.7815225235884995e-09	6.858800923164837e-09	48888	34	0.6703206499998942	5.692015330441898e-09	9.761725757802554e-10	1.1762746540969029e-09	5.601077963500423	5.7815225235884995	6.8588009231648375	5.692015330441898	0.9761725757802554	1.176274654096903
46	7.92091572447157e-09	1.870116922765258e-09	8.077062466742562e-09	50942	4	0.06371220000005451	5.75492151201882e-09	2.87746075600941e-09	4.038531233371281e-09	7.920915724471569	1.8701169227652579	8.077062466742563	5.75492151201882	2.87746075600941	4.038531233371281
47	1.3071623453370347e-08	1.2083738411916707e-08	1.6891316966984417e-08	51816	79	1.2222959749999518	1.2587376091035276e-08	1.41619045444293e-09	1.900421635026063e-09	13.071623453370346	12.083738411916707	16.891316966984416	12.587376091035276	1.41619045444293	1.9004216350260632
48	2.022655764031692e-08	1.9126115647934275e-08	9.610985310426323e-09	52504	35	0.6659899500000392	1.9684028217760956e-08	3.32720803968737e-09	1.624553025448016e-09	20.22655764031692	19.126115647934274	9.610985310426324	19.684028217760957	3.32720803968737	1.624553025448016
49	6.462542973047928e-09	6.8370456472945296e-09	6.282639482532714e-09	58116	63	1.096675649999952	6.652430189850933e-09	8.381274236458937e-10	7.915381737074804e-10	6.4625429730479285	6.83704564729453	6.282639482532714	6.652430189850933	0.8381274236458938	0.7915381737074805
50	4.892825406719754e-09	3.859492009078413e-09	8.223239569678645e-09	59753	18	0.3959847500000251	4.406553019582452e-09	1.03863450726827e-09	1.9382361543471056e-09	4.892825406719754	3.8594920090784126	8.223239569678645	4.406553019582452	1.03863450726827	1.9382361543471056
51	8.243537366219404e-09	8.515906488222597e-09	1.7163261094480805e-08	61480	16	0.18913162500007275	8.380828468129129e-09	2.095207117032282e-09	4.290815273620201e-09	8.243537366219403	8.515906488222598	17.163261094480806	8.38082846812913	2.0952071170322824	4.290815273620201
52	1.2076483652802985e-08	8.267055847797138e-09	6.93701371337411e-09	68833	5	0.0576093749998563	1.0348566804321616e-08	4.628019768832179e-09	3.1023268447905503e-09	12.076483652802985	8.267055847797138	6.937013713374109	10.348566804321617	4.628019768832179	3.10232684479055
53	1.3417733411961021e-08	3.5860539664143707e-09	8.949266091762974e-09	72274	4	0.07636412500005463	9.820777794158958e-09	4.910388897079479e-09	4.474633045881487e-09	13.41773341196102	3.586053966414371	8.949266091762974	9.820777794158957	4.9103888970794785	4.474633045881487
54	5.028597091557436e-09	6.107413876268155e-09	7.463003064505377e-09	79224	20	0.2823980749999464	5.5940724416677305e-09	1.2508726250627272e-09	1.668778216852327e-09	5.028597091557436	6.107413876268155	7.463003064505377	5.5940724416677305	1.2508726250627273	1.6687782168523269
55	6.813812612373486e-09	6.226860637242788e-09	9.47831780264091e-09	79226	81	1.297309999999925	6.526937862128903e-09	7.252153180143226e-10	1.0531464225156568e-09	6.813812612373486	6.226860637242789	9.47831780264091	6.526937862128904	0.7252153180143226	1.0531464225156568
