# Supplementary material for: Structural mechanisms for centrosomal recruitment and organization of the microtubule nucleator γ-TuRC
Source: Nat Commun. 2025 Mar 12;16:2453. doi: 10.1038/s41467-025-57729-2 (PMC11903878; doi:10.1038/s41467-025-57729-2)
Supplement: Supplementary file 4 — Supplementary Software 1 [file 41467_2025_57729_MOESM4_ESM.zip › Scripts/TableS2_MINFLUX/231123_example_processed/231123-123107_minflux_efo_cfr_chimera.csv]

	locx	locy	loczc	tid	efo	cfr
0	-1.7072046702604126e-06	-5.0747670959210893e-08	7.359310478669974e-09	1139	86000.0	0.296844482421875
1	-1.7101643697895255e-06	-5.285927365905985e-08	1.8817356949075185e-08	1139	73000.0	0.535400390625
2	-1.7082796266141787e-06	-5.34740968866225e-08	1.020483070586546e-09	1139	87000.0	0.147216796875
3	-1.7069366559697936e-06	-5.833489120249951e-08	-7.771415183625696e-09	1139	78000.0	0.3193359375
4	-1.7090304549828303e-06	-6.402729541773344e-08	-1.0566430741239308e-08	1139	70000.0	0.616241455078125
5	-1.704103681026915e-06	-5.7072639602983854e-08	3.2510693817846407e-10	1139	75000.0	0.072509765625
6	-1.716262508701964e-06	-5.171822282692663e-08	2.447353642948045e-09	1139	70000.0	-0.132110595703125
7	-1.7115230452651716e-06	-4.3055646142431335e-08	1.153311380211271e-09	1139	70000.0	0.014923095703125
8	-1.7040300631271852e-06	-3.9756437593339015e-08	8.073543347898282e-10	1139	36000.0	0.3262939453125
9	-1.6745507155412357e-06	-5.2734019038992034e-08	-2.106500683205597e-09	1139	73000.0	-0.698974609375
10	-1.7017129709145715e-06	-6.193287013537191e-08	-1.3443831529771346e-10	1139	65000.0	0.36529541015625
11	-2.384457932613782e-06	-6.64183629091392e-08	-1.0587471189799277e-08	1169	51500.0	0.479888916015625
12	-2.363598044069943e-06	-9.384198858799486e-08	-2.329965538585045e-10	1169	56000.0	0.112335205078125
13	-2.3786994793520808e-06	-7.14804258534192e-08	1.204143159839273e-09	1169	56500.0	0.47430419921875
14	-2.393768149819397e-06	-6.521242886747883e-08	-1.0884115938157265e-08	1169	27500.0	-0.312042236328125
15	-2.3872157871135045e-06	-4.539670885944309e-08	-2.083964172747516e-08	1169	50500.0	-0.6015625
16	-2.045894754598104e-06	9.00024731135758e-08	5.63566072897409e-08	1189	96000.0	0.779296875
17	-2.046824028751449e-06	8.008435712285125e-08	5.3701891782853554e-08	1189	77000.0	0.679107666015625
18	-2.062349016847724e-06	8.711776047367414e-08	6.835619393401564e-08	1189	82000.0	0.722076416015625
19	-2.084305534294225e-06	8.485134673289681e-08	7.531902571935104e-08	1189	88000.0	0.7135009765625
20	-2.091742951604881e-06	9.301870700256945e-08	7.749302080156727e-08	1189	58000.0	0.71630859375
21	-2.101659844310856e-06	9.60510424669201e-08	8.219410699837718e-08	1189	81000.0	0.436126708984375
22	-2.09587681194416e-06	9.504518269498341e-08	8.259141103916583e-08	1189	57000.0	0.715087890625
23	-2.098538891153372e-06	8.891580594006933e-08	8.874424057507429e-08	1189	78000.0	0.6243896484375
24	-2.1003640417288767e-06	1.0016507770225609e-07	8.089175655494922e-08	1189	37000.0	0.79833984375
25	-2.106049745100559e-06	1.0383811482402853e-07	8.123127373133864e-08	1189	48000.0	0.4561767578125
26	-2.1037450087723057e-06	1.0147800112681045e-07	8.241845843327655e-08	1189	43000.0	0.66650390625
27	-2.104722022139596e-06	9.549874522493741e-08	8.518759844273331e-08	1189	47000.0	0.55078125
28	-2.097113247065432e-06	8.655097764422733e-08	1.0243812935245828e-07	1189	29000.0	0.59088134765625
29	-2.1085232731564472e-06	9.451954083440068e-08	9.326031840111854e-08	1189	41500.0	0.6822509765625
30	-2.1067308332817105e-06	7.07271820966662e-08	1.2338539135010588e-07	1189	27000.0	0.432769775390625
31	-2.114653329992329e-06	5.7147432669045227e-08	1.2593428724024938e-07	1189	32000.0	0.5455322265625
32	-2.1124395040315423e-06	5.8272542687858034e-08	1.2622174832631845e-07	1189	41500.0	0.7886962890625
33	-2.1182518141733068e-06	1.0002068720442469e-07	1.1827439665218605e-07	1189	51000.0	0.76171875
34	-2.119309081942227e-06	1.0658840686160112e-07	1.1243572628495452e-07	1189	60000.0	0.675018310546875
35	-2.1240177193711736e-06	1.0628651264981105e-07	1.0706829355772585e-07	1189	58000.0	0.637939453125
36	-2.120147218861869e-06	1.1027514824433313e-07	9.732632059725573e-08	1189	68500.0	0.4046630859375
37	-2.123325927341086e-06	1.1177806468558825e-07	9.438988848685669e-08	1189	55000.0	0.73486328125
38	-2.1244190834871e-06	1.1869438388507029e-07	9.509316077687177e-08	1189	93000.0	0.638671875
39	-2.118094412051867e-06	1.1240041224143717e-07	9.166057313970948e-08	1189	54000.0	0.520751953125
40	-2.1172200382065688e-06	1.0296412362279223e-07	9.445415059941257e-08	1189	67000.0	0.623779296875
41	-2.1121719822051244e-06	1.0945698241605877e-07	9.725621522339237e-08	1189	72000.0	0.76409912109375
42	-2.117426706880956e-06	1.0384414864730008e-07	9.659969390283132e-08	1189	86000.0	0.6492919921875
43	-2.1160528584235447e-06	9.859539929866721e-08	1.066109403135525e-07	1189	59000.0	0.7181396484375
44	-2.1150980658491047e-06	1.0026701291344121e-07	1.0820752489737442e-07	1189	74000.0	0.79736328125
45	-2.109368422904632e-06	8.884560587600323e-08	9.954273892906685e-08	1189	54000.0	0.53228759765625
46	-2.112434899112975e-06	8.584554561468346e-08	9.605488549957892e-08	1189	54000.0	0.798828125
47	-2.0950510143236848e-06	8.377376253295272e-08	8.76651484370041e-08	1189	63000.0	0.355682373046875
48	-1.7165887319058646e-06	4.66861463976568e-08	-2.5659847575050136e-08	1388	30500.0	0.7584228515625
49	-1.7082687021447435e-06	5.075105063885385e-08	-2.6911605298728377e-08	1388	31500.0	0.6427001953125
50	-1.7015403462287118e-06	3.586424086825367e-08	-2.4538969501358635e-08	1388	26500.0	0.763702392578125
51	-1.6984049832499451e-06	3.2773926544867114e-08	-1.0154400953739396e-08	1388	58000.0	0.726318359375
52	-1.6896417350188198e-06	2.6887993225819665e-08	-5.6477164112310565e-09	1388	65000.0	0.600189208984375
53	-1.6792874795527974e-06	1.4300833426555049e-08	-5.2016245181163e-09	1388	61000.0	0.760498046875
54	-1.6729506238877922e-06	1.8056549356416515e-09	1.1851544996234784e-08	1388	28000.0	0.539276123046875
55	-1.6727423302767874e-06	2.45410476267321e-09	1.58407105343823e-08	1388	21666.666666666668	0.7633056640625
56	-1.6605232187451702e-06	-3.515129559794895e-09	2.2243464638616184e-08	1388	26500.0	0.531005859375
57	-1.6471877540632343e-06	3.5384388989808907e-10	2.0049488589461484e-08	1388	18666.666666666668	0.51141357421875
58	-1.6464138160665983e-06	3.720139214739102e-09	2.6156472842196522e-08	1388	20666.666666666668	0.543121337890625
59	-2.584415725864677e-06	-1.4666964152863524e-07	-8.6705192453998e-08	1405	16500.0	0.236053466796875
60	-2.6005189373896024e-06	-1.4897967113337526e-07	-8.623006659747475e-08	1405	16666.666666666668	0.221923828125
61	-2.6051687158759737e-06	-1.332317015411695e-07	-8.790810425699518e-08	1405	28500.0	0.1109619140625
62	-2.601469374223634e-06	-1.3738640817332346e-07	-9.778601026650097e-08	1405	30000.0	0.182891845703125
63	-2.6090079537389527e-06	-1.336725280169392e-07	-9.229201998200233e-08	1405	17333.333333333332	0.428466796875
64	-2.5994922580432054e-06	-1.3682693625199153e-07	-8.855442789863832e-08	1405	18250.0	0.2611083984375
65	-2.594629719010852e-06	-1.4068866674762945e-07	-9.066914225337085e-08	1405	13750.0	-0.058135986328125
66	-2.597690163645417e-06	-1.477484914979026e-07	-9.131534443710553e-08	1405	18000.0	0.02593994140625
67	-2.6011822967487906e-06	-1.1202601817714682e-07	-8.382727906926316e-08	1405	32500.0	0.129241943359375
68	-2.6045350395741748e-06	-1.3216695775155274e-07	-8.91993793868166e-08	1405	23000.0	0.5106201171875
69	-2.599606544699744e-06	-1.375457922361927e-07	-9.8444347623531e-08	1405	17000.0	-0.028564453125
70	-2.582860531518564e-06	-1.3347397247335756e-07	-7.855700153612317e-08	1405	24000.0	0.36102294921875
71	-2.5969909345022137e-06	-1.44535831382419e-07	-8.218848694524101e-08	1405	19000.0	0.161468505859375
72	-2.5973208650028595e-06	-1.4702482360075534e-07	-9.588818808561457e-08	1405	17333.333333333332	0.050537109375
73	-2.5922846175004314e-06	-1.3790975482254954e-07	-8.732449763963118e-08	1405	23333.33333333333	-0.01202392578125
74	-2.585345276943557e-06	-1.414548582810889e-07	-8.392219927746582e-08	1405	26000.0	-0.02777099609375
75	-2.5945856263386614e-06	-1.307492436119935e-07	-8.37064798801819e-08	1405	17666.666666666668	0.26531982421875
76	-2.3046782411705123e-06	1.1863734251517885e-07	-5.89697814579524e-08	2483	42000.0	0.5531005859375
77	-2.291765668204788e-06	1.2179440151287438e-07	-5.588470434030008e-08	2483	36500.0	0.69427490234375
78	-2.300044203595796e-06	1.1573282023504005e-07	-6.290028011518434e-08	2483	29500.0	0.308258056640625
79	-2.2993468878066618e-06	1.0566767999402509e-07	-6.706911982368321e-08	2483	34000.0	0.6427001953125
80	-2.292906650876504e-06	9.678162419251925e-08	-6.946652643993763e-08	2483	19666.666666666668	0.520751953125
81	-2.284935091724444e-06	8.800753335773534e-08	-6.897816472065969e-08	2483	38500.0	0.137298583984375
82	-2.2788481938085754e-06	9.849683383806513e-08	-4.900771999968796e-08	2483	25666.666666666668	0.5335693359375
83	-2.2840070230213336e-06	9.495423536277529e-08	-5.86198783210662e-08	2483	50000.0	0.582000732421875
84	-2.2715944807002285e-06	1.040480657106431e-07	-5.1593027715152726e-08	2483	23666.666666666668	0.118377685546875
85	-2.273929751883309e-06	9.748752484615141e-08	-5.5574220228130824e-08	2483	20333.33333333333	0.341796875
86	-2.2794478544996748e-06	9.624991296679168e-08	-5.770315817972493e-08	2483	17666.666666666668	0.21697998046875
87	-2.5424751649236068e-06	-4.453904153683575e-08	-8.690247585693187e-08	2780	25000.0	0.4501953125
88	-2.5281402216861192e-06	-4.3958706256927753e-08	-8.9084809212328e-08	2780	28500.0	0.1444091796875
89	-2.536459976734967e-06	-4.146875968927405e-08	-9.192347088410324e-08	2780	18000.0	0.272369384765625
90	-2.5375465499938937e-06	-4.316744084812569e-08	-8.597809279565712e-08	2780	27500.0	0.30059814453125
91	-2.537506806601679e-06	-4.4241624071335413e-08	-8.806380751984069e-08	2780	21333.33333333333	0.34423828125
92	-2.5432207320631847e-06	-4.1108323117300346e-08	-8.646818601715013e-08	2780	19333.33333333333	0.4339599609375
93	-2.5333871517742074e-06	-3.694620802689048e-08	-9.148523508156872e-08	2780	26000.0	0.134765625
94	-2.5367214634642624e-06	-4.3230180650139684e-08	-8.267874369346594e-08	2780	16666.666666666668	0.02813720703125
95	-2.175932109143211e-06	8.142069346353413e-08	7.623941539285705e-08	2796	32000.0	0.60699462890625
96	-2.181794059275777e-06	8.549884420326647e-08	7.744937356112266e-08	2796	29000.0	0.7451171875
97	-2.180170635513333e-06	8.332136412346812e-08	8.375234836167576e-08	2796	26500.0	0.76171875
98	-2.186246281275223e-06	8.697457504060353e-08	8.499275831277367e-08	2796	27666.666666666668	0.739288330078125
99	-2.1816794106163523e-06	7.72257606803334e-08	8.538880322065675e-08	2796	27000.0	0.644500732421875
100	-2.1841369895015767e-06	7.76375964502458e-08	8.963617965374402e-08	2796	22333.33333333333	0.546875
101	-2.1768957243821427e-06	7.357757773463849e-08	9.161962963832365e-08	2796	25500.0	0.739288330078125
102	-2.179009285198037e-06	7.533285113809087e-08	9.124931424738616e-08	2796	44000.0	0.66253662109375
103	-2.187879414568105e-06	9.869994992844085e-08	8.62357207078616e-08	2796	28500.0	0.432769775390625
104	-2.188092767265708e-06	9.438321930195733e-08	8.31789271951576e-08	2796	21666.666666666668	0.5169677734375
105	-2.190133318962469e-06	1.0130915764186564e-07	8.782074567194216e-08	2796	21000.0	0.470458984375
106	-2.194292579957073e-06	9.14027454372966e-08	8.360490360458888e-08	2796	45000.0	0.41656494140625
107	-2.1963617801784445e-06	1.051894059932852e-07	8.489822689518278e-08	2796	28500.0	0.53955078125
108	-2.193451648277032e-06	1.0885025868122281e-07	8.290771659823808e-08	2796	17000.0	0.680389404296875
109	-2.1874982307759817e-06	9.092873607896053e-08	7.984174709905779e-08	2796	16000.0	0.66961669921875
110	-2.194425980024473e-06	8.939480493833389e-08	7.515157515868355e-08	2796	75000.0	0.5789794921875
111	-2.1960610299277544e-06	9.4759554144288e-08	7.611772936940269e-08	2796	57000.0	0.4150390625
112	-2.200120553537066e-06	1.0002353567551117e-07	8.004314386176633e-08	2796	24666.666666666668	0.573486328125
113	-2.1936297204239128e-06	9.65069614971192e-08	7.90395740339796e-08	2796	25500.0	0.62408447265625
114	-2.2064052068195745e-06	1.1156267562657313e-07	7.485434075374561e-08	2796	70000.0	0.73223876953125
115	-2.2066703042206464e-06	1.22616362513818e-07	8.001388455394624e-08	2796	66000.0	0.658203125
116	-2.2140200767103933e-06	1.139788088355124e-07	8.047009792155309e-08	2796	50000.0	0.7720947265625
117	-2.2009153328971948e-06	1.0161224809631953e-07	8.195220643949487e-08	2796	19666.666666666668	0.47802734375
118	-2.187168972771041e-06	9.701769160526938e-08	8.408164261228189e-08	2796	81000.0	0.654052734375
119	-2.2083373966409035e-06	1.122994902444026e-07	8.249119991839538e-08	2796	87000.0	0.6793212890625
120	-2.2174858993145043e-06	1.0920268234713984e-07	8.17775965092897e-08	2796	76000.0	0.76287841796875
121	-2.2223175293246167e-06	1.1530678891333973e-07	8.28729348179814e-08	2796	69000.0	0.586669921875
122	-2.2313807598675965e-06	1.2657924537132537e-07	8.49685693757517e-08	2796	65500.0	0.6536865234375
123	-2.2300764219535016e-06	1.191151497978721e-07	8.52156928179091e-08	2796	62000.0	0.51654052734375
124	-1.7054881976081257e-06	-8.330101778298031e-08	-8.935850342855405e-09	3289	18666.666666666668	0.592987060546875
125	-1.7115596856988325e-06	-6.525372100332691e-08	-3.67296956940988e-09	3289	21000.0	0.30950927734375
126	-1.7122811858479996e-06	-5.989334548789918e-08	-1.7783728800015302e-09	3289	35000.0	0.263824462890625
127	-1.719646978493784e-06	-6.029151855385374e-08	-6.261280481239404e-09	3289	33000.0	0.239501953125
128	-1.710085088195627e-06	-6.700405801229785e-08	-8.293841189924828e-09	3289	24333.33333333333	0.474884033203125
129	-1.7116787625008304e-06	-5.749674182252168e-08	-7.73113333958687e-09	3289	34000.0	0.41015625
130	-1.7155978503409157e-06	-6.176332876661648e-08	-8.120651736572105e-09	3289	27000.0	0.224609375
131	-1.7158025100261792e-06	-6.10860198575602e-08	-1.0628310087650914e-09	3289	39500.0	0.232421875
132	-1.7147646328774924e-06	-6.29229349244617e-08	1.2331506505676618e-10	3289	42500.0	0.2630615234375
133	-1.710814845634388e-06	-6.967027768755043e-08	-5.884203730804257e-09	3289	22666.666666666668	0.522216796875
134	-1.7076061235342091e-06	-5.6154132598664e-08	-5.886116997729503e-09	3289	28333.33333333333	0.4375
135	-1.7109186807587376e-06	-6.941251096910315e-08	-3.402986486324214e-09	3289	34000.0	0.2041015625
136	-1.708920963671723e-06	-7.101567622354455e-08	-1.5782661301428763e-09	3289	33000.0	0.3060302734375
137	-1.707155850340932e-06	-6.798859754405182e-08	-3.966213552990434e-09	3289	33000.0	0.318603515625
138	-1.7160469355838256e-06	-6.78876774943658e-08	-8.479753845617801e-09	3289	34500.0	0.293731689453125
139	-1.7091371241872293e-06	-6.894625728526134e-08	-7.732350222956403e-09	3289	26000.0	0.44720458984375
140	-1.7193468296676243e-06	-6.886473217928823e-08	-2.891926875252682e-09	3289	21666.666666666668	0.176910400390625
141	-1.7224740368636872e-06	-6.290864025814101e-08	-6.527131736418745e-09	3289	20666.666666666668	0.47900390625
142	-1.70989689081411e-06	-6.281318383012348e-08	-7.933097225340177e-09	3289	43500.0	0.337188720703125
143	-1.7005674494599184e-06	-6.781968795215107e-08	-4.565380751773023e-09	3289	26500.0	0.436859130859375
144	-1.7046656065852474e-06	-7.86881796063007e-08	-7.351155683995404e-09	3289	31500.0	0.5166015625
145	-1.713268753082608e-06	-7.300977585158152e-08	-4.540620271580454e-09	3289	28500.0	0.20892333984375
146	-1.7236046983443771e-06	-5.568273983523886e-08	-1.11031498613944e-08	3289	31500.0	0.428009033203125
147	-1.7087312712621462e-06	-6.454192546398191e-08	-5.921604661486887e-09	3289	26000.0	0.45703125
148	-1.7204736841724029e-06	-6.810230855155669e-08	-7.100246104314248e-09	3289	32500.0	0.18359375
149	-1.7075949159779502e-06	-6.48097290861349e-08	2.2590261407507252e-10	3289	25000.0	0.2603759765625
150	-1.705463144427056e-06	-6.780702752548873e-08	-5.610679508658821e-09	3289	27500.0	0.2716064453125
151	-1.703190691273957e-06	-7.22031854429885e-08	-6.340222317704753e-09	3289	32500.0	0.36529541015625
152	-1.713749102731556e-06	-6.444846984258552e-08	-6.220297872604786e-09	3289	19333.33333333333	0.2611083984375
153	-1.7126485846703914e-06	-5.961275744014701e-08	-2.130560901703293e-09	3289	25333.33333333333	0.3292236328125
154	-1.7061858584066197e-06	-7.032037302780179e-08	-6.486232777496911e-09	3289	16666.666666666668	0.2528076171875
155	-1.7068470133502543e-06	-7.366661649523486e-08	-1.2372339129210315e-08	3289	27000.0	0.1688232421875
156	-1.7191874610407016e-06	-7.163681795133864e-08	-1.5614515896593506e-08	3289	33000.0	0.259765625
157	-1.72142729836092e-06	-6.399128557895506e-08	-9.026220979841724e-09	3289	26000.0	0.340728759765625
158	-1.7082967078625415e-06	-5.193996025784048e-08	-6.494717294502414e-09	3289	36500.0	0.424560546875
159	-1.7212613183174923e-06	-6.421154204002887e-08	-1.6686692246735827e-08	3289	25500.0	0.215972900390625
160	-1.7143835696082635e-06	-6.47833751758714e-08	-1.4000131815953376e-08	3289	20666.666666666668	0.2713623046875
161	-1.7153275903394008e-06	-7.261428764456478e-08	-1.3894698014025133e-08	3289	19000.0	0.07781982421875
162	-1.7156350116986e-06	-6.503392641484473e-08	-7.408926610478161e-09	3289	28500.0	0.1285400390625
163	-1.718394056129774e-06	-6.332159767721647e-08	-1.0732052281521126e-08	3289	20333.33333333333	0.252685546875
164	-1.7153571574204437e-06	-7.228960288517449e-08	-1.4347928081191841e-08	3289	31000.0	0.23345947265625
165	-1.7153748771450302e-06	-6.577515944323544e-08	-4.32419338338771e-09	3289	18000.0	0.3570556640625
166	-1.7079966007457305e-06	-6.897069327317343e-08	-1.3096735298349985e-08	3289	32000.0	0.124969482421875
167	-1.714792262927203e-06	-6.747966933732351e-08	-1.5380667264886258e-08	3289	31500.0	0.2178955078125
168	-1.716002714512959e-06	-6.871786266427404e-08	-7.526778094906497e-09	3289	22666.666666666668	0.2900390625
169	-1.716191842029445e-06	-7.107466189667651e-08	-4.687015660290127e-09	3289	23000.0	0.152740478515625
170	-1.710507620002742e-06	-6.220599807121952e-08	-6.950382944092078e-09	3289	39000.0	0.340576171875
171	-1.7087434059366125e-06	-6.717801541024415e-08	-1.3962867513355724e-08	3289	36000.0	0.520751953125
172	-1.7038040239678097e-06	-8.0897261380412e-08	-1.2983894380611833e-08	3289	31000.0	0.485992431640625
173	-1.7142144784904306e-06	-6.313624539447581e-08	-3.1761291189796236e-09	3289	24333.33333333333	0.48797607421875
174	-1.7155508038652502e-06	-7.122198239061663e-08	-5.803794018552977e-09	3289	28000.0	0.21148681640625
175	-1.700725542078811e-06	-7.222897591195304e-08	-5.6823457334732385e-09	3289	26500.0	0.604949951171875
176	-1.7084008529230183e-06	-7.222614377022294e-08	-9.082004103053206e-09	3289	21333.33333333333	0.5050048828125
177	-1.7075444059030678e-06	-7.480773927384731e-08	-7.140261567103489e-09	3289	31000.0	0.124969482421875
178	-1.7121924186717013e-06	-5.95321390641623e-08	-1.031113203862914e-08	3289	27000.0	0.1995849609375
179	-1.7089370203439389e-06	-6.911382607610172e-08	-8.518180506366685e-09	3289	24333.33333333333	0.4046630859375
180	-1.7210205644514984e-06	-6.508086253184279e-08	-2.341351610379376e-09	3289	37500.0	0.34716796875
181	-1.7145341316008457e-06	-6.254955617052437e-08	-8.059740710988018e-09	3289	28500.0	0.611572265625
182	-1.716528518523739e-06	-6.741630520851621e-08	-1.0664128302937704e-08	3289	21666.666666666668	0.520538330078125
183	-1.7187832831654442e-06	-5.32274337128216e-08	-9.41539087816255e-09	3289	45000.0	0.54248046875
184	-1.7112649670114897e-06	-5.6807092644564144e-08	-1.1750897246627014e-08	3289	33500.0	0.615966796875
185	-1.7131416811607642e-06	-6.486942407209036e-08	-1.3712309334529882e-08	3289	47000.0	0.55224609375
186	-1.7262281145879124e-06	-5.64135547771295e-08	-1.0822104317843452e-08	3289	29000.0	0.44219970703125
187	-1.7304574591403925e-06	-5.99012330153337e-08	-1.280065347165841e-08	3289	34000.0	0.621002197265625
188	-1.7222219184783033e-06	-6.014343679782493e-08	-1.2384071587169036e-08	3289	26500.0	0.69189453125
189	-1.722007418880846e-06	-5.0939646765745046e-08	-7.004560094275468e-09	3289	29500.0	0.2554931640625
190	-1.7125784976077154e-06	-6.373746175893628e-08	-3.6058365855197796e-09	3289	21666.666666666668	0.52764892578125
191	-1.7175900064838932e-06	-6.382901638748255e-08	-3.3067378757128273e-09	3289	28000.0	0.3631591796875
192	-1.70627666158795e-06	-6.220590973333056e-08	-2.499778136141182e-09	3289	31500.0	0.54046630859375
193	-1.7059992886792385e-06	-6.876752493313389e-08	-4.232047660712572e-09	3289	28500.0	0.4053955078125
194	-1.7167097148470091e-06	-6.51176459183769e-08	-1.3194168268869312e-08	3289	24000.0	0.318603515625
195	-1.7065020132042591e-06	-6.7515307710212e-08	-5.022469959932864e-09	3289	23333.33333333333	0.180511474609375
196	-1.712180547221188e-06	-6.669829748180732e-08	-3.944626792671334e-09	3289	28000.0	0.244171142578125
197	-1.7121714869714477e-06	-6.371511012647978e-08	-1.1475642234859669e-08	3289	21000.0	0.5126953125
198	-1.7019463142136237e-06	-7.663582148093183e-08	-8.902458853331343e-09	3289	31500.0	0.43603515625
199	-1.70391072274429e-06	-7.082111065456796e-08	-2.326156479667996e-09	3289	33500.0	0.44720458984375
200	-1.7152714291985989e-06	-6.29121672134056e-08	-7.450698335735637e-09	3289	26000.0	0.3255615234375
201	-1.7162575497976582e-06	-6.587307847967203e-08	-9.900467604934873e-09	3289	30000.0	0.37255859375
202	-1.7055442957902708e-06	-6.154961058210978e-08	-5.934362969532e-09	3289	24000.0	0.283538818359375
203	-1.7213087364071705e-06	-6.767566051249313e-08	-1.7481494667570222e-08	3289	21666.666666666668	0.3856201171875
204	-1.7171608348235156e-06	-7.467936041937469e-08	-1.7484738169392746e-08	3289	30000.0	0.4998779296875
205	-1.7135358396376336e-06	-6.577551605878431e-08	-1.2838088586088957e-08	3289	20666.666666666668	0.3759765625
206	-1.7152072077641968e-06	-6.284062115010542e-08	-6.8456532371946966e-09	3289	31000.0	0.24993896484375
207	-1.7127338843820962e-06	-6.41212597072207e-08	-9.041317292363928e-09	3289	23666.666666666668	0.169921875
208	-1.7148259142882227e-06	-7.074491513808434e-08	-2.3435151637000663e-09	3289	17333.333333333332	0.26861572265625
209	-1.7103335724698045e-06	-4.909934873383132e-08	-5.035695453707708e-09	3289	14250.0	0.48797607421875
210	-1.997503154889621e-06	-5.464176819335572e-07	7.432084303112643e-08	6264	34000.0	0.59381103515625
211	-1.993527381887296e-06	-5.60062421944516e-07	7.637732877735368e-08	6264	19333.33333333333	0.59307861328125
212	-1.989430329354468e-06	-5.570325345476409e-07	7.36660497982939e-08	6264	30500.0	0.28564453125
213	-1.987626056552261e-06	-5.573586598274542e-07	7.108668416943814e-08	6264	18666.666666666668	0.4110107421875
214	-2.008721121275353e-06	-5.710703276081514e-07	5.5479814796087824e-08	6264	23666.666666666668	0.23675537109375
215	-2.009186552021705e-06	-5.783706176922367e-07	3.523357529557696e-08	6264	21000.0	0.116729736328125
216	-1.6656495886393645e-06	1.914468401662513e-07	-9.654064404721233e-08	8029	15500.0	0.211029052734375
217	-1.66993220406246e-06	1.8529749192869976e-07	-8.657077930896893e-08	8029	21333.33333333333	0.2294921875
218	-1.6645294431033125e-06	1.9201431621856308e-07	-9.411537033511817e-08	8029	17333.333333333332	0.384765625
219	-1.6679560753997684e-06	1.84310481984962e-07	-9.036125918055776e-08	8029	29000.0	0.2158203125
220	-1.675548695342893e-06	1.8574321045747285e-07	-8.75226612696898e-08	8029	19333.33333333333	0.161865234375
221	-1.6627676725110184e-06	1.8652796691842805e-07	-8.82452265733818e-08	8029	16000.0	0.13885498046875
222	-1.664979708810072e-06	1.859325235840265e-07	-8.986765273793215e-08	8029	15250.0	0.2384033203125
223	-1.6821850177472518e-06	1.9892818424458325e-07	-9.054488469780873e-08	8029	14500.0	0.111083984375
224	-1.6694789852401624e-06	1.885740690881337e-07	-8.947544053831324e-08	8029	13500.0	0.337005615234375
225	-1.6744836765187131e-06	1.904025907775909e-07	-9.382936019738509e-08	8029	17666.666666666668	0.13330078125
226	-1.668549402148249e-06	1.8252284493705e-07	-8.539174534689767e-08	8029	18666.666666666668	0.1572265625
227	-1.6744691348922292e-06	1.8891974284724777e-07	-8.997778282599281e-08	8029	26000.0	0.172607421875
228	-1.6787698088489825e-06	1.948405144407743e-07	-9.459693211385333e-08	8029	18333.33333333333	-0.070343017578125
229	-1.6707202013665667e-06	1.941201616308803e-07	-8.502812614599635e-08	8029	15000.0	0.199737548828125
230	-1.6706494452237175e-06	1.9462994791096346e-07	-8.570257156351584e-08	8029	19666.666666666668	0.177734375
231	-1.674363878094047e-06	1.882128803526856e-07	-8.571485319611133e-08	8029	21333.33333333333	0.054931640625
232	-1.6743087371695474e-06	1.8808909622542746e-07	-8.475719434376698e-08	8029	14250.0	0.13018798828125
233	-1.6826207772993182e-06	1.998570830670014e-07	-8.562875172189525e-08	8029	19000.0	0.112335205078125
234	-1.6718606318521554e-06	1.928398282025781e-07	-8.346861113909727e-08	8029	17333.333333333332	0.3887939453125
235	-1.6701024216288084e-06	1.926421475194001e-07	-9.78861734186646e-08	8029	17666.666666666668	0.150390625
236	-1.6809825493588288e-06	1.8946377354678706e-07	-8.519131160392975e-08	8029	16750.0	0.4130859375
237	-1.6681945073113528e-06	1.9391343951840815e-07	-7.98283150104252e-08	8029	18666.666666666668	0.06744384765625
238	-1.679352267324906e-06	1.962402333099431e-07	-9.590517787153457e-08	8029	16666.666666666668	0.271240234375
239	-1.6803274135394438e-06	1.913584521731117e-07	-9.140023665994758e-08	8029	18333.33333333333	0.19439697265625
240	-1.6736998076252893e-06	1.8975307213722258e-07	-9.544405703890205e-08	8029	17000.0	0.1356201171875
241	-1.673620292606786e-06	1.9362207525175565e-07	-8.881095885627363e-08	8029	19000.0	0.218017578125
242	-1.6785871042105624e-06	1.9395276354813061e-07	-9.211715591402945e-08	8029	20000.0	0.292724609375
243	-1.682732826636934e-06	2.0213792280189066e-07	-9.748848404039605e-08	8029	20333.33333333333	0.06976318359375
244	-1.674571583041342e-06	1.983094286951209e-07	-8.818666833256564e-08	8029	24000.0	0.26953125
245	-1.6737966769452369e-06	1.8474776296392894e-07	-9.75581350662537e-08	8029	24000.0	0.1461181640625
246	-1.669526425893959e-06	1.9877160455450842e-07	-7.973036826767956e-08	8029	25000.0	0.1849365234375
247	-1.6776530448271723e-06	1.891667635470745e-07	-8.145746156473197e-08	8029	40500.0	0.34112548828125
248	-1.6749526151251392e-06	1.9317342345437386e-07	-9.100032258972517e-08	8029	40000.0	0.488983154296875
249	-1.6734923661448388e-06	1.879262699464441e-07	-8.756641452952316e-08	8029	17000.0	0.4110107421875
250	-1.6757834372551817e-06	1.900595792865497e-07	-9.542934655089188e-08	8029	28000.0	0.3929443359375
251	-1.658963675992921e-06	1.9373721747899848e-07	-8.2332433432105e-08	8029	29000.0	0.3818359375
252	-1.677572375245201e-06	1.9504887994337185e-07	-8.863427672508321e-08	8029	22666.666666666668	0.3873291015625
253	-1.671885500660401e-06	1.886277635069829e-07	-8.557408362236658e-08	8029	23333.33333333333	0.111083984375
254	-1.669666857700925e-06	1.900976043725773e-07	-9.64878143268606e-08	8029	29000.0	0.194549560546875
255	-1.669786213750755e-06	1.828145957474446e-07	-9.357456551444897e-08	8029	25333.33333333333	0.16278076171875
256	-1.6623024822584093e-06	1.8713972361289384e-07	-8.895379100889915e-08	8029	19666.666666666668	0.060882568359375
257	-1.6688485923356244e-06	1.877413606475495e-07	-9.072668669647116e-08	8029	29000.0	0.323577880859375
258	-1.66682749487469e-06	1.873565566044132e-07	-8.948501197098515e-08	8029	21000.0	0.1688232421875
259	-1.6721584950032509e-06	1.8276701094081905e-07	-8.48885009533969e-08	8029	21000.0	0.19091796875
260	-1.6743649871426145e-06	1.9376982884289533e-07	-8.219445560554463e-08	8029	23000.0	0.18157958984375
261	-1.6729758611442018e-06	1.956468265125153e-07	-8.324212912645105e-08	8029	25000.0	0.325439453125
262	-1.674028900035931e-06	1.893066099143663e-07	-8.732939316113233e-08	8029	19333.33333333333	0.2716064453125
263	-1.6731586068380407e-06	1.9200683710141104e-07	-9.21254304194844e-08	8029	14750.0	0.2958984375
264	-1.672851142462216e-06	1.896057035859824e-07	-9.01436497969704e-08	8029	20000.0	0.133941650390625
265	-1.6796013313977684e-06	1.9005960770089586e-07	-8.421929782741565e-08	8029	20000.0	0.257080078125
266	-1.6766943779552232e-06	1.8763404836971306e-07	-9.080761830093064e-08	8029	15000.0	0.21478271484375
267	-1.674493053760712e-06	1.9504498836279045e-07	-8.269134830985029e-08	8029	14250.0	0.09442138671875
268	-1.6699268172607003e-06	1.887678319319829e-07	-8.454139291669126e-08	8029	17000.0	0.36578369140625
269	-1.663209253694893e-06	1.8661076919006285e-07	-7.496233335147625e-08	8029	25333.33333333333	0.458984375
270	-1.6745400997574468e-06	1.8349060278012512e-07	-8.861811613298756e-08	8029	27000.0	0.2593994140625
271	-1.6772975853964356e-06	1.8648025984525685e-07	-8.30662496463342e-08	8029	20666.666666666668	0.162261962890625
272	-1.665164513804717e-06	1.868781315812644e-07	-8.17311397654593e-08	8029	23333.33333333333	0.11865234375
273	-1.6657499665191537e-06	1.854214474886425e-07	-8.342943887591318e-08	8029	22333.33333333333	0.19696044921875
274	-1.6677604255273992e-06	1.960371656890757e-07	-8.471923436160753e-08	8029	19000.0	0.369384765625
275	-1.6752299009131533e-06	1.9436946302262933e-07	-8.89526276627155e-08	8029	15500.0	0.1571044921875
276	-1.675926181289679e-06	1.9248427370918493e-07	-9.06599859130023e-08	8029	17000.0	0.2496337890625
277	-1.673486882489329e-06	2.042237249210256e-07	-9.420571637388473e-08	8029	17333.333333333332	0.2794189453125
278	-1.669848706864858e-06	1.9049564936288618e-07	-8.89117017744437e-08	8029	16666.666666666668	0.19140625
279	-2.2168169180025765e-06	-3.2545721564149496e-07	1.4964240596864673e-08	10931	21000.0	0.7626953125
280	-2.209149367453958e-06	-3.377860621893377e-07	1.6379806288137262e-08	10931	18666.666666666668	0.123291015625
281	-2.2148928591308244e-06	-3.38270325167912e-07	8.701767236583184e-09	10931	24333.33333333333	0.123291015625
282	-2.210020964463844e-06	-3.384339493555761e-07	1.5057570448398722e-08	10931	20000.0	0.16448974609375
283	-2.2094974157725527e-06	-3.376845189811363e-07	1.601556895198249e-08	10931	13500.0	0.014068603515625
284	-2.213982955182704e-06	-3.456114973526354e-07	1.4376026464594418e-08	10931	14250.0	-0.093017578125
285	-2.218471255951287e-06	-3.471917261050629e-07	1.5262974536727556e-08	10931	24666.666666666668	0.182891845703125
286	-2.206030617981282e-06	-3.40572992909078e-07	2.0692845203461743e-08	10931	17000.0	0.065765380859375
287	-2.2187987061723776e-06	-3.335158320759677e-07	1.8597875785471498e-08	10931	26000.0	0.3330078125
288	-2.2036845338249545e-06	-3.367987966007224e-07	2.4893096286744642e-08	10931	15750.0	0.119384765625
289	-2.2148408222757126e-06	-3.442868338728433e-07	1.5061262361385812e-08	10931	18333.33333333333	0.093994140625
290	-2.2166685235769672e-06	-3.367955326164064e-07	1.3081257729751181e-08	10931	20000.0	0.14068603515625
291	-2.1239111572513564e-06	-4.647094423615061e-07	-1.0087965349536209e-07	11305	33500.0	0.740478515625
292	-2.108570516257937e-06	-4.711424412183716e-07	-9.566583162831705e-08	11305	18000.0	0.3570556640625
293	-2.0948879167575446e-06	-4.76202553259929e-07	-9.42051348391464e-08	11305	17666.666666666668	0.276214599609375
294	-2.097029710075346e-06	-4.7544539311136324e-07	-8.712054362702835e-08	11305	14250.0	-0.208282470703125
295	-2.1372195355774574e-06	-7.770853200968728e-09	5.2196916006696656e-08	11441	85000.0	0.644287109375
296	-2.1573740588380976e-06	1.073766152827512e-08	5.503821486087514e-08	11441	55000.0	0.7613525390625
297	-2.162568186841536e-06	3.5669321635125176e-08	5.5578461804630274e-08	11441	62000.0	0.59326171875
298	-2.1664278188216546e-06	4.652013504000675e-08	7.069077404146734e-08	11441	25500.0	0.7734375
299	-2.1636265380958187e-06	4.9412589455442216e-08	8.10559238301455e-08	11441	27500.0	0.74981689453125
300	-2.1719479457931774e-06	5.33673260140814e-08	9.05602962789559e-08	11441	27000.0	0.62200927734375
301	-2.1763229226743227e-06	5.89390466877467e-08	9.704913810842316e-08	11441	31000.0	0.538330078125
302	-2.16360579275328e-06	5.9589799517360443e-08	9.738518129363996e-08	11441	25333.33333333333	0.6064453125
303	-2.1713201581050646e-06	5.4727179079517976e-08	8.831588665595727e-08	11441	28000.0	0.461822509765625
304	-2.1702586752866714e-06	5.61238148795251e-08	9.888400417664352e-08	11441	22666.666666666668	0.517822265625
305	-2.164216055709174e-06	5.787587845051645e-08	1.036734090816234e-07	11441	19666.666666666668	0.5189208984375
306	-1.7348731372281978e-06	3.6838571800585454e-08	8.484924046935848e-09	11920	17666.666666666668	0.44720458984375
307	-1.7413234189060409e-06	2.5934206129517762e-08	-2.038155387885637e-09	11920	18000.0	0.19482421875
308	-1.7287716662930323e-06	2.6258103823530432e-08	-2.1807413142257087e-10	11920	16000.0	0.19696044921875
309	-1.73611199370173e-06	3.1610037703136454e-08	1.568830348679664e-09	11920	19666.666666666668	0.19696044921875
310	-1.732759079053499e-06	2.183775635027e-08	9.487645856836164e-09	11920	16500.0	0.249481201171875
311	-1.729792812384374e-06	3.5896973650755894e-08	1.1709989189326296e-08	11920	18000.0	0.39111328125
312	-1.734702155392602e-06	3.2520882239182066e-08	2.9314423549716862e-09	11920	14750.0	0.2435302734375
313	-1.7293572022301104e-06	3.2544796457222005e-08	5.975716625292852e-10	11920	16500.0	0.461822509765625
314	-1.7294298501767724e-06	3.265561238534967e-08	5.4515021668550275e-09	11920	17000.0	0.333251953125
315	-1.7383753090210042e-06	2.7162196925624064e-08	8.678707758888499e-09	11920	16666.666666666668	0.298309326171875
316	-1.7314316977036323e-06	3.0551193707824696e-08	1.045202528988882e-08	11920	17666.666666666668	0.20233154296875
317	-1.7322388644412274e-06	3.1234771460011025e-08	1.5242213075316638e-08	11920	16666.666666666668	0.29937744140625
318	-1.7320864643017668e-06	3.0642063666039735e-08	1.413504921523544e-08	11920	18333.33333333333	0.2314453125
319	-2.2035449797931163e-06	1.8589617830374186e-07	1.126865624032157e-07	12560	88000.0	0.44036865234375
320	-2.2014403224049687e-06	1.80762452676094e-07	1.1372112251345427e-07	12560	20666.666666666668	0.42041015625
321	-2.199621405686411e-06	1.755866824141375e-07	1.159180406472262e-07	12560	54000.0	0.5496826171875
322	-2.1905302164111087e-06	1.7234684454802366e-07	1.1347764230976582e-07	12560	52000.0	0.552215576171875
323	-2.1967121507858804e-06	1.6579301645574418e-07	1.1625394875821541e-07	12560	86000.0	0.378662109375
324	-2.190432549561495e-06	1.6787520564081302e-07	1.1852811233260348e-07	12560	47500.0	0.52734375
325	-2.189020495673676e-06	1.6842679530869004e-07	1.2149727854649988e-07	12560	47000.0	0.62408447265625
326	-2.183897011079973e-06	1.6135980540023457e-07	1.2179593797604305e-07	12560	68000.0	0.6280517578125
327	-2.188774590362678e-06	1.6627624422197198e-07	1.1417785821060372e-07	12560	31000.0	0.34375
328	-2.183445802556421e-06	1.6525436073670538e-07	1.1110988922537273e-07	12560	56000.0	0.46270751953125
329	-2.191531777465665e-06	1.715059730668969e-07	1.1489484115589445e-07	12560	76000.0	0.504150390625
330	-2.1841010020012303e-06	1.5739989190309845e-07	1.1575879017438549e-07	12560	63000.0	0.555419921875
331	-2.184539613759969e-06	1.6357812781465437e-07	1.1694098678435733e-07	12560	59000.0	0.3427734375
332	-2.1836726285405614e-06	1.6397401140866385e-07	1.234322793251777e-07	12560	54000.0	0.61566162109375
333	-2.1938748539946263e-06	1.6664064795688206e-07	1.1912218574460173e-07	12560	33000.0	0.453948974609375
334	-2.198031506339873e-06	1.6367330587528248e-07	1.13275582776485e-07	12560	46000.0	0.485595703125
335	-2.190279537114757e-06	1.648661136584808e-07	1.1771130382415857e-07	12560	31000.0	0.499755859375
336	-2.1789051838982914e-06	1.599030120530618e-07	1.16118663594597e-07	12560	30000.0	0.611602783203125
337	-2.1746184870756144e-06	1.649505160840151e-07	1.213094742328026e-07	12560	44500.0	0.462890625
338	-2.181513811892383e-06	1.6620311737940524e-07	1.2839650476287004e-07	12560	30500.0	0.5562744140625
339	-2.185150458348374e-06	1.65534894602356e-07	1.2618337355512373e-07	12560	33000.0	0.43798828125
340	-2.189442082039599e-06	1.6711716996052277e-07	1.2740166600080394e-07	12560	23000.0	0.36163330078125
341	-2.193102436108192e-06	1.679450883164015e-07	1.2381584888618e-07	12560	32000.0	0.386932373046875
342	-2.1905249540881458e-06	1.6231140153178417e-07	1.2870381626868566e-07	12560	28500.0	0.2528076171875
343	-2.184649760643536e-06	1.65515194646296e-07	1.2730179064578688e-07	12560	26500.0	0.2384033203125
344	-2.192029276914093e-06	1.6653908117209108e-07	1.2935210667594896e-07	12560	32000.0	0.06011962890625
345	-2.1965317821772924e-06	1.7330550596691933e-07	1.1723290436760753e-07	12560	31000.0	0.5511474609375
346	-2.18978547171118e-06	1.6857037853742705e-07	1.1489855472565163e-07	12560	30000.0	0.404296875
347	-2.198090005503084e-06	1.700739278517739e-07	1.2629338150642185e-07	12560	40500.0	0.42578125
348	-2.203086921250677e-06	1.7696171889813985e-07	1.2388398083266166e-07	12560	20333.33333333333	0.3427734375
349	-2.182368684447305e-06	1.7657629721866184e-07	1.2838326164259978e-07	12560	27666.666666666668	0.5635986328125
350	-2.181018763389279e-06	1.580052885149572e-07	1.2665514998814697e-07	12560	31500.0	0.4998779296875
351	-2.1835731084033736e-06	1.6107077681852606e-07	1.1528781967270341e-07	12560	26500.0	0.21875
352	-2.201678943339329e-06	1.610984672353808e-07	1.1350681308567253e-07	12560	33500.0	0.39166259765625
353	-2.187001873353749e-06	1.6780696772944566e-07	1.1212363365518157e-07	12560	44500.0	0.3575439453125
354	-2.1813015675912058e-06	1.6507828860859524e-07	1.1143464858179349e-07	12560	30000.0	0.44842529296875
355	-2.190481246879184e-06	1.6239354932014372e-07	1.1876509829421289e-07	12560	37500.0	0.43304443359375
356	-2.201278702815167e-06	1.647273735312973e-07	1.196586761127462e-07	12560	32000.0	0.3631591796875
357	-2.191263654796324e-06	1.709615700130691e-07	1.1205747334695477e-07	12560	39500.0	0.241455078125
358	-2.187807604605426e-06	1.5740878882911714e-07	1.228498547358967e-07	12560	38000.0	0.4808349609375
359	-2.172685118161217e-06	1.585425646070571e-07	1.2459590980978676e-07	12560	39000.0	0.4339599609375
360	-2.19205992848458e-06	1.6206715530974078e-07	1.1731437472693125e-07	12560	27666.666666666668	0.611846923828125
361	-2.1922278794529373e-06	1.686342266378972e-07	1.2576167485960746e-07	12560	34000.0	0.3671875
362	-2.200278806292569e-06	1.827732281115845e-07	1.276764150576953e-07	12560	39500.0	0.053955078125
363	-2.202020352095374e-06	1.856017300798593e-07	1.2118857935298414e-07	12560	34000.0	0.428009033203125
364	-2.1887081454735034e-06	1.6992637420263282e-07	1.163316014474613e-07	12560	24333.33333333333	0.54473876953125
365	-2.175046970256408e-06	1.6651213207459425e-07	1.244320954575278e-07	12560	42500.0	0.41400146484375
366	-2.19526008398678e-06	1.6577944602587558e-07	1.219636610430269e-07	12560	25000.0	0.65625
367	-2.1882241790067964e-06	1.686538524192918e-07	1.201597742799083e-07	12560	44000.0	0.28076171875
368	-2.180955711501233e-06	1.6827161654748165e-07	1.233739910949212e-07	12560	51000.0	0.377685546875
369	-2.1771893855653407e-06	1.5473752076824628e-07	1.2220956660304e-07	12560	55000.0	0.726318359375
370	-2.1830298370614427e-06	1.6310653565573001e-07	1.214418323737056e-07	12560	26000.0	0.7781982421875
371	-2.2026667909559585e-06	1.748175796710432e-07	1.2801376975787212e-07	12560	35000.0	0.33233642578125
372	-2.18660810742249e-06	1.850202441773841e-07	1.2856972964355026e-07	12560	32000.0	0.44720458984375
373	-2.1999117623833773e-06	1.676013594558643e-07	1.225500098477019e-07	12560	32000.0	0.686492919921875
374	-2.1917499212825234e-06	1.678270038764816e-07	1.1637502901161769e-07	12560	37000.0	0.523223876953125
375	-2.190113538111014e-06	1.7466674712714305e-07	1.200168045691885e-07	12560	42000.0	0.311279296875
376	-2.1919852410716065e-06	1.6637513814183477e-07	1.150038705457455e-07	12560	18000.0	0.4124755859375
377	-2.191353332527673e-06	1.7590536493956376e-07	1.2645716227896573e-07	12560	26000.0	0.51416015625
378	-2.1941803716283063e-06	1.756524622002263e-07	1.17265399014596e-07	12560	30500.0	0.31658935546875
379	-2.202555456506677e-06	1.7578841870596598e-07	1.1971601837579066e-07	12560	30000.0	0.36639404296875
380	-2.196126648018384e-06	1.746205685510824e-07	1.221216253035724e-07	12560	24333.33333333333	0.32958984375
381	-2.196203702968607e-06	1.7940070649794377e-07	1.1635610622276386e-07	12560	25333.33333333333	0.3150634765625
382	-2.187496807616629e-06	1.785998998528603e-07	1.2015439376550497e-07	12560	24666.666666666668	0.2794189453125
383	-2.189296268739531e-06	1.7626716344291086e-07	1.2126170094672577e-07	12560	27500.0	0.526123046875
384	-2.1934084199282297e-06	1.6270995830258326e-07	1.2110292305489632e-07	12560	21333.33333333333	0.1412353515625
385	-2.183879104041924e-06	1.720592329160631e-07	1.2707470048019022e-07	12560	24000.0	0.41400146484375
386	-2.192712182036878e-06	1.7472627852040378e-07	1.312245270954048e-07	12560	46500.0	0.3284912109375
387	-2.173776624841446e-06	1.8059493243739694e-07	1.305444921932835e-07	12560	33500.0	0.65093994140625
388	-2.189738879569301e-06	1.6686975390357188e-07	1.229880836849148e-07	12560	26500.0	0.5855712890625
389	-2.1896773978010285e-06	1.7332679470867114e-07	1.2514729891016485e-07	12560	32000.0	0.25634765625
390	-2.193022688884407e-06	1.772257942716895e-07	1.1684614366297253e-07	12560	28500.0	0.57861328125
391	-2.203470653151017e-06	1.6220864300484497e-07	1.1406488390359025e-07	12560	29500.0	0.238037109375
392	-2.195223109875901e-06	1.7620877334273485e-07	1.1742583024117684e-07	12560	34000.0	0.547943115234375
393	-2.19095664644364e-06	1.636840562282627e-07	1.1898065997613453e-07	12560	32000.0	0.1109619140625
394	-2.1877735524987697e-06	1.7026558788584498e-07	1.2037662789335624e-07	12560	44000.0	0.267425537109375
395	-2.195327112357912e-06	1.699424869929426e-07	1.1756082756167965e-07	12560	27500.0	0.4404296875
396	-2.190634047415584e-06	1.7527460354200836e-07	1.1805432299854821e-07	12560	37500.0	0.492401123046875
397	-2.189326397381766e-06	1.653026146295375e-07	1.1499061358446529e-07	12560	33500.0	0.55316162109375
398	-1.6894670812875048e-06	-4.7710639442812047e-08	8.527702610479225e-09	15276	60000.0	0.5438232421875
399	-1.6781236924687203e-06	-5.1476024998289095e-08	1.933391436488149e-08	15276	22000.0	0.517822265625
400	-1.6729565197747538e-06	-5.201840578009378e-08	3.0197156552186415e-08	15276	38500.0	0.24755859375
401	-1.67153659025629e-06	-4.481021913357453e-08	2.7819875632256282e-08	15276	42000.0	0.26739501953125
402	-1.6700274221384427e-06	-4.9093449946468e-08	2.6316415450131108e-08	15276	36000.0	0.3330078125
403	-1.66725601285179e-06	-5.549133355322726e-08	2.6562867336007864e-08	15276	42500.0	0.374908447265625
404	-1.6663750070750883e-06	-5.7710671516041056e-08	2.7256758283291922e-08	15276	46000.0	0.2215576171875
405	-1.6726001433587429e-06	-5.3396921497843935e-08	2.2785933127430692e-08	15276	30000.0	0.1904296875
406	-1.6685445241729598e-06	-5.1617430895205123e-08	1.9333716419023435e-08	15276	29000.0	0.157196044921875
407	-1.6745298175871004e-06	-5.6014933724815944e-08	1.9930783650163523e-08	15276	32000.0	0.295867919921875
408	-1.6762361214205794e-06	-4.985701464467285e-08	2.548177586034808e-08	15276	20333.33333333333	0.465087890625
409	-1.6743283489770287e-06	-4.85496975921125e-08	2.233910818632181e-08	15276	26000.0	0.434051513671875
410	-1.6721903875405282e-06	-6.013954047314749e-08	2.41001754402242e-08	15276	31000.0	0.204345703125
411	-1.6779775366068755e-06	-4.8877042166875015e-08	2.2556922035568845e-08	15276	39000.0	0.2777099609375
412	-1.6739063914650363e-06	-5.8761073332168734e-08	2.25344062758816e-08	15276	31000.0	0.46484375
413	-1.6739686752819482e-06	-5.0417103698314824e-08	2.592736325289245e-08	15276	39500.0	0.29296875
414	-1.6705839339460649e-06	-5.129568718297149e-08	2.7166710444804133e-08	15276	25500.0	0.1221923828125
415	-1.670702793668025e-06	-4.6743283999781963e-08	2.6380984520746163e-08	15276	26500.0	0.1982421875
416	-1.6719333755420165e-06	-4.900941549437538e-08	2.643385841187712e-08	15276	21000.0	0.267303466796875
417	-1.6709761726307898e-06	-5.335907957363717e-08	2.605308847293888e-08	15276	27000.0	0.239166259765625
418	-1.6686882043353916e-06	-6.141465920698247e-08	2.4762011471255777e-08	15276	26666.666666666668	0.103271484375
419	-1.6689857397939723e-06	-6.001291026966247e-08	2.518503750228364e-08	15276	16666.666666666668	0.315673828125
420	-1.660077982544232e-06	-5.506256959780704e-08	2.8049111545401697e-08	15276	30000.0	0.18035888671875
421	-1.6708304604724317e-06	-5.6909046297795335e-08	2.55355114076038e-08	15276	19666.666666666668	0.4315185546875
422	-1.6646752919944533e-06	-5.5168805256010987e-08	2.0785250389099736e-08	15276	50000.0	0.428466796875
423	-1.6698174306716486e-06	-4.3551939750526674e-08	1.9883929940997096e-08	15276	31000.0	0.18798828125
424	-1.6828209619892067e-06	-4.693247303400797e-08	2.6622329659062642e-08	15276	38000.0	0.390716552734375
425	-1.6725237224016162e-06	-4.365302239283786e-08	2.836350362553644e-08	15276	43000.0	0.19677734375
426	-1.6774173609819074e-06	-4.7712337435006544e-08	2.369038161906384e-08	15276	56000.0	0.3856201171875
427	-1.6733642676094006e-06	-5.00187594682516e-08	2.479428964953153e-08	15276	41500.0	0.4522705078125
428	-1.672559388963438e-06	-6.170966001903259e-08	1.7348955877023526e-08	15276	36000.0	0.3526611328125
429	-1.6701997978165797e-06	-5.1347586772197895e-08	2.8342480685973683e-08	15276	53000.0	0.2835693359375
430	-1.6749352271626191e-06	-4.329299747872584e-08	2.94370949569839e-08	15276	53000.0	0.212188720703125
431	-1.6695505774838278e-06	-4.5578932068902986e-08	3.321491855057846e-08	15276	41000.0	0.15911865234375
432	-1.6716226165532462e-06	-5.0421218912477785e-08	2.0933745112867056e-08	15276	21000.0	0.217529296875
433	-1.671943254914855e-06	-5.029627967011199e-08	2.996301934432574e-08	15276	22666.666666666668	0.230712890625
434	-1.675159970245194e-06	-5.068811006336732e-08	1.763276304148197e-08	15276	16250.0	0.152740478515625
435	-1.6791757916355776e-06	-4.5743283022942287e-08	2.5726537911796223e-08	15276	27000.0	0.46484375
436	-1.6793204439979068e-06	-4.304548934858642e-08	2.5558235598294293e-08	15276	32000.0	0.328765869140625
437	-1.6678501733504897e-06	-5.2983159702951074e-08	2.4956511988915885e-08	15276	14250.0	0.396484375
438	-1.6739073164686896e-06	-4.9048131454204175e-08	1.9792243001434653e-08	15276	28333.33333333333	0.3592529296875
439	-1.6780020452247955e-06	-5.025023754578848e-08	2.2834678593810306e-08	15276	23666.666666666668	0.68536376953125
440	-1.668751146345792e-06	-5.27471322284869e-08	2.5925515011381328e-08	15276	35000.0	0.359954833984375
441	-1.6668877842490453e-06	-5.2485188600696936e-08	2.3664699859746247e-08	15276	32500.0	0.27685546875
442	-1.6735642420007723e-06	-4.7825644186433924e-08	2.5784129358469574e-08	15276	35500.0	0.329345703125
443	-1.66582143583568e-06	-5.0361351950544535e-08	2.4604729991037185e-08	15276	32500.0	0.24993896484375
444	-1.6780501004041098e-06	-4.409516163029927e-08	2.5136521065829897e-08	15276	36500.0	0.2867431640625
445	-1.6737367276655933e-06	-4.9503920553115326e-08	2.2669850601658986e-08	15276	25000.0	0.30230712890625
446	-1.6670590839116294e-06	-4.795754846271997e-08	2.6251370885866172e-08	15276	30500.0	0.286865234375
447	-1.6747904952115511e-06	-4.815405733878536e-08	2.480941566445433e-08	15276	20666.666666666668	0.374267578125
448	-1.667242060204646e-06	-6.11255114474084e-08	2.6072688732492412e-08	15276	27500.0	0.13226318359375
449	-1.6672988219227918e-06	-5.8244955822739234e-08	1.7090966659578875e-08	15276	22333.33333333333	0.2435302734375
450	-1.6863224803454373e-06	-4.9263009394172257e-08	2.563513492309572e-08	15276	19333.33333333333	0.528717041015625
451	-1.677584368886314e-06	-4.396838123906698e-08	2.4996924126327047e-08	15276	19000.0	0.290679931640625
452	-1.6815768155310592e-06	-5.318561677116447e-08	1.3356288793729222e-08	15276	18333.33333333333	0.404296875
453	-1.6776642380739211e-06	-4.742052331124522e-08	2.1259114604139386e-08	15276	35000.0	0.541534423828125
454	-1.6818695531115612e-06	-4.7614944887343624e-08	2.5272809078686085e-08	15276	22000.0	0.787841796875
455	-1.6830026299328316e-06	-4.681156753932473e-08	2.0898887996606748e-08	15276	20333.33333333333	0.49285888671875
456	-1.6825981963994525e-06	-4.555156630472821e-08	1.871089421760497e-08	15276	21333.33333333333	0.53460693359375
457	-1.6793100684628275e-06	-4.312916450065663e-08	2.0214497246668066e-08	15276	15250.0	0.1904296875
458	-1.6853741245265398e-06	-4.168722283623706e-08	2.4603363778636365e-08	15276	17666.666666666668	0.591888427734375
459	-1.667256267077716e-06	-5.028208960776859e-08	3.131196480808239e-08	15276	15250.0	0.28533935546875
460	-1.6891123393555148e-06	1.865353216539897e-07	-9.590630471499241e-08	15277	91000.0	0.4775390625
461	-1.6865268966174225e-06	1.9081370417323766e-07	-9.377473453172797e-08	15277	79000.0	0.693206787109375
462	-1.6817781099277002e-06	2.073965055975773e-07	-9.2758214771705e-08	15277	90000.0	0.6036376953125
463	-1.6724125625891723e-06	1.9495260830268245e-07	-9.439515207213113e-08	15277	57000.0	0.57806396484375
464	-2.089046736024504e-06	9.986944355023289e-08	6.834005927406392e-08	16592	41000.0	0.56195068359375
465	-2.0919369406971987e-06	9.364449837798769e-08	7.927980225606505e-08	16592	51000.0	0.576171875
466	-2.0933113411776104e-06	9.314679426641813e-08	9.029163989209133e-08	16592	26666.666666666668	0.41693115234375
467	-2.097427040009542e-06	9.715199243069425e-08	9.101203714810837e-08	16592	20666.666666666668	0.34716796875
468	-2.1022713555669794e-06	8.62577053243596e-08	9.0808632073618e-08	16592	14200.0	0.5126953125
469	-1.6654846165184164e-06	1.765745174383445e-07	-8.483319873331138e-08	18720	18000.0	0.42083740234375
470	-1.6643914488802193e-06	1.8373283373074374e-07	-8.346849600716169e-08	18720	15000.0	0.23583984375
471	-1.6599492246968204e-06	1.852005856668449e-07	-9.095313604976709e-08	18720	18000.0	0.2021484375
472	-1.659465236558065e-06	1.8617766180965945e-07	-8.950986795334166e-08	18720	17750.0	0.257080078125
473	-1.6577625538961903e-06	1.799152889019586e-07	-8.062144905532384e-08	18720	22333.33333333333	0.068115234375
474	-1.655978479214549e-06	1.817390312254711e-07	-8.07694599638507e-08	18720	16500.0	0.18157958984375
475	-1.6625142240905905e-06	1.872313685411467e-07	-8.124449130245776e-08	18720	17333.333333333332	0.205078125
476	-1.6596067839366934e-06	1.9234572412723946e-07	-8.458073998696582e-08	18720	21000.0	0.2349853515625
477	-1.6724467752652992e-06	1.905691583592982e-07	-8.28177143411097e-08	18720	20666.666666666668	0.08807373046875
478	-1.6657666279155466e-06	1.8388134065154104e-07	-8.370198693758166e-08	18720	16666.666666666668	0.1409912109375
479	-1.6725970036210131e-06	1.8839787194515565e-07	-9.072232455835865e-08	18720	28500.0	0.2261962890625
480	-1.6586394501406778e-06	1.888749281069073e-07	-9.124686990666508e-08	18720	17000.0	0.0692138671875
481	-1.655501640252243e-06	1.8396836738596565e-07	-8.90788045634423e-08	18720	14750.0	0.19696044921875
482	-1.660999033356046e-06	1.798352792513587e-07	-8.475005926627296e-08	18720	14250.0	0.20440673828125
483	-1.659841823809944e-06	1.809159312987945e-07	-8.843695541772427e-08	18720	13250.0	0.0
484	-1.6558558890046626e-06	1.8251142454241374e-07	-8.787728896971995e-08	18720	15500.0	0.17047119140625
485	-1.6630478745154482e-06	1.8563113979174065e-07	-8.974080878148665e-08	18720	14750.0	0.0269775390625
486	-1.6555352518725324e-06	1.8136062845094613e-07	-8.81907063580993e-08	18720	17333.333333333332	0.14678955078125
487	-1.6597411620204582e-06	1.894334292230576e-07	-9.147192910922049e-08	18720	15750.0	0.312042236328125
488	-1.6652392121168204e-06	1.9145878849774008e-07	-8.094073983089153e-08	18720	14000.0	0.14678955078125
489	-1.6641269502165273e-06	1.870135646593261e-07	-9.40985929545879e-08	18720	13250.0	0.2496337890625
490	-1.556350514045848e-06	-1.6944308034821097e-07	6.362927599028198e-08	19504	26500.0	0.4332275390625
491	-1.558212328068938e-06	-1.6206155588587149e-07	7.137340520237933e-08	19504	19000.0	0.345947265625
492	-1.5465319469619753e-06	-1.65163078588589e-07	6.891598772539295e-08	19504	17333.333333333332	0.36163330078125
493	-1.5452103899599987e-06	-1.6810387401544197e-07	7.20256458596449e-08	19504	27000.0	0.419189453125
494	-1.552742812382184e-06	-1.6842125037304785e-07	7.534125794157457e-08	19504	23000.0	0.2984619140625
495	-1.5453807288465089e-06	-1.639246789290921e-07	7.045995903161298e-08	19504	16500.0	0.32830810546875
496	-1.5547333931128996e-06	-1.6298527960648216e-07	7.76999032104292e-08	19504	18333.33333333333	0.14678955078125
497	-1.5454986982506678e-06	-1.6720037519554258e-07	7.518885721906004e-08	19504	19333.33333333333	0.276214599609375
498	-1.5466408183243507e-06	-1.609042482637985e-07	7.669351592715714e-08	19504	20666.666666666668	0.295166015625
499	-1.5416135439509977e-06	-1.7384915365264369e-07	7.54123468602064e-08	19504	19666.666666666668	0.374908447265625
500	-1.5595829861894363e-06	-1.6468966704026078e-07	7.657584672234585e-08	19504	15250.0	0.454833984375
501	-2.540463695166048e-06	8.052738791475559e-08	-7.537596416590334e-08	20244	31000.0	0.56414794921875
502	-2.531047228616573e-06	7.76117034058891e-08	-5.5357734037282664e-08	20244	15750.0	0.28326416015625
503	-2.522341732799184e-06	7.303290537943393e-08	-6.393746806115422e-08	20244	17666.666666666668	0.332763671875
504	-2.5359854921354866e-06	8.609883464830717e-08	-6.220559034641747e-08	20244	28000.0	0.611602783203125
505	-2.540335293726654e-06	8.52283873326877e-08	-6.824359929907717e-08	20244	17000.0	0.1761474609375
506	-2.528590500300642e-06	8.873679258905037e-08	-6.121424416942277e-08	20244	28000.0	0.4586181640625
507	-2.175917836314411e-06	1.1118495060665017e-07	6.26304405580771e-08	21136	39000.0	0.601837158203125
508	-2.1714202348746835e-06	1.0844395116461765e-07	7.352266390883362e-08	21136	34500.0	0.4315185546875
509	-2.1777638647273183e-06	9.933764437275436e-08	7.532836335522087e-08	21136	28500.0	0.325439453125
510	-2.1652730680633373e-06	9.644868928872341e-08	7.87090220498773e-08	21136	35500.0	0.4229736328125
511	-2.172951900637805e-06	1.0340170903429021e-07	7.581002891991453e-08	21136	45500.0	0.3297119140625
512	-2.171967299847221e-06	1.1132476700739889e-07	7.84982691442083e-08	21136	35000.0	0.3193359375
513	-2.165160197905146e-06	1.078667365006452e-07	8.646775011067725e-08	21136	25500.0	0.4229736328125
514	-2.1779971236166213e-06	1.0493634952726765e-07	8.556020265500769e-08	21136	34000.0	0.2366943359375
515	-2.170175179487737e-06	1.1192412934843077e-07	8.136517502340606e-08	21136	35000.0	0.12908935546875
516	-2.170025434876307e-06	1.083321597208301e-07	7.80653810921573e-08	21136	26333.33333333333	0.5255126953125
517	-2.168880590157504e-06	1.0561009384695749e-07	7.853488243331134e-08	21136	36500.0	0.26531982421875
518	-2.17723546354253e-06	1.1075854918052317e-07	7.811648511353784e-08	21136	17250.0	0.180511474609375
519	-2.171480796230908e-06	1.119813329176435e-07	7.939834017020188e-08	21136	28000.0	0.3173828125
520	-2.169745674535118e-06	1.0329617005933337e-07	7.75662112934013e-08	21136	36000.0	0.260162353515625
521	-2.148875635539255e-06	1.0935703879514484e-07	7.864626428332829e-08	21136	54500.0	0.543121337890625
522	-2.15900649755759e-06	1.0179420030682216e-07	7.777439774341153e-08	21136	30000.0	0.7305908203125
523	-2.1651405895183346e-06	1.1318050212322869e-07	7.435304924980147e-08	21136	53000.0	0.59259033203125
524	-2.171803623952823e-06	1.1552365911635885e-07	7.528341182490177e-08	21136	43000.0	0.5255126953125
525	-2.175244002603103e-06	1.0582763714517625e-07	7.692444391234551e-08	21136	37000.0	0.499237060546875
526	-2.169276816926415e-06	1.0445665198027589e-07	6.954502923274945e-08	21136	45000.0	0.186126708984375
527	-2.1689823553403763e-06	1.048734105822126e-07	7.413609479974289e-08	21136	41000.0	0.40155029296875
528	-2.1737276807968514e-06	1.130414866918978e-07	7.349473628593358e-08	21136	36500.0	0.377685546875
529	-2.1659647647311967e-06	1.0801716100580257e-07	7.823171356295817e-08	21136	33500.0	0.621002197265625
530	-2.176960855106758e-06	1.1262634904294403e-07	6.967307378481093e-08	21136	25000.0	0.37255859375
531	-2.166622508707832e-06	1.104881063427972e-07	7.5612910944371e-08	21136	20500.0	0.4569091796875
532	-2.159115087385757e-06	1.0525028901934733e-07	7.389126229976892e-08	21136	22666.666666666668	0.44842529296875
533	-2.1689176685962763e-06	1.0334836418306984e-07	7.962360114427166e-08	21136	26500.0	0.318817138671875
534	-1.5119369542598482e-06	-2.042845193414929e-07	-6.830476989971855e-08	22425	19333.33333333333	0.52764892578125
535	-1.5021060603761522e-06	-2.104090900664804e-07	-6.527148041167995e-08	22425	19666.666666666668	0.3182373046875
536	-1.5130184541456289e-06	-2.0980592736143605e-07	-5.3521380023177087e-08	22425	12400.0	0.05126953125
537	-1.5041254641472573e-06	-2.091249744700718e-07	-5.820286617035789e-08	22425	17666.666666666668	-0.012969970703125
538	-1.4973945889534212e-06	-2.455321078912633e-07	-6.123215950087288e-08	22425	31500.0	0.17474365234375
539	-2.2256015213675e-06	1.3772109469669634e-07	6.226865254670018e-08	22463	25000.0	0.55780029296875
540	-2.2257246625208207e-06	1.5859728555049788e-07	6.461646201742452e-08	22463	40500.0	0.4339599609375
541	-2.223714792329417e-06	1.5019762717437068e-07	7.18796800548041e-08	22463	20333.33333333333	0.452392578125
542	-2.221344983367813e-06	1.4969164438650317e-07	7.232776106128416e-08	22463	17333.333333333332	0.465087890625
543	-2.234715805873364e-06	1.495678280113102e-07	7.175702826098245e-08	22463	35000.0	0.62408447265625
544	-2.2291851893465954e-06	1.486597348649717e-07	7.490930420007244e-08	22463	35000.0	0.70037841796875
545	-2.2151896982826173e-06	1.3880012809717833e-07	7.770199799119915e-08	22463	19333.33333333333	0.32135009765625
546	-2.2208205205644347e-06	1.4171359774627246e-07	7.909367737643683e-08	22463	23000.0	0.3973388671875
547	-2.2143851632932377e-06	1.405377617174794e-07	8.021913570585288e-08	22463	25000.0	0.341796875
548	-2.217978451126268e-06	1.6087814662083316e-07	7.567113982936755e-08	22463	24000.0	0.49951171875
549	-2.2273232642571134e-06	1.528817082239618e-07	8.625286315522697e-08	22463	22000.0	0.7177734375
550	-2.222966009610791e-06	1.4722911658979846e-07	9.156436823072588e-08	22463	13750.0	0.39013671875
551	-2.544821649306305e-06	-1.544873067935623e-07	-9.102872769099045e-08	24693	23333.33333333333	0.558837890625
552	-2.556101672208908e-06	-1.6039407224449378e-07	-9.3167054123605e-08	24693	18000.0	0.122589111328125
553	-2.548438202098946e-06	-1.4794656593240593e-07	-1.0196912425520064e-07	24693	18333.33333333333	0.22845458984375
554	-2.5611451605715667e-06	-1.4662823452223198e-07	-1.069291222956806e-07	24693	18666.666666666668	0.2021484375
555	-2.5638722198451088e-06	-1.4942918432386065e-07	-1.0154179576880589e-07	24693	18666.666666666668	0.2164306640625
556	-2.5568348452011914e-06	-1.526848270481978e-07	-1.0026292909444168e-07	24693	14500.0	0.1729736328125
557	-2.621086836190289e-06	-1.2779454705857872e-07	-1.0022964703997889e-07	24766	55000.0	0.687408447265625
558	-2.6019446049496146e-06	-1.1821565823836673e-07	-1.0694142675882993e-07	24766	50000.0	0.7318115234375
559	-2.584514223047639e-06	-1.2801616929485217e-07	-1.0486934230101469e-07	24766	27000.0	0.68902587890625
560	-2.5728253287873634e-06	-1.3776166069988066e-07	-1.0375212967507576e-07	24766	19000.0	0.328125
561	-2.565280861205904e-06	-1.4530203818514538e-07	-1.059749736522499e-07	24766	17000.0	0.313385009765625
562	-2.5575668213724617e-06	-1.471690291658408e-07	-9.64529733946747e-08	24766	26000.0	0.451171875
563	-2.5661185498648763e-06	-1.5677899781662734e-07	-1.0220460746143361e-07	24766	15500.0	0.22509765625
564	-2.566990776705679e-06	-1.4958167044386945e-07	-1.0134640590170176e-07	24766	15750.0	0.2554931640625
565	-2.5697154468321714e-06	-1.6058753164657477e-07	-1.0210470834380241e-07	24766	17333.333333333332	0.1761474609375
566	-2.5629910804854614e-06	-1.4537388624983284e-07	-1.052693660791523e-07	24766	19000.0	0.426177978515625
567	-2.563845092814957e-06	-1.5378227587489693e-07	-1.0565961693559481e-07	24766	18000.0	0.182647705078125
568	-2.561017023149756e-06	-1.4616087571518388e-07	-9.530791161228877e-08	24782	17666.666666666668	0.6011962890625
569	-2.5600756315934627e-06	-1.474757411647883e-07	-9.979004234755193e-08	24782	18333.33333333333	0.2967529296875
570	-2.569841428246288e-06	-1.4196040859954337e-07	-9.97016338614127e-08	24782	18666.666666666668	0.21044921875
571	-2.5686846135760824e-06	-1.5608026755808896e-07	-1.0925809590464304e-07	24782	27000.0	0.2724609375
572	-2.5646310127341203e-06	-1.5097389105100225e-07	-9.80016210850826e-08	24782	17666.666666666668	0.22467041015625
573	-2.5645640876384704e-06	-1.479957530177461e-07	-1.0993681989749566e-07	24782	20000.0	0.2999267578125
574	-2.5642031525030977e-06	-1.4569219402889253e-07	-1.0088560820375364e-07	24782	19666.666666666668	0.38800048828125
575	-2.5674218633180274e-06	-1.495803483673942e-07	-1.1197033854899917e-07	24782	22333.33333333333	0.39990234375
576	-2.283562047995869e-06	1.4103910131389248e-07	6.038641437703378e-08	25188	35000.0	0.612945556640625
577	-2.2799701987284643e-06	1.4682215754985734e-07	6.698347237823125e-08	25188	34000.0	0.787353515625
578	-2.2668714985102937e-06	1.5143515747073434e-07	6.437215676738977e-08	25188	23000.0	0.3526611328125
579	-2.2672260360080715e-06	1.435004958090468e-07	7.108624787985873e-08	25188	26000.0	0.616241455078125
580	-2.2654501483777514e-06	1.4300997926146778e-07	7.552076239462356e-08	25188	29500.0	0.425689697265625
581	-2.2687420859975084e-06	1.414789819329008e-07	7.926454111240187e-08	25188	61000.0	0.55029296875
582	-2.2673152315854427e-06	1.41760932967777e-07	7.88351584228906e-08	25188	61000.0	0.5372314453125
583	-2.2705094893641138e-06	1.508891716823242e-07	8.152129075211262e-08	25188	48500.0	0.623046875
584	-2.2676398812039395e-06	1.497665865181691e-07	8.16392440805258e-08	25188	62000.0	0.47210693359375
585	-2.2662628840957616e-06	1.4888426792890518e-07	8.044753090090372e-08	25188	69000.0	0.5322265625
586	-2.2656315690230613e-06	1.4688275666229873e-07	7.880717094332416e-08	25188	51000.0	0.484405517578125
587	-2.2689513861821763e-06	1.473394009205235e-07	7.56844871999705e-08	25188	47000.0	0.460205078125
588	-2.2682284784410584e-06	1.4374818454521584e-07	8.071045059639746e-08	25188	43000.0	0.601837158203125
589	-2.2658503247815226e-06	1.4638501028989153e-07	8.206484248586193e-08	25188	46500.0	0.477142333984375
590	-2.2595974338729206e-06	1.4908331419854276e-07	8.382303834717068e-08	25188	56000.0	0.319366455078125
591	-2.261335101350457e-06	1.598034302027983e-07	8.067602162746198e-08	25188	70000.0	0.479888916015625
592	-2.269111734526389e-06	1.5108167980971604e-07	7.56783016037671e-08	25188	40000.0	0.74798583984375
593	-2.268236700144005e-06	1.4990571967025728e-07	7.616958910530155e-08	25188	58000.0	0.615234375
594	-2.260666636138654e-06	1.4292329752212046e-07	8.183491399292617e-08	25188	70000.0	0.34112548828125
595	-2.2612198746020405e-06	1.4268321589108617e-07	8.206047476502293e-08	25188	69000.0	0.5767822265625
596	-2.267906999384851e-06	1.433973969673879e-07	7.872445931411046e-08	25188	52500.0	0.57806396484375
597	-2.2647066758860086e-06	1.5033435405606896e-07	7.916010555730776e-08	25188	60000.0	0.488677978515625
598	-2.256116192244749e-06	1.530425930037111e-07	7.80233711829251e-08	25188	62000.0	0.708984375
599	-2.257915244691905e-06	1.3783674016695186e-07	8.15256929472095e-08	25188	62000.0	0.53973388671875
600	-2.261086141260824e-06	1.4608471664152666e-07	8.402487939390826e-08	25188	89000.0	0.3592529296875
601	-2.2658927870960226e-06	1.4023379650958313e-07	8.079793055792177e-08	25188	65000.0	0.432861328125
602	-2.2664922416071515e-06	1.426798456415341e-07	7.775478602433802e-08	25188	81000.0	0.4921875
603	-2.2657735635332173e-06	1.496062633374558e-07	7.540060125596815e-08	25188	40500.0	0.47210693359375
604	-2.269531293201408e-06	1.4023165887414013e-07	7.52933076836579e-08	25188	35500.0	0.47833251953125
605	-2.274182258311282e-06	1.4577773002131693e-07	7.65130043561547e-08	25188	36500.0	0.47607421875
606	-2.268935543114627e-06	1.501596840423883e-07	7.87693763042622e-08	25188	67000.0	0.3858642578125
607	-2.264291606606534e-06	1.43482727475948e-07	8.40657813438113e-08	25188	51000.0	0.64715576171875
608	-2.26703545912202e-06	1.4831418962585797e-07	8.201443940011646e-08	25188	75000.0	0.55938720703125
609	-2.270776118642454e-06	1.5037963399899205e-07	8.1384891372343e-08	25188	68000.0	0.41912841796875
610	-2.272945042995723e-06	1.5510086252067362e-07	8.068729367365105e-08	25188	53000.0	0.4339599609375
611	-2.2694775618088363e-06	1.5265049613317585e-07	7.876893889016239e-08	25188	51000.0	0.78314208984375
612	-2.261565938729863e-06	1.483544584815343e-07	7.435632997331707e-08	25188	53000.0	0.38531494140625
613	-2.2769196731083053e-06	1.462214594861609e-07	8.346547284763065e-08	25188	75000.0	0.434051513671875
614	-2.266315939554066e-06	1.498532455118254e-07	8.422509465375518e-08	25188	73000.0	0.4208984375
615	-2.268688579812459e-06	1.501615270885895e-07	8.492391321702277e-08	25188	81000.0	0.49981689453125
616	-2.2665079359425e-06	1.474077408252389e-07	8.699015220707349e-08	25188	47000.0	0.476806640625
617	-2.27120954068208e-06	1.4740147783869758e-07	8.788060264930556e-08	25188	50000.0	0.39306640625
618	-2.272040454657064e-06	1.6047194459010648e-07	8.389113486787508e-08	25188	65000.0	0.333251953125
619	-2.261252056754076e-06	1.4865324655029753e-07	8.804999093363963e-08	25188	70000.0	0.52606201171875
620	-2.266461533948349e-06	1.459102424458719e-07	8.360878446762464e-08	25188	41000.0	0.434722900390625
621	-2.266816502787061e-06	1.4076232306161064e-07	8.318853785633922e-08	25188	49000.0	0.611846923828125
622	-2.2648911427448566e-06	1.4086586495208104e-07	7.880040358594184e-08	25188	59000.0	0.6243896484375
623	-2.264483189594994e-06	1.416453612833685e-07	7.512347165691634e-08	25188	51500.0	0.5115966796875
624	-2.2651156739175075e-06	1.412613781869272e-07	7.951454820905695e-08	25188	42500.0	0.362548828125
625	-2.259142835243483e-06	1.4592293559584808e-07	7.142598712496547e-08	25188	34500.0	0.490081787109375
626	-2.278354551127356e-06	1.4178418043609278e-07	8.2987145214734e-08	25188	49000.0	0.68292236328125
627	-2.270999448056418e-06	1.449944902420002e-07	7.649745723411574e-08	25188	24333.33333333333	0.51953125
628	-2.264765851828e-06	1.46317984788146e-07	8.0302432711468e-08	25188	26333.33333333333	0.41656494140625
629	-2.2635773536272814e-06	1.3171205926256688e-07	7.842122300637924e-08	25188	33000.0	0.45703125
630	-2.259044010164957e-06	1.4008490076779162e-07	7.695566664621902e-08	25188	27500.0	0.3828125
631	-2.2649311900803224e-06	1.4416268713953708e-07	7.624092503490687e-08	25188	34500.0	0.39678955078125
632	-2.271452100222388e-06	1.4545207261414372e-07	7.846543580831345e-08	25188	26500.0	0.4345703125
633	-2.26580287158986e-06	1.5222173047678248e-07	8.456512579623055e-08	25188	27500.0	0.454833984375
634	-2.272077298902344e-06	1.5042974100410204e-07	7.964011651084202e-08	25188	38500.0	0.4229736328125
635	-2.264025294203522e-06	1.4653341843997841e-07	8.419563005855957e-08	25188	32000.0	0.46746826171875
636	-2.2640715709338712e-06	1.3971772150480334e-07	8.319815678468056e-08	25188	29500.0	0.51434326171875
637	-2.2617057079750013e-06	1.4008684285327678e-07	7.554027066215109e-08	25188	22750.0	0.44720458984375
638	-2.270923409969045e-06	1.5049358551106818e-07	7.478253636204856e-08	25188	15750.0	0.6041259765625
639	-2.261199759393211e-06	1.513357288059275e-07	7.186599482500054e-08	25188	32000.0	0.601837158203125
640	-2.266891567254764e-06	1.525718809050419e-07	7.835333827304665e-08	25188	27000.0	0.69427490234375
641	-2.268714038144828e-06	1.5015856196141668e-07	8.08494630650345e-08	25188	26333.33333333333	0.388427734375
642	-2.275009149603042e-06	1.5953927361141868e-07	7.961758598051415e-08	25188	28000.0	0.48291015625
643	-2.275973764775594e-06	1.538212966464275e-07	7.728037180408608e-08	25188	33500.0	0.49981689453125
644	-2.265514701550291e-06	1.5891983038936168e-07	8.306642212908576e-08	25188	58000.0	0.476806640625
645	-2.272862371039158e-06	1.5213748412425464e-07	7.701750142776066e-08	25188	36500.0	0.7119140625
646	-2.267697900462343e-06	1.4580023606957992e-07	8.381476427115694e-08	25188	35500.0	0.523681640625
647	-2.2649079474371523e-06	1.5198523273978194e-07	8.309233827388766e-08	25188	37000.0	0.51422119140625
648	-2.2700514077391e-06	1.518300416864106e-07	8.267810695060364e-08	25188	26000.0	0.52001953125
649	-2.271493030799218e-06	1.4892427868588108e-07	8.007839091244747e-08	25188	35000.0	0.582550048828125
650	-2.267693007520276e-06	1.5130706017062266e-07	7.792384925596442e-08	25188	31500.0	0.3409423828125
651	-2.270924451583028e-06	1.500269301684842e-07	7.685162300223855e-08	25188	26500.0	0.33721923828125
652	-2.2710267385631606e-06	1.4703472760065108e-07	7.713947314283157e-08	25188	42500.0	0.603515625
653	-2.259200985410381e-06	1.530360836209777e-07	8.517108473494959e-08	25188	39500.0	0.66650390625
654	-2.264834586957887e-06	1.5606588545544765e-07	8.34228851984237e-08	25188	58000.0	0.57861328125
655	-2.2742012754340144e-06	1.608828778449966e-07	8.461648107079834e-08	25188	28500.0	0.402679443359375
656	-2.277710546238401e-06	1.6711953916760648e-07	8.681250445574283e-08	25188	43500.0	0.464263916015625
657	-2.273491839958346e-06	1.6359830796786589e-07	8.450187215972358e-08	25188	52000.0	0.3973388671875
658	-1.832393861566596e-06	-3.885353201779685e-08	-1.1398297280971302e-08	26977	28500.0	0.317230224609375
659	-1.8170421878781216e-06	-3.051547390761029e-08	-6.413559889434291e-09	26977	28000.0	0.4808349609375
660	-1.8108090195073527e-06	-3.58468830428418e-08	-1.1884850102907757e-08	26977	17000.0	0.765625
661	-1.813937877323573e-06	-2.433133869855385e-08	-1.1531737050000744e-08	26977	27000.0	0.350189208984375
662	-1.8097738041873369e-06	-3.4671143380137953e-08	-1.5662029783844158e-08	26977	19000.0	0.51177978515625
663	-1.82228463832202e-06	-3.2573536556162973e-08	-1.6850157950837062e-08	26977	15000.0	0.117431640625
664	-1.828845932676548e-06	-2.743689995865111e-08	-1.636014640370579e-09	26977	28500.0	0.16424560546875
665	-1.8190862595005688e-06	-2.903046310934912e-08	-4.129509683361874e-09	26977	16000.0	0.32293701171875
666	-1.827002790631655e-06	-2.5707013671082973e-08	-1.7966532803623006e-08	26977	19333.33333333333	0.116729736328125
667	-1.8180302371256568e-06	-2.9390928519757097e-08	-1.1692276562313513e-08	26977	18666.666666666668	0.112548828125
668	-1.8186123248936111e-06	-3.502639546816531e-08	-2.0238556468818933e-08	26977	15250.0	-0.035247802734375
669	-1.812919881808316e-06	-3.571133768829101e-08	-1.5542140477757118e-08	26977	16666.666666666668	0.2777099609375
670	-1.821186549199404e-06	-3.0114990330098135e-08	-1.3021188369207049e-08	26977	19666.666666666668	0.1666259765625
671	-1.829658789642136e-06	-3.009342645863275e-08	-9.548591451241813e-09	26977	19333.33333333333	0.097198486328125
672	-1.8244844539544885e-06	-2.173613199851773e-08	-5.164930353568935e-09	26977	16250.0	0.208282470703125
673	-1.817058095957604e-06	-2.3321213791219537e-08	-7.603394892123431e-09	26977	20000.0	0.1497802734375
674	-1.8153004553596304e-06	-3.270744300922256e-08	-4.889579697789494e-09	26977	17000.0	0.01446533203125
675	-1.8223868961527533e-06	-2.699364738814758e-08	-6.3958913077627095e-09	26977	15750.0	0.162261962890625
676	-1.8149501034780435e-06	-3.2067008853025654e-08	-9.468658930839848e-09	26977	16666.666666666668	0.1666259765625
677	-1.8310136712868857e-06	-3.5768568332369e-08	-8.476180241011008e-09	26977	17666.666666666668	0.220489501953125
678	-1.8174236392035643e-06	-3.1863870601747914e-08	-8.841966499321594e-09	26977	16000.0	0.17578125
679	-1.8125584213470225e-06	-3.703659329754559e-08	-9.158334950267772e-09	28313	17666.666666666668	0.5054931640625
680	-1.8164104567784344e-06	-3.0740055482278984e-08	-8.912998733189331e-09	28313	14500.0	0.2984619140625
681	-1.8196465671720688e-06	-3.033436548657988e-08	-1.074075958888828e-08	28313	17666.666666666668	0.236053466796875
682	-1.8271999485533707e-06	-2.866461289485616e-08	1.5247103128280692e-09	28313	26500.0	0.1578369140625
683	-1.8238517247051209e-06	-2.7653385305481264e-08	-6.700397024222946e-09	28313	20333.33333333333	0.180511474609375
684	-1.816918265025448e-06	-1.9138357533775666e-08	-1.0555166150447051e-08	28313	24000.0	0.21697998046875
685	-1.8230557862996515e-06	-7.780782930789742e-08	-2.6657409657393043e-08	28684	16250.0	0.364227294921875
686	-1.8360384279457303e-06	-7.89682171946491e-08	-2.9047000410026123e-08	28684	23000.0	0.2314453125
687	-1.837923745814181e-06	-8.212691670941683e-08	-2.8452877392585217e-08	28684	21333.33333333333	0.1640625
688	-1.8372737804789973e-06	-7.804955002229074e-08	-2.436249062575499e-08	28684	21000.0	0.3631591796875
689	-1.830875315293216e-06	-6.80590067151059e-08	-1.7554501840665712e-08	28684	16666.666666666668	0.2255859375
690	-1.8365580058414065e-06	-6.284421490031088e-08	-2.3959461166411303e-08	28684	17333.333333333332	0.18035888671875
691	-1.8333943572237984e-06	-7.177096537898037e-08	-1.96824999604552e-08	28684	20666.666666666668	0.290679931640625
692	-1.832733906101177e-06	-7.379701757110184e-08	-2.4200826979012625e-08	28684	19000.0	0.2056884765625
693	-1.8306221905007664e-06	-7.917271967840534e-08	-1.850582392473956e-08	28684	21333.33333333333	0.35888671875
694	-1.8359368865647288e-06	-7.343802189292815e-08	-1.9996601408940362e-08	28684	22333.33333333333	0.229522705078125
695	-1.8290217087730704e-06	-7.994220189311264e-08	-1.5819146208315406e-08	28684	16666.666666666668	0.303680419921875
696	-1.8319475394884072e-06	-7.813978240452434e-08	-1.7446193642800332e-08	28684	17333.333333333332	0.313385009765625
697	-1.8296997429582384e-06	-7.483831082166285e-08	-2.1236993012559108e-08	28684	19000.0	0.1629638671875
698	-2.0870194889406645e-06	8.914997013822136e-08	1.315175576309476e-07	30821	51000.0	0.794677734375
699	-2.076294860801455e-06	8.55528376832922e-08	1.2872232514529568e-07	30821	24000.0	0.552154541015625
700	-2.083136764218495e-06	8.010452185611462e-08	1.2223445529573834e-07	30821	29500.0	0.654052734375
701	-2.0786960599208225e-06	8.82705267477232e-08	1.2325469867041008e-07	30821	28000.0	0.61767578125
702	-2.0847047671255504e-06	-1.9532165425736453e-08	1.0085329448459954e-07	32236	31000.0	0.79266357421875
703	-2.090810988841528e-06	-2.6962224075136652e-08	9.969828594887537e-08	32236	22000.0	0.46484375
704	-2.0800114653999926e-06	-1.6966744822892224e-08	1.0011285027161001e-07	32236	29000.0	0.5284423828125
705	-2.0692198138905427e-06	-1.5660284184118622e-08	9.561977798604317e-08	32236	35500.0	0.369140625
706	-2.075061686164463e-06	-2.84270812738254e-08	9.49237578084822e-08	32236	23000.0	0.56707763671875
707	-2.082001259769813e-06	-1.5487668943254454e-08	9.324421641154353e-08	32236	35500.0	0.7049560546875
708	-2.0709141807655943e-06	-2.521686389315e-08	9.688891842320714e-08	32236	28500.0	0.6490478515625
709	-2.083376876253206e-06	-2.4516105711290904e-08	9.769686871125502e-08	32236	27000.0	0.61767578125
710	-2.073156534488999e-06	-1.8784023567498263e-08	9.857848564550137e-08	32236	30000.0	0.6796875
711	-2.079801634065e-06	-2.2362040553514245e-08	9.330423328491717e-08	32236	31000.0	0.36529541015625
712	-2.0790461186869595e-06	-1.614856807809911e-08	9.221818228126897e-08	32236	36500.0	0.597564697265625
713	-2.072224217156087e-06	-4.493146946147256e-09	9.234365401499257e-08	32236	23000.0	0.281982421875
714	-2.346841478817493e-06	1.755482385292233e-07	3.5171730365167615e-08	33156	65000.0	0.7327880859375
715	-2.3398797185265315e-06	1.778346894106197e-07	4.023668273326313e-08	33156	33000.0	0.512969970703125
716	-2.3244820838309684e-06	1.6477383106495796e-07	4.4400043570677024e-08	33156	20666.666666666668	0.7886962890625
717	-2.328579682777824e-06	1.596115953119408e-07	4.6956852517037786e-08	33156	54000.0	0.78485107421875
718	-2.317409843390002e-06	1.6691749781056457e-07	5.5268674756642884e-08	33156	41500.0	0.52899169921875
719	-2.317265267270251e-06	1.8156956352616525e-07	5.639980307569565e-08	33156	42000.0	0.3988037109375
720	-2.3226143789468323e-06	1.752175208871638e-07	6.047886411059515e-08	33156	34000.0	0.546875
721	-2.3181252017462616e-06	1.763412426914291e-07	6.752561415250469e-08	33156	13250.0	0.724365234375
722	-1.717936392235913e-06	-2.5386336571048465e-08	3.04702000622776e-08	33332	29000.0	0.499969482421875
723	-1.7136084847345646e-06	-2.759998521637587e-08	2.222632043703807e-08	33332	37500.0	0.583648681640625
724	-1.7319732911455422e-06	-2.7022462455276765e-08	8.096749981955241e-09	33332	21333.33333333333	0.126617431640625
725	-1.738123569259366e-06	-1.0967278044991936e-08	1.0562511074702173e-08	33332	25333.33333333333	0.212890625
726	-1.737889545923669e-06	-1.2720453941993298e-08	1.2247688700286194e-08	33332	18666.666666666668	0.39532470703125
727	-1.7374708836391664e-06	-1.4628536339467498e-08	9.5670842909783e-09	33332	28000.0	0.45703125
728	-1.743269639491101e-06	-8.961167153515117e-09	8.891418980993414e-09	33332	53000.0	0.402679443359375
729	-1.7286686232567842e-06	-7.153091137769777e-09	8.706629303948418e-09	33332	31500.0	0.315673828125
730	-1.720592814007888e-06	-1.3658108056021964e-08	7.102371403686391e-09	33332	27000.0	0.4998779296875
731	-1.7290359606541151e-06	-2.196140519953328e-08	7.855621026037716e-09	33332	21666.666666666668	0.3460693359375
732	-1.7290758627615042e-06	-2.586591463378869e-08	6.868408010432948e-09	33332	29000.0	0.4735107421875
733	-1.7285837297556517e-06	-2.198607610600299e-08	1.4629253294282014e-08	33332	33500.0	0.42535400390625
734	-1.7297943975616693e-06	-1.9901158116967013e-08	1.4242304419540654e-08	33332	51000.0	0.38671875
735	-1.7410064333451008e-06	-5.809734949836701e-09	9.832911198895976e-09	33332	19000.0	0.3760986328125
736	-1.6309264956979414e-06	-2.6204958428274724e-07	-3.4869561621160014e-08	37964	17000.0	0.56707763671875
737	-1.6337217968735053e-06	-2.6532440911805564e-07	-2.8707946380000253e-08	37964	16250.0	0.20745849609375
738	-1.6272132374774489e-06	-2.734269660057648e-07	-2.5321000887556263e-08	37964	24666.666666666668	0.1168212890625
739	-1.6282492843425645e-06	-2.685430171237873e-07	-2.788303307969385e-08	37964	16500.0	0.152099609375
740	-1.6284574112234574e-06	-2.669363415755757e-07	-2.631953172723468e-08	37964	20666.666666666668	0.194549560546875
741	-1.6198377210791591e-06	-2.7596635859127e-07	-2.566792351966889e-08	37964	19000.0	-0.012176513671875
742	-1.6161049279303188e-06	-2.790698331413749e-07	-2.7025468114037097e-08	37964	17333.333333333332	0.124969482421875
743	-1.629750645263015e-06	-2.724177254487115e-07	-2.1304420844398177e-08	37964	20666.666666666668	0.2021484375
744	-1.631202136804253e-06	-2.703543416049761e-07	-2.3716681017940632e-08	37964	19000.0	0.3193359375
745	-1.6341663724116971e-06	-2.679217927947477e-07	-2.7741570168949297e-08	37964	19333.33333333333	0.26422119140625
746	-1.624956108947262e-06	-2.5351805625375e-07	-2.9149962043755218e-08	37964	23333.33333333333	0.0999755859375
747	-1.6230563658398357e-06	-2.704520093769008e-07	-2.7792542233520352e-08	37964	18333.33333333333	0.26953125
748	-1.6265466542023048e-06	-2.6303028495955425e-07	-1.947969265511413e-08	37964	21666.666666666668	0.14794921875
749	-1.621602621679937e-06	-2.729993823921294e-07	-2.7565957423458346e-08	37964	21666.666666666668	0.4918212890625
750	-1.6189916531809326e-06	-2.626863972232669e-07	-2.0786525953888192e-08	37964	24666.666666666668	0.03369140625
751	-1.6164404817326827e-06	-2.747099374546945e-07	-1.3737276303570485e-08	37964	26000.0	0.546875
752	-1.6284412869073095e-06	-2.6338547535978934e-07	-2.2525134807959183e-08	37964	24333.33333333333	0.328125
753	-1.6225016622680362e-06	-2.693019621940479e-07	-2.967618225225873e-08	37964	15750.0	0.0238037109375
754	-1.6255260130967743e-06	-2.7940647416112785e-07	-3.0125504202601965e-08	37964	17333.333333333332	0.014923095703125
755	-1.6265382924230294e-06	-2.730184382533164e-07	-2.541084919735539e-08	37964	17500.0	0.02630615234375
756	-1.620576775961952e-06	-2.6423131362098625e-07	-1.722534361491311e-08	37964	21000.0	0.1123046875
757	-1.638155961326413e-06	-2.659531202425545e-07	-2.09348177714916e-08	37964	13250.0	0.259765625
758	-1.6377017961064629e-06	-2.681966520368798e-07	-2.3190809094444343e-08	37964	12750.0	0.117431640625
759	-1.6340146384550044e-06	-2.679311613384008e-07	-2.6590369812946876e-08	37964	15500.0	0.142822265625
760	-1.623072464437403e-06	-2.657042740228365e-07	-1.6402488351643313e-08	37964	14250.0	0.123291015625
761	-1.619908184430235e-06	-2.780927345632596e-07	-2.6778271153916058e-08	37964	17333.333333333332	0.117431640625
762	-1.636370883114211e-06	-2.7069435516928575e-07	-2.5396323151210907e-08	37964	96000.0	0.33782958984375
763	-1.6361236704901555e-06	-2.699598831499944e-07	-2.6780175558798625e-08	37964	17333.333333333332	0.581451416015625
764	-1.627906042539729e-06	-2.767513487977197e-07	-3.99480861907846e-08	37967	30000.0	0.6903076171875
765	-1.6223936967885236e-06	-2.803988060847664e-07	-3.0108645686471934e-08	37967	17666.666666666668	0.31494140625
766	-1.6239436841224783e-06	-2.602365245562786e-07	-2.2758669631238654e-08	37967	22000.0	0.044769287109375
767	-1.6185301906126012e-06	-2.750976632889064e-07	-2.5091171806568573e-08	37967	17750.0	0.2056884765625
768	-1.6301899148963996e-06	-2.739529430535843e-07	-2.718676373205239e-08	37967	17500.0	0.02197265625
769	-1.6215931838787817e-06	-2.6985962593656896e-07	-2.981193777709575e-08	37967	13750.0	0.21044921875
770	-1.6266398609318057e-06	-2.664477035761058e-07	-2.444012421938579e-08	37967	22666.666666666668	0.124969482421875
771	-1.6333597146438737e-06	-2.6196804348754137e-07	-3.51270488313726e-08	37967	17333.333333333332	0.073394775390625
772	-1.6259682504376537e-06	-2.585761992456612e-07	-1.5571869924327632e-08	37967	24333.33333333333	0.336669921875
773	-1.622530236307959e-06	-2.677300680403085e-07	-2.8595136045752027e-08	37967	17000.0	0.2178955078125
774	-1.6327805211227912e-06	-2.7149696150990177e-07	-2.5428552983717977e-08	37967	18666.666666666668	-0.0714111328125
775	-1.6332784741935957e-06	-2.6593479388537106e-07	-2.9937755895363394e-08	37967	18666.666666666668	0.082244873046875
776	-2.165673884686056e-06	6.606750357292042e-08	9.032540093316176e-08	38306	26500.0	0.240478515625
777	-2.161596160019301e-06	7.433995645188039e-08	9.421699384245316e-08	38306	38500.0	0.434051513671875
778	-2.155964204138662e-06	6.82039030723985e-08	9.624318711110392e-08	38306	50000.0	0.504638671875
779	-2.167168015362306e-06	6.298621735089736e-08	1.0211300291221945e-07	38306	35000.0	0.6409912109375
780	-2.1771915163419563e-06	7.090424709015029e-08	9.980664074944425e-08	38306	32500.0	0.450439453125
781	-2.174979780111417e-06	8.646119358217614e-08	1.0183151922232501e-07	38306	32500.0	0.44512939453125
782	-2.165198932076099e-06	8.28394129802245e-08	1.0235623844509849e-07	38306	54000.0	0.6011962890625
783	-2.152257420620841e-06	8.647760411062558e-08	1.0161206999738788e-07	38306	33500.0	0.3828125
784	-2.164310501034039e-06	7.294246727612814e-08	1.023492250187599e-07	38306	61000.0	0.505859375
785	-2.1743738119683487e-06	7.781883840104692e-08	9.580525052015449e-08	38306	40500.0	0.66259765625
786	-2.172627267752369e-06	9.049908545776704e-08	9.655462306924084e-08	38306	47000.0	0.447509765625
787	-2.171934805407869e-06	8.77503788337396e-08	9.340287781724626e-08	38306	34500.0	0.63397216796875
788	-2.1700102235878704e-06	8.39222417658669e-08	9.253400158063116e-08	38306	51000.0	0.7470703125
789	-2.15226369923989e-06	7.984789084970925e-08	9.304330143218481e-08	38306	36000.0	0.731231689453125
790	-2.1397604084840685e-06	7.739914410505258e-08	9.282111904215505e-08	38306	40000.0	0.4586181640625
791	-2.146865547925401e-06	8.739470819802707e-08	9.315972298343637e-08	38306	25000.0	0.55224609375
792	-2.1473002608741167e-06	8.573776745629368e-08	9.418073326770765e-08	38306	42000.0	0.591888427734375
793	-2.166351447378103e-06	8.66068224194848e-08	9.12589056683341e-08	38306	29000.0	0.776031494140625
794	-2.15499024169818e-06	8.106970861152885e-08	8.949819543657211e-08	38306	26500.0	0.49285888671875
795	-2.1562704410737904e-06	7.672019556438269e-08	9.42432523015491e-08	38306	28333.33333333333	0.718505859375
796	-2.149464681092594e-06	7.489145317117611e-08	9.67020709215124e-08	38306	55000.0	0.419189453125
797	-2.1470583642471395e-06	6.537527970514183e-08	1.0108631160222188e-07	38306	35500.0	0.56414794921875
798	-2.172300382333193e-06	7.338850850650471e-08	9.75378999813612e-08	38306	50000.0	0.4923095703125
799	-2.1707895516701245e-06	8.400710922613285e-08	1.0147191376646518e-07	38306	34500.0	0.665771484375
800	-2.1635799409910256e-06	9.130449325244157e-08	1.0160438260560873e-07	38306	42000.0	0.4046630859375
801	-2.169969738513901e-06	8.748356445405636e-08	9.93111942380628e-08	38306	53000.0	0.39013671875
802	-2.1838608365095523e-06	9.078932801097444e-08	1.0014022315531081e-07	38306	37000.0	0.736572265625
803	-2.17136666720596e-06	9.605743964689413e-08	9.942779977936636e-08	38306	43000.0	0.558837890625
804	-1.493325919788253e-06	-2.8733959837922777e-07	-5.308972946246119e-08	42788	55000.0	0.6536865234375
805	-1.4844619555802562e-06	-2.539361435365748e-07	-5.184672207036534e-08	42788	25000.0	0.6163330078125
806	-1.4805958527993154e-06	-2.3587972669569498e-07	-4.506949872520023e-08	42788	19000.0	0.399169921875
807	-1.4852857199841078e-06	-2.3013355279261095e-07	-4.6292705545748296e-08	42788	16666.666666666668	0.220184326171875
808	-1.490670158197409e-06	-2.207907546432169e-07	-6.123248230427642e-08	42788	14500.0	0.4110107421875
809	-1.4951535587341414e-06	-2.2419218187155386e-07	-5.2880448340307734e-08	42788	14500.0	0.156097412109375
810	-1.4896770233103904e-06	-2.2278982337007586e-07	-5.8862876680065445e-08	42788	11800.0	0.223846435546875
811	-1.5000617123028385e-06	-2.232715298659031e-07	-5.797741862334586e-08	42788	16666.666666666668	0.20379638671875
812	-1.489559775773511e-06	-2.2197951607257346e-07	-4.9299692963148246e-08	42788	17000.0	0.070343017578125
813	-1.4928514817822887e-06	-2.2168943560840459e-07	-5.416559139848129e-08	42788	13600.0	0.4716796875
814	-1.4963376523822318e-06	-2.2484831593716242e-07	-5.60901245705195e-08	42788	15750.0	0.172119140625
815	-1.500958595089815e-06	-2.243211586482345e-07	-5.80036844461954e-08	42788	15000.0	0.1446533203125
816	-1.4994105485404802e-06	-2.1895504010607725e-07	-4.56123973193392e-08	42788	13500.0	0.292236328125
817	-1.495344152532207e-06	-2.2198089983119045e-07	-4.824500814996271e-08	42788	14500.0	0.505218505859375
818	-1.4941363024346893e-06	-2.293230043965444e-07	-5.5382939334445577e-08	42788	17666.666666666668	0.21875
819	-1.4978346890393864e-06	-2.2026157278539682e-07	-5.6951524480761945e-08	42788	17250.0	0.223236083984375
820	-1.72006024426308e-06	-5.554158174337992e-08	-1.1846162279638916e-08	43785	31000.0	0.621002197265625
821	-1.7230950743064063e-06	-5.964760080429624e-08	-1.7425999210825296e-08	43785	18333.33333333333	0.333251953125
822	-1.7146280578448786e-06	-5.4309394134588255e-08	-2.6451650733105797e-08	43785	15250.0	0.4619140625
823	-1.711319308688258e-06	-7.115384425570088e-08	-2.762036597074751e-08	43785	25666.666666666668	0.06298828125
824	-1.7027910855892946e-06	-6.243778615294855e-08	-2.7444848119509364e-08	43785	25000.0	0.19805908203125
825	-1.712499999329968e-06	-6.684581859610194e-08	-3.105313652388436e-08	43785	19333.33333333333	0.26531982421875
826	-1.7178752213465215e-06	-5.8787197332070084e-08	-3.4659020537910814e-08	43785	21000.0	0.3858642578125
827	-1.713827214450127e-06	-4.598089326762552e-08	-1.870067868946077e-08	43785	13500.0	0.39678955078125
828	-1.7026514220935317e-06	-4.2123530162975204e-08	-2.0212491036832467e-08	43785	20666.666666666668	0.31585693359375
829	-1.699620588376331e-06	-5.387688643596842e-08	-3.5880849054017545e-08	43785	30500.0	0.453948974609375
830	-1.711959589465938e-06	-9.260364001038393e-08	-3.949942608149784e-08	43785	52000.0	0.118377685546875
831	-1.70582367314431e-06	-6.931278764435542e-08	-2.6097163472066428e-08	43785	17250.0	0.601837158203125
832	-1.703370352870444e-06	-6.256038075078049e-08	-2.8653388136459413e-08	43785	18666.666666666668	0.15966796875
833	-1.7065132588789378e-06	-5.5748023949273154e-08	-1.7431800855470235e-08	43785	13200.0	0.32830810546875
834	-1.7162354555752672e-06	-7.510262688588353e-08	-2.8555892653024388e-08	43785	24666.666666666668	0.5284423828125
835	-1.704503324011241e-06	-5.8857347616570976e-08	-2.8919550733270482e-08	43785	32000.0	0.311279296875
836	-1.7073140871241417e-06	-5.29703347431547e-08	-3.207416023908942e-08	43785	16250.0	0.02197265625
837	-1.704490223486161e-06	-6.27161200770038e-08	-2.7549991901197864e-08	43785	15250.0	0.1849365234375
838	-1.708194439368272e-06	-6.617344151024062e-08	-3.7147810477138895e-08	43785	17000.0	0.1571044921875
839	-1.7099547531564428e-06	-6.222264938645849e-08	-3.0556314812425464e-08	43785	16666.666666666668	0.158294677734375
840	-1.708519271927351e-06	-5.912993562907194e-08	-2.7971601140354924e-08	43785	15250.0	0.116729736328125
841	-1.7122375773875173e-06	-5.8575667441681794e-08	-3.838326419155058e-08	43785	25500.0	0.26788330078125
842	-1.7118425764874602e-06	-5.7353018002197954e-08	-2.8305324667293732e-08	43785	17000.0	0.3328857421875
843	-1.7101000241108944e-06	-5.732729852034373e-08	-3.058432201968353e-08	43785	18666.666666666668	0.1602783203125
844	-1.7017527810417946e-06	-5.3916079420603e-08	-1.8204325425532253e-08	43785	50000.0	0.3284912109375
845	-1.6942997053819266e-06	-5.464737722937479e-08	-1.6476549723183477e-08	43785	35000.0	0.20654296875
846	-1.7034510181220209e-06	-5.570532519349088e-08	-2.4187951511923475e-08	43785	25000.0	0.32958984375
847	-1.71607073233387e-06	-5.4216283170082166e-08	-2.753517299662056e-08	43785	19333.33333333333	0.133697509765625
848	-1.714706624451611e-06	-5.8838692687417545e-08	-3.409508747421936e-08	43785	15250.0	0.152740478515625
849	-1.707942106000299e-06	-5.7616962888084723e-08	-3.187003691227002e-08	43785	13500.0	0.093994140625
850	-1.7142523647601848e-06	-5.39846065021953e-08	-1.3970580072029022e-08	43785	27500.0	0.30853271484375
851	-1.7043727493483432e-06	-6.429901293903809e-08	-1.8391303710460322e-08	43785	26000.0	0.5284423828125
852	-1.708899190641978e-06	-5.911855133379837e-08	-3.2187278229497553e-08	43785	22333.33333333333	0.2342529296875
853	-1.7060165208500516e-06	-5.4615026978663096e-08	-3.3293748735059095e-08	43785	22333.33333333333	0.239501953125
854	-1.705236743112978e-06	-5.834753290801909e-08	-3.1127302944289894e-08	43785	17666.666666666668	0.074615478515625
855	-2.2219341514357766e-06	9.781033366834913e-08	7.367847165312416e-08	45429	25000.0	0.68792724609375
856	-2.204102407116626e-06	1.0645719976841665e-07	7.766470663276371e-08	45429	59000.0	0.5306396484375
857	-2.2140557131471727e-06	1.0145274696850114e-07	7.335666418963204e-08	45429	51000.0	0.5322265625
858	-2.2218041842806826e-06	1.1147687593270197e-07	6.293257198933458e-08	45429	70000.0	0.478515625
859	-2.229858938720212e-06	1.1823434336882373e-07	6.632668622310134e-08	45429	61000.0	0.2999267578125
860	-2.230365816095111e-06	1.0989553166361909e-07	6.578778724693345e-08	45429	69000.0	0.51934814453125
861	-2.225982909186296e-06	1.1958322343291714e-07	6.268080301285763e-08	45429	47500.0	0.46875
862	-2.242832828658491e-06	1.1623400244849909e-07	6.064552194969426e-08	45429	53500.0	0.51177978515625
863	-2.245939425269965e-06	1.130408567938556e-07	6.121285693973116e-08	45429	61000.0	0.656341552734375
864	-2.244749960646988e-06	1.204852843074155e-07	5.911422019848904e-08	45429	48000.0	0.508941650390625
865	-2.2554433414546564e-06	1.2886675905735984e-07	5.4058714881623215e-08	45429	55000.0	0.44769287109375
866	-2.2391679006462143e-06	1.1081421164422829e-07	5.4958303221230284e-08	45429	52000.0	0.31103515625
867	-2.238315812474074e-06	1.0849644321017745e-07	5.33953115181658e-08	45429	40000.0	0.5458984375
868	-2.243894925145233e-06	1.0722972918806241e-07	5.5191561668597554e-08	45429	80000.0	0.298095703125
869	-2.2280148012397e-06	1.1412351326021125e-07	5.7335462613015854e-08	45429	51000.0	0.6461181640625
870	-2.229443503062049e-06	1.1545037067147381e-07	5.996793927044313e-08	45429	40500.0	0.491943359375
871	-2.233862245848417e-06	1.0714801040021469e-07	5.18755126972218e-08	45429	67000.0	0.480377197265625
872	-2.239964938469699e-06	1.0379825218351776e-07	5.1947616993375656e-08	45429	55000.0	0.364227294921875
873	-2.240369239137329e-06	1.0388554493351629e-07	5.311513144672276e-08	45429	38000.0	0.469970703125
874	-2.2336047448466848e-06	1.1698129365433185e-07	5.8318495866337684e-08	45429	53000.0	0.4779052734375
875	-2.2324445018169285e-06	1.2194670477291885e-07	6.46737945501878e-08	45429	54500.0	0.3653564453125
876	-2.2268405680693968e-06	1.2399604517401786e-07	6.842022935424564e-08	45429	25500.0	0.5841064453125
877	-2.2264704820000822e-06	1.205343105690855e-07	6.10966817333984e-08	45429	18333.33333333333	0.26611328125
878	-9.975866313198228e-07	-5.559186816968008e-07	-1.0764599006472316e-07	48059	18333.33333333333	0.539276123046875
879	-1.003770388127779e-06	-5.599775468806916e-07	-1.1234066171375777e-07	48059	23666.666666666668	0.2261962890625
880	-1.0016080902046025e-06	-5.686385336292236e-07	-1.13425107755532e-07	48059	18333.33333333333	0.46484375
881	-9.866338945752768e-07	-5.714655936889265e-07	-1.0582878956030125e-07	48059	20000.0	0.2777099609375
882	-9.903358911356762e-07	-5.728859826718687e-07	-1.0809854236969997e-07	48059	21666.666666666668	0.1929931640625
883	-9.923881001580852e-07	-5.711662752653386e-07	-1.130650774478162e-07	48059	15250.0	0.32452392578125
884	-9.973818196990736e-07	-5.803125607989793e-07	-1.1389581351107897e-07	48059	19333.33333333333	0.134307861328125
885	-9.98754882806693e-07	-5.74139077511975e-07	-1.084239202719284e-07	48059	18333.33333333333	0.3328857421875
886	-9.990213877872842e-07	-5.748395440867461e-07	-1.0549433836004157e-07	48059	19000.0	0.15106201171875
887	-9.928015152883316e-07	-5.791166431646255e-07	-1.1259660296831785e-07	48059	23666.666666666668	0.19696044921875
888	-1.0023030256840303e-06	-5.397619074972808e-07	-1.1178395174820074e-07	48059	41500.0	0.0399169921875
889	-1.0051995643703984e-06	-5.658736478025072e-07	-1.2686703052183206e-07	48059	32000.0	0.551544189453125
890	-1.0021518160424097e-06	-5.77521230057815e-07	-1.1149352198198597e-07	48059	18333.33333333333	0.30078125
891	-9.958076370437574e-07	-5.680743604934079e-07	-1.0618862005139185e-07	48059	17666.666666666668	0.1630859375
892	-9.882356156175866e-07	-5.728266317188901e-07	-1.0848019700554453e-07	48059	19333.33333333333	0.144287109375
893	-9.929117141982214e-07	-5.765852020614934e-07	-1.078181262197685e-07	48059	17250.0	0.2607421875
894	-9.882436319802574e-07	-5.735595010128201e-07	-1.1466939078833477e-07	48059	17000.0	0.27374267578125
895	-9.89138345055779e-07	-5.822094319777512e-07	-1.02746816044076e-07	48059	14750.0	0.17047119140625
896	-9.991676333264748e-07	-5.743814427378388e-07	-1.071124566915593e-07	48059	16250.0	0.34521484375
897	-9.962382983530055e-07	-5.820543805954946e-07	-1.0988696321857857e-07	48059	17666.666666666668	-0.02349853515625
898	-9.954845947039164e-07	-5.737300461562353e-07	-1.1708227148619909e-07	48059	23666.666666666668	0.5042724609375
899	-9.907198175140534e-07	-5.842013413320608e-07	-1.133864920828129e-07	48059	15000.0	0.1153564453125
900	-9.887312956994814e-07	-5.778373759595548e-07	-1.1272081871754676e-07	48059	16000.0	0.13623046875
901	-1.001439067074992e-06	-5.799606908249715e-07	-1.1069117148369593e-07	48059	25666.666666666668	0.112548828125
902	-1.0024563018060136e-06	-5.791363586835103e-07	-1.1475717594606399e-07	48059	17000.0	0.281982421875
903	-9.941314109570455e-07	-5.389297775072702e-07	-1.1622340575422177e-07	48059	63000.0	0.358154296875
904	-1.0023543031858908e-06	-5.708304694115658e-07	-1.1694814315774576e-07	48059	14750.0	0.589599609375
905	-9.92567423848428e-07	-5.774566280517707e-07	-1.1229278273125213e-07	48059	17000.0	0.194549560546875
906	-1.0025131317155495e-06	-5.714671083873959e-07	-1.1657748413060669e-07	48059	20000.0	-0.02813720703125
907	-9.948161053956388e-07	-5.675234428363353e-07	-1.0850460053328657e-07	48059	14250.0	-0.0133056640625
908	-9.968535483895028e-07	-5.719191953212478e-07	-1.1384671150784026e-07	48059	14500.0	-0.01348876953125
909	-1.002606891956042e-06	-5.745050338385978e-07	-1.1425420534247441e-07	48059	16500.0	0.010986328125
910	-9.96700861879626e-07	-5.727290347681871e-07	-1.1223111301511933e-07	48059	17000.0	0.194000244140625
911	-9.967566395588989e-07	-5.785385989956593e-07	-1.0904216844933936e-07	48059	15500.0	-0.069427490234375
912	-1.5237759481083824e-06	-1.3569343806360465e-07	-4.284441247904888e-08	48884	28500.0	0.615234375
913	-1.5116433337660191e-06	-1.3908662618412164e-07	-3.9755894148932144e-08	48884	26000.0	0.388427734375
914	-1.5108400851355024e-06	-1.3929218276819326e-07	-3.736132880970356e-08	48884	22333.33333333333	0.15966796875
915	-1.5016271836616422e-06	-1.3696821682091577e-07	-4.14463598525312e-08	48884	22666.666666666668	0.0999755859375
916	-1.5154281079293234e-06	-1.3473332655017782e-07	-4.0411123288472674e-08	48884	19000.0	0.43194580078125
917	-1.5261346142603511e-06	-1.2173038376362985e-07	-3.92881002414429e-08	48888	28000.0	0.705322265625
918	-1.527418605328071e-06	-1.272656953443369e-07	-4.732558128700465e-08	48888	23333.33333333333	0.39276123046875
919	-1.5188436157471253e-06	-1.393483716230376e-07	-4.6212631878404893e-08	48888	30500.0	0.272369384765625
920	-1.5179445596852252e-06	-1.392933528307206e-07	-5.538089564384393e-08	48888	29000.0	0.33721923828125
921	-1.5295881676997006e-06	-1.261330286232086e-07	-5.233927239823765e-08	48888	31000.0	0.5474853515625
922	-1.529124882952053e-06	-1.302955797137265e-07	-5.112948181007912e-08	48888	22000.0	0.61322021484375
923	-1.5270534643474446e-06	-1.2424817152365604e-07	-5.031025736094363e-08	48888	26000.0	0.462615966796875
924	-1.522344963740634e-06	-1.2760836781548128e-07	-4.9146076785357944e-08	48888	23666.666666666668	0.369140625
925	-1.518522229741531e-06	-1.3413985450517088e-07	-4.67604504337355e-08	48888	23333.33333333333	0.274658203125
926	-1.519280840273143e-06	-1.4752027021182654e-07	-4.2478647457594193e-08	48888	30000.0	0.281982421875
927	-1.5132607625796085e-06	-1.3437986250342518e-07	-4.398598319079737e-08	48888	15000.0	0.30950927734375
928	-1.5177951557900583e-06	-1.3767774919040317e-07	-4.31673128269792e-08	48888	25500.0	0.267303466796875
929	-1.5102934806163268e-06	-1.3605746674220485e-07	-4.226295409212887e-08	48888	27000.0	0.39532470703125
930	-1.5137913930464234e-06	-1.31313390482011e-07	-4.212655448213587e-08	48888	27000.0	0.27191162109375
931	-1.5196198175264505e-06	-1.334906645725804e-07	-4.43098171359778e-08	48888	30000.0	0.369140625
932	-1.5100376389785737e-06	-1.405515420394223e-07	-3.964173317452363e-08	48888	23333.33333333333	0.479888916015625
933	-1.5274647016047442e-06	-1.2635053552430238e-07	-4.1825765783527103e-08	48888	28500.0	0.3060302734375
934	-1.5159855556017917e-06	-1.324554176515267e-07	-5.1773632615995254e-08	48888	19333.33333333333	0.41656494140625
935	-1.524265345813638e-06	-1.3769448600343337e-07	-4.239907839703525e-08	48888	24000.0	0.33966064453125
936	-1.518331595180661e-06	-1.343632367949769e-07	-4.455012238363058e-08	48888	20333.33333333333	0.3182373046875
937	-1.5171144901087416e-06	-1.393426321558355e-07	-4.264481671413232e-08	48888	17000.0	0.3255615234375
938	-1.5133484609330678e-06	-1.328385916926215e-07	-4.315411682104992e-08	48888	19500.0	0.44769287109375
939	-1.516017531068878e-06	-1.3430049755526372e-07	-4.600913076827661e-08	48888	16666.666666666668	0.3896484375
940	-1.5167200888601845e-06	-1.3684279443192126e-07	-3.794624433024368e-08	48888	14500.0	0.2777099609375
941	-1.5139111326785852e-06	-1.393029220391983e-07	-5.005304056416191e-08	48888	14250.0	0.194549560546875
942	-1.513132908537598e-06	-1.387990241860713e-07	-3.5438582168270404e-08	48888	19666.666666666668	0.172607421875
943	-1.5163647609279e-06	-1.3934875523912444e-07	-3.821228782235977e-08	48888	19333.33333333333	0.404296875
944	-1.5132034009693064e-06	-1.4352020290043318e-07	-4.389549691051264e-08	48888	23333.33333333333	0.23876953125
945	-1.512429295267241e-06	-1.3806771903959334e-07	-4.9428421914343376e-08	48888	18666.666666666668	0.4716796875
946	-1.51261354091718e-06	-1.3892173830911957e-07	-4.0670194850254354e-08	48888	20333.33333333333	0.4427490234375
947	-1.5226559185809407e-06	-1.2936067771407644e-07	-3.8429531388459553e-08	48888	22000.0	0.1761474609375
948	-1.5180934384303597e-06	-1.2883911626048826e-07	-3.9041032225429735e-08	48888	22000.0	0.32958984375
949	-1.5156094091262652e-06	-1.319364808268184e-07	-4.002945863623013e-08	48888	17000.0	0.2935791015625
950	-1.5116301099445583e-06	-1.3833008003346277e-07	-4.17773804795291e-08	48888	23000.0	0.3887939453125
951	-1.0759476613024832e-06	-4.946214116702164e-07	2.928887005931008e-08	50942	34500.0	0.309814453125
952	-1.073874259568837e-06	-4.94414630651844e-07	3.4267452749107366e-08	50942	21333.33333333333	0.2025146484375
953	-1.0646991623386553e-06	-4.968751171749352e-07	4.05378533785483e-08	50942	18666.666666666668	0.402923583984375
954	-1.0590409311301552e-06	-4.923000113895014e-07	4.1265990303097046e-08	50942	19333.33333333333	0.27484130859375
955	-2.240952967476431e-06	1.3832666930370529e-07	7.535139674484045e-08	51816	23333.33333333333	0.190826416015625
956	-2.2372432007525887e-06	1.419688270855425e-07	7.416991550444387e-08	51816	31500.0	0.526123046875
957	-2.2419215215828143e-06	1.4567131444801993e-07	7.847940271184089e-08	51816	18000.0	0.36895751953125
958	-2.255394487988316e-06	1.5959749929038844e-07	7.760134229390826e-08	51816	19333.33333333333	0.462890625
959	-2.2502519470176582e-06	1.4602293373027658e-07	7.375420783941834e-08	51816	16666.666666666668	0.361968994140625
960	-2.253334584003972e-06	1.467870102936319e-07	6.910468514697859e-08	51816	21666.666666666668	0.17852783203125
961	-2.258560952360337e-06	1.483621245675776e-07	7.122874815494381e-08	51816	20666.666666666668	0.3182373046875
962	-2.2560326445040108e-06	1.3574938831130966e-07	7.564152004580954e-08	51816	16666.666666666668	0.615234375
963	-2.254254079706465e-06	1.2558707904255612e-07	7.739255202699355e-08	51816	20333.33333333333	0.494384765625
964	-2.236491254552449e-06	1.2098906804612116e-07	7.95804159022247e-08	51816	53000.0	0.4295654296875
965	-2.2236085620899648e-06	1.213656747893159e-07	8.889502929467964e-08	51816	81000.0	0.539276123046875
966	-2.218467620046881e-06	1.1556970045500673e-07	9.183550776213989e-08	51816	51000.0	0.76904296875
967	-2.2150033504059927e-06	1.168606227347269e-07	8.777185623656744e-08	51816	35500.0	0.427001953125
968	-2.234301782385438e-06	1.104460218248561e-07	8.64483345964761e-08	51816	88000.0	0.504638671875
969	-2.2553387185780355e-06	1.2954199333037314e-07	8.427033064622423e-08	51816	80000.0	0.66253662109375
970	-2.2477535380006595e-06	1.536018983924087e-07	7.523244684080724e-08	51816	16000.0	0.3658447265625
971	-2.2382318554469493e-06	1.4741871712891914e-07	7.958201720204684e-08	51816	50000.0	0.3873291015625
972	-2.234076027443133e-06	1.5485421118756442e-07	8.390487465067197e-08	51816	66000.0	0.5794677734375
973	-2.231570834980701e-06	1.508755911337715e-07	8.520179638551885e-08	51816	90000.0	0.38604736328125
974	-2.238025922778824e-06	1.416509177051599e-07	8.45938585080332e-08	51816	96000.0	0.48193359375
975	-2.218822482991255e-06	1.390390546837367e-07	8.823337336464732e-08	51816	93000.0	0.583984375
976	-2.2180586528444503e-06	1.3151365332600708e-07	9.551192714535481e-08	51816	80000.0	0.797027587890625
977	-2.227150349738644e-06	1.3276581930779633e-07	9.77310773557647e-08	51816	79000.0	0.52899169921875
978	-2.2353142158678378e-06	1.3841252884485146e-07	9.979661667875684e-08	51816	74000.0	0.71490478515625
979	-2.247741436270658e-06	1.4739457319853906e-07	9.839717563771656e-08	51816	68000.0	0.4295654296875
980	-2.246104653985604e-06	1.3971019584952165e-07	9.938752512615608e-08	51816	55000.0	0.597564697265625
981	-2.253913980423651e-06	1.4241113438084557e-07	9.512044671959812e-08	51816	43000.0	0.64453125
982	-2.264804553060297e-06	1.4349171442901686e-07	8.597237340725115e-08	51816	50000.0	0.2178955078125
983	-2.251261143210074e-06	1.5657763244268833e-07	8.848322479901236e-08	51816	57000.0	0.44842529296875
984	-2.236381329097147e-06	1.3256091559547856e-07	8.918535993281706e-08	51816	83000.0	0.682525634765625
985	-2.2498714329367646e-06	1.343564969643585e-07	9.193997942781377e-08	51816	55500.0	0.66009521484375
986	-2.254520148242209e-06	1.3149312320474025e-07	8.665946417389812e-08	51816	52000.0	0.5712890625
987	-2.2489528674578258e-06	1.4510871751137757e-07	8.44803316451448e-08	51816	42000.0	0.666015625
988	-2.2511426218604515e-06	1.360946472386955e-07	8.786269956195751e-08	51816	80000.0	0.57879638671875
989	-2.2483151491883754e-06	1.3389695279546196e-07	9.252041149187872e-08	51816	54000.0	0.2548828125
990	-2.2494730682921187e-06	1.3212226280814796e-07	9.0916496105981e-08	51816	52000.0	0.450439453125
991	-2.246978638459589e-06	1.3809278193233657e-07	9.10961983102548e-08	51816	32500.0	0.355682373046875
992	-2.241126929850348e-06	1.447467754605194e-07	9.653506724407497e-08	51816	69000.0	0.4141845703125
993	-2.2551005183051387e-06	1.504577056674192e-07	9.785774536474885e-08	51816	50500.0	0.572021484375
994	-2.2486778945595947e-06	1.436526646324909e-07	9.16019214948009e-08	51816	33000.0	0.34210205078125
995	-2.2495972611220538e-06	1.4422649559020994e-07	8.690435705837496e-08	51816	79000.0	0.531005859375
996	-2.260489890842574e-06	1.471697929894235e-07	8.886158419088261e-08	51816	33500.0	0.712005615234375
997	-2.24794054315858e-06	1.4699132668162304e-07	9.668605629209592e-08	51816	50000.0	0.47906494140625
998	-2.249794788267685e-06	1.5059551131464074e-07	9.089548028471945e-08	51816	36500.0	0.2611083984375
999	-2.246936390531732e-06	1.436733436040742e-07	9.024488695712625e-08	51816	28000.0	0.3115234375
1000	-2.251546016995677e-06	1.4731113502668196e-07	7.531362286477086e-08	51816	20000.0	0.66961669921875
1001	-2.247942122741808e-06	1.5083868985374354e-07	7.29153993235182e-08	51816	14250.0	0.485595703125
1002	-2.250265819962674e-06	1.507090657340784e-07	7.52913029246986e-08	51816	13500.0	0.582000732421875
1003	-2.245794003110902e-06	1.486215016445545e-07	6.699495797389932e-08	51816	15250.0	0.5323486328125
1004	-2.247229326623462e-06	1.476730629221461e-07	7.835061685600883e-08	51816	18333.33333333333	0.151611328125
1005	-2.254956431298981e-06	1.465340418128759e-07	5.2088203767868055e-08	51816	17333.333333333332	0.2716064453125
1006	-2.251654715943317e-06	1.5029380608951745e-07	6.264916085198285e-08	51816	25000.0	0.4088134765625
1007	-2.2580599086199856e-06	1.4727042812095e-07	6.494766470023048e-08	51816	14500.0	0.3494873046875
1008	-2.2606073806081693e-06	1.565169695390143e-07	6.937917552307588e-08	51816	17666.666666666668	0.240478515625
1009	-2.2682495695155693e-06	1.6282480087125154e-07	5.754689184196663e-08	51816	13750.0	0.42266845703125
1010	-2.2695469587681173e-06	1.561568694103761e-07	5.5998380969303726e-08	51816	16666.666666666668	0.412841796875
1011	-2.2672779553044284e-06	1.6283501418762276e-07	5.90982377999959e-08	51816	17000.0	0.4493408203125
1012	-2.265581683766368e-06	1.6617067272211365e-07	6.089020108704464e-08	51816	26000.0	0.269775390625
1013	-2.260217304626984e-06	1.6292462632330465e-07	6.951092651485229e-08	51816	19666.666666666668	0.352294921875
1014	-2.251480257728724e-06	1.626283273037059e-07	8.832503219465562e-08	51816	36500.0	0.46728515625
1015	-2.2521548868857884e-06	1.543062212175793e-07	8.247015867583578e-08	51816	25500.0	0.560546875
1016	-2.247290951983672e-06	1.457997970575242e-07	8.04084799114472e-08	51816	15500.0	0.493408203125
1017	-2.256936485733053e-06	1.3758992290277736e-07	7.977044289250164e-08	51816	32500.0	0.3671875
1018	-2.254042675691769e-06	1.37266059915124e-07	7.238851528402468e-08	51816	22000.0	0.621002197265625
1019	-2.255618630869973e-06	1.546435028292041e-07	6.450380122848892e-08	51816	14750.0	0.4229736328125
1020	-2.263653326898117e-06	1.5150633065973388e-07	6.162739492085254e-08	51816	15750.0	0.19091796875
1021	-2.255480369268029e-06	1.436187609883581e-07	5.9133444612809074e-08	51816	24333.33333333333	0.586639404296875
1022	-2.271793288941388e-06	1.516019413427839e-07	6.031754501399595e-08	51816	19333.33333333333	0.38836669921875
1023	-2.262951557546298e-06	1.5712904170166586e-07	6.7774128689449e-08	51816	13500.0	0.39892578125
1024	-2.270207018217955e-06	1.6310488835863488e-07	7.13143529428666e-08	51816	18666.666666666668	0.428466796875
1025	-2.2839633675314694e-06	1.509451578358288e-07	7.221851356477053e-08	51816	25000.0	0.643829345703125
1026	-2.2662797293521585e-06	1.6661043800358134e-07	7.154898690131798e-08	51816	14750.0	0.640380859375
1027	-2.2680876902651645e-06	1.5870052122493724e-07	7.238612606732136e-08	51816	19250.0	0.19091796875
1028	-2.264621670855792e-06	1.6655767445706436e-07	7.709963820065679e-08	51816	34500.0	0.20550537109375
1029	-2.274893072125256e-06	1.9512543237712445e-07	9.212358184493757e-08	52504	20333.33333333333	0.402679443359375
1030	-2.269918091868677e-06	1.8019169141219058e-07	8.937087294354847e-08	52504	33500.0	0.7562255859375
1031	-2.282479522547991e-06	1.764612749257052e-07	8.806784751819786e-08	52504	26500.0	0.70458984375
1032	-2.2858250679582816e-06	1.7419606409218133e-07	9.159770211345592e-08	52504	55000.0	0.76446533203125
1033	-2.2572691848022224e-06	1.5229956048044177e-07	9.380948117151165e-08	52504	17333.333333333332	0.1923828125
1034	-2.258378883392334e-06	1.696808570999833e-07	9.370873416218509e-08	52504	27333.33333333333	0.6556396484375
1035	-2.27376088857422e-06	1.6071341724062392e-07	9.960608598811601e-08	52504	19000.0	0.67401123046875
1036	-2.270730970478588e-06	1.815202231501092e-07	9.610037490793729e-08	52504	48000.0	0.6016845703125
1037	-2.2830132527551568e-06	1.779868664985404e-07	9.736250480345633e-08	52504	55000.0	0.484405517578125
1038	-2.2673230979093544e-06	1.90605375560016e-07	9.334259979421286e-08	52504	53000.0	0.347137451171875
1039	-2.2499916483716847e-06	1.8670587774697939e-07	8.544159417729748e-08	52504	16000.0	0.6785888671875
1040	-2.2421384092349995e-06	1.8739126110897175e-07	7.12792806180662e-08	52504	18250.0	0.057373046875
1041	-2.243571712589874e-06	1.458045248036963e-07	8.11771656603403e-08	52504	63000.0	0.36419677734375
1042	-2.21556519250036e-06	1.1521824201746928e-07	8.16213028734573e-08	52504	59000.0	0.527984619140625
1043	-2.2309218967824085e-06	1.645808718975658e-07	9.74265673731895e-08	52504	21333.33333333333	0.3460693359375
1044	-2.24598398668435e-06	1.6016429268286208e-07	9.618289370086257e-08	52504	92500.0	0.343231201171875
1045	-2.2641477135961768e-06	1.6394975266501394e-07	9.463302169249849e-08	52504	26000.0	0.7218017578125
1046	-2.252659963256161e-06	1.760713427842596e-07	9.772819683940409e-08	52504	35000.0	0.5562744140625
1047	-2.2823473969305586e-06	1.623158322317248e-07	9.472347407623162e-08	52504	32000.0	0.588775634765625
1048	-2.284799940562357e-06	1.7390427554052654e-07	9.781591376102493e-08	52504	58000.0	0.7177734375
1049	-2.298890099656148e-06	1.7447510550313634e-07	9.282342875210013e-08	52504	59000.0	0.608154296875
1050	-2.278375847774501e-06	1.903109547616909e-07	9.460028155809957e-08	52504	28500.0	0.640869140625
1051	-2.294963517246485e-06	1.919137745224151e-07	9.956099668275416e-08	52504	25000.0	0.59912109375
1052	-2.286901263503137e-06	1.9424557392934866e-07	9.511987169379832e-08	52504	44000.0	0.656341552734375
1053	-2.2753336372473404e-06	1.8732977616528626e-07	9.65212146160033e-08	52504	28000.0	0.4775390625
1054	-2.270233580983681e-06	1.858937163440671e-07	9.548541018101896e-08	52504	40500.0	0.2933349609375
1055	-2.2712381744464657e-06	1.8521820628945592e-07	9.459629989757296e-08	52504	28000.0	0.239166259765625
1056	-2.271674771233351e-06	1.802256442541552e-07	9.949113012977285e-08	52504	35000.0	0.57879638671875
1057	-2.280829100637204e-06	1.844519446943153e-07	1.014544981983617e-07	52504	24666.666666666668	0.7496337890625
1058	-2.282918771317435e-06	1.8560328568006e-07	1.0334999713314613e-07	52504	28500.0	0.476715087890625
1059	-2.288005113937417e-06	1.9257233383125098e-07	9.968816156803685e-08	52504	31500.0	0.405029296875
1060	-2.2856344998106885e-06	1.758456280696526e-07	9.721042428527769e-08	52504	66000.0	0.5126953125
1061	-2.27482003061705e-06	1.884026778097077e-07	9.621049783054074e-08	52504	71000.0	0.57861328125
1062	-2.41803332634758e-06	3.7002841392159657e-07	1.151496289388253e-07	58116	36000.0	0.68536376953125
1063	-2.397047453165275e-06	3.605491316263097e-07	1.2017219435095586e-07	58116	36500.0	0.5908203125
1064	-2.408592322887946e-06	3.4519466918684745e-07	1.2008520632685565e-07	58116	27666.666666666668	0.436859130859375
1065	-2.4005802062086047e-06	3.3770308895326495e-07	1.31683278623655e-07	58116	36500.0	0.6427001953125
1066	-2.395461555696152e-06	3.420675563156877e-07	1.30732205273547e-07	58116	28500.0	0.3974609375
1067	-2.4008491389280577e-06	3.5073119216448734e-07	1.3073301915014188e-07	58116	34000.0	0.77069091796875
1068	-2.410699965130196e-06	3.4705849801772855e-07	1.2898729837128242e-07	58116	28500.0	0.552215576171875
1069	-2.404649291478152e-06	3.551549215997263e-07	1.3211728764004382e-07	58116	39000.0	0.46728515625
1070	-2.4105365461852074e-06	3.556340679574897e-07	1.328266943688761e-07	58116	38000.0	0.436126708984375
1071	-2.410223930414456e-06	3.563567228416503e-07	1.3596841825383073e-07	58116	36500.0	0.39459228515625
1072	-2.4097288271166047e-06	3.4110968548934415e-07	1.302537323568993e-07	58116	20666.666666666668	0.434051513671875
1073	-2.4121643354308648e-06	3.395245584177096e-07	1.3319035461015804e-07	58116	23333.33333333333	0.745849609375
1074	-2.405058292548954e-06	3.342654740229683e-07	1.2981467341950522e-07	58116	27333.33333333333	0.253692626953125
1075	-2.402126119546143e-06	3.434884664075868e-07	1.3138327663249054e-07	58116	28000.0	0.692138671875
1076	-2.402209488151608e-06	3.47272190286062e-07	1.2610970335059857e-07	58116	38000.0	0.521484375
1077	-2.399898257049591e-06	3.4299268768387586e-07	1.2718495298186e-07	58116	31500.0	0.2645263671875
1078	-2.4005450694940646e-06	3.44812024984466e-07	1.297285368384534e-07	58116	25333.33333333333	0.538330078125
1079	-2.4035041243918392e-06	3.3996685826205937e-07	1.2957292517535526e-07	58116	25500.0	0.21044921875
1080	-2.4091075811657866e-06	3.442756984025981e-07	1.2683782109016298e-07	58116	30500.0	0.25628662109375
1081	-2.411127216143016e-06	3.595176005000825e-07	1.316744803282631e-07	58116	41000.0	0.75225830078125
1082	-2.404645202284737e-06	3.618094575237513e-07	1.3329859961843004e-07	58116	40000.0	0.337005615234375
1083	-2.403303174830205e-06	3.479299083225394e-07	1.3228868545828977e-07	58116	38000.0	0.5438232421875
1084	-2.4079742626971387e-06	3.529539593823936e-07	1.2621387275758913e-07	58116	54000.0	0.64453125
1085	-2.420424124906814e-06	3.474884327194297e-07	1.3848223560905921e-07	58116	30000.0	0.4998779296875
1086	-2.4180210561763524e-06	3.495517951268386e-07	1.3671951637303266e-07	58116	18666.666666666668	0.430206298828125
1087	-2.4106973538686468e-06	3.427050213057067e-07	1.3026203970337392e-07	58116	23666.666666666668	0.3973388671875
1088	-2.41092341517884e-06	3.476301447438821e-07	1.3377241422820553e-07	58116	39000.0	0.29754638671875
1089	-2.4047807843965232e-06	3.401593833570691e-07	1.3290272244296414e-07	58116	28500.0	0.4493408203125
1090	-2.4056007101804965e-06	3.505997040601392e-07	1.395612498933726e-07	58116	61000.0	0.567138671875
1091	-2.404940261355529e-06	3.423959018491218e-07	1.376281883137997e-07	58116	33500.0	0.239501953125
1092	-2.409907828510648e-06	3.449122137002959e-07	1.3248511239112934e-07	58116	34500.0	0.352294921875
1093	-2.41434392226524e-06	3.452270043147136e-07	1.3300730454656062e-07	58116	20000.0	0.599212646484375
1094	-2.421142514173013e-06	3.479670593691881e-07	1.3834005350616292e-07	58116	25500.0	0.34869384765625
1095	-2.408621946058338e-06	3.572794378689289e-07	1.309028319230809e-07	58116	33500.0	0.278900146484375
1096	-2.4105476556477386e-06	3.508380530563827e-07	1.3043220344219782e-07	58116	34000.0	0.47607421875
1097	-2.4052549697327365e-06	3.4196250387312945e-07	1.3460629248580178e-07	58116	38000.0	0.52783203125
1098	-2.4068379404616948e-06	3.461079610689617e-07	1.3856998294812913e-07	58116	31000.0	0.53521728515625
1099	-2.413000872600318e-06	3.502429122595634e-07	1.2922883641300205e-07	58116	32500.0	0.3887939453125
1100	-2.409496692276131e-06	3.490721206726581e-07	1.3274293331769321e-07	58116	32000.0	0.36529541015625
1101	-2.415216953734535e-06	3.576834060668686e-07	1.3307187123610818e-07	58116	25333.33333333333	0.4339599609375
1102	-2.4155024497158427e-06	3.5434346151739254e-07	1.312633044318813e-07	58116	22666.666666666668	0.383697509765625
1103	-2.425321082713485e-06	3.409190921384365e-07	1.3062285584900502e-07	58116	31000.0	0.791473388671875
1104	-2.414251314223419e-06	3.461386852173072e-07	1.3320986095960797e-07	58116	28500.0	0.487060546875
1105	-2.4154545064872967e-06	3.548726762811188e-07	1.3523511134197818e-07	58116	22000.0	0.50628662109375
1106	-2.4174037262786354e-06	3.552968350403989e-07	1.3909615301235002e-07	58116	27666.666666666668	0.453948974609375
1107	-2.415053495235585e-06	3.515150491254708e-07	1.3172125093189196e-07	58116	27500.0	0.4654541015625
1108	-2.418060698353676e-06	3.523960189775206e-07	1.2896481229870026e-07	58116	23333.33333333333	0.26861572265625
1109	-2.412883230383374e-06	3.610879149534598e-07	1.36139175364727e-07	58116	17666.666666666668	0.374908447265625
1110	-2.41180101038461e-06	3.496670088021324e-07	1.3880002428205848e-07	58116	25000.0	0.60699462890625
1111	-2.411553035308287e-06	3.464980819997655e-07	1.3508323069791069e-07	58116	26000.0	0.66961669921875
1112	-2.419483137422761e-06	3.487919335175365e-07	1.334593801589283e-07	58116	21666.666666666668	0.39013671875
1113	-2.413267154818332e-06	3.533306404256737e-07	1.3027675334756258e-07	58116	26000.0	0.791473388671875
1114	-2.415441262391524e-06	3.535702828333047e-07	1.2961738059189941e-07	58116	24666.666666666668	0.50738525390625
1115	-2.400581073200684e-06	3.404351638600244e-07	1.2962186651287513e-07	58116	17000.0	0.670166015625
1116	-2.403651794478454e-06	3.423154826000934e-07	1.2812911126859068e-07	58116	36500.0	0.6253662109375
1117	-2.404978542193232e-06	3.42393599941563e-07	1.3196344744024877e-07	58116	28000.0	0.2528076171875
1118	-2.4010427118598977e-06	3.403769037810748e-07	1.3151320814506978e-07	58116	39000.0	0.5284423828125
1119	-2.396480387146747e-06	3.394877290641045e-07	1.27512242131837e-07	58116	30000.0	0.599853515625
1120	-2.406875061712107e-06	3.5377115261891577e-07	1.3225417528624678e-07	58116	19666.666666666668	0.522308349609375
1121	-2.412044419980098e-06	3.458515634380301e-07	1.3406016494077865e-07	58116	32500.0	0.701385498046875
1122	-2.409525882599377e-06	3.466227589490604e-07	1.3246123761743844e-07	58116	26000.0	0.36529541015625
1123	-2.4050536416847604e-06	3.473608582001066e-07	1.3372964946285646e-07	58116	26500.0	0.64715576171875
1124	-2.406054519010305e-06	3.494150344920316e-07	1.3171302318352693e-07	58116	38500.0	0.58447265625
1125	-1.437446067739417e-06	-1.658079981100823e-07	-1.0077270007523244e-07	59753	18333.33333333333	0.2967529296875
1126	-1.4330999180485206e-06	-1.607225498438372e-07	-1.0885354015569689e-07	59753	19000.0	0.39111328125
1127	-1.4338501487534468e-06	-1.564533769294863e-07	-1.1055376645009041e-07	59753	19333.33333333333	0.0555419921875
1128	-1.4435900485819355e-06	-1.595347285208195e-07	-1.25193246353649e-07	59753	17250.0	0.1768798828125
1129	-1.4381120531234297e-06	-1.5593560276859154e-07	-1.1012691459242856e-07	59753	19333.33333333333	0.20440673828125
1130	-1.4377992917431576e-06	-1.604165068501777e-07	-1.1283518181857953e-07	59753	17500.0	0.099853515625
1131	-1.4457683387503152e-06	-1.5569065833614578e-07	-1.1053070608612265e-07	59753	17333.333333333332	0.04931640625
1132	-1.4452093013385264e-06	-1.5804819805609769e-07	-1.097037292441805e-07	59753	17666.666666666668	0.1683349609375
1133	-1.433141826777268e-06	-1.542952858157747e-07	-1.0866682304659957e-07	59753	15750.0	0.149169921875
1134	-1.44238259643118e-06	-1.576123407787716e-07	-1.246510632921658e-07	59753	14000.0	0.0
1135	-1.4423175331567408e-06	-1.512832384244133e-07	-1.1350670025468683e-07	59753	15000.0	0.246429443359375
1136	-1.4352077851813703e-06	-1.5845707692715513e-07	-1.1518750310088989e-07	59753	20000.0	0.07049560546875
1137	-1.4435494764633905e-06	-1.633223928182452e-07	-1.0859458088204045e-07	59753	19333.33333333333	0.168609619140625
1138	-1.4333110379905504e-06	-1.6234553276822089e-07	-1.0761871532119581e-07	59753	15500.0	0.032958984375
1139	-1.4284774732568317e-06	-1.6565825329994573e-07	-1.1445076303115305e-07	59753	18333.33333333333	0.0439453125
1140	-1.4369205929738491e-06	-1.6131441077499498e-07	-1.1566979792208674e-07	59753	19666.666666666668	0.07781982421875
1141	-1.4397578841279e-06	-1.6138081482711573e-07	-1.1401796306909088e-07	59753	18000.0	0.014068603515625
1142	-1.4407023838426668e-06	-1.5670980818683193e-07	-1.1457727425516777e-07	59753	14000.0	-0.0399169921875
1143	-2.274935416834674e-06	1.8840286049613736e-07	5.6656580764851495e-08	61480	67000.0	0.5531005859375
1144	-2.270712758190807e-06	1.775656497861773e-07	6.421658753997835e-08	61480	57000.0	0.50738525390625
1145	-2.257814055281848e-06	1.9750182634533345e-07	7.000277981640123e-08	61480	82000.0	0.485992431640625
1146	-2.249292798743247e-06	1.9227228652179466e-07	9.062554919391768e-08	61480	50000.0	0.56414794921875
1147	-2.2613690357622743e-06	1.8511237478566962e-07	9.566586141076649e-08	61480	52500.0	0.47625732421875
1148	-2.2605344221013004e-06	1.850913677980172e-07	9.366608607306741e-08	61480	44000.0	0.6793212890625
1149	-2.2607617523345253e-06	1.918500011669812e-07	9.091797739153709e-08	61480	52000.0	0.543121337890625
1150	-2.251094552493391e-06	1.972220568907167e-07	9.214601659275277e-08	61480	51000.0	0.615234375
1151	-2.260659089449426e-06	1.854192304053904e-07	8.861687347030339e-08	61480	40500.0	0.658447265625
1152	-2.273213036779157e-06	1.9124508329497893e-07	9.389729614105073e-08	61480	50000.0	0.516357421875
1153	-2.2681857270299152e-06	1.8603863187780603e-07	9.67047660453899e-08	61480	34500.0	0.78155517578125
1154	-2.274329817510821e-06	1.979770185091239e-07	9.001940906529853e-08	61480	37500.0	0.701385498046875
1155	-2.260802981429993e-06	2.0039930867089424e-07	8.875858080148419e-08	61480	28500.0	0.494384765625
1156	-2.270923519969579e-06	1.9558592924793369e-07	9.034976607532185e-08	61480	54000.0	0.73553466796875
1157	-2.270869871178137e-06	2.136159511605761e-07	9.241273981327601e-08	61480	43000.0	0.456298828125
1158	-2.2550970023769205e-06	1.9964103295080522e-07	9.507136093893124e-08	61480	38000.0	0.72845458984375
1159	-1.7518755261363074e-06	-1.253587896587657e-07	-5.3261469637771344e-08	68833	44500.0	0.736572265625
1160	-1.7667214006998848e-06	-1.329551202426214e-07	-5.2332858784094347e-08	68833	59000.0	0.73974609375
1161	-1.7624468950920498e-06	-1.3961214056412958e-07	-4.871983719733284e-08	68833	34000.0	0.504638671875
1162	-1.745602065613757e-06	-1.426089039624344e-07	-4.830542936032581e-08	68833	38000.0	0.682525634765625
1163	-1.7371846652799942e-06	-1.4615341779149014e-07	-4.0943745308362994e-08	68833	34500.0	0.555419921875
1164	-2.3811681659767897e-06	2.08972934023617e-07	1.7341263104753015e-08	72274	73000.0	0.631103515625
1165	-2.374965168171794e-06	2.053345626335819e-07	2.0249593639642163e-08	72274	61000.0	0.5966796875
1166	-2.3647768622533924e-06	2.100862373685757e-07	2.3103626950973505e-08	72274	29500.0	0.77197265625
1167	-2.350452767060196e-06	2.0221770300461688e-07	3.1843468531764405e-08	72274	40000.0	0.7415771484375
1168	-1.625238470313641e-06	-2.935515480628054e-08	-3.955948133276825e-08	79224	43000.0	0.689910888671875
1169	-1.6128988510371492e-06	-2.8425839560433213e-08	-3.34475687730314e-08	79224	35500.0	0.742767333984375
1170	-1.6185110176775189e-06	-3.3622191586222853e-08	-1.658021715140257e-08	79224	25000.0	0.3575439453125
1171	-1.6196916050329666e-06	-4.246669812618408e-08	-2.074978013220336e-08	79224	25500.0	0.4454345703125
1172	-1.6144191614833724e-06	-3.138235725944572e-08	-2.2536305290822627e-08	79224	24666.666666666668	0.489105224609375
1173	-1.617213615255976e-06	-3.0371635717229425e-08	-2.2534187215615428e-08	79224	29000.0	0.557708740234375
1174	-1.6191399425149028e-06	-1.892038588470565e-08	-2.3688128159939317e-08	79224	36000.0	0.379852294921875
1175	-1.614154845747361e-06	-2.7635231302713664e-08	-2.3454619989471872e-08	79224	27666.666666666668	0.742767333984375
1176	-1.6181190463817085e-06	-3.051836108662121e-08	-2.0602530214809092e-08	79224	39000.0	0.44219970703125
1177	-1.6098281913650694e-06	-4.0550527621090034e-08	-2.0675278130320407e-08	79224	33000.0	0.54473876953125
1178	-1.6098522198194023e-06	-3.723090889949024e-08	-2.203504318285307e-08	79224	24666.666666666668	0.735931396484375
1179	-1.6113810986334794e-06	-4.2902351357580026e-08	-2.001433672222784e-08	79224	33000.0	0.4776611328125
1180	-1.6168275668150517e-06	-3.165027790464464e-08	-1.7971708393369522e-08	79224	35000.0	0.28564453125
1181	-1.627334246510046e-06	-2.61589103632012e-08	-1.923494248729779e-08	79224	22000.0	0.4443359375
1182	-1.6209754729067972e-06	-3.081773052928261e-08	-1.959202920734188e-08	79224	35000.0	0.3515625
1183	-1.6131086109914908e-06	-4.2080114966631e-08	-2.0680596402427843e-08	79224	34000.0	0.4375
1184	-1.61111447621391e-06	-2.877452217558407e-08	-2.3770645884098283e-08	79224	22333.33333333333	0.65093994140625
1185	-1.6161860984687555e-06	-2.8934792308858703e-08	-2.5744264908246063e-08	79224	44000.0	0.3548583984375
1186	-1.6130395211451094e-06	-3.492374826295942e-08	-2.257361994173436e-08	79224	34000.0	0.520538330078125
1187	-1.6237344312993858e-06	-3.175233457653773e-08	-2.4421135247358146e-08	79224	20666.666666666668	0.404296875
1188	-1.612406590379452e-06	-3.991345103154759e-08	-1.8093444480945566e-09	79226	38500.0	0.47900390625
1189	-1.6206512620897724e-06	-3.3755556342518424e-08	-6.765328636041274e-09	79226	45500.0	0.64520263671875
1190	-1.616111497845938e-06	-4.505427381904706e-08	-6.657425435251584e-09	79226	43500.0	0.6903076171875
1191	-1.6041611890116458e-06	-3.4817638972179416e-08	-7.346931524132973e-09	79226	34500.0	0.536712646484375
1192	-1.6073432005256933e-06	-2.6077196364482988e-08	-1.4499305778415704e-08	79226	38000.0	0.4296875
1193	-1.6149765114432623e-06	-2.579297709531433e-08	-3.8080181981163825e-09	79226	21333.33333333333	0.3221435546875
1194	-1.6077254103432547e-06	-9.297080988702913e-09	-4.190899166983285e-09	79226	37500.0	0.59521484375
1195	-1.601248531038472e-06	-1.9943160950133235e-08	-6.419975622268749e-09	79226	41000.0	0.561676025390625
1196	-1.6138841087841864e-06	-3.5916500072549665e-08	-4.043053374605353e-09	79226	31500.0	0.492462158203125
1197	-1.6102540234671182e-06	-3.3633611434319936e-08	-1.5598471686315688e-08	79226	28000.0	0.407989501953125
1198	-1.613631246162703e-06	-3.2850781918084394e-08	-2.376047821028596e-08	79226	24333.33333333333	0.1666259765625
1199	-1.620014045707011e-06	-2.6238407762283708e-08	-1.7953803219920776e-08	79226	15750.0	0.276214599609375
1200	-1.6129969837634255e-06	-3.119313866845633e-08	-2.005661504154496e-08	79226	20666.666666666668	0.48797607421875
1201	-1.6071534492781775e-06	-3.816517026082856e-08	-2.0508681929723876e-08	79226	37000.0	0.541534423828125
1202	-1.6105369968688523e-06	-2.580529019680416e-08	-1.5388529878956473e-08	79226	26500.0	0.543212890625
1203	-1.6105186327533243e-06	-2.9465863373854644e-08	-1.7721813764164357e-08	79226	25000.0	0.3720703125
1204	-1.625439586816911e-06	-3.8339549170437385e-08	-2.5471903739860823e-08	79226	29500.0	0.361083984375
1205	-1.6171001144510437e-06	-2.950482233748072e-08	-1.8740585933425383e-08	79226	39000.0	0.402679443359375
1206	-1.622426777373816e-06	-2.9702892280856283e-08	-2.1450463156262056e-08	79226	31500.0	0.3746337890625
1207	-1.6258357255914254e-06	-2.230276567889678e-08	-2.28249106969672e-08	79226	36500.0	0.4149169921875
1208	-1.6211801855400983e-06	-2.5141920357377483e-08	-2.3178443557671163e-08	79226	27666.666666666668	0.60882568359375
1209	-1.61742022475934e-06	-3.0353852033025815e-08	-2.8953869400894818e-08	79226	30500.0	0.453948974609375
1210	-1.612164923532865e-06	-3.830217069480293e-08	-2.331635358920344e-08	79226	17750.0	0.604949951171875
1211	-1.6270381212595175e-06	-2.8410841339481764e-08	-2.6156866702233903e-08	79226	28666.666666666668	0.538330078125
1212	-1.6123149519769504e-06	-3.2440099764298746e-08	-2.2782877152348587e-08	79226	27500.0	0.25628662109375
1213	-1.6110912276504425e-06	-2.4797108079705785e-08	-2.2996014627125186e-08	79226	57000.0	0.546875
1214	-1.618845086865355e-06	-3.914535977672888e-08	-2.4935650980421323e-08	79226	30000.0	0.4281005859375
1215	-1.6185335762988816e-06	-3.418205426971115e-08	-2.2116903862499412e-08	79226	28000.0	0.49908447265625
1216	-1.62250108502961e-06	-2.5583684986411988e-08	-3.612147132790683e-08	79226	29666.666666666664	0.320556640625
1217	-1.6363801436631237e-06	-3.576655329999652e-08	-2.8578495286014447e-08	79226	17666.666666666668	0.54248046875
1218	-1.6189262973463457e-06	-2.7528346515372364e-08	-2.360830394058573e-08	79226	26500.0	0.492462158203125
1219	-1.6193352202160806e-06	-2.607681163111377e-08	-2.4275844531726814e-08	79226	23333.33333333333	0.464263916015625
1220	-1.6288955282830226e-06	-2.408402525134624e-08	-2.4878225556523657e-08	79226	28500.0	0.3115234375
1221	-1.6135202506711778e-06	-3.0486127675143906e-08	-2.0784294307994223e-08	79226	17000.0	0.0999755859375
1222	-1.6100007709047964e-06	-4.41581868148442e-08	-1.938742855063452e-08	79226	26500.0	0.4110107421875
1223	-1.6207788435113578e-06	-2.9616577912294745e-08	-1.5793487357195757e-08	79226	34000.0	0.50628662109375
1224	-1.614374795634934e-06	-2.4157307763887903e-08	-1.5163356227446593e-08	79226	27500.0	0.430450439453125
1225	-1.6215455346211422e-06	-2.5555405302585586e-08	-1.8954503948118826e-08	79226	25000.0	0.34521484375
1226	-1.6229614751755347e-06	-2.2125952805936044e-08	-2.1525679433547416e-08	79226	17666.666666666668	0.3607177734375
1227	-1.6195508659269203e-06	-2.1450774529633432e-08	-2.054552286712654e-08	79226	22000.0	0.28564453125
1228	-1.6162116315609565e-06	-2.2994895620995454e-08	-2.049455378610481e-08	79226	35500.0	0.129241943359375
1229	-1.6259107101101207e-06	-2.8218121745862303e-08	-2.399773433493129e-08	79226	26000.0	0.2427978515625
1230	-1.6295748957786631e-06	-3.3582414384074215e-08	-2.6522019799279023e-08	79226	36500.0	0.15911865234375
1231	-1.6208582716426064e-06	-2.460689901506591e-08	-2.8476062042158305e-08	79226	15000.0	0.377685546875
1232	-1.6115563632980867e-06	-3.172939151857574e-08	-2.0907060819543442e-08	79226	33000.0	0.385986328125
1233	-1.6157930066863888e-06	-2.638983795921582e-08	-2.1687074115608243e-08	79226	20333.33333333333	0.328125
1234	-1.6257462571981957e-06	-2.9805718713362564e-08	-2.3288696866708616e-08	79226	38000.0	0.633087158203125
1235	-1.6309633639394594e-06	-2.5522821890097272e-08	-3.0583630162159824e-08	79226	26500.0	0.4110107421875
1236	-1.6240557853574111e-06	-3.12814164166228e-08	-2.9789091377845588e-08	79226	31000.0	0.451171875
1237	-1.6178958567218624e-06	-3.271657047155814e-08	-2.5476351264079785e-08	79226	29000.0	0.770751953125
1238	-1.6135927922428848e-06	-3.976287304632012e-08	-2.14955213686412e-08	79226	40500.0	0.6903076171875
1239	-1.6175221105393223e-06	-3.5789479642150845e-08	-2.6253593161203546e-08	79226	38500.0	0.59649658203125
1240	-1.6158214904245546e-06	-2.449177211452709e-08	-2.3683765729218625e-08	79226	36000.0	0.62677001953125
1241	-1.6153166774340231e-06	-2.3650393554859443e-08	-2.783318194936373e-08	79226	38000.0	0.510986328125
1242	-1.6223518307544267e-06	-2.3286849935889304e-08	-2.8929728225530024e-08	79226	39500.0	0.65765380859375
1243	-1.6264185769641103e-06	-3.657994038064915e-08	-2.5755741187329263e-08	79226	39500.0	0.7855224609375
1244	-1.6081985888634642e-06	-3.5298787934073754e-08	-2.2249414466308945e-08	79226	25500.0	0.556396484375
1245	-1.609430104394994e-06	-3.619430212071109e-08	-2.5129474360550385e-08	79226	40500.0	0.369384765625
1246	-1.6123372988403393e-06	-2.9708768264319884e-08	-2.3892564129450772e-08	79226	28500.0	0.460357666015625
1247	-1.6119460915593998e-06	-3.701936568685833e-08	-2.4707820585921705e-08	79226	18750.0	0.2281494140625
1248	-1.623673083915473e-06	-3.5543935331694006e-08	-1.7419308188743754e-08	79226	18333.33333333333	0.0560302734375
1249	-1.6115979997535294e-06	-3.116135416788434e-08	-1.4649919689849266e-08	79226	16000.0	0.123046875
1250	-1.6076453036515765e-06	-3.456066880786511e-08	-1.6884877512938413e-08	79226	17666.666666666668	0.204345703125
1251	-1.6151468355742383e-06	-3.4704470400620255e-08	-1.9896092835526112e-08	79226	42000.0	0.0
1252	-1.6204205102100702e-06	-3.2843316108454006e-08	-1.7474350623648446e-08	79226	28500.0	0.369140625
1253	-1.608103893066526e-06	-3.246721755183495e-08	-2.2380471132429784e-08	79226	29000.0	0.6492919921875
1254	-1.6098146506507231e-06	-3.5412738794978435e-08	-2.1484045833254223e-08	79226	35500.0	0.1888427734375
1255	-1.6116773678879977e-06	-4.077391876524028e-08	-2.084786977587709e-08	79226	26500.0	0.4923095703125
1256	-1.6146240757509038e-06	-3.3506254529213034e-08	-1.2606190627076235e-08	79226	37500.0	0.35888671875
1257	-1.6182742815697809e-06	-2.3798823755081995e-08	-1.34469756577644e-08	79226	51000.0	0.37982177734375
1258	-1.6086411086157031e-06	-3.5675625306198696e-08	-1.738420156744665e-08	79226	30500.0	0.286865234375
1259	-1.6156866220539128e-06	-2.57334799980298e-08	-1.7769979037748833e-08	79226	50000.0	0.538330078125
1260	-1.620320163807246e-06	-2.0857851960367454e-08	-1.507859121384612e-08	79226	37000.0	0.4237060546875
1261	-1.612527950013927e-06	-3.165141044333393e-08	-1.47439217197713e-08	79226	35000.0	0.462890625
1262	-1.624089236361762e-06	-2.468974701624347e-08	-1.8293421446476363e-08	79226	21333.33333333333	0.302520751953125
1263	-1.6099811115385404e-06	-2.8227371560859896e-08	-2.091971566350173e-08	79226	17666.666666666668	0.144287109375
1264	-1.6225181773335058e-06	-2.7060698808504108e-08	-1.641922861542754e-08	79226	18333.33333333333	0.069427490234375
1265	-1.6254552073854042e-06	-2.5334535240032536e-08	-1.9219048994776947e-08	79226	16666.666666666668	0.318817138671875
1266	-1.6158074074601368e-06	-2.1065693912387084e-08	-1.5356228515793178e-08	79226	22000.0	0.3262939453125
1267	-1.61576211342827e-06	-2.2533181739523e-08	-2.18854195372355e-08	79226	21000.0	0.47210693359375
1268	-1.629420377715217e-06	-2.920690370983168e-08	-2.516001318255369e-08	79226	17333.333333333332	0.2724609375
