# Supplementary material for: Structural mechanisms for centrosomal recruitment and organization of the microtubule nucleator γ-TuRC
Source: Nat Commun. 2025 Mar 12;16:2453. doi: 10.1038/s41467-025-57729-2 (PMC11903878; doi:10.1038/s41467-025-57729-2)
Supplement: Supplementary file 7 — Source Data [file 41467_2025_57729_MOESM7_ESM.xlsx]

## Sheet: Uncropped gels
			Main Figures															SI_figures

## Sheet: figure 2
panel e	γ-tubulin				GCP3
	NEDD1	NEDD1VVI	NEDD1LLM		NEDD1	NEDD1VVI	NEDD1LLM
	1	0.007127	0.034756		1	0.010591	0.033488
	1	0.01096	0.014901		1	0.008419	0.004554
	1	0.030271	0.06897		1	0.009645	0.021375

## Sheet: figure 3
panel c	Spoke	Inwards conformation	Outwards conformation	Native human γ-TuRC with CM1	Recombinant human γ-TuRC
	1	2.62042	6.88089	12.2319	11.0344
	2	3.10506	2.77101	8.03494	7.19106
	3	2.26729	2.98478	5.19982	4.89492
	4	2.6527	4.43925	7.23169	5.98943
	5	2.21314	4.5004	7.39025	6.12439
	6	4.32901	8.43304	9.34423	7.10007
	7	1.81931	6.96277	5.3953	3.54676
	8	3.96568	11.3892	8.87145	6.49558
	9	4.03536	10.3049	11.6117	8.91535
	10	8.29147	13.577	16.7559	13.1838
	11	24.9715	23.8449	30.2948	28.5039
	12	37.3485	24.4474	34.0984	33.1629
	13	36.1555	38.4411	53.5545	41.4268
	14	40.679	45.8693	64.3638	48.5263

## Sheet: figure 4
panel b	Distances of luminal γ-TuRCs to MTT B-tube (nm)	Distances of pericentriolar γ-TuRCs to MTT B-tube (nm)
	-66.5984	65.1605
	-71.294	66.3438
	-69.887	66.4814
	-62.5306	34.4361
	-64.3572	50.3633
	-78.8603	59.6462
	-82.0268	85.2707
	-73.0931	85.7334
	-76.0842	70.1227
	-71.0945	58.726
	-86.2597	87.7647
	-64.9954	80.2294
	-71.5898	78.9962
	-65.2	78.0863
	-68.9118	88.2394
	-70.778	98.9052
	-82.3966	101.373
	-74.0924	88.0055
	-72.7956	104.92
	-62.6923	71.8152
	-60.6799	72.1385
	-76.0206	82.8524
	-65.2671	77.3811
	-75.262	105.004
	-81.8995	68.5489
	-72.5737	69.617
	-76.3474	93.009
	-67.08	80.1658
	-78.0347	128.833
	-67.6356	74.906
	-73.6865	90.8298
	-77.0526	105.783
	-76.0997	62.3362
	-81.9511	73.3597
	-76.1599	101.843
	-80.0471	67.1815
	-75.3635	89.5707
	-83.7348	101.038
	-71.8169	102.187
	-79.5173	89.7582
	-75.0694	66.2011
	-74.2662	84.0856
	-78.3787	93.0589
	-77.8627	58.4267
	-79.2559	131.415
	-79.9318	244.068
	-75.0883	93.341
	-79.7392	76.3095
	-74.2077	70.9741
	-72.6287	83.2944
	-73.7381	84.3763
	-73.1894	138.372
	-81.5108	75.852
	-73.1757	114.026
	-84.5328	102.29
	-79.0185	81.2442
	-80.1365	82.8455
	-69.2627	93.5216
	-82.474	103.384
	-66.4849	94.5312
	-66.3576	84.4503
	-84.5586	246.235
	-77.0938	91.7758
	-72.8368	87.1094
	-79.8923	77.7784
	-78.3236	90.4152
	-63.0948	92.3743
	-81.0344	187.342
	-71.3232	102.011
	-73.1206	99.1769
	-65.7608	136.387
	-85.3756	100.214
	-69.1044	92.1628
	-64.0012	73.7278
	-78.905	84.4434
	-70.7058	96.0603
	-74.5947	88.1294
	-71.7756	88.6574
	-70.0384	99.7101
	-62.7852	83.0278
	-65.7109	81.7912
	-68.0707	73.198
	-68.9238	61.6276
	-69.2455	97.1972
	-62.4807	68.8189
	-77.7285	75.5923
	-53.6416	118.247
	-68.3201	44.947
	-66.005	134.071
	-79.7822	86.7241
	-74.5517	88.8483
	-79.0426	75.9483
	-73.1396	90.8607
	-77.8592	79.1252
	-73.9772	66.5227
	-72.1987	92.7269
	-78.3064	72.983
	-71.3129	41.3987
	-88.6574	85.023
	-77.7388	113.873
	-77.0457	89.2095
	-72.0456	109.573
	-70.7763	84.2817
	-76.7791	85.9708
	-71.2957	101.184
	-75.5716	91.7001
	-76.3026	92.032
	-75.9948	116.963
	-75.4564	7.18014
	-63.499	62.0026
	-72.7182	37.1537
	-78.0811	23.8805
	-49.3829	83.205
	-75.9346
	-77.8524
	-76.5176
	-73.9669
	-76.3818

## Sheet: figure 5
panel d	POC5-HA	POC5mut-HA
	1	0.393
	1	0.28
	1	0.259
panel g	Distance of Haus1 signal from centrois axis (Å)			γ-TuRC distance from centriolar axis (nm)
	178.76			15.4232
	596.62			15.8083
	409.24			18.0342
	127.2			18.1443
	381.09			18.7927
	437.26			20.2203
	122.02			20.2788
	470.37			20.628
	554.4			20.7071
	656.01			20.9685
	543.42			20.9892
	584.12			21.3572
	270.39			22.0194
	496.93			23.4505
	459.2			25.6848
	512.07			25.7862
	511.99			26.4398
	612.46			26.7236
	255.53			26.8251
	571.5			26.9111
	311.38			27.0281
	363.23			27.3153
	429.3			27.4615
	281.57			28.0876
	245.95			28.1633
	354.28			28.3525
	230.73			28.8857
	101.54			28.8874
	603.36			29.0388
	434.78			29.1626
	315.79			29.209
	215.02			29.8368
	428.49			29.8575
	427.14			29.9022
	400.44			30.0312
	255.35			30.1602
	259.54			30.2324
	307.27			30.2393
	430.55			30.3872
	407.39			30.389
	470.17			30.4457
	474.2			30.4818
	463.28			30.917
	180.79			31.1647
	249.69			31.1939
	233.38			31.8871
	203.68			31.918
	449.83			32.4186
	343.36			32.6731
	360.6			32.8124
	260.67			33.2545
	303.3			33.2872
	503.14			33.4592
	237.97			34.1179
	628.28			34.1919
	400.58			34.2332
	381.25			34.7044
	323.19			34.7165
	962.58			34.9315
	721.47			34.9418
	793.84			35.0261
	204.4			35.3494
	400.62			35.573
	822.09			35.721
	395.74			35.991
	709.02			36.065
	451.71			36.1544
	288.51			36.4141
	291.68			36.636
	528.04			36.722
	447.17			36.7254
	491.91			36.765
	473.45			36.7942
	307.76			36.9232
	366.71			37.2483
	211.56			37.2862
	352.98			37.4358
	153.46			37.5287
	533.48			37.883
	425.44			38.1823
	452.65			38.4816
	384.02			39.0526
	500.66			39.7045
	281.77			39.7217
	272.3			40.0536
	354.78			40.4406
	404.87			40.5645
	195.31			41.2748
	243.68			41.6808
	343.45			42.0058
	305.39			42.257
	531.27			43.0619
	356.81			43.0671
	310.99			44.1937
	337.99			46.9182
	359.25			50.7727
	367.78			51.428
	210.33			55.802
	364.05			56.3248
	292.88
	335.02
	457.2
	284.75
	238.78
	189.51
	337.69
	491.81
	466.58
	367.68
	340.48
	292.43
	307.14
	392.37
	346.77
	336.86
	398.59
	323.9
	264.24
	364.35
	342.03
	115.03
	60.791
	392.84
	396.42
	295.26
	295.93
	355.62
	484.14
	244.96
	632.4
	304.34
	679.73
	695.33
	461.83
	476.66
	100.41
	796.57
	579.09
	120.01
	355.68
	386.49
	330.28
	413.11
	479.22
	509.89
	468.19
	469.25
	436
	383.86
	446.55
	501.89
	378.08
	260.95
	516.81
	444.82
	337.44
	272.69
	325.98
	378.49
	363.44
	376.51
	372.63
	369.74
	383.97
	322.79
	587.88
	420.58
	465.9
	566.89
	218.72
	385.13
	463.47
	448.7
	256.45
	350.34
	255.81
	328.48
	215.2
	506.74
	161.77
	327.42
	342.18
	412.24
	440.37
	345.84
	102.18
	101.75
	349.98
	288.12
	365.58
	171.8
	322.32
	355.64
	347.93
	412.15
	437.46
	372.84
	83.568
	308.22
	347.55
	347.22
	327.56
	405.73
	433.24
	349.66
	323.2
	384.11
	553.85
	429.43
	574.9
	272.09
	223.96
	245.99
	521.2
	258.79
	191.51
	265.49
	139.53
	427.46
	460.16
	570.17
	470.94
	455.81
	561.9
	365.52
	303.02
	339.61
	308.76
	336.28
	130.26
	295.68
	410.53
	376.06
	274.93
	349.53
	101.17
	418.18
	129.51
	455.48
	459.03
	349.17
	200.44
	724.32
	793.56
	928.35
	187.81
	174.95
	369.18
	243.27
	60.744
	233.02
	255.26
	291.9
	268.23
	208.58
	186.65
	371.32
	438.54
	482.22
	478.6
	402.31
	219.16
	81.292
	239.42
	108.13
	103.8
	84.977
	359.1
	175.73
	240.36
	154.54
	412.43
	336.42
	94.608
	372.81
	482.96
	590.55
	552.66
	535.45
	331.72
	223.27
	221.18
	108.73
	200.65
	702.03
	295.47
	136.81
	368.3
	356.32
	67.672
	217.74
	269.11
	63.334
	160.45
	236.31
	154.68
	313.56
	346.52
	199.37
	762.78
	127.27
	137.58
	355.97
	95.428
	510.42
	290.05
	430.88
	334.76
	46.774
	225.47
	455.09
	256.14
	279.21
	186.28
	157.63
	59.37
	323.69
	272.57
	283.5
	219.82
	221.36
	374.27
	258.05
	290.91
	295.99
	115.1
	756.19
	697.01
	627.75
	577.07
	98.06
	436.89
	853.32
	867.16
	112.13
	385.41
	408.67
	204.85
	316.38
	487.28
	263.69
	275.73
	270.76
	343.61
	257.83
	275.17
	263.11
	124.6
	269.95
	128.06
	266.93
	161.33
	357.74
	330.39
	227.27
	252.8
	524.02
	205.34
	209.31
	369.52
	399.58
	390.81
	321.01
	164.17
	328.44
	204.15
	575.11
	574.41
	394.29
	419.77
	222.04
	122.85
	260.02
	400.91
	366.65
	372.48
	389.16
	221.77
	231.87
	268.47
	377.65
	269.61
	442.33
	254.06
	458.94
	144.01
	582.75
	416.47
	234.75
	245.56
	270.58
	535.61
	580.03
	391.54
	313.49
	643.15
	333.59
	423.58
	183.61
	385.68
	560.91
	408.15
	609.48
	155.21
	295.84
	774.57
	297.36
	283.17
	317.06
	314.31
	323.04
	303.93
	164.07
	476.45
	616.61
	390.3
	132.11
	123.51
	135.28
	534.96
	1000
	383.21
	146.36
	288.98
	69.077
	270.35
	340.03
	922.05
	225.04
	485.34
	286.3
	127.93
	614.21
	505.36
	431.22
	798.5
	189.1
	316.65
	273.88
	197.48
	207.09
	175.92
	191.15
	97.807
	139.54
	193.95
	330.06
	303.7
	295.06
	341.67
	259.42
	719.31
	506.7
	328.79
	419.58
	144.52
	341.64
	304.78
	706.93
	309.31
	138.13
	245.82
	881.54
	327.8
	365.84
	250.15
	234.75
	365.59
	285.11
	154.12
	200.59
	128.31
	527.38
	511.24
	628.07
	289.11
	233.33
	280.16
	310.16
	247.53
	491.84
	436.8
	65.105
	143.88
	337.49
	265.22
	227.91
	379.75
	402.3
	338.28
	324.71
	241.43
	313.03
	340.36
	325.25
	333.97
	318.17
	578.56
	210.38
	239.74
	485.63
	187.86
	1000
	837.89
	60.511
	389.34
	177.39
	428.56
	490.47
	464.05
	439.05
	376.82
	610.14
	342.75
	393.79
	183
	376.54
	202.11
	403.18
	301.8
	357.79
	322.96
	183.5
	242.41
	276.54
	286.69
	173.77
	240.35
	134.13
	231.3
	261.25
	413.84
	283.66
	647.78
	434.67
	437.77
	242.23
	454.28
	228.19
	251.51
	273.49
	305.09
	371.28
	239.93
	260.41
	212.06
	522.46
	224.08
	233.3
	178.12
	190.01
	154.08
	257.81
	156.08
	264.92
	162.68
	110.23
	149.4
	603.21
	317.87
	116.96
	172.4
	44.582
	164.42
	542.81
	299.97
	246.5
	717.19
	597.95
	58.345
	439.46
	62.522
	340.28
	282.85
	524.25
	303.59
	33.407
	425.99
	431.22
	293.17
	236.06
	284.36
	536.98
	392.46
	408.77
	365.68
	463.24
	464.52
	920.19
	478.02
	357.05
	403.76
	404.8
	526.25
	516.23
	441.03
	599.27
	419.37
	453.9
	56.834
	187.64
	193.33
	636.65
	262.31
	215.49
	644.13
	920.33
	687
	286.57
	669.59
	458.52
	440.64
	216.56
	403.38
	168.6
	899.21
	640.99
	390.87
	532.18
	575.46
	151.83
	324.38
	251.5
	406.78
	800.79
	305.27
	394.1
	446.51
	277.85
	234.77
	412.78
	259.64
	812.11
	348.19
	833.97
	336.46
	468.58
	395.98
	97.773
	102.38
	680.32
	385.2
	468.03
	354.61
	320.41
	292.39
	234.79
	197.84
	518.1
	208.99
	419.4
	177.9
	387.08
	105.37
	284.43
	489.11
	128.17
	31.616
	28.758
	76.573
	263.38
	136.51
	529.65
	291.91
	327.46
	85.326
	255.1
	287.98
	418.83
	124.69
	110.41
	488.88
	55.379
	361.24
	374.33
	291.04
	397
	459.4
	235.88
	688.43
	408.11
	367.38
	310.41
	237.86
	287.18
	314.71
	136.2
	438.38
	372.38
	343.4
	398.82
	215.17
	245.46
	299.7
	322.92
	209.57
	226.21
	197.8
	240.05
	449.6
	563.75
	320.64
	416.94
	637.33
	363.84
	298.95
	257.52
	359.99
	324.48
	566.97
	609.51
	489.63
	439.21
	193.25
	572.51
	579.08
	300.41
	603.42
	521.34
	877.72
	578.58
	624.51
	886.08
	589.36
	484.82
	476.06
	334.58
	352.02
	686.11
	233.41
	576.04
	520.13
	302.07
	323.57
	231.12
	107.34
	370.79
	442.74
	427.2
	608.1
	400.82
	127.35
	419.72
	255.64
	204.02
	369.57
	410.42
	121.8
	448.35
	385.99
	302.57
	560.59
	295.57
	586.41
	411.99
	377.99
	207.98
	335.96
	358.95
	360.73
	642.35
	611.03
	435.87
	334.03
	449.93
	537.69
	228.29
	592.84
	83.88
	528.52
	427.94
	419.23
	234.1
	231.57
	431.86
	300.81
	308.79
	366.88
	874.04
	234.83
	82.962
	177.34
	415.79
	519.37
	332.73
	469.93
	429.05
	346.29
	96.971
	271.88
	262.8
	118.64
	319.24
	372.78
	348.73
	414.57
	150.62
	354.09
	367.68
	401
	398.13
	220.93
	480.32
	364.56
	259.9
	491.23
	370.59
	615.9
	226.4
	161.11
	625.51
	345.87
	327.21
	329.4
	392.22
	328.65
	157.32
	182.06
	363.23
	527.72
	517.47
	481.79
	433.93
	180.84
	186.81
	350.21
	309.1
	310.02
	311.42
	191.81
	363.88
	482.55
	117.96
	440.2
	90.34
	170.71
	317.37
	893.11
	555.3
	359.24
	218.08
	121.06
	771.72
	119.89
	839.1
	448.95
	1000
	734.06
	1000
	1000
	1000
	421.45
	1000
	1000
	892.41
	168.7
	602.07
	583.32
	1000
	989.86
	750.08
	764.79
	230.28
	174.89
	68.462
	391.39
	563.46
	643.88
	660.8
	610.22
	295.75
	47.485
	350.61
	474.86
	502.58
	1000
	689.35
	435.75
	487.04
	172.88
	531.43
	398.51
	613.14
	415.58
	449.15
	393.33
	501.15
	373.47
	250.07
	625.99
	360.93
	225.82
	390.99
	375.86
	238.59
	201.38
	161.93
	277.01
	306.14
	364.89
	308.34
	658.87
	117.14
	474.49
	427.08
	359.78
	486.01
	307.53
	621.99
	290.92
	450.68
	256.57
	422.2
	178.01
	398.23
	236.48
	232.66
	228.35
	334.1
	184.66
	217.09
	426.9
	238.9
	132.65
	136.78
	234.4
	489.2
	464.16
	559.46
	233.55
	43.77
	496
	508.15
	572.62
	490.43
	356.43
	629.41
	522.29
	339.98
	356.35
	661.46
	342.43
	291.32
	349.13

## Sheet: Figure 5  Supplementary Table 5
raw data
231030-165937_minflux	locx (m)	locy (m)	locz (m)	lncx	lncy	lncz	cfr	ecc	eco	efo	efc	dcr	fbg	tim	tid	tid_len
0	1.16605e-06	-6.35795e-07	-1.19777e-07	1.16626e-06	-6.36574e-07	-1.1775e-07	0.751099	1172	1719	1719000	1172000	0.548575	0	34.6367	856	3
1	1.16287e-06	-6.4118e-07	-1.23863e-07	1.16307e-06	-6.4196e-07	-1.21834e-07	0.771606	1204	1766	1766000	1204000	0.527746	0	34.6427	856	3
2	1.1602e-06	-6.44477e-07	-1.27757e-07	1.1604e-06	-6.45258e-07	-1.25726e-07	0.762451	1041	1644	1644000	1041000	0.537713	0	34.6486	856	3
3	1.15842e-06	-6.51616e-07	-1.44078e-07	1.15864e-06	-6.52413e-07	-1.42007e-07	0.753906	772	1013	1013000	772000	0.558736	0	34.7887	865	10
4	1.15473e-06	-6.53374e-07	-1.46909e-07	1.15494e-06	-6.54172e-07	-1.44837e-07	0.736694	710	1225	1225000	710000	0.545306	0	34.7946	865	10
5	1.15578e-06	-6.53502e-07	-1.47454e-07	1.15599e-06	-6.54301e-07	-1.45379e-07	0.71698	691	1004	1004000	691000	0.521912	0	34.8027	865	10
6	1.15617e-06	-6.52101e-07	-1.48593e-07	1.15638e-06	-6.529e-07	-1.46517e-07	0.778381	654	1010	1010000	654000	0.594059	0	34.8087	865	10
7	1.15328e-06	-6.47152e-07	-1.51823e-07	1.15349e-06	-6.47952e-07	-1.49746e-07	0.778809	638	974	974000	638000	0.537988	0	34.8146	865	10
8	1.15293e-06	-6.47749e-07	-1.51199e-07	1.15314e-06	-6.48549e-07	-1.49119e-07	0.669128	577	857	857000	577000	0.584597	0	34.8205	865	10
9	1.15362e-06	-6.50942e-07	-1.512e-07	1.15383e-06	-6.51743e-07	-1.49119e-07	0.656738	538	1032	1032000	538000	0.565891	0	34.8264	865	10
10	1.14933e-06	-6.49469e-07	-1.54097e-07	1.14954e-06	-6.50271e-07	-1.52014e-07	0.729218	531	1136	1136000	531000	0.556338	0	34.8324	865	10
11	1.14542e-06	-6.56898e-07	-1.54986e-07	1.14563e-06	-6.57701e-07	-1.52901e-07	0.759155	691	1049	1049000	691000	0.56244	0	34.8405	865	10
12	1.14185e-06	-6.59465e-07	-1.55246e-07	1.14207e-06	-6.60269e-07	-1.53159e-07	0.744995	718	1122	1122000	718000	0.567736	0	34.8486	865	10
13	1.15084e-06	-6.47291e-07	-1.51722e-07	1.15105e-06	-6.48097e-07	-1.49629e-07	0.786713	661	827	827000	661000	0.555018	0	34.8715	866	7
14	1.14516e-06	-6.52582e-07	-1.50288e-07	1.14537e-06	-6.53389e-07	-1.48193e-07	0.614258	544	954	954000	544000	0.559748	0	34.8775	866	7
15	1.14909e-06	-6.50131e-07	-1.53308e-07	1.1493e-06	-6.50938e-07	-1.51212e-07	0.745667	643	754	754000	643000	0.539788	0	34.8834	866	7
16	1.14726e-06	-6.52966e-07	-1.52082e-07	1.14748e-06	-6.53774e-07	-1.49984e-07	0.793213	684	943	943000	684000	0.536585	0	34.8893	866	7
17	1.14739e-06	-6.50597e-07	-1.49706e-07	1.14761e-06	-6.51406e-07	-1.47606e-07	0.751038	535	935	935000	535000	0.503743	0	34.8953	866	7
18	1.1479e-06	-6.52016e-07	-1.49441e-07	1.14811e-06	-6.52825e-07	-1.47339e-07	0.76416	626	995	995000	626000	0.522613	0	34.9055	866	7
19	1.15144e-06	-6.51823e-07	-1.5097e-07	1.15165e-06	-6.52634e-07	-1.48865e-07	0.750885	665	1062	1062000	665000	0.566855	0	34.9158	866	7
20	6.16551e-07	-6.66755e-07	-1.48598e-07	6.1677e-07	-6.67577e-07	-1.46463e-07	0.795959	378	455	455000	378000	0.511628	35000	35.0313	872	13
21	6.05012e-07	-6.72488e-07	-1.48787e-07	6.05231e-07	-6.73311e-07	-1.46651e-07	0.790375	291	416	416000	291000	0.442396	35000	35.0373	872	13
22	6.00783e-07	-6.77701e-07	-1.48616e-07	6.01002e-07	-6.78524e-07	-1.46479e-07	0.733154	264	645	645000	264000	0.53092	35000	35.0432	872	13
23	5.96971e-07	-6.68878e-07	-1.45371e-07	5.9719e-07	-6.69702e-07	-1.43233e-07	0.766296	405	731	731000	405000	0.515354	35000	35.0491	872	13
24	5.97684e-07	-6.69847e-07	-1.44179e-07	5.97904e-07	-6.70672e-07	-1.42038e-07	0.65213	419	547	547000	419000	0.456637	35000	35.0551	872	13
25	5.95396e-07	-6.7364e-07	-1.45398e-07	5.95616e-07	-6.74466e-07	-1.43256e-07	0.711792	343	835	835000	343000	0.559203	35000	35.061	872	13
26	5.97552e-07	-6.76816e-07	-1.47446e-07	5.97773e-07	-6.77642e-07	-1.45303e-07	0.713287	371	683	683000	371000	0.510699	35000	35.0669	872	13
27	5.98873e-07	-6.72989e-07	-1.50781e-07	5.99093e-07	-6.73816e-07	-1.48637e-07	0.76712	399	780	780000	399000	0.497494	35000	35.0728	872	13
28	5.95704e-07	-6.73087e-07	-1.51774e-07	5.95925e-07	-6.73914e-07	-1.49628e-07	0.796539	607	570	570000	607000	0.537415	35000	35.081	872	13
29	5.92343e-07	-6.7089e-07	-1.52211e-07	5.92564e-07	-6.71719e-07	-1.50062e-07	0.784119	443	659	659000	443000	0.514032	35000	35.0912	872	13
30	5.90096e-07	-6.7464e-07	-1.48791e-07	5.90317e-07	-6.75469e-07	-1.4664e-07	0.762268	543	531	531000	543000	0.519126	35000	35.0993	872	13
31	5.96787e-07	-6.71302e-07	-1.49465e-07	5.97008e-07	-6.72132e-07	-1.47311e-07	0.795807	293	490	490000	293000	0.480315	35000	35.1096	872	13
32	5.99934e-07	-6.74746e-07	-1.5398e-07	6.00155e-07	-6.75577e-07	-1.51825e-07	0.669891	271	478	478000	271000	0.471774	35000	35.1156	872	13
33	1.12403e-06	-6.57604e-07	-1.38997e-07	1.12425e-06	-6.5844e-07	-1.36828e-07	0.718536	277	397	397000	277000	0.506024	35000	35.173	875	10
34	1.12413e-06	-6.49553e-07	-1.41606e-07	1.12435e-06	-6.50389e-07	-1.39436e-07	0.710938	256	363	363000	256000	0.543307	35000	35.1789	875	10
35	1.1303e-06	-6.38764e-07	-1.46864e-07	1.13052e-06	-6.39602e-07	-1.44692e-07	0.738525	275	326	326000	275000	0.543605	35000	35.1892	875	10
36	1.12827e-06	-6.44697e-07	-1.51453e-07	1.12849e-06	-6.45535e-07	-1.49278e-07	0.798401	206	343	343000	206000	0.476454	35000	35.1995	875	10
37	1.1244e-06	-6.49539e-07	-1.52302e-07	1.12463e-06	-6.50378e-07	-1.50125e-07	0.735138	221	415	415000	221000	0.524249	35000	35.2076	875	10
38	1.12567e-06	-6.39655e-07	-1.55941e-07	1.12589e-06	-6.40495e-07	-1.53763e-07	0.766663	237	391	391000	237000	0.564792	35000	35.2135	875	10
39	1.12972e-06	-6.30459e-07	-1.61157e-07	1.12994e-06	-6.313e-07	-1.58978e-07	0.700928	319	261	261000	319000	0.505376	35000	35.2216	875	10
40	1.1384e-06	-6.25504e-07	-1.65254e-07	1.13863e-06	-6.26345e-07	-1.63073e-07	0.723694	142	407	407000	142000	0.583529	35000	35.2276	875	10
41	1.13714e-06	-6.33837e-07	-1.62068e-07	1.13737e-06	-6.34678e-07	-1.59885e-07	0.717285	226	359	359000	226000	0.580902	35000	35.2335	875	10
42	1.13461e-06	-6.37236e-07	-1.61242e-07	1.13483e-06	-6.38078e-07	-1.59058e-07	0.748169	227	378	378000	227000	0.517677	35000	35.2394	875	10
43	1.14663e-06	-6.7957e-07	-1.70231e-07	1.14686e-06	-6.80414e-07	-1.68042e-07	0.789551	392	349	349000	392000	0.547684	35000	35.2669	876	5
44	1.14495e-06	-6.62698e-07	-1.70437e-07	1.14518e-06	-6.63543e-07	-1.68246e-07	0.75174	391	557	557000	391000	0.542609	35000	35.2729	876	5
45	1.14188e-06	-6.59153e-07	-1.64822e-07	1.14211e-06	-6.59998e-07	-1.62629e-07	0.752563	274	494	494000	274000	0.603516	35000	35.2788	876	5
46	1.13906e-06	-6.48538e-07	-1.59529e-07	1.13928e-06	-6.49384e-07	-1.57334e-07	0.765381	285	408	408000	285000	0.598592	35000	35.2891	876	5
47	1.1504e-06	-6.43252e-07	-1.53679e-07	1.15062e-06	-6.44099e-07	-1.51483e-07	0.744141	254	265	265000	254000	0.484099	35000	35.295	876	5
48	1.13597e-06	-6.47086e-07	-1.3047e-07	1.1362e-06	-6.47953e-07	-1.28216e-07	0.785889	116	150	150000	116000	0.529762	35000	35.5759	887	30
49	1.13685e-06	-6.44396e-07	-1.28994e-07	1.13709e-06	-6.45264e-07	-1.2674e-07	0.477295	68	155	155000	68000	0.583815	35000	35.5819	887	30
50	1.13103e-06	-6.4272e-07	-1.35004e-07	1.13126e-06	-6.43588e-07	-1.32748e-07	0.527832	47	159	159000	47000	0.587571	35000	35.5878	887	30
51	1.14636e-06	-6.42158e-07	-1.32076e-07	1.14659e-06	-6.43027e-07	-1.29819e-07	0.702759	76	196	196000	38000	0.593458	35000	35.5959	887	30
52	1.13929e-06	-6.44005e-07	-1.30038e-07	1.13952e-06	-6.44875e-07	-1.2778e-07	0.320618	34	137	137000	34000	0.529032	35000	35.6018	887	30
53	1.14015e-06	-6.34591e-07	-1.29923e-07	1.14038e-06	-6.35461e-07	-1.27663e-07	0.650024	75	124	124000	75000	0.521127	35000	35.6077	887	30
54	1.13276e-06	-6.36728e-07	-1.26433e-07	1.13299e-06	-6.37598e-07	-1.24172e-07	0.539246	93	129	129000	93000	0.544218	35000	35.6136	887	30
55	1.13626e-06	-6.2662e-07	-1.32641e-07	1.1365e-06	-6.27491e-07	-1.3038e-07	0.664673	66	148	148000	66000	0.566265	35000	35.6196	887	30
56	1.12181e-06	-6.27415e-07	-1.46279e-07	1.12204e-06	-6.28287e-07	-1.44016e-07	0.608093	123	240	240000	123000	0.546512	35000	35.6277	887	30
57	1.12145e-06	-6.32303e-07	-1.56519e-07	1.12168e-06	-6.33175e-07	-1.54255e-07	0.777008	123	200	200000	123000	0.545872	35000	35.6336	887	30
58	1.12412e-06	-6.28317e-07	-1.58179e-07	1.12436e-06	-6.29189e-07	-1.55914e-07	0.732788	138	299	299000	138000	0.542587	35000	35.6395	887	30
59	1.13518e-06	-6.2692e-07	-1.56865e-07	1.13541e-06	-6.27792e-07	-1.54599e-07	0.713623	158	276	276000	158000	0.52381	35000	35.6455	887	30
60	1.14094e-06	-6.28556e-07	-1.55184e-07	1.14118e-06	-6.29429e-07	-1.52917e-07	0.633179	156	226	226000	156000	0.520492	35000	35.6514	887	30
61	1.12978e-06	-6.31474e-07	-1.51674e-07	1.13001e-06	-6.32348e-07	-1.49406e-07	0.721069	179	266	266000	179000	0.489437	35000	35.6573	887	30
62	1.13815e-06	-6.32374e-07	-1.59384e-07	1.13838e-06	-6.33247e-07	-1.57115e-07	0.590332	104	286	286000	104000	0.509868	35000	35.6633	887	30
63	1.13449e-06	-6.49397e-07	-1.52725e-07	1.13473e-06	-6.50271e-07	-1.50454e-07	0.693756	127	200	200000	127000	0.412844	35000	35.6735	887	30
64	1.13462e-06	-6.46191e-07	-1.44114e-07	1.13485e-06	-6.47066e-07	-1.41842e-07	0.678314	93	185	185000	93000	0.482759	35000	35.6795	887	30
65	1.14178e-06	-6.51992e-07	-1.37536e-07	1.14202e-06	-6.52867e-07	-1.35263e-07	0.518555	118	253	253000	118000	0.509225	35000	35.6854	887	30
66	1.1487e-06	-6.49933e-07	-1.29608e-07	1.14894e-06	-6.50809e-07	-1.27334e-07	0.709412	197	262	262000	197000	0.55	35000	35.6913	887	30
67	1.14171e-06	-6.49666e-07	-1.24957e-07	1.14194e-06	-6.50542e-07	-1.22681e-07	0.775085	249	324	324000	249000	0.564327	35000	35.6994	887	30
68	1.14211e-06	-6.42362e-07	-1.26299e-07	1.14234e-06	-6.43239e-07	-1.24022e-07	0.731445	224	399	399000	224000	0.532374	35000	35.7097	887	30
69	1.13829e-06	-6.43793e-07	-1.29095e-07	1.13852e-06	-6.4467e-07	-1.26817e-07	0.791748	188	312	312000	188000	0.524242	35000	35.7157	887	30
70	1.13321e-06	-6.52546e-07	-1.31894e-07	1.13344e-06	-6.53423e-07	-1.29614e-07	0.604919	106	287	287000	106000	0.547541	35000	35.7238	887	30
71	1.13118e-06	-6.55593e-07	-1.34531e-07	1.13142e-06	-6.5647e-07	-1.3225e-07	0.677368	179	264	264000	179000	0.475177	35000	35.7297	887	30
72	1.13351e-06	-6.54034e-07	-1.33751e-07	1.13374e-06	-6.54912e-07	-1.31469e-07	0.650635	164	251	251000	164000	0.524164	35000	35.7356	887	30
73	1.13819e-06	-6.52577e-07	-1.38023e-07	1.13843e-06	-6.53455e-07	-1.3574e-07	0.635498	152	236	236000	152000	0.440945	35000	35.7416	887	30
74	1.13264e-06	-6.42764e-07	-1.45593e-07	1.13288e-06	-6.43643e-07	-1.43309e-07	0.775085	166	193	193000	166000	0.530806	35000	35.7497	887	30
75	1.1338e-06	-6.45327e-07	-1.52172e-07	1.13404e-06	-6.46206e-07	-1.49886e-07	0.786774	127	210	210000	127000	0.587719	35000	35.7599	887	30
76	1.12503e-06	-6.51635e-07	-1.5492e-07	1.12527e-06	-6.52515e-07	-1.52633e-07	0.686829	121	175	175000	121000	0.507772	35000	35.7659	887	30
77	1.1276e-06	-6.50101e-07	-1.5443e-07	1.12783e-06	-6.50982e-07	-1.52142e-07	0.710754	137	341	341000	137000	0.562674	35000	35.774	887	30
78	6.3773e-07	-7.38474e-07	-1.2153e-07	6.37948e-07	-7.39351e-07	-1.19141e-07	0.724182	113	169	169000	113000	0.48	62000	37.5153	898	1
79	-1.29231e-07	-4.09486e-07	-3.10762e-07	-1.291e-07	-4.10225e-07	-3.08529e-07	0.0788269	9	106	53000	4500	0.626761	35000	38.0675	920	8
80	-1.39549e-07	-4.19202e-07	-3.28783e-07	-1.39419e-07	-4.19938e-07	-3.26553e-07	0.292053	29	68	34000	14500	0.423077	35000	38.0791	920	8
81	-1.42334e-07	-4.16605e-07	-3.42305e-07	-1.42207e-07	-4.17338e-07	-3.40078e-07	0.141449	15	97	48500	7500	0.533835	35000	38.0909	920	8
82	-1.44344e-07	-4.13836e-07	-3.25955e-07	-1.44218e-07	-4.14567e-07	-3.23732e-07	-0.277954	-22	77	38500	-7333.33	0.504425	35000	38.1036	920	8
83	-1.362e-07	-4.20924e-07	-3.24476e-07	-1.36078e-07	-4.21647e-07	-3.22262e-07	-0.0939941	-8	54	27000	-2000	0.488889	35000	38.1339	920	8
84	-1.4893e-07	-4.06752e-07	-3.27366e-07	-1.4881e-07	-4.07473e-07	-3.25156e-07	-0.239502	-18	91	45500	-9000	0.425197	35000	38.1444	920	8
85	-1.41543e-07	-4.09681e-07	-3.34127e-07	-1.41426e-07	-4.10398e-07	-3.31921e-07	0.312195	30	60	30000	10000	0.447917	35000	38.1614	920	8
86	-1.36098e-07	-4.0643e-07	-3.31247e-07	-1.35983e-07	-4.07142e-07	-3.29046e-07	0.212189	17	57	28500	4250	0.483871	35000	38.1785	920	8
87	1.10032e-06	-5.99803e-07	-1.34236e-07	1.10035e-06	-6.00376e-07	-1.32225e-07	0.631958	62	159	159000	62000	0.494382	37000	38.8186	943	5
88	1.10592e-06	-6.22023e-07	-1.29592e-07	1.10596e-06	-6.22593e-07	-1.27585e-07	0.568665	77	98	98000	38500	0.452991	37000	38.8277	943	5
89	1.10143e-06	-6.21285e-07	-1.43814e-07	1.10146e-06	-6.21853e-07	-1.4181e-07	0.469727	32	96	96000	32000	0.565217	37000	38.838	943	5
90	1.11206e-06	-6.30688e-07	-1.42346e-07	1.1121e-06	-6.31255e-07	-1.40344e-07	0.795837	59	105	105000	29500	0.532258	37000	38.8471	943	5
91	1.10761e-06	-6.27061e-07	-1.44883e-07	1.10764e-06	-6.27626e-07	-1.42884e-07	0.65863	66	127	127000	66000	0.582192	37000	38.8552	943	5
92	1.1196e-06	-6.6241e-07	-1.53722e-07	1.11962e-06	-6.62966e-07	-1.51737e-07	0.527985	73	123	123000	36500	0.577465	37000	38.9007	944	7
93	1.12174e-06	-6.71882e-07	-1.52903e-07	1.12176e-06	-6.72437e-07	-1.5092e-07	0.359863	44	125	125000	44000	0.590278	37000	38.9066	944	7
94	1.12476e-06	-6.53401e-07	-1.50205e-07	1.12479e-06	-6.53953e-07	-1.48225e-07	0.731812	55	84	84000	55000	0.582524	37000	38.918	944	7
95	1.12363e-06	-6.42046e-07	-1.71038e-07	1.12365e-06	-6.42594e-07	-1.69064e-07	0.603577	58	58	58000	29000	0.506494	37000	38.9357	944	7
96	1.11353e-06	-6.41356e-07	-1.55156e-07	1.11355e-06	-6.41903e-07	-1.53184e-07	0.211487	18	103	103000	9000	0.540984	37000	38.9449	944	7
97	1.11742e-06	-6.48396e-07	-1.51742e-07	1.11744e-06	-6.48941e-07	-1.49774e-07	0.601685	62	119	119000	31000	0.586957	37000	38.9552	944	7
98	1.1129e-06	-6.42517e-07	-1.48201e-07	1.11292e-06	-6.43059e-07	-1.46237e-07	0.580688	71	58	19333.3	35500	0.504348	37000	38.9687	944	7
99	1.12307e-06	-6.09665e-07	3.83022e-08	1.12312e-06	-6.09596e-07	3.69625e-08	0.605042	46	53	17666.7	11500	0.425	17000	43.4267	1125	3
100	1.11709e-06	-6.12713e-07	3.93577e-08	1.11714e-06	-6.12648e-07	3.80265e-08	0.264221	18	105	52500	6000	0.414634	17000	43.4442	1125	3
101	1.1105e-06	-6.09273e-07	4.51268e-08	1.11055e-06	-6.0921e-07	4.38013e-08	0.669067	63	122	61000	31500	0.371429	17000	43.4558	1125	3
102	5.9087e-07	-6.18257e-07	-2.09386e-07	5.91107e-07	-6.19599e-07	-2.07333e-07	0.32959	36	64	32000	18000	0.428571	19000	49.4053	1403	56
103	5.88449e-07	-6.28263e-07	-2.11861e-07	5.88687e-07	-6.29608e-07	-2.09803e-07	0.577148	48	72	36000	24000	0.413043	19000	49.4171	1403	56
104	5.88433e-07	-6.24249e-07	-2.06355e-07	5.88672e-07	-6.25597e-07	-2.04291e-07	0.601685	62	59	59000	20666.7	0.463768	19000	49.4322	1403	56
105	5.82364e-07	-6.22009e-07	-2.00984e-07	5.82603e-07	-6.23359e-07	-1.98915e-07	0.670807	51	84	42000	25500	0.528846	19000	49.4413	1403	56
106	5.84117e-07	-6.28649e-07	-2.10885e-07	5.84358e-07	-6.30006e-07	-2.08805e-07	0.316589	26	57	57000	13000	0.432836	19000	49.4672	1403	56
107	5.80436e-07	-6.25469e-07	-1.92779e-07	5.80677e-07	-6.26829e-07	-1.90694e-07	0.401611	35	55	27500	17500	0.48	19000	49.4774	1403	56
108	5.76896e-07	-6.26518e-07	-1.95486e-07	5.77137e-07	-6.27881e-07	-1.93396e-07	0.691925	79	57	57000	39500	0.477612	19000	49.489	1403	56
109	5.85407e-07	-6.23278e-07	-2.03695e-07	5.85649e-07	-6.24644e-07	-2.01599e-07	0.533752	53	50	50000	17666.7	0.383333	19000	49.5039	1403	56
110	5.90642e-07	-6.29022e-07	-2.02876e-07	5.90885e-07	-6.30392e-07	-2.00773e-07	0.435791	34	59	29500	11333.3	0.468354	19000	49.5187	1403	56
111	5.98316e-07	-6.29709e-07	-1.96187e-07	5.9856e-07	-6.31083e-07	-1.94078e-07	0.382202	31	69	34500	10333.3	0.41573	19000	49.5325	1403	56
112	5.88454e-07	-6.30612e-07	-2.02184e-07	5.88699e-07	-6.3199e-07	-2.00069e-07	0.456665	43	66	33000	21500	0.5	19000	49.5454	1403	56
113	5.94095e-07	-6.26209e-07	-2.00159e-07	5.9434e-07	-6.27589e-07	-1.9804e-07	0.585571	41	73	36500	41000	0.505376	19000	49.555	1403	56
114	5.92564e-07	-6.22888e-07	-2.03908e-07	5.9281e-07	-6.24271e-07	-2.01783e-07	0.485596	36	59	19666.7	18000	0.325843	19000	49.568	1403	56
115	5.89742e-07	-6.33273e-07	-2.04053e-07	5.89989e-07	-6.34661e-07	-2.01921e-07	0.337219	25	74	24666.7	8333.33	0.490385	19000	49.5841	1403	56
116	5.85006e-07	-6.32234e-07	-2.09996e-07	5.85254e-07	-6.33626e-07	-2.07856e-07	0.27124	22	68	22666.7	7333.33	0.510204	19000	49.6016	1403	56
117	5.86017e-07	-6.16133e-07	-1.98617e-07	5.86265e-07	-6.17529e-07	-1.9647e-07	0.457031	32	50	25000	10666.7	0.457143	19000	49.6191	1403	56
118	5.93456e-07	-6.1765e-07	-1.98384e-07	5.93706e-07	-6.1905e-07	-1.9623e-07	0.34967	34	73	24333.3	11333.3	0.407767	19000	49.6352	1403	56
119	5.97462e-07	-6.21961e-07	-2.02573e-07	5.97712e-07	-6.23366e-07	-2.00412e-07	0.306519	27	57	28500	9000	0.506494	19000	49.6516	1403	56
120	5.96776e-07	-6.25778e-07	-1.90042e-07	5.97027e-07	-6.27186e-07	-1.87875e-07	0.26001	30	50	25000	15000	0.471429	19000	49.6634	1403	56
121	5.88955e-07	-6.24107e-07	-1.91602e-07	5.89207e-07	-6.25518e-07	-1.89431e-07	0.288391	30	62	31000	15000	0.439024	19000	49.675	1403	56
122	5.95163e-07	-6.14781e-07	-1.89249e-07	5.95415e-07	-6.16195e-07	-1.87073e-07	0.273438	20	58	29000	20000	0.410256	19000	49.6858	1403	56
123	5.94213e-07	-6.13643e-07	-1.89448e-07	5.94466e-07	-6.1506e-07	-1.87265e-07	0.333252	28	250	125000	14000	0.514815	19000	49.6987	1403	56
124	5.92141e-07	-6.18322e-07	-1.97973e-07	5.92394e-07	-6.19741e-07	-1.95787e-07	0.763702	55	140	140000	55000	0.52	19000	49.7059	1403	56
125	5.81377e-07	-6.1389e-07	-1.95996e-07	5.81631e-07	-6.15313e-07	-1.93805e-07	0.410156	32	78	26000	10666.7	0.388889	19000	49.7197	1403	56
126	5.90976e-07	-6.2632e-07	-1.99964e-07	5.91231e-07	-6.27746e-07	-1.97767e-07	0.684204	76	97	97000	38000	0.457944	19000	49.7315	1403	56
127	5.80936e-07	-6.39801e-07	-2.02955e-07	5.81191e-07	-6.41229e-07	-2.00754e-07	0.576782	70	55	55000	35000	0.492308	19000	49.7406	1403	56
128	5.92045e-07	-6.37493e-07	-2.07044e-07	5.92301e-07	-6.38923e-07	-2.0484e-07	0.70816	51	78	78000	51000	0.431818	19000	49.7477	1403	56
129	5.86649e-07	-6.42222e-07	-1.97594e-07	5.86905e-07	-6.43653e-07	-1.95387e-07	0.746155	50	72	72000	50000	0.47561	19000	49.7536	1403	56
130	5.98902e-07	-6.35913e-07	-2.02808e-07	5.99159e-07	-6.37347e-07	-2.00598e-07	0.593506	44	68	22666.7	44000	0.530612	19000	49.7618	1403	56
131	5.88197e-07	-6.26966e-07	-1.98572e-07	5.88454e-07	-6.28403e-07	-1.96356e-07	0.189514	15	59	59000	7500	0.318841	19000	49.7747	1403	56
132	5.83732e-07	-6.21527e-07	-1.91767e-07	5.8399e-07	-6.22968e-07	-1.89543e-07	0.421234	43	51	25500	14333.3	0.549296	19000	49.7914	1403	56
133	5.92679e-07	-6.06594e-07	-1.98587e-07	5.92938e-07	-6.08039e-07	-1.96358e-07	0.355469	26	59	29500	13000	0.506329	19000	49.8054	1403	56
134	5.85699e-07	-6.25077e-07	-2.10536e-07	5.85958e-07	-6.26526e-07	-2.08301e-07	0.159668	16	68	22666.7	8000	0.469388	19000	49.8183	1403	56
135	5.87086e-07	-6.17657e-07	-2.13729e-07	5.87346e-07	-6.19111e-07	-2.11486e-07	0.622559	48	50	16666.7	16000	0.45	19000	49.8358	1403	56
136	5.81676e-07	-6.08296e-07	-2.05592e-07	5.81938e-07	-6.09754e-07	-2.03341e-07	0.357056	30	67	33500	10000	0.517241	19000	49.8544	1403	56
137	5.9023e-07	-6.09615e-07	-2.08443e-07	5.90492e-07	-6.11077e-07	-2.06185e-07	0.499878	36	74	24666.7	12000	0.403846	19000	49.8681	1403	56
138	5.84885e-07	-6.10936e-07	-2.05764e-07	5.85148e-07	-6.12401e-07	-2.03501e-07	0.14978	12	53	26500	6000	0.465753	19000	49.8822	1403	56
139	5.97907e-07	-6.18686e-07	-2.13467e-07	5.98171e-07	-6.20155e-07	-2.11197e-07	0.245148	29	52	26000	14500	0.458333	19000	49.8964	1403	56
140	5.84433e-07	-6.14754e-07	-2.12696e-07	5.84698e-07	-6.16228e-07	-2.10419e-07	0.550781	48	68	34000	16000	0.5	19000	49.9125	1403	56
141	5.84831e-07	-6.16743e-07	-2.1197e-07	5.85097e-07	-6.18221e-07	-2.09687e-07	0.570312	73	91	45500	18250	0.405405	19000	49.9273	1403	56
142	5.92178e-07	-6.28204e-07	-2.15221e-07	5.92444e-07	-6.29685e-07	-2.12931e-07	0.741211	69	87	87000	34500	0.515464	19000	49.9411	1403	56
143	5.85989e-07	-6.36054e-07	-2.10454e-07	5.86256e-07	-6.37537e-07	-2.08161e-07	0.602417	94	111	111000	47000	0.570248	19000	49.9503	1403	56
144	5.85783e-07	-6.33421e-07	-2.05666e-07	5.8605e-07	-6.34907e-07	-2.03368e-07	0.549164	61	70	70000	30500	0.5	19000	49.9594	1403	56
145	5.89263e-07	-6.36612e-07	-2.06565e-07	5.8953e-07	-6.381e-07	-2.04265e-07	0.32135	27	58	58000	27000	0.470588	19000	49.9665	1403	56
146	5.99335e-07	-6.43225e-07	-2.03493e-07	5.99603e-07	-6.44715e-07	-2.01189e-07	0.761078	51	79	79000	51000	0.539326	19000	49.9735	1403	56
147	6.00581e-07	-6.42867e-07	-2.04396e-07	6.0085e-07	-6.44361e-07	-2.02086e-07	0.482208	69	77	77000	34500	0.505747	19000	49.987	1403	56
148	5.94576e-07	-6.52915e-07	-2.062e-07	5.94845e-07	-6.54411e-07	-2.03886e-07	0.515747	65	81	81000	32500	0.527473	19000	49.9962	1403	56
149	5.94051e-07	-6.4604e-07	-2.08422e-07	5.94321e-07	-6.47538e-07	-2.06105e-07	0.652618	47	75	75000	47000	0.494118	19000	50.0032	1403	56
150	6.00851e-07	-6.51427e-07	-2.08437e-07	6.01122e-07	-6.52926e-07	-2.06117e-07	0.635529	49	82	82000	49000	0.51087	19000	50.0102	1403	56
151	5.93933e-07	-6.56701e-07	-2.06228e-07	5.94203e-07	-6.58203e-07	-2.03905e-07	0.65625	48	82	82000	48000	0.478261	19000	50.0173	1403	56
152	5.86341e-07	-6.50529e-07	-2.10491e-07	5.86612e-07	-6.52032e-07	-2.08164e-07	0.718414	59	53	53000	59000	0.492063	19000	50.0243	1403	56
153	5.91125e-07	-6.48257e-07	-2.03262e-07	5.91396e-07	-6.49763e-07	-2.00932e-07	0.760803	90	62	62000	45000	0.541667	19000	50.0335	1403	56
154	5.91385e-07	-6.44358e-07	-1.97823e-07	5.91657e-07	-6.45866e-07	-1.95489e-07	0.491455	61	71	71000	30500	0.580247	19000	50.0427	1403	56
155	5.92151e-07	-6.42095e-07	-1.93768e-07	5.92424e-07	-6.43605e-07	-1.9143e-07	0.719727	67	64	64000	33500	0.554054	19000	50.0518	1403	56
156	5.83913e-07	-6.35664e-07	-1.99432e-07	5.84186e-07	-6.37176e-07	-1.97091e-07	0.512573	38	98	98000	38000	0.555556	19000	50.0589	1403	56
157	5.8964e-07	-6.46155e-07	-1.98649e-07	5.89913e-07	-6.4767e-07	-1.96303e-07	0.567169	63	69	69000	31500	0.468354	19000	50.0681	1403	56
158	5.39835e-07	-5.20201e-07	-3.40031e-07	5.40313e-07	-5.22706e-07	-3.36176e-07	0.460358	35	52	26000	11666.7	0.485714	17000	53.6404	1580	19
159	5.285e-07	-5.17222e-07	-3.2572e-07	5.28979e-07	-5.1973e-07	-3.21859e-07	0.194	13	77	25666.7	6500	0.490385	17000	53.6533	1580	19
160	5.44607e-07	-5.14627e-07	-3.18228e-07	5.45088e-07	-5.17141e-07	-3.1436e-07	0.456299	42	73	24333.3	10500	0.49	17000	53.674	1580	19
161	5.39933e-07	-5.23541e-07	-3.24706e-07	5.40415e-07	-5.26059e-07	-3.20831e-07	0.0873718	7	52	17333.3	2333.33	0.443038	17000	53.6917	1580	19
162	5.48064e-07	-5.1066e-07	-3.01219e-07	5.48547e-07	-5.13184e-07	-2.97336e-07	0.295898	24	59	29500	8000	0.493506	17000	53.7118	1580	19
163	5.51823e-07	-5.16679e-07	-3.03063e-07	5.52307e-07	-5.19207e-07	-2.99175e-07	0.436859	35	55	13750	11666.7	0.516484	17000	53.7269	1580	19
164	5.44055e-07	-5.15869e-07	-3.15697e-07	5.4454e-07	-5.18402e-07	-3.11802e-07	0.131836	12	59	19666.7	4000	0.465116	17000	53.7445	1580	19
165	5.44259e-07	-5.17238e-07	-3.18476e-07	5.44745e-07	-5.19776e-07	-3.14575e-07	0.287079	23	55	18333.3	5750	0.536585	17000	53.763	1580	19
166	5.42366e-07	-5.1719e-07	-3.17532e-07	5.42853e-07	-5.19734e-07	-3.13622e-07	0.492401	35	79	26333.3	8750	0.349057	17000	53.7826	1580	19
167	5.38556e-07	-5.11214e-07	-3.14975e-07	5.39044e-07	-5.13762e-07	-3.11059e-07	0.4375	32	68	22666.7	10666.7	0.505263	17000	53.8001	1580	19
168	5.45786e-07	-5.07105e-07	-3.01766e-07	5.46275e-07	-5.09659e-07	-2.97842e-07	0.224609	20	62	20666.7	5000	0.573034	17000	53.8222	1580	19
169	5.47765e-07	-5.11573e-07	-3.19114e-07	5.48256e-07	-5.14137e-07	-3.15177e-07	0.439087	44	77	25666.7	14666.7	0.509615	17000	53.8553	1580	19
170	5.37922e-07	-5.06894e-07	-3.22614e-07	5.38414e-07	-5.09462e-07	-3.1867e-07	0.286865	25	71	23666.7	8333.33	0.510204	17000	53.8739	1580	19
171	5.38062e-07	-5.06728e-07	-3.25236e-07	5.38555e-07	-5.09302e-07	-3.21285e-07	0.258911	21	67	22333.3	7000	0.43617	17000	53.8927	1580	19
172	5.42807e-07	-5.08988e-07	-3.25918e-07	5.43301e-07	-5.11566e-07	-3.2196e-07	0.340576	30	69	17250	7500	0.457143	17000	53.9123	1580	19
173	5.47751e-07	-5.08853e-07	-3.08293e-07	5.48246e-07	-5.11437e-07	-3.04327e-07	0.188843	14	55	18333.3	7000	0.414634	17000	53.9316	1580	19
174	5.35816e-07	-5.11962e-07	-3.13651e-07	5.36312e-07	-5.14551e-07	-3.09679e-07	0.0984802	7	66	22000	2333.33	0.537634	17000	53.949	1580	19
175	5.42783e-07	-5.14246e-07	-3.1217e-07	5.43281e-07	-5.16841e-07	-3.08191e-07	0.0805664	8	51	17000	2000	0.538462	17000	53.9686	1580	19
176	5.46406e-07	-5.15146e-07	-3.15142e-07	5.46904e-07	-5.17745e-07	-3.11156e-07	0.0697632	6	62	15500	2000	0.459184	17000	53.9874	1580	19
177	-1.2338e-07	-4.20614e-07	-3.18054e-07	-1.22288e-07	-4.24471e-07	-3.12966e-07	0.571289	40	62	20666.7	10000	0.481928	14000	66.7189	2192	20
178	-1.3263e-07	-4.25615e-07	-3.32101e-07	-1.31536e-07	-4.29469e-07	-3.2701e-07	0.272369	21	53	17666.7	7000	0.418919	14000	66.7445	2192	20
179	-1.30604e-07	-4.24399e-07	-3.29224e-07	-1.29509e-07	-4.28252e-07	-3.2413e-07	0.349487	28	89	44500	9333.33	0.495146	14000	66.7609	2192	20
180	-1.27686e-07	-4.29933e-07	-3.19963e-07	-1.26588e-07	-4.33781e-07	-3.14861e-07	0.291595	21	61	20333.3	5250	0.439024	14000	66.8074	2192	20
181	-1.20833e-07	-4.24006e-07	-3.24532e-07	-1.19733e-07	-4.27852e-07	-3.19426e-07	0.328827	25	56	18666.7	6250	0.415584	14000	66.8303	2192	20
182	-1.23248e-07	-4.245e-07	-3.20267e-07	-1.22147e-07	-4.28344e-07	-3.15158e-07	0.452393	34	68	22666.7	6800	0.58427	14000	66.852	2192	20
183	-1.36605e-07	-4.28542e-07	-3.30339e-07	-1.35502e-07	-4.32384e-07	-3.25226e-07	0.249634	20	70	35000	5000	0.404762	14000	66.8778	2192	20
184	-1.19584e-07	-4.27997e-07	-3.14537e-07	-1.1848e-07	-4.31837e-07	-3.09419e-07	0.745117	56	67	22333.3	14000	0.420455	14000	66.9045	2192	20
185	-1.19772e-07	-4.32107e-07	-3.2469e-07	-1.18666e-07	-4.35945e-07	-3.19568e-07	0.245911	17	56	18666.7	4250	0.480519	14000	66.9314	2192	20
186	-1.20581e-07	-4.37632e-07	-3.17299e-07	-1.19474e-07	-4.41468e-07	-3.12174e-07	0.132263	11	60	20000	3666.67	0.518519	14000	66.9513	2192	20
187	-1.25682e-07	-4.35596e-07	-3.24138e-07	-1.24573e-07	-4.3943e-07	-3.19009e-07	0.298309	23	68	22666.7	7666.67	0.438202	14000	66.9698	2192	20
188	-1.24876e-07	-4.36021e-07	-3.31943e-07	-1.23766e-07	-4.39854e-07	-3.26812e-07	0.288818	26	54	18000	6500	0.493333	14000	66.9884	2192	20
189	-1.28017e-07	-4.26584e-07	-3.38527e-07	-1.26905e-07	-4.30415e-07	-3.33393e-07	0.161865	12	60	20000	6000	0.506173	14000	67.0059	2192	20
190	-1.31083e-07	-4.27959e-07	-3.34086e-07	-1.2997e-07	-4.31788e-07	-3.28948e-07	0.308258	21	51	25500	7000	0.415385	14000	67.0273	2192	20
191	-1.25965e-07	-4.30294e-07	-3.3373e-07	-1.24851e-07	-4.34121e-07	-3.28589e-07	0.456665	43	60	30000	10750	0.594595	14000	67.0458	2192	20
192	-1.32539e-07	-4.22004e-07	-3.43872e-07	-1.31424e-07	-4.2583e-07	-3.38728e-07	0.253235	18	67	33500	6000	0.567901	14000	67.0633	2192	20
193	-1.35337e-07	-4.2555e-07	-3.34681e-07	-1.34221e-07	-4.29374e-07	-3.29535e-07	0.308533	30	81	27000	10000	0.578431	14000	67.0784	2192	20
194	-1.34773e-07	-4.23251e-07	-3.33626e-07	-1.33656e-07	-4.27073e-07	-3.28476e-07	0.328491	26	68	17000	6500	0.583333	14000	67.0993	2192	20
195	-1.33427e-07	-4.31404e-07	-3.24983e-07	-1.32308e-07	-4.35224e-07	-3.19829e-07	0.168335	14	67	22333.3	4666.67	0.465909	14000	67.13	2192	20
196	-1.25203e-07	-4.31975e-07	-3.43852e-07	-1.24082e-07	-4.35793e-07	-3.38694e-07	0.499084	37	51	17000	12333.3	0.444444	14000	67.1523	2192	20
197	6.07023e-07	-6.21191e-07	-2.24846e-07	6.08418e-07	-6.24863e-07	-2.19818e-07	0.587891	43	62	31000	14333.3	0.594595	12000	69.9554	2318	2
198	6.24675e-07	-6.15968e-07	-2.25991e-07	6.26077e-07	-6.19639e-07	-2.20979e-07	0.582001	39	50	25000	9750	0.467742	12000	70.0117	2318	2
199	4.89427e-07	-4.531e-07	-1.6775e-07	4.91181e-07	-4.5674e-07	-1.63649e-07	0.303223	27	53	26500	9000	0.507692	11000	72.0481	2413	20
200	4.88123e-07	-4.62088e-07	-1.84063e-07	4.8988e-07	-4.65729e-07	-1.79972e-07	0.33667	28	71	35500	9333.33	0.409639	11000	72.0629	2413	20
201	4.89945e-07	-4.58377e-07	-1.76383e-07	4.91705e-07	-4.62017e-07	-1.72302e-07	0.276215	21	55	18333.3	7000	0.465753	11000	72.0804	2413	20
202	4.78215e-07	-4.59286e-07	-1.77558e-07	4.79979e-07	-4.62925e-07	-1.73488e-07	0.317871	28	50	16666.7	9333.33	0.323529	11000	72.1003	2413	20
203	4.86613e-07	-4.45101e-07	-1.78833e-07	4.88383e-07	-4.4874e-07	-1.74778e-07	0.297363	28	59	19666.7	7000	0.25974	11000	72.1258	2413	20
204	4.81446e-07	-4.40127e-07	-1.82446e-07	4.83221e-07	-4.43766e-07	-1.78406e-07	0.223846	15	50	16666.7	5000	0.338235	11000	72.1502	2413	20
205	4.80802e-07	-4.41187e-07	-1.83894e-07	4.82583e-07	-4.44825e-07	-1.79871e-07	0.340942	28	58	19333.3	5600	0.342105	11000	72.1786	2413	20
206	4.82783e-07	-4.38038e-07	-1.82109e-07	4.84569e-07	-4.41676e-07	-1.78099e-07	0.357056	30	61	20333.3	7500	0.506329	11000	72.2006	2413	20
207	4.93015e-07	-4.43927e-07	-1.66353e-07	4.94805e-07	-4.47565e-07	-1.62358e-07	0.382202	31	57	14250	7750	0.45679	11000	72.2268	2413	20
208	4.90886e-07	-4.45979e-07	-1.7512e-07	4.92683e-07	-4.49616e-07	-1.71144e-07	0.289307	20	74	18500	6666.67	0.387755	11000	72.2571	2413	20
209	4.86811e-07	-4.45016e-07	-1.778e-07	4.88613e-07	-4.48652e-07	-1.73839e-07	0.405029	28	51	17000	7000	0.492754	11000	72.2838	2413	20
210	4.77545e-07	-4.36651e-07	-1.69446e-07	4.79357e-07	-4.40287e-07	-1.65513e-07	0.490356	52	50	25000	10400	0.451613	11000	72.3307	2413	20
211	4.73505e-07	-4.38174e-07	-1.81692e-07	4.75322e-07	-4.4181e-07	-1.77772e-07	0.112549	8	67	22333.3	2666.67	0.317647	11000	72.3512	2413	20
212	4.8369e-07	-4.42312e-07	-1.74316e-07	4.85512e-07	-4.45947e-07	-1.7041e-07	0.397339	31	62	15500	7750	0.430233	11000	72.3755	2413	20
213	4.87233e-07	-4.4901e-07	-1.81207e-07	4.89062e-07	-4.52645e-07	-1.77319e-07	0.328491	26	54	18000	8666.67	0.555556	11000	72.4059	2413	20
214	4.85617e-07	-4.37583e-07	-1.69966e-07	4.8745e-07	-4.41218e-07	-1.66091e-07	0.26532	21	60	15000	7000	0.369048	11000	72.4281	2413	20
215	4.9124e-07	-4.36973e-07	-1.74893e-07	4.93078e-07	-4.40607e-07	-1.71031e-07	0.420044	37	67	22333.3	9250	0.364706	11000	72.449	2413	20
216	4.84057e-07	-4.49813e-07	-1.77141e-07	4.85899e-07	-4.53447e-07	-1.73291e-07	0.505615	38	54	18000	12666.7	0.347222	11000	72.4698	2413	20
217	4.72581e-07	-4.38376e-07	-1.7885e-07	4.74427e-07	-4.4201e-07	-1.75013e-07	0.230713	18	64	21333.3	6000	0.402439	11000	72.491	2413	20
218	4.68489e-07	-4.26849e-07	-1.74402e-07	4.70339e-07	-4.30482e-07	-1.70576e-07	0.273438	20	63	31500	6666.67	0.373333	11000	72.5098	2413	20
219	3.86529e-07	-3.61078e-07	-2.45748e-07	3.89224e-07	-3.64723e-07	-2.44438e-07	0.182892	13	62	12400	4333.33	0.5	12000	76.5189	2598	15
220	3.8534e-07	-3.75989e-07	-2.34539e-07	3.88039e-07	-3.79635e-07	-2.33231e-07	-0.111084	-10	55	18333.3	-2500	0.520548	12000	76.5444	2598	15
221	3.82219e-07	-3.71996e-07	-2.38227e-07	3.8492e-07	-3.75643e-07	-2.36922e-07	0.184143	14	52	17333.3	4666.67	0.442857	12000	76.563	2598	15
222	3.85881e-07	-3.75065e-07	-2.4732e-07	3.88586e-07	-3.78712e-07	-2.46017e-07	-0.0273438	-2	65	21666.7	-666.667	0.481928	12000	76.5866	2598	15
223	3.80431e-07	-3.65054e-07	-2.46064e-07	3.83138e-07	-3.68701e-07	-2.44763e-07	0.208923	14	66	22000	7000	0.464286	12000	76.6019	2598	15
224	3.8298e-07	-3.65155e-07	-2.39975e-07	3.8569e-07	-3.68803e-07	-2.38676e-07	0.117432	8	70	23333.3	2666.67	0.397727	12000	76.6194	2598	15
225	3.74147e-07	-3.67817e-07	-2.41069e-07	3.7686e-07	-3.71465e-07	-2.39772e-07	0	0	65	16250	0	0.483146	12000	76.6422	2598	15
226	3.78698e-07	-3.64345e-07	-2.39292e-07	3.81415e-07	-3.67995e-07	-2.37998e-07	0.162781	14	89	44500	4666.67	0.564356	12000	76.6684	2598	15
227	3.82514e-07	-3.62379e-07	-2.45368e-07	3.85233e-07	-3.66028e-07	-2.44075e-07	0.487061	40	80	26666.7	13333.3	0.602041	12000	76.6833	2598	15
228	3.82004e-07	-3.62252e-07	-2.38612e-07	3.84726e-07	-3.65902e-07	-2.37322e-07	0.105743	9	62	15500	3000	0.44186	12000	76.7041	2598	15
229	3.78534e-07	-3.66394e-07	-2.43198e-07	3.8126e-07	-3.70045e-07	-2.41911e-07	0.102539	8	59	19666.7	2000	0.532468	12000	76.7327	2598	15
230	3.77023e-07	-3.69829e-07	-2.36429e-07	3.79755e-07	-3.73481e-07	-2.35147e-07	0.0608826	5	61	15250	1250	0.694118	12000	76.7752	2598	15
231	3.80604e-07	-3.71791e-07	-2.34544e-07	3.8334e-07	-3.75443e-07	-2.33263e-07	0.182892	13	62	15500	4333.33	0.44186	12000	76.7964	2598	15
232	3.87324e-07	-3.75616e-07	-2.3853e-07	3.90063e-07	-3.79269e-07	-2.37252e-07	0.0683594	5	73	24333.3	1666.67	0.472527	12000	76.8163	2598	15
233	3.85536e-07	-3.66439e-07	-2.33451e-07	3.88277e-07	-3.70093e-07	-2.32174e-07	0.101074	9	56	18666.7	3000	0.432432	12000	76.8349	2598	15
234	6.18981e-07	-7.08983e-07	-1.84091e-07	6.21737e-07	-7.12639e-07	-1.82824e-07	0.676025	71	66	33000	23666.7	0.448718	12000	76.9301	2599	14
235	6.11309e-07	-7.08232e-07	-1.80744e-07	6.14067e-07	-7.11888e-07	-1.79478e-07	0.186035	16	59	29500	8000	0.478873	12000	76.9451	2599	14
236	6.0437e-07	-7.09696e-07	-1.92973e-07	6.0713e-07	-7.13353e-07	-1.91708e-07	0.347137	25	60	30000	8333.33	0.5	12000	76.9602	2599	14
237	5.98228e-07	-6.91985e-07	-1.92687e-07	6.0099e-07	-6.95642e-07	-1.91424e-07	0.377686	34	73	36500	11333.3	0.388235	12000	76.975	2599	14
238	6.02549e-07	-6.95241e-07	-1.90001e-07	6.05314e-07	-6.98898e-07	-1.88739e-07	0.606445	48	73	36500	12000	0.576471	12000	76.992	2599	14
239	6.09456e-07	-6.97197e-07	-1.85832e-07	6.12224e-07	-7.00854e-07	-1.84572e-07	0.681152	62	70	35000	15500	0.487805	12000	77.0103	2599	14
240	6.13867e-07	-7.07571e-07	-1.77096e-07	6.16637e-07	-7.11229e-07	-1.75838e-07	0.65625	48	52	26000	16000	0.453125	12000	77.0275	2599	14
241	6.27791e-07	-7.11534e-07	-1.70937e-07	6.30564e-07	-7.15192e-07	-1.6968e-07	0.277954	22	55	27500	7333.33	0.462687	12000	77.0437	2599	14
242	6.16687e-07	-7.12551e-07	-1.82164e-07	6.19462e-07	-7.1621e-07	-1.80908e-07	0.399902	28	70	35000	9333.33	0.52439	12000	77.0599	2599	14
243	6.1268e-07	-7.03586e-07	-1.75067e-07	6.15458e-07	-7.07245e-07	-1.73813e-07	0.252441	22	58	29000	5500	0.385714	12000	77.0793	2599	14
244	6.31309e-07	-7.13542e-07	-1.75433e-07	6.3409e-07	-7.17202e-07	-1.74181e-07	0.24353	19	50	25000	6333.33	0.354839	12000	77.0967	2599	14
245	6.25326e-07	-7.04151e-07	-1.73853e-07	6.28109e-07	-7.07811e-07	-1.72602e-07	0.527832	47	78	26000	15666.7	0.5	12000	77.1129	2599	14
246	6.2001e-07	-7.05254e-07	-1.77642e-07	6.22795e-07	-7.08914e-07	-1.76393e-07	0.48877	44	78	39000	11000	0.488889	12000	77.1325	2599	14
247	6.15657e-07	-7.09229e-07	-1.77534e-07	6.18449e-07	-7.12891e-07	-1.76288e-07	0.424377	34	67	22333.3	8500	0.435294	12000	77.1765	2599	14
248	4.5403e-07	-3.5717e-07	-1.88717e-07	4.59522e-07	-3.61444e-07	-1.85469e-07	0.5896	46	78	39000	11500	0.489362	16000	95.2478	3461	3
249	4.09054e-07	-3.62261e-07	-1.77652e-07	4.14546e-07	-3.66535e-07	-1.74402e-07	0.466553	56	54	18000	28000	0.538462	16000	95.2596	3461	3
250	3.90428e-07	-3.45891e-07	-1.83741e-07	3.95925e-07	-3.50167e-07	-1.80484e-07	-0.0227051	-2	55	13750	-500	0.551724	16000	95.3299	3461	3
251	5.9264e-07	-7.00491e-07	-1.41632e-07	5.98849e-07	-7.06141e-07	-1.36628e-07	0.340942	28	66	16500	7000	0.5	15000	100.622	3708	4
252	5.97514e-07	-7.01003e-07	-1.54441e-07	6.03728e-07	-7.06663e-07	-1.49425e-07	0.320435	25	54	18000	8333.33	0.5	15000	100.643	3708	4
253	5.98497e-07	-7.06067e-07	-1.48765e-07	6.04716e-07	-7.11737e-07	-1.43737e-07	0.171387	12	62	20666.7	3000	0.372093	15000	100.667	3708	4
254	5.95669e-07	-6.90691e-07	-1.46604e-07	6.01904e-07	-6.96391e-07	-1.41541e-07	0.285645	20	53	17666.7	4000	0.441558	15000	100.734	3708	4
255	5.95797e-07	-7.26156e-07	-9.73724e-08	6.03033e-07	-7.33084e-07	-8.5709e-08	0.51297	39	66	16500	13000	0.466667	12000	112.855	4285	2
256	5.88363e-07	-7.27743e-07	-9.19099e-08	5.956e-07	-7.34677e-07	-8.02788e-08	0.134888	10	59	14750	3333.33	0.457831	12000	112.906	4285	2
257	-1.96037e-07	-5.4363e-07	-1.66031e-07	-1.87538e-07	-5.53382e-07	-1.49341e-07	0.557007	39	53	26500	13000	0.584615	12000	119.161	4582	1
258	1.18088e-06	-6.80012e-07	-1.66823e-07	1.18768e-06	-6.85151e-07	-1.56921e-07	0.522308	35	60	15000	7000	0.402174	16000	126.98	4962	2
259	1.18872e-06	-6.65956e-07	-1.57594e-07	1.19552e-06	-6.71095e-07	-1.47688e-07	0.467468	37	53	17666.7	12333.3	0.480519	16000	127.001	4962	2
260	3.30602e-07	-4.10682e-07	-1.63865e-07	3.37553e-07	-4.15971e-07	-1.53964e-07	0.298462	20	80	40000	10000	0.393617	13000	128.001	5005	11
261	3.54579e-07	-4.00087e-07	-1.74821e-07	3.6154e-07	-4.05386e-07	-1.64927e-07	0.478027	44	59	19666.7	11000	0.6375	13000	128.044	5005	11
262	3.49868e-07	-4.07029e-07	-1.77278e-07	3.56838e-07	-4.12337e-07	-1.67391e-07	0.242798	18	66	16500	3600	0.457447	13000	128.085	5005	11
263	3.55126e-07	-4.04322e-07	-1.81428e-07	3.62102e-07	-4.09636e-07	-1.71545e-07	0.312042	25	63	21000	6250	0.488095	13000	128.11	5005	11
264	3.53285e-07	-4.1064e-07	-1.7034e-07	3.60281e-07	-4.15976e-07	-1.60471e-07	0.233459	18	69	17250	4500	0.536082	13000	128.202	5005	11
265	3.54531e-07	-4.11492e-07	-1.69704e-07	3.61533e-07	-4.16836e-07	-1.5984e-07	0.273438	20	54	18000	5000	0.453333	13000	128.231	5005	11
266	3.51909e-07	-4.12292e-07	-1.76538e-07	3.58922e-07	-4.17647e-07	-1.66682e-07	0.33667	28	59	19666.7	7000	0.5375	13000	128.282	5005	11
267	3.55448e-07	-4.19089e-07	-1.74568e-07	3.62466e-07	-4.24451e-07	-1.64715e-07	0.283569	23	53	17666.7	5750	0.472973	13000	128.305	5005	11
268	3.56481e-07	-4.20358e-07	-1.72997e-07	3.63505e-07	-4.25726e-07	-1.63149e-07	0.20874	19	51	17000	4750	0.444444	13000	128.332	5005	11
269	3.54994e-07	-4.08976e-07	-1.74753e-07	3.6203e-07	-4.14358e-07	-1.64913e-07	0.220184	15	56	14000	5000	0.452381	13000	128.386	5005	11
270	3.65516e-07	-4.22058e-07	-1.72551e-07	3.7256e-07	-4.27449e-07	-1.62716e-07	0.208282	15	52	17333.3	5000	0.452055	13000	128.423	5005	11
271	3.55875e-07	-4.11793e-07	-1.63229e-07	3.6298e-07	-4.17252e-07	-1.5343e-07	0.762878	58	59	14750	14500	0.471264	13000	128.685	5013	2
272	3.51562e-07	-4.10516e-07	-1.74578e-07	3.58674e-07	-4.15984e-07	-1.64782e-07	0.258301	23	59	14750	5750	0.425287	13000	128.715	5013	2
273	5.57482e-07	-6.71409e-07	-2.26316e-07	5.65526e-07	-6.82089e-07	-2.1552e-07	0.322937	22	53	26500	7333.33	0.402985	13000	141.803	5658	8
274	5.61813e-07	-6.6319e-07	-2.19191e-07	5.69856e-07	-6.73874e-07	-2.08398e-07	0.383698	33	70	17500	6600	0.428571	13000	141.83	5658	8
275	5.73721e-07	-6.72611e-07	-2.10042e-07	5.81763e-07	-6.83302e-07	-1.99254e-07	0.308228	25	51	12750	5000	0.417722	13000	141.872	5658	8
276	5.81022e-07	-6.56396e-07	-2.01628e-07	5.89064e-07	-6.67089e-07	-1.90843e-07	0.492401	35	69	23000	11666.7	0.511111	13000	141.891	5658	8
277	5.72983e-07	-6.51515e-07	-2.04518e-07	5.81025e-07	-6.62212e-07	-1.93736e-07	0.614136	43	73	18250	10750	0.455446	13000	141.915	5658	8
278	5.76369e-07	-6.51045e-07	-1.9439e-07	5.8441e-07	-6.61747e-07	-1.83612e-07	0.526123	40	64	21333.3	10000	0.4	13000	141.95	5658	8
279	5.69504e-07	-6.58386e-07	-2.01282e-07	5.77544e-07	-6.6909e-07	-1.90506e-07	0.388	26	61	30500	13000	0.546667	13000	141.967	5658	8
280	5.75424e-07	-6.5412e-07	-2.01024e-07	5.83465e-07	-6.64829e-07	-1.90252e-07	0.369141	27	74	18500	6750	0.401961	13000	141.998	5658	8
281	-8.68311e-08	-4.5027e-07	-2.31571e-07	-7.91944e-08	-4.61421e-07	-2.2162e-07	0.289307	20	74	18500	6666.67	0.421569	13000	144.522	5764	3
282	-9.58324e-08	-4.54835e-07	-2.27495e-07	-8.82087e-08	-4.65993e-07	-2.1759e-07	0.723419	55	56	18666.7	13750	0.532468	13000	144.569	5764	3
283	-9.8942e-08	-4.55053e-07	-2.13536e-07	-9.1325e-08	-4.66213e-07	-2.03655e-07	0.388	26	58	19333.3	6500	0.506329	13000	144.594	5764	3
284	1.26881e-06	-4.20341e-07	-3.81835e-07	1.27573e-06	-4.32244e-07	-3.68521e-07	0.274658	25	61	15250	12500	0.595506	13000	162.768	6667	18
285	1.26696e-06	-4.39587e-07	-3.92137e-07	1.27388e-06	-4.51486e-07	-3.78811e-07	0.208282	15	68	34000	7500	0.5	13000	162.784	6667	18
286	1.27392e-06	-4.34125e-07	-3.86512e-07	1.28084e-06	-4.46017e-07	-3.73167e-07	0.340942	28	79	26333.3	7000	0.52	13000	162.807	6667	18
287	1.27269e-06	-4.28208e-07	-3.85307e-07	1.2796e-06	-4.40095e-07	-3.71948e-07	0.328491	26	67	22333.3	8666.67	0.534091	13000	162.824	6667	18
288	1.2672e-06	-4.31387e-07	-3.97008e-07	1.27411e-06	-4.4327e-07	-3.83637e-07	0.236053	17	73	36500	8500	0.597701	13000	162.84	6667	18
289	1.27091e-06	-4.34245e-07	-3.97274e-07	1.27782e-06	-4.46124e-07	-3.83891e-07	0.187988	16	62	20666.7	8000	0.46988	13000	162.854	6667	18
290	1.26149e-06	-4.303e-07	-3.88269e-07	1.2684e-06	-4.42173e-07	-3.74872e-07	0.216431	18	56	28000	6000	0.428571	13000	162.871	6667	18
291	1.26672e-06	-4.35822e-07	-3.88274e-07	1.27362e-06	-4.4769e-07	-3.7486e-07	0.295593	29	74	37000	7250	0.545455	13000	162.892	6667	18
292	1.26088e-06	-4.32665e-07	-3.97115e-07	1.26778e-06	-4.44528e-07	-3.83686e-07	0.213379	19	60	30000	6333.33	0.472973	13000	162.909	6667	18
293	1.25953e-06	-4.30984e-07	-3.88602e-07	1.26642e-06	-4.42843e-07	-3.7516e-07	0.0984802	7	57	28500	3500	0.521127	13000	162.925	6667	18
294	1.26645e-06	-4.34416e-07	-3.92105e-07	1.27334e-06	-4.4627e-07	-3.7865e-07	0.392761	39	62	20666.7	13000	0.46988	13000	162.941	6667	18
295	1.27198e-06	-4.32392e-07	-3.89698e-07	1.27887e-06	-4.4424e-07	-3.76225e-07	0.483398	44	82	27333.3	11000	0.533981	13000	162.961	6667	18
296	1.26013e-06	-4.29006e-07	-3.92829e-07	1.26702e-06	-4.4085e-07	-3.79342e-07	0.282471	26	56	28000	8666.67	0.485714	13000	162.979	6667	18
297	1.2708e-06	-4.29131e-07	-3.82496e-07	1.27769e-06	-4.4097e-07	-3.68994e-07	0.304688	32	57	19000	10666.7	0.512821	13000	162.995	6667	18
298	1.26714e-06	-4.33969e-07	-3.98698e-07	1.27403e-06	-4.45803e-07	-3.85181e-07	0.194183	21	107	35666.7	7000	0.554688	13000	163.014	6667	18
299	1.2942e-06	-4.19267e-07	-3.79635e-07	1.30108e-06	-4.3109e-07	-3.66084e-07	0.155518	14	78	26000	3500	0.454545	13000	163.053	6667	18
300	1.27294e-06	-4.36108e-07	-3.90986e-07	1.27981e-06	-4.47924e-07	-3.77416e-07	0.565643	55	53	17666.7	27500	0.486486	13000	163.074	6667	18
301	1.26462e-06	-4.33787e-07	-3.92288e-07	1.27149e-06	-4.45598e-07	-3.78702e-07	0.480103	38	73	24333.3	12666.7	0.553191	13000	163.092	6667	18
302	1.13211e-06	-5.81501e-07	-1.63435e-07	1.13655e-06	-5.92003e-07	-1.55557e-07	0.292236	24	60	20000	6000	0.518519	14000	178.214	7418	1
303	5.08464e-07	-6.60697e-07	-2.37858e-07	5.11541e-07	-6.69366e-07	-2.31217e-07	0.59317	57	53	17666.7	19000	0.405405	14000	183.791	7690	21
304	5.20748e-07	-6.64587e-07	-2.28458e-07	5.23821e-07	-6.73253e-07	-2.21823e-07	0.159119	11	67	16750	3666.67	0.536842	14000	183.809	7690	21
305	5.26729e-07	-6.71761e-07	-2.17331e-07	5.29796e-07	-6.80423e-07	-2.10703e-07	0.116821	11	57	19000	2750	0.525641	14000	183.834	7690	21
306	5.24901e-07	-6.61221e-07	-2.41238e-07	5.27961e-07	-6.69878e-07	-2.34618e-07	0.142822	10	51	25500	3333.33	0.476923	14000	183.863	7690	21
307	5.29709e-07	-6.61648e-07	-2.28514e-07	5.32764e-07	-6.70302e-07	-2.219e-07	0.17688	14	53	17666.7	4666.67	0.608108	14000	183.883	7690	21
308	5.24012e-07	-6.6349e-07	-2.26282e-07	5.27062e-07	-6.72142e-07	-2.19674e-07	-0.0249634	-2	53	17666.7	-500	0.540541	14000	183.904	7690	21
309	5.15221e-07	-6.55689e-07	-2.32811e-07	5.18266e-07	-6.64337e-07	-2.26209e-07	0.197754	18	59	19666.7	4500	0.5125	14000	183.925	7690	21
310	5.23009e-07	-6.68874e-07	-2.19082e-07	5.26048e-07	-6.77518e-07	-2.12487e-07	0.29834	26	55	18333.3	6500	0.486842	14000	183.95	7690	21
311	5.22634e-07	-6.59792e-07	-2.22514e-07	5.25668e-07	-6.68433e-07	-2.15925e-07	0.180359	15	58	19333.3	5000	0.417722	14000	183.969	7690	21
312	5.1947e-07	-6.65919e-07	-2.33152e-07	5.22499e-07	-6.74556e-07	-2.2657e-07	0.0844116	6	55	18333.3	1500	0.631579	14000	183.993	7690	21
313	5.21015e-07	-6.56273e-07	-2.23915e-07	5.24039e-07	-6.64907e-07	-2.1734e-07	0.0134888	1	58	14500	250	0.430233	14000	184.016	7690	21
314	5.20308e-07	-6.59189e-07	-2.28845e-07	5.23317e-07	-6.67813e-07	-2.22287e-07	0.112122	11	53	13250	2750	0.518519	14000	184.075	7690	21
315	5.27007e-07	-6.57998e-07	-2.24781e-07	5.3001e-07	-6.66619e-07	-2.1823e-07	-0.0252686	-2	68	17000	-666.667	0.46875	14000	184.099	7690	21
316	5.13852e-07	-6.60561e-07	-2.29357e-07	5.16849e-07	-6.69178e-07	-2.22813e-07	0.0898132	9	59	19666.7	2250	0.4125	14000	184.124	7690	21
317	5.22231e-07	-6.63549e-07	-2.19243e-07	5.25224e-07	-6.72163e-07	-2.12705e-07	0.0657654	5	74	18500	1250	0.5	14000	184.147	7690	21
318	5.22037e-07	-6.68192e-07	-2.2085e-07	5.25024e-07	-6.76803e-07	-2.14319e-07	0.0769043	6	77	19250	2000	0.495238	14000	184.169	7690	21
319	5.23933e-07	-6.66772e-07	-2.23869e-07	5.26914e-07	-6.75379e-07	-2.17346e-07	-0.0140686	-1	56	14000	-250	0.357143	14000	184.195	7690	21
320	5.09756e-07	-6.58167e-07	-2.26354e-07	5.12732e-07	-6.6677e-07	-2.19838e-07	0.166626	13	51	17000	3250	0.5	14000	184.218	7690	21
321	5.22432e-07	-6.7571e-07	-2.26232e-07	5.25403e-07	-6.84311e-07	-2.1972e-07	0.323578	23	74	18500	11500	0.480392	14000	184.237	7690	21
322	5.22029e-07	-6.65339e-07	-2.21136e-07	5.24996e-07	-6.73936e-07	-2.1463e-07	0.134308	9	62	20666.7	3000	0.457831	14000	184.258	7690	21
323	5.15629e-07	-6.70344e-07	-2.23758e-07	5.1859e-07	-6.78939e-07	-2.17258e-07	0.156311	13	50	25000	4333.33	0.53125	14000	184.277	7690	21
324	1.10023e-06	-6.70986e-07	-1.89247e-07	1.10928e-06	-6.80819e-07	-1.8773e-07	0.694061	57	69	23000	19000	0.488889	13000	199.397	8427	11
325	1.10029e-06	-6.80689e-07	-1.95149e-07	1.10932e-06	-6.90572e-07	-1.93559e-07	0.491821	34	66	22000	8500	0.448276	13000	199.432	8427	11
326	1.09991e-06	-6.75794e-07	-2.05678e-07	1.10893e-06	-6.85722e-07	-2.04022e-07	0.5578	38	59	14750	12666.7	0.551724	13000	199.463	8427	11
327	1.09923e-06	-6.80888e-07	-2.00337e-07	1.10824e-06	-6.9085e-07	-1.9863e-07	0.511414	42	65	16250	8400	0.494624	13000	199.488	8427	11
328	1.10527e-06	-6.71665e-07	-1.84396e-07	1.11426e-06	-6.81659e-07	-1.82642e-07	0.485596	36	50	16666.7	12000	0.366197	13000	199.51	8427	11
329	1.10372e-06	-6.72133e-07	-1.93805e-07	1.1127e-06	-6.82167e-07	-1.91992e-07	0.553101	46	51	17000	9200	0.472222	13000	199.537	8427	11
330	1.10251e-06	-6.82878e-07	-1.96353e-07	1.11148e-06	-6.92969e-07	-1.94457e-07	0.236053	17	56	18666.7	5666.67	0.506494	13000	199.576	8427	11
331	1.09215e-06	-6.66311e-07	-1.99206e-07	1.1011e-06	-6.76434e-07	-1.97262e-07	0.245911	17	53	17666.7	5666.67	0.391892	13000	199.598	8427	11
332	1.08841e-06	-6.69401e-07	-2.04375e-07	1.09735e-06	-6.79558e-07	-2.02383e-07	0.32373	24	52	17333.3	8000	0.410959	13000	199.62	8427	11
333	1.09285e-06	-6.63952e-07	-2.09132e-07	1.10177e-06	-6.74139e-07	-2.07093e-07	0.492859	38	69	23000	9500	0.433333	13000	199.641	8427	11
334	1.10321e-06	-6.80857e-07	-2.17575e-07	1.11212e-06	-6.91082e-07	-2.15479e-07	0.350189	27	60	15000	6750	0.465909	13000	199.667	8427	11
335	1.20592e-06	-9.92666e-07	5.46398e-08	1.20958e-06	-1.01029e-06	7.01451e-08	0.584656	62	143	143000	62000	0.463087	12000	208.39	8850	4
336	1.21222e-06	-9.90148e-07	5.7007e-08	1.21587e-06	-1.00776e-06	7.25032e-08	0.755219	113	89	89000	113000	0.410526	12000	208.4	8850	4
337	1.21717e-06	-1.00073e-06	5.75079e-08	1.22081e-06	-1.01833e-06	7.29931e-08	0.385864	29	93	93000	29000	0.444444	12000	208.413	8850	4
338	1.23214e-06	-1.0107e-06	6.63288e-08	1.23578e-06	-1.0283e-06	8.18049e-08	0.649933	93	202	202000	93000	0.504808	12000	208.423	8850	4
339	5.98064e-07	-7.02808e-07	-1.68522e-07	6.00551e-07	-7.14756e-07	-1.582e-07	0.776123	136	84	42000	68000	0.530612	13000	214.176	9131	11
340	5.93041e-07	-6.94074e-07	-1.54015e-07	5.95533e-07	-7.06018e-07	-1.4369e-07	0.739746	80	71	71000	80000	0.461538	13000	214.184	9131	11
341	5.88059e-07	-6.90155e-07	-1.50072e-07	5.90556e-07	-7.02093e-07	-1.39744e-07	0.745972	97	138	69000	48500	0.513158	13000	214.193	9131	11
342	5.83371e-07	-6.94776e-07	-1.49049e-07	5.85875e-07	-7.06708e-07	-1.38717e-07	0.793762	85	72	72000	42500	0.43038	13000	214.203	9131	11
343	5.91129e-07	-6.95736e-07	-1.36349e-07	5.93643e-07	-7.0766e-07	-1.26012e-07	0.628906	46	89	89000	46000	0.5	13000	214.217	9131	11
344	5.95999e-07	-6.81399e-07	-1.38307e-07	5.98518e-07	-6.93317e-07	-1.27966e-07	0.486664	37	135	67500	18500	0.57047	13000	214.226	9131	11
345	5.92216e-07	-6.81328e-07	-1.25713e-07	5.94742e-07	-6.9324e-07	-1.15367e-07	0.448242	48	69	69000	24000	0.513158	13000	214.236	9131	11
346	5.9397e-07	-6.77636e-07	-1.2104e-07	5.96503e-07	-6.89541e-07	-1.10691e-07	0.685547	48	168	84000	24000	0.571429	13000	214.247	9131	11
347	6.11203e-07	-6.81424e-07	-1.2629e-07	6.13747e-07	-6.93319e-07	-1.15934e-07	0.693176	82	58	58000	41000	0.461538	13000	214.264	9131	11
348	6.00617e-07	-6.92775e-07	-1.31906e-07	6.03172e-07	-7.04661e-07	-1.21544e-07	0.411987	45	63	63000	22500	0.371429	13000	214.28	9131	11
349	5.95931e-07	-6.89748e-07	-1.51144e-07	5.98494e-07	-7.01625e-07	-1.40776e-07	0.547333	85	83	83000	28333.3	0.422222	13000	214.293	9131	11
350	5.92349e-07	-7.13357e-07	-7.80064e-08	5.95109e-07	-7.25055e-07	-6.75069e-08	0.199951	14	58	29000	4666.67	0.416667	14000	214.585	9141	1
351	1.10404e-06	-6.50511e-07	-9.36582e-08	1.10877e-06	-6.60634e-07	-8.03113e-08	0.483398	45	62	15500	15000	0.478723	16000	217.709	9293	3
352	1.11491e-06	-6.49344e-07	-9.61769e-08	1.11963e-06	-6.59468e-07	-8.28262e-08	0.485596	36	59	14750	9000	0.428571	16000	217.734	9293	3
353	1.11599e-06	-6.47416e-07	-9.53202e-08	1.12072e-06	-6.5754e-07	-8.19659e-08	0.245911	17	53	17666.7	3400	0.376623	16000	217.758	9293	3
354	5.9138e-07	-7.24186e-07	-4.73137e-08	5.92154e-07	-7.31763e-07	-5.34089e-08	0.384766	32	61	20333.3	8000	0.482353	15000	236.225	10209	1
355	1.16878e-06	-6.77216e-07	-1.46281e-07	1.16949e-06	-6.8438e-07	-1.56236e-07	0.42572	62	73	73000	62000	0.556962	12000	239.372	10365	116
356	1.17052e-06	-6.73872e-07	-1.50882e-07	1.17123e-06	-6.81036e-07	-1.60844e-07	0.512573	38	57	57000	38000	0.460317	12000	239.378	10365	116
357	1.18102e-06	-6.79401e-07	-1.56077e-07	1.18172e-06	-6.86564e-07	-1.66046e-07	0.355469	26	73	73000	26000	0.518987	12000	239.385	10365	116
358	1.18162e-06	-6.64707e-07	-1.5985e-07	1.18232e-06	-6.71869e-07	-1.6983e-07	0.46167	62	72	72000	31000	0.538462	12000	239.394	10365	116
359	1.19823e-06	-6.56755e-07	-1.39063e-07	1.19893e-06	-6.63916e-07	-1.49057e-07	0.622009	43	74	37000	21500	0.511628	12000	239.407	10365	116
360	1.19939e-06	-6.6312e-07	-1.2946e-07	1.20009e-06	-6.70277e-07	-1.39497e-07	0.123291	10	52	26000	2500	0.453125	12000	239.445	10365	116
361	1.1951e-06	-6.64807e-07	-1.26499e-07	1.1958e-06	-6.71962e-07	-1.36553e-07	0.173828	16	56	18666.7	5333.33	0.337838	12000	239.461	10365	116
362	1.19221e-06	-6.63851e-07	-1.33847e-07	1.19291e-06	-6.71004e-07	-1.43915e-07	0.429169	49	97	97000	24500	0.436893	12000	239.473	10365	116
363	1.18171e-06	-6.67947e-07	-1.39233e-07	1.18241e-06	-6.751e-07	-1.49309e-07	0.513763	37	106	106000	37000	0.526786	12000	239.481	10365	116
364	1.1934e-06	-6.57779e-07	-1.34068e-07	1.1941e-06	-6.64931e-07	-1.44157e-07	0.410156	30	72	18000	15000	0.395833	12000	239.493	10365	116
365	1.19733e-06	-6.61635e-07	-1.30646e-07	1.19803e-06	-6.68786e-07	-1.40753e-07	0.594177	59	70	17500	19666.7	0.446809	12000	239.509	10365	116
366	1.20481e-06	-6.5984e-07	-1.33753e-07	1.20552e-06	-6.66988e-07	-1.43884e-07	0.0778198	6	56	18666.7	2000	0.567568	12000	239.53	10365	116
367	1.18587e-06	-6.6713e-07	-1.46521e-07	1.18657e-06	-6.74276e-07	-1.56674e-07	0.346069	27	66	33000	6750	0.423077	12000	239.55	10365	116
368	1.19803e-06	-6.57892e-07	-1.42468e-07	1.19873e-06	-6.65036e-07	-1.52644e-07	0.318604	30	96	96000	10000	0.568627	12000	239.57	10365	116
369	1.17312e-06	-6.65893e-07	-1.50128e-07	1.17382e-06	-6.73036e-07	-1.60311e-07	0.461426	36	106	106000	36000	0.473214	12000	239.577	10365	116
370	1.17824e-06	-6.64735e-07	-1.50211e-07	1.17894e-06	-6.71877e-07	-1.60402e-07	0.498505	55	102	102000	55000	0.574074	12000	239.585	10365	116
371	1.1769e-06	-6.59161e-07	-1.57848e-07	1.1776e-06	-6.66303e-07	-1.68047e-07	0.686462	46	68	68000	46000	0.472973	12000	239.592	10365	116
372	1.17843e-06	-6.51336e-07	-1.48188e-07	1.17913e-06	-6.58476e-07	-1.58401e-07	0.329224	29	67	22333.3	29000	0.341176	12000	239.604	10365	116
373	1.1884e-06	-6.66116e-07	-1.49577e-07	1.1891e-06	-6.73255e-07	-1.59801e-07	0.493652	48	89	89000	48000	0.505263	12000	239.615	10365	116
374	1.18463e-06	-6.74378e-07	-1.51057e-07	1.18533e-06	-6.81517e-07	-1.61289e-07	0.641693	43	82	82000	43000	0.568182	12000	239.622	10365	116
375	1.18602e-06	-6.65495e-07	-1.51164e-07	1.18672e-06	-6.72633e-07	-1.61403e-07	0.511597	44	53	53000	44000	0.59322	12000	239.629	10365	116
376	1.17498e-06	-6.69803e-07	-1.65032e-07	1.17568e-06	-6.7694e-07	-1.75283e-07	0.706238	58	51	51000	29000	0.526316	12000	239.639	10365	116
377	1.17111e-06	-6.70374e-07	-1.72876e-07	1.17181e-06	-6.7751e-07	-1.8314e-07	0.332886	27	53	53000	13500	0.457627	12000	239.651	10365	116
378	1.17464e-06	-6.62108e-07	-1.65541e-07	1.17534e-06	-6.69243e-07	-1.75815e-07	0.6427	78	106	106000	39000	0.580357	12000	239.66	10365	116
379	1.17064e-06	-6.77824e-07	-1.62673e-07	1.17134e-06	-6.84958e-07	-1.72954e-07	0.487061	40	70	70000	40000	0.526316	12000	239.667	10365	116
380	1.17121e-06	-6.72246e-07	-1.64853e-07	1.17191e-06	-6.79379e-07	-1.75144e-07	0.458008	67	53	53000	33500	0.576271	12000	239.676	10365	116
381	1.16995e-06	-6.81606e-07	-1.71706e-07	1.17065e-06	-6.88739e-07	-1.82005e-07	0.62677	42	68	34000	42000	0.4875	12000	239.683	10365	116
382	1.19419e-06	-6.73524e-07	-1.53766e-07	1.19489e-06	-6.80655e-07	-1.6408e-07	0.619263	57	67	22333.3	28500	0.482353	12000	239.697	10365	116
383	1.19933e-06	-6.67993e-07	-1.24745e-07	1.20002e-06	-6.75123e-07	-1.35081e-07	0.483398	44	56	18666.7	14666.7	0.513514	12000	239.717	10365	116
384	1.19671e-06	-6.69493e-07	-1.32719e-07	1.19741e-06	-6.76621e-07	-1.43071e-07	0.378418	50	107	107000	25000	0.584071	12000	239.731	10365	116
385	1.18978e-06	-6.77712e-07	-1.39119e-07	1.19048e-06	-6.84839e-07	-1.49481e-07	0.514343	53	78	78000	26500	0.440476	12000	239.74	10365	116
386	1.18022e-06	-6.73876e-07	-1.45381e-07	1.18091e-06	-6.81002e-07	-1.55753e-07	0.676758	84	71	71000	42000	0.428571	12000	239.75	10365	116
387	1.19079e-06	-6.73337e-07	-1.49254e-07	1.19149e-06	-6.80462e-07	-1.59638e-07	0.493164	40	56	56000	40000	0.564516	12000	239.761	10365	116
388	1.18385e-06	-6.6206e-07	-1.50646e-07	1.18455e-06	-6.69184e-07	-1.61038e-07	0.66095	49	75	75000	49000	0.506173	12000	239.768	10365	116
389	1.17431e-06	-6.66417e-07	-1.54429e-07	1.17501e-06	-6.73541e-07	-1.64828e-07	0.38562	27	85	85000	27000	0.527473	12000	239.775	10365	116
390	1.18037e-06	-6.68516e-07	-1.55586e-07	1.18106e-06	-6.75639e-07	-1.65995e-07	0.523682	65	74	74000	32500	0.525	12000	239.784	10365	116
391	1.17855e-06	-6.65667e-07	-1.6139e-07	1.17925e-06	-6.72789e-07	-1.71811e-07	0.67627	80	57	57000	26666.7	0.52381	12000	239.794	10365	116
392	1.1807e-06	-6.7074e-07	-1.58717e-07	1.1814e-06	-6.77861e-07	-1.69145e-07	0.756226	59	60	60000	59000	0.545455	12000	239.801	10365	116
393	1.16975e-06	-6.69798e-07	-1.61525e-07	1.17045e-06	-6.76918e-07	-1.7196e-07	0.447693	30	71	71000	30000	0.519481	12000	239.808	10365	116
394	1.16935e-06	-6.67576e-07	-1.57889e-07	1.17005e-06	-6.74695e-07	-1.68332e-07	0.596649	49	57	57000	49000	0.349206	12000	239.815	10365	116
395	1.1732e-06	-6.82447e-07	-1.49941e-07	1.1739e-06	-6.89566e-07	-1.60392e-07	0.558838	42	73	73000	42000	0.43038	12000	239.822	10365	116
396	1.18624e-06	-6.90415e-07	-1.55515e-07	1.18693e-06	-6.97533e-07	-1.65973e-07	0.691895	52	67	67000	52000	0.438356	12000	239.829	10365	116
397	1.16484e-06	-6.82076e-07	-1.6278e-07	1.16554e-06	-6.89194e-07	-1.73244e-07	0.419189	34	69	69000	34000	0.4	12000	239.835	10365	116
398	1.17812e-06	-6.77859e-07	-1.57303e-07	1.17882e-06	-6.84976e-07	-1.67775e-07	0.295441	21	70	70000	21000	0.513158	12000	239.842	10365	116
399	1.17216e-06	-6.79203e-07	-1.58249e-07	1.17286e-06	-6.86319e-07	-1.68728e-07	0.576782	45	68	68000	45000	0.513514	12000	239.848	10365	116
400	1.17808e-06	-6.65532e-07	-1.55279e-07	1.17877e-06	-6.72647e-07	-1.65769e-07	0.505371	40	95	47500	40000	0.373832	12000	239.86	10365	116
401	1.17936e-06	-6.73122e-07	-1.57846e-07	1.18005e-06	-6.80236e-07	-1.68345e-07	0.50647	36	96	96000	36000	0.490196	12000	239.868	10365	116
402	1.1795e-06	-6.75036e-07	-1.60009e-07	1.18019e-06	-6.8215e-07	-1.70516e-07	0.426666	41	78	78000	41000	0.607143	12000	239.875	10365	116
403	1.18177e-06	-6.65851e-07	-1.56797e-07	1.18246e-06	-6.72964e-07	-1.67312e-07	0.752197	52	60	60000	52000	0.393939	12000	239.882	10365	116
404	1.18049e-06	-6.67363e-07	-1.56024e-07	1.18119e-06	-6.74476e-07	-1.66547e-07	0.552429	42	122	61000	42000	0.462687	12000	239.889	10365	116
405	1.18536e-06	-6.66326e-07	-1.64035e-07	1.18605e-06	-6.73437e-07	-1.74569e-07	0.590515	86	53	53000	43000	0.40678	12000	239.9	10365	116
406	1.17667e-06	-6.64936e-07	-1.58678e-07	1.17736e-06	-6.72047e-07	-1.69219e-07	0.599854	42	73	73000	42000	0.468354	12000	239.907	10365	116
407	1.17983e-06	-6.79168e-07	-1.55181e-07	1.18053e-06	-6.86278e-07	-1.65731e-07	0.749817	63	59	59000	63000	0.538462	12000	239.915	10365	116
408	1.17831e-06	-6.78245e-07	-1.56275e-07	1.179e-06	-6.85354e-07	-1.66834e-07	0.58255	63	55	55000	31500	0.459016	12000	239.924	10365	116
409	1.17261e-06	-6.84357e-07	-1.5641e-07	1.1733e-06	-6.91465e-07	-1.66979e-07	0.730713	82	63	63000	41000	0.637681	12000	239.933	10365	116
410	1.1834e-06	-6.90584e-07	-1.58125e-07	1.1841e-06	-6.97691e-07	-1.68704e-07	0.594177	66	78	78000	33000	0.535714	12000	239.943	10365	116
411	1.18564e-06	-6.63246e-07	-1.54536e-07	1.18633e-06	-6.70353e-07	-1.65122e-07	0.725098	66	83	83000	66000	0.483146	12000	239.949	10365	116
412	1.17348e-06	-6.59894e-07	-1.65323e-07	1.17417e-06	-6.67e-07	-1.75917e-07	0.463257	46	65	65000	46000	0.549296	12000	239.956	10365	116
413	1.16597e-06	-6.54816e-07	-1.62072e-07	1.16666e-06	-6.61921e-07	-1.72675e-07	0.574768	73	67	67000	36500	0.39726	12000	239.965	10365	116
414	1.16937e-06	-6.65892e-07	-1.61015e-07	1.17006e-06	-6.72996e-07	-1.71628e-07	0.58255	63	57	57000	31500	0.492063	12000	239.974	10365	116
415	1.16274e-06	-6.72006e-07	-1.59743e-07	1.16343e-06	-6.7911e-07	-1.70365e-07	0.406189	55	50	50000	27500	0.660714	12000	239.983	10365	116
416	1.17457e-06	-6.85486e-07	-1.60793e-07	1.17526e-06	-6.92588e-07	-1.71426e-07	0.580811	61	50	50000	30500	0.464286	12000	239.992	10365	116
417	1.17248e-06	-6.76225e-07	-1.55831e-07	1.17317e-06	-6.83327e-07	-1.66473e-07	0.755371	68	120	60000	34000	0.545455	12000	240.001	10365	116
418	1.18235e-06	-6.71751e-07	-1.53477e-07	1.18304e-06	-6.78852e-07	-1.6413e-07	0.476257	51	75	75000	25500	0.530864	12000	240.012	10365	116
419	1.19668e-06	-6.63927e-07	-1.51997e-07	1.19737e-06	-6.71027e-07	-1.62658e-07	0.407593	42	75	75000	42000	0.567901	12000	240.019	10365	116
420	1.18727e-06	-6.63345e-07	-1.48933e-07	1.18796e-06	-6.70444e-07	-1.59601e-07	0.421661	41	98	98000	41000	0.394231	12000	240.026	10365	116
421	1.19677e-06	-6.72686e-07	-1.48624e-07	1.19747e-06	-6.79785e-07	-1.593e-07	0.522308	35	89	89000	35000	0.526316	12000	240.033	10365	116
422	1.18743e-06	-6.70233e-07	-1.46094e-07	1.18812e-06	-6.77331e-07	-1.56777e-07	0.551544	53	111	111000	53000	0.623932	12000	240.04	10365	116
423	1.17876e-06	-6.61841e-07	-1.48698e-07	1.17945e-06	-6.68938e-07	-1.59387e-07	0.369385	34	116	116000	34000	0.52459	12000	240.046	10365	116
424	1.18606e-06	-6.67602e-07	-1.49885e-07	1.18675e-06	-6.74699e-07	-1.6058e-07	0.605621	63	61	61000	63000	0.537313	12000	240.052	10365	116
425	1.19293e-06	-6.68182e-07	-1.45425e-07	1.19362e-06	-6.75278e-07	-1.56128e-07	0.480103	38	97	97000	38000	0.592233	12000	240.059	10365	116
426	1.17895e-06	-6.71475e-07	-1.55275e-07	1.17964e-06	-6.78571e-07	-1.65985e-07	0.785034	59	68	68000	59000	0.567568	12000	240.066	10365	116
427	1.17901e-06	-6.76504e-07	-1.64035e-07	1.1797e-06	-6.83599e-07	-1.74753e-07	0.336914	30	130	65000	30000	0.56338	12000	240.073	10365	116
428	1.18638e-06	-6.81557e-07	-1.56221e-07	1.18708e-06	-6.88651e-07	-1.66947e-07	0.207458	22	64	64000	22000	0.6	12000	240.081	10365	116
429	1.1854e-06	-6.75607e-07	-1.56841e-07	1.18609e-06	-6.82701e-07	-1.67576e-07	0.797363	92	88	44000	46000	0.46	12000	240.089	10365	116
430	1.17944e-06	-6.73466e-07	-1.58505e-07	1.18013e-06	-6.80559e-07	-1.69248e-07	0.505859	37	90	45000	37000	0.382353	12000	240.098	10365	116
431	1.18524e-06	-6.83137e-07	-1.57634e-07	1.18593e-06	-6.90229e-07	-1.6839e-07	0.675293	48	113	113000	48000	0.487395	12000	240.109	10365	116
432	1.19566e-06	-6.60235e-07	-1.33545e-07	1.19635e-06	-6.67326e-07	-1.44313e-07	0.499878	45	84	28000	45000	0.45098	12000	240.122	10365	116
433	1.19974e-06	-6.65336e-07	-1.35301e-07	1.20043e-06	-6.72424e-07	-1.46094e-07	0.112305	10	73	24333.3	3333.33	0.483516	12000	240.145	10365	116
434	1.19923e-06	-6.59671e-07	-1.46834e-07	1.19992e-06	-6.66756e-07	-1.57668e-07	0.359253	27	66	33000	5400	0.487179	12000	240.184	10365	116
435	1.19495e-06	-6.61647e-07	-1.35179e-07	1.19564e-06	-6.6873e-07	-1.46029e-07	0.269867	37	52	26000	12333.3	0.421875	12000	240.2	10365	116
436	1.20578e-06	-6.59291e-07	-1.37691e-07	1.20648e-06	-6.66374e-07	-1.48551e-07	0.17099	13	70	35000	13000	0.54878	12000	240.209	10365	116
437	1.20826e-06	-6.62923e-07	-1.46214e-07	1.20895e-06	-6.70004e-07	-1.57092e-07	0.157837	12	70	23333.3	4000	0.602273	12000	240.226	10365	116
438	1.19737e-06	-6.68994e-07	-1.37977e-07	1.19806e-06	-6.76074e-07	-1.48868e-07	0.262451	25	58	29000	12500	0.485714	12000	240.239	10365	116
439	1.19908e-06	-6.58269e-07	-1.37463e-07	1.19977e-06	-6.65348e-07	-1.48368e-07	0.242676	28	63	31500	14000	0.506667	12000	240.253	10365	116
440	1.20277e-06	-6.58171e-07	-1.41558e-07	1.20346e-06	-6.65249e-07	-1.52475e-07	0.124969	13	52	26000	6500	0.40625	12000	240.265	10365	116
441	1.19762e-06	-6.67276e-07	-1.41689e-07	1.19831e-06	-6.74352e-07	-1.52617e-07	0.288086	32	71	35500	16000	0.457831	12000	240.275	10365	116
442	1.19638e-06	-6.66881e-07	-1.37255e-07	1.19707e-06	-6.73957e-07	-1.48195e-07	0.38269	38	62	31000	19000	0.513514	12000	240.287	10365	116
443	1.20487e-06	-6.57718e-07	-1.3694e-07	1.20556e-06	-6.64792e-07	-1.47893e-07	0.181641	16	78	39000	8000	0.466667	12000	240.3	10365	116
444	1.19805e-06	-6.56584e-07	-1.35883e-07	1.19874e-06	-6.63657e-07	-1.4685e-07	0.285645	20	52	26000	10000	0.53125	12000	240.313	10365	116
445	1.19492e-06	-6.63756e-07	-1.40148e-07	1.19561e-06	-6.70828e-07	-1.51128e-07	0.107758	11	53	26500	5500	0.369231	12000	240.326	10365	116
446	1.20222e-06	-6.65253e-07	-1.31475e-07	1.20291e-06	-6.72324e-07	-1.42467e-07	0.271729	28	72	36000	14000	0.511905	12000	240.337	10365	116
447	1.19555e-06	-6.69759e-07	-1.40089e-07	1.19624e-06	-6.76829e-07	-1.51092e-07	0.161133	15	74	37000	7500	0.55814	12000	240.348	10365	116
448	1.18755e-06	-6.65352e-07	-1.42909e-07	1.18824e-06	-6.72421e-07	-1.53923e-07	0.387268	47	89	44500	23500	0.584158	12000	240.36	10365	116
449	1.19569e-06	-6.62721e-07	-1.41643e-07	1.19638e-06	-6.69789e-07	-1.52668e-07	0.202332	15	73	36500	15000	0.552941	12000	240.369	10365	116
450	1.2007e-06	-6.62908e-07	-1.32299e-07	1.20139e-06	-6.69975e-07	-1.43335e-07	0.272949	26	54	27000	13000	0.560606	12000	240.381	10365	116
451	1.19802e-06	-6.64856e-07	-1.3814e-07	1.19871e-06	-6.71921e-07	-1.49189e-07	0.175171	20	53	26500	6666.67	0.553846	12000	240.393	10365	116
452	1.20381e-06	-6.58805e-07	-1.40028e-07	1.2045e-06	-6.6587e-07	-1.51089e-07	0.286743	27	79	39500	13500	0.428571	12000	240.405	10365	116
453	1.19805e-06	-6.65447e-07	-1.41357e-07	1.19874e-06	-6.7251e-07	-1.52434e-07	0.274841	19	50	25000	9500	0.435484	12000	240.421	10365	116
454	1.19298e-06	-6.65618e-07	-1.49289e-07	1.19367e-06	-6.72679e-07	-1.60382e-07	0.320435	25	58	14500	8333.33	0.634146	12000	240.437	10365	116
455	1.19693e-06	-6.57454e-07	-1.41205e-07	1.19762e-06	-6.64515e-07	-1.52321e-07	0.229523	23	59	14750	5750	0.46988	12000	240.459	10365	116
456	1.19451e-06	-6.72597e-07	-1.43533e-07	1.19519e-06	-6.79656e-07	-1.54669e-07	0.34375	32	68	22666.7	10666.7	0.453488	12000	240.479	10365	116
457	1.19909e-06	-6.69141e-07	-1.4292e-07	1.19978e-06	-6.76198e-07	-1.5407e-07	0.660095	103	69	34500	103000	0.481481	12000	240.493	10365	116
458	1.19953e-06	-6.72015e-07	-1.4048e-07	1.20021e-06	-6.79071e-07	-1.51643e-07	0.49231	37	67	33500	18500	0.481013	12000	240.506	10365	116
459	1.19638e-06	-6.67114e-07	-1.50826e-07	1.19707e-06	-6.74169e-07	-1.61999e-07	0.442749	31	85	42500	15500	0.360825	12000	240.517	10365	116
460	1.19982e-06	-6.73442e-07	-1.42505e-07	1.20051e-06	-6.80496e-07	-1.5369e-07	0.60495	43	104	52000	21500	0.37069	12000	240.528	10365	116
461	1.1974e-06	-6.63918e-07	-1.37179e-07	1.19809e-06	-6.70971e-07	-1.48376e-07	0.641602	96	196	196000	48000	0.579208	12000	240.541	10365	116
462	1.19456e-06	-6.63764e-07	-1.37636e-07	1.19525e-06	-6.70816e-07	-1.48842e-07	0.456543	85	233	233000	85000	0.594142	12000	240.549	10365	116
463	1.19025e-06	-6.73441e-07	-1.4266e-07	1.19094e-06	-6.80492e-07	-1.53872e-07	0.766754	125	56	28000	125000	0.588235	12000	240.555	10365	116
464	1.19403e-06	-6.62766e-07	-1.37918e-07	1.19471e-06	-6.69817e-07	-1.49141e-07	0.208923	14	51	25500	14000	0.52381	12000	240.566	10365	116
465	1.20809e-06	-6.6042e-07	-1.40599e-07	1.20878e-06	-6.6747e-07	-1.51833e-07	0.119385	8	140	140000	4000	0.623288	12000	240.577	10365	116
466	1.18799e-06	-6.59835e-07	-1.3998e-07	1.18868e-06	-6.66884e-07	-1.51224e-07	0.412903	41	54	27000	20500	0.378788	12000	240.588	10365	116
467	1.20103e-06	-6.64085e-07	-1.53905e-07	1.20172e-06	-6.71132e-07	-1.65178e-07	0.148376	11	52	13000	2200	0.473684	12000	240.617	10365	116
468	1.19799e-06	-6.70068e-07	-1.51812e-07	1.19867e-06	-6.77113e-07	-1.63111e-07	0.0863037	7	54	13500	1400	0.461538	12000	240.643	10365	116
469	1.19275e-06	-6.74345e-07	-1.43436e-07	1.19344e-06	-6.81387e-07	-1.54763e-07	0.242798	18	57	14250	4500	0.54321	12000	240.671	10365	116
470	1.20118e-06	-6.64791e-07	-1.53139e-07	1.20187e-06	-6.71831e-07	-1.64491e-07	0.121399	9	55	18333.3	2250	0.547945	12000	240.696	10365	116
471	5.42727e-07	-6.60798e-07	-1.42106e-07	5.43687e-07	-6.68714e-07	-1.49197e-07	0.253693	17	65	16250	5666.67	0.606742	12000	246.604	10653	4
472	5.54392e-07	-6.57175e-07	-1.40681e-07	5.55353e-07	-6.65095e-07	-1.47749e-07	0.271362	19	63	15750	4750	0.574713	12000	246.63	10653	4
473	5.49802e-07	-6.67319e-07	-1.46857e-07	5.50764e-07	-6.75243e-07	-1.53897e-07	0.35376	28	57	19000	5600	0.506667	12000	246.661	10653	4
474	5.49646e-07	-6.59796e-07	-1.40321e-07	5.50609e-07	-6.67726e-07	-1.47323e-07	0.328766	27	58	14500	6750	0.365854	12000	246.702	10653	4
475	5.81805e-07	-5.84738e-07	-2.53046e-07	5.82941e-07	-5.93155e-07	-2.55415e-07	0.524231	42	59	14750	14000	0.443038	10000	249.085	10762	4
476	5.67208e-07	-5.79399e-07	-2.50188e-07	5.68351e-07	-5.87832e-07	-2.52399e-07	0.166626	13	58	14500	3250	0.538462	10000	249.143	10762	4
477	5.74225e-07	-5.79507e-07	-2.53447e-07	5.75374e-07	-5.87954e-07	-2.55519e-07	0.157837	12	66	22000	2400	0.444444	10000	249.194	10762	4
478	5.66329e-07	-5.87185e-07	-2.48351e-07	5.67482e-07	-5.9564e-07	-2.50344e-07	0.227417	18	52	17333.3	3600	0.41791	10000	249.222	10762	4
479	6.39285e-07	-7.33579e-07	-7.62992e-08	6.41113e-07	-7.43583e-07	-6.85084e-08	0.359955	35	54	13500	8750	0.512195	14000	253.527	10972	7
480	6.36275e-07	-7.2011e-07	-7.5957e-08	6.38107e-07	-7.30125e-07	-6.81328e-08	0.258911	21	63	15750	5250	0.472527	14000	253.555	10972	7
481	6.35551e-07	-7.38097e-07	-8.36159e-08	6.37386e-07	-7.48121e-07	-7.57641e-08	0.517029	43	62	20666.7	10750	0.566265	14000	253.579	10972	7
482	6.40901e-07	-7.29973e-07	-8.7713e-08	6.42739e-07	-7.40005e-07	-7.98367e-08	0.432861	36	61	15250	12000	0.47191	14000	253.599	10972	7
483	6.47201e-07	-7.44389e-07	-7.63468e-08	6.49041e-07	-7.5443e-07	-6.84417e-08	0.190826	13	59	14750	3250	0.517241	14000	253.624	10972	7
484	6.39927e-07	-7.39096e-07	-7.40505e-08	6.41772e-07	-7.4915e-07	-6.61044e-08	0.156311	13	60	15000	2600	0.454545	14000	253.659	10972	7
485	6.4985e-07	-7.35711e-07	-6.6524e-08	6.517e-07	-7.45778e-07	-5.85399e-08	0.12854	9	57	14250	2250	0.435294	14000	253.692	10972	7
486	5.51957e-07	-6.27861e-07	-1.58086e-07	5.54692e-07	-6.39426e-07	-1.47645e-07	0.358887	28	56	18666.7	9333.33	0.519481	13000	257.853	11175	7
487	5.44358e-07	-6.30407e-07	-1.56816e-07	5.471e-07	-6.41979e-07	-1.46367e-07	0.336914	30	64	32000	10000	0.435897	13000	257.874	11175	7
488	5.53348e-07	-6.45362e-07	-1.66131e-07	5.56093e-07	-6.56938e-07	-1.55677e-07	0.322144	29	201	201000	14500	0.610577	13000	257.886	11175	7
489	5.53411e-07	-6.34662e-07	-1.59347e-07	5.56161e-07	-6.46243e-07	-1.48888e-07	0.361023	26	85	28333.3	8666.67	0.471698	13000	257.904	11175	7
490	5.48854e-07	-6.26615e-07	-1.57387e-07	5.51607e-07	-6.38201e-07	-1.46921e-07	0.347656	32	167	167000	10666.7	0.574713	13000	257.918	11175	7
491	5.53257e-07	-6.2886e-07	-1.53261e-07	5.56014e-07	-6.4045e-07	-1.42792e-07	0.666504	48	61	30500	48000	0.48	13000	257.93	11175	7
492	5.50132e-07	-6.33634e-07	-1.48233e-07	5.52892e-07	-6.45227e-07	-1.3776e-07	0.633179	57	362	362000	57000	0.596206	13000	257.939	11175	7
493	1.1665e-06	-7.05763e-07	-1.88063e-07	1.16983e-06	-7.17799e-07	-1.77014e-07	0.566895	54	83	41500	27000	0.505155	14000	260.745	11308	4
494	1.16549e-06	-6.98303e-07	-1.83108e-07	1.16882e-06	-7.10339e-07	-1.72055e-07	0.782349	58	53	53000	29000	0.55	14000	260.757	11308	4
495	1.17033e-06	-6.84956e-07	-1.56798e-07	1.17366e-06	-6.96992e-07	-1.45735e-07	0.673828	60	64	32000	20000	0.461538	14000	260.778	11308	4
496	1.18741e-06	-6.87316e-07	-1.3622e-07	1.19075e-06	-6.99352e-07	-1.25148e-07	0.541534	39	55	18333.3	9750	0.473684	14000	260.802	11308	4
497	1.16931e-06	-6.59943e-07	-1.00497e-07	1.17269e-06	-6.71976e-07	-8.93076e-08	0.63446	66	87	87000	66000	0.457447	14000	261.072	11316	2
498	1.18413e-06	-6.53696e-07	-1.06725e-07	1.18751e-06	-6.65728e-07	-9.55245e-08	0.542725	38	50	16666.7	9500	0.464789	14000	261.098	11316	2
499	6.05299e-07	-7.03816e-07	-1.83498e-07	6.05876e-07	-7.10328e-07	-1.71413e-07	0.304443	29	64	64000	5800	0.591549	13000	276.463	12072	4
500	6.1633e-07	-7.07159e-07	-1.95427e-07	6.16903e-07	-7.1366e-07	-1.83352e-07	0.528717	45	167	167000	15000	0.591954	13000	276.484	12072	4
501	6.09497e-07	-7.04808e-07	-1.95349e-07	6.10068e-07	-7.11304e-07	-1.83278e-07	0.765198	126	178	178000	126000	0.589189	13000	276.493	12072	4
502	6.19346e-07	-7.14907e-07	-1.95246e-07	6.19913e-07	-7.2139e-07	-1.83187e-07	-0.0131531	-1	52	17333.3	-250	0.493151	13000	276.519	12072	4
503	5.42559e-07	-6.19261e-07	-1.62898e-07	5.4552e-07	-6.28447e-07	-1.51496e-07	0.312042	25	61	20333.3	6250	0.5	9000	301.278	13288	15
504	5.46773e-07	-6.05693e-07	-1.58248e-07	5.49728e-07	-6.14862e-07	-1.4686e-07	0.471313	33	54	18000	16500	0.492754	9000	301.296	13288	15
505	5.58718e-07	-6.13759e-07	-1.56684e-07	5.61666e-07	-6.22905e-07	-1.45316e-07	0.223602	17	69	34500	4250	0.544304	9000	301.32	13288	15
506	5.64292e-07	-6.1363e-07	-1.65195e-07	5.67231e-07	-6.22748e-07	-1.53852e-07	0.440369	37	59	29500	9250	0.478261	9000	301.35	13288	15
507	5.564e-07	-6.12441e-07	-1.68758e-07	5.59332e-07	-6.2154e-07	-1.57431e-07	0.745483	62	78	26000	15500	0.505376	9000	301.37	13288	15
508	5.5136e-07	-6.1324e-07	-1.54616e-07	5.54287e-07	-6.22324e-07	-1.43302e-07	0.487061	38	63	31500	19000	0.506849	9000	301.385	13288	15
509	5.60994e-07	-6.1832e-07	-1.60322e-07	5.63915e-07	-6.27386e-07	-1.49023e-07	0.315674	24	59	14750	6000	0.43038	9000	301.405	13288	15
510	5.49822e-07	-6.1499e-07	-1.66167e-07	5.52734e-07	-6.24026e-07	-1.54896e-07	0.412476	31	61	30500	15500	0.422535	9000	301.437	13288	15
511	5.51715e-07	-6.05203e-07	-1.62603e-07	5.54621e-07	-6.14221e-07	-1.51347e-07	0.384766	32	64	32000	10666.7	0.364865	9000	301.456	13288	15
512	5.51771e-07	-6.11331e-07	-1.6308e-07	5.54671e-07	-6.20332e-07	-1.51838e-07	0.376129	29	81	27000	9666.67	0.4375	9000	301.474	13288	15
513	5.46615e-07	-6.16654e-07	-1.64559e-07	5.49509e-07	-6.25639e-07	-1.53332e-07	0.754944	62	56	18666.7	20666.7	0.422535	9000	301.491	13288	15
514	5.44872e-07	-6.15172e-07	-1.66452e-07	5.4776e-07	-6.24138e-07	-1.55241e-07	0.40799	29	84	28000	9666.67	0.40404	9000	301.511	13288	15
515	5.63923e-07	-6.06273e-07	-1.64392e-07	5.66805e-07	-6.15221e-07	-1.53197e-07	0.269531	24	58	19333.3	6000	0.452055	9000	301.53	13288	15
516	5.55294e-07	-6.1083e-07	-1.58588e-07	5.58169e-07	-6.19758e-07	-1.47411e-07	0.760498	70	50	25000	17500	0.416667	9000	301.552	13288	15
517	5.66014e-07	-6.26237e-07	-1.56982e-07	5.68882e-07	-6.35142e-07	-1.45825e-07	0.322937	22	56	28000	5500	0.5	9000	301.576	13288	15
518	1.7987e-07	-3.40629e-07	-2.66135e-07	1.83489e-07	-3.5195e-07	-2.51541e-07	0.417847	28	63	21000	9333.33	0.435897	10000	317.308	14069	4
519	1.90717e-07	-3.43276e-07	-2.6379e-07	1.94332e-07	-3.54586e-07	-2.49211e-07	0.422119	38	57	14250	12666.7	0.467532	10000	317.332	14069	4
520	1.964e-07	-3.41551e-07	-2.54939e-07	2.00013e-07	-3.52854e-07	-2.40373e-07	0.104645	9	55	55000	3000	0.65	10000	317.349	14069	4
521	2.03201e-07	-3.47125e-07	-2.55038e-07	2.06812e-07	-3.58423e-07	-2.40479e-07	0.58136	50	77	38500	25000	0.494253	10000	317.359	14069	4
522	1.14246e-06	-6.10866e-07	-2.36026e-07	1.14592e-06	-6.21641e-07	-2.22268e-07	0.558838	42	61	15250	14000	0.382716	10000	318.464	14116	3
523	1.15642e-06	-6.25005e-07	-2.23942e-07	1.15986e-06	-6.35752e-07	-2.10229e-07	0.512695	40	53	17666.7	8000	0.294118	10000	318.522	14116	3
524	1.15915e-06	-6.29713e-07	-2.26836e-07	1.16259e-06	-6.40451e-07	-2.13137e-07	0.491821	34	63	21000	11333.3	0.384615	10000	318.542	14116	3
525	6.23339e-07	-6.97427e-07	-1.72929e-07	6.29371e-07	-7.1186e-07	-1.58541e-07	0.752197	104	92	92000	52000	0.510204	12000	351.319	15744	6
526	6.06704e-07	-6.92652e-07	-1.7479e-07	6.12736e-07	-7.07085e-07	-1.60401e-07	0.685364	57	58	58000	28500	0.5625	12000	351.332	15744	6
527	5.96696e-07	-6.84253e-07	-1.69375e-07	6.02727e-07	-6.98686e-07	-1.54984e-07	0.164154	11	50	50000	3666.67	0.607143	12000	351.355	15744	6
528	5.85452e-07	-6.89425e-07	-1.81472e-07	5.91483e-07	-7.03858e-07	-1.67081e-07	0.599121	48	63	63000	48000	0.565217	12000	351.362	15744	6
529	5.94711e-07	-6.78115e-07	-1.8056e-07	6.00739e-07	-6.92549e-07	-1.66164e-07	0.293579	20	63	15750	5000	0.37931	12000	351.422	15744	6
530	6.0098e-07	-6.78981e-07	-1.72367e-07	6.07006e-07	-6.93415e-07	-1.57965e-07	0.10376	8	54	13500	1600	0.487179	12000	351.495	15744	6
531	1.17783e-06	-6.67814e-07	-1.76346e-07	1.18235e-06	-6.82501e-07	-1.59058e-07	0.418579	36	54	27000	18000	0.588235	13000	380.107	17165	3
532	1.18719e-06	-6.72701e-07	-1.78664e-07	1.19171e-06	-6.87394e-07	-1.61371e-07	0.216431	18	60	12000	6000	0.494737	13000	380.128	17165	3
533	1.18386e-06	-6.64383e-07	-1.64099e-07	1.18838e-06	-6.79084e-07	-1.46799e-07	0.471313	33	60	15000	8250	0.477273	13000	380.16	17165	3
534	1.29159e-06	-1.30901e-06	-1.83694e-07	1.29529e-06	-1.32055e-06	-1.74488e-07	0.602417	70	63	63000	35000	0.405797	12000	408.519	18572	5
535	1.307e-06	-1.31793e-06	-1.81485e-07	1.3107e-06	-1.32947e-06	-1.72268e-07	0.464722	47	81	40500	47000	0.462366	12000	408.526	18572	5
536	1.31134e-06	-1.34042e-06	-1.86676e-07	1.31504e-06	-1.35196e-06	-1.77429e-07	0.519104	54	62	20666.7	18000	0.45	12000	408.545	18572	5
537	1.30252e-06	-1.34463e-06	-1.97868e-07	1.30622e-06	-1.35617e-06	-1.88599e-07	0.12854	13	60	30000	6500	0.555556	12000	408.559	18572	5
538	1.30401e-06	-1.35763e-06	-2.11094e-07	1.3077e-06	-1.36917e-06	-2.01805e-07	0.346069	35	55	18333.3	17500	0.520548	12000	408.572	18572	5
539	5.28257e-07	-7.42833e-07	-8.77798e-08	5.32409e-07	-7.5459e-07	-7.52998e-08	0.783142	94	97	48500	47000	0.588785	10000	455.208	20899	5
540	5.29958e-07	-7.36397e-07	-9.8999e-08	5.34111e-07	-7.48154e-07	-8.6512e-08	0.573486	54	86	43000	27000	0.65625	10000	455.22	20899	5
541	5.35469e-07	-7.30631e-07	-1.06939e-07	5.39624e-07	-7.42388e-07	-9.4439e-08	0.686005	59	61	30500	19666.7	0.577465	10000	455.242	20899	5
542	5.35315e-07	-7.25268e-07	-1.16822e-07	5.3947e-07	-7.37025e-07	-1.04313e-07	0.69043	56	74	37000	18666.7	0.571429	10000	455.257	20899	5
543	5.42255e-07	-7.21383e-07	-1.26377e-07	5.46412e-07	-7.33139e-07	-1.13857e-07	0.636566	51	62	31000	17000	0.444444	10000	455.273	20899	5
544	3.38627e-07	-1.06199e-07	-3.31295e-07	3.4296e-07	-1.18027e-07	-3.18186e-07	0.348145	31	61	20333.3	10333.3	0.534247	8000	456.123	20937	3
545	3.47716e-07	-9.65138e-08	-3.22021e-07	3.52054e-07	-1.08343e-07	-3.08895e-07	0.271362	19	61	20333.3	6333.33	0.520548	8000	456.145	20937	3
546	3.38801e-07	-9.71607e-08	-3.24553e-07	3.43145e-07	-1.08992e-07	-3.1141e-07	0.382812	28	74	24666.7	7000	0.5	8000	456.169	20937	3
547	5.54322e-07	-5.83865e-07	-2.07811e-07	5.59657e-07	-5.95281e-07	-1.92863e-07	0.363281	32	64	16000	10666.7	0.55	8000	459.067	21078	30
548	5.59786e-07	-5.901e-07	-2.03894e-07	5.65131e-07	-6.01507e-07	-1.88936e-07	0.0374451	3	67	16750	1000	0.698795	8000	459.093	21078	30
549	5.72133e-07	-5.89119e-07	-1.79374e-07	5.77487e-07	-6.00521e-07	-1.64407e-07	0.0769043	6	73	24333.3	2000	0.517647	8000	459.113	21078	30
550	5.62368e-07	-5.88917e-07	-1.95253e-07	5.67734e-07	-6.0031e-07	-1.80275e-07	0.0863037	7	65	16250	2333.33	0.518519	8000	459.14	21078	30
551	5.61724e-07	-5.77073e-07	-1.99614e-07	5.67101e-07	-5.88458e-07	-1.84624e-07	0.0549316	5	61	15250	1250	0.571429	8000	459.168	21078	30
552	5.55e-07	-5.91139e-07	-2.18999e-07	5.60386e-07	-6.02517e-07	-2.04001e-07	0.391663	31	56	18666.7	7750	0.455882	8000	459.19	21078	30
553	5.57023e-07	-5.99015e-07	-2.20762e-07	5.62415e-07	-6.10389e-07	-2.05757e-07	0.351929	31	57	28500	15500	0.415385	8000	459.205	21078	30
554	5.56741e-07	-5.98048e-07	-2.17421e-07	5.6214e-07	-6.09417e-07	-2.0241e-07	0.233459	18	61	20333.3	9000	0.424658	8000	459.221	21078	30
555	5.70554e-07	-5.89599e-07	-2.17438e-07	5.75961e-07	-6.00962e-07	-2.02419e-07	0.303772	21	83	20750	10500	0.414141	8000	459.24	21078	30
556	5.53278e-07	-5.95095e-07	-2.13272e-07	5.58692e-07	-6.06454e-07	-1.98247e-07	0.366974	25	58	19333.3	12500	0.514286	8000	459.257	21078	30
557	5.67969e-07	-5.97125e-07	-2.1732e-07	5.73391e-07	-6.08477e-07	-2.02287e-07	0.665405	46	66	16500	15333.3	0.439024	8000	459.277	21078	30
558	5.62883e-07	-5.94691e-07	-2.11306e-07	5.68314e-07	-6.06038e-07	-1.96265e-07	0.354492	33	66	22000	8250	0.371795	8000	459.298	21078	30
559	5.63722e-07	-5.87059e-07	-2.13375e-07	5.69161e-07	-5.984e-07	-1.98327e-07	0.368286	28	50	25000	7000	0.413793	8000	459.317	21078	30
560	5.59904e-07	-5.82403e-07	-2.16226e-07	5.65352e-07	-5.93737e-07	-2.0117e-07	0.622711	53	52	26000	17666.7	0.466667	8000	459.338	21078	30
561	5.54924e-07	-5.89572e-07	-2.19714e-07	5.6038e-07	-6.00901e-07	-2.04651e-07	0.336792	31	60	20000	10333.3	0.402778	8000	459.357	21078	30
562	5.55215e-07	-5.91572e-07	-2.10901e-07	5.60678e-07	-6.02895e-07	-1.9583e-07	0.371704	35	71	23666.7	11666.7	0.385542	8000	459.375	21078	30
563	5.58213e-07	-5.92262e-07	-2.08481e-07	5.63684e-07	-6.03581e-07	-1.93404e-07	0.665283	50	52	26000	16666.7	0.55	8000	459.393	21078	30
564	5.60602e-07	-5.97383e-07	-2.06321e-07	5.66083e-07	-6.08695e-07	-1.91236e-07	0.347656	32	64	21333.3	8000	0.421053	8000	459.416	21078	30
565	5.62306e-07	-5.92367e-07	-2.04425e-07	5.67793e-07	-6.03674e-07	-1.89333e-07	0.319366	23	136	136000	11500	0.514286	8000	459.433	21078	30
566	5.63667e-07	-5.88474e-07	-1.939e-07	5.69159e-07	-5.99777e-07	-1.78805e-07	0.640015	98	52	17333.3	98000	0.46875	8000	459.444	21078	30
567	5.63155e-07	-5.98633e-07	-1.98172e-07	5.68657e-07	-6.09929e-07	-1.83068e-07	0.513763	37	55	18333.3	12333.3	0.552239	8000	459.468	21078	30
568	5.67089e-07	-5.95519e-07	-1.97061e-07	5.72598e-07	-6.0681e-07	-1.8195e-07	0.328308	22	64	16000	7333.33	0.5125	8000	459.487	21078	30
569	5.68451e-07	-5.82473e-07	-2.02656e-07	5.73971e-07	-5.93756e-07	-1.87536e-07	0.132111	9	55	18333.3	4500	0.447761	8000	459.511	21078	30
570	5.66312e-07	-5.86859e-07	-2.09286e-07	5.71846e-07	-5.98132e-07	-1.94153e-07	0.325928	30	60	20000	6000	0.458333	8000	459.548	21078	30
571	5.51585e-07	-5.95013e-07	-2.10988e-07	5.57129e-07	-6.06279e-07	-1.95847e-07	0.436127	31	52	17333.3	10333.3	0.5	8000	459.572	21078	30
572	5.60078e-07	-5.90915e-07	-2.03707e-07	5.65632e-07	-6.02174e-07	-1.88557e-07	0.394592	30	56	14000	6000	0.388889	8000	459.597	21078	30
573	5.6849e-07	-5.89265e-07	-2.03992e-07	5.74075e-07	-6.00503e-07	-1.88817e-07	0.102539	8	60	20000	2000	0.527778	8000	459.671	21078	30
574	5.60365e-07	-5.90833e-07	-2.11063e-07	5.65973e-07	-6.02056e-07	-1.9587e-07	0.381439	29	51	17000	7250	0.47619	8000	459.726	21078	30
575	5.52072e-07	-5.83368e-07	-2.06648e-07	5.57688e-07	-5.94584e-07	-1.91448e-07	0.21582	16	60	20000	5333.33	0.583333	8000	459.75	21078	30
576	5.69726e-07	-5.77724e-07	-1.92098e-07	5.75362e-07	-5.88926e-07	-1.76883e-07	0.227417	18	57	19000	6000	0.507246	8000	459.799	21078	30
577	4.62207e-07	-5.91535e-07	-2.81727e-07	4.68338e-07	-6.03239e-07	-2.71503e-07	0.310242	23	52	17333.3	4600	0.492537	9000	464.811	21323	12
578	4.71545e-07	-5.94626e-07	-2.7807e-07	4.77673e-07	-6.06332e-07	-2.67869e-07	0.170471	14	51	17000	4666.67	0.545455	9000	464.834	21323	12
579	4.74289e-07	-5.9713e-07	-2.80647e-07	4.80414e-07	-6.08838e-07	-2.70465e-07	0.464722	47	65	16250	23500	0.435294	9000	464.854	21323	12
580	4.72138e-07	-5.87467e-07	-2.91504e-07	4.78259e-07	-5.99178e-07	-2.81354e-07	0.0897217	7	67	22333.3	1750	0.54878	9000	464.886	21323	12
581	4.70675e-07	-5.9099e-07	-2.86086e-07	4.76794e-07	-6.02702e-07	-2.75959e-07	0.083313	6	64	16000	1500	0.47619	9000	464.911	21323	12
582	4.75364e-07	-5.88159e-07	-2.77932e-07	4.81479e-07	-5.99874e-07	-2.67833e-07	-0.0219727	-2	55	18333.3	-500	0.528571	9000	464.94	21323	12
583	4.72768e-07	-5.90849e-07	-2.85662e-07	4.78881e-07	-6.02565e-07	-2.75584e-07	-0.10376	-8	61	15250	-2000	0.518519	9000	464.961	21323	12
584	4.61644e-07	-5.94249e-07	-2.85565e-07	4.67753e-07	-6.05968e-07	-2.75518e-07	-0.0822449	-7	161	80500	-1400	0.555556	9000	464.993	21323	12
585	4.6638e-07	-5.85118e-07	-2.86892e-07	4.72487e-07	-5.96838e-07	-2.76855e-07	0.341583	41	127	127000	20500	0.55303	9000	465.004	21323	12
586	4.71211e-07	-5.91971e-07	-2.75749e-07	4.77317e-07	-6.03692e-07	-2.65731e-07	0.324646	27	67	16750	9000	0.597701	9000	465.023	21323	12
587	4.6479e-07	-5.918e-07	-2.77145e-07	4.7089e-07	-6.03524e-07	-2.67167e-07	0.0266113	2	67	22333.3	666.667	0.597561	9000	465.064	21323	12
588	4.7893e-07	-5.91465e-07	-2.72509e-07	4.85028e-07	-6.03191e-07	-2.62556e-07	-0.0697632	-6	51	12750	-1500	0.56338	9000	465.091	21323	12
589	1.13232e-06	-4.4057e-07	-3.33134e-07	1.1382e-06	-4.52369e-07	-3.24788e-07	0.298248	29	52	26000	14500	0.451613	9000	466.95	21410	5
590	1.10629e-06	-4.56214e-07	-3.36864e-07	1.11216e-06	-4.68013e-07	-3.28547e-07	0.479004	36	53	17666.7	18000	0.426471	9000	466.989	21410	5
591	1.09131e-06	-4.63815e-07	-3.20024e-07	1.09717e-06	-4.75615e-07	-3.11724e-07	0.0416565	3	75	18750	1000	0.442105	9000	467.012	21410	5
592	1.08262e-06	-4.67576e-07	-2.94093e-07	1.08848e-06	-4.79375e-07	-2.85811e-07	0.4375	32	60	20000	10666.7	0.493333	9000	467.037	21410	5
593	1.08256e-06	-4.74253e-07	-3.01502e-07	1.08842e-06	-4.86052e-07	-2.93237e-07	0.11673	9	84	42000	2250	0.56383	9000	467.06	21410	5
594	5.94926e-07	-6.59101e-07	-1.38515e-07	5.99556e-07	-6.6955e-07	-1.26153e-07	0.657532	54	63	21000	13500	0.452381	13000	480.708	22091	4
595	6.11454e-07	-6.51199e-07	-1.41458e-07	6.16087e-07	-6.6165e-07	-1.29089e-07	0.638733	46	56	14000	15333.3	0.47619	13000	480.73	22091	4
596	6.14063e-07	-6.43865e-07	-1.37629e-07	6.18698e-07	-6.54319e-07	-1.25251e-07	0.232544	20	54	18000	5000	0.493333	13000	480.757	22091	4
597	6.04262e-07	-6.52685e-07	-1.44971e-07	6.08899e-07	-6.63141e-07	-1.32588e-07	0.234863	16	53	17666.7	5333.33	0.594595	13000	480.775	22091	4
598	5.95016e-07	-6.50098e-07	-2.2374e-07	5.99088e-07	-6.61152e-07	-2.08017e-07	0.572754	51	65	32500	17000	0.44	9000	494.035	22748	19
599	5.87925e-07	-6.56428e-07	-2.34497e-07	5.92e-07	-6.67479e-07	-2.18767e-07	0.456909	38	72	24000	9500	0.54023	9000	494.055	22748	19
600	5.86983e-07	-6.58191e-07	-2.26665e-07	5.91062e-07	-6.69238e-07	-2.10926e-07	0.485992	35	64	21333.3	7000	0.582278	9000	494.078	22748	19
601	5.80079e-07	-6.56298e-07	-2.30827e-07	5.84162e-07	-6.67342e-07	-2.1508e-07	0.240051	19	56	14000	4750	0.473684	9000	494.102	22748	19
602	5.87453e-07	-6.50348e-07	-2.33996e-07	5.91545e-07	-6.61385e-07	-2.18233e-07	0.191406	14	57	14250	3500	0.545455	9000	494.146	22748	19
603	5.9147e-07	-6.44117e-07	-2.32686e-07	5.95572e-07	-6.55146e-07	-2.16902e-07	0.518799	40	57	19000	8000	0.486111	9000	494.202	22748	19
604	5.88843e-07	-6.52887e-07	-2.34812e-07	5.92949e-07	-6.63912e-07	-2.19019e-07	0.126343	10	57	19000	2500	0.388889	9000	494.224	22748	19
605	5.85283e-07	-6.55491e-07	-2.38905e-07	5.89392e-07	-6.66514e-07	-2.23105e-07	0.256287	19	57	14250	6333.33	0.584416	9000	494.242	22748	19
606	5.94118e-07	-6.49504e-07	-2.35477e-07	5.98235e-07	-6.60521e-07	-2.19661e-07	0.452271	38	51	17000	9500	0.530303	9000	494.284	22748	19
607	5.93426e-07	-6.54562e-07	-2.30054e-07	5.97546e-07	-6.65577e-07	-2.1423e-07	0.252686	20	66	16500	6666.67	0.476744	9000	494.303	22748	19
608	5.85377e-07	-6.5631e-07	-2.33184e-07	5.89502e-07	-6.67321e-07	-2.17352e-07	0.341125	27	50	25000	6750	0.366667	9000	494.326	22748	19
609	5.82832e-07	-6.51031e-07	-2.33233e-07	5.8696e-07	-6.6204e-07	-2.17393e-07	0.322937	22	54	18000	11000	0.57971	9000	494.343	22748	19
610	6.04424e-07	-6.41632e-07	-2.27072e-07	6.08556e-07	-6.52638e-07	-2.11224e-07	0.21582	16	66	22000	4000	0.580247	9000	494.364	22748	19
611	5.89096e-07	-6.56503e-07	-2.51626e-07	5.93232e-07	-6.67506e-07	-2.3577e-07	0.464172	39	68	17000	13000	0.477273	9000	494.385	22748	19
612	5.88261e-07	-6.57831e-07	-2.28157e-07	5.92402e-07	-6.68831e-07	-2.12291e-07	0.795593	55	61	15250	13750	0.506173	9000	494.41	22748	19
613	5.91589e-07	-6.57799e-07	-2.33427e-07	5.95735e-07	-6.68795e-07	-2.17549e-07	0.157227	14	56	14000	3500	0.552632	9000	494.439	22748	19
614	5.89319e-07	-6.56155e-07	-2.31042e-07	5.93472e-07	-6.67145e-07	-2.15149e-07	0.343231	23	53	17666.7	7666.67	0.426471	9000	494.477	22748	19
615	5.83861e-07	-6.58627e-07	-2.31775e-07	5.88017e-07	-6.69615e-07	-2.15875e-07	0.745239	110	299	299000	110000	0.5625	9000	494.492	22748	19
616	5.90439e-07	-6.72716e-07	-2.34338e-07	5.94596e-07	-6.83704e-07	-2.18436e-07	0.741882	187	303	303000	187000	0.558442	9000	494.498	22748	19
617	5.96077e-07	-6.573e-07	-2.00073e-07	6.00285e-07	-6.68252e-07	-1.84056e-07	0.279053	24	64	64000	24000	0.471429	12000	494.764	22759	22
618	6.05947e-07	-6.73977e-07	-1.97153e-07	6.10157e-07	-6.84928e-07	-1.81132e-07	0.789185	60	55	55000	30000	0.508197	12000	494.773	22759	22
619	6.03963e-07	-6.65221e-07	-1.91636e-07	6.08174e-07	-6.76171e-07	-1.75611e-07	0.324921	39	71	71000	19500	0.584416	12000	494.783	22759	22
620	5.92674e-07	-6.68817e-07	-1.97634e-07	5.96888e-07	-6.79765e-07	-1.81604e-07	0.71167	110	56	56000	55000	0.629032	12000	494.793	22759	22
621	6.10386e-07	-6.54082e-07	-1.99916e-07	6.14601e-07	-6.6503e-07	-1.83883e-07	0.777985	53	78	78000	53000	0.464286	12000	494.8	22759	22
622	5.90728e-07	-6.52723e-07	-2.03193e-07	5.94945e-07	-6.63669e-07	-1.87155e-07	0.709442	81	72	72000	40500	0.487179	12000	494.809	22759	22
623	5.93882e-07	-6.63381e-07	-2.01256e-07	5.98101e-07	-6.74325e-07	-1.85213e-07	0.573303	62	61	61000	31000	0.641791	12000	494.822	22759	22
624	5.93887e-07	-6.59437e-07	-2.01057e-07	5.98109e-07	-6.7038e-07	-1.85007e-07	0.711609	89	56	56000	44500	0.532258	12000	494.837	22759	22
625	6.02345e-07	-6.65608e-07	-2.05326e-07	6.06568e-07	-6.7655e-07	-1.89273e-07	0.524231	42	52	52000	42000	0.448276	12000	494.844	22759	22
626	5.91698e-07	-6.66131e-07	-2.03554e-07	5.95923e-07	-6.77072e-07	-1.87496e-07	0.507568	56	66	66000	28000	0.722222	12000	494.853	22759	22
627	5.99614e-07	-6.55703e-07	-2.02269e-07	6.03841e-07	-6.66643e-07	-1.86207e-07	0.653687	70	95	47500	70000	0.523364	12000	494.862	22759	22
628	5.91747e-07	-6.65521e-07	-2.03156e-07	5.95976e-07	-6.76459e-07	-1.87089e-07	0.583282	69	127	63500	34500	0.52518	12000	494.873	22759	22
629	6.0475e-07	-6.59825e-07	-1.94617e-07	6.08982e-07	-6.70762e-07	-1.78544e-07	0.597076	43	64	64000	43000	0.571429	12000	494.888	22759	22
630	5.90389e-07	-6.53626e-07	-1.93702e-07	5.94623e-07	-6.64561e-07	-1.77624e-07	0.568237	70	87	87000	35000	0.537634	12000	494.898	22759	22
631	5.94797e-07	-6.5224e-07	-2.09006e-07	5.99033e-07	-6.63174e-07	-1.92923e-07	0.71521	63	64	32000	31500	0.578947	12000	494.91	22759	22
632	5.87496e-07	-6.58102e-07	-2.31088e-07	5.91736e-07	-6.69033e-07	-2.14995e-07	0.531769	41	55	13750	13666.7	0.455696	12000	494.929	22759	22
633	5.83141e-07	-6.5404e-07	-2.09211e-07	5.87387e-07	-6.64968e-07	-1.93106e-07	0.303772	21	82	82000	5250	0.522727	12000	494.956	22759	22
634	5.7566e-07	-6.541e-07	-2.12163e-07	5.79907e-07	-6.65027e-07	-1.96053e-07	0.65094	79	50	50000	39500	0.357143	12000	494.966	22759	22
635	5.80103e-07	-6.52501e-07	-2.12816e-07	5.84352e-07	-6.63427e-07	-1.96702e-07	0.467285	44	62	31000	22000	0.567568	12000	494.976	22759	22
636	5.82794e-07	-6.58687e-07	-2.12068e-07	5.87045e-07	-6.69611e-07	-1.95949e-07	0.607666	76	64	64000	38000	0.385714	12000	494.987	22759	22
637	5.8113e-07	-6.63799e-07	-2.22732e-07	5.85383e-07	-6.74722e-07	-2.06608e-07	0.426666	41	54	54000	20500	0.416667	12000	494.996	22759	22
638	5.84261e-07	-6.64442e-07	-2.16483e-07	5.88516e-07	-6.75364e-07	-2.00355e-07	0.665771	72	70	70000	36000	0.447368	12000	495.006	22759	22
639	6.16158e-07	-6.77008e-07	-1.192e-07	6.20776e-07	-6.87737e-07	-1.0225e-07	0.561523	50	52	17333.3	12500	0.6	12000	496.906	22844	3
640	6.2073e-07	-6.74401e-07	-1.33629e-07	6.25354e-07	-6.85127e-07	-1.16666e-07	0.332642	25	65	16250	8333.33	0.359551	12000	496.941	22844	3
641	6.29704e-07	-6.52835e-07	-1.18372e-07	6.3434e-07	-6.63556e-07	-1.01387e-07	0.295898	24	66	22000	8000	0.547619	12000	497.004	22844	3
642	1.16026e-06	-6.1574e-07	-2.17362e-07	1.16518e-06	-6.26411e-07	-1.9979e-07	0.62677	42	59	19666.7	14000	0.478873	8000	498.72	22920	2
643	1.16695e-06	-6.26422e-07	-2.12217e-07	1.17187e-06	-6.37095e-07	-1.94638e-07	0.593506	44	61	15250	11000	0.415584	8000	498.744	22920	2
644	-1.12225e-07	-4.86749e-07	-2.58603e-07	-1.06921e-07	-4.97917e-07	-2.40124e-07	0.207001	17	60	15000	4250	0.4875	9000	501.229	23031	1
645	2.66327e-08	-2.65619e-07	-4.28591e-07	3.41692e-08	-2.82243e-07	-4.18e-07	0.591888	45	64	32000	22500	0.513158	11000	517.063	23808	18
646	2.90924e-08	-2.72062e-07	-4.24077e-07	3.66398e-08	-2.8871e-07	-4.13502e-07	0.359375	32	52	52000	16000	0.672414	11000	517.075	23808	18
647	4.32454e-08	-2.79487e-07	-4.24588e-07	5.08043e-08	-2.96159e-07	-4.14029e-07	0.41748	38	78	39000	12666.7	0.533333	11000	517.089	23808	18
648	3.50092e-08	-2.8046e-07	-4.21716e-07	4.25807e-08	-2.9716e-07	-4.11177e-07	0.324249	25	66	33000	8333.33	0.589744	11000	517.104	23808	18
649	3.01791e-08	-2.82308e-07	-4.2057e-07	3.77634e-08	-2.99035e-07	-4.1005e-07	0.404297	32	78	39000	10666.7	0.655556	11000	517.119	23808	18
650	3.96252e-08	-2.87063e-07	-4.16604e-07	4.72231e-08	-3.03819e-07	-4.06104e-07	0.546875	40	52	26000	13333.3	0.546875	11000	517.135	23808	18
651	2.87515e-08	-2.80275e-07	-4.27224e-07	3.63639e-08	-2.97062e-07	-4.16746e-07	0.197266	16	75	37500	8000	0.597701	11000	517.153	23808	18
652	3.20636e-08	-2.87216e-07	-4.22059e-07	3.96899e-08	-3.04034e-07	-4.11602e-07	0.528442	37	50	25000	18500	0.532258	11000	517.169	23808	18
653	4.20872e-08	-2.85233e-07	-4.18874e-07	4.9728e-08	-3.02081e-07	-4.08438e-07	0.644531	64	53	26500	16000	0.553846	11000	517.186	23808	18
654	2.73357e-08	-2.71428e-07	-4.32213e-07	3.49885e-08	-2.88302e-07	-4.21795e-07	0.123474	14	74	37000	7000	0.534884	11000	517.201	23808	18
655	3.38543e-08	-2.78437e-07	-4.35083e-07	4.1518e-08	-2.95334e-07	-4.24681e-07	0.210449	16	54	27000	8000	0.606061	11000	517.213	23808	18
656	3.13389e-08	-2.77638e-07	-4.25909e-07	3.90133e-08	-2.94559e-07	-4.15524e-07	0.374451	30	59	29500	15000	0.535211	11000	517.226	23808	18
657	3.36514e-08	-2.74857e-07	-4.1335e-07	4.1346e-08	-2.91821e-07	-4.02995e-07	0.550293	49	50	25000	16333.3	0.612903	11000	517.25	23808	18
658	3.37731e-08	-2.84773e-07	-4.1737e-07	4.14814e-08	-3.01766e-07	-4.07035e-07	0.613037	54	71	35500	18000	0.445783	11000	517.266	23808	18
659	3.06694e-08	-2.9703e-07	-4.23514e-07	3.83904e-08	-3.1405e-07	-4.13198e-07	0.674011	54	59	29500	18000	0.492958	11000	517.281	23808	18
660	4.28293e-08	-2.92319e-07	-4.19515e-07	5.05621e-08	-3.09364e-07	-4.09217e-07	0.511597	44	80	26666.7	22000	0.581633	11000	517.295	23808	18
661	3.40514e-08	-2.88883e-07	-4.2218e-07	4.17989e-08	-3.0596e-07	-4.11904e-07	0.280975	27	54	27000	9000	0.636364	11000	517.313	23808	18
662	3.54279e-08	-2.8787e-07	-4.31036e-07	4.31873e-08	-3.04972e-07	-4.20779e-07	0.166626	14	76	25333.3	7000	0.62766	11000	517.327	23808	18
663	5.34642e-07	-6.39148e-07	-2.29452e-07	5.39567e-07	-6.47938e-07	-2.12295e-07	0.382812	28	53	26500	9333.33	0.555556	10000	534.06	24631	5
664	5.33744e-07	-6.4969e-07	-2.2149e-07	5.38669e-07	-6.58469e-07	-2.04314e-07	0.256287	19	55	18333.3	6333.33	0.571429	10000	534.081	24631	5
665	5.38984e-07	-6.51004e-07	-2.22616e-07	5.43906e-07	-6.5976e-07	-2.05395e-07	0.166443	18	58	19333.3	6000	0.547945	10000	534.132	24631	5
666	5.33034e-07	-6.51128e-07	-2.26379e-07	5.37955e-07	-6.59872e-07	-2.09138e-07	0.309509	22	74	24666.7	7333.33	0.561798	10000	534.155	24631	5
667	5.30046e-07	-6.42979e-07	-2.25512e-07	5.34966e-07	-6.51715e-07	-2.08255e-07	0	0	55	27500	0	0.507692	10000	534.174	24631	5
668	5.24351e-07	-6.34827e-07	-2.29102e-07	5.29255e-07	-6.43408e-07	-2.11566e-07	0.636475	44	50	16666.7	14666.7	0.384615	10000	534.499	24641	20
669	5.25384e-07	-6.39175e-07	-2.30086e-07	5.30286e-07	-6.47742e-07	-2.12524e-07	0.281982	22	57	14250	4400	0.506494	10000	534.529	24641	20
670	5.36067e-07	-6.43943e-07	-2.30313e-07	5.40968e-07	-6.52498e-07	-2.1273e-07	0.27771	20	52	17333.3	5000	0.507463	10000	534.554	24641	20
671	5.28052e-07	-6.41221e-07	-2.25046e-07	5.32951e-07	-6.49757e-07	-2.0743e-07	0.357056	30	50	25000	6000	0.483333	10000	534.594	24641	20
672	5.26621e-07	-6.5245e-07	-2.29885e-07	5.31519e-07	-6.60974e-07	-2.12246e-07	0.358154	24	54	18000	6000	0.478261	10000	534.621	24641	20
673	5.24188e-07	-6.42908e-07	-2.15777e-07	5.29084e-07	-6.51413e-07	-1.98104e-07	0.285645	20	68	17000	5000	0.465909	10000	534.662	24641	20
674	5.31473e-07	-6.46659e-07	-2.35155e-07	5.36366e-07	-6.55143e-07	-2.17447e-07	0.332703	23	53	17666.7	4600	0.544118	10000	534.704	24641	20
675	5.30394e-07	-6.52562e-07	-2.29071e-07	5.35286e-07	-6.61035e-07	-2.11343e-07	0.535217	37	53	17666.7	9250	0.661765	10000	534.728	24641	20
676	5.31951e-07	-6.47613e-07	-2.15809e-07	5.36842e-07	-6.56075e-07	-1.98061e-07	0.188843	17	63	15750	4250	0.457831	10000	534.752	24641	20
677	5.27728e-07	-6.44718e-07	-2.1348e-07	5.32617e-07	-6.53167e-07	-1.9571e-07	0.324646	27	55	18333.3	6750	0.442857	10000	534.78	24641	20
678	5.23322e-07	-6.35004e-07	-2.25152e-07	5.2821e-07	-6.43439e-07	-2.07358e-07	0.428467	39	54	18000	7800	0.521739	10000	534.809	24641	20
679	5.4088e-07	-6.45351e-07	-2.27554e-07	5.45766e-07	-6.53761e-07	-2.09718e-07	0.350189	27	69	23000	9000	0.47619	10000	534.861	24641	20
680	5.33873e-07	-6.49043e-07	-2.27292e-07	5.38758e-07	-6.57443e-07	-2.09438e-07	0.70459	48	63	15750	12000	0.39759	10000	534.883	24641	20
681	5.42418e-07	-6.51075e-07	-2.30652e-07	5.47301e-07	-6.59457e-07	-2.12769e-07	0.448425	31	60	15000	7750	0.5125	10000	534.92	24641	20
682	5.23971e-07	-6.43353e-07	-2.266e-07	5.28853e-07	-6.51725e-07	-2.08698e-07	0.193359	18	60	15000	6000	0.4875	10000	534.943	24641	20
683	5.24857e-07	-6.4369e-07	-2.33026e-07	5.29737e-07	-6.52044e-07	-2.15094e-07	0.230713	21	51	17000	3500	0.378788	10000	534.981	24641	20
684	5.33985e-07	-6.3608e-07	-2.20505e-07	5.38862e-07	-6.44415e-07	-2.02541e-07	0.134888	10	53	17666.7	5000	0.441176	10000	535.022	24641	20
685	5.2823e-07	-6.43986e-07	-2.29607e-07	5.33106e-07	-6.52303e-07	-2.11614e-07	0.391174	29	72	18000	9666.67	0.51087	10000	535.059	24641	20
686	5.31333e-07	-6.39793e-07	-2.26359e-07	5.36207e-07	-6.48093e-07	-2.08338e-07	0.365784	26	61	15250	6500	0.469136	10000	535.095	24641	20
687	5.22895e-07	-6.47618e-07	-2.28894e-07	5.27768e-07	-6.55902e-07	-2.10847e-07	0.389099	30	64	16000	6000	0.547619	10000	535.129	24641	20
688	5.98307e-07	-6.76832e-07	-8.22514e-08	6.03445e-07	-6.84723e-07	-7.81371e-08	0.492859	38	79	39500	38000	0.617978	9000	543.602	25056	3
689	6.24465e-07	-6.80621e-07	-9.24886e-08	6.296e-07	-6.8851e-07	-8.84035e-08	0.722046	65	51	25500	21666.7	0.52459	9000	543.622	25056	3
690	6.29986e-07	-6.87895e-07	-9.42639e-08	6.35118e-07	-6.95782e-07	-9.02117e-08	0.420898	32	66	13200	8000	0.461538	9000	543.645	25056	3
691	4.71287e-07	-4.51314e-07	-1.88322e-07	4.75441e-07	-4.6021e-07	-1.70934e-07	0.562744	40	78	26000	10000	0.505376	9000	560.881	25913	8
692	4.63218e-07	-4.47032e-07	-1.91981e-07	4.67372e-07	-4.55928e-07	-1.74599e-07	0.485596	36	67	33500	18000	0.467532	9000	560.894	25913	8
693	4.76929e-07	-4.34066e-07	-1.84759e-07	4.81085e-07	-4.42962e-07	-1.67384e-07	0.335358	37	56	28000	12333.3	0.5	9000	560.911	25913	8
694	4.77616e-07	-4.374e-07	-1.94091e-07	4.81773e-07	-4.46296e-07	-1.7673e-07	0.175354	13	63	15750	3250	0.337349	9000	560.943	25913	8
695	4.83689e-07	-4.3405e-07	-1.85706e-07	4.87848e-07	-4.42946e-07	-1.68357e-07	0.157104	11	71	17750	3666.67	0.43956	9000	560.968	25913	8
696	4.81165e-07	-4.40068e-07	-1.93291e-07	4.85325e-07	-4.48964e-07	-1.75952e-07	0.320557	26	51	17000	8666.67	0.393939	9000	560.991	25913	8
697	4.7272e-07	-4.4633e-07	-1.96949e-07	4.76884e-07	-4.55227e-07	-1.79638e-07	0.202148	18	64	16000	4500	0.464286	9000	561.052	25913	8
698	4.9249e-07	-4.39877e-07	-1.84779e-07	4.96658e-07	-4.48774e-07	-1.67497e-07	0.387726	33	51	12750	8250	0.352113	9000	561.118	25913	8
699	6.11085e-07	-6.01488e-07	-1.98757e-07	6.15732e-07	-6.06641e-07	-1.91342e-07	0.682526	71	79	26333.3	23666.7	0.484536	12000	584.334	27054	8
700	6.10498e-07	-6.26474e-07	-2.14439e-07	6.15149e-07	-6.31625e-07	-2.07043e-07	0.398926	38	120	120000	19000	0.571429	12000	584.351	27054	8
701	6.06937e-07	-6.32296e-07	-2.16486e-07	6.1159e-07	-6.37446e-07	-2.09098e-07	0.534058	70	155	155000	70000	0.521739	12000	584.357	27054	8
702	5.99024e-07	-6.26005e-07	-2.17273e-07	6.03679e-07	-6.31154e-07	-2.09893e-07	0.571381	79	181	181000	79000	0.524064	12000	584.364	27054	8
703	6.01992e-07	-6.32254e-07	-2.22989e-07	6.06649e-07	-6.37402e-07	-2.15618e-07	0.75943	79	54	27000	79000	0.454545	12000	584.372	27054	8
704	5.95222e-07	-6.34193e-07	-2.19507e-07	5.99883e-07	-6.39338e-07	-2.12156e-07	0.671265	78	253	253000	78000	0.53668	12000	584.389	27054	8
705	5.99913e-07	-6.40556e-07	-2.20214e-07	6.04576e-07	-6.457e-07	-2.12871e-07	0.736328	116	245	245000	116000	0.537849	12000	584.395	27054	8
706	6.06823e-07	-6.38905e-07	-2.18609e-07	6.11487e-07	-6.44049e-07	-2.11272e-07	0.766296	135	246	246000	135000	0.535714	12000	584.401	27054	8
707	-7.94544e-08	-4.51246e-07	-1.70229e-07	-7.29193e-08	-4.6075e-07	-1.63572e-07	0.161469	11	57	19000	3666.67	0.506667	12000	613.84	28459	2
708	-8.60464e-08	-4.49303e-07	-1.7544e-07	-7.95079e-08	-4.58815e-07	-1.68764e-07	0.647156	46	176	176000	46000	0.582418	12000	613.857	28459	2
709	1.13519e-06	-6.05713e-07	-1.92878e-07	1.14271e-06	-6.16256e-07	-1.74892e-07	0.588745	53	61	30500	26500	0.56338	9000	638.904	29693	66
710	1.14808e-06	-6.20201e-07	-1.7785e-07	1.1556e-06	-6.30745e-07	-1.59861e-07	0.274658	25	74	18500	12500	0.446809	9000	638.919	29693	66
711	1.14442e-06	-6.1975e-07	-1.8789e-07	1.15194e-06	-6.30295e-07	-1.69897e-07	0.244904	25	60	20000	8333.33	0.493333	9000	638.939	29693	66
712	1.14281e-06	-6.08694e-07	-1.88312e-07	1.15032e-06	-6.1924e-07	-1.70315e-07	0.328766	27	56	18666.7	9000	0.507042	9000	638.958	29693	66
713	1.15161e-06	-6.1311e-07	-1.85215e-07	1.15913e-06	-6.23656e-07	-1.67214e-07	0.324646	27	55	13750	13500	0.56	9000	638.975	29693	66
714	1.15211e-06	-6.20672e-07	-1.7963e-07	1.15963e-06	-6.31219e-07	-1.61626e-07	0.256348	20	50	16666.7	6666.67	0.446154	9000	638.994	29693	66
715	1.15534e-06	-6.18007e-07	-1.78641e-07	1.16285e-06	-6.28555e-07	-1.60634e-07	0.182892	13	57	28500	6500	0.567164	9000	639.007	29693	66
716	1.14707e-06	-6.20563e-07	-1.87535e-07	1.15459e-06	-6.31112e-07	-1.69525e-07	0.214233	18	57	28500	9000	0.58209	9000	639.022	29693	66
717	1.14478e-06	-6.23889e-07	-1.91592e-07	1.15229e-06	-6.34438e-07	-1.7358e-07	0.415527	37	66	22000	18500	0.419753	9000	639.034	29693	66
718	1.14477e-06	-6.18087e-07	-1.87428e-07	1.15228e-06	-6.28636e-07	-1.69413e-07	0.492462	33	61	30500	16500	0.478873	9000	639.048	29693	66
719	1.14687e-06	-6.15493e-07	-1.85033e-07	1.15438e-06	-6.26044e-07	-1.67015e-07	0.209473	22	81	40500	11000	0.549451	9000	639.064	29693	66
720	1.1485e-06	-6.16546e-07	-1.87398e-07	1.15601e-06	-6.27097e-07	-1.69377e-07	0.455048	31	57	14250	15500	0.480519	9000	639.076	29693	66
721	1.14957e-06	-6.2905e-07	-1.79926e-07	1.15708e-06	-6.39601e-07	-1.61903e-07	0.509766	72	56	56000	24000	0.442623	9000	639.091	29693	66
722	1.13507e-06	-6.26384e-07	-1.86202e-07	1.14258e-06	-6.36936e-07	-1.68176e-07	0.535217	37	52	52000	37000	0.421053	9000	639.099	29693	66
723	1.1411e-06	-6.24189e-07	-1.77811e-07	1.14861e-06	-6.34741e-07	-1.59784e-07	0.528442	37	65	32500	37000	0.453333	9000	639.106	29693	66
724	1.14726e-06	-6.24736e-07	-1.75122e-07	1.15477e-06	-6.35289e-07	-1.57093e-07	0.513763	35	110	55000	35000	0.558333	9000	639.114	29693	66
725	1.14462e-06	-6.13452e-07	-1.72023e-07	1.15213e-06	-6.24005e-07	-1.53992e-07	0.425293	52	72	72000	26000	0.402597	9000	639.124	29693	66
726	1.13371e-06	-6.11902e-07	-1.77039e-07	1.14122e-06	-6.22455e-07	-1.59007e-07	0.505371	40	56	56000	40000	0.508197	9000	639.131	29693	66
727	1.14554e-06	-6.15614e-07	-1.75868e-07	1.15305e-06	-6.26167e-07	-1.57835e-07	0.499817	38	68	68000	38000	0.630137	9000	639.138	29693	66
728	1.13607e-06	-6.26452e-07	-1.74471e-07	1.14358e-06	-6.37006e-07	-1.56436e-07	0.287415	34	75	75000	17000	0.5125	9000	639.148	29693	66
729	1.14615e-06	-6.33308e-07	-1.80911e-07	1.15366e-06	-6.43862e-07	-1.62874e-07	0.379822	49	51	51000	24500	0.553571	9000	639.157	29693	66
730	1.15127e-06	-6.24917e-07	-1.73967e-07	1.15878e-06	-6.35472e-07	-1.55929e-07	0.299927	21	63	63000	21000	0.426471	9000	639.164	29693	66
731	1.1386e-06	-6.21432e-07	-1.80659e-07	1.14611e-06	-6.31988e-07	-1.62619e-07	0.558838	56	72	72000	56000	0.467532	9000	639.171	29693	66
732	1.14214e-06	-6.21001e-07	-1.72621e-07	1.14965e-06	-6.31557e-07	-1.54579e-07	0.299561	24	102	51000	24000	0.598214	9000	639.178	29693	66
733	1.1452e-06	-6.20316e-07	-1.81533e-07	1.15271e-06	-6.30872e-07	-1.63489e-07	0.464203	53	55	55000	26500	0.616667	9000	639.19	29693	66
734	1.14324e-06	-6.21586e-07	-1.78591e-07	1.15075e-06	-6.32142e-07	-1.60546e-07	0.311188	33	55	55000	33000	0.55	9000	639.197	29693	66
735	1.13934e-06	-6.16866e-07	-1.75588e-07	1.14685e-06	-6.27422e-07	-1.57541e-07	0.384766	32	63	63000	32000	0.661765	9000	639.204	29693	66
736	1.14616e-06	-6.17865e-07	-1.77922e-07	1.15367e-06	-6.28422e-07	-1.59873e-07	0.466919	36	58	58000	36000	0.460317	9000	639.211	29693	66
737	1.13941e-06	-6.25242e-07	-1.74898e-07	1.14692e-06	-6.358e-07	-1.56849e-07	0.477356	33	57	57000	33000	0.5	9000	639.218	29693	66
738	1.1438e-06	-6.21289e-07	-1.78978e-07	1.15131e-06	-6.31847e-07	-1.60927e-07	0.202148	16	55	55000	16000	0.55	9000	639.225	29693	66
739	1.1513e-06	-6.18337e-07	-1.73958e-07	1.15881e-06	-6.28895e-07	-1.55905e-07	0.288391	30	61	61000	30000	0.590909	9000	639.232	29693	66
740	1.13555e-06	-6.19141e-07	-1.72436e-07	1.14306e-06	-6.29699e-07	-1.54382e-07	0.422119	38	89	89000	38000	0.542553	9000	639.239	29693	66
741	1.14057e-06	-6.24107e-07	-1.7646e-07	1.14808e-06	-6.34666e-07	-1.58405e-07	0.344421	38	58	58000	38000	0.555556	9000	639.246	29693	66
742	1.14374e-06	-6.19454e-07	-1.76664e-07	1.15124e-06	-6.30013e-07	-1.58607e-07	0.314453	28	113	113000	28000	0.686441	9000	639.253	29693	66
743	1.13785e-06	-6.06868e-07	-1.69291e-07	1.14536e-06	-6.17427e-07	-1.51232e-07	0.726562	64	63	63000	64000	0.441176	9000	639.26	29693	66
744	1.13125e-06	-6.17381e-07	-1.77633e-07	1.13875e-06	-6.27941e-07	-1.59573e-07	0.372742	31	56	56000	31000	0.57377	9000	639.267	29693	66
745	1.13538e-06	-6.15293e-07	-1.78693e-07	1.14288e-06	-6.25853e-07	-1.60631e-07	0.300598	25	67	33500	25000	0.532468	9000	639.274	29693	66
746	1.1427e-06	-6.15556e-07	-1.75505e-07	1.1502e-06	-6.26117e-07	-1.57442e-07	0.2005	30	63	31500	15000	0.547945	9000	639.286	29693	66
747	1.14217e-06	-6.16657e-07	-1.75541e-07	1.14967e-06	-6.27218e-07	-1.57475e-07	0.181274	22	82	41000	11000	0.586957	9000	639.296	29693	66
748	1.14509e-06	-6.14063e-07	-1.79866e-07	1.15259e-06	-6.24624e-07	-1.61797e-07	0.197754	20	53	26500	10000	0.349206	9000	639.308	29693	66
749	1.15111e-06	-6.14174e-07	-1.85827e-07	1.15862e-06	-6.24736e-07	-1.67756e-07	0.314453	23	53	17666.7	11500	0.470588	9000	639.32	29693	66
750	1.14901e-06	-6.18157e-07	-1.87261e-07	1.15652e-06	-6.28719e-07	-1.69187e-07	0.156097	15	55	18333.3	7500	0.457143	9000	639.336	29693	66
751	1.14695e-06	-6.1622e-07	-1.83332e-07	1.15445e-06	-6.26783e-07	-1.65254e-07	0.151062	15	64	21333.3	7500	0.594937	9000	639.352	29693	66
752	1.15107e-06	-6.1625e-07	-1.85748e-07	1.15857e-06	-6.26814e-07	-1.67666e-07	0.226318	24	58	19333.3	8000	0.465753	9000	639.369	29693	66
753	1.16151e-06	-6.20175e-07	-1.82846e-07	1.16901e-06	-6.30742e-07	-1.64755e-07	0.103271	9	54	13500	2250	0.486486	9000	639.415	29693	66
754	1.15428e-06	-6.17397e-07	-1.9501e-07	1.16177e-06	-6.27965e-07	-1.76911e-07	0.246094	18	57	14250	4500	0.467532	9000	639.451	29693	66
755	1.15111e-06	-6.05289e-07	-1.92749e-07	1.1586e-06	-6.15859e-07	-1.74645e-07	0.158936	14	61	15250	3500	0.54321	9000	639.478	29693	66
756	1.15162e-06	-6.14112e-07	-1.89497e-07	1.15912e-06	-6.24683e-07	-1.71386e-07	0.242798	17	70	17500	4250	0.444444	9000	639.509	29693	66
757	1.163e-06	-6.12934e-07	-1.87965e-07	1.17049e-06	-6.23506e-07	-1.69848e-07	0.114471	11	73	36500	2750	0.626506	9000	639.532	29693	66
758	1.16188e-06	-6.1836e-07	-1.91207e-07	1.16937e-06	-6.28932e-07	-1.73088e-07	0.483398	44	87	43500	44000	0.505155	9000	639.542	29693	66
759	1.14975e-06	-6.26465e-07	-1.84612e-07	1.15724e-06	-6.37038e-07	-1.66491e-07	0.552246	58	73	36500	29000	0.53012	9000	639.553	29693	66
760	1.14498e-06	-6.26703e-07	-1.88064e-07	1.15247e-06	-6.37277e-07	-1.6994e-07	0.628418	66	64	32000	33000	0.432432	9000	639.564	29693	66
761	1.14406e-06	-6.18821e-07	-1.77637e-07	1.15155e-06	-6.29395e-07	-1.59511e-07	0.356934	34	75	75000	17000	0.6125	9000	639.576	29693	66
762	1.13939e-06	-6.11513e-07	-1.79109e-07	1.14688e-06	-6.22087e-07	-1.60982e-07	0.424347	45	81	40500	45000	0.494505	9000	639.583	29693	66
763	1.14372e-06	-6.11593e-07	-1.84643e-07	1.1512e-06	-6.22168e-07	-1.66514e-07	0.419495	29	53	53000	29000	0.62069	9000	639.591	29693	66
764	1.14833e-06	-6.25138e-07	-1.90525e-07	1.15582e-06	-6.35713e-07	-1.72394e-07	0.234863	16	64	21333.3	16000	0.455696	9000	639.599	29693	66
765	1.14891e-06	-6.23862e-07	-1.87348e-07	1.1564e-06	-6.34438e-07	-1.69214e-07	0.236755	18	51	25500	9000	0.52459	9000	639.616	29693	66
766	1.1418e-06	-6.15335e-07	-1.86969e-07	1.14929e-06	-6.25912e-07	-1.68831e-07	0.499237	41	56	18666.7	20500	0.549296	9000	639.63	29693	66
767	1.14024e-06	-6.19115e-07	-1.94974e-07	1.14772e-06	-6.29692e-07	-1.76833e-07	0.204956	23	57	28500	7666.67	0.552239	9000	639.646	29693	66
768	1.14111e-06	-6.19336e-07	-1.85354e-07	1.1486e-06	-6.29915e-07	-1.67208e-07	0.408203	38	55	18333.3	12666.7	0.5	9000	639.668	29693	66
769	1.14349e-06	-6.13793e-07	-1.85271e-07	1.15098e-06	-6.24372e-07	-1.67122e-07	0.32135	27	70	23333.3	13500	0.435294	9000	639.682	29693	66
770	1.14242e-06	-6.1317e-07	-1.87616e-07	1.14991e-06	-6.2375e-07	-1.69463e-07	0.162781	14	67	33500	7000	0.454545	9000	639.698	29693	66
771	1.15215e-06	-6.10168e-07	-1.83855e-07	1.15963e-06	-6.20748e-07	-1.657e-07	0.397339	35	68	34000	17500	0.602564	9000	639.711	29693	66
772	1.14943e-06	-6.19678e-07	-1.9216e-07	1.15692e-06	-6.30259e-07	-1.74001e-07	0.365784	26	71	23666.7	13000	0.406977	9000	639.726	29693	66
773	1.1418e-06	-6.16948e-07	-1.88473e-07	1.14929e-06	-6.2753e-07	-1.70311e-07	0.341797	25	66	22000	12500	0.62963	9000	639.743	29693	66
774	1.14217e-06	-6.14318e-07	-1.72205e-07	1.14965e-06	-6.24904e-07	-1.54028e-07	0.369873	30	50	16666.7	6000	0.523077	9000	639.813	29693	66
775	1.12304e-06	-6.39296e-07	-2.0032e-07	1.12972e-06	-6.48592e-07	-1.82849e-07	0.642578	56	191	191000	56000	0.517766	12000	648.33	30108	6
776	1.10732e-06	-6.52093e-07	-1.9806e-07	1.114e-06	-6.61386e-07	-1.80589e-07	0.531769	41	92	92000	41000	0.530612	12000	648.336	30108	6
777	1.1072e-06	-6.47896e-07	-2.06408e-07	1.11387e-06	-6.57186e-07	-1.88938e-07	0.632812	64	75	75000	64000	0.62963	12000	648.344	30108	6
778	1.11049e-06	-6.41764e-07	-2.04676e-07	1.11717e-06	-6.51051e-07	-1.87206e-07	0.666016	64	54	54000	32000	0.666667	12000	648.353	30108	6
779	1.10471e-06	-6.60599e-07	-2.18739e-07	1.11139e-06	-6.69881e-07	-2.0127e-07	0.717773	56	91	30333.3	28000	0.53211	12000	648.365	30108	6
780	1.09263e-06	-6.57315e-07	-2.37899e-07	1.09931e-06	-6.66587e-07	-2.2043e-07	0.205078	15	64	21333.3	5000	0.536585	12000	648.389	30108	6
781	1.10592e-06	-6.71352e-07	-2.45771e-07	1.1126e-06	-6.79932e-07	-2.28385e-07	0.138855	10	54	18000	2500	0.5	12000	649.972	30181	2
782	1.09647e-06	-6.70477e-07	-2.43273e-07	1.10314e-06	-6.79043e-07	-2.25888e-07	0.332703	23	70	17500	4600	0.43617	12000	650.002	30181	2
783	6.01849e-07	-6.68763e-07	-1.69704e-07	6.08511e-07	-6.76356e-07	-1.52416e-07	0.55304	41	66	16500	10250	0.534884	10000	652.081	30282	1
784	1.13552e-06	-6.14241e-07	-2.54872e-07	1.14351e-06	-6.25982e-07	-2.34753e-07	0.444336	32	74	24666.7	10666.7	0.511628	8000	725.541	33925	26
785	1.12287e-06	-6.0725e-07	-2.56667e-07	1.13085e-06	-6.1898e-07	-2.36562e-07	0.153809	12	57	19000	4000	0.463768	8000	725.558	33925	26
786	1.12423e-06	-5.96957e-07	-2.55543e-07	1.1322e-06	-6.08676e-07	-2.35452e-07	0.539551	40	55	27500	13333.3	0.539683	8000	725.576	33925	26
787	1.13339e-06	-5.9594e-07	-2.5738e-07	1.14135e-06	-6.07647e-07	-2.37301e-07	0.469971	40	69	34500	13333.3	0.415584	8000	725.592	33925	26
788	1.12673e-06	-5.99334e-07	-2.61866e-07	1.13468e-06	-6.1103e-07	-2.41801e-07	0.548676	39	57	28500	13000	0.446154	8000	725.609	33925	26
789	1.12876e-06	-5.96969e-07	-2.58649e-07	1.1367e-06	-6.08656e-07	-2.38595e-07	0.487061	38	59	29500	12666.7	0.507463	8000	725.623	33925	26
790	1.12389e-06	-6.07858e-07	-2.5539e-07	1.13182e-06	-6.19531e-07	-2.35353e-07	0.518005	41	65	21666.7	20500	0.415584	8000	725.644	33925	26
791	1.12341e-06	-6.09537e-07	-2.58402e-07	1.13133e-06	-6.21199e-07	-2.38377e-07	0.545532	41	79	26333.3	20500	0.483516	8000	725.66	33925	26
792	1.12261e-06	-6.03639e-07	-2.63368e-07	1.13052e-06	-6.15288e-07	-2.43359e-07	0.307617	28	69	23000	7000	0.555556	8000	725.679	33925	26
793	1.12772e-06	-6.03816e-07	-2.61428e-07	1.13562e-06	-6.15452e-07	-2.41435e-07	0.535217	37	56	14000	12333.3	0.402778	8000	725.699	33925	26
794	1.13601e-06	-6.04604e-07	-2.56907e-07	1.1439e-06	-6.16226e-07	-2.36932e-07	0.0562744	4	52	13000	1333.33	0.529412	8000	725.722	33925	26
795	1.12933e-06	-6.09292e-07	-2.61928e-07	1.1372e-06	-6.20897e-07	-2.41973e-07	0.402924	27	55	13750	6750	0.43662	8000	725.747	33925	26
796	1.12924e-06	-6.04885e-07	-2.68875e-07	1.13711e-06	-6.16472e-07	-2.48942e-07	0.0493164	4	58	14500	1333.33	0.364865	8000	725.773	33925	26
797	1.1275e-06	-5.96417e-07	-2.61905e-07	1.13535e-06	-6.0799e-07	-2.41989e-07	0	0	63	21000	0	0.413333	8000	725.795	33925	26
798	1.13396e-06	-6.0093e-07	-2.65473e-07	1.1418e-06	-6.12493e-07	-2.45571e-07	0.396332	27	62	15500	13500	0.358974	8000	725.811	33925	26
799	1.13323e-06	-6.16968e-07	-2.56633e-07	1.14106e-06	-6.28518e-07	-2.36747e-07	0.347137	25	70	23333.3	8333.33	0.597561	8000	725.831	33925	26
800	1.12228e-06	-6.10921e-07	-2.59625e-07	1.1301e-06	-6.22454e-07	-2.39758e-07	0.388794	35	55	18333.3	7000	0.507463	8000	725.855	33925	26
801	1.13902e-06	-6.05543e-07	-2.62551e-07	1.14682e-06	-6.17057e-07	-2.42709e-07	0.147583	13	67	22333.3	3250	0.531646	8000	725.885	33925	26
802	1.13749e-06	-6.11549e-07	-2.56684e-07	1.14528e-06	-6.23049e-07	-2.36859e-07	0.126221	11	62	20666.7	2750	0.418919	8000	725.906	33925	26
803	1.13168e-06	-6.12739e-07	-2.56052e-07	1.13946e-06	-6.24227e-07	-2.36243e-07	0.269775	20	58	14500	5000	0.351351	8000	725.925	33925	26
804	1.12547e-06	-6.08927e-07	-2.69825e-07	1.13323e-06	-6.20395e-07	-2.50041e-07	0.108215	9	51	17000	1800	0.555556	8000	725.955	33925	26
805	1.13803e-06	-5.84852e-07	-2.65296e-07	1.14578e-06	-5.96307e-07	-2.45529e-07	0.0608826	5	191	191000	1250	0.389744	8000	725.976	33925	26
806	1.12412e-06	-5.95558e-07	-2.6769e-07	1.13186e-06	-6.07002e-07	-2.47937e-07	0.756958	78	336	336000	19500	0.570588	8000	725.994	33925	26
807	1.11663e-06	-5.95296e-07	-2.66771e-07	1.12435e-06	-6.06725e-07	-2.47038e-07	0.210449	16	59	19666.7	5333.33	0.450704	8000	726.016	33925	26
808	1.13234e-06	-6.00121e-07	-2.49579e-07	1.14005e-06	-6.11535e-07	-2.29864e-07	-0.055542	-4	69	23000	-1000	0.481481	8000	726.038	33925	26
809	1.12688e-06	-6.09775e-07	-2.64375e-07	1.13458e-06	-6.21177e-07	-2.44677e-07	0.458221	33	50	16666.7	8250	0.403226	8000	726.058	33925	26
810	1.13844e-06	-6.19943e-07	-2.57572e-07	1.1488e-06	-6.34195e-07	-2.48034e-07	0.292236	24	61	15250	6000	0.470588	12000	746.251	34927	5
811	1.14886e-06	-6.14544e-07	-2.48658e-07	1.15925e-06	-6.28839e-07	-2.3906e-07	0.370605	33	51	12750	8250	0.413333	12000	746.284	34927	5
812	1.1481e-06	-6.21936e-07	-2.5017e-07	1.15851e-06	-6.36262e-07	-2.40527e-07	0.24707	23	59	14750	7666.67	0.506024	12000	746.307	34927	5
813	1.14598e-06	-6.15099e-07	-2.58556e-07	1.15642e-06	-6.29475e-07	-2.48842e-07	0.151154	13	62	15500	4333.33	0.430233	12000	746.345	34927	5
814	1.14512e-06	-6.14067e-07	-2.56967e-07	1.15559e-06	-6.2848e-07	-2.472e-07	0.190826	13	68	17000	4333.33	0.402174	12000	746.374	34927	5
815	1.088e-06	-6.42425e-07	-2.45996e-07	1.09967e-06	-6.59421e-07	-2.3041e-07	0.698975	56	69	34500	18666.7	0.594937	9000	753.349	35266	7
816	1.09008e-06	-6.39999e-07	-2.46293e-07	1.10175e-06	-6.56989e-07	-2.30711e-07	0.346069	35	60	20000	11666.7	0.506667	9000	753.366	35266	7
817	1.09356e-06	-6.40724e-07	-2.47024e-07	1.10522e-06	-6.57707e-07	-2.31447e-07	0.357056	30	53	26500	10000	0.571429	9000	753.383	35266	7
818	1.10379e-06	-6.43039e-07	-2.50484e-07	1.11544e-06	-6.60016e-07	-2.34911e-07	0.292725	22	81	27000	7333.33	0.572917	9000	753.4	35266	7
819	1.0933e-06	-6.47668e-07	-2.40442e-07	1.10494e-06	-6.64638e-07	-2.24873e-07	0.240051	19	57	28500	6333.33	0.447761	9000	753.417	35266	7
820	1.09888e-06	-6.43135e-07	-2.44132e-07	1.11052e-06	-6.60098e-07	-2.28569e-07	0.697388	58	57	28500	14500	0.477612	9000	753.439	35266	7
821	1.08508e-06	-6.39538e-07	-2.50336e-07	1.09671e-06	-6.56494e-07	-2.34778e-07	0.332703	23	59	14750	11500	0.481013	9000	753.456	35266	7
822	1.12067e-06	-6.79873e-07	-1.97372e-07	1.13058e-06	-6.95221e-07	-1.84007e-07	0.505615	38	55	18333.3	12666.7	0.571429	9000	757.095	35445	10
823	1.1266e-06	-6.79879e-07	-1.97096e-07	1.1365e-06	-6.95219e-07	-1.83744e-07	0.323578	23	52	17333.3	7666.67	0.537313	9000	757.115	35445	10
824	1.13017e-06	-6.85273e-07	-1.93926e-07	1.14007e-06	-7.00605e-07	-1.80586e-07	0.19696	14	59	19666.7	4666.67	0.459459	9000	757.134	35445	10
825	1.12643e-06	-6.69383e-07	-1.83113e-07	1.13632e-06	-6.84706e-07	-1.69786e-07	0.236755	18	50	16666.7	4500	0.538462	9000	757.155	35445	10
826	1.12485e-06	-6.79469e-07	-2.01958e-07	1.13472e-06	-6.94779e-07	-1.88651e-07	0.328491	23	68	22666.7	7666.67	0.445783	9000	757.184	35445	10
827	1.12415e-06	-6.83441e-07	-1.98452e-07	1.13399e-06	-6.9873e-07	-1.85177e-07	0.346069	27	52	17333.3	6750	0.507463	9000	757.236	35445	10
828	1.12587e-06	-6.79715e-07	-2.00339e-07	1.13571e-06	-6.94993e-07	-1.87079e-07	0.352295	24	64	21333.3	6000	0.481013	9000	757.261	35445	10
829	1.12483e-06	-6.88987e-07	-1.98231e-07	1.13465e-06	-7.04254e-07	-1.8499e-07	0.230713	18	65	16250	4500	0.611765	9000	757.289	35445	10
830	1.1313e-06	-6.83168e-07	-1.95849e-07	1.14111e-06	-6.98422e-07	-1.82627e-07	0.252441	22	58	19333.3	4400	0.547945	9000	757.319	35445	10
831	1.13381e-06	-6.88855e-07	-1.98414e-07	1.14361e-06	-7.04099e-07	-1.85206e-07	0.218536	21	57	14250	7000	0.506494	9000	757.342	35445	10
832	-6.12185e-08	-5.67296e-07	-2.87856e-07	-5.36614e-08	-5.82752e-07	-2.73753e-07	0.214233	15	69	17250	5000	0.537634	12000	785.516	36835	6
833	-4.39124e-08	-5.74607e-07	-2.92428e-07	-3.63714e-08	-5.90042e-07	-2.78309e-07	0.14267	11	53	13250	3666.67	0.38961	12000	785.541	36835	6
834	-5.35244e-08	-5.78411e-07	-2.95615e-07	-4.59993e-08	-5.93825e-07	-2.8148e-07	0.123535	11	64	16000	2750	0.534091	12000	785.565	36835	6
835	-5.47019e-08	-5.79762e-07	-2.86321e-07	-4.71941e-08	-5.95155e-07	-2.7217e-07	0.0440369	3	52	17333.3	750	0.414286	12000	785.592	36835	6
836	-5.22236e-08	-5.83376e-07	-2.96325e-07	-4.47798e-08	-5.98686e-07	-2.82109e-07	0.172119	15	61	15250	3750	0.6	12000	785.69	36835	6
837	-5.80689e-08	-5.95378e-07	-2.9394e-07	-5.06497e-08	-6.10655e-07	-2.797e-07	0.0144653	1	60	20000	250	0.5	12000	785.728	36835	6
838	6.06037e-07	-6.14774e-07	-2.01743e-07	6.12131e-07	-6.28478e-07	-1.81274e-07	0.737	175	337	337000	175000	0.619186	13000	792.124	37146	38
839	5.91354e-07	-6.30752e-07	-2.01073e-07	5.97446e-07	-6.44453e-07	-1.80609e-07	0.598755	180	288	288000	180000	0.620339	13000	792.13	37146	38
840	5.7972e-07	-6.29765e-07	-2.04105e-07	5.85811e-07	-6.43464e-07	-1.83645e-07	0.748535	146	227	227000	146000	0.555556	13000	792.136	37146	38
841	5.74029e-07	-6.22245e-07	-2.06777e-07	5.80118e-07	-6.35942e-07	-1.86324e-07	0.736389	127	270	270000	127000	0.602888	13000	792.144	37146	38
842	5.8069e-07	-6.26244e-07	-2.09349e-07	5.86778e-07	-6.39939e-07	-1.88903e-07	0.716858	174	132	132000	174000	0.597122	13000	792.152	37146	38
843	5.738e-07	-6.48853e-07	-2.07338e-07	5.79886e-07	-6.62544e-07	-1.86898e-07	0.661224	47	50	50000	47000	0.54386	13000	792.159	37146	38
844	5.73728e-07	-6.55135e-07	-2.08604e-07	5.79812e-07	-6.68823e-07	-1.88171e-07	0.651367	58	59	59000	29000	0.590909	13000	792.169	37146	38
845	5.61137e-07	-6.52051e-07	-2.09266e-07	5.6722e-07	-6.65737e-07	-1.8884e-07	0.689362	49	56	56000	49000	0.492063	13000	792.176	37146	38
846	5.51397e-07	-6.45529e-07	-2.15155e-07	5.57479e-07	-6.59212e-07	-1.94734e-07	0.364197	27	70	70000	27000	0.519481	13000	792.183	37146	38
847	5.6426e-07	-6.55084e-07	-2.15178e-07	5.7034e-07	-6.68766e-07	-1.94763e-07	0.578735	44	113	56500	44000	0.551181	13000	792.19	37146	38
848	5.62222e-07	-6.57552e-07	-2.09266e-07	5.68299e-07	-6.7123e-07	-1.88861e-07	0.63446	63	58	58000	31500	0.661538	13000	792.2	37146	38
849	5.72879e-07	-6.48431e-07	-2.01926e-07	5.78955e-07	-6.62105e-07	-1.81528e-07	0.709259	61	65	65000	30500	0.513889	13000	792.209	37146	38
850	5.71144e-07	-6.55345e-07	-2.07928e-07	5.77218e-07	-6.69016e-07	-1.87537e-07	0.709412	59	131	65500	29500	0.510345	13000	792.218	37146	38
851	5.66065e-07	-6.53042e-07	-2.03929e-07	5.72137e-07	-6.6671e-07	-1.83547e-07	0.472961	63	82	82000	31500	0.561798	13000	792.229	37146	38
852	5.7238e-07	-6.53224e-07	-2.07325e-07	5.7845e-07	-6.66888e-07	-1.86951e-07	0.706177	65	59	59000	32500	0.575758	13000	792.238	37146	38
853	5.7577e-07	-6.49199e-07	-2.07873e-07	5.81838e-07	-6.6286e-07	-1.87507e-07	0.53125	68	68	68000	34000	0.573333	13000	792.247	37146	38
854	5.68033e-07	-6.36347e-07	-2.06131e-07	5.741e-07	-6.50006e-07	-1.85771e-07	0.499878	36	63	63000	36000	0.442857	13000	792.254	37146	38
855	5.65124e-07	-6.54711e-07	-2.04959e-07	5.71189e-07	-6.68367e-07	-1.84607e-07	0.664062	85	102	51000	42500	0.551724	13000	792.264	37146	38
856	5.55672e-07	-6.49102e-07	-2.15035e-07	5.61735e-07	-6.62755e-07	-1.94689e-07	0.702026	71	64	64000	71000	0.478873	13000	792.271	37146	38
857	5.57833e-07	-6.47051e-07	-2.13723e-07	5.63894e-07	-6.60701e-07	-1.93383e-07	0.537231	36	61	61000	36000	0.544118	13000	792.278	37146	38
858	5.57052e-07	-6.52463e-07	-2.17788e-07	5.63111e-07	-6.66109e-07	-1.97457e-07	0.487061	40	56	28000	40000	0.485714	13000	792.289	37146	38
859	5.3358e-07	-6.38926e-07	-2.36171e-07	5.39636e-07	-6.52567e-07	-2.15853e-07	0.378479	39	71	23666.7	19500	0.51087	13000	792.304	37146	38
860	5.24503e-07	-6.30839e-07	-2.28857e-07	5.30555e-07	-6.44474e-07	-2.08555e-07	0.193359	18	82	27333.3	6000	0.436893	13000	792.323	37146	38
861	5.21177e-07	-6.36018e-07	-2.27868e-07	5.27225e-07	-6.49647e-07	-2.07581e-07	0.086792	6	81	81000	3000	0.522727	13000	792.339	37146	38
862	5.408e-07	-6.52149e-07	-2.26405e-07	5.46847e-07	-6.65774e-07	-2.06126e-07	0.661469	75	64	64000	75000	0.478873	13000	792.349	37146	38
863	5.47091e-07	-6.45718e-07	-2.20739e-07	5.53136e-07	-6.59341e-07	-2.00466e-07	0.401093	39	82	41000	39000	0.447917	13000	792.356	37146	38
864	5.40909e-07	-6.4027e-07	-2.15689e-07	5.46951e-07	-6.53889e-07	-1.95425e-07	0.419128	42	64	64000	21000	0.394366	13000	792.366	37146	38
865	5.54339e-07	-6.41684e-07	-2.2175e-07	5.60381e-07	-6.553e-07	-2.01492e-07	0.487061	38	58	58000	38000	0.492308	13000	792.373	37146	38
866	5.45168e-07	-6.41498e-07	-2.2069e-07	5.51207e-07	-6.55112e-07	-2.00439e-07	0.714355	88	65	65000	44000	0.430556	13000	792.382	37146	38
867	5.50785e-07	-6.39344e-07	-2.22244e-07	5.56822e-07	-6.52954e-07	-2.02e-07	0.583984	52	73	73000	52000	0.6125	13000	792.389	37146	38
868	5.47338e-07	-6.50896e-07	-2.27547e-07	5.53374e-07	-6.64504e-07	-2.07309e-07	0.387726	33	54	27000	33000	0.544118	13000	792.396	37146	38
869	5.30588e-07	-6.38273e-07	-2.26237e-07	5.36622e-07	-6.51877e-07	-2.06011e-07	0.162354	19	66	33000	9500	0.5375	13000	792.409	37146	38
870	5.30232e-07	-6.43207e-07	-2.24714e-07	5.36262e-07	-6.56805e-07	-2.04501e-07	0.261841	22	54	27000	7333.33	0.397059	13000	792.424	37146	38
871	5.29481e-07	-6.40278e-07	-2.23782e-07	5.35508e-07	-6.5387e-07	-2.03583e-07	0.19696	14	87	29000	7000	0.407407	13000	792.441	37146	38
872	5.31128e-07	-6.40831e-07	-2.26088e-07	5.37152e-07	-6.54418e-07	-2.05902e-07	0.340729	29	61	30500	14500	0.626667	13000	792.456	37146	38
873	5.3153e-07	-6.3548e-07	-2.27294e-07	5.37551e-07	-6.49062e-07	-2.0712e-07	0.261841	22	65	21666.7	11000	0.488372	13000	792.47	37146	38
874	5.27034e-07	-6.36989e-07	-2.29325e-07	5.33051e-07	-6.50566e-07	-2.09165e-07	0.273438	20	51	25500	10000	0.538462	13000	792.485	37146	38
875	5.33732e-07	-6.36781e-07	-2.17613e-07	5.39742e-07	-6.50344e-07	-1.97484e-07	0.0930176	8	71	17750	2000	0.515152	13000	792.52	37146	38
876	2.6818e-07	-1.9087e-07	-3.99124e-07	2.71214e-07	-2.01209e-07	-3.83455e-07	0.478333	34	72	24000	17000	0.611111	11000	846.084	39804	2
877	2.69512e-07	-2.06856e-07	-3.85778e-07	2.72546e-07	-2.17194e-07	-3.70117e-07	0.529053	44	60	20000	22000	0.525641	11000	846.098	39804	2
878	1.14105e-06	-6.93822e-07	-2.52176e-07	1.14033e-06	-7.01554e-07	-2.3429e-07	0.537109	50	52	26000	25000	0.46875	11000	867.185	40849	10
879	1.14393e-06	-6.87202e-07	-2.55629e-07	1.14318e-06	-6.94899e-07	-2.37744e-07	0.277954	22	55	27500	7333.33	0.477612	11000	867.211	40849	10
880	1.13596e-06	-6.85637e-07	-2.55878e-07	1.13519e-06	-6.93309e-07	-2.37992e-07	0.385986	34	52	26000	8500	0.5	11000	867.229	40849	10
881	1.14084e-06	-6.85541e-07	-2.52547e-07	1.14006e-06	-6.93188e-07	-2.34662e-07	0.249634	20	68	22666.7	5000	0.5	11000	867.249	40849	10
882	1.12848e-06	-6.81509e-07	-2.59181e-07	1.12767e-06	-6.89125e-07	-2.41296e-07	0.300781	22	60	20000	5500	0.538462	11000	867.272	40849	10
883	1.1332e-06	-6.78981e-07	-2.54257e-07	1.13238e-06	-6.86576e-07	-2.36373e-07	0.328308	22	64	16000	11000	0.522727	11000	867.287	40849	10
884	1.13904e-06	-6.84766e-07	-2.53725e-07	1.1382e-06	-6.92328e-07	-2.35842e-07	0.252502	21	61	20333.3	7000	0.506329	11000	867.312	40849	10
885	1.13552e-06	-6.89863e-07	-2.58253e-07	1.13466e-06	-6.97399e-07	-2.4037e-07	0.312622	26	51	17000	8666.67	0.536232	11000	867.331	40849	10
886	1.13712e-06	-6.88805e-07	-2.54523e-07	1.13624e-06	-6.96317e-07	-2.3664e-07	0.346069	27	53	17666.7	9000	0.43662	11000	867.349	40849	10
887	1.13524e-06	-6.84995e-07	-2.60476e-07	1.13433e-06	-6.92475e-07	-2.42594e-07	0.288574	24	62	15500	6000	0.651163	11000	867.373	40849	10
888	7.78804e-07	1.31814e-08	4.20029e-08	7.77134e-07	6.80403e-09	5.80483e-08	0.613037	54	74	37000	13500	0.47619	10000	871.689	41062	5
889	7.80515e-07	2.43194e-08	4.81181e-08	7.78865e-07	1.79138e-08	6.41505e-08	0.491821	34	58	29000	11333.3	0.5	10000	871.715	41062	5
890	7.84482e-07	1.94362e-08	5.17493e-08	7.82843e-07	1.30128e-08	6.77736e-08	0.371338	26	58	19333.3	13000	0.383562	10000	871.732	41062	5
891	7.77649e-07	1.27324e-08	4.94491e-08	7.76023e-07	6.28893e-09	6.54641e-08	0.471313	33	71	23666.7	11000	0.616279	10000	871.75	41062	5
892	7.75216e-07	5.74315e-09	3.80808e-08	7.73606e-07	-7.22752e-10	5.40857e-08	0.322266	30	68	34000	10000	0.512821	10000	871.771	41062	5
893	5.88757e-07	-6.91953e-07	-5.16942e-08	5.92109e-07	-7.02575e-07	-3.64771e-08	0.346436	33	63	31500	11000	0.493151	10000	890.167	41961	11
894	5.76993e-07	-7.0316e-07	-4.91388e-08	5.80345e-07	-7.13777e-07	-3.39425e-08	0.537231	36	60	20000	12000	0.4	10000	890.183	41961	11
895	5.80326e-07	-7.05206e-07	-5.13383e-08	5.83677e-07	-7.15818e-07	-3.61659e-08	0.275391	24	51	25500	12000	0.491803	10000	890.201	41961	11
896	5.85021e-07	-7.02571e-07	-4.76931e-08	5.88372e-07	-7.13179e-07	-3.25432e-08	0.351715	25	72	24000	8333.33	0.471264	10000	890.219	41961	11
897	5.7723e-07	-7.0414e-07	-4.57923e-08	5.8058e-07	-7.14741e-07	-3.0675e-08	0.499878	42	80	80000	14000	0.658824	10000	890.244	41961	11
898	5.84493e-07	-7.09509e-07	-4.12818e-08	5.87843e-07	-7.20107e-07	-2.61813e-08	0.402679	29	53	17666.7	14500	0.529412	10000	890.256	41961	11
899	5.77842e-07	-7.08913e-07	-4.31941e-08	5.81192e-07	-7.19506e-07	-2.81152e-08	0.678101	55	51	25500	18333.3	0.540984	10000	890.273	41961	11
900	5.86816e-07	-6.97579e-07	-4.65374e-08	5.90166e-07	-7.08167e-07	-3.14859e-08	0.44043	41	76	25333.3	10250	0.549451	10000	890.293	41961	11
901	5.86088e-07	-6.99699e-07	-4.11095e-08	5.89437e-07	-7.1028e-07	-2.60871e-08	0.226196	17	51	25500	4250	0.442623	10000	890.315	41961	11
902	5.75693e-07	-6.98458e-07	-4.92117e-08	5.79041e-07	-7.09034e-07	-3.42185e-08	0.424377	34	54	27000	8500	0.484375	10000	890.337	41961	11
903	5.85122e-07	-7.0519e-07	-4.63025e-08	5.8847e-07	-7.15754e-07	-3.13665e-08	0.236053	17	52	17333.3	3400	0.447761	10000	890.38	41961	11
904	1.20247e-06	-8.72397e-07	5.43316e-07	1.20312e-06	-8.81443e-07	5.50199e-07	0.5578	38	73	36500	38000	0.470588	11000	944.322	44645	1
905	5.26885e-07	-6.36823e-07	-2.16075e-07	5.29221e-07	-6.48265e-07	-2.04186e-07	0.452393	34	66	16500	6800	0.593023	10000	972.092	46024	5
906	5.17647e-07	-6.50673e-07	-2.14797e-07	5.19981e-07	-6.62101e-07	-2.02919e-07	0.371338	26	55	27500	5200	0.523077	10000	972.128	46024	5
907	5.17764e-07	-6.51591e-07	-2.18693e-07	5.20095e-07	-6.63001e-07	-2.06831e-07	0.422974	33	71	23666.7	6600	0.55814	10000	972.177	46024	5
908	5.33822e-07	-6.48428e-07	-2.24646e-07	5.36152e-07	-6.5983e-07	-2.12791e-07	0.425995	47	50	16666.7	15666.7	0.415385	10000	972.197	46024	5
909	5.30921e-07	-6.51747e-07	-2.19822e-07	5.3325e-07	-6.63141e-07	-2.07974e-07	0.0340576	3	57	19000	1000	0.416667	10000	972.221	46024	5
910	5.53126e-07	-6.45995e-07	-2.35773e-07	5.55449e-07	-6.57352e-07	-2.23957e-07	0.702209	59	56	14000	29500	0.434211	10000	972.321	46025	2
911	5.33833e-07	-6.4433e-07	-2.27392e-07	5.36155e-07	-6.55679e-07	-2.15582e-07	0.567078	38	60	20000	19000	0.493333	10000	972.341	46025	2
912	5.42913e-07	-6.4184e-07	-2.21985e-07	5.45219e-07	-6.53097e-07	-2.10251e-07	0.587158	40	66	22000	10000	0.444444	10000	972.591	46034	2
913	5.24551e-07	-6.49428e-07	-2.12552e-07	5.26853e-07	-6.6066e-07	-2.00839e-07	0.113708	9	55	18333.3	2250	0.657143	10000	972.657	46034	2
914	5.17941e-07	-6.40492e-07	-2.18813e-07	5.20239e-07	-6.51697e-07	-2.07121e-07	0.57373	50	57	28500	12500	0.507463	10000	972.732	46035	5
915	5.25873e-07	-6.45862e-07	-2.17102e-07	5.28169e-07	-6.5706e-07	-2.05416e-07	0.289307	20	71	23666.7	6666.67	0.465116	10000	972.752	46035	5
916	5.34766e-07	-6.40022e-07	-2.08877e-07	5.37061e-07	-6.51213e-07	-1.97197e-07	0.652344	64	57	28500	16000	0.522388	10000	972.772	46035	5
917	5.23532e-07	-6.4242e-07	-2.16129e-07	5.25824e-07	-6.53598e-07	-2.04459e-07	0.408813	34	71	23666.7	6800	0.581395	10000	972.808	46035	5
918	5.30804e-07	-6.37153e-07	-2.17151e-07	5.33096e-07	-6.48322e-07	-2.05488e-07	0.295441	21	50	16666.7	10500	0.476923	10000	972.83	46035	5
919	4.74516e-07	-5.64704e-07	-3.66748e-07	4.76448e-07	-5.75689e-07	-3.5464e-07	0.777985	53	98	98000	26500	0.6	13000	978.026	46290	4
920	4.90339e-07	-6.05291e-07	-3.64685e-07	4.9227e-07	-6.16277e-07	-3.52576e-07	0.553894	66	54	18000	33000	0.546667	13000	978.037	46290	4
921	4.94133e-07	-6.12197e-07	-3.51976e-07	4.9606e-07	-6.23184e-07	-3.39865e-07	0.285339	22	54	13500	7333.33	0.426829	13000	978.059	46290	4
922	4.93924e-07	-6.10622e-07	-3.52534e-07	4.95846e-07	-6.21611e-07	-3.40419e-07	0.130371	12	57	14250	3000	0.411765	13000	978.089	46290	4
923	5.09642e-07	-5.90816e-07	-3.28265e-07	5.11545e-07	-6.0181e-07	-3.16136e-07	0.754944	93	69	23000	93000	0.522222	13000	978.213	46291	2
924	5.00072e-07	-6.0814e-07	-3.51087e-07	5.01972e-07	-6.19135e-07	-3.38955e-07	0.562256	49	59	14750	16333.3	0.413793	13000	978.234	46291	2
925	1.13392e-06	-6.94216e-07	-2.19927e-07	1.1348e-06	-7.07254e-07	-2.02398e-07	0.414001	34	63	21000	11333.3	0.47619	13000	1005.01	47615	5
926	1.14262e-06	-6.88316e-07	-2.32852e-07	1.1435e-06	-7.01342e-07	-2.15363e-07	0.283813	25	68	22666.7	8333.33	0.539326	13000	1005.03	47615	5
927	1.14e-06	-6.90762e-07	-2.18078e-07	1.14086e-06	-7.03766e-07	-2.00663e-07	0.290039	27	61	15250	6750	0.438202	13000	1005.07	47615	5
928	1.144e-06	-6.95269e-07	-2.26071e-07	1.14486e-06	-7.0826e-07	-2.087e-07	0.24353	20	62	15500	5000	0.366667	13000	1005.09	47615	5
929	1.14421e-06	-6.91021e-07	-2.28003e-07	1.14507e-06	-7.03994e-07	-2.1069e-07	0.283569	23	68	22666.7	5750	0.505618	13000	1005.12	47615	5
930	6.03865e-07	-6.3306e-07	-1.73531e-07	6.0605e-07	-6.49607e-07	-1.57225e-07	0.564148	39	51	17000	19500	0.521739	12000	1066.15	50620	9
931	6.05559e-07	-6.36507e-07	-1.86601e-07	6.07741e-07	-6.53048e-07	-1.70285e-07	0.192993	17	60	15000	5666.67	0.440476	12000	1066.17	50620	9
932	6.02922e-07	-6.32193e-07	-1.83253e-07	6.05101e-07	-6.48727e-07	-1.66925e-07	-0.0357056	-3	57	11400	-750	0.471264	12000	1066.2	50620	9
933	6.03973e-07	-6.37773e-07	-1.95204e-07	6.06149e-07	-6.54299e-07	-1.78862e-07	-0.0974121	-8	59	14750	-2000	0.421687	12000	1066.23	50620	9
934	6.07896e-07	-6.24678e-07	-1.79165e-07	6.10068e-07	-6.41197e-07	-1.6281e-07	0.0957031	7	53	26500	1750	0.476923	12000	1066.26	50620	9
935	6.09277e-07	-6.25785e-07	-1.92118e-07	6.11447e-07	-6.42298e-07	-1.75754e-07	-0.0546875	-4	63	15750	-1000	0.574713	12000	1066.28	50620	9
936	5.98113e-07	-6.29825e-07	-1.93779e-07	6.0028e-07	-6.46333e-07	-1.77403e-07	0.112335	9	56	14000	3000	0.6	12000	1066.31	50620	9
937	5.9943e-07	-6.31693e-07	-1.89661e-07	6.01593e-07	-6.48191e-07	-1.7327e-07	0.21582	16	60	15000	3200	0.488095	12000	1066.34	50620	9
938	5.96513e-07	-6.33374e-07	-1.79534e-07	5.98674e-07	-6.49866e-07	-1.6313e-07	-0.0298462	-2	56	14000	-666.667	0.575	12000	1066.37	50620	9
939	1.10494e-06	-6.48437e-07	-8.84628e-08	1.10668e-06	-6.64098e-07	-7.10414e-08	0.388794	28	78	39000	14000	0.347826	13000	1070.77	50835	3
940	1.10714e-06	-6.53577e-07	-9.7589e-08	1.10888e-06	-6.69236e-07	-8.01659e-08	0.366974	25	63	31500	12500	0.311688	13000	1070.78	50835	3
941	1.10449e-06	-6.45295e-07	-9.22275e-08	1.10623e-06	-6.60952e-07	-7.48025e-08	0.48291	43	68	34000	10750	0.280488	13000	1070.8	50835	3
942	5.68704e-07	-6.39703e-07	-2.689e-07	5.71294e-07	-6.53697e-07	-2.5504e-07	0.794678	70	364	364000	35000	0.528302	13000	1128.57	53668	14
943	5.65192e-07	-6.38407e-07	-2.70605e-07	5.67783e-07	-6.52405e-07	-2.56744e-07	0.737518	169	265	265000	169000	0.540441	13000	1128.57	53668	14
944	5.62337e-07	-6.24488e-07	-2.70571e-07	5.64929e-07	-6.38493e-07	-2.56709e-07	0.793579	197	290	290000	197000	0.484848	13000	1128.58	53668	14
945	5.67119e-07	-6.24647e-07	-2.77847e-07	5.69712e-07	-6.38659e-07	-2.63985e-07	0.633179	182	52	52000	182000	0.559322	13000	1128.59	53668	14
946	5.59344e-07	-6.15644e-07	-2.90677e-07	5.61939e-07	-6.29675e-07	-2.76812e-07	0.348907	37	74	24666.7	12333.3	0.494737	13000	1128.61	53668	14
947	5.39579e-07	-6.01877e-07	-2.85041e-07	5.42177e-07	-6.15924e-07	-2.71174e-07	0.144409	13	52	17333.3	6500	0.424658	13000	1128.63	53668	14
948	5.52797e-07	-6.02875e-07	-2.9464e-07	5.55399e-07	-6.16958e-07	-2.80768e-07	0.166626	12	55	18333.3	6000	0.513158	13000	1128.67	53668	14
949	5.52619e-07	-6.09327e-07	-2.99718e-07	5.55225e-07	-6.23431e-07	-2.85843e-07	0.350708	26	84	28000	8666.67	0.447619	13000	1128.69	53668	14
950	5.49911e-07	-6.02791e-07	-3.00442e-07	5.52518e-07	-6.16909e-07	-2.86565e-07	0.161133	16	59	29500	8000	0.383562	13000	1128.7	53668	14
951	5.41428e-07	-6.1601e-07	-3.13109e-07	5.44037e-07	-6.30139e-07	-2.9923e-07	0.386932	31	89	44500	15500	0.533981	13000	1128.72	53668	14
952	5.44527e-07	-6.05436e-07	-3.13307e-07	5.47137e-07	-6.19577e-07	-2.99426e-07	0.628693	63	71	35500	31500	0.4	13000	1128.73	53668	14
953	5.47015e-07	-6.00921e-07	-2.95711e-07	5.49628e-07	-6.15079e-07	-2.81829e-07	0.428467	36	68	22666.7	12000	0.595506	13000	1128.75	53668	14
954	5.4296e-07	-5.95422e-07	-3.0796e-07	5.45575e-07	-6.09596e-07	-2.94075e-07	0.202332	15	68	17000	5000	0.510417	13000	1128.77	53668	14
955	5.47902e-07	-6.03705e-07	-3.06615e-07	5.5052e-07	-6.17901e-07	-2.92726e-07	0.399902	36	78	26000	9000	0.454545	13000	1128.79	53668	14
956	2.4098e-07	-2.27837e-07	-3.67673e-07	2.44909e-07	-2.44441e-07	-3.50719e-07	0.164062	12	58	19333.3	3000	0.518987	13000	1136.37	54033	4
957	2.46112e-07	-2.40634e-07	-3.63705e-07	2.50034e-07	-2.57245e-07	-3.46741e-07	-0.0144653	-1	52	26000	-500	0.484848	13000	1136.38	54033	4
958	2.51616e-07	-2.37043e-07	-3.62142e-07	2.55531e-07	-2.53662e-07	-3.45166e-07	0.269531	24	63	21000	8000	0.47619	13000	1136.4	54033	4
959	2.42232e-07	-2.36431e-07	-3.5828e-07	2.46137e-07	-2.53059e-07	-3.41289e-07	0.226135	19	50	16666.7	6333.33	0.521127	13000	1136.42	54033	4
960	6.20526e-07	-6.8938e-07	-1.11354e-07	6.2415e-07	-7.06302e-07	-9.39331e-08	0.724609	53	62	31000	53000	0.447368	13000	1136.99	54059	8
961	6.15048e-07	-6.80474e-07	-1.14677e-07	6.18666e-07	-6.97404e-07	-9.72451e-08	0.477356	33	72	72000	33000	0.481013	13000	1137.01	54059	8
962	6.2174e-07	-6.55502e-07	-1.17446e-07	6.25352e-07	-6.72437e-07	-1.00006e-07	0.583374	59	133	133000	19666.7	0.578571	13000	1137.02	54059	8
963	6.14588e-07	-6.83509e-07	-1.25162e-07	6.18196e-07	-7.00448e-07	-1.07718e-07	0.731232	49	122	122000	49000	0.51938	13000	1137.03	54059	8
964	6.24355e-07	-6.8608e-07	-1.16798e-07	6.27957e-07	-7.03025e-07	-9.9344e-08	0.732422	96	75	75000	48000	0.512195	13000	1137.04	54059	8
965	6.08352e-07	-6.81827e-07	-1.25527e-07	6.11948e-07	-6.9878e-07	-1.08063e-07	0.344421	38	115	115000	19000	0.516393	13000	1137.05	54059	8
966	6.04272e-07	-6.8606e-07	-1.21507e-07	6.07864e-07	-7.03018e-07	-1.04037e-07	0.560059	74	174	174000	37000	0.61326	13000	1137.06	54059	8
967	6.00359e-07	-6.91408e-07	-1.22792e-07	6.03947e-07	-7.0837e-07	-1.05315e-07	0.604248	60	83	83000	60000	0.555556	13000	1137.07	54059	8
968	5.31884e-07	-6.41494e-07	-2.32644e-07	5.35687e-07	-6.52486e-07	-2.13321e-07	0.388	26	51	17000	8666.67	0.463768	11000	1158.35	55108	2
969	5.31716e-07	-6.47266e-07	-2.28062e-07	5.35513e-07	-6.58244e-07	-2.08773e-07	0.466919	36	59	19666.7	7200	0.415584	11000	1158.38	55108	2
970	6.90022e-07	-1.2373e-06	-3.57546e-07	6.9481e-07	-1.25566e-06	-3.3261e-07	0.134308	9	67	22333.3	3000	0.443182	13000	1171.22	55743	2
971	6.89182e-07	-1.2519e-06	-3.65752e-07	6.93967e-07	-1.27025e-06	-3.40828e-07	0.307617	28	62	20666.7	14000	0.578313	13000	1171.23	55743	2
972	1.26511e-07	-3.20824e-07	-3.43979e-07	1.30547e-07	-3.41187e-07	-3.26983e-07	0.230713	21	65	21666.7	5250	0.465116	13000	1188.05	56577	24
973	1.3227e-07	-3.17289e-07	-3.53609e-07	1.36303e-07	-3.37645e-07	-3.36614e-07	0.396332	27	74	18500	9000	0.5	13000	1188.07	56577	24
974	1.29512e-07	-3.08374e-07	-3.55735e-07	1.33544e-07	-3.28723e-07	-3.38743e-07	0.382812	28	51	17000	7000	0.430556	13000	1188.1	56577	24
975	1.31826e-07	-3.20691e-07	-3.42703e-07	1.35857e-07	-3.41032e-07	-3.25713e-07	0.173584	12	59	14750	4000	0.517241	13000	1188.12	56577	24
976	1.19764e-07	-3.17103e-07	-3.42085e-07	1.23792e-07	-3.37435e-07	-3.25098e-07	0.328491	26	55	27500	5200	0.608696	13000	1188.15	56577	24
977	1.29381e-07	-3.1613e-07	-3.44117e-07	1.33407e-07	-3.36455e-07	-3.27131e-07	0.549683	38	51	17000	12666.7	0.319444	13000	1188.18	56577	24
978	1.23568e-07	-3.1397e-07	-3.48609e-07	1.27593e-07	-3.34288e-07	-3.31624e-07	0.458221	39	54	18000	9750	0.506667	13000	1188.2	56577	24
979	1.23076e-07	-2.99418e-07	-3.50781e-07	1.271e-07	-3.19731e-07	-3.33798e-07	0.348694	29	68	22666.7	9666.67	0.41573	13000	1188.22	56577	24
980	1.24911e-07	-3.10478e-07	-3.38533e-07	1.28933e-07	-3.30783e-07	-3.21552e-07	0.0971985	7	64	16000	1750	0.445652	13000	1188.24	56577	24
981	1.34021e-07	-3.11406e-07	-3.34644e-07	1.38041e-07	-3.31702e-07	-3.17664e-07	0.355133	27	69	17250	6750	0.43299	13000	1188.27	56577	24
982	1.25751e-07	-3.11237e-07	-3.47538e-07	1.29769e-07	-3.31526e-07	-3.30561e-07	0.357544	29	71	17750	7250	0.444444	13000	1188.29	56577	24
983	1.22887e-07	-3.07087e-07	-3.4675e-07	1.26903e-07	-3.27366e-07	-3.29775e-07	0.328979	28	64	21333.3	7000	0.352941	13000	1188.32	56577	24
984	1.34271e-07	-3.13424e-07	-3.45765e-07	1.38286e-07	-3.33697e-07	-3.28791e-07	0.240051	19	59	19666.7	6333.33	0.5	13000	1188.35	56577	24
985	1.26377e-07	-3.18042e-07	-3.51343e-07	1.30389e-07	-3.38306e-07	-3.34371e-07	0.357544	29	51	25500	7250	0.430769	13000	1188.37	56577	24
986	1.35059e-07	-3.1913e-07	-3.39163e-07	1.3907e-07	-3.39385e-07	-3.22193e-07	0.255798	22	65	16250	5500	0.494624	13000	1188.4	56577	24
987	1.24969e-07	-3.17745e-07	-3.43702e-07	1.28978e-07	-3.37992e-07	-3.26733e-07	0.424377	34	51	17000	11333.3	0.444444	13000	1188.43	56577	24
988	1.31381e-07	-3.17989e-07	-3.46632e-07	1.35388e-07	-3.38227e-07	-3.29665e-07	0.40686	33	64	16000	11000	0.423913	13000	1188.46	56577	24
989	1.32585e-07	-3.08417e-07	-3.3865e-07	1.3659e-07	-3.28647e-07	-3.21685e-07	0.479004	36	51	17000	9000	0.513889	13000	1188.48	56577	24
990	1.30013e-07	-3.14908e-07	-3.36988e-07	1.34016e-07	-3.35132e-07	-3.20025e-07	0.666504	48	65	21666.7	12000	0.523256	13000	1188.5	56577	24
991	1.3039e-07	-3.15046e-07	-3.33783e-07	1.34392e-07	-3.35261e-07	-3.16821e-07	0.410156	32	59	14750	6400	0.436782	13000	1188.53	56577	24
992	1.35021e-07	-3.17881e-07	-3.34001e-07	1.39018e-07	-3.3808e-07	-3.17042e-07	0.479004	36	78	19500	9000	0.481132	13000	1188.58	56577	24
993	1.26187e-07	-3.08571e-07	-3.32717e-07	1.30183e-07	-3.28762e-07	-3.15759e-07	0.161469	11	58	19333.3	5500	0.594937	13000	1188.6	56577	24
994	1.29447e-07	-3.11335e-07	-3.44194e-07	1.33441e-07	-3.31517e-07	-3.27237e-07	0.234863	16	50	16666.7	4000	0.507042	13000	1188.63	56577	24
995	1.22171e-07	-3.09245e-07	-3.42169e-07	1.26163e-07	-3.29419e-07	-3.25214e-07	0.332642	25	50	16666.7	6250	0.605634	13000	1188.66	56577	24
996	5.96367e-07	-6.63248e-07	-1.32466e-07	6.00133e-07	-6.77966e-07	-1.09354e-07	0.602417	47	64	64000	47000	0.492958	14000	1213.45	57817	26
997	6.04511e-07	-6.71204e-07	-1.32619e-07	6.08279e-07	-6.85923e-07	-1.09509e-07	0.387115	43	52	52000	21500	0.491525	14000	1213.46	57817	26
998	6.04358e-07	-6.54167e-07	-1.23984e-07	6.08128e-07	-6.68887e-07	-1.00875e-07	0.756226	59	73	73000	29500	0.5625	14000	1213.47	57817	26
999	6.11029e-07	-6.61353e-07	-1.21527e-07	6.14801e-07	-6.76075e-07	-9.84197e-08	0.335144	38	77	38500	19000	0.593407	14000	1213.48	57817	26
1000	6.03705e-07	-6.71851e-07	-1.23483e-07	6.0748e-07	-6.86574e-07	-1.00377e-07	0.647156	46	55	55000	23000	0.516129	14000	1213.49	57817	26
1001	5.92856e-07	-6.75616e-07	-1.26177e-07	5.96633e-07	-6.9034e-07	-1.03073e-07	0.553101	46	50	50000	23000	0.578947	14000	1213.5	57817	26
1002	6.0719e-07	-6.69238e-07	-1.1799e-07	6.10969e-07	-6.83963e-07	-9.48882e-08	0.652649	74	90	45000	37000	0.605769	14000	1213.51	57817	26
1003	6.03091e-07	-6.71865e-07	-1.10523e-07	6.06874e-07	-6.86592e-07	-8.74235e-08	0.51178	65	60	20000	32500	0.493827	14000	1213.53	57817	26
1004	6.06202e-07	-6.71641e-07	-1.11889e-07	6.09988e-07	-6.8637e-07	-8.87913e-08	0.466919	50	69	69000	16666.7	0.578947	14000	1213.54	57817	26
1005	6.00543e-07	-6.6841e-07	-1.23699e-07	6.04331e-07	-6.8314e-07	-1.00603e-07	0.676422	65	101	50500	32500	0.582609	14000	1213.55	57817	26
1006	6.02482e-07	-6.60244e-07	-1.23762e-07	6.06272e-07	-6.74976e-07	-1.00669e-07	0.425171	54	60	60000	27000	0.477612	14000	1213.56	57817	26
1007	6.04624e-07	-6.75659e-07	-1.30885e-07	6.08416e-07	-6.90392e-07	-1.07793e-07	0.70343	50	91	45500	25000	0.52381	14000	1213.57	57817	26
1008	6.08505e-07	-6.71824e-07	-1.39751e-07	6.123e-07	-6.86558e-07	-1.16662e-07	0.640137	57	64	21333.3	28500	0.576471	14000	1213.59	57817	26
1009	6.09019e-07	-6.52089e-07	-1.37004e-07	6.12822e-07	-6.66827e-07	-1.13921e-07	0.293579	20	54	18000	5000	0.44	14000	1213.62	57817	26
1010	6.05108e-07	-6.54374e-07	-1.42308e-07	6.08918e-07	-6.69116e-07	-1.19231e-07	0.329224	31	62	20666.7	10333.3	0.542169	14000	1213.66	57817	26
1011	6.06084e-07	-6.47964e-07	-1.52107e-07	6.09898e-07	-6.62708e-07	-1.29035e-07	0.176147	12	50	16666.7	6000	0.619718	14000	1213.68	57817	26
1012	6.05499e-07	-6.52196e-07	-1.29696e-07	6.09318e-07	-6.66943e-07	-1.06629e-07	0.281372	20	57	14250	6666.67	0.588235	14000	1213.7	57817	26
1013	6.01018e-07	-6.58241e-07	-1.4245e-07	6.04841e-07	-6.72991e-07	-1.19385e-07	0.361633	25	56	18666.7	8333.33	0.454545	14000	1213.72	57817	26
1014	6.07037e-07	-6.58417e-07	-1.39064e-07	6.10864e-07	-6.73168e-07	-1.16003e-07	0.260376	18	51	17000	6000	0.541667	14000	1213.74	57817	26
1015	6.16525e-07	-6.54577e-07	-1.31725e-07	6.20355e-07	-6.6933e-07	-1.08668e-07	0.229523	23	50	25000	7666.67	0.546875	14000	1213.76	57817	26
1016	6.0664e-07	-6.63789e-07	-1.45202e-07	6.10478e-07	-6.78546e-07	-1.22152e-07	0.587463	50	60	20000	12500	0.530864	14000	1213.79	57817	26
1017	5.95357e-07	-6.56924e-07	-1.46248e-07	5.992e-07	-6.71685e-07	-1.23203e-07	0.188049	13	56	18666.7	3250	0.519481	14000	1213.82	57817	26
1018	5.97002e-07	-6.54203e-07	-1.41511e-07	6.0085e-07	-6.68966e-07	-1.18471e-07	0.296753	22	52	17333.3	5500	0.493151	14000	1213.84	57817	26
1019	6.01493e-07	-6.5193e-07	-1.4943e-07	6.05347e-07	-6.66696e-07	-1.26396e-07	0.374451	30	68	22666.7	7500	0.561798	14000	1213.87	57817	26
1020	5.98832e-07	-6.5999e-07	-1.48629e-07	6.02696e-07	-6.74762e-07	-1.25606e-07	0.742676	52	57	14250	17333.3	0.552941	14000	1213.92	57817	26
1021	6.04801e-07	-6.52107e-07	-1.56728e-07	6.08669e-07	-6.66881e-07	-1.33711e-07	0.389099	30	53	17666.7	10000	0.432432	14000	1213.94	57817	26
1022	5.85154e-07	-8.19855e-07	-2.14436e-07	5.9037e-07	-8.3582e-07	-1.89282e-07	0.28006	23	51	17000	7666.67	0.583333	13000	1234.32	58822	10
1023	5.85688e-07	-8.29247e-07	-2.18975e-07	5.90908e-07	-8.4522e-07	-1.93828e-07	0.194	13	62	15500	4333.33	0.422222	13000	1234.35	58822	10
1024	5.85093e-07	-8.30881e-07	-2.15837e-07	5.90319e-07	-8.46864e-07	-1.90697e-07	0.10376	8	62	12400	2666.67	0.453608	13000	1234.37	58822	10
1025	5.86048e-07	-8.25981e-07	-2.07823e-07	5.9128e-07	-8.41975e-07	-1.8269e-07	0.083313	6	62	20666.7	2000	0.493976	13000	1234.4	58822	10
1026	5.80547e-07	-8.26563e-07	-2.11911e-07	5.85783e-07	-8.42565e-07	-1.86783e-07	0.295441	21	51	12750	5250	0.531646	13000	1234.42	58822	10
1027	5.74239e-07	-8.32246e-07	-2.17208e-07	5.79481e-07	-8.48258e-07	-1.92088e-07	0.15564	12	50	16666.7	4000	0.323944	13000	1234.45	58822	10
1028	5.81652e-07	-8.35322e-07	-2.20366e-07	5.86903e-07	-8.51352e-07	-1.95259e-07	0.520752	36	58	14500	9000	0.383721	13000	1234.49	58822	10
1029	5.84203e-07	-8.40715e-07	-2.23102e-07	5.89464e-07	-8.56763e-07	-1.98009e-07	0.183594	16	50	16666.7	4000	0.408451	13000	1234.54	58822	10
1030	5.76173e-07	-8.41783e-07	-2.316e-07	5.8144e-07	-8.57841e-07	-2.06516e-07	0.0760498	7	60	15000	1400	0.545455	13000	1234.57	58822	10
1031	5.87625e-07	-8.39018e-07	-2.31102e-07	5.92898e-07	-8.55087e-07	-2.06025e-07	-0.0259399	-2	59	14750	-500	0.494253	13000	1234.6	58822	10
1032	1.16922e-06	-7.00332e-07	-1.49058e-07	1.17468e-06	-7.16373e-07	-1.2436e-07	0.588135	73	68	34000	36500	0.47561	14000	1236.17	58890	4
1033	1.15073e-06	-6.99795e-07	-1.65554e-07	1.15619e-06	-7.15834e-07	-1.40859e-07	0.324524	26	56	28000	13000	0.542857	14000	1236.19	58890	4
1034	1.15149e-06	-6.74958e-07	-1.92938e-07	1.15696e-06	-6.9099e-07	-1.68257e-07	0.0596924	4	54	13500	1000	0.414634	14000	1236.24	58890	4
1035	1.14321e-06	-6.76951e-07	-2.0478e-07	1.14868e-06	-6.92977e-07	-1.8011e-07	0	0	57	14250	0	0.4	14000	1236.28	58890	4
1036	1.37719e-06	-9.34686e-07	7.6711e-07	1.38069e-06	-9.50524e-07	7.86641e-07	0.492462	33	61	30500	33000	0.438356	12000	1242.86	59209	1
1037	1.08142e-06	-7.14234e-07	-2.32599e-07	1.08551e-06	-7.30871e-07	-2.07473e-07	0.411896	33	72	36000	11000	0.464286	11000	1248.1	59471	2
1038	1.08575e-06	-6.74343e-07	-2.23884e-07	1.08985e-06	-6.90983e-07	-1.98741e-07	0.492462	33	61	20333.3	16500	0.607595	11000	1248.12	59471	2
1039	1.10062e-06	-6.47755e-07	-2.07077e-07	1.10473e-06	-6.64412e-07	-1.81833e-07	0.287109	21	81	40500	4200	0.537634	11000	1248.22	59472	2
1040	1.08605e-06	-6.5419e-07	-2.19615e-07	1.09015e-06	-6.70851e-07	-1.94343e-07	0.607544	42	65	16250	14000	0.505618	11000	1248.25	59472	2
1041	7.92079e-07	-4.62199e-07	-1.50793e-07	7.96346e-07	-4.79188e-07	-1.23634e-07	0.277954	22	67	16750	7333.33	0.485437	17000	1250.36	59574	1
1042	2.69908e-07	-2.50275e-07	-2.42418e-07	2.72978e-07	-2.67319e-07	-2.17626e-07	0.748901	60	66	33000	15000	0.461538	12000	1256.36	59867	27
1043	2.69961e-07	-2.60387e-07	-2.47079e-07	2.73028e-07	-2.77431e-07	-2.2229e-07	0.562256	49	90	45000	24500	0.509804	12000	1256.38	59867	27
1044	2.70045e-07	-2.60449e-07	-2.42647e-07	2.7311e-07	-2.77493e-07	-2.17861e-07	0.379852	27	92	46000	13500	0.576923	12000	1256.39	59867	27
1045	2.66309e-07	-2.54792e-07	-2.42827e-07	2.69373e-07	-2.71836e-07	-2.18044e-07	0.499084	34	91	45500	17000	0.592233	12000	1256.4	59867	27
1046	2.77043e-07	-2.5004e-07	-2.37041e-07	2.80104e-07	-2.67083e-07	-2.12262e-07	0.639496	55	56	56000	18333.3	0.564516	12000	1256.42	59867	27
1047	2.69129e-07	-2.53183e-07	-2.32065e-07	2.72187e-07	-2.70225e-07	-2.07289e-07	0.532349	49	79	39500	16333.3	0.604396	12000	1256.43	59867	27
1048	2.75064e-07	-2.71328e-07	-2.36565e-07	2.78119e-07	-2.8837e-07	-2.11793e-07	0.63446	54	78	39000	18000	0.511111	12000	1256.44	59867	27
1049	2.79563e-07	-2.67956e-07	-2.41825e-07	2.82616e-07	-2.84998e-07	-2.17055e-07	0.680389	49	98	49000	24500	0.572727	12000	1256.45	59867	27
1050	2.78607e-07	-2.73321e-07	-2.46287e-07	2.81658e-07	-2.90363e-07	-2.21521e-07	0.503937	49	58	29000	16333.3	0.442857	12000	1256.47	59867	27
1051	2.71774e-07	-2.70441e-07	-2.55956e-07	2.74822e-07	-2.87482e-07	-2.31194e-07	0.535583	45	103	51500	15000	0.4	12000	1256.48	59867	27
1052	2.74886e-07	-2.68578e-07	-2.55829e-07	2.77933e-07	-2.85619e-07	-2.3107e-07	0.694275	50	69	34500	25000	0.382716	12000	1256.5	59867	27
1053	2.7518e-07	-2.6907e-07	-2.55618e-07	2.78224e-07	-2.86111e-07	-2.30862e-07	0.621094	64	69	34500	21333.3	0.506173	12000	1256.51	59867	27
1054	2.76783e-07	-2.71384e-07	-2.46911e-07	2.79824e-07	-2.88425e-07	-2.22159e-07	0.647461	68	63	31500	22666.7	0.533333	12000	1256.52	59867	27
1055	2.78596e-07	-2.68537e-07	-2.49009e-07	2.81634e-07	-2.85577e-07	-2.24261e-07	0.505371	40	88	29333.3	13333.3	0.537736	12000	1256.54	59867	27
1056	2.89276e-07	-2.74887e-07	-2.46408e-07	2.92311e-07	-2.91927e-07	-2.21663e-07	0.491821	34	66	33000	17000	0.461538	12000	1256.55	59867	27
1057	2.93237e-07	-2.82149e-07	-2.45541e-07	2.9627e-07	-2.99188e-07	-2.208e-07	0.624847	45	88	44000	22500	0.59	12000	1256.57	59867	27
1058	2.86075e-07	-2.72801e-07	-2.44205e-07	2.89106e-07	-2.8984e-07	-2.19466e-07	0.404297	32	78	39000	16000	0.544444	12000	1256.58	59867	27
1059	2.828e-07	-2.79649e-07	-2.40559e-07	2.85828e-07	-2.96687e-07	-2.15825e-07	0.549316	50	52	52000	16666.7	0.517241	12000	1256.59	59867	27
1060	2.76567e-07	-2.70721e-07	-2.47772e-07	2.79593e-07	-2.8776e-07	-2.23041e-07	0.553101	46	63	31500	15333.3	0.466667	12000	1256.61	59867	27
1061	2.82581e-07	-2.74146e-07	-2.50019e-07	2.85604e-07	-2.91184e-07	-2.25291e-07	0.320435	25	69	34500	12500	0.506173	12000	1256.62	59867	27
1062	2.85909e-07	-2.83172e-07	-2.47977e-07	2.8893e-07	-3.0021e-07	-2.23253e-07	0.499878	45	55	27500	15000	0.477612	12000	1256.63	59867	27
1063	2.82292e-07	-2.73142e-07	-2.4594e-07	2.8531e-07	-2.90179e-07	-2.21218e-07	0.359253	27	59	29500	13500	0.549296	12000	1256.65	59867	27
1064	2.85614e-07	-2.82972e-07	-2.4169e-07	2.88629e-07	-3.00009e-07	-2.16972e-07	0.651123	56	81	40500	18666.7	0.462366	12000	1256.66	59867	27
1065	2.73039e-07	-2.78712e-07	-2.42007e-07	2.76051e-07	-2.95748e-07	-2.17294e-07	0.686462	46	82	27333.3	15333.3	0.56	12000	1256.68	59867	27
1066	2.76889e-07	-2.70214e-07	-2.4147e-07	2.79898e-07	-2.8725e-07	-2.16761e-07	0.71521	63	72	36000	21000	0.654762	12000	1256.7	59867	27
1067	2.774e-07	-2.64771e-07	-2.473e-07	2.80406e-07	-2.81806e-07	-2.22595e-07	0.423828	31	72	36000	15500	0.511905	12000	1256.72	59867	27
1068	2.70071e-07	-2.45865e-07	-2.43209e-07	2.73072e-07	-2.629e-07	-2.18511e-07	0.755371	56	55	18333.3	11200	0.479452	12000	1256.75	59867	27
1069	3.19584e-08	-2.29656e-07	-2.8468e-07	3.4326e-08	-2.46579e-07	-2.59384e-07	0.681152	155	291	291000	155000	0.548495	15000	1261.97	60125	1
1070	6.79038e-07	-7.51156e-07	-9.47943e-08	6.83067e-07	-7.66382e-07	-7.60926e-08	0.775269	73	64	32000	36500	0.4875	15000	1283.52	61193	3
1071	6.63406e-07	-7.52859e-07	-9.83625e-08	6.67434e-07	-7.68089e-07	-7.96492e-08	0.420837	35	58	29000	17500	0.432432	15000	1283.53	61193	3
1072	6.52832e-07	-7.2122e-07	-9.71096e-08	6.56859e-07	-7.36457e-07	-7.83755e-08	0.426758	38	58	19333.3	12666.7	0.536585	15000	1283.56	61193	3
1073	1.12999e-06	-6.84118e-07	-1.09962e-07	1.1334e-06	-6.98479e-07	-9.1131e-08	0.204407	17	51	12750	4250	0.518072	15000	1295.05	61764	3
1074	1.12778e-06	-6.92657e-07	-1.12926e-07	1.13117e-06	-7.06988e-07	-9.4154e-08	0.177734	13	50	12500	3250	0.47561	15000	1295.08	61764	3
1075	1.14233e-06	-6.99108e-07	-1.03899e-07	1.14568e-06	-7.13393e-07	-8.52158e-08	0.230713	18	63	21000	3600	0.448276	15000	1295.13	61764	3
1076	1.12284e-06	-7.02864e-07	-1.0508e-07	1.12608e-06	-7.17014e-07	-8.66619e-08	0.599854	42	71	17750	10500	0.514563	15000	1295.29	61765	1
1077	5.80907e-07	-7.41737e-07	-9.57021e-08	5.77315e-07	-7.43539e-07	-8.1543e-08	0.53064	42	54	27000	14000	0.542857	15000	1342.77	64136	3
1078	5.77347e-07	-7.38154e-07	-8.59188e-08	5.73753e-07	-7.39956e-07	-7.17611e-08	0.298462	20	62	15500	10000	0.468085	15000	1342.78	64136	3
1079	5.93584e-07	-7.2412e-07	-7.53407e-08	5.89985e-07	-7.25921e-07	-6.11854e-08	0.457886	44	64	21333.3	14666.7	0.522727	15000	1342.8	64136	3
1080	1.12547e-06	-6.99456e-07	-2.48388e-07	1.12146e-06	-6.99965e-07	-2.37817e-07	0.0116272	1	68	34000	200	0.47561	13000	1366.54	65312	8
1081	1.12145e-06	-6.85838e-07	-2.52011e-07	1.11746e-06	-6.86347e-07	-2.4144e-07	0.21698	15	75	18750	5000	0.407767	13000	1366.58	65312	8
1082	1.12619e-06	-6.9185e-07	-2.5726e-07	1.12221e-06	-6.92358e-07	-2.46689e-07	0.146942	15	50	12500	3750	0.5	13000	1366.62	65312	8
1083	1.12649e-06	-6.96959e-07	-2.36643e-07	1.12251e-06	-6.97467e-07	-2.26071e-07	0.166626	13	53	13250	4333.33	0.432099	13000	1366.65	65312	8
1084	1.12174e-06	-6.97563e-07	-2.48965e-07	1.11777e-06	-6.98071e-07	-2.38393e-07	0.467163	43	80	20000	10750	0.5	13000	1366.68	65312	8
1085	1.1185e-06	-6.95073e-07	-2.49842e-07	1.11454e-06	-6.95581e-07	-2.3927e-07	0.138977	11	221	55250	3666.67	0.522088	13000	1366.7	65312	8
1086	1.11672e-06	-6.96302e-07	-2.54803e-07	1.11277e-06	-6.9681e-07	-2.4423e-07	0.563965	44	52	13000	22000	0.35	13000	1366.71	65312	8
1087	1.12544e-06	-6.88994e-07	-2.58504e-07	1.12151e-06	-6.89501e-07	-2.47931e-07	0.0674438	5	63	15750	1250	0.505495	13000	1366.79	65312	8
1088	4.97449e-07	-1.20749e-06	-5.39144e-07	4.94054e-07	-1.20995e-06	-5.2544e-07	0.472656	44	152	152000	14666.7	0.566038	13000	1388.1	66379	1
1089	1.10378e-06	-6.77587e-07	-2.03744e-07	1.09941e-06	-6.78978e-07	-1.92156e-07	0.745483	62	67	22333.3	15500	0.529412	12000	1402.14	67074	7
1090	1.11142e-06	-6.91208e-07	-2.10851e-07	1.10705e-06	-6.92605e-07	-1.993e-07	0.214233	18	57	14250	6000	0.358025	12000	1402.18	67074	7
1091	1.11682e-06	-6.84244e-07	-1.97651e-07	1.11245e-06	-6.85651e-07	-1.86153e-07	0.0809326	6	53	13250	1500	0.337662	12000	1402.24	67074	7
1092	1.11803e-06	-6.93298e-07	-2.04651e-07	1.11367e-06	-6.94714e-07	-1.932e-07	0.0907898	7	50	25000	1400	0.403226	12000	1402.3	67074	7
1093	1.11045e-06	-6.87942e-07	-2.04335e-07	1.10609e-06	-6.89365e-07	-1.92927e-07	0.214783	17	53	13250	4250	0.506494	12000	1402.35	67074	7
1094	1.10847e-06	-6.93638e-07	-2.03207e-07	1.10411e-06	-6.95067e-07	-1.91832e-07	0.11673	9	50	16666.7	1800	0.470588	12000	1402.38	67074	7
1095	1.12114e-06	-6.8457e-07	-2.00999e-07	1.11678e-06	-6.86007e-07	-1.89666e-07	0.324524	26	68	22666.7	6500	0.511628	12000	1402.43	67074	7
1096	5.05634e-07	-6.10466e-07	-3.54898e-07	5.02284e-07	-6.13067e-07	-3.40926e-07	0.493164	40	55	13750	10000	0.518987	12000	1452.66	69606	2
1097	5.0724e-07	-6.22581e-07	-3.44758e-07	5.03887e-07	-6.25179e-07	-3.30784e-07	0.479004	36	66	16500	9000	0.544444	12000	1452.69	69606	2
1098	1.13083e-06	-5.97886e-07	-8.11962e-08	1.12713e-06	-5.99732e-07	-6.64327e-08	0.720154	57	88	44000	11400	0.41	12000	1480.21	70993	6
1099	1.11094e-06	-6.3482e-07	-9.18845e-08	1.10723e-06	-6.36658e-07	-7.71001e-08	0.666504	60	56	18666.7	20000	0.486486	12000	1480.23	70993	6
1100	1.11066e-06	-6.58838e-07	-1.0892e-07	1.10696e-06	-6.60668e-07	-9.4114e-08	0.4422	35	74	24666.7	7000	0.51087	12000	1480.25	70993	6
1101	1.11167e-06	-6.6259e-07	-9.96399e-08	1.10795e-06	-6.64413e-07	-8.48146e-08	0.460358	35	64	21333.3	7000	0.585366	12000	1480.28	70993	6
1102	1.11775e-06	-6.54651e-07	-9.76384e-08	1.11404e-06	-6.56467e-07	-8.2793e-08	0.376099	26	51	17000	8666.67	0.42029	12000	1480.3	70993	6
1103	1.11853e-06	-6.56877e-07	-8.56537e-08	1.1148e-06	-6.58677e-07	-7.07661e-08	0.0999756	7	61	20333.3	1750	0.632911	12000	1480.35	70993	6
1104	1.141e-06	-6.55556e-07	-8.44583e-08	1.13724e-06	-6.57313e-07	-6.94584e-08	0.342773	24	54	13500	6000	0.487179	12000	1480.47	70994	25
1105	1.1194e-06	-6.6023e-07	-8.03248e-08	1.11564e-06	-6.61972e-07	-6.52857e-08	0.516602	46	61	15250	15333.3	0.552941	12000	1480.52	70994	25
1106	1.10631e-06	-6.58348e-07	-9.97079e-08	1.10254e-06	-6.60081e-07	-8.46448e-08	0.255798	22	52	17333.3	5500	0.6	12000	1480.54	70994	25
1107	1.1139e-06	-6.6198e-07	-9.19261e-08	1.11012e-06	-6.63705e-07	-7.68421e-08	0.374908	27	51	17000	6750	0.434783	12000	1480.57	70994	25
1108	1.1074e-06	-6.49093e-07	-9.178e-08	1.10362e-06	-6.50811e-07	-7.6676e-08	0.661377	63	61	20333.3	15750	0.481013	12000	1480.59	70994	25
1109	1.11145e-06	-6.49635e-07	-1.1801e-07	1.10766e-06	-6.51346e-07	-1.0289e-07	0.393921	28	83	41500	9333.33	0.631579	12000	1480.61	70994	25
1110	1.10291e-06	-6.62235e-07	-9.21476e-08	1.09911e-06	-6.63938e-07	-7.70055e-08	0.351715	25	54	27000	8333.33	0.409091	12000	1480.63	70994	25
1111	1.11183e-06	-6.59549e-07	-1.063e-07	1.10804e-06	-6.61246e-07	-9.11421e-08	0.404297	32	68	22666.7	10666.7	0.325581	12000	1480.65	70994	25
1112	1.11293e-06	-6.49024e-07	-9.70592e-08	1.10913e-06	-6.50714e-07	-8.18821e-08	0.566895	54	60	20000	13500	0.423077	12000	1480.67	70994	25
1113	1.12049e-06	-6.56993e-07	-1.01136e-07	1.11668e-06	-6.58675e-07	-8.5939e-08	0.681885	56	72	24000	14000	0.333333	12000	1480.69	70994	25
1114	1.11567e-06	-6.51525e-07	-9.72178e-08	1.11186e-06	-6.532e-07	-8.20043e-08	0.574219	42	51	25500	14000	0.428571	12000	1480.71	70994	25
1115	1.1132e-06	-6.54117e-07	-9.74091e-08	1.10939e-06	-6.55786e-07	-8.21776e-08	0.40686	33	64	21333.3	8250	0.402439	12000	1480.73	70994	25
1116	1.10568e-06	-6.50634e-07	-8.66009e-08	1.10185e-06	-6.52289e-07	-7.13337e-08	0.428467	30	62	15500	6000	0.465116	12000	1480.77	70994	25
1117	1.12648e-06	-6.59731e-07	-8.3646e-08	1.12264e-06	-6.6137e-07	-6.83363e-08	0.23584	21	59	14750	4200	0.481928	12000	1480.81	70994	25
1118	1.10992e-06	-6.61779e-07	-9.4872e-08	1.10608e-06	-6.63408e-07	-7.95365e-08	0.690308	58	55	13750	11600	0.443038	12000	1480.84	70994	25
1119	1.09886e-06	-6.6153e-07	-1.03783e-07	1.09502e-06	-6.63152e-07	-8.84279e-08	0.328125	24	63	21000	6000	0.530864	12000	1480.86	70994	25
1120	1.11506e-06	-6.5277e-07	-8.6014e-08	1.11121e-06	-6.54382e-07	-7.0634e-08	0.505615	38	53	13250	12666.7	0.480519	12000	1480.89	70994	25
1121	1.11638e-06	-6.58912e-07	-8.98672e-08	1.11251e-06	-6.60506e-07	-7.44415e-08	0.289368	22	73	24333.3	5500	0.417582	12000	1480.93	70994	25
1122	1.11094e-06	-6.6028e-07	-9.33378e-08	1.10707e-06	-6.61866e-07	-7.78903e-08	0.557709	43	54	18000	8600	0.458333	12000	1480.96	70994	25
1123	1.12001e-06	-6.58565e-07	-9.30258e-08	1.11613e-06	-6.60143e-07	-7.75562e-08	0.277954	22	58	19333.3	5500	0.434211	12000	1480.98	70994	25
1124	1.11677e-06	-6.56332e-07	-8.83953e-08	1.11289e-06	-6.57901e-07	-7.29026e-08	0.585449	44	53	17666.7	11000	0.309859	12000	1481	70994	25
1125	1.10567e-06	-6.60797e-07	-9.15894e-08	1.10178e-06	-6.62356e-07	-7.60711e-08	0.190826	13	57	19000	2600	0.546667	12000	1481.03	70994	25
1126	1.10973e-06	-6.45227e-07	-8.54579e-08	1.10584e-06	-6.46777e-07	-6.99174e-08	0.25708	18	61	20333.3	6000	0.518987	12000	1481.05	70994	25
1127	1.11476e-06	-6.52184e-07	-9.64063e-08	1.11085e-06	-6.53716e-07	-8.08155e-08	0.474884	39	55	18333.3	7800	0.452055	12000	1481.11	70994	25
1128	1.1224e-06	-6.42158e-07	-9.35505e-08	1.11849e-06	-6.4368e-07	-7.79362e-08	0.299927	21	60	20000	4200	0.448718	12000	1481.13	70994	25
1129	1.12474e-06	-6.56934e-07	-7.69273e-08	1.12075e-06	-6.5835e-07	-6.10358e-08	0.565582	43	60	20000	10750	0.5	12000	1481.41	71003	11
1130	1.12591e-06	-6.67442e-07	-9.52758e-08	1.12192e-06	-6.6885e-07	-7.93623e-08	0.520538	37	50	16666.7	12333.3	0.514706	12000	1481.43	71003	11
1131	1.12647e-06	-6.49582e-07	-9.83491e-08	1.12247e-06	-6.50975e-07	-8.23969e-08	0.263062	20	66	16500	5000	0.388889	12000	1481.47	71003	11
1132	1.11837e-06	-6.61762e-07	-9.85198e-08	1.11436e-06	-6.63145e-07	-8.2543e-08	0.492981	41	52	17333.3	10250	0.414286	12000	1481.5	71003	11
1133	1.10812e-06	-6.52137e-07	-1.03075e-07	1.10411e-06	-6.53512e-07	-8.70786e-08	0.4375	32	69	23000	8000	0.356322	12000	1481.52	71003	11
1134	1.12764e-06	-6.55086e-07	-8.83455e-08	1.12362e-06	-6.56454e-07	-7.23291e-08	0.405029	28	57	19000	9333.33	0.4	12000	1481.54	71003	11
1135	1.12333e-06	-6.60921e-07	-8.71079e-08	1.11931e-06	-6.6228e-07	-7.10695e-08	0.396332	27	50	16666.7	6750	0.397059	12000	1481.56	71003	11
1136	1.12559e-06	-6.54567e-07	-9.73786e-08	1.12157e-06	-6.55917e-07	-8.13165e-08	0.166626	13	76	25333.3	3250	0.478723	12000	1481.58	71003	11
1137	1.11428e-06	-6.66993e-07	-1.0069e-07	1.11026e-06	-6.68334e-07	-8.46057e-08	0.389099	30	60	20000	7500	0.423077	12000	1481.6	71003	11
1138	1.11639e-06	-6.60259e-07	-8.6542e-08	1.11235e-06	-6.61592e-07	-7.04354e-08	0.364197	27	55	18333.3	6750	0.506849	12000	1481.62	71003	11
1139	1.11981e-06	-6.62187e-07	-8.19142e-08	1.11577e-06	-6.6351e-07	-6.57843e-08	0.543121	37	58	14500	9250	0.390244	12000	1481.65	71003	11
1140	1.17666e-06	-5.99145e-07	-1.58205e-07	1.17374e-06	-6.03531e-07	-1.43813e-07	0.578735	44	63	21000	14666.7	0.435897	10000	1498.26	71839	10
1141	1.16493e-06	-5.91455e-07	-1.64689e-07	1.162e-06	-5.95843e-07	-1.50313e-07	0.33667	28	52	26000	7000	0.419355	10000	1498.28	71839	10
1142	1.1705e-06	-6.02062e-07	-1.6019e-07	1.16758e-06	-6.06453e-07	-1.45835e-07	0.33667	28	64	16000	7000	0.428571	10000	1498.3	71839	10
1143	1.17411e-06	-6.11609e-07	-1.59723e-07	1.17119e-06	-6.16004e-07	-1.45391e-07	0.292236	24	54	18000	4800	0.405797	10000	1498.33	71839	10
1144	1.17678e-06	-6.14841e-07	-1.49603e-07	1.17386e-06	-6.1924e-07	-1.35293e-07	0.0631714	5	59	19666.7	1250	0.445946	10000	1498.36	71839	10
1145	1.17166e-06	-5.96738e-07	-1.58049e-07	1.16874e-06	-6.0114e-07	-1.43758e-07	0.307617	24	54	27000	6000	0.421875	10000	1498.38	71839	10
1146	1.15811e-06	-5.91108e-07	-1.65211e-07	1.15519e-06	-5.95514e-07	-1.50947e-07	0.164246	13	78	19500	3250	0.520408	10000	1498.41	71839	10
1147	1.1818e-06	-6.1795e-07	-1.67175e-07	1.17888e-06	-6.22362e-07	-1.52942e-07	0.346558	34	56	18666.7	11333.3	0.380282	10000	1498.45	71839	10
1148	1.16956e-06	-6.01709e-07	-1.65993e-07	1.16664e-06	-6.06123e-07	-1.5178e-07	0.404663	30	55	18333.3	7500	0.457143	10000	1498.48	71839	10
1149	1.16644e-06	-6.08009e-07	-1.54813e-07	1.16352e-06	-6.12426e-07	-1.40618e-07	0.240479	20	63	21000	5000	0.589744	10000	1498.5	71839	10
1150	1.83344e-07	-6.80493e-07	1.38072e-07	1.78936e-07	-6.78407e-07	1.47112e-07	0.205505	14	53	13250	3500	0.505882	15000	1529.53	73384	1
1151	1.10527e-06	-6.43527e-07	-1.36736e-07	1.10201e-06	-6.43701e-07	-1.26179e-07	0.379852	27	86	28666.7	9000	0.509615	12000	1536.09	73702	5
1152	1.10498e-06	-6.42501e-07	-1.26641e-07	1.10173e-06	-6.42698e-07	-1.1607e-07	0.199707	16	53	17666.7	4000	0.43662	12000	1536.12	73702	5
1153	1.09662e-06	-6.48961e-07	-1.45823e-07	1.09338e-06	-6.49179e-07	-1.35238e-07	0.730591	60	53	17666.7	15000	0.450704	12000	1536.16	73702	5
1154	1.10973e-06	-6.47033e-07	-1.48273e-07	1.10648e-06	-6.47267e-07	-1.37678e-07	0.194397	14	59	14750	4666.67	0.457831	12000	1536.18	73702	5
1155	1.09548e-06	-6.50204e-07	-1.40137e-07	1.09224e-06	-6.50453e-07	-1.29532e-07	0.407745	31	67	16750	7750	0.406593	12000	1536.2	73702	5
1156	5.34609e-07	-6.49928e-07	-2.03482e-07	5.32409e-07	-6.53315e-07	-1.90561e-07	0.415283	42	60	15000	14000	0.445652	16000	1544.72	74129	4
1157	5.23176e-07	-6.48936e-07	-2.07666e-07	5.20974e-07	-6.52324e-07	-1.94751e-07	0.189514	15	61	30500	5000	0.584416	16000	1544.74	74129	4
1158	5.51208e-07	-6.51905e-07	-1.87564e-07	5.49002e-07	-6.55295e-07	-1.74659e-07	0.410156	30	100	50000	7500	0.62931	16000	1544.77	74129	4
1159	5.2901e-07	-6.60424e-07	-2.04907e-07	5.26802e-07	-6.63814e-07	-1.92008e-07	0.328491	26	65	21666.7	13000	0.550562	16000	1544.79	74129	4
1160	6.75295e-07	-1.34973e-06	-4.41287e-07	6.72933e-07	-1.35108e-06	-4.29125e-07	0.774658	76	96	48000	76000	0.383929	16000	1640.62	78950	25
1161	6.60859e-07	-1.3705e-06	-4.48013e-07	6.58502e-07	-1.37186e-06	-4.35849e-07	0.625061	77	58	58000	38500	0.530303	16000	1640.64	78950	25
1162	6.59589e-07	-1.38525e-06	-4.59299e-07	6.57236e-07	-1.38661e-06	-4.47132e-07	0.55481	45	86	43000	22500	0.470588	16000	1640.65	78950	25
1163	6.57197e-07	-1.38607e-06	-4.63211e-07	6.54849e-07	-1.38743e-06	-4.51042e-07	0.595215	53	110	55000	17666.7	0.5	16000	1640.67	78950	25
1164	6.5937e-07	-1.38472e-06	-4.71942e-07	6.57026e-07	-1.38608e-06	-4.59771e-07	0.519836	51	90	45000	25500	0.433962	16000	1640.68	78950	25
1165	6.58878e-07	-1.38225e-06	-4.71098e-07	6.56539e-07	-1.38363e-06	-4.58924e-07	0.314453	28	68	34000	14000	0.416667	16000	1640.7	78950	25
1166	6.57558e-07	-1.3982e-06	-4.75369e-07	6.55223e-07	-1.39958e-06	-4.63192e-07	0.717773	56	76	38000	18666.7	0.369565	16000	1640.72	78950	25
1167	6.58289e-07	-1.39776e-06	-4.81891e-07	6.55961e-07	-1.39915e-06	-4.6971e-07	0.473511	36	70	35000	12000	0.395349	16000	1640.75	78950	25
1168	6.6779e-07	-1.39464e-06	-4.82863e-07	6.65465e-07	-1.39603e-06	-4.70681e-07	0.626221	57	60	30000	19000	0.513158	16000	1640.76	78950	25
1169	6.70515e-07	-1.40176e-06	-4.81774e-07	6.68193e-07	-1.40315e-06	-4.6959e-07	0.644348	51	70	70000	25500	0.564103	16000	1640.77	78950	25
1170	6.60997e-07	-1.3923e-06	-4.76236e-07	6.58679e-07	-1.3937e-06	-4.6405e-07	0.522095	47	52	52000	15666.7	0.566667	16000	1640.78	78950	25
1171	6.68679e-07	-1.39817e-06	-4.79652e-07	6.66364e-07	-1.39957e-06	-4.67465e-07	0.62439	62	80	40000	20666.7	0.395833	16000	1640.8	78950	25
1172	6.58404e-07	-1.39639e-06	-4.84368e-07	6.56094e-07	-1.39779e-06	-4.72178e-07	0.795837	59	84	28000	19666.7	0.444444	16000	1640.81	78950	25
1173	6.7048e-07	-1.40712e-06	-4.85034e-07	6.68178e-07	-1.40854e-06	-4.72839e-07	0.718201	82	92	46000	20500	0.546296	16000	1640.84	78950	25
1174	6.66657e-07	-1.39234e-06	-4.83623e-07	6.64357e-07	-1.39376e-06	-4.71427e-07	0.487061	38	78	39000	38000	0.5	16000	1640.85	78950	25
1175	6.58853e-07	-1.39235e-06	-4.86463e-07	6.56558e-07	-1.39377e-06	-4.74265e-07	0.596497	58	69	34500	14500	0.505882	16000	1640.87	78950	25
1176	6.69975e-07	-1.3824e-06	-4.85583e-07	6.67684e-07	-1.38383e-06	-4.73383e-07	0.647095	57	53	26500	19000	0.478261	16000	1640.89	78950	25
1177	6.60237e-07	-1.39199e-06	-4.85144e-07	6.57951e-07	-1.39342e-06	-4.72942e-07	0.723267	50	88	44000	16666.7	0.576923	16000	1640.9	78950	25
1178	6.7125e-07	-1.38504e-06	-4.86385e-07	6.68969e-07	-1.38648e-06	-4.7418e-07	0.76886	57	80	40000	19000	0.4375	16000	1640.92	78950	25
1179	6.69706e-07	-1.39034e-06	-4.85074e-07	6.67428e-07	-1.39179e-06	-4.72867e-07	0.726013	61	96	48000	20333.3	0.491071	16000	1640.94	78950	25
1180	6.69561e-07	-1.39103e-06	-4.74956e-07	6.67289e-07	-1.39247e-06	-4.62747e-07	0.63446	63	87	43500	31500	0.368932	16000	1640.96	78950	25
1181	6.63642e-07	-1.39922e-06	-4.79906e-07	6.61373e-07	-1.40067e-06	-4.67694e-07	0.698547	70	85	28333.3	35000	0.513761	16000	1640.97	78950	25
1182	6.62693e-07	-1.38218e-06	-4.8263e-07	6.6043e-07	-1.38364e-06	-4.70416e-07	0.563965	48	65	32500	16000	0.395062	16000	1640.99	78950	25
1183	6.75718e-07	-1.39168e-06	-4.82656e-07	6.7346e-07	-1.39314e-06	-4.7044e-07	0.699829	49	76	38000	24500	0.51087	16000	1641.01	78950	25
1184	6.80735e-07	-1.39361e-06	-4.84649e-07	6.78481e-07	-1.39508e-06	-4.72431e-07	0.797424	67	86	43000	22333.3	0.558824	16000	1641.03	78950	25
1185	1.11474e-06	-6.91733e-07	-2.14202e-07	1.11236e-06	-6.92339e-07	-2.01846e-07	0.379028	30	55	18333.3	7500	0.465753	11000	1644.74	79130	6
1186	1.11145e-06	-7.04327e-07	-2.11378e-07	1.10907e-06	-7.04925e-07	-1.9902e-07	0.336182	36	62	20666.7	12000	0.45	11000	1644.76	79130	6
1187	1.1129e-06	-6.96303e-07	-2.11576e-07	1.11051e-06	-6.96892e-07	-1.99214e-07	0.374634	36	67	16750	9000	0.527473	11000	1644.78	79130	6
1188	1.11624e-06	-7.05756e-07	-2.11275e-07	1.11385e-06	-7.06335e-07	-1.9891e-07	0.472656	44	55	18333.3	11000	0.547945	11000	1644.8	79130	6
1189	1.11239e-06	-7.00675e-07	-2.04192e-07	1.10999e-06	-7.01231e-07	-1.91818e-07	0.253235	18	57	19000	4500	0.493333	11000	1644.85	79130	6
1190	1.1199e-06	-6.96787e-07	-2.03486e-07	1.11749e-06	-6.97331e-07	-1.91107e-07	0.357056	25	56	14000	6250	0.55	11000	1644.88	79130	6
1191	1.1774e-06	-6.19217e-07	-1.553e-07	1.1745e-06	-6.21012e-07	-1.42604e-07	0.471313	33	59	19666.7	11000	0.4375	13000	1680	80900	10
1192	1.18872e-06	-6.1238e-07	-1.549e-07	1.18581e-06	-6.14173e-07	-1.422e-07	0.199738	17	53	26500	4250	0.402985	13000	1680.03	80900	10
1193	1.17593e-06	-6.08424e-07	-1.62774e-07	1.17302e-06	-6.10216e-07	-1.50071e-07	0.308258	21	57	19000	7000	0.5	13000	1680.04	80900	10
1194	1.17685e-06	-6.08883e-07	-1.62759e-07	1.17394e-06	-6.10673e-07	-1.50051e-07	0.590881	42	62	20666.7	8400	0.361446	13000	1680.07	80900	10
1195	1.17798e-06	-6.21765e-07	-1.61797e-07	1.17506e-06	-6.23553e-07	-1.49086e-07	-0.0571289	-4	59	14750	-1000	0.482759	13000	1680.09	80900	10
1196	1.18378e-06	-6.12671e-07	-1.55157e-07	1.18086e-06	-6.14458e-07	-1.42441e-07	0.159119	11	52	17333.3	2750	0.39726	13000	1680.11	80900	10
1197	1.17512e-06	-6.11413e-07	-1.65969e-07	1.1722e-06	-6.13198e-07	-1.53248e-07	0.0665283	5	50	16666.7	1250	0.450704	13000	1680.14	80900	10
1198	1.17778e-06	-6.07556e-07	-1.58165e-07	1.17485e-06	-6.09339e-07	-1.4544e-07	0.308258	21	50	16666.7	7000	0.323944	13000	1680.16	80900	10
1199	1.17427e-06	-6.05586e-07	-1.56565e-07	1.17134e-06	-6.07367e-07	-1.43836e-07	0.131531	10	68	22666.7	2500	0.52809	13000	1680.18	80900	10
1200	1.1862e-06	-6.0598e-07	-1.59023e-07	1.18327e-06	-6.0776e-07	-1.4629e-07	0.23877	16	75	18750	4000	0.436893	13000	1680.21	80900	10
1201	1.33545e-06	-2.93364e-07	-1.37662e-07	1.33243e-06	-2.96852e-07	-1.26479e-07	0.448425	79	51	51000	79000	0.491525	15000	1694.02	81594	1
1202	5.83633e-07	-7.51383e-07	-9.29129e-08	5.81105e-07	-7.54807e-07	-8.11463e-08	0.526123	40	74	24666.7	20000	0.377551	16000	1720.24	82910	49
1203	5.98696e-07	-7.43522e-07	-8.93766e-08	5.96167e-07	-7.46945e-07	-7.76056e-08	0.534607	38	50	16666.7	9500	0.432432	16000	1720.26	82910	49
1204	5.99272e-07	-7.46524e-07	-9.83538e-08	5.96742e-07	-7.49945e-07	-8.658e-08	0.199951	14	57	28500	7000	0.493151	16000	1720.27	82910	49
1205	5.91188e-07	-7.44687e-07	-1.02703e-07	5.88657e-07	-7.48106e-07	-9.09259e-08	0.208282	15	51	17000	7500	0.613333	16000	1720.29	82910	49
1206	6.00691e-07	-7.46634e-07	-9.75043e-08	5.98159e-07	-7.50051e-07	-8.57231e-08	0.086792	6	57	14250	3000	0.41573	16000	1720.31	82910	49
1207	5.94734e-07	-7.39433e-07	-1.0151e-07	5.92201e-07	-7.42847e-07	-8.97238e-08	0.233276	21	62	20666.7	7000	0.465116	16000	1720.33	82910	49
1208	5.97733e-07	-7.35959e-07	-1.00593e-07	5.952e-07	-7.39372e-07	-8.88034e-08	0.289307	20	55	13750	10000	0.471264	16000	1720.34	82910	49
1209	6.03918e-07	-7.38464e-07	-9.61469e-08	6.01383e-07	-7.41876e-07	-8.43537e-08	0.310242	23	53	17666.7	11500	0.545455	16000	1720.36	82910	49
1210	5.99273e-07	-7.44734e-07	-1.04857e-07	5.96738e-07	-7.48144e-07	-9.30596e-08	0.28006	23	52	17333.3	7666.67	0.513158	16000	1720.38	82910	49
1211	5.89063e-07	-7.37713e-07	-1.04577e-07	5.86527e-07	-7.41121e-07	-9.2775e-08	0.198029	21	55	13750	7000	0.45977	16000	1720.4	82910	49
1212	5.88324e-07	-7.29671e-07	-9.97287e-08	5.85786e-07	-7.33075e-07	-8.79197e-08	0.16861	13	52	13000	3250	0.392857	16000	1720.43	82910	49
1213	5.84451e-07	-7.35897e-07	-8.93785e-08	5.81912e-07	-7.39298e-07	-7.75635e-08	0.0138855	1	55	13750	333.333	0.402299	16000	1720.46	82910	49
1214	5.94331e-07	-7.30233e-07	-1.00594e-07	5.9179e-07	-7.33631e-07	-8.87732e-08	0.144287	12	65	21666.7	3000	0.47191	16000	1720.48	82910	49
1215	5.92127e-07	-7.36517e-07	-1.06021e-07	5.89585e-07	-7.39912e-07	-9.41948e-08	0.381653	26	59	19666.7	8666.67	0.662651	16000	1720.51	82910	49
1216	5.94854e-07	-7.36376e-07	-1.03177e-07	5.92309e-07	-7.39766e-07	-9.13395e-08	0.249756	22	61	15250	5500	0.505376	16000	1720.56	82910	49
1217	5.92587e-07	-7.44186e-07	-1.02235e-07	5.90041e-07	-7.47574e-07	-9.03919e-08	0.168823	12	54	13500	3000	0.360465	16000	1720.58	82910	49
1218	5.936e-07	-7.38196e-07	-9.89794e-08	5.91052e-07	-7.4158e-07	-8.71293e-08	0.104462	7	63	21000	2333.33	0.436782	16000	1720.61	82910	49
1219	5.95724e-07	-7.37705e-07	-9.89498e-08	5.93175e-07	-7.41087e-07	-8.70942e-08	0.381653	26	58	14500	8666.67	0.377778	16000	1720.64	82910	49
1220	5.94231e-07	-7.35871e-07	-9.53926e-08	5.9168e-07	-7.3925e-07	-8.35302e-08	0.333252	26	59	19666.7	5200	0.457831	16000	1720.67	82910	49
1221	6.0168e-07	-7.40227e-07	-9.74507e-08	5.99126e-07	-7.43599e-07	-8.55737e-08	0.126221	11	56	14000	2200	0.522727	16000	1720.73	82910	49
1222	5.91909e-07	-7.32304e-07	-1.09877e-07	5.89353e-07	-7.35673e-07	-9.79935e-08	0.242798	17	50	16666.7	4250	0.486486	16000	1720.76	82910	49
1223	5.99126e-07	-7.40803e-07	-1.07495e-07	5.96568e-07	-7.44166e-07	-9.5599e-08	0.258911	21	69	17250	5250	0.485149	16000	1720.82	82910	49
1224	5.88477e-07	-7.43661e-07	-9.72267e-08	5.85917e-07	-7.47021e-07	-8.53242e-08	0.0758057	6	50	16666.7	1500	0.472973	16000	1720.85	82910	49
1225	5.95174e-07	-7.40638e-07	-1.16325e-07	5.92613e-07	-7.43995e-07	-1.04417e-07	0.417847	28	56	14000	9333.33	0.420455	16000	1720.87	82910	49
1226	5.94312e-07	-7.32332e-07	-9.7117e-08	5.91749e-07	-7.35687e-07	-8.52031e-08	0.315063	29	57	19000	7250	0.493827	16000	1720.9	82910	49
1227	5.93992e-07	-7.44344e-07	-9.27474e-08	5.91428e-07	-7.47696e-07	-8.08276e-08	0.226196	17	60	15000	5666.67	0.586957	16000	1720.92	82910	49
1228	6.05325e-07	-7.37463e-07	-1.09801e-07	6.02759e-07	-7.40813e-07	-9.78759e-08	0.32135	27	56	18666.7	6750	0.5625	16000	1720.95	82910	49
1229	5.92543e-07	-7.33538e-07	-9.91597e-08	5.89977e-07	-7.36885e-07	-8.72287e-08	0.226196	17	60	20000	5666.67	0.464286	16000	1720.97	82910	49
1230	5.9574e-07	-7.47146e-07	-9.85098e-08	5.93172e-07	-7.5049e-07	-8.65725e-08	0.239502	18	54	18000	4500	0.5	16000	1721	82910	49
1231	5.98311e-07	-7.27159e-07	-9.98268e-08	5.95741e-07	-7.305e-07	-8.78822e-08	0.298462	20	53	17666.7	5000	0.519481	16000	1721.03	82910	49
1232	5.92069e-07	-7.40674e-07	-8.83933e-08	5.89498e-07	-7.44012e-07	-7.64432e-08	0.126617	9	58	14500	3000	0.455556	16000	1721.06	82910	49
1233	6.01137e-07	-7.35517e-07	-9.69002e-08	5.98563e-07	-7.38849e-07	-8.49378e-08	0.199585	15	59	19666.7	3750	0.481928	16000	1721.11	82910	49
1234	5.97325e-07	-7.3501e-07	-9.49592e-08	5.94749e-07	-7.38339e-07	-8.29882e-08	0.101257	7	60	20000	1750	0.440476	16000	1721.15	82910	49
1235	5.96097e-07	-7.36522e-07	-1.03593e-07	5.93519e-07	-7.39848e-07	-9.16159e-08	0.150391	11	55	13750	2750	0.448276	16000	1721.18	82910	49
1236	6.03691e-07	-7.37056e-07	-9.64049e-08	6.01111e-07	-7.40378e-07	-8.44181e-08	0.079834	6	54	18000	1200	0.461538	16000	1721.22	82910	49
1237	5.86493e-07	-7.4171e-07	-9.49998e-08	5.83912e-07	-7.45029e-07	-8.30077e-08	0.119019	10	54	13500	2500	0.465116	16000	1721.24	82910	49
1238	5.93714e-07	-7.38614e-07	-9.89603e-08	5.91129e-07	-7.41925e-07	-8.69522e-08	0.315674	24	54	18000	6000	0.461538	16000	1721.31	82910	49
1239	5.91323e-07	-7.41991e-07	-1.05776e-07	5.88735e-07	-7.45295e-07	-9.37517e-08	0.199951	14	53	17666.7	3500	0.558442	16000	1721.39	82910	49
1240	5.98814e-07	-7.38792e-07	-9.64659e-08	5.96224e-07	-7.42093e-07	-8.44353e-08	0.347137	25	63	15750	6250	0.452632	16000	1721.41	82910	49
1241	5.93713e-07	-7.40836e-07	-1.02341e-07	5.91122e-07	-7.44135e-07	-9.03048e-08	0.20752	16	52	17333.3	4000	0.526316	16000	1721.44	82910	49
1242	5.94449e-07	-7.39974e-07	-9.07896e-08	5.91857e-07	-7.4327e-07	-7.87478e-08	0.160278	13	52	13000	4333.33	0.535714	16000	1721.46	82910	49
1243	5.89651e-07	-7.27456e-07	-1.09278e-07	5.87057e-07	-7.3075e-07	-9.72305e-08	0.212891	16	55	13750	4000	0.448276	16000	1721.49	82910	49
1244	5.97089e-07	-7.36612e-07	-8.425e-08	5.94494e-07	-7.39904e-07	-7.2197e-08	0.260376	18	54	13500	4500	0.488372	16000	1721.51	82910	49
1245	5.8952e-07	-7.35977e-07	-9.35116e-08	5.86923e-07	-7.39266e-07	-8.1453e-08	0.329224	31	60	15000	6200	0.456522	16000	1721.54	82910	49
1246	5.99833e-07	-7.32461e-07	-9.23106e-08	5.97236e-07	-7.35747e-07	-8.0246e-08	0.189514	15	50	16666.7	3000	0.418919	16000	1721.57	82910	49
1247	5.95471e-07	-7.28136e-07	-9.58792e-08	5.92872e-07	-7.3142e-07	-8.38096e-08	0.223846	15	64	16000	5000	0.40625	16000	1721.59	82910	49
1248	5.76647e-07	-7.35999e-07	-1.03279e-07	5.74045e-07	-7.39277e-07	-9.11963e-08	0.118378	9	54	18000	2250	0.487179	16000	1721.65	82910	49
1249	5.96511e-07	-7.3692e-07	-1.01026e-07	5.93906e-07	-7.40193e-07	-8.89306e-08	0.226135	19	60	20000	4750	0.559524	16000	1721.7	82910	49
1250	5.94621e-07	-7.39169e-07	-9.62338e-08	5.92013e-07	-7.42437e-07	-8.41264e-08	0.158936	14	62	15500	2800	0.553191	16000	1721.76	82910	49
1251	6.2123e-07	-6.5709e-07	-7.18952e-08	6.18078e-07	-6.56368e-07	-5.76989e-08	0.596924	40	119	119000	10000	0.563492	13000	1751.92	84425	4
1252	6.06978e-07	-6.66854e-07	-7.12245e-08	6.03826e-07	-6.66124e-07	-5.70221e-08	0.388794	28	165	165000	28000	0.55814	13000	1751.93	84425	4
1253	6.16387e-07	-6.63113e-07	-6.86962e-08	6.13232e-07	-6.62367e-07	-5.4482e-08	0.749817	54	183	183000	18000	0.573684	13000	1751.95	84425	4
1254	6.24317e-07	-6.72508e-07	-6.15159e-08	6.2116e-07	-6.71745e-07	-4.72899e-08	0.7276	91	52	17333.3	91000	0.39726	13000	1751.98	84425	4
1255	5.99629e-07	-7.09817e-07	-2.06049e-07	5.96496e-07	-7.07211e-07	-1.9345e-07	0.76712	63	57	19000	31500	0.395062	16000	1757.38	84688	1
1256	1.32102e-06	-2.06332e-07	-3.57691e-07	1.31777e-06	-2.09625e-07	-3.48245e-07	0.416931	33	73	24333.3	11000	0.505495	12000	1802.44	86947	17
1257	1.32133e-06	-2.1487e-07	-3.56036e-07	1.31808e-06	-2.18165e-07	-3.46584e-07	0.4422	35	53	26500	8750	0.6	12000	1802.46	86947	17
1258	1.31197e-06	-2.03343e-07	-3.60747e-07	1.30872e-06	-2.06638e-07	-3.5129e-07	0.109863	10	83	27666.7	2500	0.524752	12000	1802.48	86947	17
1259	1.31204e-06	-2.0045e-07	-3.54636e-07	1.30879e-06	-2.03747e-07	-3.45173e-07	0.258484	22	58	19333.3	4400	0.460526	12000	1802.5	86947	17
1260	1.31373e-06	-2.05664e-07	-3.62903e-07	1.31049e-06	-2.08963e-07	-3.53434e-07	0.252808	19	57	19000	6333.33	0.466667	12000	1802.52	86947	17
1261	1.32565e-06	-2.09159e-07	-3.53655e-07	1.32241e-06	-2.12459e-07	-3.44181e-07	0.469727	32	60	30000	10666.7	0.444444	12000	1802.54	86947	17
1262	1.31592e-06	-2.06529e-07	-3.59535e-07	1.31267e-06	-2.0983e-07	-3.50055e-07	0.14267	11	67	33500	2750	0.518987	12000	1802.56	86947	17
1263	1.31054e-06	-2.14192e-07	-3.54982e-07	1.3073e-06	-2.17494e-07	-3.45497e-07	0.208923	14	61	30500	3500	0.493151	12000	1802.58	86947	17
1264	1.30963e-06	-2.07142e-07	-3.54856e-07	1.30638e-06	-2.10445e-07	-3.45366e-07	0.419495	29	57	28500	9666.67	0.536232	12000	1802.59	86947	17
1265	1.31903e-06	-2.15732e-07	-3.5445e-07	1.31578e-06	-2.19037e-07	-3.44954e-07	0.524231	42	68	22666.7	10500	0.55814	12000	1802.61	86947	17
1266	1.31406e-06	-2.00692e-07	-3.62368e-07	1.31082e-06	-2.03998e-07	-3.52866e-07	0.24353	20	71	23666.7	5000	0.483146	12000	1802.63	86947	17
1267	1.31928e-06	-2.07946e-07	-3.42883e-07	1.31603e-06	-2.11253e-07	-3.33375e-07	0.455444	41	82	27333.3	10250	0.46	12000	1802.65	86947	17
1268	1.32017e-06	-2.08878e-07	-3.48405e-07	1.31692e-06	-2.12187e-07	-3.38892e-07	0.532349	49	70	35000	16333.3	0.512195	12000	1802.67	86947	17
1269	1.31142e-06	-2.12103e-07	-3.54882e-07	1.30817e-06	-2.15413e-07	-3.45364e-07	0.311279	24	54	27000	8000	0.590909	12000	1802.69	86947	17
1270	1.31064e-06	-2.04097e-07	-3.36305e-07	1.3074e-06	-2.07408e-07	-3.26783e-07	0.343231	23	87	43500	11500	0.525253	12000	1802.7	86947	17
1271	1.30639e-06	-2.00596e-07	-3.57589e-07	1.30315e-06	-2.03908e-07	-3.48062e-07	0.477539	32	56	28000	10666.7	0.5	12000	1802.72	86947	17
1272	1.31536e-06	-2.0033e-07	-3.58021e-07	1.31212e-06	-2.03643e-07	-3.48489e-07	0.53064	42	62	15500	14000	0.372093	12000	1802.73	86947	17
1273	1.30307e-06	-1.92914e-07	-3.66817e-07	1.29984e-06	-1.96245e-07	-3.57206e-07	0.485992	35	72	24000	11666.7	0.504762	21000	1802.99	86957	4
1274	1.29242e-06	-2.02374e-07	-3.70488e-07	1.28919e-06	-2.05706e-07	-3.60872e-07	0.567078	38	92	46000	12666.7	0.45614	21000	1803	86957	4
1275	1.30869e-06	-2.01249e-07	-3.62489e-07	1.30546e-06	-2.04582e-07	-3.52867e-07	0.723267	50	58	29000	16666.7	0.4875	21000	1803.02	86957	4
1276	1.31116e-06	-2.11628e-07	-3.53593e-07	1.30793e-06	-2.14962e-07	-3.43965e-07	0.48172	41	74	24666.7	8200	0.514019	21000	1803.04	86957	4
1277	1.17797e-06	-6.34804e-07	-1.14718e-07	1.17503e-06	-6.37454e-07	-1.02193e-07	0.312622	26	53	13250	6500	0.458824	16000	1810.96	87352	2
1278	1.18712e-06	-6.31339e-07	-1.18456e-07	1.18419e-06	-6.33985e-07	-1.0593e-07	0.102753	7	59	19666.7	2333.33	0.554217	16000	1810.99	87352	2
1279	5.56414e-07	-6.04969e-07	-2.96384e-07	5.53779e-07	-6.07457e-07	-2.84316e-07	0.423706	39	65	21666.7	13000	0.465116	14000	1817.86	87696	11
1280	5.58066e-07	-6.15729e-07	-3.10454e-07	5.55431e-07	-6.18218e-07	-2.98385e-07	0.205444	22	76	19000	7333.33	0.471154	14000	1817.87	87696	11
1281	5.57017e-07	-6.14923e-07	-2.84048e-07	5.54383e-07	-6.17414e-07	-2.71977e-07	0.130737	14	50	16666.7	4666.67	0.535211	14000	1817.89	87696	11
1282	5.61663e-07	-6.15283e-07	-2.82273e-07	5.59031e-07	-6.17778e-07	-2.70199e-07	0.0820312	6	54	18000	2000	0.48	14000	1817.93	87696	11
1283	5.58873e-07	-6.15975e-07	-2.85824e-07	5.56242e-07	-6.1847e-07	-2.73748e-07	0.171387	12	70	17500	4000	0.520408	14000	1817.95	87696	11
1284	5.50075e-07	-6.16046e-07	-2.91365e-07	5.47446e-07	-6.18544e-07	-2.79287e-07	0.214783	17	56	18666.7	5666.67	0.571429	14000	1817.98	87696	11
1285	5.51729e-07	-6.13522e-07	-2.89782e-07	5.491e-07	-6.16021e-07	-2.77702e-07	0.144287	12	231	57750	4000	0.528958	14000	1818	87696	11
1286	5.52252e-07	-6.15638e-07	-3.10538e-07	5.49625e-07	-6.1814e-07	-2.98456e-07	0.359253	27	68	34000	9000	0.439024	14000	1818.02	87696	11
1287	5.51014e-07	-6.12558e-07	-2.86137e-07	5.48388e-07	-6.15061e-07	-2.74054e-07	0.214783	17	52	17333.3	5666.67	0.410959	14000	1818.04	87696	11
1288	5.56006e-07	-6.14196e-07	-2.94176e-07	5.5338e-07	-6.167e-07	-2.82091e-07	0.0952148	8	52	17333.3	4000	0.506849	14000	1818.06	87696	11
1289	5.5104e-07	-6.10398e-07	-2.9674e-07	5.48414e-07	-6.12904e-07	-2.84654e-07	0.491943	65	137	137000	16250	0.590278	14000	1818.08	87696	11
1290	5.93706e-07	-7.28822e-07	-7.6942e-08	5.91059e-07	-7.31453e-07	-6.46287e-08	0.653687	51	63	31500	25500	0.480519	14000	1821.05	87842	82
1291	5.87629e-07	-7.43147e-07	-8.11095e-08	5.84981e-07	-7.45779e-07	-6.87948e-08	0.160278	13	64	16000	3250	0.532609	14000	1821.07	87842	82
1292	5.92415e-07	-7.29202e-07	-7.90005e-08	5.89767e-07	-7.31835e-07	-6.66842e-08	0.274841	19	56	14000	4750	0.440476	14000	1821.1	87842	82
1293	5.9799e-07	-7.42651e-07	-7.65743e-08	5.95341e-07	-7.45284e-07	-6.42567e-08	0.573486	58	59	19666.7	14500	0.5125	14000	1821.12	87842	82
1294	5.99257e-07	-7.37323e-07	-6.96023e-08	5.96607e-07	-7.39956e-07	-5.72823e-08	0.0884399	7	63	15750	1750	0.450549	14000	1821.15	87842	82
1295	5.93361e-07	-7.41624e-07	-8.80296e-08	5.9071e-07	-7.44259e-07	-7.57072e-08	0.217896	17	62	15500	4250	0.4	14000	1821.19	87842	82
1296	5.93716e-07	-7.33743e-07	-8.53201e-08	5.91064e-07	-7.36378e-07	-7.29963e-08	0.223236	19	54	18000	4750	0.56	14000	1821.21	87842	82
1297	5.92596e-07	-7.29982e-07	-8.27431e-08	5.89943e-07	-7.32618e-07	-7.04158e-08	0.255798	22	65	16250	5500	0.365591	14000	1821.27	87842	82
1298	5.91543e-07	-7.3639e-07	-9.14706e-08	5.8889e-07	-7.39027e-07	-7.9142e-08	0.376099	26	51	17000	8666.67	0.333333	14000	1821.29	87842	82
1299	5.96528e-07	-7.31649e-07	-8.12344e-08	5.93874e-07	-7.34286e-07	-6.89047e-08	0.374634	33	54	18000	11000	0.453333	14000	1821.31	87842	82
1300	5.98224e-07	-7.40009e-07	-8.84421e-08	5.9557e-07	-7.42647e-07	-7.61111e-08	0.332642	25	50	16666.7	8333.33	0.521127	14000	1821.33	87842	82
1301	5.91252e-07	-7.4291e-07	-7.98314e-08	5.88596e-07	-7.45548e-07	-6.74992e-08	0.601562	44	57	19000	14666.7	0.487179	14000	1821.34	87842	82
1302	5.98898e-07	-7.45506e-07	-7.77106e-08	5.96242e-07	-7.48145e-07	-6.5377e-08	0.733948	50	60	15000	12500	0.363636	14000	1821.37	87842	82
1303	5.92586e-07	-7.39599e-07	-8.61579e-08	5.8993e-07	-7.42238e-07	-7.38228e-08	0.312622	26	61	20333.3	6500	0.402439	14000	1821.39	87842	82
1304	5.92546e-07	-7.35534e-07	-8.67756e-08	5.89888e-07	-7.38173e-07	-7.44388e-08	0.351929	31	55	18333.3	7750	0.565789	14000	1821.41	87842	82
1305	5.86192e-07	-7.42723e-07	-8.91188e-08	5.83535e-07	-7.45363e-07	-7.67801e-08	0.28006	23	60	30000	7666.67	0.540541	14000	1821.44	87842	82
1306	5.89008e-07	-7.52707e-07	-9.95266e-08	5.8635e-07	-7.55348e-07	-8.71866e-08	0.325562	28	56	14000	7000	0.452381	14000	1821.46	87842	82
1307	5.97376e-07	-7.35285e-07	-9.17219e-08	5.94717e-07	-7.37926e-07	-7.93803e-08	0.458984	40	67	33500	10000	0.506173	14000	1821.49	87842	82
1308	5.92973e-07	-7.38769e-07	-8.29685e-08	5.90314e-07	-7.41411e-07	-7.06257e-08	0.450531	37	73	24333.3	9250	0.478723	14000	1821.51	87842	82
1309	5.9052e-07	-7.37533e-07	-8.3184e-08	5.8786e-07	-7.40175e-07	-7.08399e-08	0.477356	33	74	24666.7	11000	0.494737	14000	1821.53	87842	82
1310	5.93268e-07	-7.32108e-07	-8.35123e-08	5.90607e-07	-7.34751e-07	-7.11667e-08	0.703125	64	50	25000	16000	0.375	14000	1821.55	87842	82
1311	5.98959e-07	-7.28388e-07	-7.85184e-08	5.96298e-07	-7.31032e-07	-6.61716e-08	0.0931396	7	61	20333.3	2333.33	0.487805	14000	1821.57	87842	82
1312	5.94305e-07	-7.50516e-07	-7.67968e-08	5.91643e-07	-7.5316e-07	-6.44488e-08	0.549194	44	53	17666.7	14666.7	0.472973	14000	1821.58	87842	82
1313	6.00702e-07	-7.33352e-07	-7.78119e-08	5.9804e-07	-7.35996e-07	-6.54626e-08	0.347137	25	71	35500	8333.33	0.411765	14000	1821.6	87842	82
1314	5.91033e-07	-7.37177e-07	-7.39228e-08	5.8837e-07	-7.39822e-07	-6.15727e-08	0.569305	41	59	29500	20500	0.410959	14000	1821.62	87842	82
1315	5.76988e-07	-7.36967e-07	-7.61425e-08	5.74326e-07	-7.39612e-07	-6.37915e-08	0.385986	34	71	35500	17000	0.458824	14000	1821.63	87842	82
1316	5.84286e-07	-7.39095e-07	-7.46467e-08	5.81623e-07	-7.4174e-07	-6.22947e-08	0.370239	36	58	29000	12000	0.263889	14000	1821.65	87842	82
1317	5.77033e-07	-7.48979e-07	-6.51738e-08	5.74369e-07	-7.51624e-07	-5.28209e-08	0.371704	29	73	36500	14500	0.448276	14000	1821.66	87842	82
1318	5.79785e-07	-7.43125e-07	-6.8489e-08	5.77121e-07	-7.45771e-07	-5.6135e-08	0.622559	48	83	27666.7	16000	0.413462	14000	1821.67	87842	82
1319	5.96343e-07	-7.36091e-07	-7.48382e-08	5.93679e-07	-7.38737e-07	-6.2483e-08	0.568542	45	59	14750	15000	0.505747	14000	1821.69	87842	82
1320	5.88094e-07	-7.54373e-07	-7.85426e-08	5.85429e-07	-7.5702e-07	-6.61859e-08	0.351715	25	75	25000	8333.33	0.40625	14000	1821.72	87842	82
1321	5.942e-07	-7.45069e-07	-8.11617e-08	5.91535e-07	-7.47716e-07	-6.88039e-08	0.471313	33	56	18666.7	16500	0.506494	14000	1821.73	87842	82
1322	5.93423e-07	-7.37036e-07	-9.15452e-08	5.90757e-07	-7.39684e-07	-7.91859e-08	0.106445	8	60	15000	2666.67	0.465909	14000	1821.76	87842	82
1323	5.84309e-07	-7.33766e-07	-7.62272e-08	5.81642e-07	-7.36414e-07	-6.38664e-08	0.346436	33	91	45500	11000	0.466667	14000	1821.78	87842	82
1324	6.04285e-07	-7.41103e-07	-7.78104e-08	6.01618e-07	-7.43752e-07	-6.54483e-08	0.337616	23	65	32500	7666.67	0.544304	14000	1821.8	87842	82
1325	5.95831e-07	-7.39072e-07	-8.03957e-08	5.93163e-07	-7.41721e-07	-6.80325e-08	0.32373	24	53	26500	8000	0.358209	14000	1821.81	87842	82
1326	5.8849e-07	-7.39431e-07	-8.88587e-08	5.85822e-07	-7.42081e-07	-7.64944e-08	0.139526	12	62	15500	4000	0.466667	14000	1821.83	87842	82
1327	5.87252e-07	-7.30461e-07	-8.59825e-08	5.84584e-07	-7.33112e-07	-7.36167e-08	0.492462	33	53	17666.7	11000	0.418919	14000	1821.85	87842	82
1328	5.87241e-07	-7.35371e-07	-8.83507e-08	5.84572e-07	-7.38022e-07	-7.59833e-08	0.168823	12	65	16250	4000	0.483871	14000	1821.87	87842	82
1329	5.86689e-07	-7.34785e-07	-9.3834e-08	5.84019e-07	-7.37437e-07	-8.14649e-08	0.419495	29	58	19333.3	7250	0.43038	14000	1821.9	87842	82
1330	6.00793e-07	-7.3568e-07	-7.45024e-08	5.98123e-07	-7.38332e-07	-6.21318e-08	0.34436	31	61	15250	7750	0.438202	14000	1821.92	87842	82
1331	5.94778e-07	-7.43926e-07	-8.02008e-08	5.92108e-07	-7.46579e-07	-6.78289e-08	0.394592	30	66	16500	10000	0.404255	14000	1821.94	87842	82
1332	5.8672e-07	-7.43944e-07	-8.19187e-08	5.84048e-07	-7.46598e-07	-6.95451e-08	0.227417	18	62	20666.7	6000	0.457831	14000	1821.97	87842	82
1333	5.95833e-07	-7.3821e-07	-8.44974e-08	5.93161e-07	-7.40864e-07	-7.21224e-08	0.21582	16	58	14500	5333.33	0.406977	14000	1821.99	87842	82
1334	5.88601e-07	-7.4082e-07	-9.20919e-08	5.85928e-07	-7.43475e-07	-7.9715e-08	0.332886	27	60	15000	6750	0.511364	14000	1822.02	87842	82
1335	5.88188e-07	-7.37727e-07	-7.27235e-08	5.85514e-07	-7.40383e-07	-6.03446e-08	0.297363	28	54	13500	9333.33	0.487805	14000	1822.05	87842	82
1336	5.91303e-07	-7.3399e-07	-8.87978e-08	5.88629e-07	-7.36646e-07	-7.64174e-08	-0.0281372	-2	54	18000	-666.667	0.546667	14000	1822.07	87842	82
1337	5.80018e-07	-7.29768e-07	-8.09074e-08	5.77343e-07	-7.32425e-07	-6.85255e-08	0.289368	22	73	24333.3	7333.33	0.43617	14000	1822.09	87842	82
1338	5.97611e-07	-7.24688e-07	-8.37363e-08	5.94935e-07	-7.27346e-07	-7.13495e-08	0.34198	26	55	18333.3	6500	0.526316	14000	1822.16	87842	82
1339	5.96193e-07	-7.36626e-07	-8.4153e-08	5.93516e-07	-7.39285e-07	-7.17643e-08	0.180511	13	65	16250	3250	0.44086	14000	1822.19	87842	82
1340	5.89202e-07	-7.40156e-07	-8.11849e-08	5.86524e-07	-7.42816e-07	-6.87943e-08	0.0493164	4	59	14750	1000	0.563218	14000	1822.22	87842	82
1341	5.94849e-07	-7.42099e-07	-9.7192e-08	5.9217e-07	-7.4476e-07	-8.47994e-08	0.0897217	7	65	21666.7	1400	0.476744	14000	1822.25	87842	82
1342	5.82392e-07	-7.28619e-07	-9.40752e-08	5.79713e-07	-7.3128e-07	-8.1681e-08	0.304413	25	59	14750	6250	0.448276	14000	1822.27	87842	82
1343	5.86972e-07	-7.37595e-07	-8.94668e-08	5.84292e-07	-7.40257e-07	-7.7071e-08	0.105225	8	52	13000	2666.67	0.375	14000	1822.29	87842	82
1344	5.88355e-07	-7.31828e-07	-7.98681e-08	5.85675e-07	-7.34491e-07	-6.74694e-08	0.159119	11	62	15500	2750	0.455556	14000	1822.33	87842	82
1345	6.01347e-07	-7.30311e-07	-7.74248e-08	5.98665e-07	-7.32975e-07	-6.5024e-08	0.170471	14	61	15250	3500	0.348315	14000	1822.36	87842	82
1346	5.92793e-07	-7.34133e-07	-7.59849e-08	5.90111e-07	-7.36799e-07	-6.35818e-08	0.347137	25	50	16666.7	8333.33	0.485294	12000	1822.4	87842	82
1347	5.89219e-07	-7.36749e-07	-8.09231e-08	5.86537e-07	-7.39415e-07	-6.8518e-08	0.170471	14	56	14000	3500	0.5375	12000	1822.43	87842	82
1348	5.98871e-07	-7.33095e-07	-8.49142e-08	5.96188e-07	-7.35762e-07	-7.25074e-08	0.0624084	5	57	19000	1666.67	0.48	12000	1822.45	87842	82
1349	5.93118e-07	-7.36137e-07	-8.35858e-08	5.90433e-07	-7.38806e-07	-7.11747e-08	0.109863	10	50	16666.7	3333.33	0.411765	12000	1822.51	87842	82
1350	5.95093e-07	-7.31074e-07	-7.87065e-08	5.92407e-07	-7.33744e-07	-6.62931e-08	0.138977	11	50	16666.7	2200	0.573529	12000	1822.55	87842	82
1351	6.02273e-07	-7.41466e-07	-7.50826e-08	5.99586e-07	-7.44137e-07	-6.26663e-08	0.308228	25	50	16666.7	6250	0.529412	12000	1822.59	87842	82
1352	5.95322e-07	-7.40067e-07	-9.24905e-08	5.92635e-07	-7.42739e-07	-8.00724e-08	0.252808	19	54	18000	4750	0.388889	12000	1822.62	87842	82
1353	5.9717e-07	-7.35743e-07	-8.99944e-08	5.94482e-07	-7.38416e-07	-7.75732e-08	0.253235	18	56	14000	4500	0.4125	12000	1822.66	87842	82
1354	5.91484e-07	-7.33422e-07	-9.88777e-08	5.88795e-07	-7.36096e-07	-8.64551e-08	0	0	57	14250	0	0.407407	12000	1822.68	87842	82
1355	5.93027e-07	-7.38747e-07	-7.89556e-08	5.90337e-07	-7.41422e-07	-6.65312e-08	0.244171	21	66	16500	5250	0.544444	12000	1822.71	87842	82
1356	5.98989e-07	-7.36491e-07	-7.50927e-08	5.96299e-07	-7.39167e-07	-6.26661e-08	0.057373	5	57	19000	1250	0.613333	12000	1822.74	87842	82
1357	5.95647e-07	-7.35777e-07	-8.16614e-08	5.92956e-07	-7.38454e-07	-6.92329e-08	0.21582	16	54	18000	4000	0.513889	12000	1822.77	87842	82
1358	5.88352e-07	-7.42561e-07	-9.96808e-08	5.85661e-07	-7.45238e-07	-8.72506e-08	0.223846	15	54	13500	3750	0.474359	12000	1822.79	87842	82
1359	5.89829e-07	-7.31592e-07	-8.18499e-08	5.87137e-07	-7.34271e-07	-6.94174e-08	0.0957031	7	61	15250	1750	0.435294	12000	1822.82	87842	82
1360	5.8829e-07	-7.35763e-07	-7.88403e-08	5.85598e-07	-7.38442e-07	-6.64056e-08	0.0683594	5	52	13000	1250	0.407895	12000	1822.85	87842	82
1361	5.95767e-07	-7.41192e-07	-8.08212e-08	5.93073e-07	-7.43873e-07	-6.83845e-08	0.105225	8	65	16250	2000	0.494382	12000	1822.88	87842	82
1362	5.968e-07	-7.36724e-07	-8.43783e-08	5.94106e-07	-7.39405e-07	-7.19386e-08	0.32373	24	63	15750	6000	0.402299	12000	1822.93	87842	82
1363	5.89879e-07	-7.2996e-07	-8.27268e-08	5.87184e-07	-7.32644e-07	-7.02836e-08	0.11673	9	65	21666.7	3000	0.506024	12000	1822.98	87842	82
1364	5.98737e-07	-7.25788e-07	-8.30833e-08	5.96041e-07	-7.28472e-07	-7.06382e-08	0.328491	26	57	19000	6500	0.426667	12000	1823	87842	82
1365	5.90291e-07	-7.24839e-07	-9.04336e-08	5.87594e-07	-7.27524e-07	-7.79868e-08	0.124878	11	62	20666.7	2750	0.4	12000	1823.03	87842	82
1366	5.90934e-07	-7.26877e-07	-8.98438e-08	5.88237e-07	-7.29563e-07	-7.73955e-08	0.202148	16	77	19250	4000	0.465347	12000	1823.05	87842	82
1367	5.89896e-07	-7.37414e-07	-9.5101e-08	5.87198e-07	-7.40101e-07	-8.26512e-08	0.499878	42	53	17666.7	10500	0.535211	12000	1823.07	87842	82
1368	5.84941e-07	-7.34076e-07	-8.93944e-08	5.82243e-07	-7.36763e-07	-7.69432e-08	0.191406	14	51	17000	4666.67	0.463768	12000	1823.09	87842	82
1369	5.85841e-07	-7.25244e-07	-8.94889e-08	5.83142e-07	-7.27932e-07	-7.70361e-08	0.256287	19	54	13500	6333.33	0.397436	12000	1823.11	87842	82
1370	5.9139e-07	-7.38686e-07	-8.85644e-08	5.88691e-07	-7.41375e-07	-7.61096e-08	0.309814	27	52	13000	6750	0.460526	12000	1823.14	87842	82
1371	5.87736e-07	-7.26572e-07	-8.47184e-08	5.85036e-07	-7.29262e-07	-7.22616e-08	0.104462	7	51	17000	2333.33	0.478261	12000	1823.17	87842	82
1372	6.34128e-07	-7.13851e-07	-1.36256e-07	6.3142e-07	-7.16558e-07	-1.23766e-07	0.720154	57	62	62000	57000	0.724638	13000	1823.65	87863	48
1373	6.16835e-07	-6.86994e-07	-1.305e-07	6.14126e-07	-6.89701e-07	-1.18009e-07	0.668335	75	57	19000	25000	0.423077	13000	1823.66	87863	48
1374	6.08922e-07	-6.73258e-07	-1.37771e-07	6.06213e-07	-6.75967e-07	-1.25278e-07	0.431946	42	53	17666.7	10500	0.445946	13000	1823.68	87863	48
1375	5.99207e-07	-6.64979e-07	-1.32746e-07	5.96498e-07	-6.67688e-07	-1.20252e-07	0.268616	18	61	20333.3	4500	0.52439	13000	1823.7	87863	48
1376	6.05041e-07	-6.78085e-07	-1.39618e-07	6.02331e-07	-6.80794e-07	-1.27123e-07	0.242798	17	50	25000	4250	0.578125	13000	1823.72	87863	48
1377	6.05882e-07	-6.70585e-07	-1.39852e-07	6.03172e-07	-6.73295e-07	-1.27356e-07	0.362457	37	55	18333.3	7400	0.473684	13000	1823.74	87863	48
1378	6.06234e-07	-6.7431e-07	-1.41625e-07	6.03524e-07	-6.77021e-07	-1.29127e-07	0.202515	14	62	15500	3500	0.488889	13000	1823.76	87863	48
1379	6.01435e-07	-6.70169e-07	-1.41376e-07	5.98724e-07	-6.72881e-07	-1.28877e-07	0.229492	20	59	19666.7	5000	0.5125	13000	1823.79	87863	48
1380	6.12045e-07	-6.73989e-07	-1.33278e-07	6.09333e-07	-6.76702e-07	-1.20777e-07	0.328827	25	55	18333.3	6250	0.526316	13000	1823.81	87863	48
1381	6.08602e-07	-6.83181e-07	-1.35774e-07	6.0589e-07	-6.85896e-07	-1.2327e-07	0.161133	15	64	21333.3	3750	0.552941	13000	1823.86	87863	48
1382	6.11215e-07	-6.79062e-07	-1.43232e-07	6.08503e-07	-6.81778e-07	-1.30726e-07	0.202515	14	54	18000	3500	0.493333	13000	1823.89	87863	48
1383	6.1405e-07	-6.75719e-07	-1.37351e-07	6.11337e-07	-6.78436e-07	-1.24842e-07	0.324646	27	65	21666.7	6750	0.476744	13000	1823.93	87863	48
1384	5.97373e-07	-6.66877e-07	-1.27927e-07	5.94659e-07	-6.69595e-07	-1.15415e-07	0.114258	8	51	17000	2666.67	0.5	13000	1823.96	87863	48
1385	6.15044e-07	-6.65372e-07	-1.21293e-07	6.1233e-07	-6.68091e-07	-1.0878e-07	0.365784	26	60	20000	8666.67	0.45679	13000	1823.98	87863	48
1386	6.03085e-07	-6.70286e-07	-1.40234e-07	6.0037e-07	-6.73006e-07	-1.27719e-07	0.168335	14	81	27000	3500	0.5	13000	1824	87863	48
1387	6.08681e-07	-6.74235e-07	-1.36335e-07	6.05966e-07	-6.76956e-07	-1.23818e-07	0.182648	15	55	13750	3750	0.578313	13000	1824.03	87863	48
1388	6.05082e-07	-6.62843e-07	-1.4643e-07	6.02367e-07	-6.65564e-07	-1.33913e-07	0.166626	15	51	17000	3000	0.375	13000	1824.05	87863	48
1389	6.00149e-07	-6.80125e-07	-1.45242e-07	5.97434e-07	-6.82848e-07	-1.32723e-07	0.458984	40	58	19333.3	10000	0.392405	13000	1824.07	87863	48
1390	6.02031e-07	-6.66677e-07	-1.45015e-07	5.99315e-07	-6.69401e-07	-1.32494e-07	0.148376	11	51	17000	3666.67	0.513889	13000	1824.09	87863	48
1391	6.03036e-07	-6.70447e-07	-1.3941e-07	6.0032e-07	-6.73171e-07	-1.26888e-07	0.126343	10	57	19000	2500	0.538462	13000	1824.12	87863	48
1392	6.0407e-07	-6.76074e-07	-1.36324e-07	6.01354e-07	-6.78799e-07	-1.23801e-07	0.236755	18	51	25500	4500	0.492308	13000	1824.14	87863	48
1393	5.96724e-07	-6.67891e-07	-1.38382e-07	5.94007e-07	-6.70617e-07	-1.25856e-07	0.35376	28	56	28000	5600	0.514286	13000	1824.16	87863	48
1394	6.07965e-07	-6.65486e-07	-1.4027e-07	6.05247e-07	-6.68213e-07	-1.27743e-07	0.333252	26	75	18750	6500	0.631068	13000	1824.18	87863	48
1395	6.10839e-07	-6.69298e-07	-1.25981e-07	6.08121e-07	-6.72027e-07	-1.13451e-07	0.189514	15	76	19000	3750	0.528846	13000	1824.23	87863	48
1396	6.05413e-07	-6.69689e-07	-1.32405e-07	6.02695e-07	-6.72419e-07	-1.19873e-07	0.447205	34	64	16000	11333.3	0.478261	13000	1824.25	87863	48
1397	6.02714e-07	-6.79277e-07	-1.44141e-07	5.99995e-07	-6.82008e-07	-1.31608e-07	0.281372	20	56	28000	6666.67	0.557143	13000	1824.28	87863	48
1398	6.01321e-07	-6.71904e-07	-1.42251e-07	5.98601e-07	-6.74636e-07	-1.29716e-07	0.43277	29	74	18500	7250	0.539216	13000	1824.31	87863	48
1399	6.13534e-07	-6.76619e-07	-1.38739e-07	6.10814e-07	-6.79352e-07	-1.26202e-07	0.355469	26	59	14750	6500	0.505747	13000	1824.33	87863	48
1400	6.05697e-07	-6.70256e-07	-1.39811e-07	6.02977e-07	-6.7299e-07	-1.27273e-07	0.25708	18	58	19333.3	6000	0.443038	13000	1824.36	87863	48
1401	6.0851e-07	-6.65872e-07	-1.46738e-07	6.05789e-07	-6.68606e-07	-1.34198e-07	0.185669	13	61	15250	4333.33	0.404494	13000	1824.38	87863	48
1402	6.06525e-07	-6.70903e-07	-1.35393e-07	6.03804e-07	-6.73639e-07	-1.2285e-07	0.249939	18	51	17000	4500	0.527778	13000	1824.42	87863	48
1403	6.08581e-07	-6.67306e-07	-1.3534e-07	6.0586e-07	-6.70044e-07	-1.22796e-07	0.193359	18	63	21000	4500	0.535714	13000	1824.44	87863	48
1404	6.03024e-07	-6.66423e-07	-1.36199e-07	6.00302e-07	-6.69161e-07	-1.23654e-07	0.30603	23	69	17250	7666.67	0.546392	13000	1824.46	87863	48
1405	6.10929e-07	-6.69711e-07	-1.27478e-07	6.08207e-07	-6.7245e-07	-1.14931e-07	0.27655	23	66	66000	7666.67	0.561644	13000	1824.48	87863	48
1406	6.07089e-07	-6.68583e-07	-1.31682e-07	6.04367e-07	-6.71323e-07	-1.19134e-07	0.236053	17	71	23666.7	5666.67	0.576087	13000	1824.5	87863	48
1407	6.00845e-07	-6.63959e-07	-1.47068e-07	5.98122e-07	-6.66699e-07	-1.34519e-07	0.276215	21	53	17666.7	5250	0.527027	13000	1824.52	87863	48
1408	5.98137e-07	-6.73507e-07	-1.4097e-07	5.95414e-07	-6.76248e-07	-1.2842e-07	0.162781	14	57	28500	4666.67	0.492958	13000	1824.54	87863	48
1409	6.00739e-07	-6.69449e-07	-1.38248e-07	5.98016e-07	-6.72191e-07	-1.25697e-07	0.252808	19	65	16250	4750	0.473118	13000	1824.56	87863	48
1410	6.15179e-07	-6.62479e-07	-1.24067e-07	6.12456e-07	-6.65222e-07	-1.11514e-07	0.324249	25	61	20333.3	8333.33	0.597561	13000	1824.58	87863	48
1411	6.02296e-07	-6.73539e-07	-1.40771e-07	5.99573e-07	-6.76283e-07	-1.28217e-07	0.631195	43	63	31500	14333.3	0.558442	13000	1824.6	87863	48
1412	6.08407e-07	-6.71632e-07	-1.37544e-07	6.05683e-07	-6.74377e-07	-1.24987e-07	0.288574	24	60	20000	6000	0.45679	13000	1824.65	87863	48
1413	6.13349e-07	-6.67229e-07	-1.31233e-07	6.10625e-07	-6.69975e-07	-1.18674e-07	0.115356	9	59	29500	4500	0.493151	13000	1824.67	87863	48
1414	6.0694e-07	-6.78679e-07	-1.4285e-07	6.04216e-07	-6.81426e-07	-1.3029e-07	0.519531	38	71	23666.7	9500	0.51087	13000	1824.69	87863	48
1415	6.05745e-07	-6.69525e-07	-1.36904e-07	6.0302e-07	-6.72273e-07	-1.24343e-07	0.461426	36	73	18250	9000	0.554455	13000	1824.71	87863	48
1416	6.0338e-07	-6.72595e-07	-1.42084e-07	6.00655e-07	-6.75343e-07	-1.2952e-07	0.191406	14	57	19000	2800	0.410256	13000	1824.73	87863	48
1417	6.07085e-07	-6.72295e-07	-1.35798e-07	6.0436e-07	-6.75045e-07	-1.23233e-07	0.30603	23	60	20000	5750	0.518519	13000	1824.76	87863	48
1418	6.01904e-07	-6.77748e-07	-1.44014e-07	5.99178e-07	-6.805e-07	-1.31445e-07	0.180511	13	55	18333.3	3250	0.460526	13000	1824.81	87863	48
1419	6.06036e-07	-6.7134e-07	-1.40548e-07	6.0331e-07	-6.74093e-07	-1.27978e-07	0.222168	20	67	16750	5000	0.484211	13000	1824.83	87863	48
1420	1.13467e-06	-6.66811e-07	-9.92061e-08	1.13255e-06	-6.70308e-07	-8.69198e-08	0.478516	35	56	14000	8750	0.434211	10000	1838.22	88525	4
1421	1.14308e-06	-6.69925e-07	-7.62961e-08	1.14095e-06	-6.73421e-07	-6.40116e-08	0.322937	22	63	15750	4400	0.373494	10000	1838.25	88525	4
1422	1.14595e-06	-6.71177e-07	-8.23156e-08	1.14383e-06	-6.74673e-07	-7.00327e-08	0.24353	20	58	19333.3	4000	0.643836	10000	1838.28	88525	4
1423	1.13171e-06	-6.68927e-07	-9.23639e-08	1.12958e-06	-6.72421e-07	-8.00831e-08	0.513763	37	52	17333.3	9250	0.462687	10000	1838.32	88525	4
1424	1.15659e-06	-6.24353e-07	-1.95353e-07	1.15403e-06	-6.2628e-07	-1.82824e-07	0.233276	21	54	27000	5250	0.388889	17000	1879.49	90604	35
1425	1.16699e-06	-6.30573e-07	-1.75924e-07	1.16443e-06	-6.32496e-07	-1.63425e-07	0.315857	25	67	16750	8333.33	0.339806	17000	1879.54	90604	35
1426	1.16232e-06	-6.22976e-07	-1.98874e-07	1.15975e-06	-6.24898e-07	-1.8639e-07	0.329224	29	51	17000	7250	0.320513	17000	1879.56	90604	35
1427	1.15683e-06	-6.23288e-07	-1.87817e-07	1.15426e-06	-6.25208e-07	-1.75345e-07	0.302521	23	50	25000	7666.67	0.544118	17000	1879.58	90604	35
1428	1.1574e-06	-6.29037e-07	-2.04523e-07	1.15482e-06	-6.30956e-07	-1.92064e-07	0.309814	27	55	18333.3	9000	0.390244	17000	1879.6	90604	35
1429	1.16541e-06	-6.27972e-07	-1.9883e-07	1.16283e-06	-6.29889e-07	-1.86385e-07	0.505371	40	62	20666.7	10000	0.370787	17000	1879.62	90604	35
1430	1.16284e-06	-6.32985e-07	-1.81692e-07	1.16025e-06	-6.349e-07	-1.69267e-07	0.261841	22	74	18500	5500	0.390909	17000	1879.66	90604	35
1431	1.16999e-06	-6.3702e-07	-1.88697e-07	1.1674e-06	-6.38933e-07	-1.76288e-07	0.0944214	7	64	21333.3	2333.33	0.43956	17000	1879.68	90604	35
1432	1.17112e-06	-6.17228e-07	-1.80671e-07	1.16852e-06	-6.19139e-07	-1.68274e-07	0.282471	26	70	35000	8666.67	0.386364	17000	1879.7	90604	35
1433	1.17013e-06	-6.21078e-07	-1.87987e-07	1.16754e-06	-6.22988e-07	-1.756e-07	0.325684	29	63	21000	9666.67	0.444444	17000	1879.71	90604	35
1434	1.16692e-06	-6.3534e-07	-1.78004e-07	1.16432e-06	-6.37249e-07	-1.65631e-07	0.460449	41	50	16666.7	10250	0.454545	17000	1879.74	90604	35
1435	1.17737e-06	-6.37243e-07	-1.77693e-07	1.17477e-06	-6.39151e-07	-1.65332e-07	0.172607	14	51	25500	4666.67	0.550725	17000	1879.75	90604	35
1436	1.16006e-06	-6.26468e-07	-1.92095e-07	1.15746e-06	-6.28374e-07	-1.79747e-07	0.287109	21	62	15500	7000	0.459184	17000	1879.77	90604	35
1437	1.16584e-06	-6.27003e-07	-1.8195e-07	1.16323e-06	-6.28908e-07	-1.69615e-07	0.126617	9	59	19666.7	3000	0.383721	17000	1879.79	90604	35
1438	1.16893e-06	-6.25895e-07	-1.83868e-07	1.16632e-06	-6.27797e-07	-1.71554e-07	0.124817	10	53	13250	2500	0.483146	17000	1879.82	90604	35
1439	1.17669e-06	-6.30638e-07	-1.79885e-07	1.17407e-06	-6.32539e-07	-1.67588e-07	0.290588	23	53	17666.7	5750	0.35	17000	1879.85	90604	35
1440	1.16356e-06	-6.36126e-07	-1.96598e-07	1.16094e-06	-6.38025e-07	-1.84317e-07	0.341125	27	64	16000	6750	0.33	17000	1879.87	90604	35
1441	1.17007e-06	-6.25006e-07	-1.87532e-07	1.16745e-06	-6.26903e-07	-1.75261e-07	0.0733948	5	67	16750	2500	0.427184	17000	1879.89	90604	35
1442	1.16922e-06	-6.31474e-07	-1.92314e-07	1.1666e-06	-6.3337e-07	-1.80063e-07	0.565125	47	52	17333.3	11750	0.417722	17000	1879.92	90604	35
1443	1.15713e-06	-6.26321e-07	-2.00852e-07	1.1545e-06	-6.28215e-07	-1.88615e-07	0.212189	17	53	17666.7	4250	0.3375	17000	1879.94	90604	35
1444	1.17161e-06	-6.30405e-07	-1.81795e-07	1.16897e-06	-6.32295e-07	-1.6959e-07	0.0608826	5	60	15000	2500	0.447917	17000	1879.99	90604	35
1445	1.17224e-06	-6.2649e-07	-1.86364e-07	1.1696e-06	-6.28379e-07	-1.74175e-07	0.272369	21	60	15000	5250	0.53125	17000	1880.01	90604	35
1446	1.15902e-06	-6.29342e-07	-2.02784e-07	1.15637e-06	-6.31229e-07	-1.90613e-07	-0.0384521	-3	69	17250	-1000	0.457143	17000	1880.04	90604	35
1447	1.15859e-06	-6.36754e-07	-1.84189e-07	1.15594e-06	-6.38638e-07	-1.72035e-07	0.15564	12	62	15500	3000	0.418367	17000	1880.07	90604	35
1448	1.20016e-06	-6.36823e-07	-1.76518e-07	1.1975e-06	-6.38704e-07	-1.64399e-07	0.0683594	5	88	44000	1666.67	0.641509	17000	1880.12	90604	35
1449	1.16891e-06	-6.38203e-07	-1.87267e-07	1.16625e-06	-6.40082e-07	-1.75159e-07	0.51178	43	56	18666.7	21500	0.39759	17000	1880.14	90604	35
1450	1.16868e-06	-6.3441e-07	-1.75319e-07	1.16601e-06	-6.36287e-07	-1.63229e-07	0.0666504	6	63	15750	1500	0.464646	17000	1880.16	90604	35
1451	1.17317e-06	-6.31937e-07	-1.67153e-07	1.17049e-06	-6.3381e-07	-1.55097e-07	0.149231	10	64	16000	3333.33	0.43	17000	1880.22	90604	35
1452	1.16157e-06	-6.35864e-07	-1.85125e-07	1.15888e-06	-6.37733e-07	-1.73105e-07	0.202148	18	66	22000	3600	0.602151	17000	1880.27	90604	35
1453	1.16542e-06	-6.39186e-07	-1.81193e-07	1.16273e-06	-6.41054e-07	-1.69189e-07	0.380859	32	59	19666.7	8000	0.5	17000	1880.29	90604	35
1454	1.17227e-06	-6.3856e-07	-1.70204e-07	1.16958e-06	-6.40425e-07	-1.58216e-07	0.19455	15	54	18000	5000	0.432099	17000	1880.32	90604	35
1455	1.17273e-06	-6.35273e-07	-1.89939e-07	1.17004e-06	-6.37137e-07	-1.77964e-07	0.177734	13	56	14000	4333.33	0.347826	17000	1880.34	90604	35
1456	1.17086e-06	-6.40051e-07	-1.88116e-07	1.16816e-06	-6.41913e-07	-1.7616e-07	0.150391	11	63	21000	2750	0.4	17000	1880.37	90604	35
1457	1.15602e-06	-6.3505e-07	-2.00642e-07	1.15331e-06	-6.3691e-07	-1.88705e-07	0.411011	28	53	17666.7	7000	0.4125	17000	1880.39	90604	35
1458	1.16868e-06	-6.26615e-07	-1.81755e-07	1.16597e-06	-6.28473e-07	-1.69837e-07	0.154724	13	52	17333.3	2600	0.367089	17000	1880.42	90604	35
1459	1.12923e-06	-5.97327e-07	-2.60408e-07	1.12613e-06	-5.99372e-07	-2.52856e-07	0.188049	13	55	13750	4333.33	0.333333	16000	1896.91	91431	5
1460	1.13789e-06	-6.21057e-07	-2.49847e-07	1.13479e-06	-6.23109e-07	-2.42305e-07	0.109589	9	64	16000	3000	0.395833	16000	1896.96	91431	5
1461	1.13157e-06	-6.17986e-07	-2.56252e-07	1.12847e-06	-6.20044e-07	-2.48717e-07	-0.0138855	-1	53	17666.7	-250	0.38961	16000	1897	91431	5
1462	1.12734e-06	-6.04688e-07	-2.65891e-07	1.12425e-06	-6.0675e-07	-2.58362e-07	-0.0809326	-6	61	20333.3	-1500	0.494118	16000	1897.03	91431	5
1463	1.13072e-06	-6.12771e-07	-2.52268e-07	1.12763e-06	-6.14838e-07	-2.44745e-07	0.202332	15	76	19000	3750	0.509259	16000	1897.07	91431	5
1464	6.02074e-07	-7.00359e-07	-1.99476e-07	5.99516e-07	-7.03765e-07	-1.89103e-07	0.268616	18	59	11800	6000	0.412844	19000	1901.26	91635	4
1465	6.05989e-07	-7.04342e-07	-2.09638e-07	6.03457e-07	-7.07793e-07	-1.99217e-07	0.151611	12	65	16250	4000	0.47619	19000	1901.31	91635	4
1466	6.05433e-07	-6.99218e-07	-2.07146e-07	6.02918e-07	-7.02698e-07	-1.96695e-07	0.283264	21	56	18666.7	4200	0.465116	19000	1901.34	91635	4
1467	5.94826e-07	-6.95862e-07	-2.0938e-07	5.92324e-07	-6.99366e-07	-1.98904e-07	0.0601196	5	60	15000	1250	0.42	19000	1901.36	91635	4
1468	5.97782e-07	-6.96506e-07	-2.00121e-07	5.95341e-07	-7.00115e-07	-1.89537e-07	0.333252	24	54	13500	6000	0.468085	19000	1901.47	91636	1
1469	4.07962e-07	-5.5989e-07	-2.12112e-07	4.07349e-07	-5.64054e-07	-2.00306e-07	0.651367	58	59	29500	19333.3	0.519481	18000	1939.84	93573	24
1470	4.1911e-07	-5.58947e-07	-1.9998e-07	4.18493e-07	-5.63107e-07	-1.88198e-07	0.337616	23	62	20666.7	11500	0.539326	18000	1939.85	93573	24
1471	4.12114e-07	-5.56201e-07	-2.03398e-07	4.11495e-07	-5.60357e-07	-1.91642e-07	0.374451	30	58	19333.3	10000	0.352941	18000	1939.87	93573	24
1472	4.19847e-07	-5.57576e-07	-2.20017e-07	4.19224e-07	-5.61728e-07	-2.08291e-07	0.370605	33	60	20000	11000	0.471264	18000	1939.9	93573	24
1473	4.20213e-07	-5.41181e-07	-2.06404e-07	4.19588e-07	-5.45329e-07	-1.94701e-07	0.115723	8	63	21000	4000	0.466667	18000	1939.91	93573	24
1474	4.17006e-07	-5.49562e-07	-2.18373e-07	4.16376e-07	-5.53704e-07	-2.06717e-07	0.299561	24	84	28000	8000	0.540541	18000	1939.95	93573	24
1475	4.23767e-07	-5.62351e-07	-2.1912e-07	4.23133e-07	-5.66487e-07	-2.07494e-07	0.329315	33	57	19000	11000	0.464286	18000	1939.97	93573	24
1476	4.03702e-07	-5.58322e-07	-2.21528e-07	4.03063e-07	-5.62452e-07	-2.09941e-07	0.291992	26	65	21666.7	8666.67	0.5	18000	1940	93573	24
1477	4.08326e-07	-5.50911e-07	-2.05065e-07	4.07684e-07	-5.55037e-07	-1.93507e-07	0.293579	20	53	17666.7	6666.67	0.4375	18000	1940.02	93573	24
1478	4.21968e-07	-5.48307e-07	-2.12132e-07	4.21322e-07	-5.52429e-07	-2.00608e-07	0.223236	19	52	17333.3	6333.33	0.468354	18000	1940.05	93573	24
1479	4.06816e-07	-5.56767e-07	-2.10219e-07	4.06167e-07	-5.60885e-07	-1.98719e-07	0.286865	25	53	26500	8333.33	0.43662	18000	1940.06	93573	24
1480	4.08156e-07	-5.58002e-07	-2.10175e-07	4.07503e-07	-5.62114e-07	-1.98709e-07	0.303223	24	57	19000	8000	0.428571	18000	1940.09	93573	24
1481	4.10722e-07	-5.54559e-07	-1.97828e-07	4.10065e-07	-5.58667e-07	-1.86391e-07	0.206421	19	69	23000	4750	0.510417	18000	1940.11	93573	24
1482	4.10987e-07	-5.59234e-07	-2.14888e-07	4.10328e-07	-5.63338e-07	-2.03477e-07	0.361633	25	80	26666.7	8333.33	0.551402	18000	1940.13	93573	24
1483	4.11659e-07	-5.65173e-07	-2.09032e-07	4.10997e-07	-5.69273e-07	-1.97648e-07	0.262115	21	65	16250	7000	0.475248	18000	1940.15	93573	24
1484	4.20447e-07	-5.65392e-07	-2.33167e-07	4.1978e-07	-5.69487e-07	-2.21819e-07	0.422974	33	55	18333.3	8250	0.5	18000	1940.17	93573	24
1485	4.2121e-07	-5.65868e-07	-2.1588e-07	4.20539e-07	-5.69958e-07	-2.04565e-07	0.309814	27	58	19333.3	6750	0.529412	18000	1940.2	93573	24
1486	4.22817e-07	-5.5274e-07	-2.07599e-07	4.22143e-07	-5.56826e-07	-1.96312e-07	0.428009	33	64	21333.3	11000	0.483516	18000	1940.22	93573	24
1487	4.1329e-07	-5.59673e-07	-2.1321e-07	4.12611e-07	-5.63753e-07	-2.01961e-07	0.0786133	7	56	18666.7	2333.33	0.590361	18000	1940.24	93573	24
1488	4.05701e-07	-5.47106e-07	-2.13126e-07	4.0502e-07	-5.51182e-07	-2.01899e-07	0.373077	25	55	27500	12500	0.561644	18000	1940.26	93573	24
1489	4.24238e-07	-5.56181e-07	-2.15458e-07	4.23554e-07	-5.60254e-07	-2.04254e-07	0.259766	19	51	25500	6333.33	0.57971	18000	1940.28	93573	24
1490	4.203e-07	-5.56927e-07	-2.127e-07	4.19613e-07	-5.60996e-07	-2.01522e-07	0.332886	27	58	19333.3	9000	0.529412	18000	1940.29	93573	24
1491	4.16687e-07	-5.50869e-07	-1.88739e-07	4.15997e-07	-5.54934e-07	-1.77586e-07	0.285645	24	63	21000	8000	0.388889	18000	1940.31	93573	24
1492	4.01774e-07	-5.48551e-07	-2.06005e-07	4.0108e-07	-5.52612e-07	-1.94882e-07	0.35376	28	52	17333.3	9333.33	0.481013	18000	1940.33	93573	24
1493	1.19812e-06	-6.57911e-07	-1.43131e-07	1.19679e-06	-6.6082e-07	-1.30613e-07	0.535767	44	69	23000	14666.7	0.455556	14000	1973.11	95222	6
1494	1.18077e-06	-6.54494e-07	-1.35844e-07	1.17943e-06	-6.57402e-07	-1.23332e-07	0.132263	11	62	20666.7	2200	0.409639	14000	1973.13	95222	6
1495	1.18834e-06	-6.50869e-07	-1.27188e-07	1.187e-06	-6.53775e-07	-1.14683e-07	0.27771	20	58	14500	5000	0.5	14000	1973.16	95222	6
1496	1.19484e-06	-6.49681e-07	-1.30826e-07	1.1935e-06	-6.52585e-07	-1.18334e-07	0.264526	22	55	13750	5500	0.445783	14000	1973.2	95222	6
1497	1.20208e-06	-6.46568e-07	-1.2784e-07	1.20075e-06	-6.49469e-07	-1.15359e-07	0.220184	15	66	22000	3750	0.436782	14000	1973.24	95222	6
1498	1.18889e-06	-6.39865e-07	-1.45656e-07	1.18755e-06	-6.42765e-07	-1.33183e-07	0.0999756	7	76	19000	1400	0.413462	14000	1973.27	95222	6
1499	1.88758e-07	-2.5999e-07	-3.67515e-07	1.84872e-07	-2.60414e-07	-3.55143e-07	0.668335	73	63	21000	24333.3	0.413793	16000	1995.83	96354	2
1500	1.81243e-07	-2.71948e-07	-3.63877e-07	1.77337e-07	-2.72345e-07	-3.51504e-07	0.414185	39	53	17666.7	13000	0.415584	16000	1995.86	96354	2
1501	6.02829e-07	-6.4833e-07	-2.68794e-07	6.00027e-07	-6.50779e-07	-2.56668e-07	0.544739	42	66	16500	14000	0.469388	16000	2030.25	98079	5
1502	6.08424e-07	-6.59462e-07	-2.49446e-07	6.05623e-07	-6.61912e-07	-2.37321e-07	0.493164	40	56	18666.7	10000	0.3625	16000	2030.28	98079	5
1503	6.01237e-07	-6.55137e-07	-2.67435e-07	5.98438e-07	-6.57587e-07	-2.55312e-07	0.307617	28	53	17666.7	9333.33	0.376623	16000	2030.3	98079	5
1504	6.12447e-07	-6.60218e-07	-2.67019e-07	6.09649e-07	-6.62668e-07	-2.54898e-07	0.184143	14	63	15750	4666.67	0.494737	16000	2030.32	98079	5
1505	6.04673e-07	-6.63092e-07	-2.51902e-07	6.01876e-07	-6.65543e-07	-2.39783e-07	0.0920715	7	54	27000	2333.33	0.514286	16000	2030.34	98079	5
231031-105705_minflux	locx	locy	locz	lncx	lncy	lncz	cfr	ecc	eco	efo	efc	dcr	fbg	tim	tid	tid_len
0	-2.771e-07	-6.04613e-07	-1.29431e-07	-2.77409e-07	-6.03758e-07	-1.29939e-07	0.746155	815	1480	1480000	815000	0.579605	80000	35.3626	875	48
1	-2.80788e-07	-6.03928e-07	-1.28773e-07	-2.81098e-07	-6.03072e-07	-1.29281e-07	0.75293	771	1003	1003000	771000	0.581975	80000	35.3707	875	48
2	-2.75353e-07	-5.98261e-07	-1.27742e-07	-2.75663e-07	-5.97404e-07	-1.2825e-07	0.693176	554	853	853000	554000	0.578947	80000	35.3788	875	48
3	-2.80292e-07	-5.98993e-07	-1.25148e-07	-2.80601e-07	-5.98136e-07	-1.25658e-07	0.617157	321	626	626000	321000	0.575075	80000	35.3847	875	48
4	-2.83175e-07	-6.00671e-07	-1.24475e-07	-2.83485e-07	-5.99813e-07	-1.24984e-07	0.635284	257	435	435000	257000	0.536842	80000	35.3906	875	48
5	-2.87384e-07	-5.97304e-07	-1.26313e-07	-2.87695e-07	-5.96445e-07	-1.26823e-07	0.559021	142	350	350000	142000	0.546154	80000	35.3966	875	48
6	-2.90675e-07	-5.90401e-07	-1.2993e-07	-2.90985e-07	-5.89542e-07	-1.30441e-07	0.700378	255	385	385000	255000	0.545882	80000	35.4025	875	48
7	-2.82735e-07	-5.84403e-07	-1.31381e-07	-2.83046e-07	-5.83543e-07	-1.31892e-07	0.532837	194	363	363000	194000	0.521092	80000	35.4084	875	48
8	-2.82058e-07	-5.78853e-07	-1.34121e-07	-2.82369e-07	-5.77992e-07	-1.34633e-07	0.511658	202	368	368000	202000	0.507353	80000	35.4144	875	48
9	-2.78349e-07	-5.65339e-07	-1.34273e-07	-2.7866e-07	-5.64478e-07	-1.34785e-07	0.617981	150	382	382000	150000	0.578199	80000	35.4203	875	48
10	-2.82093e-07	-5.75101e-07	-1.35526e-07	-2.82404e-07	-5.74239e-07	-1.36038e-07	0.640503	212	335	335000	212000	0.512	80000	35.4262	875	48
11	-2.82456e-07	-5.763e-07	-1.32063e-07	-2.82767e-07	-5.75437e-07	-1.32576e-07	0.510986	184	356	356000	184000	0.505051	80000	35.4321	875	48
12	-2.86852e-07	-5.78669e-07	-1.28901e-07	-2.87164e-07	-5.77805e-07	-1.29414e-07	0.660553	195	586	586000	195000	0.541534	80000	35.4381	875	48
13	-2.87236e-07	-5.821e-07	-1.27967e-07	-2.87548e-07	-5.81236e-07	-1.28481e-07	0.583191	245	523	523000	245000	0.596803	80000	35.444	875	48
14	-2.89771e-07	-5.79843e-07	-1.28848e-07	-2.90084e-07	-5.78979e-07	-1.29362e-07	0.796356	307	477	477000	307000	0.599613	80000	35.4499	875	48
15	-2.84081e-07	-5.69668e-07	-1.24652e-07	-2.84394e-07	-5.68803e-07	-1.25167e-07	0.610352	160	392	392000	160000	0.539352	80000	35.458	875	48
16	-2.92028e-07	-5.79569e-07	-1.22281e-07	-2.92341e-07	-5.78703e-07	-1.22796e-07	0.547638	185	446	446000	185000	0.609053	80000	35.464	875	48
17	-2.86469e-07	-5.8126e-07	-1.22336e-07	-2.86782e-07	-5.80393e-07	-1.22852e-07	0.759888	300	263	263000	300000	0.564356	80000	35.4699	875	48
18	-2.92488e-07	-5.77542e-07	-1.18894e-07	-2.92801e-07	-5.76675e-07	-1.19411e-07	0.631744	163	303	303000	163000	0.51895	80000	35.4758	875	48
19	-2.90381e-07	-5.76991e-07	-1.26385e-07	-2.90695e-07	-5.76123e-07	-1.26902e-07	0.565491	85	237	237000	85000	0.610108	80000	35.4818	875	48
20	-2.97691e-07	-5.79514e-07	-1.20524e-07	-2.98005e-07	-5.78646e-07	-1.21041e-07	0.605347	116	294	294000	116000	0.60479	80000	35.4877	875	48
21	-2.94107e-07	-5.74325e-07	-1.22959e-07	-2.94421e-07	-5.73456e-07	-1.23477e-07	0.433594	96	132	132000	96000	0.540698	80000	35.4936	875	48
22	-2.87938e-07	-5.73968e-07	-1.16046e-07	-2.88252e-07	-5.73098e-07	-1.16564e-07	0.279419	21	192	192000	21000	0.564655	80000	35.4996	875	48
23	-2.88272e-07	-5.7041e-07	-1.02482e-07	-2.88586e-07	-5.6954e-07	-1.03001e-07	0.376221	46	194	194000	46000	0.606838	80000	35.5055	875	48
24	-2.90444e-07	-5.75515e-07	-1.09045e-07	-2.90758e-07	-5.74643e-07	-1.09563e-07	0.612183	118	234	234000	118000	0.474453	80000	35.5114	875	48
25	-2.94571e-07	-5.68764e-07	-1.09963e-07	-2.94886e-07	-5.67892e-07	-1.10483e-07	0.630798	130	209	209000	130000	0.506024	80000	35.5173	875	48
26	-2.90772e-07	-5.80008e-07	-1.08738e-07	-2.91086e-07	-5.79136e-07	-1.09258e-07	0.732422	240	511	511000	240000	0.642468	80000	35.5233	875	48
27	-2.87851e-07	-5.79928e-07	-1.11554e-07	-2.88166e-07	-5.79055e-07	-1.12074e-07	0.58255	189	418	418000	189000	0.641921	80000	35.5336	875	48
28	-2.84718e-07	-5.81966e-07	-1.0933e-07	-2.85034e-07	-5.81092e-07	-1.09851e-07	0.633179	273	558	558000	273000	0.598662	80000	35.5417	875	48
29	-2.79861e-07	-5.86488e-07	-1.0767e-07	-2.80176e-07	-5.85613e-07	-1.08191e-07	0.718628	406	561	561000	406000	0.665557	80000	35.5476	875	48
30	-2.78823e-07	-5.8824e-07	-1.0557e-07	-2.79139e-07	-5.87365e-07	-1.06092e-07	0.763062	329	450	450000	329000	0.669388	80000	35.5535	875	48
31	-2.85074e-07	-5.91024e-07	-1.04459e-07	-2.8539e-07	-5.90148e-07	-1.04981e-07	0.653503	258	379	379000	258000	0.677804	80000	35.5595	875	48
32	-2.79708e-07	-5.94771e-07	-1.04628e-07	-2.80024e-07	-5.93894e-07	-1.05151e-07	0.561523	184	260	260000	184000	0.63	80000	35.5654	875	48
33	-2.7178e-07	-5.94449e-07	-1.06081e-07	-2.72097e-07	-5.93572e-07	-1.06604e-07	0.622925	189	368	368000	189000	0.632353	80000	35.5713	875	48
34	-2.76045e-07	-6.00424e-07	-1.06473e-07	-2.76361e-07	-5.99546e-07	-1.06996e-07	0.760925	274	459	459000	274000	0.571142	80000	35.5772	875	48
35	-2.73701e-07	-5.97383e-07	-1.0515e-07	-2.74018e-07	-5.96505e-07	-1.05674e-07	0.667419	270	543	543000	270000	0.620926	80000	35.5832	875	48
36	-2.77109e-07	-6.04087e-07	-1.03338e-07	-2.77426e-07	-6.03208e-07	-1.03862e-07	0.786072	318	454	454000	318000	0.67004	80000	35.5935	875	48
37	-2.72494e-07	-6.02665e-07	-1.01571e-07	-2.72812e-07	-6.01785e-07	-1.02096e-07	0.695801	300	577	577000	300000	0.645057	80000	35.6016	875	48
38	-2.78063e-07	-6.06685e-07	-9.92953e-08	-2.78381e-07	-6.05804e-07	-9.98207e-08	0.691193	319	475	475000	319000	0.596117	80000	35.6075	875	48
39	-2.70167e-07	-6.04467e-07	-9.92578e-08	-2.70485e-07	-6.03586e-07	-9.97837e-08	0.670227	278	464	464000	278000	0.644841	80000	35.6134	875	48
40	-2.64506e-07	-6.13841e-07	-9.57909e-08	-2.64824e-07	-6.1296e-07	-9.63172e-08	0.632812	256	337	337000	256000	0.649867	80000	35.6194	875	48
41	-2.63005e-07	-6.20326e-07	-9.6648e-08	-2.63323e-07	-6.19443e-07	-9.71746e-08	0.721436	197	270	270000	197000	0.603226	80000	35.6253	875	48
42	-2.56523e-07	-6.08142e-07	-9.65151e-08	-2.56841e-07	-6.07259e-07	-9.70421e-08	0.688934	129	325	325000	129000	0.646575	80000	35.6312	875	48
43	-2.55738e-07	-6.15972e-07	-9.34266e-08	-2.56056e-07	-6.15089e-07	-9.3954e-08	0.631714	150	293	293000	150000	0.642643	80000	35.6371	875	48
44	-2.57527e-07	-6.17105e-07	-9.46426e-08	-2.57846e-07	-6.16221e-07	-9.51703e-08	0.670715	111	229	229000	111000	0.6171	80000	35.6431	875	48
45	-2.49956e-07	-6.14233e-07	-9.26151e-08	-2.50275e-07	-6.13349e-07	-9.31432e-08	0.794678	140	362	362000	140000	0.614428	80000	35.649	875	48
46	-2.53929e-07	-6.01302e-07	-9.72973e-08	-2.54248e-07	-6.00417e-07	-9.78257e-08	0.661316	110	386	386000	110000	0.615023	80000	35.6549	875	48
47	-2.64499e-07	-6.04457e-07	-8.90012e-08	-2.64818e-07	-6.03571e-07	-8.95301e-08	0.796875	192	102	102000	192000	0.542254	80000	35.6609	875	48
48	-2.37871e-07	-5.64174e-07	-1.00572e-07	-2.3819e-07	-5.63286e-07	-1.01103e-07	0.524506	51	334	334000	51000	0.550802	80000	35.6917	876	1
49	-2.22667e-07	-5.62669e-07	-8.83958e-08	-2.22987e-07	-5.61779e-07	-8.89283e-08	0.672058	121	212	212000	121000	0.519841	80000	35.7204	877	10
50	-2.24859e-07	-5.54817e-07	-9.15939e-08	-2.2518e-07	-5.53926e-07	-9.21267e-08	0.750732	100	255	255000	100000	0.545763	80000	35.7263	877	10
51	-2.26147e-07	-5.55341e-07	-9.73464e-08	-2.26468e-07	-5.5445e-07	-9.78795e-08	0.72998	130	166	166000	130000	0.57767	80000	35.7322	877	10
52	-2.42071e-07	-5.65004e-07	-1.03981e-07	-2.42393e-07	-5.64112e-07	-1.04514e-07	0.756836	100	167	167000	100000	0.550725	80000	35.7381	877	10
53	-2.3708e-07	-5.66976e-07	-1.06941e-07	-2.37401e-07	-5.66083e-07	-1.07475e-07	0.581177	46	128	128000	46000	0.511905	80000	35.7441	877	10
54	-2.4401e-07	-5.57005e-07	-1.36592e-07	-2.44332e-07	-5.56112e-07	-1.37126e-07	0.429688	40	79	79000	40000	0.596639	80000	35.75	877	10
55	-2.44058e-07	-5.4964e-07	-1.37496e-07	-2.44379e-07	-5.48747e-07	-1.3803e-07	0.32959	30	81	81000	30000	0.528926	80000	35.757	877	10
56	-2.39956e-07	-5.53427e-07	-1.37626e-07	-2.40278e-07	-5.52533e-07	-1.38161e-07	-0.647156	-46	262	262000	-23000	0.645695	80000	35.7651	877	10
57	-2.47372e-07	-5.54705e-07	-1.31193e-07	-2.47694e-07	-5.5381e-07	-1.31729e-07	0.722046	260	411	411000	260000	0.713969	80000	35.7754	877	10
58	-2.46518e-07	-5.58638e-07	-1.30194e-07	-2.4684e-07	-5.57742e-07	-1.3073e-07	0.503906	192	498	498000	192000	0.648699	80000	35.7813	877	10
59	-3.48004e-07	-5.11125e-07	-1.22873e-07	-3.4833e-07	-5.10218e-07	-1.23417e-07	0.692871	66	136	136000	33000	0.585227	80000	35.9598	884	8
60	-3.39314e-07	-5.32284e-07	-1.26651e-07	-3.3964e-07	-5.31376e-07	-1.27196e-07	0.533936	54	182	182000	54000	0.527027	80000	35.9759	884	8
61	-3.02026e-07	-5.45608e-07	-1.3892e-07	-3.02353e-07	-5.44699e-07	-1.39465e-07	0.671387	88	91	91000	88000	0.549618	80000	35.9819	884	8
62	-3.07297e-07	-5.64158e-07	-1.49735e-07	-3.07624e-07	-5.63248e-07	-1.5028e-07	0.273743	39	113	113000	19500	0.666667	80000	35.9899	884	8
63	-3.0622e-07	-5.6347e-07	-1.45942e-07	-3.06548e-07	-5.6256e-07	-1.46489e-07	0.314209	33	87	87000	16500	0.606299	80000	36.0034	884	8
64	-3.17196e-07	-5.55251e-07	-1.52712e-07	-3.17524e-07	-5.5434e-07	-1.53258e-07	-0.246826	-24	149	74500	-8000	0.519651	80000	36.0136	884	8
65	-3.16575e-07	-5.51767e-07	-1.53413e-07	-3.16903e-07	-5.50856e-07	-1.5396e-07	0.070343	5	103	103000	5000	0.531469	80000	36.0209	884	8
66	-3.15952e-07	-5.57475e-07	-1.50891e-07	-3.1628e-07	-5.56563e-07	-1.51438e-07	0.733582	119	390	390000	59500	0.683721	80000	36.0289	884	8
67	-3.65716e-07	9.14846e-08	-1.48935e-07	-3.66041e-07	9.23719e-08	-1.49464e-07	0.79953	369	705	705000	369000	0.567785	80000	37.4369	897	54
68	-3.59639e-07	9.03873e-08	-1.49852e-07	-3.59965e-07	9.12723e-08	-1.5038e-07	0.782867	503	702	702000	503000	0.530997	80000	37.4429	897	54
69	-3.62815e-07	8.12595e-08	-1.51665e-07	-3.6314e-07	8.21422e-08	-1.52191e-07	0.76767	585	979	979000	585000	0.541708	80000	37.4488	897	54
70	-3.62181e-07	8.20965e-08	-1.5054e-07	-3.62505e-07	8.29769e-08	-1.51065e-07	0.734467	587	904	904000	587000	0.537076	80000	37.4547	897	54
71	-3.57296e-07	8.34114e-08	-1.5517e-07	-3.5762e-07	8.42895e-08	-1.55693e-07	0.763184	521	880	880000	521000	0.557609	80000	37.4607	897	54
72	-3.62494e-07	8.03324e-08	-1.56374e-07	-3.62817e-07	8.12083e-08	-1.56896e-07	0.721893	415	465	465000	415000	0.560396	80000	37.4666	897	54
73	-3.62946e-07	7.5589e-08	-1.60758e-07	-3.63268e-07	7.64627e-08	-1.61278e-07	0.647095	228	475	475000	228000	0.532039	80000	37.4725	897	54
74	-3.59147e-07	8.37467e-08	-1.60532e-07	-3.59468e-07	8.46181e-08	-1.6105e-07	0.606842	205	515	515000	205000	0.574775	80000	37.4785	897	54
75	-3.62844e-07	7.76536e-08	-1.61756e-07	-3.63165e-07	7.85227e-08	-1.62273e-07	0.657166	291	425	425000	291000	0.584946	80000	37.4844	897	54
76	-3.65396e-07	7.42221e-08	-1.63074e-07	-3.65717e-07	7.5089e-08	-1.63589e-07	0.53241	143	248	248000	143000	0.586806	80000	37.4903	897	54
77	-3.68231e-07	7.67544e-08	-1.64252e-07	-3.68551e-07	7.7619e-08	-1.64766e-07	0.543762	118	262	262000	118000	0.539735	80000	37.4962	897	54
78	-3.60854e-07	7.99934e-08	-1.69763e-07	-3.61173e-07	8.0855e-08	-1.70275e-07	0.752197	158	311	311000	158000	0.458689	80000	37.5044	897	54
79	-3.48326e-07	7.47364e-08	-1.71791e-07	-3.48644e-07	7.55949e-08	-1.72301e-07	0.573792	119	270	270000	119000	0.467742	80000	37.5125	897	54
80	-3.53468e-07	6.65468e-08	-1.69451e-07	-3.53785e-07	6.7403e-08	-1.69959e-07	0.705719	125	184	184000	125000	0.491071	80000	37.5184	897	54
81	-3.58883e-07	6.67518e-08	-1.72532e-07	-3.592e-07	6.76058e-08	-1.73039e-07	0.163086	16	140	140000	16000	0.55	80000	37.5243	897	54
82	-3.49057e-07	8.49738e-08	-1.63635e-07	-3.49374e-07	8.58255e-08	-1.6414e-07	0.652618	47	107	107000	47000	0.496599	80000	37.5302	897	54
83	-3.51512e-07	8.07645e-08	-1.62592e-07	-3.51828e-07	8.1614e-08	-1.63096e-07	0.154724	13	85	85000	13000	0.432	80000	37.5362	897	54
84	-3.50403e-07	7.26041e-08	-1.60137e-07	-3.50718e-07	7.34514e-08	-1.60639e-07	0.272369	21	115	115000	21000	0.458065	80000	37.5421	897	54
85	-3.43989e-07	1.01158e-07	-1.59337e-07	-3.44304e-07	1.02003e-07	-1.59838e-07	0.464264	33	116	116000	33000	0.371795	80000	37.548	897	54
86	-3.55188e-07	8.22301e-08	-1.59387e-07	-3.55502e-07	8.30721e-08	-1.59885e-07	0.604248	55	111	111000	27500	0.390728	80000	37.5561	897	54
87	-3.40214e-07	7.93915e-08	-1.70069e-07	-3.40527e-07	8.02313e-08	-1.70566e-07	0.285645	20	103	103000	20000	0.440559	80000	37.562	897	54
88	-3.50272e-07	8.48848e-08	-1.66575e-07	-3.50584e-07	8.57224e-08	-1.6707e-07	0.547485	46	107	107000	46000	0.401361	80000	37.568	897	54
89	-3.49123e-07	7.48051e-08	-1.65688e-07	-3.49434e-07	7.56393e-08	-1.66182e-07	0.335327	41	131	131000	20500	0.45614	80000	37.5771	897	54
90	-3.57034e-07	7.24078e-08	-1.63886e-07	-3.57345e-07	7.32386e-08	-1.64377e-07	0.281982	44	99	99000	22000	0.460432	80000	37.5863	897	54
91	-3.63342e-07	8.50205e-08	-1.63622e-07	-3.63652e-07	8.58483e-08	-1.64111e-07	0.469971	55	218	218000	27500	0.492248	80000	37.5944	897	54
92	-3.62979e-07	9.05545e-08	-1.59448e-07	-3.63288e-07	9.138e-08	-1.59935e-07	0.568237	70	171	171000	70000	0.530806	80000	37.6003	897	54
93	-3.54844e-07	8.37006e-08	-1.67123e-07	-3.55152e-07	8.45239e-08	-1.67608e-07	0.686829	121	163	163000	121000	0.507389	80000	37.6062	897	54
94	-3.42767e-07	7.86149e-08	-1.6515e-07	-3.43075e-07	7.94361e-08	-1.65634e-07	0.612976	83	182	182000	83000	0.454955	80000	37.6122	897	54
95	-3.52969e-07	7.11808e-08	-1.6688e-07	-3.53276e-07	7.19997e-08	-1.67363e-07	0.725098	80	171	171000	80000	0.554502	80000	37.6181	897	54
96	-3.61888e-07	7.10186e-08	-1.69361e-07	-3.62194e-07	7.18354e-08	-1.69842e-07	0.661469	75	240	240000	75000	0.507143	80000	37.624	897	54
97	-3.55867e-07	7.72682e-08	-1.66414e-07	-3.56173e-07	7.80827e-08	-1.66894e-07	0.569092	111	144	144000	111000	0.418478	80000	37.63	897	54
98	-3.564e-07	7.98272e-08	-1.64378e-07	-3.56705e-07	8.06395e-08	-1.64856e-07	0.5896	120	223	223000	120000	0.494297	80000	37.6359	897	54
99	-3.67099e-07	7.25843e-08	-1.71857e-07	-3.67404e-07	7.33945e-08	-1.72333e-07	0.772705	120	176	176000	120000	0.611111	80000	37.6418	897	54
100	-3.69766e-07	7.71699e-08	-1.72367e-07	-3.7007e-07	7.79779e-08	-1.72842e-07	0.591736	70	197	197000	70000	0.50211	80000	37.6478	897	54
101	-3.61961e-07	8.41419e-08	-1.70711e-07	-3.62265e-07	8.49477e-08	-1.71184e-07	0.584778	134	217	217000	134000	0.533074	80000	37.6537	897	54
102	-3.63755e-07	8.60543e-08	-1.70892e-07	-3.64058e-07	8.6858e-08	-1.71364e-07	0.718506	108	247	247000	108000	0.470383	80000	37.6596	897	54
103	-3.68982e-07	7.67219e-08	-1.69034e-07	-3.69285e-07	7.75234e-08	-1.69505e-07	0.565918	152	325	325000	152000	0.517808	80000	37.6655	897	54
104	-3.65993e-07	6.87371e-08	-1.66936e-07	-3.66295e-07	6.95364e-08	-1.67405e-07	0.716309	144	342	342000	144000	0.460733	80000	37.6715	897	54
105	-3.75448e-07	7.2074e-08	-1.70865e-07	-3.7575e-07	7.28704e-08	-1.71332e-07	0.763306	169	205	205000	169000	0.506122	80000	37.6796	897	54
106	-3.65644e-07	8.16323e-08	-1.65813e-07	-3.65944e-07	8.24265e-08	-1.66278e-07	0.12262	14	161	161000	14000	0.497512	80000	37.6855	897	54
107	-3.69882e-07	8.61165e-08	-1.69832e-07	-3.70182e-07	8.69085e-08	-1.70296e-07	0.592407	92	173	173000	92000	0.464789	80000	37.6914	897	54
108	-3.72242e-07	8.82109e-08	-1.70783e-07	-3.72541e-07	8.89999e-08	-1.71245e-07	0.412598	65	116	116000	65000	0.474359	80000	37.6995	897	54
109	-3.68342e-07	8.59808e-08	-1.69619e-07	-3.6864e-07	8.67677e-08	-1.70079e-07	0.244171	21	140	140000	21000	0.494444	80000	37.7055	897	54
110	-3.6486e-07	8.56104e-08	-1.61343e-07	-3.65158e-07	8.63951e-08	-1.61801e-07	0.313477	32	51	51000	32000	0.351648	80000	37.7114	897	54
111	-3.56201e-07	1.13885e-07	-1.66047e-07	-3.56498e-07	1.14666e-07	-1.66504e-07	0.505707	73	60	60000	24333.3	0.36	80000	37.7216	897	54
112	-3.43836e-07	1.1748e-07	-1.61235e-07	-3.44133e-07	1.18258e-07	-1.6169e-07	0.615234	45	347	347000	22500	0.485788	80000	37.7297	897	54
113	-3.65691e-07	1.09267e-07	-1.53081e-07	-3.65987e-07	1.10043e-07	-1.53533e-07	0.5354	51	116	116000	51000	0.467949	80000	37.7378	897	54
114	-3.67303e-07	1.0914e-07	-1.53961e-07	-3.67598e-07	1.09912e-07	-1.54411e-07	0.674835	81	134	134000	81000	0.385057	80000	37.747	897	54
115	-3.49566e-07	9.84392e-08	-1.44092e-07	-3.4986e-07	9.92089e-08	-1.4454e-07	0.249908	19	105	105000	19000	0.386207	80000	37.7529	897	54
116	-3.4139e-07	1.05391e-07	-1.31457e-07	-3.41683e-07	1.06158e-07	-1.31904e-07	0.144653	10	72	72000	10000	0.455357	80000	37.76	897	54
117	-3.54296e-07	1.14146e-07	-1.3658e-07	-3.54588e-07	1.1491e-07	-1.37024e-07	0.314209	22	107	107000	11000	0.482993	80000	37.768	897	54
118	-3.35587e-07	1.0656e-07	-1.37615e-07	-3.35878e-07	1.07322e-07	-1.38058e-07	0.565125	47	277	277000	23500	0.504732	80000	37.7761	897	54
119	-3.39301e-07	9.27752e-08	-1.34087e-07	-3.39591e-07	9.35294e-08	-1.34525e-07	0.322266	44	195	195000	14666.7	0.519149	80000	37.796	897	54
120	-3.50682e-07	1.20633e-07	-1.35836e-07	-3.50971e-07	1.21384e-07	-1.36272e-07	0.499237	41	306	306000	20500	0.462428	80000	37.8041	897	54
121	-4.55781e-07	1.10025e-07	-1.00537e-07	-4.5602e-07	1.10597e-07	-1.00848e-07	0.784943	89	85	85000	44500	0.439252	43000	38.338	922	1
122	-2.4e-07	-6.74812e-07	-1.14805e-07	-2.40145e-07	-6.74566e-07	-1.14867e-07	0.0542603	7	58	19333.3	3500	0.490566	32000	39.5689	975	57
123	-2.50976e-07	-6.7172e-07	-1.29596e-07	-2.51119e-07	-6.71477e-07	-1.29654e-07	0.0117493	1	59	19666.7	1000	0.485981	32000	39.5838	975	57
124	-2.41019e-07	-6.75272e-07	-1.22317e-07	-2.41162e-07	-6.75031e-07	-1.22372e-07	0	0	54	18000	0	0.470588	32000	39.5959	975	57
125	-2.48878e-07	-6.86142e-07	-1.2031e-07	-2.49019e-07	-6.85905e-07	-1.20363e-07	-0.0424805	-4	55	27500	-4000	0.54023	32000	39.6106	975	57
126	-2.48375e-07	-6.75193e-07	-1.14815e-07	-2.48516e-07	-6.74958e-07	-1.14865e-07	0.138855	10	61	15250	10000	0.448	32000	39.6214	975	57
127	-2.481e-07	-6.81057e-07	-1.15407e-07	-2.4824e-07	-6.80825e-07	-1.15454e-07	-0.0314941	-3	51	25500	-3000	0.578313	32000	39.6361	975	57
128	-2.42633e-07	-6.73537e-07	-1.09989e-07	-2.42772e-07	-6.73307e-07	-1.10033e-07	-0.0133057	-1	69	17250	-1000	0.451128	32000	39.6495	975	57
129	-2.39807e-07	-6.70423e-07	-1.1388e-07	-2.39945e-07	-6.70197e-07	-1.1392e-07	-0.107117	-13	53	17666.7	-6500	0.514851	32000	39.6651	975	57
130	-2.40808e-07	-6.99725e-07	-1.22445e-07	-2.40945e-07	-6.99502e-07	-1.22482e-07	0.0341797	4	70	23333.3	2000	0.5	32000	39.6782	975	57
131	-2.53624e-07	-6.82122e-07	-8.90136e-08	-2.53757e-07	-6.81912e-07	-8.90371e-08	0.222168	20	60	15000	10000	0.548387	32000	39.7399	975	57
132	-2.50316e-07	-6.86631e-07	-8.255e-08	-2.50448e-07	-6.86425e-07	-8.25698e-08	0.102539	8	83	27666.7	4000	0.519084	32000	39.7568	975	57
133	-2.52463e-07	-6.83843e-07	-8.81984e-08	-2.52593e-07	-6.8364e-07	-8.82142e-08	-0.0480652	-5	73	24333.3	-2500	0.53719	32000	39.7747	975	57
134	-2.15924e-07	-6.83659e-07	-8.76812e-08	-2.16054e-07	-6.83459e-07	-8.76936e-08	0.062439	6	69	69000	3000	0.647059	32000	39.7903	975	57
135	-2.43876e-07	-6.7483e-07	-8.37022e-08	-2.44005e-07	-6.74632e-07	-8.37126e-08	0.616455	50	59	14750	50000	0.528455	32000	39.7997	975	57
136	-2.41004e-07	-6.69907e-07	-9.81256e-08	-2.4113e-07	-6.69719e-07	-9.81248e-08	-0.0582275	-6	59	19666.7	-3000	0.588785	32000	39.8501	975	57
137	-2.37081e-07	-6.6651e-07	-1.14963e-07	-2.37204e-07	-6.66329e-07	-1.14955e-07	-0.150879	-16	53	26500	-8000	0.541176	32000	39.8819	975	57
138	-2.48411e-07	-6.65652e-07	-1.21397e-07	-2.48534e-07	-6.65473e-07	-1.21386e-07	0.210571	23	52	17333.3	11500	0.49	32000	39.8937	975	57
139	-2.3991e-07	-6.69285e-07	-1.04432e-07	-2.40031e-07	-6.69114e-07	-1.04413e-07	-0.0273438	-2	60	15000	-2000	0.572581	32000	39.9327	975	57
140	-2.38714e-07	-6.67224e-07	-9.94078e-08	-2.38834e-07	-6.67056e-07	-9.93857e-08	0.0252686	2	53	26500	2000	0.611765	32000	39.9475	975	57
141	-2.43313e-07	-6.72716e-07	-8.34966e-08	-2.43432e-07	-6.7255e-07	-8.34718e-08	-0.0454102	-6	62	15500	-3000	0.5	32000	39.9604	975	57
142	-2.40246e-07	-6.72107e-07	-1.0033e-07	-2.40361e-07	-6.71953e-07	-1.00293e-07	-0.12085	-11	57	14250	-5500	0.429752	32000	40.0177	975	57
143	-2.35087e-07	-6.72135e-07	-9.33831e-08	-2.352e-07	-6.7199e-07	-9.33362e-08	-0.0939941	-8	75	37500	-4000	0.579439	32000	40.063	975	57
144	-2.42839e-07	-6.7218e-07	-1.07645e-07	-2.42951e-07	-6.72037e-07	-1.07596e-07	-0.0567627	-5	50	16666.7	-5000	0.469388	32000	40.0738	975	57
145	-2.42036e-07	-6.79558e-07	-1.06913e-07	-2.42147e-07	-6.79419e-07	-1.06861e-07	-0.102753	-7	52	17333.3	-7000	0.47	32000	40.0898	975	57
146	-2.46849e-07	-6.85651e-07	-1.08946e-07	-2.46958e-07	-6.85515e-07	-1.08889e-07	-0.100708	-10	59	19666.7	-5000	0.504673	32000	40.108	975	57
147	-2.5236e-07	-6.87518e-07	-1.15112e-07	-2.52468e-07	-6.87386e-07	-1.15051e-07	0.0186768	2	54	27000	1000	0.430233	32000	40.1286	975	57
148	-2.52478e-07	-6.84509e-07	-1.30293e-07	-2.52585e-07	-6.84379e-07	-1.30229e-07	0.238037	26	59	19666.7	13000	0.607477	32000	40.1442	975	57
149	-2.21624e-07	-6.85452e-07	-1.41773e-07	-2.2173e-07	-6.85328e-07	-1.41702e-07	-0.0863037	-7	103	51500	-3500	0.57037	32000	40.1755	975	57
150	-2.30573e-07	-7.09436e-07	-1.61519e-07	-2.30678e-07	-7.09315e-07	-1.61445e-07	0.342529	46	100	50000	23000	0.568182	32000	40.1908	975	57
151	-2.45504e-07	-6.93086e-07	-1.55836e-07	-2.45608e-07	-6.92968e-07	-1.55759e-07	0.285645	30	55	13750	15000	0.394958	32000	40.2037	975	57
152	-2.56712e-07	-6.90986e-07	-1.69292e-07	-2.56813e-07	-6.90876e-07	-1.69206e-07	-0.0163574	-2	53	26500	-1000	0.588235	32000	40.2478	975	57
153	-2.15619e-07	-6.93355e-07	-1.6241e-07	-2.15719e-07	-6.93248e-07	-1.62322e-07	0.179626	18	61	61000	9000	0.662338	32000	40.2607	975	57
154	-2.50672e-07	-6.84322e-07	-1.65268e-07	-2.50771e-07	-6.84218e-07	-1.65175e-07	0.490295	58	56	14000	58000	0.491667	32000	40.28	975	57
155	-2.37248e-07	-6.7639e-07	-1.72781e-07	-2.37346e-07	-6.7629e-07	-1.72685e-07	0.0428467	3	54	18000	3000	0.588235	32000	40.2974	975	57
156	-2.6954e-07	-6.7486e-07	-1.64744e-07	-2.69637e-07	-6.74762e-07	-1.64645e-07	0.079834	6	63	63000	6000	0.696203	32000	40.3108	975	57
157	-2.42336e-07	-6.81823e-07	-1.16963e-07	-2.42432e-07	-6.81729e-07	-1.1686e-07	0.0789185	6	59	14750	6000	0.463415	32000	40.3279	975	57
158	-2.52042e-07	-6.78458e-07	-1.37708e-07	-2.52137e-07	-6.78367e-07	-1.37601e-07	-0.217529	-22	57	14250	-11000	0.471074	32000	40.3474	975	57
159	-2.51021e-07	-6.79132e-07	-1.33035e-07	-2.51115e-07	-6.79046e-07	-1.32923e-07	-0.139709	-14	56	18666.7	-7000	0.480769	32000	40.3733	975	57
160	-2.45225e-07	-6.85518e-07	-1.27281e-07	-2.45317e-07	-6.85438e-07	-1.27161e-07	-0.0428467	-3	58	19333.3	-1500	0.490566	32000	40.4107	975	57
161	-2.46848e-07	-6.80769e-07	-1.45876e-07	-2.46939e-07	-6.80693e-07	-1.45754e-07	-0.0217285	-2	50	12500	-2000	0.482456	32000	40.4257	975	57
162	-2.46394e-07	-6.76578e-07	-1.44227e-07	-2.46483e-07	-6.76505e-07	-1.44101e-07	-0.0440369	-3	56	18666.7	-3000	0.509615	32000	40.443	975	57
163	-2.50455e-07	-6.91365e-07	-1.51298e-07	-2.50543e-07	-6.91298e-07	-1.51164e-07	-0.19455	-15	51	25500	-7500	0.626506	32000	40.4794	975	57
164	-2.45604e-07	-6.85594e-07	-1.0903e-07	-2.45689e-07	-6.85534e-07	-1.08888e-07	0.0419617	5	63	21000	2500	0.555556	24000	40.5203	975	57
165	-2.47557e-07	-6.86025e-07	-1.17864e-07	-2.47642e-07	-6.85969e-07	-1.17719e-07	0.0791016	8	66	33000	4000	0.533333	24000	40.5361	975	57
166	-2.47264e-07	-6.84565e-07	-1.31252e-07	-2.47348e-07	-6.84511e-07	-1.31105e-07	0.1297	10	52	17333.3	10000	0.465909	24000	40.5482	975	57
167	-2.41506e-07	-6.77181e-07	-1.51964e-07	-2.41588e-07	-6.77129e-07	-1.51813e-07	-0.126221	-11	58	14500	-5500	0.40566	24000	40.5637	975	57
168	-2.47806e-07	-6.7815e-07	-1.5842e-07	-2.47887e-07	-6.78105e-07	-1.58262e-07	-0.158752	-18	56	14000	-9000	0.490385	24000	40.5976	975	57
169	-2.37601e-07	-6.77996e-07	-1.44791e-07	-2.3768e-07	-6.77956e-07	-1.44627e-07	-0.129089	-15	51	17000	-7500	0.413793	24000	40.6309	975	57
170	-2.41711e-07	-6.72869e-07	-1.51889e-07	-2.41788e-07	-6.72836e-07	-1.51717e-07	-0.0263062	-2	70	23333.3	-2000	0.443396	24000	40.6723	975	57
171	-2.38798e-07	-6.85322e-07	-1.73119e-07	-2.38874e-07	-6.85292e-07	-1.72943e-07	0	0	57	14250	0	0.466667	24000	40.6931	975	57
172	-2.426e-07	-7.12604e-07	-1.74321e-07	-2.42674e-07	-7.12577e-07	-1.74142e-07	0	0	79	79000	0	0.615385	24000	40.7078	975	57
173	-2.50047e-07	-6.88399e-07	-1.50925e-07	-2.50121e-07	-6.88375e-07	-1.50743e-07	0.308258	21	63	15750	21000	0.540541	24000	40.7197	975	57
174	-2.53142e-07	-6.86199e-07	-1.44594e-07	-2.53215e-07	-6.86177e-07	-1.44409e-07	-0.215973	-21	50	25000	-10500	0.527027	24000	40.7403	975	57
175	-2.46606e-07	-6.89455e-07	-1.61478e-07	-2.46678e-07	-6.89436e-07	-1.6129e-07	-0.150879	-16	76	19000	-8000	0.435484	24000	40.7559	975	57
176	-2.45325e-07	-6.89322e-07	-1.69675e-07	-2.45396e-07	-6.89308e-07	-1.69481e-07	-0.138428	-14	62	12400	-7000	0.540984	24000	40.7834	975	57
177	-2.61113e-07	-6.72702e-07	-1.74493e-07	-2.61182e-07	-6.72692e-07	-1.74295e-07	-0.0560303	-6	54	27000	-3000	0.679487	24000	40.8066	975	57
178	-2.09903e-07	-6.84169e-07	-1.66425e-07	-2.09971e-07	-6.84163e-07	-1.66222e-07	-0.175354	-13	120	60000	-6500	0.604167	24000	40.8302	975	57
179	-2.83288e-07	-5.4092e-07	-1.40292e-07	-2.83334e-07	-5.4107e-07	-1.41536e-07	0.622559	48	96	48000	48000	0.557377	26000	48.0533	1317	5
180	-2.88135e-07	-5.24445e-07	-1.61066e-07	-2.88181e-07	-5.24596e-07	-1.62307e-07	0.220184	15	52	26000	7500	0.576923	26000	48.0696	1317	5
181	-2.89914e-07	-5.24964e-07	-1.5858e-07	-2.89959e-07	-5.25116e-07	-1.59817e-07	0.107117	9	73	36500	3000	0.505051	26000	48.0871	1317	5
182	-2.77574e-07	-5.34927e-07	-1.60422e-07	-2.77619e-07	-5.35081e-07	-1.61655e-07	0.295441	21	78	26000	7000	0.470085	26000	48.1032	1317	5
183	-3.11139e-07	-5.23632e-07	-1.70082e-07	-3.11183e-07	-5.23787e-07	-1.71306e-07	0.194092	20	421	421000	6666.67	0.705069	26000	48.1382	1317	5
184	-3.60962e-07	-4.2981e-07	-3.61718e-08	-3.61004e-07	-4.29969e-07	-3.73824e-08	0.566895	54	54	54000	27000	0.58209	26000	48.1958	1318	10
185	-3.59263e-07	-4.21706e-07	-4.55292e-08	-3.59304e-07	-4.21865e-07	-4.67365e-08	0.604126	49	50	25000	16333.3	0.434211	26000	48.2093	1318	10
186	-3.74369e-07	-4.06369e-07	-5.76487e-08	-3.7441e-07	-4.06529e-07	-5.88525e-08	0.6427	54	87	43500	18000	0.59292	26000	48.2244	1318	10
187	-3.51776e-07	-4.06854e-07	-7.16788e-08	-3.51816e-07	-4.07017e-07	-7.28758e-08	0.42569	29	82	20500	14500	0.425373	26000	48.2524	1318	10
188	-3.51768e-07	-4.17032e-07	-8.25589e-08	-3.51807e-07	-4.17196e-07	-8.37497e-08	0.428009	33	62	31000	8250	0.488636	26000	48.2779	1318	10
189	-3.4632e-07	-4.31702e-07	-9.4777e-08	-3.46358e-07	-4.31867e-07	-9.59636e-08	0.574158	46	55	27500	11500	0.592593	26000	48.2951	1318	10
190	-3.51336e-07	-4.18493e-07	-1.01234e-07	-3.51374e-07	-4.18659e-07	-1.02416e-07	0.380859	32	73	24333.3	10666.7	0.508929	26000	48.3113	1318	10
191	-3.48261e-07	-4.15322e-07	-1.13706e-07	-3.48298e-07	-4.1549e-07	-1.14882e-07	0.199951	14	63	15750	2800	0.565217	26000	48.3381	1318	10
192	-3.4178e-07	-4.11094e-07	-1.19923e-07	-3.41815e-07	-4.11265e-07	-1.21087e-07	0.25708	18	54	13500	3600	0.40566	26000	48.3878	1318	10
193	-3.45597e-07	-4.14355e-07	-1.34079e-07	-3.45629e-07	-4.1453e-07	-1.35226e-07	0.252686	20	53	17666.7	4000	0.380435	26000	48.4563	1318	10
194	3.98525e-08	-6.08373e-07	1.06183e-07	3.99038e-08	-6.0869e-07	1.05594e-07	0.342102	38	52	26000	19000	0.473684	24000	50.4651	1405	21
195	2.87288e-08	-6.05351e-07	1.18014e-07	2.87809e-08	-6.0567e-07	1.1743e-07	0.382202	31	79	26333.3	10333.3	0.478261	24000	50.4834	1405	21
196	3.70593e-08	-5.99723e-07	1.23712e-07	3.71122e-08	-6.00043e-07	1.23134e-07	0.561951	54	69	34500	18000	0.44086	24000	50.5009	1405	21
197	3.15508e-08	-6.14008e-07	1.30643e-07	3.16043e-08	-6.14329e-07	1.30068e-07	0.460419	47	56	28000	15666.7	0.45	24000	50.5148	1405	21
198	4.78751e-08	-6.1586e-07	1.31615e-07	4.79293e-08	-6.16182e-07	1.31045e-07	0.518646	55	81	40500	18333.3	0.485714	24000	50.5299	1405	21
199	4.12095e-08	-6.24422e-07	1.35856e-07	4.12645e-08	-6.24745e-07	1.35291e-07	0.517029	43	58	29000	14333.3	0.439024	24000	50.5449	1405	21
200	3.86835e-08	-6.32326e-07	1.41141e-07	3.87392e-08	-6.3265e-07	1.40581e-07	0.47168	42	65	21666.7	14000	0.445545	24000	50.5611	1405	21
201	4.39471e-08	-6.32809e-07	1.37685e-07	4.40035e-08	-6.33134e-07	1.3713e-07	0.424561	37	67	33500	12333.3	0.318681	24000	50.5775	1405	21
202	4.83236e-08	-6.4574e-07	1.40133e-07	4.83809e-08	-6.46067e-07	1.39583e-07	0.754028	71	65	21666.7	35500	0.49505	24000	50.5947	1405	21
203	3.88645e-08	-6.54186e-07	1.34627e-07	3.89226e-08	-6.54515e-07	1.34082e-07	0.645355	53	55	55000	17666.7	0.447761	24000	50.6124	1405	21
204	4.53429e-08	-6.52497e-07	1.40533e-07	4.54015e-08	-6.52826e-07	1.39992e-07	0.596924	40	51	25500	20000	0.44	24000	50.6237	1405	21
205	4.37554e-08	-6.52456e-07	1.31162e-07	4.38146e-08	-6.52786e-07	1.30625e-07	0.70343	50	56	18666.7	25000	0.336957	24000	50.6378	1405	21
206	3.25479e-08	-6.46033e-07	1.32229e-07	3.2608e-08	-6.46365e-07	1.31698e-07	0.55542	40	55	27500	13333.3	0.35443	24000	50.6554	1405	21
207	3.67687e-08	-6.56819e-07	1.29801e-07	3.68298e-08	-6.57153e-07	1.29275e-07	0.416931	33	63	31500	11000	0.356322	24000	50.6753	1405	21
208	3.97044e-08	-6.61791e-07	1.3811e-07	3.97669e-08	-6.62127e-07	1.37594e-07	0.0469971	4	52	17333.3	1333.33	0.465909	24000	50.7051	1405	21
209	4.33148e-08	-6.67432e-07	1.43635e-07	4.33783e-08	-6.6777e-07	1.43126e-07	0.138977	11	62	15500	2750	0.345455	24000	50.7283	1405	21
210	4.78561e-08	-6.748e-07	1.53819e-07	4.79209e-08	-6.75139e-07	1.53318e-07	-0.0133057	-1	67	22333.3	-250	0.38835	24000	50.7557	1405	21
211	3.91445e-08	-6.74667e-07	1.67811e-07	3.92115e-08	-6.7501e-07	1.67325e-07	0.444885	37	71	23666.7	9250	0.392523	24000	50.8026	1405	21
212	3.34336e-08	-6.85716e-07	1.64661e-07	3.35013e-08	-6.8606e-07	1.64179e-07	0.627869	381	530	530000	381000	0.579336	24000	50.816	1405	21
213	4.18649e-08	-6.82058e-07	1.7214e-07	4.19338e-08	-6.82404e-07	1.71665e-07	0.222168	16	60	20000	4000	0.375	24000	50.8419	1405	21
214	4.75718e-08	-6.82357e-07	1.68559e-07	4.76418e-08	-6.82705e-07	1.68091e-07	0.263824	19	54	18000	6333.33	0.288889	24000	50.8637	1405	21
215	-3.3965e-07	-4.20772e-07	-6.44178e-08	-3.39549e-07	-4.2117e-07	-6.46855e-08	0.679688	64	98	49000	32000	0.565574	24000	51.5033	1429	12
216	-3.28916e-07	-4.21275e-07	-6.89905e-08	-3.28814e-07	-4.21674e-07	-6.9252e-08	0.377472	31	54	27000	10333.3	0.525641	24000	51.523	1429	12
217	-3.34177e-07	-4.17337e-07	-8.52832e-08	-3.34074e-07	-4.17738e-07	-8.55368e-08	0.276215	21	80	26666.7	5250	0.517241	24000	51.548	1429	12
218	-3.34063e-07	-4.17219e-07	-9.7845e-08	-3.33957e-07	-4.17625e-07	-9.80814e-08	0.328125	24	52	17333.3	6000	0.5	24000	51.6023	1429	12
219	-3.09655e-07	-4.11388e-07	-9.15911e-08	-3.09548e-07	-4.11795e-07	-9.182e-08	0.190826	13	54	18000	3250	0.477778	24000	51.6263	1429	12
220	-3.08975e-07	-4.03081e-07	-8.65213e-08	-3.08866e-07	-4.03492e-07	-8.67367e-08	0.111084	8	59	19666.7	2000	0.526316	24000	51.6688	1429	12
221	-3.07258e-07	-4.0399e-07	-8.67822e-08	-3.07146e-07	-4.04405e-07	-8.69796e-08	-0.01297	-1	51	17000	-200	0.482759	24000	51.7254	1429	12
222	-3.11938e-07	-3.93535e-07	-8.87372e-08	-3.11824e-07	-3.93952e-07	-8.89254e-08	0.0733948	5	58	58000	1250	0.571429	24000	51.7545	1429	12
223	-3.14337e-07	-3.94641e-07	-8.89445e-08	-3.14223e-07	-3.95059e-07	-8.91299e-08	0.635742	56	68	68000	28000	0.5625	24000	51.7637	1429	12
224	-3.10852e-07	-3.99602e-07	-8.89894e-08	-3.10737e-07	-4.00021e-07	-8.91718e-08	0.752441	67	56	18666.7	33500	0.521739	24000	51.7729	1429	12
225	-3.15059e-07	-4.14702e-07	-9.13506e-08	-3.14942e-07	-4.15124e-07	-9.15192e-08	-0.112335	-9	105	26250	-1800	0.529412	24000	51.8163	1429	12
226	-3.21433e-07	-4.10319e-07	-9.92946e-08	-3.21314e-07	-4.10744e-07	-9.94533e-08	0.258911	21	66	33000	5250	0.388889	24000	51.8476	1429	12
227	-2.99953e-07	1.65706e-07	-1.55864e-07	-2.99179e-07	1.6501e-07	-1.54535e-07	0.54248	44	78	39000	14666.7	0.528846	25000	60.8612	1883	3
228	-2.9608e-07	1.49675e-07	-1.63913e-07	-2.95304e-07	1.4898e-07	-1.62585e-07	0.436859	35	60	20000	8750	0.444444	25000	60.8828	1883	3
229	-3.11632e-07	1.59517e-07	-1.83168e-07	-3.10854e-07	1.58822e-07	-1.8184e-07	0.0357056	3	65	21666.7	1000	0.509615	25000	60.9002	1883	3
230	-3.43618e-07	1.65123e-07	-1.47517e-07	-3.40578e-07	1.64792e-07	-1.44817e-07	0.608154	53	75	75000	53000	0.5	14000	92.6686	3443	30
231	-3.49685e-07	1.58155e-07	-1.53055e-07	-3.46646e-07	1.57824e-07	-1.50356e-07	0.48291	46	129	64500	46000	0.51049	14000	92.6756	3443	30
232	-3.59883e-07	1.5371e-07	-1.6198e-07	-3.56844e-07	1.53379e-07	-1.59281e-07	0.504883	47	70	70000	47000	0.571429	14000	92.6851	3443	30
233	-3.62546e-07	1.62793e-07	-1.69142e-07	-3.59507e-07	1.62462e-07	-1.66443e-07	0.689911	47	93	93000	47000	0.47	14000	92.6921	3443	30
234	-3.50498e-07	1.58155e-07	-1.65683e-07	-3.47459e-07	1.57825e-07	-1.62983e-07	0.452728	69	81	81000	34500	0.488636	14000	92.7013	3443	30
235	-3.56615e-07	1.60893e-07	-1.71723e-07	-3.53577e-07	1.60563e-07	-1.69024e-07	0.691895	52	76	38000	26000	0.433333	14000	92.7116	3443	30
236	-3.58203e-07	1.52803e-07	-1.67414e-07	-3.55165e-07	1.52473e-07	-1.64714e-07	0.644287	58	71	71000	29000	0.487179	14000	92.7221	3443	30
237	-3.6481e-07	1.54679e-07	-1.64744e-07	-3.61772e-07	1.54349e-07	-1.62045e-07	0.595093	65	53	53000	32500	0.483333	14000	92.7313	3443	30
238	-3.53075e-07	1.55687e-07	-1.71891e-07	-3.50037e-07	1.55357e-07	-1.69192e-07	0.429108	43	100	50000	21500	0.464912	14000	92.7404	3443	30
239	-3.50456e-07	1.55483e-07	-1.64723e-07	-3.47418e-07	1.55154e-07	-1.62024e-07	0.751953	55	87	43500	27500	0.455446	14000	92.7509	3443	30
240	-3.57143e-07	1.43842e-07	-1.60558e-07	-3.54106e-07	1.43513e-07	-1.57859e-07	0.545563	59	67	67000	29500	0.378378	14000	92.7614	3443	30
241	-3.51017e-07	1.49697e-07	-1.62888e-07	-3.4798e-07	1.49368e-07	-1.60189e-07	0.332336	33	108	54000	33000	0.442623	14000	92.7684	3443	30
242	-3.53759e-07	1.57523e-07	-1.63462e-07	-3.50723e-07	1.57195e-07	-1.60763e-07	0.410583	62	81	81000	31000	0.352273	14000	92.7789	3443	30
243	-3.50243e-07	1.48629e-07	-1.61147e-07	-3.47206e-07	1.483e-07	-1.58448e-07	0.591888	45	68	68000	45000	0.493333	14000	92.786	3443	30
244	-3.50685e-07	1.45585e-07	-1.66246e-07	-3.47648e-07	1.45257e-07	-1.63547e-07	0.490295	58	83	41500	29000	0.412371	14000	92.7952	3443	30
245	-3.58272e-07	1.54012e-07	-1.65846e-07	-3.55235e-07	1.53684e-07	-1.63147e-07	0.763702	55	78	39000	27500	0.565217	14000	92.8067	3443	30
246	-3.57111e-07	1.57505e-07	-1.67948e-07	-3.54075e-07	1.57178e-07	-1.65249e-07	0.418854	61	58	58000	30500	0.430769	14000	92.8172	3443	30
247	-3.54366e-07	1.56935e-07	-1.66521e-07	-3.51331e-07	1.56607e-07	-1.63822e-07	0.466797	64	71	71000	32000	0.461538	14000	92.8264	3443	30
248	-3.5293e-07	1.55286e-07	-1.66541e-07	-3.49894e-07	1.54958e-07	-1.63842e-07	0.284119	35	72	72000	35000	0.531646	14000	92.8335	3443	30
249	-3.57471e-07	1.48432e-07	-1.63273e-07	-3.54436e-07	1.48105e-07	-1.60574e-07	0.616516	42	64	64000	42000	0.43662	14000	92.8394	3443	30
250	-3.50409e-07	1.52964e-07	-1.59006e-07	-3.47373e-07	1.52637e-07	-1.56307e-07	0.435425	41	71	71000	41000	0.371795	14000	92.8464	3443	30
251	-3.48226e-07	1.53137e-07	-1.56986e-07	-3.45191e-07	1.5281e-07	-1.54287e-07	0.244629	24	79	79000	24000	0.44186	14000	92.8535	3443	30
252	-3.59179e-07	1.52335e-07	-1.628e-07	-3.56144e-07	1.52008e-07	-1.60101e-07	0.410156	56	57	57000	28000	0.515625	14000	92.8626	3443	30
253	-3.53195e-07	1.4507e-07	-1.71319e-07	-3.5016e-07	1.44743e-07	-1.6862e-07	0.458618	34	56	56000	34000	0.47619	14000	92.8708	3443	30
254	-3.48144e-07	1.47238e-07	-1.69669e-07	-3.45109e-07	1.46911e-07	-1.6697e-07	0.314453	28	51	51000	28000	0.448276	14000	92.8767	3443	30
255	-3.56245e-07	1.55321e-07	-1.66393e-07	-3.5321e-07	1.54995e-07	-1.63694e-07	0.531006	50	57	57000	25000	0.5625	14000	92.887	3443	30
256	-3.53667e-07	1.45359e-07	-1.59774e-07	-3.50634e-07	1.45033e-07	-1.57075e-07	0.472412	45	97	48500	22500	0.468468	14000	92.8973	3443	30
257	-3.48135e-07	1.43225e-07	-1.68238e-07	-3.45102e-07	1.42899e-07	-1.65539e-07	0.543457	56	50	50000	28000	0.508772	14000	92.9078	3443	30
258	-3.49646e-07	1.46962e-07	-1.63211e-07	-3.46613e-07	1.46636e-07	-1.60512e-07	0.568542	45	74	37000	22500	0.488636	14000	92.918	3443	30
259	-3.5259e-07	1.49311e-07	-1.6306e-07	-3.49557e-07	1.48986e-07	-1.60362e-07	0.671265	47	83	41500	23500	0.463918	14000	92.9321	3443	30
260	1.83473e-07	-2.31121e-07	-2.02533e-07	1.86501e-07	-2.31452e-07	-1.99749e-07	0.493469	42	52	26000	21000	0.363636	14000	94.8876	3534	11
261	1.73091e-07	-2.39718e-07	-2.15756e-07	1.76119e-07	-2.40049e-07	-2.12971e-07	0.239014	22	50	25000	5500	0.5	14000	94.9048	3534	11
262	1.74463e-07	-2.35949e-07	-1.97808e-07	1.77492e-07	-2.36281e-07	-1.95022e-07	0.237152	19	57	28500	9500	0.535211	14000	94.9188	3534	11
263	1.75653e-07	-2.32167e-07	-2.01575e-07	1.78682e-07	-2.325e-07	-1.98787e-07	0.0140686	1	69	23000	500	0.411111	14000	94.9315	3534	11
264	1.65561e-07	-2.38243e-07	-2.13357e-07	1.6859e-07	-2.38576e-07	-2.10568e-07	0.180511	13	69	34500	4333.33	0.518072	14000	94.949	3534	11
265	1.71407e-07	-2.36959e-07	-2.05957e-07	1.74436e-07	-2.37293e-07	-2.03166e-07	0.562866	53	50	25000	17666.7	0.484375	14000	94.9627	3534	11
266	1.75583e-07	-2.42168e-07	-2.03452e-07	1.78613e-07	-2.42502e-07	-2.0066e-07	0.211487	18	57	28500	6000	0.507042	14000	94.9764	3534	11
267	1.76045e-07	-2.31123e-07	-2.03482e-07	1.79076e-07	-2.31459e-07	-2.00689e-07	0.361633	25	67	22333.3	8333.33	0.409091	14000	94.9915	3534	11
268	1.80818e-07	-2.43632e-07	-2.13075e-07	1.8385e-07	-2.43969e-07	-2.10279e-07	0.149231	10	54	54000	5000	0.52459	14000	95.0272	3534	11
269	1.71546e-07	-2.34587e-07	-2.14949e-07	1.74578e-07	-2.34924e-07	-2.12153e-07	0.406494	37	60	30000	12333.3	0.472973	14000	95.0396	3534	11
270	1.7695e-07	-2.36516e-07	-2.03615e-07	1.79983e-07	-2.36854e-07	-2.00818e-07	0.145691	14	78	26000	7000	0.474747	14000	95.0512	3534	11
271	-2.92049e-07	-6.91236e-07	-1.24831e-07	-2.88938e-07	-6.91673e-07	-1.21893e-07	0.420837	35	84	28000	17500	0.459459	17000	96.8692	3625	54
272	-3.01795e-07	-6.89668e-07	-1.16462e-07	-2.98683e-07	-6.90106e-07	-1.13523e-07	0.189514	15	67	22333.3	7500	0.457447	17000	96.8832	3625	54
273	-3.01772e-07	-6.95775e-07	-1.194e-07	-2.9866e-07	-6.96214e-07	-1.1646e-07	0.131531	10	58	19333.3	5000	0.352941	17000	96.8972	3625	54
274	-2.98688e-07	-6.90117e-07	-1.23824e-07	-2.95575e-07	-6.90556e-07	-1.20883e-07	0.102753	7	52	26000	7000	0.385714	17000	96.908	3625	54
275	-3.03692e-07	-6.90004e-07	-1.30931e-07	-3.00578e-07	-6.90444e-07	-1.2799e-07	0.202148	18	58	19333.3	9000	0.447059	17000	96.9218	3625	54
276	-2.98424e-07	-6.94203e-07	-1.24714e-07	-2.95309e-07	-6.94644e-07	-1.21772e-07	0.119019	10	73	24333.3	5000	0.4	17000	96.9358	3625	54
277	-2.96931e-07	-6.89419e-07	-1.20192e-07	-2.93816e-07	-6.89861e-07	-1.17249e-07	0.0704956	7	75	25000	3500	0.54902	17000	96.9512	3625	54
278	-3.03058e-07	-6.92352e-07	-1.18151e-07	-2.99943e-07	-6.92795e-07	-1.15206e-07	-0.043396	-3	57	28500	-3000	0.533333	17000	96.963	3625	54
279	-3.02232e-07	-7.03853e-07	-1.29493e-07	-2.99116e-07	-7.04297e-07	-1.26547e-07	0.169647	17	63	31500	8500	0.518519	17000	96.9771	3625	54
280	-3.01632e-07	-7.02505e-07	-1.30085e-07	-2.98515e-07	-7.02949e-07	-1.27139e-07	0.170471	21	76	25333.3	10500	0.495146	17000	96.9887	3625	54
281	-2.97598e-07	-6.92461e-07	-1.26636e-07	-2.9448e-07	-6.92906e-07	-1.23689e-07	0.172607	14	56	28000	14000	0.5	17000	96.9996	3625	54
282	-3.0368e-07	-6.98783e-07	-1.25234e-07	-3.00562e-07	-6.99229e-07	-1.22285e-07	0.126801	15	74	24666.7	5000	0.455446	17000	97.0147	3625	54
283	-2.95424e-07	-6.974e-07	-1.25846e-07	-2.92305e-07	-6.97847e-07	-1.22896e-07	0.0195923	2	68	22666.7	1000	0.452632	17000	97.03	3625	54
284	-2.95745e-07	-6.90963e-07	-1.2348e-07	-2.92626e-07	-6.91411e-07	-1.2053e-07	0.0881958	10	62	31000	5000	0.6	17000	97.0429	3625	54
285	-2.96202e-07	-6.91215e-07	-1.22557e-07	-2.93082e-07	-6.91664e-07	-1.19605e-07	0.158203	16	65	32500	8000	0.60241	17000	97.0545	3625	54
286	-2.98993e-07	-6.86679e-07	-1.25288e-07	-2.95872e-07	-6.87129e-07	-1.22336e-07	0.0728455	7	279	279000	3500	0.513889	17000	97.065	3625	54
287	-2.97275e-07	-6.86737e-07	-1.22755e-07	-2.94154e-07	-6.87186e-07	-1.19803e-07	0.781372	173	254	254000	173000	0.596958	17000	97.071	3625	54
288	-2.95438e-07	-6.7537e-07	-1.24658e-07	-2.92317e-07	-6.7582e-07	-1.21705e-07	0.6427	162	74	37000	162000	0.521739	17000	97.0769	3625	54
289	-2.99801e-07	-6.88572e-07	-1.26149e-07	-2.96679e-07	-6.89023e-07	-1.23196e-07	0.416931	33	52	26000	16500	0.542857	17000	97.0885	3625	54
290	-3.05304e-07	-6.89822e-07	-1.32011e-07	-3.02181e-07	-6.90274e-07	-1.29056e-07	0.135681	19	59	19666.7	9500	0.406977	17000	97.1047	3625	54
291	-2.9973e-07	-6.93601e-07	-1.23106e-07	-2.96607e-07	-6.94054e-07	-1.20151e-07	0.0611572	6	59	19666.7	3000	0.430233	17000	97.119	3625	54
292	-3.08321e-07	-6.96005e-07	-1.22877e-07	-3.05197e-07	-6.96459e-07	-1.19921e-07	0.0859375	11	63	21000	5500	0.344444	17000	97.1319	3625	54
293	-2.96264e-07	-6.95281e-07	-1.25771e-07	-2.93139e-07	-6.95736e-07	-1.22813e-07	0.102539	12	50	25000	4000	0.485294	17000	97.1507	3625	54
294	-3.04607e-07	-6.91469e-07	-1.25276e-07	-3.01481e-07	-6.91924e-07	-1.22318e-07	0.148438	19	57	19000	9500	0.404762	17000	97.1611	3625	54
295	-3.08308e-07	-6.89035e-07	-1.26014e-07	-3.05182e-07	-6.89492e-07	-1.23054e-07	0.130188	9	63	31500	4500	0.432099	17000	97.1765	3625	54
296	-3.042e-07	-6.94095e-07	-1.30895e-07	-3.01073e-07	-6.94553e-07	-1.27935e-07	0.151062	15	75	37500	5000	0.494624	17000	97.1926	3625	54
297	-3.00725e-07	-6.89945e-07	-1.18323e-07	-2.97598e-07	-6.90404e-07	-1.15361e-07	0.230713	21	62	20666.7	10500	0.539326	17000	97.2042	3625	54
298	-2.88948e-07	-6.94385e-07	-1.31265e-07	-2.8582e-07	-6.94844e-07	-1.28302e-07	0.185303	23	55	27500	11500	0.410959	17000	97.2185	3625	54
299	-2.97973e-07	-6.82206e-07	-1.23457e-07	-2.94845e-07	-6.82666e-07	-1.20493e-07	0.151917	19	59	29500	9500	0.506494	17000	97.2312	3625	54
300	-2.90328e-07	-6.94518e-07	-1.22093e-07	-2.87198e-07	-6.94979e-07	-1.19128e-07	0.205078	16	81	40500	8000	0.565657	17000	97.2441	3625	54
301	-2.96765e-07	-6.91177e-07	-1.26599e-07	-2.93635e-07	-6.91639e-07	-1.23633e-07	0.33667	28	60	20000	14000	0.321839	17000	97.2568	3625	54
302	-2.99367e-07	-6.85382e-07	-1.26993e-07	-2.96237e-07	-6.85845e-07	-1.24027e-07	0.166626	14	54	18000	7000	0.481481	17000	97.2697	3625	54
303	-2.96889e-07	-6.91902e-07	-1.17041e-07	-2.93758e-07	-6.92366e-07	-1.14074e-07	0.171875	16	56	28000	8000	0.418919	17000	97.2826	3625	54
304	-2.94022e-07	-6.90875e-07	-1.21327e-07	-2.9089e-07	-6.91339e-07	-1.18359e-07	0.312622	26	69	34500	13000	0.413793	17000	97.2966	3625	54
305	-3.02924e-07	-6.92553e-07	-1.25679e-07	-2.99792e-07	-6.93018e-07	-1.2271e-07	0.192383	16	68	22666.7	8000	0.442105	17000	97.3107	3625	54
306	-2.87596e-07	-6.91068e-07	-1.21244e-07	-2.84463e-07	-6.91534e-07	-1.18274e-07	0.202148	16	64	32000	5333.33	0.52439	17000	97.3292	3625	54
307	-2.91709e-07	-6.85953e-07	-1.21302e-07	-2.88575e-07	-6.86421e-07	-1.18331e-07	0.367859	42	60	20000	21000	0.471264	17000	97.3432	3625	54
308	-2.98424e-07	-6.94433e-07	-1.22807e-07	-2.95289e-07	-6.94901e-07	-1.19835e-07	0.079834	8	76	25333.3	4000	0.514563	17000	97.3585	3625	54
309	-3.04306e-07	-6.88907e-07	-1.23334e-07	-3.0117e-07	-6.89376e-07	-1.20361e-07	0.269165	21	59	19666.7	10500	0.406977	17000	97.3726	3625	54
310	-2.96611e-07	-6.93439e-07	-1.22644e-07	-2.93474e-07	-6.9391e-07	-1.1967e-07	0.0895386	6	56	28000	6000	0.310811	17000	97.3846	3625	54
311	-2.99154e-07	-6.97515e-07	-1.17898e-07	-2.96017e-07	-6.97986e-07	-1.14923e-07	-0.00997925	-1	66	33000	-500	0.535714	17000	97.3998	3625	54
312	-2.96752e-07	-6.88281e-07	-1.23119e-07	-2.93615e-07	-6.88753e-07	-1.20143e-07	0.098877	10	65	21666.7	5000	0.445652	17000	97.4114	3625	54
313	-2.97184e-07	-6.89806e-07	-1.32393e-07	-2.94045e-07	-6.90278e-07	-1.29417e-07	0.177246	24	78	26000	12000	0.438095	17000	97.4254	3625	54
314	-2.97754e-07	-6.87778e-07	-1.21791e-07	-2.94615e-07	-6.88251e-07	-1.18814e-07	0.132111	9	78	26000	9000	0.390476	17000	97.4375	3625	54
315	-3.04313e-07	-6.88485e-07	-1.29046e-07	-3.01174e-07	-6.8896e-07	-1.26067e-07	0.293335	27	64	32000	13500	0.5	17000	97.4504	3625	54
316	-3.00384e-07	-6.9282e-07	-1.26209e-07	-2.97244e-07	-6.93295e-07	-1.2323e-07	0.264496	27	95	31666.7	13500	0.47541	17000	97.462	3625	54
317	-2.96243e-07	-6.90709e-07	-1.21791e-07	-2.93102e-07	-6.91185e-07	-1.18811e-07	0.316406	32	62	31000	16000	0.55	17000	97.4749	3625	54
318	-2.95517e-07	-6.8589e-07	-1.2903e-07	-2.92376e-07	-6.86366e-07	-1.26049e-07	0.194092	20	61	30500	10000	0.531646	17000	97.4878	3625	54
319	-2.99755e-07	-6.83742e-07	-1.25101e-07	-2.96614e-07	-6.8422e-07	-1.2212e-07	0.115356	12	64	32000	6000	0.512195	17000	97.4983	3625	54
320	-3.02545e-07	-6.88965e-07	-1.31477e-07	-2.99403e-07	-6.89443e-07	-1.28495e-07	0.131531	10	57	19000	10000	0.52381	17000	97.5078	3625	54
321	-2.94762e-07	-6.81636e-07	-1.26518e-07	-2.91618e-07	-6.82116e-07	-1.23535e-07	0.159668	12	50	16666.7	4000	0.428571	17000	97.5298	3625	54
322	-2.92766e-07	-6.86171e-07	-1.21246e-07	-2.89621e-07	-6.86652e-07	-1.18261e-07	0.0567627	5	62	15500	1250	0.469388	17000	97.5554	3625	54
323	-2.97854e-07	-6.86181e-07	-1.1101e-07	-2.94708e-07	-6.86664e-07	-1.08023e-07	-0.0120239	-1	51	12750	-333.333	0.425287	17000	97.5792	3625	54
324	-2.93498e-07	-6.96308e-07	-1.20664e-07	-2.90351e-07	-6.96793e-07	-1.17676e-07	0.422058	30	61	15250	10000	0.463918	17000	97.604	3625	54
325	-2.97156e-07	-6.90672e-07	-1.28849e-07	-2.94003e-07	-6.91164e-07	-1.25854e-07	0.480957	40	63	21000	10000	0.422222	17000	97.7129	3626	65
326	-2.9943e-07	-6.8967e-07	-1.2706e-07	-2.96276e-07	-6.90163e-07	-1.24063e-07	0.160645	14	62	15500	4666.67	0.428571	17000	97.7348	3626	65
327	-2.99729e-07	-6.72808e-07	-1.30632e-07	-2.96574e-07	-6.73302e-07	-1.27635e-07	0.734711	75	121	60500	75000	0.597122	17000	97.7497	3626	65
328	-3.0194e-07	-6.65912e-07	-1.32514e-07	-2.98786e-07	-6.66406e-07	-1.29517e-07	0.286865	25	63	63000	25000	0.277778	17000	97.7581	3626	65
329	-2.95055e-07	-6.61162e-07	-1.28336e-07	-2.919e-07	-6.61657e-07	-1.25337e-07	0.41626	40	60	60000	40000	0.521739	17000	97.7651	3626	65
330	-3.04654e-07	-6.70157e-07	-1.3813e-07	-3.01499e-07	-6.70653e-07	-1.35131e-07	0.296753	22	76	76000	22000	0.517647	17000	97.771	3626	65
331	-3.13852e-07	-6.76363e-07	-1.3891e-07	-3.10696e-07	-6.76858e-07	-1.35911e-07	0.370056	43	167	167000	43000	0.522727	17000	97.777	3626	65
332	-2.99991e-07	-6.60897e-07	-1.36144e-07	-2.96835e-07	-6.61393e-07	-1.33144e-07	0.341003	74	152	152000	74000	0.47205	17000	97.7829	3626	65
333	-3.03717e-07	-6.81442e-07	-1.28376e-07	-3.0056e-07	-6.81938e-07	-1.25376e-07	0.65918	60	79	39500	60000	0.536082	17000	97.7899	3626	65
334	-2.94604e-07	-6.90143e-07	-1.27024e-07	-2.91447e-07	-6.9064e-07	-1.24024e-07	0.149689	15	53	53000	15000	0.532258	17000	97.7983	3626	65
335	-3.01849e-07	-6.90625e-07	-1.21305e-07	-2.98692e-07	-6.91123e-07	-1.18304e-07	0.233276	21	67	33500	21000	0.541176	17000	97.8053	3626	65
336	-2.9522e-07	-6.88861e-07	-1.2541e-07	-2.92062e-07	-6.89359e-07	-1.22409e-07	0.195068	17	54	54000	17000	0.47619	17000	97.8137	3626	65
337	-2.92602e-07	-6.80659e-07	-1.24381e-07	-2.89444e-07	-6.81158e-07	-1.21379e-07	0.13092	13	64	32000	6500	0.47561	17000	97.8218	3626	65
338	-2.97472e-07	-6.84944e-07	-1.26882e-07	-2.94314e-07	-6.85443e-07	-1.23879e-07	0.20874	19	60	30000	19000	0.512821	17000	97.8301	3626	65
339	-3.01636e-07	-6.83401e-07	-1.26868e-07	-2.98477e-07	-6.83901e-07	-1.23865e-07	0.264221	18	76	38000	18000	0.457447	17000	97.8385	3626	65
340	-2.92901e-07	-6.82957e-07	-1.15731e-07	-2.89742e-07	-6.83457e-07	-1.12727e-07	0.167969	16	66	66000	16000	0.546667	17000	97.8468	3626	65
341	-2.9671e-07	-6.88544e-07	-1.16136e-07	-2.93551e-07	-6.89045e-07	-1.13132e-07	0.292725	22	85	42500	22000	0.514563	17000	97.8539	3626	65
342	-2.94737e-07	-6.85773e-07	-1.28185e-07	-2.91577e-07	-6.86274e-07	-1.25181e-07	0.202148	18	97	48500	18000	0.6	17000	97.8622	3626	65
343	-3.01797e-07	-6.85684e-07	-1.27696e-07	-2.98636e-07	-6.86186e-07	-1.24691e-07	0.169189	28	55	55000	14000	0.484375	17000	97.8738	3626	65
344	-3.04722e-07	-6.81289e-07	-1.27125e-07	-3.01561e-07	-6.81792e-07	-1.24119e-07	0.174072	23	75	37500	11500	0.537634	17000	97.883	3626	65
345	-2.92641e-07	-6.81614e-07	-1.25412e-07	-2.8948e-07	-6.82117e-07	-1.22406e-07	0.055542	5	65	32500	5000	0.60241	17000	97.8924	3626	65
346	-2.9744e-07	-6.86397e-07	-1.24394e-07	-2.94278e-07	-6.86901e-07	-1.21387e-07	0.125793	18	57	28500	9000	0.52	17000	97.904	3626	65
347	-3.02659e-07	-6.85832e-07	-1.23073e-07	-2.99497e-07	-6.86337e-07	-1.20066e-07	0.113129	11	73	36500	5500	0.483516	17000	97.917	3626	65
348	-2.9535e-07	-6.82593e-07	-1.28868e-07	-2.92187e-07	-6.83099e-07	-1.2586e-07	0.271362	19	84	42000	19000	0.568627	17000	97.9264	3626	65
349	-2.96734e-07	-6.83096e-07	-1.28025e-07	-2.9357e-07	-6.83602e-07	-1.25017e-07	0.186035	24	72	36000	12000	0.555556	17000	97.9369	3626	65
350	-2.91898e-07	-6.81989e-07	-1.23128e-07	-2.88734e-07	-6.82496e-07	-1.20119e-07	0.158203	16	70	35000	16000	0.443182	17000	97.9464	3626	65
351	-2.92339e-07	-6.80304e-07	-1.24354e-07	-2.89174e-07	-6.80812e-07	-1.21344e-07	0.176239	21	83	27666.7	10500	0.581818	17000	97.958	3626	65
352	-3.0059e-07	-6.81262e-07	-1.26451e-07	-2.97425e-07	-6.8177e-07	-1.2344e-07	0.0802002	9	57	28500	9000	0.506667	17000	97.9687	3626	65
353	-2.97757e-07	-6.81254e-07	-1.29962e-07	-2.94592e-07	-6.81763e-07	-1.26951e-07	0.214233	30	69	34500	15000	0.436782	17000	97.9792	3626	65
354	-2.99195e-07	-6.77481e-07	-1.23589e-07	-2.96029e-07	-6.77991e-07	-1.20578e-07	0.160278	13	71	35500	13000	0.370787	17000	97.9887	3626	65
355	-2.9815e-07	-6.7697e-07	-1.18614e-07	-2.94983e-07	-6.7748e-07	-1.15602e-07	0.214783	17	93	46500	17000	0.405405	17000	97.9971	3626	65
356	-2.93176e-07	-6.88955e-07	-1.18867e-07	-2.90009e-07	-6.89466e-07	-1.15855e-07	0.201416	20	85	42500	20000	0.553398	17000	98.0054	3626	65
357	-2.91774e-07	-6.88247e-07	-1.21785e-07	-2.88606e-07	-6.88758e-07	-1.18772e-07	0.222168	20	68	34000	20000	0.616279	17000	98.0138	3626	65
358	-3.01867e-07	-6.81572e-07	-1.28755e-07	-2.98699e-07	-6.82084e-07	-1.25741e-07	0.227051	30	79	39500	15000	0.56701	17000	98.0242	3626	65
359	-2.94998e-07	-6.82925e-07	-1.25184e-07	-2.9183e-07	-6.83437e-07	-1.2217e-07	0.174683	18	73	36500	18000	0.461538	17000	98.0337	3626	65
360	-2.96288e-07	-6.84043e-07	-1.20445e-07	-2.93119e-07	-6.84556e-07	-1.17431e-07	0.0449219	4	56	28000	4000	0.459459	17000	98.0421	3626	65
361	-2.92772e-07	-6.78721e-07	-1.26353e-07	-2.89603e-07	-6.79235e-07	-1.23338e-07	0.220184	15	79	39500	15000	0.546392	17000	98.0515	3626	65
362	-2.99634e-07	-6.8837e-07	-1.25121e-07	-2.96465e-07	-6.88884e-07	-1.22105e-07	0.289307	20	61	30500	20000	0.481013	17000	98.061	3626	65
363	-2.95083e-07	-6.70986e-07	-1.26562e-07	-2.91913e-07	-6.715e-07	-1.23546e-07	0.709259	61	89	89000	61000	0.459184	17000	98.0682	3626	65
364	-2.94574e-07	-6.54265e-07	-1.27858e-07	-2.91404e-07	-6.5478e-07	-1.24841e-07	0.37207	32	75	75000	32000	0.535714	17000	98.0742	3626	65
365	-2.94981e-07	-6.64086e-07	-1.26506e-07	-2.9181e-07	-6.64602e-07	-1.23489e-07	0.495605	70	108	108000	70000	0.495726	17000	98.0834	3626	65
366	-3.04772e-07	-6.58791e-07	-1.33394e-07	-3.01601e-07	-6.59307e-07	-1.30377e-07	0.685547	117	161	161000	58500	0.617647	17000	98.0914	3626	65
367	-2.99158e-07	-6.54498e-07	-1.27931e-07	-2.95986e-07	-6.55015e-07	-1.24913e-07	0.63446	66	102	102000	66000	0.540541	17000	98.0974	3626	65
368	-3.02005e-07	-6.47431e-07	-1.28086e-07	-2.98833e-07	-6.47949e-07	-1.25067e-07	0.628235	73	150	150000	73000	0.572327	17000	98.1055	3626	65
369	-2.99823e-07	-6.41029e-07	-1.34334e-07	-2.9665e-07	-6.41546e-07	-1.31316e-07	0.457947	61	140	140000	61000	0.630872	17000	98.1114	3626	65
370	-3.04802e-07	-6.34686e-07	-1.35225e-07	-3.01629e-07	-6.35204e-07	-1.32206e-07	0.404663	51	118	59000	51000	0.580882	17000	98.1184	3626	65
371	-2.92664e-07	-6.31512e-07	-1.29697e-07	-2.89491e-07	-6.32031e-07	-1.26678e-07	0.379211	38	73	73000	38000	0.573171	17000	98.1268	3626	65
372	-3.00091e-07	-6.41443e-07	-1.32106e-07	-2.96917e-07	-6.41962e-07	-1.29087e-07	0.314453	28	54	54000	28000	0.428571	17000	98.1327	3626	65
373	-2.96229e-07	-6.37255e-07	-1.28259e-07	-2.93056e-07	-6.37775e-07	-1.25239e-07	0.544739	42	53	53000	42000	0.516129	17000	98.1398	3626	65
374	-2.94897e-07	-6.28537e-07	-1.28735e-07	-2.91723e-07	-6.29057e-07	-1.25715e-07	0.678589	51	78	78000	51000	0.54023	17000	98.1468	3626	65
375	-3.02785e-07	-6.44582e-07	-1.25462e-07	-2.99611e-07	-6.45102e-07	-1.22441e-07	0.40448	47	85	85000	47000	0.414894	17000	98.1527	3626	65
376	-2.99494e-07	-6.37294e-07	-1.20774e-07	-2.96319e-07	-6.37815e-07	-1.17753e-07	0.505615	38	92	92000	38000	0.50495	17000	98.1598	3626	65
377	-2.98727e-07	-6.40392e-07	-1.27253e-07	-2.95552e-07	-6.40914e-07	-1.24231e-07	0.746155	50	75	75000	50000	0.607143	17000	98.1657	3626	65
378	-3.06795e-07	-6.39891e-07	-1.31228e-07	-3.03619e-07	-6.40413e-07	-1.28206e-07	0.371704	35	78	78000	35000	0.563218	17000	98.1716	3626	65
379	-3.09166e-07	-6.49792e-07	-1.33057e-07	-3.05991e-07	-6.50315e-07	-1.30034e-07	0.539795	67	73	73000	33500	0.621951	17000	98.1819	3626	65
380	-3.09068e-07	-6.60769e-07	-1.28417e-07	-3.05892e-07	-6.61292e-07	-1.25394e-07	0.512573	38	76	38000	38000	0.510638	17000	98.1912	3626	65
381	-3.02124e-07	-6.63737e-07	-1.19297e-07	-2.98947e-07	-6.64261e-07	-1.16274e-07	0.787201	67	108	108000	33500	0.598291	17000	98.2017	3626	65
382	-3.01865e-07	-6.5266e-07	-1.23179e-07	-2.98688e-07	-6.53184e-07	-1.20155e-07	0.638672	64	91	91000	64000	0.58	17000	98.2087	3626	65
383	-2.9562e-07	-6.62373e-07	-1.20575e-07	-2.92443e-07	-6.62898e-07	-1.1755e-07	0.575714	49	146	146000	49000	0.541935	17000	98.2146	3626	65
384	-2.92418e-07	-6.52149e-07	-1.20593e-07	-2.89241e-07	-6.52674e-07	-1.17569e-07	0.275513	37	112	112000	37000	0.570248	17000	98.2206	3626	65
385	-2.89847e-07	-6.61718e-07	-1.25129e-07	-2.86669e-07	-6.62244e-07	-1.22104e-07	0.402832	44	85	42500	44000	0.475728	17000	98.2276	3626	65
386	-2.87318e-07	-6.76005e-07	-1.2971e-07	-2.84139e-07	-6.76531e-07	-1.26685e-07	0.456665	58	68	22666.7	29000	0.515789	17000	98.2405	3626	65
387	-2.94519e-07	-6.81026e-07	-1.19309e-07	-2.9134e-07	-6.81553e-07	-1.16282e-07	0.235107	24	65	32500	12000	0.433735	17000	98.2545	3626	65
388	-2.90089e-07	-6.84286e-07	-1.26367e-07	-2.86909e-07	-6.84814e-07	-1.2334e-07	0.104004	12	53	26500	6000	0.450704	17000	98.2677	3626	65
389	-2.92206e-07	-6.78745e-07	-1.21532e-07	-2.89026e-07	-6.79274e-07	-1.18504e-07	0.206421	19	50	25000	9500	0.588235	17000	98.2793	3626	65
390	-2.59764e-07	-5.34106e-07	-1.07356e-07	-2.54507e-07	-5.39434e-07	-1.04592e-07	0.533203	39	58	19333.3	13000	0.517647	18000	119.237	4676	1
391	-1.8488e-07	-5.63743e-07	-1.2733e-07	-1.7925e-07	-5.66242e-07	-1.27118e-07	0.342773	24	59	19666.7	8000	0.409639	16000	123.765	4893	8
392	-1.88673e-07	-5.53219e-07	-1.27317e-07	-1.8306e-07	-5.55711e-07	-1.27103e-07	0.340729	29	64	21333.3	9666.67	0.488636	16000	123.786	4893	8
393	-1.8563e-07	-5.58881e-07	-1.26075e-07	-1.80034e-07	-5.61367e-07	-1.25859e-07	0.307617	28	59	14750	9333.33	0.384615	16000	123.808	4893	8
394	-1.808e-07	-5.6222e-07	-1.18748e-07	-1.75225e-07	-5.64699e-07	-1.18531e-07	0.126343	10	54	18000	2000	0.384615	16000	123.833	4893	8
395	-1.84855e-07	-5.56775e-07	-1.20358e-07	-1.793e-07	-5.59247e-07	-1.20138e-07	0.0624084	5	54	13500	1666.67	0.488372	16000	123.858	4893	8
396	-1.90399e-07	-5.57321e-07	-1.2677e-07	-1.8487e-07	-5.59784e-07	-1.26547e-07	0.277954	22	57	19000	4400	0.54321	16000	123.89	4893	8
397	-1.87831e-07	-5.5937e-07	-1.24087e-07	-1.82319e-07	-5.61827e-07	-1.23863e-07	0.201416	22	67	16750	5500	0.383838	16000	123.912	4893	8
398	-1.81095e-07	-5.61464e-07	-1.2629e-07	-1.75603e-07	-5.63914e-07	-1.26064e-07	0.0714111	6	62	20666.7	1500	0.534884	16000	123.935	4893	8
399	-3.89274e-07	4.06885e-08	-1.45686e-07	-3.85805e-07	3.85981e-08	-1.4537e-07	0.761383	61	75	75000	61000	0.45122	13000	126.426	5016	41
400	-3.74202e-07	4.30994e-08	-1.32324e-07	-3.70737e-07	4.10094e-08	-1.32009e-07	0.741882	55	88	88000	55000	0.515789	13000	126.432	5016	41
401	-3.75706e-07	3.4608e-08	-1.31617e-07	-3.72245e-07	3.25184e-08	-1.31304e-07	0.593506	44	93	93000	44000	0.57	13000	126.439	5016	41
402	-3.76366e-07	3.26766e-08	-1.33271e-07	-3.72911e-07	3.05878e-08	-1.32961e-07	0.648438	83	71	71000	41500	0.461538	13000	126.448	5016	41
403	-3.84976e-07	4.20303e-08	-1.3825e-07	-3.81526e-07	3.99419e-08	-1.37942e-07	0.414124	46	117	117000	46000	0.645161	13000	126.455	5016	41
404	-3.84389e-07	2.93248e-08	-1.39131e-07	-3.80945e-07	2.72372e-08	-1.38826e-07	0.791687	119	50	50000	59500	0.421053	13000	126.465	5016	41
405	-3.9043e-07	1.70931e-08	-1.36309e-07	-3.86993e-07	1.50062e-08	-1.36006e-07	0.438354	36	173	86500	18000	0.481283	13000	126.476	5016	41
406	-3.97887e-07	1.96619e-08	-1.35297e-07	-3.94455e-07	1.75755e-08	-1.34996e-07	0.765076	115	125	62500	115000	0.57554	13000	126.483	5016	41
407	-3.96086e-07	1.71298e-08	-1.44432e-07	-3.92661e-07	1.50443e-08	-1.44135e-07	0.399475	34	78	39000	17000	0.48913	13000	126.496	5016	41
408	-3.89621e-07	1.15839e-08	-1.48225e-07	-3.86204e-07	9.49918e-09	-1.47931e-07	0.746918	89	62	31000	44500	0.526316	13000	126.506	5016	41
409	-3.95919e-07	1.47554e-08	-1.48213e-07	-3.9251e-07	1.26716e-08	-1.47923e-07	0.394592	30	68	34000	15000	0.52439	13000	126.519	5016	41
410	-3.8896e-07	1.21713e-08	-1.50154e-07	-3.85561e-07	1.00886e-08	-1.49868e-07	0.411987	45	55	27500	15000	0.405797	13000	126.534	5016	41
411	-3.87327e-07	9.68654e-09	-1.46765e-07	-3.83936e-07	7.60479e-09	-1.46482e-07	0.571289	40	56	28000	20000	0.528571	13000	126.547	5016	41
412	-3.9421e-07	1.566e-08	-1.50565e-07	-3.90826e-07	1.35791e-08	-1.50285e-07	0.347656	32	66	33000	16000	0.55	13000	126.559	5016	41
413	-3.95659e-07	1.091e-08	-1.46911e-07	-3.92282e-07	8.82992e-09	-1.46636e-07	0.310242	23	57	28500	11500	0.56338	13000	126.57	5016	41
414	-3.9788e-07	8.86328e-09	-1.46915e-07	-3.94513e-07	6.78428e-09	-1.46643e-07	0.320435	25	55	27500	12500	0.492754	13000	126.584	5016	41
415	-3.94661e-07	8.42883e-09	-1.49518e-07	-3.91304e-07	6.35104e-09	-1.49251e-07	0.426666	41	67	22333.3	13666.7	0.454545	13000	126.6	5016	41
416	-3.85814e-07	6.10938e-09	-1.4943e-07	-3.82467e-07	4.03274e-09	-1.49167e-07	0.287109	21	82	27333.3	10500	0.524272	13000	126.616	5016	41
417	-3.93443e-07	1.47215e-08	-1.47781e-07	-3.90106e-07	1.2646e-08	-1.47522e-07	0.333069	34	78	39000	17000	0.521739	13000	126.631	5016	41
418	-3.81248e-07	1.1143e-08	-1.50406e-07	-3.7792e-07	9.06857e-09	-1.50151e-07	0.354492	33	58	29000	11000	0.472222	13000	126.645	5016	41
419	-3.92705e-07	9.90306e-09	-1.39741e-07	-3.89385e-07	7.82962e-09	-1.3949e-07	0.259766	19	62	31000	9500	0.513158	13000	126.658	5016	41
420	-3.83128e-07	9.60007e-09	-1.42012e-07	-3.79817e-07	7.52769e-09	-1.41765e-07	0.458618	52	51	25500	17333.3	0.4	13000	126.671	5016	41
421	-3.81442e-07	8.16757e-09	-1.46003e-07	-3.78141e-07	6.09627e-09	-1.4576e-07	0.468506	38	74	24666.7	19000	0.452632	13000	126.685	5016	41
422	-3.84357e-07	5.59341e-09	-1.39845e-07	-3.81066e-07	3.52338e-09	-1.39606e-07	0.336914	30	67	33500	15000	0.407407	13000	126.702	5016	41
423	-3.8609e-07	2.06059e-08	-1.41765e-07	-3.82806e-07	1.85368e-08	-1.4153e-07	0.295898	24	70	35000	12000	0.547619	13000	126.713	5016	41
424	-3.89113e-07	6.43562e-09	-1.58534e-07	-3.85838e-07	4.3675e-09	-1.58303e-07	0.355469	26	72	36000	13000	0.5	13000	126.726	5016	41
425	-3.88188e-07	9.20131e-09	-1.48149e-07	-3.84923e-07	7.13439e-09	-1.47922e-07	0.535767	66	51	25500	22000	0.553846	13000	126.741	5016	41
426	-3.87983e-07	9.07526e-09	-1.54312e-07	-3.84727e-07	7.00942e-09	-1.54089e-07	0.322266	32	53	53000	10666.7	0.516667	13000	126.755	5016	41
427	-3.90301e-07	1.04717e-08	-1.49735e-07	-3.87051e-07	8.40668e-09	-1.49515e-07	0.789062	64	59	29500	32000	0.493151	13000	126.765	5016	41
428	-3.89059e-07	2.11043e-08	-1.51483e-07	-3.85817e-07	1.90402e-08	-1.51266e-07	0.332703	23	82	41000	11500	0.46875	13000	126.777	5016	41
429	-3.88769e-07	1.38322e-08	-1.48593e-07	-3.85535e-07	1.17692e-08	-1.4838e-07	0.585205	51	67	33500	25500	0.481481	13000	126.79	5016	41
430	-3.88483e-07	9.07815e-09	-1.49129e-07	-3.85259e-07	7.01629e-09	-1.4892e-07	0.563965	48	58	29000	16000	0.402778	13000	126.805	5016	41
431	-3.81821e-07	9.40044e-09	-1.41921e-07	-3.78607e-07	7.3398e-09	-1.41716e-07	0.436127	31	69	34500	10333.3	0.421687	13000	126.82	5016	41
432	-3.94042e-07	1.16706e-08	-1.4498e-07	-3.90837e-07	9.61114e-09	-1.44779e-07	0.255707	21	76	25333.3	10500	0.402062	13000	126.834	5016	41
433	-3.91108e-07	1.8387e-08	-1.40709e-07	-3.87912e-07	1.63288e-08	-1.40513e-07	0.380859	32	75	37500	16000	0.494382	13000	126.849	5016	41
434	-3.87783e-07	1.05168e-08	-1.48876e-07	-3.84597e-07	8.45965e-09	-1.48684e-07	0.263916	23	56	28000	11500	0.428571	13000	126.862	5016	41
435	-3.99965e-07	2.16593e-08	-1.50735e-07	-3.96786e-07	1.9603e-08	-1.50545e-07	0.263824	19	85	42500	9500	0.40404	13000	126.874	5016	41
436	-3.89835e-07	1.22663e-08	-1.46902e-07	-3.86663e-07	1.0211e-08	-1.46716e-07	0.452271	38	81	40500	19000	0.505263	13000	126.885	5016	41
437	-3.90124e-07	5.597e-09	-1.47002e-07	-3.86962e-07	3.54298e-09	-1.46821e-07	0.499512	48	75	37500	16000	0.52809	13000	126.9	5016	41
438	-3.86334e-07	1.14849e-08	-1.35546e-07	-3.83182e-07	9.43207e-09	-1.35368e-07	0.464844	34	61	30500	17000	0.52	13000	126.915	5016	41
439	-3.87083e-07	1.06495e-08	-1.47124e-07	-3.83939e-07	8.59779e-09	-1.4695e-07	0.349487	28	78	39000	14000	0.391304	13000	126.928	5016	41
440	-1.96062e-07	-4.91481e-07	-1.49421e-07	-1.93603e-07	-4.93498e-07	-1.4842e-07	0.628418	44	59	14750	14666.7	0.385542	12000	135.426	5430	15
441	-2.02156e-07	-4.85339e-07	-1.48724e-07	-1.99688e-07	-4.87354e-07	-1.47726e-07	0.274597	22	50	12500	5500	0.581081	12000	135.461	5430	15
442	-1.96526e-07	-4.89766e-07	-1.41995e-07	-1.94051e-07	-4.91779e-07	-1.40998e-07	0.0505371	4	57	19000	800	0.56	12000	135.488	5430	15
443	-2.0054e-07	-4.94452e-07	-1.44914e-07	-1.9806e-07	-4.96464e-07	-1.43918e-07	0.303772	21	70	17500	5250	0.5	12000	135.511	5430	15
444	-2.03092e-07	-4.99589e-07	-1.38728e-07	-2.00605e-07	-5.01599e-07	-1.37734e-07	0.105225	8	57	14250	2666.67	0.407407	12000	135.538	5430	15
445	-2.03201e-07	-4.89727e-07	-1.37562e-07	-2.00704e-07	-4.91734e-07	-1.36571e-07	0	0	56	14000	0	0.5125	12000	135.577	5430	15
446	-2.0224e-07	-4.90227e-07	-1.47046e-07	-1.99737e-07	-4.92232e-07	-1.46057e-07	-0.131531	-10	50	12500	-3333.33	0.594595	12000	135.601	5430	15
447	-1.92894e-07	-4.9828e-07	-1.39589e-07	-1.90384e-07	-5.00284e-07	-1.38601e-07	-0.102539	-8	54	18000	-2000	0.555556	12000	135.628	5430	15
448	-1.95591e-07	-4.92583e-07	-1.44073e-07	-1.93075e-07	-4.94585e-07	-1.43086e-07	0	0	63	15750	0	0.551724	12000	135.652	5430	15
449	-2.07955e-07	-4.85883e-07	-1.45346e-07	-2.0542e-07	-4.87879e-07	-1.44365e-07	0.043396	3	50	16666.7	750	0.426471	12000	135.729	5430	15
450	-2.06858e-07	-4.91386e-07	-1.37642e-07	-2.04316e-07	-4.9338e-07	-1.36663e-07	0.21875	16	61	15250	4000	0.564706	12000	135.756	5430	15
451	-2.17355e-07	-4.96093e-07	-1.46508e-07	-2.14807e-07	-4.98086e-07	-1.4553e-07	0.01297	1	51	17000	250	0.594203	12000	135.78	5430	15
452	-2.03983e-07	-4.91758e-07	-1.41119e-07	-2.01431e-07	-4.93749e-07	-1.40143e-07	0.209961	20	53	13250	6666.67	0.376623	12000	135.799	5430	15
453	-2.0436e-07	-4.98664e-07	-1.45709e-07	-2.018e-07	-5.00653e-07	-1.44734e-07	0.0131531	1	54	13500	250	0.474359	12000	135.828	5430	15
454	-1.96016e-07	-4.92269e-07	-1.36576e-07	-1.93448e-07	-4.94256e-07	-1.35604e-07	-0.0895386	-6	60	20000	-1500	0.551282	12000	135.858	5430	15
455	-2.55807e-07	-4.78279e-07	-9.28721e-08	-2.52279e-07	-4.79933e-07	-9.22175e-08	0.567627	50	52	26000	16666.7	0.470588	16000	139.636	5619	2
456	-2.52982e-07	-4.93609e-07	-9.79477e-08	-2.49448e-07	-4.95261e-07	-9.72956e-08	0.105225	8	57	14250	2666.67	0.314607	16000	139.661	5619	2
457	-3.26152e-07	1.69119e-07	-1.5177e-07	-3.22554e-07	1.67614e-07	-1.517e-07	0.709442	81	52	52000	40500	0.355932	13000	144.952	5871	14
458	-3.12411e-07	1.5427e-07	-1.4745e-07	-3.08815e-07	1.52764e-07	-1.47379e-07	0.564148	39	72	36000	19500	0.325581	13000	144.962	5871	14
459	-3.07937e-07	1.40008e-07	-1.48794e-07	-3.04345e-07	1.385e-07	-1.48722e-07	0.691925	79	74	74000	39500	0.518519	13000	144.984	5871	14
460	-3.05853e-07	1.37681e-07	-1.51834e-07	-3.02263e-07	1.36173e-07	-1.51762e-07	0.622559	48	83	83000	48000	0.455556	13000	144.991	5871	14
461	-2.88019e-07	1.28427e-07	-1.46941e-07	-2.84431e-07	1.26918e-07	-1.46868e-07	0.772095	92	51	51000	46000	0.5	13000	145	5871	14
462	-2.85425e-07	1.13227e-07	-1.52852e-07	-2.81838e-07	1.11717e-07	-1.52779e-07	0.450195	32	62	62000	32000	0.333333	13000	145.007	5871	14
463	-2.79018e-07	1.16532e-07	-1.41836e-07	-2.75434e-07	1.15021e-07	-1.41762e-07	0.230713	18	91	45500	6000	0.419048	13000	145.024	5871	14
464	-2.89403e-07	1.249e-07	-1.37448e-07	-2.85822e-07	1.23388e-07	-1.37373e-07	0.450195	32	79	39500	16000	0.483871	13000	145.037	5871	14
465	-2.81221e-07	1.1849e-07	-1.3698e-07	-2.77644e-07	1.16977e-07	-1.36904e-07	0.558838	56	116	58000	18666.7	0.438462	13000	145.052	5871	14
466	-2.82259e-07	1.07203e-07	-1.36804e-07	-2.78684e-07	1.05688e-07	-1.36727e-07	0.329315	33	60	60000	16500	0.597015	13000	145.064	5871	14
467	-2.81893e-07	1.05765e-07	-1.38735e-07	-2.78321e-07	1.0425e-07	-1.38657e-07	0.645203	62	62	62000	31000	0.333333	13000	145.077	5871	14
468	-2.81701e-07	1.08037e-07	-1.33747e-07	-2.78132e-07	1.0652e-07	-1.33668e-07	0.444885	37	57	57000	18500	0.5	13000	145.091	5871	14
469	-2.97394e-07	1.0949e-07	-1.38822e-07	-2.93827e-07	1.07972e-07	-1.38743e-07	0.5289	53	77	25666.7	17666.7	0.408163	13000	145.105	5871	14
470	-2.95915e-07	1.05124e-07	-1.47753e-07	-2.92353e-07	1.03604e-07	-1.47672e-07	0.769043	60	89	44500	15000	0.466019	13000	145.126	5871	14
471	-2.63713e-07	-1.5368e-08	-2.19647e-07	-2.6023e-07	-1.69218e-08	-2.1954e-07	0.572296	47	56	56000	23500	0.587302	13000	145.504	5887	20
472	-2.65176e-07	-3.45834e-08	-2.21757e-07	-2.61695e-07	-3.61383e-08	-2.21649e-07	0.435791	34	61	30500	17000	0.533333	13000	145.515	5887	20
473	-2.57861e-07	-4.43488e-08	-2.19371e-07	-2.54384e-07	-4.59051e-08	-2.19263e-07	0.346069	27	79	39500	9000	0.634409	13000	145.53	5887	20
474	-2.64871e-07	-4.91745e-08	-2.20504e-07	-2.61396e-07	-5.07319e-08	-2.20394e-07	0.233459	18	61	30500	9000	0.466667	13000	145.543	5887	20
475	-2.51313e-07	-4.47662e-08	-2.14962e-07	-2.47841e-07	-4.6325e-08	-2.14852e-07	0.216675	25	69	23000	8333.33	0.433333	13000	145.558	5887	20
476	-2.61315e-07	-4.83032e-08	-2.14956e-07	-2.57846e-07	-4.98633e-08	-2.14844e-07	0.246735	21	74	37000	10500	0.477273	13000	145.573	5887	20
477	-2.47478e-07	-4.07764e-08	-2.13099e-07	-2.44014e-07	-4.23382e-08	-2.12987e-07	0.244263	23	70	35000	7666.67	0.440476	13000	145.591	5887	20
478	-2.54268e-07	-5.12318e-08	-2.15149e-07	-2.50806e-07	-5.27949e-08	-2.15035e-07	0.37262	37	72	24000	12333.3	0.516129	13000	145.605	5887	20
479	-2.61334e-07	-4.31499e-08	-2.18234e-07	-2.57876e-07	-4.47146e-08	-2.18119e-07	0.231445	16	51	25500	8000	0.446154	13000	145.621	5887	20
480	-2.57152e-07	-3.98274e-08	-2.17615e-07	-2.53697e-07	-4.13936e-08	-2.17499e-07	0.274658	30	70	23333.3	10000	0.417582	13000	145.637	5887	20
481	-2.61467e-07	-4.41171e-08	-2.30879e-07	-2.58016e-07	-4.5685e-08	-2.30761e-07	0.180359	15	70	23333.3	5000	0.56044	13000	145.655	5887	20
482	-2.64203e-07	-4.44028e-08	-2.31549e-07	-2.60759e-07	-4.59736e-08	-2.31429e-07	0.128906	12	62	20666.7	3000	0.53012	13000	145.686	5887	20
483	-2.53715e-07	-4.83832e-08	-2.21925e-07	-2.50274e-07	-4.99557e-08	-2.21805e-07	0.127899	11	69	34500	3666.67	0.554217	13000	145.703	5887	20
484	-2.62456e-07	-4.7628e-08	-2.22511e-07	-2.59018e-07	-4.92015e-08	-2.2239e-07	0.761353	99	123	123000	49500	0.515385	13000	145.714	5887	20
485	-2.7757e-07	-3.4479e-08	-2.1802e-07	-2.74133e-07	-3.6053e-08	-2.17898e-07	0.775452	66	96	96000	66000	0.38835	13000	145.72	5887	20
486	-2.83054e-07	-2.50092e-08	-2.13012e-07	-2.79619e-07	-2.6584e-08	-2.1289e-07	0.756226	59	82	82000	59000	0.606742	13000	145.728	5887	20
487	-2.93478e-07	-1.04512e-08	-2.01486e-07	-2.90044e-07	-1.20267e-08	-2.01363e-07	0.693207	59	130	65000	59000	0.465278	13000	145.735	5887	20
488	-3.03977e-07	-5.79317e-09	-2.16195e-07	-3.00545e-07	-7.36944e-09	-2.16072e-07	0.616455	50	75	75000	50000	0.414634	13000	145.743	5887	20
489	-3.01437e-07	-3.76322e-09	-2.14851e-07	-2.98007e-07	-5.34027e-09	-2.14727e-07	0.688477	141	288	288000	141000	0.562712	13000	145.752	5887	20
490	-2.88369e-07	3.26743e-09	-2.08207e-07	-2.8494e-07	1.68982e-09	-2.08083e-07	0.674377	127	250	250000	127000	0.51751	13000	145.757	5887	20
[truncated: 24,145 more rows]

## Sheet: figure 6
	Relative HAUS1 intensity to interphase									Relative γ-tubulin intensity to interphase									Relative POC5 intensity to interphase
panel b	prophase	prometaphase	metaphase	anaphase	telophase	interphase	+STLC	+STLC&BI2536	panel b	prophase	prometaphase	metaphase	anaphase	telophase	interphase	+STLC	+STLC&BI2536	panel c	prophase	prometaphase	metaphase	anaphase	telophase	interphase	+STLC	+STLC&BI2536	panel e	Normalized γ-tubulin intensity
	0.686275	0.269829	0.532229	0.497967	0.717408	0.820707	0.350699	1.0797		1.58382	2.57143	2.76256	1.9502	1.02381	1.15495	3.72455	1.78246		0.955836	0.621651	0.538153	1.04366	0.567568	0.711191	0.925466	0.68815		control				POC5-/-				POC5				POC5mut
	1.25561	0.160283	0.269417	0.613693	0.921103	0.999797	0.316438	0.82503		1.55172	2.74	2.04711	1.07937	0.97973	0.687472	2.86474	1.67479		1.04276	0.960343	0.926366	0.995842	0.609148	0.747292	1.10559	0.656965		1	1	1	1	0.653905	0.587527	0.663846	0.694563	0.74115	0.749182	0.697019	0.91508	0.53295	0.595551	0.620952	0.642892
	0.519119	0.0975325	0.286013	0.635918	1.02677	1.16239	0.259434	0.719335		1.90566	2.60432	2.67717	1.22736	1.06458	0.955586	3.27111	1.96202		0.799342	0.474954	0.988124	0.713098	0.738046	0.714801	0.85	0.970894
	0.989059	0.274491	0.339494	0.596386	1.02917	1.20801	0.352113	0.785211		1.19322	2.25	2.216	2.95133	0.989399	0.928851	2.32412	1.90932		1.39145	1.09474	1.1829	0.530146	1.09979	0.815885	1.11364	1.00624		Normalized HAUS4 intensity
	0.149893	0.4375	0.173536	0.791557	1.16063	0.425118	0.580263	1.24408		1.90582	2.86471	3.09155	1.92453	0.845528	0.779135	1.93473	1.80136		1.21382	1.05263	0.940618	1.15593	1.27027	1.12274	1.38182	0.835759		control				POC5-/-				POC5				POC5mut
	0.514085	0.267384	0.483238	0.959892	1.15568	0.989282	0.297767	1.19087		1.3913	1.81853	2.9375	1.61477	1.21399	1.18704	2.288	0.999486		1.06771	1.17193	1.02703	1.27235	1.06237	1.14079	0.836364	1.11434		1	1	1	1	0.348521	0.497759	0.555618	0.518201	0.602507	0.563703	0.849361	0.844861	0.347137	0.456289	0.43514	0.616956
	0.763926	0.312217	0.283688	1.06772	1.41367	1.02649	0.429245	1.13314		1.23958	2.52656	3.92523	1.50852	1.01558	0.977738	3.90999	1.29946		1.06325	1.02456	1.08709	1.2277	1.17464	1.37184	1.29114	0.925156
	0.608914	0.33695	0.0931744	0.958273	0.68951	1.11992	0.542222	0.846614		1.79123	1.63969	2.60274	2.05876	0.882042	0.877673	3.50896	1.29252		1.33133	0.859729	1.12791	1.33568	1.40333	0.931408	1.10127	1.35135
	0.405449	0.354232	0.787087	0.635097	0.83689	0.789282	0.323077	1.10188		0.521173	2.0601	1.72495	1.45918	1.06303	1.19467	1.44206	1.52928		1.02985	0.91629	0.856549	0.537634	1.04366	0.623219	0.966942	0.952183	panel g	Normalized γ-tubulin intensity								Normalized HAUS4 intensity
	0.939394	0.353854	0.0240642	0.344779	1.01644	0.302528	0.324012	1.00792		1.20918	2.50173	2.20915	1.49025	1.35366	0.88302	1.91787	0.857915		0.764535	0.667421	0.814969	1.12688	1.20374	0.847578	1.07407	0.748441			POC5			POC5mut					POC5			POC5mut
	0.5476	0.374572	0.147627	0.590038	1.00623	1.03559	0.259798	0.748727		2.09701	1.83467	2.07451	1.46934	0.879121	0.951767	1.98282	1.42763		0.831395	0.744344	0.742204	0.930303	0.742765	0.815527	0.883333	0.754678		0	1	1	1	1	1	1		0	1	1	1	1	1	1
	0.958159	0.386394	0.344449	0.487522	1.215	1.32449	0.289753	0.938406		1.68233	2.55172	2.95545	1.45779	0.698997	1.32911	2.36074	1.42863		0.819767	1.07014	0.690122	0.963746	0.885714	1.15029	0.995496	1.19751		2	0.932404	0.857419	1.06773	0.774502	0.914309	0.813632		2	0.95279	0.854025	1.0321	0.828875	0.785626	0.855175
	0.605607	0.366858	0.403651	0.415617	0.690149	1.19636	0.694497	0.855569		1.54891	2.78723	2.46455	1.5192	0.980583	0.861632	2.54313	1.11992		1.125	0.732558	1.05548	1.15957	1.06336	1.31054	0.824324	1.04574		4	0.950907	0.795303	0.998177	0.636624	0.571619	0.597397		4	0.974382	0.749315	0.910167	0.762495	0.710444	0.520189
	0.39834	0.199646	0.253741	0.537701	0.566701	0.745965	0.586786	0.870229		1.36139	2.43606	1.75	1.46749	0.887967	1.19467	1.60767	0.957781		1.55484	1.07831	0.923545	1.01596	1.01413	1.0933	1.05856	0.952064		6	0.911422	0.816749	0.987313	0.477424	0.322344	0.604064		6	0.94888	0.683915	0.904988	0.707526	0.521877	0.353747
	0.418858	0.390351	0.615789	0.700834	0.675345	0.461072	0.328328	0.886926		1.17102	2.80462	2.22458	1.18492	1.1276	1.45439	2.39081	1.75727		1.24194	0.8583	0.811908	1.2592	0.85159	1.26425	0.985294	1.05726		8	0.886833	0.653859	0.984107	0.448285	0.22862	0.499281		8	0.953098	0.587952	0.727388	0.601982	0.428409	0.357887
	1.04	0.273738	0.27685	0.706986	0.919918	0.508392	0.457594	1.0229		2.10999	2.67638	2.90346	1.74365	1.01128	1.57202	2.45972	1.05085		0.977419	1.03104	1.24725	0.670321	1.06113	1.04701	1.11043	0.921144		10	0.726235	0.737592	0.987845	0.414414	0.170429	0.35257		10	0.869528	0.554175	0.814546	0.461624	0.374396	0.330433
	0.67822	0.362694	0.223874	0.578017	0.559455	1.38746	0.374422	0.482759		1.86364	2.21429	2.66165	1.83638	1.16847	0.577477	6.10634	1.03979		0.790233	1.15615	0.987088	1.06262	0.855895	1.21641	1.15987	0.982759
	0.482104	0.0454201	0.348953	0.466281	0.999229	1.21699	0.429245	0.854237		1.01701	1.96491	2.33171	1.54021	0.657963	1.04496	2.03547	1.67194		1.12261	0.953488	0.788235	0.716883	1.28516	1.10042	0.996865	0.839912
	0.465849	0.187461	0.228571	0.764161	0.753979	0.934277	0.27154	1.05197		1.10163	1.72109	1.80702	1.4696	1.18112	1.34745	5.61863	1.912		0.81073	1.11506	0.728713	0.658735	0.773092	1.04385	1.13333	0.971545
	0.775087	0.283939	0.185185	0.612431	1.10132	0.91729	0.277372	0.782609		1.10968	1.39954	2.48649	0.991096	0.785545	1.323	1.87729	1.48137		1.14967	1.01464	1.21268	0.827815	0.970199	1.19378	0.984615	0.969856		R2 for γ-tubulin in POC5 and POC5mut are 0.8110 and 0.9061.								R2 for HAUS4 in POC5 and POC5mut are 0.8935 and 0.9262.
	0.833691	0.325301	0.392954	0.68773	1.17943	0.71636	0.37936	0.896057		1.83815	2.62252	1.87225	1.62914	0.937674	0.346028	2.30867	1.25237		1.03257	0.873194	1.14047	0.992288	1.16667	0.701556	1.02419	0.873817
	0.969566	0.126667	0.424099	0.977127	0.532099	1.33322	0.580645	1.15164		1.06367	3.66667	2.75449	1.73287	0.911253	1.12745	2.68597	1.03535		0.963303	1.10593	0.834935	1.02857	0.63388	0.743989	1.15126	0.884696
	0.689081	0.135856	0.521961	0.729384	0.790865	1.4273	0.296703	1.38943		1.69706	2.90476	1.7723	1.65116	1.07905	1.44369	3.92102	1.39574		0.988387	0.625292	0.737952	0.939716	0.836036	0.882338	1.02872	1.02784
	0.341036	0.277972	0.236818	1.09704	0.747508	1.31163	0.361011	1.17622		0.970803	2.21053	2.62829	2.06743	1	0.17416	3.58682	1.50241		0.916854	0.814879	1.10515	0.941896	0.726451	0.742415	0.972167	1.19463	panel i	prophase cells with amplified γ-tubulin foci						cells with misaligned chromosomes
	0.501925	0.193649	0.154374	0.525588	0.883644	1.41476	0.355114	0.618762		1.98477	2.66667	4.09655	1.45459	0.861261	0.98996	4.60006	1.53105		1.18737	1.22491	0.859228	1.32258	0.824802	0.816931	0.986745	0.962801		control	POC5-/-	POC5	POC5mut			control	POC5-/-	POC5	POC5mut
	0.410646	0.167012	0.332153	0.668262	0.846677	1.25662	0.288866	1.11729		1.72595	3.31187	2.11017	1.81902	1.04551	1.13891	2.71415	1.38959		0.995102	1.06965	0.687598	0.888889	1.02237	0.798933	1.0224	0.927273		0.0243902	0.627907	0.222222	0.477273			0.104167	0.644444	0.232558	0.534884
	0.2912	0.256567	0.133915	0.801968	1.17291	1.55842	0.41407	0.932878		1.0165	2.74528	2.47126	1.26431	1.15822	1.45744	2.24614	1.51043		1.20046	1.12934	1.11205	0.64977	0.910244	0.612369	1.03796	0.724638		0.121951	0.560976	0.309524	0.454545			0.0681818	0.613636	0.238095	0.512821
	0.782069	0.299588	0.495633	0.180542	0.659114	1.11143	0.369637	0.839378		2.33483	3.47508	1.59218	1.98454	1.2212	1.37953	0.925201	1.36254		0.998672	0.74691	1.03329	1.03689	1.03916	0.441901	0.935278	0.943443		0.0350877	0.75	0.214286	0.673469			0.0465116	0.772727	0.181818	0.674419
	0.525524	0.24711	0.129584	0.951477	0.686845	1.76032	0.288416	0.523243		1.8136	1.68805	2.81452	1.5583	1.31234	1.57202	2.63705	1.73236		0.883031	0.793956	0.993565	1.03107	1.09537	0.53837	0.993064	0.820755
	0.40367	0.273141	0.350176	0.831855	1.36759	1.03256	0.625268	0.693743		2.31429	2.09954	2.51855	1.88616	0.897959	1.97992	3.14018	1.4586		1.18799	1.21864	1.0836	0.630081	1.06722	0.661534	0.703483	1.07031
	0.439259	0.647979	0.729536	1.03101	0.704225	0.663166	0.240826	0.755216		1.92245	2.67742	1.86842	1.4822	1.04956	0.142078	3.32049	1.74002		1.00073	0.864238	0.871099	1.04751	1.04965	0.801676	1.17273	0.61153
	0.283093	0.18103	0.30123	0.810474	0.878095	1.18423	0.551351	0.823232		1.49597	4.23144	2.3125	1.23867	0.900763	1.04954	1.73903	1.41168		0.993044	1.14153	0.693249	0.972199	1.0443	0.718162	1.03112	0.980883
	0.516411	0.757873	0.320366	0.736648	0.565	1.06046	0.234375	0.917476		1.74719	2.21268	2.51803	1.34577	0.949827	1.12058	3.23148	1.14175		1.04959	0.988719	1.03571	0.98062	0.788732	0.92404	0.652265	0.991063
	0.546192	0.278334	0.553756	1.0367	1.36878	1.24894	0.52381	0.692308		2.27439	2.91713	1.84466	1.07218	0.943609	0.82955	3.57391	1.26711		0.821306	0.950034	0.927835	1.02763	0.789223	0.921114	0.79726	0.804236
	0.794118	0.368679	0.516079	0.705882	1.01153	0.935733	0.731092	0.905281		2.06429	2.38363	2.56	1.37687	1.01538	1.79201	2.37315	1.37113		1.09851	0.757946	0.865907	1.1524	1.10069	0.801493	0.880435	0.883197
	0.478139	0.536779	0.743169	1.14292	0.82196	0.999191	0.343035	0.978689		1.1797	3.15789	2.19833	1.11447	0.888889	0.217699	2.34663	1.13325		0.978355	1.17102	0.885385	1.06978	0.955326	0.800579	0.629451	0.858621
	0.330265	0.733033	0.494665	0.406268	1.04437	0.833973	0.463492	0.769149		2.04762	3.26038	1.6879	1.8808	0.596815	0.910901	3.83152	1.35496		0.856209	1.03177	1.07692	0.978976	0.867245	0.995593	0.79716	1.07971
	0.497087	0.395913	0.251767	0.507649	0.694789	0.915672	0.445277	0.668067		2.6876	2.67373	2.17143	1.68716	1.14623	1.08162	3.31561	1.26951		1.13847	0.939297	1.0452	1.02907	1.15888	1.11763	0.680789	0.708515
	0.315341	0.692602	0.19611	1.16555	0.885266	1.49727	0.556537	0.951673		1.36475	2.103	1.47799	1.77493	0.843521	1.06787	2.0525	0.848443		1.0526	0.970528	0.922261	1.09875	0.944865	1.04476	0.615385	1.22642
	0.418909	0.692982	0.500688	0.669368	0.771114	1.32315	0.521739	1.10879		2.02972	1.777	2.13728	1.72384	0.898089	1.31536	4.6955	1.2952		0.806811	1.04718	1.04857	1.08124	0.973684	0.900994	0.869616	0.816406
	0.967742	0.421492	0.295914	0.245399	0.884018	1.1481	0.323646	0.703125		1.52381	2.49197	2.26899	1.40533	1.36	1.04649	2.82962	1.61876		1.14599	1.01532	1.07727	0.808887	1.05146	1.30375	0.807869	0.887508
	0.512397	0.722296	0.594985	0.453202	1.12383	1.06451	0.397914	0.997403		2.81571	3.57886	1.387	1.50903	0.763828	0.910519	1.1993	1.29783		0.979011	0.89916	0.930303	0.984311	1.10465	0.659559	0.899489	0.649138
	0.403333	0.464345	0.25076	0.225369	1.04239	1.06451	0.632911	1.08824		1.53333	2.56842	3.56693	1.32807	0.975332	0.653098	3.54502	1.30787		0.973913	0.545676	1.06672	1.16764	0.930028	0.794543	0.838878	0.977918
	0.50554	0.443826	0.67229	0.517241	1.04644	0.949322	0.407701	0.668122		1.41176	2.38418	1.75988	1.46325	1.03383	0.811217	2.46752	1.38117		0.955985	0.964646	0.883552	1.01072	1.05669	0.930076	0.972718	0.919463
	0.711538	0.785978	0.499296	0.25482	1.27812	1.29282	0.548951	0.891832		1.51883	2.21818	2.00847	1.80926	1.22273	0.756219	4.98275	1.18548		0.874532	0.991681	1.14479	1.04528	0.731272	1.28619	1.17493	0.868182
	0.720845	0.421801	0.692342	0.339697	1.17271	1.37047	0.856397	1.20695		1.76426	2.38273	2.00644	1.71542	1.14967	1.06176	4.53635	1.45275		1.11912	0.98895	1.01695	1.00509	1.05471	1.2637	0.84493	1.21014
	0.508671	0.75	0.49892	0.422738	0.945534	1.12356	0.385563	0.808511		1.54304	4.07159	2.42308	1.54337	0.896092	1.02433	2.7788	1.35408		0.864327	1.03363	1.23296	0.914226	0.747346	1.18249	1.01767	1.14854
	0.397403	0.717735	0.52019	0.35567	0.985782	1.02164	0.827086	0.894791		1.43403	3.26519	1.38641	1.38853	0.770318	0.773406	2.80892	1.14651		0.869723	0.90785	0.857715	1.02801	1.04297	1.23937	0.846219	1.28066
	0.537291	0.658139	0.521986	0.161593	0.410156	0.855409	0.313199	1.07407		1.52072	4.15977	2.65541	1.34391	0.8742	0.803197	3.88772	0.887974		0.950739	1.07686	1.10714	1.00092	0.661064	1.1128	0.728182	1.14445
	0.625172	0.865263	0.400545	0.753623	0.871169	0.890596	0.498236	0.743316		1.53137	2.2807	1.87421	1.95006	1.3375	0.522479	2.21332	1.11222		0.722195	1.12668	0.907048	0.971145	1.02578	1.30156	1.16825	0.923276
	0.524672	0.706111	0.115147	0.46604	0.911854	1.18018	0.795181	0.963158		1.85947	2.40953	2.22222	0.689238	1.04516	1.05756	1.70632	1.23692		0.928493	0.754427	1.05463	1.13517	1.16011	1.085	0.98676	1.13816
	0.626109	1.02539	0.610764	0.557762	0.673955	1.2754	0.413333	0.704392		1.52586	1.21429	2.44118	1.60097	1.3129	0.513312	3.56797	1.82212		0.962422	0.65286	0.898438	0.788704	0.816171	1.23396	0.983562	1.00407
	0.548303	0.619744	0.460627	0.379102	0.768571	0.716481	0.542811	1.16316		1.34783	5.77674	3.72947	2.64195	0.584885	0.492688	1.76205	0.85722		0.853659	0.630691	1.07131	0.883523	0.806723	1.39429	1.13768	0.794233
	0.690506	1.0562	0.233766	0.806104	0.645527	0.903134	0.572254	0.517045		1.55357	3.23245	1.4686	1.65678	0.479737	0.734449	2.67392	1.47368		1.16995	1.01955	0.863021	1.02955	0.838412	1.55104	0.889317	1.13249
	0.547301	0.752348	0.367239	0.824691	0.579612	0.918966	0.409496	0.864734		2.70429	1.70909	3.26087	2.30521	0.542424	0.756219	2.66444	1.4124		1.03238	0.82086	0.997536	0.841871	0.953683	1.27193	0.989858	1.36688
	0.474512	0.42926	0.289991	0.454145	0.851178	1.03765	0.339426	0.932292		2.13217	2.9949	2.88406	2.12407	0.927273	0.898297	1.59045	0.939866		1.15483	1.00498	1.07265	1.04442	0.937455	1.31765	0.616508	1.05068
	0.882463	0.534317	0.741477	0.422974	0.422195	0.854196	0.511278	0.687339		2.99206	2.6174	2.97945	3.46667	1.35313	1.28175	0.736767	1.17367		1.11721	0.832743	0.88707	1.06447	1.10588	0.463666	0.97166	0.939597
	0.387313	0.4963	0.48418	0.457826	0.480441	1.01242	0.44702	1.20667		2.72619	3.44751	2.93836	2.94737	1.43234	1.6591	1.26299	1.41509		0.964427	0.846226	0.998627	1.07025	1.08538	0.754304	0.747381	0.743982
	0.691974	0.345888	0.429127	0.990443	0.811742	1.0914	0.299145	0.845771		1.46601	3.35	2.76302	1.65898	0.788913	0.824967	3.74414	1.4186		0.970822	1.00259	0.870229	1.15834	0.984781	0.668118	1.13836	0.820455
	0.728063	0.301811	0.384231	1.08858	0.682396	1.09262	0.508961	1.07263		2.27682	5.1058	3.03646	1.35902	0.773797	0.956926	2.2365	1.09988		0.948855	0.979456	0.813421	1.07842	0.861745	0.560241	0.863714	0.811594
	0.467327	0.245816	0.540673	1.09245	1.19065	1.14928	0.5	0.623711		1.63709	4.7645	2.84904	1.50554	0.792221	1.06951	2.47168	1.58958		1.30443	0.966434	0.880405	0.956403	0.640858	1.01732	0.936312	0.712244
	0.743747	0.579371	0.337711	0.443995	0.712912	1.29343	0.379913	0.821516		0.858278	3.70955	2.58726	1.47233	0.658617	0.562898	1.83301	0.987837		1.05624	0.814201	1.01301	1.11993	0.913717	0.866425	0.897167	0.856132
	0.86118	0.632411	0.0706179	0.843292	0.736409	0.962184	0.484359	1.11268		1.75214	2.39873	2.59495	0.979705	0.812294	0.87812	3.13385	1.26904		0.6355	0.913676	0.986624	0.895853	0.953571	0.972955	0.66	1.18359
	0.670732	0.774368	0.21172	0.37299	0.71439	1.15701	0.573624	0.926518		2.49836	4.36919	3.37212	1.84871	0.319767	1.71121	1.338	1.68174		0.97362	0.798292	0.972067	1.05926	0.930295	1.18304	0.709388	1.13685
	1.16951	0.504935	0.261531	1.10198	0.828667	0.827024	0.655814	0.859649		1.31399	4.36919	1.30233	1.01181	0.494186	1.15394	4.46353	1.66527		0.995285	1.25367	1.28521	0.875489	0.987013	1.37033	1.10411	1.32696
	0.856649	0.753112	0.20634	0.753577	0.542819	0.811486	0.485857	1.17424		1.7645	1.1936	1.7907	1.49606	0.713178	0.546011	2.05773	1.3419		0.892292	0.988134	0.896321	0.883033	0.787375	1.07915	1.21848	1.00172
	0.498997	0.669483	0.398028	0.804661	0.953282	0.902325	0.458087	1.07198		2.13677	3.89308	3.48271	3.4717	0.75969	0.962555	5.42857	1.56104		0.870027	1.05636	0.562445	1.01501	0.944444	0.982753	0.831643	1.0123
	0.253945	0.561846	0.300609	0.708155	0.926359	1.27547	0.418462	1.1261		2.76635	4.57862	2.34315	2.07008	1.45781	1.13142	5.05714	1.3103		0.9	1.07831	1.1758	0.684783	1.00311	0.913066	1.24763	1.15003
	0.518596	1.01838	0.0268356	0.315987	1.16667	1.08514	0.435798	1.304		1.62149	3.71404	1.66479	1.71687	1.65889	1.18209	1.96923	1.69989		0.977633	1.15399	0.84622	0.792564	0.838204	1.17151	0.853492	1.00345
	0.440431	0.746604	0.189812	0.262911	0.702416	1.35897	0.674497	1.02216		1.35968	2.0137	1.54106	1.58434	1.2069	1.19897	3.175	1.90485		0.686679	0.855312	0.974286	1.08312	1.21045	1.10512	1.22386	1.14035
	0.767754	0.631318	0.590319	0.540698	1.15625	1.03748	0.536585	0.831169		3.67589	3.58665	2.95838	1.79677	0.937931	1.22712	1.8972	1.28924		0.713689	1.14508	1.28317	1.25736	0.949153	0.871363	1.17806	1.02642
	0.511296	0.577703	0.115878	0.446309	1.20147	0.984266	0.202871	0.735426		1.48085	3.84102	2.31111	1.42328	1.06122	1.05825	2.25503	1.607		1.14983	1.03406	0.939799	1.24172	1.43716	1.08953	1.0431	1.20839
	0.615385	0.543971	0.324993	0.344896	0.864338	1.03043	0.474145	0.78		1.78156	2.39367	1.86111	1.39692	1.03041	0.641703	3.20625	0.944536		1.00149	0.961538	0.918777	0.96144	0.857627	1.06378	0.981464	0.958991
	0.811791	0.7737	0.264125	0.208983	1.00056	1.16683	0.239409	0.789207		2.18803	4.30229	1.67686	2.60619	0.943249	0.82746	2.36875	1.71293		0.989696	0.916159	1.31401	0.874286	0.505427	1.06539	1.21671	1.19078
	0.732011	0.6	0.24855	0.325698	1.41247	1.00419	0.70169	1		3.46667	4.07557	1.78166	1.09434	0.961131	0.759912	3.74699	0.896237		1.00844	1.11221	1.01574	0.882979	1.39891	0.488897	0.962227	1.07352
	0.78201	0.522556	0.222035	0.153972	0.886856	0.961779	0.347701	0.81746		1.44741	5.12478	2.65511	1.4703	1.21545	1.244	2.01242	1.42115		0.819572	1.00504	0.925965	1.06422	1.05586	0.800468	0.964654	0.812081
	0.64878	0.699088	0.168582	0.0825878	1.0955	0.95005	0.244776	0.825911		1.64458	4.24429	2.47966	1.6764	0.864198	1.18771	2.93064	1.218		1.08387	0.801773	1.18367	1.07444	0.967596	0.899658	1.07246	1.13786
	0.407866	0.351939	0.0947075	0.312625	1.05866	0.871183	0.487168	0.744578		1.23494	6.00527	2.64961	1.49139	0.894081	0.87812	1.99145	1.52672		1.18951	1.13067	1.16582	1.02289	1.23432	0.709742	0.94804	0.981818
	0.477193	0.663496	0.520095	0.294352	0.933442	0.821193	0.53918	1.13546		1.25434	2.93254	2.628	1.71939	0.639085	1.12017	3.74227	0.990498		1.06857	1.06304	0.950732	1.11982	0.981695	0.841055	1.01274	0.842995
	0.906087	0.687299	0.23741	0.489642	0.698454	1.34924	0.61674	0.841463		1.4335	3.12	2.70423	1.53523	0.970588	1.09202	2.38571	1.07446		0.790267	0.935323	1.11454	0.974338	1.01561	0.724393	0.905455	1.26787
	0.989546	0.877395	0.25085	0.0559541	1.0647	1.18989	0.446847	0.817204		1.24057	1.01645	3.16667	0.942918	0.841463	0.759912	2.5	1.3311		1.04914	1.20621	0.900322	1.01359	0.813253	1.0657	0.548523	0.740566
	0.715121	0.476821	0.167046	0.548469	1.14857	1.27838	0.338028	0.767213		1.32881	1.95294	4.53583	1.70487	1.21978	0.849975	3.45865	1.05307		0.830287	0.889307	1.14518	1.13059	0.979364	0.974973	1.13449	0.730469
	0.808878	0.3769	0.25	0.428571	0.745325	1.23276	0.28536	0.776627		1.67313	2.57963	2.42922	1.82358	1.16722	0.75672	2.37255	1.64031		0.841091	1.1456	0.724966	1.26767	0.994927	0.936556	0.783562	0.961746
	0.756858	0.494083	0.275565	0.692529	0.964523	1.1272	0.305296	0.945303		1.02415	2.68542	1.89784	1.35694	0.825243	1.05941	1.70143	1.14806		0.993802	0.860215	1.08333	1.02612	1.01674	0.81718	1.00725	0.953197
	0.27245	0.708057	0.469408	0.782774	0.740157	1.20971	0.346667	0.940686		0.786458	1.34831	1.96514	1.24955	1.16183	1.07238	3.72533	0.647446		1.32646	1.02815	0.910653	1.00194	0.829114	0.988105	0.589028	1.03476
	0.256039	0.583382	0.156118	0.3916	1.04875	1.15025	0.204396	0.852391		1.07724	1.85106	1.86667	1.90157	1.21068	1.40822	2.0206	0.860977		1.19134	1.1293	0.944625	0.588046	0.99061	0.831288	0.967546	0.79565
	0.731884	0.451447	0.144487	0.344621	1.09223	1.27644	0.412094	1.39437		0.899023	2.10614	4.0396	1.82078	1.06015	0.709155	1.85	1.34882		1.04248	1.00863	1.06246	1.15658	1.06973	0.99335	0.525931	1.03279
	0.582988	0.356962	0.180538	0.763104	0.758794	1.2635	0.452297	0.742459		1.58673	2.08298	1.78973	2.02356	1.17774	1.21075	1.65578	1.23449		1.17747	0.780287	1.01709	0.952547	0.979405	1.01415	1.02429	1.13017
	0.356944	0.499426	0.28223	0.849009	0.941176	1.39292	0.579882	1.01818		2.10291	2.40816	1.69512	1.26986	0.950392	1.23526	2.4688	1.15757		0.971098	1.05746	1.01213	1.09757	0.762887	1.05051	1.10012	1.0314
	0.23121	0.604294	0.160066	0.494324	0.571429	1.191	0.349462	0.975265		1.91848	1.78571	2.75847	1.50322	1.05379	1.18048	1.65951	1.1255		1.17919	0.895487	1.26572	0.855906	0.939293	1.26321	0.925902	0.723431
	0.462054	0.675606	0.327194	0.999378	0.83905	1.11992	0.566038	0.770791		0.940594	2.3037	1.96305	1.60283	0.991706	1.30805	1.92675	0.848364		1.04885	1.22478	1.14571	1.05386	0.86215	1.45421	0.840715	0.990566
	0.479481	0.888261	0.285281	0.753856	0.78806	1.19939	0.599278	0.845198		1.90731	1.94907	1.89474	1.92102	1.12186	1.05508	2.61759	1.41057		0.994664	1.09539	1.10414	0.570071	1.06811	1.25344	0.698669	0.910156
	0.511839	0.324185	0.308106	0.735751	0.984733	1.12936	0.603992	0.623656		1.38495	2.8169	1.97561	1.61361	1.35773	0.824465	2.0638	1.39599		0.976589	1.32968	0.981818	1.13028	0.988038	0.664163	0.994753	1.11871
	0.728335	0.408384	0.26087	0.899204	0.925281	1.22791	0.21789	1.13491		1.66667	2.38365	2.46491	1.80705	0.740276	0.817258	2.36606	0.980358		1.20444	1.12654	0.47783	1.03752	0.96362	0.890325	0.995722	1.02155
	0.401313	0.965766	0.184564	0.877756	0.790654	1.01242	0.317117	1.39676		1.20748	2.45515	2.60731	1.32163	0.932432	1.43128	3.12013	0.610653		0.960674	1.16373	1.07386	0.804649	0.905039	1.25164	0.96957	0.654589
	0.474892	0.663243	0.379901	0.494382	0.854928	1.09868	0.318344	0.667398		1.1626	2.21283	1.88546	1.40026	1.05946	1.88099	2.17377	1.51841		1.01519	1.01681	1.06403	0.892802	1.02259	1.36392	1.16971	0.783095
	0.442478	0.742462	0.188335	0.904872	0.919955	1.1983	0.572438	0.513213		0.941935	1.04167	2.97006	1.64695	1.10013	0.784106	3.05826	2.15298		1.08443	0.789281	0.827586	1.0689	0.898184	1.3182	0.917587	1.0684
	0.644829	0.362408	0.226772	0.734564	0.845912	1.15571	0.350066	0.667728		2.52023	3.13701	1.70398	1.71481	0.893485	1.03346	2.27362	1.11698		1.01724	0.947043	0.886189	1.03357	0.977408	1.5253	0.624545	0.730469
	0.616935	0.774194	0.169425	0.377282	0.743897	1.23179	0.545455	0.989362		1.57303	4.18785	1.96382	1.75336	0.930876	1.13724	2.0583	1.59316		1.15359	0.904409	1.1022	1.04812	0.89321	1.3191	0.952004	0.786207
	0.374022	0.511124	0.561014	0.671036	0.808132	0.765621	0.407311	0.663725		1.35703	2.54476	2.29885	1.98364	1.31234	1.01725	3.5863	1.36553		0.913755	0.972376	1.11607	0.971993	0.979476	1.15903	0.908711	0.76445
	0.612214	0.650568	0.40232	0.261893	1.17768	1.11587	0.31162	0.795745		1.27007	2.4	1.58475	1.2084	1.13878	1.13076	2.83176	0.671779		0.953437	1.09027	0.902962	0.951331	0.933594	0.923171	1.04658	1.02442
	0.505221	0.660221	0.268908	0.227769	0.848404	1.08291	0.237001	0.694586		1.72081	1.41887	3.00287	1.57565	0.845481	1.04355	1.46741	0.770833		1.10427	0.948805	0.928741	0.952529	1.07283	1.38114	1.05101	0.99569
	0.489474	0.489579	0.215054	1.17391	1.19384	0.993003	0.263982	0.914439		1.31778	1.86864	1.56425	1.69914	0.736641	1.51632	2.72039	1.10198		0.752054	0.825011	1.0403	0.950976	0.740538	0.596444	0.975659	0.945175
	0.672382	0.537313	0.274721	0.256336	0.867794	1.46633	0.29959	0.639773		1.20792	2.88412	2.19355	1.55365	0.960208	1.14877	1.18067	0.623229		0.862545	0.942923	1.02985	1.19012	0.532564	0.881209	0.914536	0.761719
	0.443007	0.230263	0.275862	0.609688	0.699883	0.492619	0.345719	0.533333		1.52856	2.46341	3.27551	1.86173	1.16165	0.835996	2.61484	1.14015		0.884456	0.984652	1.11892	0.931818	0.991609	1.12701	0.76661	0.844037
	0.634279	0.364546	0.130081	0.841676	0.771465	0.671587	0.270655	1.0796		1.21914	2.99124	1.90526	1.5492	1.15804	0.795637	2.31277	0.680769		0.945455	0.936884	1.05865	0.998864	1.11885	1.32543	0.703422	1.09464
	0.44088	0.428478	0.315526	0.935849	0.943625	0.48453	0.304511	1.17424		1.85714	3.89094	2.00446	1.56645	1.05447	1.4529	1.27681	1.55475		1.11447	1.15008	0.922477	1.14588	1.15974	1.03965	1.17273	0.834382
	0.42929	0.428198	0.350507	0.203837	1.07001	0.574641	0.174731	0.863753		1.18776	2.85614	1.46066	1.548	0.710813		2.90233	0.584416		0.880788	0.778827	1.05246	0.936375	0.987092	0.391552	0.767405	1.00214
	0.657095	0.880835	0.0781089	1.16765	0.905416	0.590293	0.543541	0.768		1.27419	2.41243	1.66019	1.88746	0.839623		1.51865	1.57143		1.00286	1.07958	0.870968	0.859926	0.934579	0.528725	1.07988	1.04027
	0.763032	0.327767	0.20316	0.667797	1.13569	0.537512	0.349254	0.774648		1.74719	3.77576	2.592	1.39451	0.759169		1.53406	2.2071		1.09934	0.912571	1.03282	0.817638	0.941176	1.12267	1.02849	0.936543
	0.661398	0.236842	-0.075	0.706023	0.976744	0.517694	0.298347	1.03534		1.26829	1.81295	2.1858	1.592	0.977707		1.10468	0.900433		0.999386	0.947658	1.00254	0.978126	1.2301	1.0619	0.686787	1.06591
	0.62666	0.836672	0.188596	1.10959	1.20098	0.553286	0.306604	1.27568		1.33372	1.91726	1.95541	1.90366	0.829091		3.42391	1.21402		0.984176	0.883019	0.986365	1.02484	0.995524	1.30553	1.10298	1.30918
	0.602637	0.837306	0.0965517	0.355301	0.903427	0.502673	0.24968	0.789216		1.67213	3.07018	2.47143	1.34896	1.13257		2.24153	1.32979		0.865782	0.988783	0.57242	1.0288	0.946309	1.37282	0.80935	0.887508
	0.541444	0.883721	0.283927	0.756906	1.02614	1.36184	0.260546	0.727273		1.6521	2.95991	2.3522	2.47282	0.982922		2.16258	0.69697		0.8775	1.0844	1.01659	0.848708	1.11101	1.09102	0.971279	1.12972
	0.567237	0.650943	0.0657354	0.754902	0.706806	0.590657	0.29595	0.8		1.15873	2.78571	2.26509	1.68418	1.2019		2.07214	1.49452		0.967873	1.0285	1.06305	1.06452	0.849558	1.11399	0.920477	0.515625
	0.625095	0.51794	0.493902	1.19722	1.08165	0.397978	0.488889	0.727027		1.55172	2.13939	2.52057	1.66909	0.704545		3.58632	1.1704		0.977486	0.946746	0.40152	1.09136	0.953571	1.10151	1.07364	0.991379
	0.437781	0.300885	0.109541	0.406439	0.993141	0.686754	0.243956			1.58824	2.16687	1.43131	1.68895	1.12798		2.08631	1.05867		0.947412	1.0388	0.772575	0.844221	0.994638	0.569205	1.06108	0.646671
	0.330481	0.410737	0.204255	1.14191	0.940206	0.570273	0.227027			1.41841	2.40608	4.04409	1.5163	0.610105		4.364	0.60022			1.06767	0.946725	0.917738	1.28571	0.594274	0.91079	0.955924
	0.517666	0.514107	0.335052	1.11055	0.832599	0.564935	0.505198			2.20913	2.27222	2.32979	1.64721	1.36042		4.6844	0.928852			0.795299	0.770276	0.824693	1.08306	1.17929	0.627273
	0.405935	0.44072	0.548077	0.668033	0.953237	0.504752	0.612676			1.73007	0.44072	2.49153	1.58474	1.02772						0.947141	0.777491	0.882764	1.0037	1.28882	0.933544
	0.5625		0.419766	0.636267	1.25091	0.456704	0.580411			1.08222		1.61985		1.09583						1.07663	1.01429		1.13271	1.06299	1.15679
	0.321166		0.485537	0.675	1.61589	0.469808	0.713969			1.67681		2.25962								1.12117	0.906965		1.09266	1.02283	0.936986
	0.657931		0.262931	0.457958	0.90768	0.562993	0.413333			1.50188		1.57282								0.786642			0.83164	0.868186	1.10507
	0.378726		0.497207	0.901202	0.703297	0.434378	0.566038			1.38103		1.72973								1.00267			1.22712	1.33429	0.912416
	0.869995			0.801541	0.713793		0.320721			1.6087		1.64151								0.978305			0.617486	1.15686	1.04057
	0.630173			0.659751	1.14529					1.85119										1.02289			1.11186	0.520044	0.970051
	0.631639			1.05774	0.73064															1.13462					0.408907
	0.603939			0.503123																1.12787					0.848661
	0.714732			0.359013																0.856008					1.16721
	0.739817			0.592846																					0.741056
	0.586694			0.181818
				0.585298
				0.137435
				0.705061
				0.286914
				0.246479
				0.257079
				0.884241
				0.353774
				0.418646
				1.04502
				0.439024
				0.41049
				0.705061
				0.502677
				0.415254
				0.246835
				0.459706
				0.407895
				0.497842
				0.511464
				0.790231
				0.613353
				0.662309
				0.482154
				0.551983
				0.292308
				0.353808
				0.333909
				1.19673
				0.134541

## Sheet: supplementary figure 4
panel d	frame_indices	x_coords	y_coords	contrasts	calibrated_values	fit_errors	diffblur_errors	neareast_neighbour_distances	selections		panel e	SEC chromatogram
	5	114.389	5.57052	0.00580292	-167.27	0.148783	nan	16.6861	1
	5	19.3441	42.5279	-0.0340688	985.471	0.0186896	nan	5.68381	1				Volume (ml)	Abs 280 nm (mAu)
	5	138.544	43.7125	0.00523767	-150.908	0.12834	nan	21.037	1				-0.019867	2.82921
	5	73.9299	48.0046	-0.00305291	87.6669	0.314033	nan	15.109	1				-0.019035	2.82887
	6	69.0202	21.9258	-0.0130968	378.403	0.040704	nan	12.1218	1				-0.018204	2.8259
	6	114.224	22.2558	0.00233497	-66.8849	0.235474	nan	3.90837	1				-0.017372	2.82751
	6	67.079	34.4211	0.00343261	-98.6578	0.20925	nan	4.69923	1				-0.01654	2.83616
	6	47.5301	4.64705	-0.0028644	82.21	0.329527	nan	12.5315	1				-0.015708	2.84672
	6	117.035	43.1115	-0.00227506	65.1507	0.360477	nan	11.4376	1				-0.014876	2.85119
	7	37.2352	27.5597	-0.00988248	285.36	0.0475246	nan	9.10736	1				-0.014044	2.85185
	7	22.9675	7.89077	-0.00182958	52.2555	0.356609	nan	3.64357	1				-0.013212	2.85246
	8	40.876	19.2117	-0.00635538	183.262	0.10375	nan	9.10736	1				-0.01238	2.85338
	8	114.543	26.1511	-0.0021481	61.4754	0.360768	nan	3.90837	1				-0.011548	2.85435
	9	15.405	46.6253	-0.00743579	214.536	0.346128	nan	5.68381	1				-0.010716	2.85542
	9	9.3654	22.0687	-0.00335039	96.2779	0.297366	nan	6.28814	1				-0.009884	2.85654
	9	28.9296	22.3131	-0.0128493	371.24	0.0249345	nan	9.82393	1				-0.009052	2.85766
	9	52.9683	47.7764	0.00294695	-84.5997	0.314471	nan	15.2143	1				-0.00822	2.85848
	10	83.6213	19.8414	-0.0141485	408.848	0.045678	nan	6.27898	1				-0.007388	2.85904
	10	69.9791	9.84201	-0.00352894	101.446	0.182515	nan	7.13547	1				-0.006556	2.85992
	10	81.243	34.7833	-0.0027027	77.5294	0.282525	nan	5.89966	1				-0.005724	2.86098
	10	9.7393	50.5403	-0.00351022	100.904	0.338421	nan	6.88673	1				-0.004892	2.86182
	10	96.1298	5.02108	0.00180949	-51.674	0.327573	nan	16.593	1				-0.00406	2.86276
	11	124.853	51.4602	-0.0160971	465.253	0.0110819	nan	10.3605	1				-0.003228	2.86391
	11	131.951	27.0635	-0.00677718	195.472	0.0816888	nan	5.84977	1				-0.002397	2.86478
	11	33.2644	36.8628	-0.0269768	780.182	0.00889743	nan	10.1151	1				-0.001565	2.86742
	11	11.8277	37.0746	0.00423876	-121.993	0.234696	nan	7.34122	1				-0.000733	2.86978
	12	106.154	40.5142	-0.0166563	481.439	0.0178614	nan	4.41587	1				9.9e-05	2.87176
	12	128.83	9.79578	-0.00305614	87.7603	0.266368	nan	8.00108	1				0.000931	2.87294
	12	80.6472	28.9138	-0.00418149	120.335	0.275749	nan	5.89966	1				0.001763	2.8735
	12	22.9965	31.6641	0.00387345	-111.419	0.212098	nan	8.67986	1				0.002595	2.874
	13	28.4961	6.66701	-0.0205296	593.557	0.0496444	nan	15.652	1				0.003427	2.87461
	13	8.81313	15.8048	-0.0031737	91.1633	0.367378	nan	6.28814	1				0.004259	2.87516
	14	82.0293	13.7676	-0.0142508	411.809	0.174377	nan	3.40747	1				0.005091	2.87462
	14	59.1828	13.7369	-0.00215856	61.7783	0.264235	nan	4.87264	1				0.005923	2.87352
	15	116.718	13.3905	-0.0162241	468.929	0.0140246	nan	12.6346	1				0.006755	2.87306
	15	55.5959	37.3008	-0.0102582	296.235	0.0639018	nan	7.67153	1				0.007587	2.87343
	15	18.8303	39.2787	-0.0057056	164.453	0.147739	nan	6.88553	1				0.008419	2.87449
	15	135.098	49.9203	-0.0131649	380.376	0.0324064	nan	10.3605	1				0.009251	2.87555
	15	86.4799	25.892	0.0033233	-95.4936	0.299387	nan	6.56896	1				0.010083	2.87662
	16	85.3793	13.1444	-0.01043	301.208	0.308588	nan	3.40747	1				0.010915	2.87768
	16	135.87	13.5989	-0.015218	439.806	0.0160065	nan	8.00108	1				0.011747	2.87874
	16	130.507	40.0511	-0.0040418	116.292	0.302381	nan	5.734	1				0.012579	2.87981
	17	9.92244	29.9735	0.00227233	-65.0716	0.306811	nan	7.09974	1				0.01341	2.88087
	17	92.8725	44.2362	0.00382387	-109.983	0.359432	nan	3.82419	1				0.014242	2.88193
	17	92.8062	48.0598	-0.00392149	112.809	0.304691	nan	3.82419	1				0.015074	2.88299
	18	12.824	9.91011	-0.0146117	422.254	0.0315608	nan	7.12988	1				0.015906	2.88405
	18	72.6809	37.5251	-0.01568	453.179	0.0371792	nan	9.01929	1				0.016738	2.88564
	18	45.2561	4.91484	0.00275132	-78.9366	0.339496	nan	16.4858	1				0.01757	2.88803
	19	35.2349	18.932	-0.0460442	1332.12	0.00628427	nan	11.6548	1				0.018402	2.89059
	19	48.762	40.7866	-0.00300714	86.3417	0.347027	nan	7.67153	1				0.019234	2.89315
	20	106.554	30.3605	-0.00481417	138.649	0.142433	nan	4.77891	1				0.020066	2.89571
	20	66.2624	44.6652	-0.0162143	468.644	0.0156954	nan	8.19897	1				0.020898	2.89828
	20	39.9385	49.8372	-0.00753068	217.283	0.0842458	nan	10.8481	1				0.02173	2.90084
	20	35.2746	30.5868	0.00486769	-140.199	0.131273	nan	7.82554	1				0.022562	2.9034
	20	25.5684	40.6956	-0.00277667	79.6704	0.347276	nan	6.88553	1				0.023394	2.90596
	21	102.64	12.7949	-0.0118717	342.942	0.0179616	nan	11.3089	1				0.024226	2.90853
	21	129.044	45.5952	-0.0126473	365.392	0.0178953	nan	5.734	1				0.025058	2.91111
	21	128.256	10.0023	0.00349619	-100.498	0.201635	nan	3.35266	1				0.02589	2.91327
	22	90.7125	12.9378	-0.0161541	466.902	0.0292664	nan	8.33252	1				0.026722	2.91461
	22	83.6035	44.8589	-0.00274225	78.6742	0.302645	nan	6.90881	1				0.027554	2.91561
	23	74.1539	17.3755	-0.00817072	235.81	0.0684955	nan	9.16661	1				0.028386	2.91662
	23	83.2887	18.1386	-0.00839878	242.412	0.0982428	nan	9.06424	1				0.029217	2.91761
	23	99.1019	23.536	-0.0159902	462.157	0.0200427	nan	7.14026	1				0.030049	2.91861
	24	29.1393	50.865	-0.0168526	487.12	0.193505	nan	10.7781	1				0.030881	2.91961
	26	77.9448	48.8224	0.00325219	-93.4353	0.172362	nan	4.03453	1				0.031713	2.92061
	26	141.087	48.8913	-0.015013	433.871	0.03124	nan	12.4858	1				0.032545	2.9216
	26	130.554	7.56164	-0.00257906	73.9503	0.312201	nan	3.35266	1				0.033377	2.9226
	26	133.166	29.7459	0.00310635	-89.2138	0.256904	nan	6.26875	1				0.034209	2.9236
	27	116.527	31.7982	-0.00304187	87.3471	0.286936	nan	6.99411	1				0.035041	2.92471
	27	38.2916	37.611	-0.00238341	68.287	0.24916	nan	11.2091	1				0.035873	2.92612
	27	69.6233	38.9123	-0.0024299	69.6327	0.354782	nan	8.05095	1				0.036705	2.92772
	28	52.4159	13.0325	-0.0152978	442.114	0.0343606	nan	6.25398	1				0.037537	2.92932
	28	134.677	13.625	0.00237781	-68.1248	0.345649	nan	5.69646	1				0.038369	2.93092
	29	129.874	16.6887	0.00217143	-62.1509	0.337825	nan	5.69646	1				0.039201	2.93254
	29	126.92	30.2738	0.00311622	-89.4993	0.294092	nan	6.14884	1				0.040033	2.93424
	30	102.862	16.928	-0.0161056	465.499	0.0204424	nan	7.26896	1				0.040865	2.93603
	30	140.848	21.1716	-0.00254703	73.0232	0.28794	nan	9.7489	1				0.041697	2.93782
	30	36.6485	21.5357	-0.00338741	97.3494	0.152938	nan	7.95315	1				0.042529	2.93961
	30	79.2152	44.9931	-0.0021595	61.8055	0.249991	nan	4.03453	1				0.043361	2.9414
	31	110.621	47.7563	-0.0030328	87.0847	0.216064	nan	7.6934	1				0.044193	2.94316
	31	75.0833	32.9957	-0.00254256	72.8938	0.29457	nan	6.86189	1				0.045024	2.94483
	31	95.2025	49.3702	-0.0158766	458.87	0.0609237	nan	12.6082	1				0.045856	2.9464
	32	11.2526	22.1922	-0.0083943	242.282	0.159884	nan	7.6337	1				0.046688	2.94796
	32	15.8189	36.909	-0.00395611	113.811	0.261273	nan	8.8444	1				0.04752	2.94948
	32	57.1553	17.113	-0.0156725	452.962	0.0550289	nan	6.25398	1				0.048352	2.95099
	32	29.977	45.1283	-0.013765	397.745	0.01825	nan	6.07788	1				0.049184	2.95207
	33	45.8904	35.5367	-0.0279787	809.185	0.00681786	nan	10.0846	1				0.050016	2.95239
	33	132.206	27.1323	0.00604739	-174.347	0.0830795	nan	6.14884	1				0.050848	2.9527
	34	18.8732	21.7461	-0.0277329	802.07	0.00859134	nan	7.6337	1				0.05168	2.95302
	34	59.6136	36.0111	-0.01634	472.283	0.0250783	nan	9.73961	1				0.052512	2.95334
	34	37.8952	29.3905	-0.0110397	318.858	0.0717549	nan	5.2051	1				0.053344	2.95365
	35	19.5958	44.9064	-0.0154381	446.175	0.0911362	nan	5.8512	1				0.054176	2.95366
	35	133.803	47.0355	-0.0284582	823.066	0.00677384	nan	11.1231	1				0.055008	2.95313
	35	48.6401	13.1446	-0.0142395	411.48	0.0307951	nan	9.3945	1				0.05584	2.9526
	35	68.9144	9.78835	0.00335011	-96.2697	0.320631	nan	6.88171	1				0.056672	2.95207
	35	114.564	16.8423	-0.00189846	54.2494	0.293752	nan	3.26469	1				0.057504	2.95154
	35	87.6616	39.2657	-0.00251844	72.1955	0.236369	nan	10.2052	1				0.058336	2.95057
	36	98.47	27.071	-0.0159527	461.073	0.0122215	nan	12.3884	1				0.059168	2.94873
	36	117.099	43.6069	-0.00305755	87.8009	0.220395	nan	7.6934	1				0.06	2.94671
	37	11.7981	10.2564	-0.0152625	441.092	0.0219802	nan	5.97371	1				0.060831	2.94467
	37	75.6239	17.5047	-0.00392297	112.852	0.19618	nan	6.18035	1				0.061663	2.94265
	37	98.5647	39.4591	-0.0165707	478.961	0.0186167	nan	9.37452	1				0.062495	2.94062
	37	133.982	18.666	-0.00203228	58.1229	0.312673	nan	8.01718	1				0.063327	2.93829
	37	107.862	38.259	-0.00314297	90.2736	0.244828	nan	9.37452	1				0.064159	2.93531
	37	24.719	42.0798	-0.0122806	354.777	0.166311	nan	5.8512	1				0.064991	2.9321
	37	78.0469	34.5689	-0.00330053	94.8346	0.287037	nan	10.1176	1				0.065823	2.92887
	38	141.175	31.301	-0.00234346	67.1306	0.294715	nan	8.93134	1				0.066655	2.92565
	38	78.2481	45.9551	-0.00205004	58.6372	0.275017	nan	9.17863	1				0.067487	2.92279
	39	75.6456	8.35695	-0.00267886	76.8393	0.321835	nan	3.83793	1				0.068319	2.92075
	39	41.0661	25.2627	-0.0154482	446.469	0.0208129	nan	5.2051	1				0.069151	2.9191
	39	107.058	52.3406	-0.0155007	447.989	0.0865104	nan	6.09452	1				0.069983	2.91745
	39	144.342	22.95	-0.00180882	51.6546	0.246568	nan	5.98056	1				0.070815	2.9158
	40	112.139	11.4615	0.00333883	-95.9431	0.188496	nan	5.90205	1				0.071647	2.91415
	40	19.8624	14.5908	-0.013294	384.11	0.0603994	nan	8.43334	1				0.072479	2.91246
	40	27.6334	17.8671	-0.0131723	380.588	0.0799923	nan	7.83509	1				0.073311	2.91062
	40	54.4098	27.8293	0.00261275	-74.9255	0.301398	nan	11.2895	1				0.074143	2.90869
	41	132.083	10.8771	-0.0037379	107.495	0.300127	nan	8.01718	1				0.074975	2.90676
	41	74.4341	24.9853	-0.0145389	420.149	0.0194506	nan	6.10943	1				0.075807	2.90483
	42	122.54	48.0102	-0.0177377	512.741	0.0316342	nan	8.79174	1				0.076639	2.90282
	42	5.98879	11.648	-0.00292737	84.0327	0.219876	nan	5.97371	1				0.07747	2.90054
	42	35.0703	15.4011	-0.0161407	466.515	0.0466893	nan	5.11164	1				0.078302	2.898
	42	98.0512	16.7914	-0.00235265	67.3965	0.317992	nan	11.0141	1				0.079134	2.89547
	42	136.177	40.0472	-0.0137165	396.343	0.239941	nan	9.5865	1				0.079966	2.89295
	43	117.921	27.9346	-0.0150706	435.539	0.0122737	nan	12.1446	1				0.080798	2.89042
	43	63.8888	21.6974	-0.00346343	99.5499	0.156164	nan	6.39636	1				0.08163	2.88821
	43	91.2237	37.9629	-0.00343317	98.6739	0.172794	nan	9.7064	1				0.082462	2.88735
	43	69.0861	46.507	0.00292932	-84.0893	0.331099	nan	5.75098	1				0.083294	2.88784
	43	139.968	18.8712	-0.00227877	65.2579	0.324408	nan	5.98056	1				0.084126	2.88834
	43	20.7459	47.098	-0.00295237	84.7564	0.234994	nan	21.0183	1				0.084958	2.88884
	44	74.0181	11.8327	0.00334012	-95.9806	0.217591	nan	3.83793	1				0.08579	2.88935
	44	33.3539	23.8121	-0.01093	315.682	0.170206	nan	6.9661	1				0.086622	2.88995
	44	78.3026	45.6219	0.00347021	-99.7461	0.116565	nan	9.25887	1				0.087454	2.89067
	44	88.6743	47.3285	-0.00409445	117.816	0.115264	nan	8.19877	1				0.088286	2.89138
	44	105.837	46.3695	-0.00251291	72.0356	0.285615	nan	3.74292	1				0.089118	2.8921
	45	15.2194	25.1737	-0.0282946	818.329	0.00891413	nan	11.5566	1				0.08995	2.89282
	45	73.4039	18.9634	-0.00466133	134.225	0.143582	nan	6.10943	1				0.090782	2.8935
	45	105.8	28.6925	-0.0150022	433.56	0.0238061	nan	7.35335	1				0.091614	2.89373
	45	133.839	22.4538	-0.00379216	109.066	0.26737	nan	5.73638	1				0.092446	2.8933
	46	50.4536	33.5777	-0.0154166	445.553	0.0183454	nan	9.99344	1				0.093277	2.89287
	46	38.5448	19.1504	-0.0164145	474.441	0.0678005	nan	5.11164	1				0.094109	2.89243
	46	143.863	50.1373	-0.00314067	90.207	0.262239	nan	12.6838	1				0.094941	2.892
	48	85.6313	10.4393	-0.00330212	94.8806	0.251692	nan	11.6965	1				0.095773	2.89187
	48	114.867	12.8429	-0.00271917	78.0061	0.284855	nan	11.1833	1				0.096605	2.89229
	48	78.679	32.051	-0.00361369	103.899	0.153601	nan	9.805	1				0.097437	2.8927
	48	105.097	19.1827	0.00242497	-69.49	0.249011	nan	4.27615	1				0.098269	2.89312
	48	108.253	43.5107	-0.00284658	81.6942	0.252769	nan	3.74292	1				0.099101	2.89353
	49	137.363	17.9271	-0.00369952	106.384	0.278743	nan	5.73638	1				0.099933	2.89395
	49	64.3903	22.0281	0.00346772	-99.674	0.320706	nan	9.52031	1				0.100765	2.89432
	49	68.926	33.06	-0.0166843	482.249	0.0160884	nan	9.805	1				0.101597	2.89463
	49	115.961	29.2639	0.00327318	-94.0429	0.266756	nan	3.5032	1				0.102429	2.89493
	50	134.314	11.6748	-0.00417799	120.234	0.356004	nan	3.51932	1				0.103261	2.89524
	50	50.5522	21.3382	0.00291905	-83.7918	0.225102	nan	12.2051	1				0.104093	2.89554
	50	99.4526	33.717	-0.00252273	72.3198	0.250901	nan	7.71251	1				0.104925	2.89608
	50	105.954	46.7773	0.00294468	-84.5339	0.321467	nan	3.99498	1				0.105757	2.89731
	50	112.832	30.841	-0.00318676	91.5412	0.345576	nan	3.5032	1				0.106589	2.8988
	50	40.0103	44.0085	-0.00253506	72.6768	0.344281	nan	4.75476	1				0.107421	2.90029
	51	63.684	52.5233	-0.030294	876.204	0.0112351	nan	11.5758	1				0.108253	2.90178
	51	35.924	53.3304	-0.0152941	442.007	0.0195468	nan	10.1782	1				0.109084	2.90327
	52	39.2977	30.4359	-0.0123201	355.919	0.0341272	nan	9.90261	1				0.109916	2.90383
	52	26.821	37.2427	-0.0150767	435.716	0.0140862	nan	9.24202	1				0.110748	2.90125
	53	103.908	15.0751	-0.0022681	64.9492	0.284815	nan	4.27615	1				0.11158	2.89699
	53	127.921	39.3225	-0.0140461	405.883	0.0300866	nan	6.31024	1				0.112412	2.89272
	53	97.5923	41.2018	0.0080032	-230.961	0.0822138	nan	7.71251	1				0.113244	2.88846
	53	135.828	8.49801	0.00298111	-85.5883	0.334413	nan	3.51932	1				0.114076	2.88423
	54	7.00649	9.40932	-0.0639111	1849.31	0.00427304	nan	18.5848	1				0.114908	2.88015
	54	26.9921	6.77227	0.00450138	-129.595	0.177895	nan	8.22689	1				0.11574	2.87616
	54	142.116	13.1218	-0.00355895	102.315	0.229163	nan	6.75918	1				0.116572	2.87218
	54	117.915	25.3174	0.00227222	-65.0684	0.291757	nan	4.40386	1				0.117404	2.86819
	54	5.07934	27.8939	-0.00221857	63.5154	0.335225	nan	9.76862	1				0.118236	2.8642
	54	71.6963	44.1686	-0.00275351	79	0.270206	nan	7.21441	1				0.119068	2.86048
	55	99.4866	23.673	-0.00343252	98.6552	0.206191	nan	9.66823	1				0.1199	2.85792
	55	37.2636	40.1274	-0.0139285	402.479	0.0190741	nan	4.75476	1				0.120732	2.85649
	56	144.359	51.4594	-0.0126984	366.872	0.0600822	nan	8.10283	1				0.121564	2.85507
	56	72.0465	36.9627	0.00298619	-85.7355	0.189497	nan	7.21441	1				0.122396	2.85365
	56	143.704	33.6923	-0.00261624	75.0265	0.278889	nan	10.0782	1				0.123228	2.85198
	56	103.527	49.2231	-0.0052224	150.466	0.12463	nan	9.97809	1				0.12406	2.84911
	57	60.0924	31.7496	-0.016664	481.661	0.0490686	nan	5.51411	1				0.124891	2.84467
	57	113.916	34.4459	-0.0145701	421.049	0.0293372	nan	9.96582	1				0.125723	2.84021
	57	78.112	8.07846	-0.00888115	256.375	0.108329	nan	3.16103	1				0.126555	2.83577
	57	99.0557	8.76535	-0.00472411	136.042	0.16787	nan	7.9599	1				0.127387	2.83132
	57	127.312	33.0417	-0.00520912	150.082	0.156082	nan	6.31024	1				0.128219	2.82727
	57	134.674	38.1668	-0.00359604	103.389	0.245304	nan	6.85103	1				0.129051	2.82607
	57	135.436	14.568	-0.00244142	69.9661	0.298459	nan	6.08265	1				0.129883	2.8296
	58	42.2189	16.8706	-0.0167141	483.112	0.0587108	nan	8.71174	1				0.130715	2.83315
	58	25.8468	21.8669	-0.013216	381.855	0.0571999	nan	10.8068	1				0.131547	2.8367
	59	44.7772	34.8914	-0.00185243	52.9168	0.317676	nan	9.15806	1				0.132379	2.84027
	59	10.7959	35.8152	-0.0024849	71.2248	0.372347	nan	9.76862	1				0.133211	2.84419
	60	68.7298	22.5702	-0.00408666	117.59	0.276128	nan	7.58792	1				0.134043	2.8489
	60	119.629	20.9884	0.00254611	-72.9965	0.275256	nan	12.8403	1				0.134875	2.85361
	60	38.2185	4.95542	0.00247032	-70.8028	0.229516	nan	7.32049	1				0.135707	2.8583
	60	19.2322	30.413	-0.00282024	80.9318	0.305608	nan	10.0177	1				0.136539	2.86299
	61	57.3429	36.5294	-0.0153253	442.911	0.0266752	nan	5.51411	1				0.137371	2.86769
	61	81.2705	7.95272	0.00351851	-101.144	0.239511	nan	3.16103	1				0.138203	2.87217
	61	68.6102	14.9832	-0.0117281	338.783	0.0671139	nan	7.58792	1				0.139035	2.87602
	61	74.9753	45.3939	-0.0122386	353.563	0.0223392	nan	7.89298	1				0.139867	2.87979
	61	82.1214	17.7042	-0.00224748	64.3524	0.295928	nan	8.92571	1				0.140698	2.88357
	62	104.442	15.3151	0.00213889	-61.209	0.306494	nan	4.1772	1				0.14153	2.88735
	62	57.1861	17.5864	0.00286266	-82.1596	0.295195	nan	11.1626	1				0.142362	2.89116
	63	48.3866	10.7181	-0.0122098	352.729	0.0248609	nan	8.15213	1				0.143194	2.89504
	63	132.515	41.48	-0.00452641	130.32	0.12507	nan	7.14478	1				0.144026	2.89894
	64	138.5	7.79724	-0.0154963	447.861	0.0171633	nan	11.4915	1				0.144858	2.90282
	64	79.7805	26.3175	-0.00265535	76.1586	0.241762	nan	7.86422	1				0.14569	2.90672
	64	43.6844	45.6691	-0.00193113	55.195	0.300727	nan	10.833	1				0.146522	2.9106
	64	30.9845	50.7671	-0.00213673	61.1463	0.294902	nan	7.74726	1				0.147354	2.91718
	65	120.961	35.8696	-0.00342359	98.3967	0.269728	nan	5.76834	1				0.148186	2.93305
	65	15.991	20.5474	0.00335073	-96.2876	0.281024	nan	10.3845	1				0.149018	2.95239
	65	83.3368	33.3317	0.00350749	-100.825	0.19711	nan	5.92783	1				0.14985	2.97173
	65	127.398	10.7656	-0.00221224	63.3322	0.199471	nan	7.94866	1				0.150682	2.99105
	65	100.327	14.5983	-0.00213508	61.0986	0.325762	nan	4.1772	1				0.151514	3.01124
	66	59.5763	6.17475	-0.00367584	105.698	0.271659	nan	5.59233	1				0.152346	3.03458
	66	28.2765	23.1118	-0.0161726	467.438	0.0255621	nan	12.5503	1				0.153178	3.05967
	66	141.463	23.5715	0.00277465	-79.6121	0.150646	nan	14.2916	1				0.15401	3.08446
	67	107.055	24.1991	-0.00280629	80.5279	0.290236	nan	7.89659	1				0.154842	3.10853
	67	45.2572	34.8417	0.00380332	-109.388	0.205138	nan	5.19211	1				0.155674	3.13286
	67	126.405	37.7763	0.00331545	-95.2663	0.306753	nan	5.76834	1				0.156505	3.16034
	67	28.3383	43.4858	0.0026276	-75.3555	0.294416	nan	6.8658	1				0.157337	3.2025
	67	128.031	18.689	-0.0021213	60.6997	0.330291	nan	7.94866	1				0.158169	3.25715
	67	66.1188	27.9059	-0.00266126	76.3298	0.208215	nan	11.8432	1				0.159001	3.31172
	67	5.4433	34.2692	-0.00208398	59.6195	0.304892	nan	10.3903	1				0.159833	3.3664
	67	102.536	47.8157	-0.0029468	84.5952	0.335186	nan	12.123	1				0.160665	3.4208
	68	10.8316	11.4857	-0.0127538	368.474	0.01246	nan	10.4275	1				0.161497	3.47406
	68	8.3607	50.6416	-0.00244022	69.9314	0.20128	nan	8.15234	1				0.162329	3.52611
	69	65.4809	12.3273	0.00278192	-79.8224	0.372435	nan	8.52745	1				0.163161	3.57812
	69	135.027	43.3317	0.00276867	-79.4389	0.348315	nan	10.2572	1				0.163993	3.63028
	69	60.8153	48.7825	-0.0024245	69.4764	0.30509	nan	16.1217	1				0.164825	3.68246
	71	121.035	6.76933	-0.016742	483.919	0.0192999	nan	12.1574	1				0.165657	3.7356
	71	89.9288	39.6328	-0.0163738	473.261	0.0233281	nan	5.55145	1				0.166489	3.79538
	71	117.909	51.9156	-0.00359258	103.288	0.288178	nan	15.9108	1				0.167321	3.86624
	71	36.7478	13.0614	-0.0030506	87.5999	0.282123	nan	10.8676	1				0.168153	3.9373
	71	99.1705	23.7621	0.00378712	-108.92	0.298588	nan	5.99021	1				0.168985	4.00793
	72	11.0203	25.5025	-0.00473725	136.423	0.14847	nan	9.87753	1				0.169817	4.07838
	72	25.8219	37.0978	-0.00352076	101.209	0.268688	nan	4.25036	1				0.170649	4.14624
	73	77.9779	15.8132	-0.00790175	228.025	0.0561628	nan	12.9741	1				0.171481	4.20879
	73	19.831	21.0375	-0.00359925	103.482	0.231109	nan	8.86225	1				0.172312	4.27169
	73	41.3741	48.0373	-0.00238518	68.3381	0.223054	nan	10.1677	1				0.173144	4.33455
	73	92.2873	16.3754	-0.00285579	81.9608	0.341495	nan	10.0966	1				0.173976	4.39692
	73	118.591	18.6786	0.0036932	-106.201	0.301715	nan	12.1574	1				0.174808	4.45987
	74	21.6063	36.5557	0.00280312	-80.4361	0.345201	nan	4.25036	1				0.17564	4.52663
	75	13.2166	11.2748	-0.0138141	399.167	0.0558077	nan	7.99088	1				0.176472	4.60393
	75	135.218	32.2157	-0.00233445	66.8697	0.283977	nan	6.34141	1				0.177304	4.68026
	75	111.864	32.242	0.00252532	-72.3949	0.317612	nan	4.81787	1				0.178136	4.75732
	75	128.88	32.0117	-0.00202126	57.8039	0.345143	nan	6.34141	1				0.178968	4.83439
	76	28.6646	20.3256	0.00405155	-116.574	0.153332	nan	8.86225	1				0.1798	4.91139
	76	96.8659	6.51953	0.00243257	-69.7101	0.293279	nan	3.60978	1				0.180632	4.9885
	77	7.06514	6.17437	-0.0119689	345.754	0.101056	nan	7.55899	1				0.181464	5.06659
	77	85.4939	30.3779	-0.0215246	622.36	0.111842	nan	8.39192	1				0.182296	5.144
	78	98.3467	52.213	-0.0137527	397.391	0.0321779	nan	13.4146	1				0.183128	5.22181
	78	55.3043	5.75361	0.00357703	-102.838	0.25076	nan	7.94825	1				0.18396	5.29977
	79	13.0268	38.9786	-0.00279572	80.222	0.3551	nan	4.26264	1				0.184792	5.37985
	79	98.4801	9.74825	-0.00276081	79.2113	0.309034	nan	3.60978	1				0.185624	5.46886
	79	115.054	44.1347	-0.00338792	97.3641	0.156819	nan	4.11018	1				0.186456	5.55836
	79	47.678	9.48054	-0.00300238	86.2041	0.286932	nan	3.62519	1				0.187288	5.64803
	80	91.8563	40.4731	-0.0160755	464.626	0.0159565	nan	10.2856	1				0.188119	5.73794
	80	21.6287	5.48399	0.00244119	-69.9596	0.266886	nan	6.97542	1				0.188951	5.82522
	81	47.2732	52.288	-0.00383686	110.359	0.298752	nan	8.03827	1				0.189783	5.90274
	81	80.5613	11.3407	0.00253046	-72.5435	0.303704	nan	6.33829	1				0.190615	5.97736
	81	102.237	21.504	-0.00294216	84.461	0.257079	nan	7.64744	1				0.191447	6.05145
	82	6.72513	23.5954	-0.00331403	95.2254	0.209669	nan	10.3465	1				0.192279	6.12561
	82	95.4189	18.0399	-0.00251001	71.9516	0.304671	nan	7.64744	1				0.193111	6.19993
	82	38.2225	24.1927	-0.00310878	89.2839	0.228971	nan	9.70863	1				0.193943	6.27309
	83	118.801	27.366	-0.0159802	461.868	0.0162762	nan	11.3085	1				0.194775	6.34205
	83	14.6534	5.52685	0.00307617	-88.3399	0.333885	nan	5.9633	1				0.195607	6.40956
	83	111.477	42.1097	0.00320144	-91.9663	0.284279	nan	4.11018	1				0.196439	6.47734
	84	52.3136	46.0264	-0.0140788	406.829	0.0237027	nan	7.28154	1				0.197271	6.54493
	84	63.4041	47.8702	-0.00277925	79.7453	0.208979	nan	11.2427	1				0.198103	6.60862
	85	55.049	11.6978	0.00383031	-110.17	0.198634	nan	6.87372	1				0.198935	6.65739
	85	25.6274	29.0704	-0.0036179	104.021	0.20657	nan	11.897	1				0.199767	6.69541
	85	64.142	32.8384	-0.0165167	477.399	0.0413527	nan	8.848	1				0.200599	6.73327
	85	21.4071	42.8359	-0.0158532	458.192	0.052523	nan	6.52709	1				0.201431	6.77133
	85	47.6656	9.30034	0.00324369	-93.1891	0.348836	nan	3.4446	1				0.202263	6.80932
	85	93.7788	50.5774	0.00240358	-68.8708	0.215251	nan	10.2856	1				0.203095	6.8453
	86	11.0461	32.9964	-0.0159337	460.524	0.0248881	nan	10.3465	1				0.203926	6.87443
	86	91.0183	36.463	-0.00315867	90.7282	0.293235	nan	14.3819	1				0.204758	6.89864
	87	107.006	11.5107	-0.00574272	165.528	0.10514	nan	12.6235	1				0.20559	6.92284
	87	33.1728	15.9006	-0.00337368	96.9521	0.195402	nan	8.4575	1				0.206422	6.94702
	87	107.975	24.097	-0.0169779	490.75	0.0181011	nan	11.3085	1				0.207254	6.9693
	87	71.9776	27.5475	-0.0161087	465.587	0.0610364	nan	9.45466	1				0.208086	6.98379
	87	29.4634	5.79463	0.00192587	-55.0426	0.29233	nan	8.77628	1				0.208918	6.98879
	87	43.1601	37.4174	-0.00376588	108.305	0.196747	nan	8.73168	1				0.20975	6.99401
	87	103.775	53.1399	0.00272714	-78.2369	0.297778	nan	10.3198	1				0.210582	6.99962
	88	44.6049	46.0288	-0.0163189	471.674	0.0196975	nan	7.70873	1				0.211414	7.00528
	88	17.0963	12.2308	0.00722984	-208.575	0.0928962	nan	7.13517	1				0.212246	7.01079
	88	56.6533	28.126	-0.00456507	131.439	0.143218	nan	8.848	1				0.213078	7.01316
	88	140.465	32.9286	-0.0149254	431.336	0.0206453	nan	8.55815	1				0.21391	7.00897
	89	116.24	44.0523	-0.00812893	234.6	0.219584	nan	8.26413	1				0.214742	7.00476
	89	12.7168	44.378	-0.00260901	74.8173	0.252029	nan	7.20591	1				0.215574	7.00057
	90	91.6146	16.7616	-0.019751	571.02	0.0285083	nan	8.00065	1				0.216406	6.99629
	90	78.7012	18.3053	-0.0208053	601.539	0.0166201	nan	11.4291	1				0.217238	6.98992
	90	32.916	44.6112	0.00280771	-80.5691	0.281016	nan	9.9576	1				0.21807	6.97169
	90	131.14	48.6963	-0.00436932	125.773	0.294439	nan	7.70616	1				0.218902	6.95335
	91	60.1027	15.1209	-0.00313156	89.9433	0.27616	nan	6.43648	1				0.219733	6.93511
	91	44.2678	25.2881	-0.00220799	63.2093	0.334083	nan	9.06654	1				0.220565	6.91682
	92	7.11015	27.4855	-0.00396314	114.015	0.178259	nan	12.6004	1				0.221397	6.89858
	92	14.7883	37.4763	-0.00225434	64.5507	0.347078	nan	7.20591	1				0.222229	6.87974
	92	26.3099	37.1605	-0.0030829	88.5348	0.246775	nan	9.9576	1				0.223061	6.85259
	93	88.6058	9.34827	-0.00948929	273.978	0.148875	nan	8.00065	1				0.223893	6.82565
	93	36.9504	17.8085	-0.00270589	77.6218	0.372466	nan	6.53369	1				0.224725	6.79863
	93	37.0809	30.8153	0.00316302	-90.8541	0.247907	nan	4.83593	1				0.225557	6.77164
	93	53.9802	45.1408	0.00732156	-211.23	0.0745594	nan	9.41732	1				0.226389	6.74369
	93	124.575	9.99296	-0.0018852	53.8654	0.315065	nan	13.0062	1				0.227221	6.70558
	94	108.084	41.9936	-0.00742246	214.15	0.0752681	nan	7.05541	1				0.228053	6.66647
	94	65.113	11.0804	-0.00318298	91.4318	0.176295	nan	6.43648	1				0.228885	6.62755
	94	108.324	49.2972	0.00453583	-130.592	0.158755	nan	7.30747	1				0.229717	6.58833
	94	45.5901	11.7328	-0.00239861	68.727	0.301693	nan	4.27245	1				0.230549	6.54949
	94	117.336	20.7982	0.00205958	-58.9133	0.370462	nan	7.63335	1				0.231381	6.50962
	94	123.459	48.074	-0.0026862	77.0516	0.146076	nan	7.70616	1				0.232213	6.46482
	95	88.7601	27.7671	-0.00290842	83.4843	0.206862	nan	7.55819	1				0.233045	6.41844
	95	77.8592	46.3112	-0.00299707	86.0504	0.363719	nan	7.64243	1				0.233877	6.37233
	96	28.7079	20.8436	-0.0159093	459.815	0.118246	nan	5.73265	1				0.234709	6.32613
	96	55.6121	21.6438	-0.0145746	421.182	0.0401374	nan	7.9192	1				0.23554	6.28063
	96	134.385	51.8222	0.00234755	-67.249	0.251382	nan	9.6694	1				0.236372	6.23933
	96	91.4669	20.7102	-0.00298558	85.7179	0.239704	nan	7.55819	1				0.237204	6.19961
	96	125.498	30.7843	-0.00253374	72.6386	0.28539	nan	7.48596	1				0.238036	6.1603
	97	37.8936	11.3433	-0.0117124	338.329	0.0431872	nan	5.82923	1				0.238868	6.12122
	97	79.5147	12.4442	-0.00316738	90.9802	0.221345	nan	8.13572	1				0.2397	6.08183
	97	98.3696	46.5052	-0.00203818	58.2938	0.291803	nan	7.43282	1				0.240532	6.04195
	98	29.4741	26.5249	-0.0160663	464.362	0.0796222	nan	5.73265	1				0.241364	5.99798
	98	71.8678	30.6511	-0.00282103	80.9546	0.260413	nan	14.5889	1				0.242196	5.95041
	98	41.5569	28.9846	-0.00215328	61.6256	0.282589	nan	4.83593	1				0.243028	5.90297
	99	139.839	26.1077	-0.0153568	443.823	0.0127364	nan	10.689	1				0.24386	5.85564
	99	124.526	23.3617	-0.00325079	93.3948	0.12731	nan	7.10093	1				0.244692	5.8092
	99	114.796	44.1699	-0.00252683	72.4385	0.34882	nan	5.82215	1				0.245524	5.76943
	100	101.613	18.9379	-0.0164788	476.3	0.129187	nan	7.76808	1				0.246356	5.73585
	100	38.9553	4.92593	-0.00302529	86.8671	0.272177	nan	6.50459	1				0.247188	5.70219
	100	71.6731	14.6119	-0.00624496	180.066	0.120925	nan	7.32846	1				0.24802	5.66863
	100	103.016	40.7037	-0.00216195	61.8763	0.260934	nan	6.88315	1				0.248852	5.63493
	100	118.17	26.5288	-0.00197947	56.5942	0.373172	nan	7.10093	1				0.249684	5.60098
	100	88.0018	37.5349	-0.00304793	87.5225	0.157159	nan	9.79718	1				0.250516	5.56445
	100	29.9998	51.892	-0.00286899	82.3429	0.348515	nan	14.047	1				0.251348	5.52121
	101	25.1743	38.6998	-0.0158547	458.235	0.013736	nan	8.90182	1				0.252179	5.47827
	101	124.795	53.0604	-0.013826	399.511	0.169728	nan	9.6694	1				0.253011	5.43529
	101	109.773	36.2623	-0.00232989	66.7378	0.345234	nan	4.71846	1				0.253843	5.39283
	101	67.7629	50.1449	0.00213546	-61.1096	0.372582	nan	18.2877	1				0.254675	5.35378
	102	125.605	35.9677	-0.00253744	72.7456	0.242821	nan	7.60114	1				0.255507	5.32072
	102	47.2292	48.2985	-0.0134913	389.823	0.0217488	nan	17.6001	1				0.256339	5.28757
	102	108.091	14.6497	-0.026382	762.964	0.0182854	nan	7.76808	1				0.257171	5.25437
	102	17.5662	34.0782	-0.00602481	173.693	0.133149	nan	8.90182	1				0.258003	5.22124
	103	85.6791	25.9517	-0.0132513	382.875	0.0291949	nan	7.01548	1				0.258835	5.18811
	103	70.0332	7.46931	-0.0117309	338.865	0.039212	nan	7.32846	1				0.259667	5.15398
	103	28.3907	14.7801	-0.0199107	575.642	0.0142191	nan	8.43447	1				0.260499	5.11623
	104	71.5358	24.1248	0.00246201	-70.5623	0.285917	nan	9.51381	1				0.261331	5.07922
	104	120.613	43.9203	-0.00372734	107.189	0.201827	nan	5.82215	1				0.262163	5.04481
	104	36.7941	14.0571	-0.0132071	381.595	0.03672	nan	8.43447	1				0.262995	5.00941
	105	95.8818	26.6465	0.0026335	-75.5263	0.283949	nan	8.21639	1				0.263827	4.97121
	105	52.3346	21.1504	-0.00211017	60.3777	0.272373	nan	9.6097	1				0.264659	4.94034
	105	143.248	35.4702	-0.00297242	85.3369	0.245077	nan	10.278	1				0.265491	4.91022
	106	95.708	12.1276	-0.002149	61.5017	0.363902	nan	10.1068	1				0.266323	4.88004
	106	124.154	11.8543	-0.00384591	110.622	0.159909	nan	10.3056	1				0.267155	4.84987
	106	115.834	18.2045	-0.00242321	69.4389	0.36549	nan	8.52009	1				0.267986	4.81979
	107	31.1432	6.49579	-0.00268843	77.1163	0.258407	nan	8.72962	1				0.268818	4.78964
	107	143.639	10.0339	0.00195862	-55.9908	0.254456	nan	6.07975	1				0.26965	4.75571
	107	113.946	27.724	0.00417768	-120.225	0.25227	nan	6.54412	1				0.270482	4.71887
	107	77.1128	35.3537	-0.00319538	91.7909	0.245599	nan	4.46154	1				0.271314	4.68195
	107	116.983	33.5204	0.0030325	-87.076	0.321394	nan	6.54412	1				0.272146	4.64477
	108	114.372	5.17028	-0.00471793	135.863	0.10068	nan	10.4968	1				0.272978	4.60774
	108	22.1237	28.6248	-0.00421721	121.369	0.246312	nan	7.66766	1				0.27381	4.57606
	108	133.805	15.4701	-0.00250463	71.7959	0.327401	nan	6.80732	1				0.274642	4.54596
	110	28.6991	37.6278	-0.015199	439.255	0.113656	nan	4.5875	1				0.275474	4.5162
	110	82.1502	52.9395	-0.0168006	485.615	0.0169238	nan	10.1387	1				0.276306	4.48624
	110	67.9923	30.0628	-0.00219012	62.6917	0.332394	nan	7.82473	1				0.277138	4.45631
	110	17.2565	17.7451	0.00367159	-105.575	0.258496	nan	7.66941	1				0.27797	4.42651
	110	33.3744	23.7444	0.00251864	-72.2013	0.355678	nan	10.2896	1				0.278802	4.39493
	111	14.0228	39.7774	-0.0120754	348.839	0.0268984	nan	13.7842	1				0.279634	4.36001
	111	135.247	26.447	-0.00265043	76.0162	0.228166	nan	11.0712	1				0.280466	4.32538
	111	107.282	28.0562	0.00253819	-72.7674	0.241305	nan	5.9282	1				0.281298	4.2903
	112	103.953	6.45186	-0.0105328	304.184	0.0456235	nan	10.4968	1				0.28213	4.25549
	112	79.8015	24.1818	-0.0149003	430.61	0.0393104	nan	9.62646	1				0.282962	4.22441
	112	62.0149	40.6874	-0.0155608	449.728	0.0240994	nan	10.4609	1				0.283793	4.197
	112	137.564	9.79504	0.00419373	-120.69	0.226589	nan	6.07975	1				0.284625	4.17001
	112	83.1034	42.8456	-0.00281896	80.8948	0.306132	nan	5.28367	1				0.285457	4.14302
	113	91.645	24.5517	-0.0118161	341.331	0.069198	nan	11.8492	1				0.286289	4.11604
	113	28.9812	33.049	-0.0137836	398.285	0.142245	nan	4.5875	1				0.287121	4.08904
	113	20.554	9.43126	-0.00297679	85.4633	0.356041	nan	8.94392	1				0.287953	4.06159
	113	70.3078	22.5886	-0.00201068	57.4978	0.359539	nan	7.82473	1				0.288785	4.03086
	114	52.0262	48.1792	0.00534126	-153.907	0.131923	nan	7.89292	1				0.289617	3.99999
	115	45.8368	31.1208	-0.00803532	231.891	0.0584239	nan	9.25858	1				0.290449	3.96892
	116	105.033	33.5413	0.00367427	-105.653	0.341326	nan	5.9282	1				0.291281	3.93815
	117	67.055	31.5207	-0.0180317	521.252	0.0355877	nan	8.27016	1				0.292113	3.90927
	117	53.6214	21.6728	-0.0170492	492.813	0.0122048	nan	11.0579	1				0.292945	3.88768
	117	116.827	35.7855	-0.0158288	457.487	0.0207691	nan	9.35756	1				0.293777	3.86605
	117	40.2298	38.4885	-0.00512213	147.564	0.131423	nan	9.25858	1				0.294609	3.84472
	118	38.0045	24.526	-0.0163333	472.09	0.0262131	nan	7.84367	1				0.295441	3.82314
	118	122.769	13.5669	0.0041519	-119.479	0.281459	nan	11.4984	1				0.296273	3.80164
	118	13.603	36.2066	0.00333778	-95.9127	0.197765	nan	10.6176	1				0.297105	3.78015
	118	102.962	42.3861	-0.0149838	433.026	0.0310194	nan	6.30294	1				0.297937	3.75634
	118	110.447	28.9396	0.00434581	-125.092	0.356846	nan	7.10609	1				0.298769	3.73245
	118	58.4137	43.5425	-0.00322012	92.507	0.313088	nan	7.89292	1				0.2996	3.70838
	119	133.76	16.9442	-0.00596619	171.996	0.140445	nan	5.19501	1				0.300432	3.68427
	119	48.1931	12.039	-0.0160791	464.731	0.0176213	nan	11.0579	1				0.301264	3.66069
	119	84.6211	23.979	-0.00244377	70.0342	0.283282	nan	7.15858	1				0.302096	3.64122
	119	22.7428	30.803	-0.00351519	101.048	0.171132	nan	10.6176	1				0.302928	3.62301
	119	59.5211	34.9317	-0.019623	567.315	0.0337201	nan	8.27016	1				0.30376	3.60479
	119	129.379	46.7089	0.00451824	-130.083	0.306451	nan	6.63093	1				0.304592	3.58662
	120	26.7184	18.1163	-0.00299033	85.8553	0.353125	nan	5.60805	1				0.305424	3.56847
	120	99.5282	23.1708	0.00302529	-86.8673	0.223707	nan	11.7408	1				0.306256	3.55009
	121	88.008	15.8447	0.00253123	-72.5658	0.207183	nan	8.81129	1				0.307088	3.52924
	121	118.116	47.7507	0.00254268	-72.8973	0.327511	nan	6.22464	1				0.30792	3.50735
	122	70.5571	4.54511	-0.00297029	85.2751	0.287599	nan	15.3022	1				0.308752	3.4855
	122	73.7181	43.8009	-0.00218855	62.6464	0.272425	nan	13.8159	1				0.309584	3.46351
	122	136.905	51.2662	-0.00332585	95.5675	0.220161	nan	6.73635	1				0.310416	3.44196
	123	108.487	11.7712	-0.0175662	507.779	0.0101739	nan	8.30358	1				0.311248	3.42435
	123	76.6136	25.8382	-0.00302373	86.8221	0.31761	nan	6.89238	1				0.31208	3.4094
	123	46.1627	36.057	0.00213961	-61.2297	0.321209	nan	6.13878	1				0.312912	3.39439
	123	104.037	36.1754	-0.0024123	69.1233	0.373291	nan	6.30294	1				0.313744	3.37944
	123	25.6679	41.1006	-0.00279707	80.2609	0.362361	nan	9.96421	1				0.314576	3.36484
	123	85.4177	31.0931	-0.00295605	84.8629	0.177449	nan	7.15858	1				0.315407	3.35141
	124	135.261	11.9705	-0.0342314	990.179	0.00605242	nan	5.19501	1				0.316239	3.3373
	124	35.5483	39.8113	0.00221179	-63.3191	0.331236	nan	5.03012	1				0.317071	3.32138
	125	54.9913	38.4898	0.0028189	-80.893	0.338831	nan	6.80506	1				0.317903	3.30485
	126	124.314	48.3339	-0.0153907	444.803	0.0345468	nan	5.82616	1				0.318735	3.28828
	126	101.798	25.3422	-0.00434205	124.983	0.189729	nan	11.0621	1				0.319567	3.27167
	126	112.891	35.389	-0.00419859	120.83	0.0823036	nan	6.48937	1				0.320399	3.25628
	126	111.465	41.7196	-0.00285601	81.9672	0.26237	nan	6.48937	1				0.321231	3.24408
	127	49.4411	14.1241	-0.0169699	490.518	0.0249232	nan	11.7124	1				0.322063	3.23253
	127	37.2499	52.9466	-0.0153177	442.691	0.010838	nan	13.245	1				0.322895	3.22098
	127	116.089	19.3624	-0.00189776	54.229	0.342195	nan	10.7434	1				0.323727	3.20938
	128	135.539	36.7999	-0.0433209	1253.29	0.00457633	nan	8.63368	1				0.324559	3.19784
	128	48.9112	41.5462	0.00399403	-114.909	0.312985	nan	6.13878	1				0.325391	3.18571
	128	16.896	33.1484	-0.0119492	345.185	0.0481219	nan	8.17579	1				0.326223	3.17221
	129	91.4806	17.4719	-0.00987558	285.16	0.332746	nan	4.69261	1				0.327055	3.15853
	129	84.4083	30.8756	0.00372149	-107.02	0.272147	nan	4.10515	1				0.327887	3.14477
	129	31.882	36.3674	-0.0120699	348.677	0.024289	nan	5.03012	1				0.328719	3.13106
	129	66.2699	8.36982	0.00282397	-81.0397	0.294281	nan	6.43905	1				0.329551	3.11766
	129	108.834	8.71325	-0.00307083	88.1855	0.194926	nan	12.8858	1				0.330383	3.10727
	129	72.92	34.1963	0.00257943	-73.9612	0.365585	nan	7.5259	1				0.331214	3.09739
	129	102.627	49.4432	0.00258326	-74.072	0.295385	nan	3.77261	1				0.332046	3.08752
	130	135.156	24.4415	-0.0185457	536.132	0.00835248	nan	12.3643	1				0.332878	3.0776
	130	90.22	12.9518	-0.0117772	340.204	0.270096	nan	4.69261	1				0.33371	3.06769
	130	78.2942	39.4649	0.00348911	-100.293	0.288079	nan	7.5259	1				0.334542	3.0577
	131	52.9668	32.2403	0.0031102	-89.3251	0.179208	nan	10.1513	1				0.335374	3.04678
	131	98.8719	49.0793	-0.00284947	81.7777	0.286113	nan	3.77261	1				0.336206	3.0357
	132	61.7167	45.2416	-0.00522712	150.603	0.175338	nan	4.72953	1				0.337038	3.02466
	132	78.4513	15.9305	-0.00307208	88.2216	0.284511	nan	6.65336	1				0.33787	3.01358
	132	84.0341	26.7875	-0.00342192	98.3484	0.330075	nan	4.10515	1				0.338702	3.00251
	133	15.3645	16.4384	-0.0149043	430.724	0.027616	nan	9.28354	1				0.339534	2.99338
	133	98.2295	16.2796	-0.01602	463.02	0.029777	nan	6.85344	1				0.340366	2.98475
	133	39.8643	40.1529	0.00201924	-57.7456	0.356561	nan	8.83442	1				0.341198	2.97613
	134	88.3547	36.1903	0.00257886	-73.9444	0.268225	nan	4.92604	1				0.34203	2.96747
	134	65.0942	14.7006	-0.00240111	68.7994	0.330553	nan	3.15319	1				0.342862	2.95885
	135	131.683	4.76728	-0.020937	605.35	0.0150775	nan	6.57912	1				0.343694	2.95025
	135	29.4073	12.7306	-0.0163792	473.418	0.0165919	nan	7.71071	1				0.344526	2.94042
	135	44.2217	7.16072	0.00220846	-63.2227	0.270803	nan	12.0814	1				0.345358	2.92969
	135	4.97323	31.9809	0.00244299	-70.0116	0.259571	nan	9.96535	1				0.34619	2.91909
	136	82.1245	21.478	-0.0112793	325.793	0.0532647	nan	5.64248	1				0.347021	2.90851
	136	85.4185	48.8896	0.00260428	-74.6805	0.223748	nan	8.12025	1				0.347853	2.89791
	136	121.021	50.4883	0.00276322	-79.2813	0.28167	nan	6.91163	1				0.348685	2.88963
	137	65.4686	17.8315	0.00325158	-93.4175	0.355901	nan	3.15319	1				0.349517	2.88261
	137	67.3129	22.5346	-0.00383776	110.385	0.238295	nan	5.05179	1				0.350349	2.87563
	137	107.847	17.851	-0.00326386	93.7729	0.170448	nan	9.74457	1				0.351181	2.86867
	138	74.6932	31.9288	-0.0150841	435.93	0.0319271	nan	8.04705	1				0.352013	2.86176
	138	123.519	33.1856	-0.00879059	253.753	0.0942938	nan	9.48821	1				0.352845	2.8548
	138	96.0734	34.8789	0.00280018	-80.3509	0.310102	nan	7.82928	1				0.353677	2.84769
	138	6.92004	47.0555	0.00236404	-67.7261	0.356061	nan	11.7115	1				0.354509	2.84029
	138	127.581	52.6624	0.00224017	-64.1407	0.254953	nan	6.91163	1				0.355341	2.83289
	139	14.8874	24.8219	-0.0138057	398.925	0.0341701	nan	5.6374	1				0.356173	2.82543
	139	13.4002	37.3001	-0.00810423	233.885	0.0561126	nan	6.17437	1				0.357005	2.81803
	139	126.318	24.1199	-0.0121194	350.11	0.0280735	nan	9.48821	1				0.357837	2.81136
	140	78.5787	13.5395	-0.0149955	433.364	0.034275	nan	8.69436	1				0.358669	2.80552
	140	22.3264	52.382	-0.0124082	358.472	0.0422613	nan	6.96906	1				0.359501	2.7997
	141	44.5167	28.1975	-0.00331888	95.3657	0.257081	nan	3.87946	1				0.360333	2.79387
	141	134.839	14.8549	-0.00257306	73.7766	0.151179	nan	12.5873	1				0.361165	2.78804
	142	136.596	30.9282	-0.0311477	900.915	0.0101954	nan	6.62017	1				0.361997	2.78222
	142	91.6213	27.4161	-0.0121609	351.313	0.0503958	nan	8.68999	1				0.362828	2.77611
	142	28.8722	49.9903	0.0116685	-337.059	0.209296	nan	6.57456	1				0.36366	2.76881
	142	57.9195	18.0454	-0.00219417	62.809	0.325456	nan	7.55216	1				0.364492	2.76152
	143	74.991	23.8872	-0.0336207	972.502	0.0071944	nan	8.04705	1				0.365324	2.75417
	143	100.017	5.31369	-0.00976535	281.969	0.120616	nan	7.12793	1				0.366156	2.74685
	143	110.929	41.8824	-0.00435735	125.426	0.158629	nan	7.3669	1				0.366988	2.74018
	143	112.273	52.8074	0.0037915	-109.047	0.176789	nan	5.04951	1				0.36782	2.73507
	144	93.338	7.80408	-0.0173428	501.311	0.0197565	nan	7.12793	1				0.368652	2.73039
	144	9.92768	27.5019	-0.0027658	79.3557	0.2271	nan	3.8074	1				0.369484	2.72581
	144	11.4013	16.3322	0.00238207	-68.2482	0.312208	nan	4.40267	1				0.370316	2.72093
	144	18.4083	30.7802	-0.00268155	76.9171	0.231575	nan	6.92078	1				0.371148	2.71582
	144	70.4815	40.6707	-0.00303374	87.1119	0.3303	nan	4.65001	1				0.37198	2.71065
	145	59.876	5.38623	-0.015696	453.642	0.0240694	nan	9.58861	1				0.372812	2.70437
	145	130.259	29.0122	-0.0165829	479.314	0.144392	nan	6.62017	1				0.373644	2.69765
	145	87.4615	40.8252	0.00325831	-93.6124	0.209872	nan	7.78959	1				0.374476	2.69093
	145	104.891	15.8848	-0.00261374	74.9542	0.230464	nan	11.6406	1				0.375308	2.6842
	146	31.9084	15.7964	-0.0036043	103.628	0.160411	nan	11.5512	1				0.37614	2.67759
	146	101.866	41.409	-0.0129397	373.857	0.0298054	nan	8.46037	1				0.376972	2.67178
	146	16.3408	43.1856	-0.00207599	59.3883	0.328739	nan	5.78894	1				0.377804	2.66624
	147	122.589	52.5503	-0.0187957	543.369	0.017445	nan	10.3195	1				0.378635	2.6607
	147	70.0375	36.0419	0.00264385	-75.826	0.224418	nan	4.65001	1				0.379467	2.65515
	147	80.4237	44.1638	0.00245014	-70.2184	0.347144	nan	3.72912	1				0.380299	2.64965
	147	24.3054	45.2607	0.00288385	-82.773	0.288437	nan	6.57456	1				0.381131	2.64412
	147	103.847	52.4557	-0.00305724	87.792	0.209999	nan	6.19086	1				0.381963	2.63774
	148	35.5439	26.7605	-0.00272943	78.303	0.267645	nan	4.12794	1				0.382795	2.63089
	148	111.857	6.51804	0.00347121	-99.7751	0.251024	nan	11.6735	1				0.383627	2.62394
	148	116.904	22.7854	-0.00336695	96.7572	0.287451	nan	7.72514	1				0.384459	2.61698
	148	44.041	28.1781	0.00242298	-69.4323	0.281415	nan	8.61447	1				0.385291	2.61002
	148	22.8906	36.481	0.0024056	-68.9293	0.341874	nan	7.252	1				0.386123	2.60416
	149	75.1378	7.28055	-0.0182929	528.813	0.0997319	nan	3.37532	1				0.386955	2.59909
	149	128.742	37.258	-0.0155456	449.288	0.0256737	nan	8.3842	1				0.387787	2.59415
	149	15.6386	19.7555	0.0030029	-86.219	0.283399	nan	5.44731	1				0.388619	2.58923
	149	13.3431	25.8192	0.0026874	-77.0865	0.31295	nan	3.75743	1				0.389451	2.58429
	150	143.052	26.8316	-0.00353676	101.673	0.116861	nan	9.31053	1				0.390283	2.57936
	150	27.133	27.9338	-0.00440124	126.696	0.213971	nan	4.71773	1				0.391115	2.5745
	150	50.7742	8.40257	-0.0134503	388.637	0.0411923	nan	9.58861	1				0.391947	2.56974
	150	134.525	23.0927	0.0028778	-82.598	0.266065	nan	7.29629	1				0.392779	2.56502
	151	95.0575	36.3865	-0.0264522	764.996	0.011448	nan	8.46037	1				0.393611	2.56029
	151	98.903	8.67956	0.0048788	-140.52	0.216227	nan	13.0955	1				0.394442	2.55558
	152	124.027	19.7948	-0.00274958	78.8863	0.277209	nan	7.72514	1				0.395274	2.55102
	152	10.3304	35.0588	-0.0118778	343.118	0.0212002	nan	9.71836	1				0.396106	2.5467
	152	15.3888	46.1372	-0.0148675	429.66	0.0101234	nan	8.95954	1				0.396938	2.54245
	153	31.4721	26.0821	0.00360322	-103.596	0.295719	nan	4.12794	1				0.39777	2.53817
	153	89.1958	18.0522	-0.0263836	763.013	0.00427914	nan	13.4935	1				0.398602	2.53396
	153	79.5084	42.0273	-0.0146389	423.041	0.0186415	nan	15.1771	1				0.399434	2.52967
	153	119.065	43.5127	-0.0146733	424.039	0.0208014	nan	11.5227	1				0.400266	2.52514
	153	75.9893	10.5467	0.00857485	-247.508	0.264665	nan	3.37532	1				0.401098	2.51999
	153	100.477	48.9448	0.0077398	-223.337	0.0738381	nan	3.6093	1				0.40193	2.51475
	154	122.676	28.8944	-0.0152522	440.795	0.0149436	nan	9.19939	1				0.402762	2.50949
	155	134.263	14.8905	-0.00318726	91.5558	0.214122	nan	3.79448	1				0.403594	2.5042
	155	60.0489	35.8517	0.00191978	-54.8664	0.322858	nan	5.14341	1				0.404426	2.49917
	156	26.7519	14.3582	0.00859277	-248.027	0.0379954	nan	6.7232	1				0.405258	2.49518
	156	108.271	17.8301	0.00217035	-62.1197	0.31508	nan	7.27905	1				0.40609	2.49141
	157	133.643	11.1471	0.00246897	-70.7637	0.332443	nan	3.79448	1				0.406922	2.48765
	157	59.7663	26.3739	0.00203164	-58.1043	0.316829	nan	9.48198	1				0.407754	2.48388
	157	131.823	43.1777	0.00259788	-74.4951	0.217113	nan	8.86309	1				0.408586	2.48009
	158	56.8321	7.42865	-0.0152471	440.647	0.0200503	nan	7.56926	1				0.409418	2.47632
	158	37.9347	13.8838	-0.0167087	482.957	0.0243243	nan	11.1928	1				0.41025	2.47243
	158	93.1716	35.4196	0.00509365	-146.739	0.174965	nan	8.27545	1				0.411081	2.46853
	159	142.198	12.4082	-0.00330791	95.048	0.228192	nan	8.31465	1				0.411913	2.46461
	159	27.7858	28.7632	-0.0040158	115.539	0.0836503	nan	6.73623	1				0.412745	2.4607
	159	20.0777	13.548	-0.00258478	74.116	0.213769	nan	6.7232	1				0.413577	2.45679
	159	21.0754	28.1742	-0.00239882	68.733	0.248467	nan	6.73623	1				0.414409	2.45425
	160	74.0645	17.3163	0.00449627	-129.447	0.13276	nan	11.7093	1				0.415241	2.45189
	160	85.1684	39.9537	0.00445656	-128.298	0.149442	nan	3.84505	1				0.416073	2.44954
	161	93.497	7.03067	-0.0199236	576.016	0.0182953	nan	9.97353	1				0.416905	2.44721
	161	132.778	28.1435	-0.00297882	85.5222	0.258553	nan	15.0645	1				0.417737	2.44486
	161	139.523	47.568	0.00365769	-105.173	0.235482	nan	8.86309	1				0.418569	2.44251
	161	114.599	12.6781	-0.0108732	314.039	0.0408645	nan	5.5769	1				0.419401	2.43944
	161	113.347	28.6772	0.00295971	-84.9691	0.172162	nan	8.1257	1				0.420233	2.43609
	161	121.199	52.4743	-0.00306554	88.0323	0.216057	nan	12.0208	1				0.421065	2.43273
	162	50.0696	39.8205	-0.00527345	151.944	0.151119	nan	5.59816	1				0.421897	2.42959
	162	75.1921	5.66143	-0.00246953	70.7799	0.219215	nan	11.7093	1				0.422729	2.42659
	162	106.988	44.7514	0.00239929	-68.7467	0.341883	nan	3.86413	1				0.423561	2.42415
	163	51.8726	13.1468	-0.00269512	77.3099	0.253502	nan	3.79151	1				0.424393	2.42211
	163	20.3958	21.1369	0.00223907	-64.1088	0.257597	nan	7.07002	1				0.425225	2.42014
	163	107.794	48.5303	-0.00245588	70.3846	0.31467	nan	3.86413	1				0.426057	2.41816
	164	11.2862	20.9874	-0.00254234	72.8875	0.33034	nan	9.11081	1				0.426888	2.41619
	164	124.244	40.8455	-0.00299163	85.8928	0.245411	nan	8.2117	1				0.42772	2.41422
	164	12.4036	51.1186	0.00299763	-86.0666	0.278703	nan	12.0048	1				0.428552	2.4121
	165	85.8748	13.4629	-0.014982	432.974	0.0294086	nan	9.97353	1				0.429384	2.4098
	165	66.3781	37.9102	-0.0133248	385.004	0.0210018	nan	8.4335	1				0.430216	2.40745
	165	88.3083	37.7344	-0.00993009	286.738	0.0713364	nan	3.84505	1				0.431048	2.40509
	166	111.131	17.0457	-0.0123368	356.405	0.191804	nan	5.21116	1				0.43188	2.40274
	166	46.3409	25.7097	-0.00239382	68.5882	0.36519	nan	5.19437	1				0.432712	2.40031
	167	98.444	20.9	0.00316371	-90.874	0.197249	nan	10.8126	1				0.433544	2.39779
	168	72.5451	27.6359	-0.012564	362.98	0.0329795	nan	6.02073	1				0.434376	2.39522
	168	117.03	25.6662	-0.0300029	867.78	0.0120742	nan	7.66238	1				0.435208	2.39265
	168	29.0108	47.4495	-0.0145324	419.959	0.0272044	nan	6.6713	1				0.43604	2.39009
	168	73.7759	7.47971	0.00209805	-60.0267	0.255023	nan	13.4975	1				0.436872	2.38752
	168	34.9016	8.63238	-0.00190725	54.5036	0.271801	nan	11.5698	1				0.437704	2.38482
	169	139.595	38.6691	-0.015339	443.309	0.0241005	nan	15.5045	1				0.438536	2.38184
	170	99.3091	31.6779	-0.0140306	405.435	0.0284593	nan	3.8301	1				0.439368	2.37877
	170	87.7001	43.6457	-0.0161483	466.735	0.0281233	nan	5.94251	1				0.4402	2.3757
	170	135.475	5.24383	-0.00285851	82.0396	0.272129	nan	6.08333	1				0.441032	2.37263
	171	65.082	22.5045	-0.00211177	60.424	0.358078	nan	9.05693	1				0.441864	2.36976
	172	118.068	33.2579	-0.0165104	477.217	0.0203114	nan	7.66238	1				0.442695	2.36746
	172	46.9945	25.9886	0.00304616	-87.4712	0.237413	nan	7.87415	1				0.443527	2.3654
	172	78.4688	28.7125	-0.00299791	86.0746	0.351767	nan	6.02073	1				0.444359	2.36334
	172	50.5524	50.2432	-0.00286892	82.3409	0.229263	nan	13.952	1				0.445191	2.36128
	173	22.624	45.5219	-0.0183982	531.862	0.0183115	nan	6.42387	1				0.446023	2.35923
	173	95.0007	46.3391	-0.0151397	437.54	0.0247391	nan	7.78158	1				0.446855	2.35702
	173	100.072	14.1031	0.00235016	-67.3245	0.329673	nan	6.38945	1				0.447687	2.35408
	173	46.189	33.8214	-0.00293737	84.3222	0.251464	nan	7.87415	1				0.448519	2.35086
	174	133.645	16.048	-0.0145366	420.081	0.0223623	nan	3.29144	1				0.449351	2.34763
	174	64.1701	12.6867	0.00424618	-122.208	0.151406	nan	9.86003	1				0.450183	2.34441
	175	81.7008	7.90645	-0.0114942	332.013	0.060924	nan	17.2133	1				0.451015	2.34121
	175	39.1723	8.84914	-0.00323675	92.9882	0.194097	nan	7.04804	1				0.451847	2.33808
	175	142.24	53.0274	0.00565733	-163.056	0.0550823	nan	8.56729	1				0.452679	2.335
	175	140.733	9.76133	-0.00335494	96.4095	0.264107	nan	6.93209	1				0.453511	2.33192
	175	7.11597	15.4433	-0.00212668	60.8554	0.288541	nan	18.781	1				0.454343	2.32882
	175	103.634	19.8965	0.00314126	-90.2242	0.216568	nan	6.80074	1				0.455175	2.32572
	176	33.9945	19.1969	-0.0138613	400.532	0.0265115	nan	10.3251	1				0.456007	2.32264
	176	22.3631	26.4093	0.00972697	-280.858	0.0369435	nan	11.2475	1				0.456839	2.31955
	176	123.691	50.4018	-0.00237851	68.1452	0.329441	nan	10.8152	1				0.457671	2.31646
	176	18.0246	36.7863	-0.00309439	88.8674	0.3095	nan	7.91934	1				0.458502	2.31339
	176	137.95	45.6114	-0.00259558	74.4286	0.270522	nan	7.55161	1				0.459334	2.31029
	177	119.537	23.2176	-0.0168415	486.801	0.0238669	nan	8.49865	1				0.460166	2.30721
	177	70.1086	38.0689	0.00349853	-100.566	0.228862	nan	7.95626	1				0.460998	2.30472
	177	135.589	27.1029	-0.00757595	218.594	0.0642244	nan	9.76181	1				0.46183	2.30262
	177	35.0584	38.0806	-0.00249485	71.5127	0.346687	nan	9.17521	1				0.462662	2.30057
	177	57.4343	38.1066	0.00202536	-57.9227	0.32975	nan	12.0341	1				0.463494	2.29852
	178	100.318	4.72814	0.0042399	-122.026	0.23281	nan	3.39523	1				0.464326	2.29646
	178	43.2417	14.6037	-0.00291715	83.7369	0.20219	nan	7.04804	1				0.465158	2.29441
	178	135.904	38.3243	-0.00243163	69.6827	0.292675	nan	6.38408	1				0.46599	2.29208
	179	77.5502	25.2016	-0.0313334	906.293	0.00916592	nan	6.91495	1				0.466822	2.28953
	179	42.0104	28.3224	-0.0312064	902.616	0.00850581	nan	11.9814	1				0.467654	2.28693
	179	52.285	50.3725	-0.0152676	441.242	0.0267521	nan	8.01118	1				0.468486	2.28435
	179	124.93	13.2366	-0.00288057	82.6781	0.309994	nan	4.34514	1				0.469318	2.28176
	179	131.285	18.3414	-0.00318066	91.3648	0.310627	nan	3.29144	1				0.47015	2.27934
	179	131.071	42.4956	0.00218182	-62.4515	0.369542	nan	6.38408	1				0.470982	2.2771
	180	25.891	37.7005	-0.00461725	132.949	0.231622	nan	7.66176	1				0.471814	2.27489
	180	18.5094	49.5065	0.0030132	-86.5174	0.208665	nan	5.05612	1				0.472646	2.27268
	181	36.1438	52.1179	-0.00210022	60.0896	0.328644	nan	7.12744	1				0.473478	2.27048
	182	25.6721	14.9961	0.007595	-219.145	0.075634	nan	15.0619	1				0.474309	2.26827
	182	67.0465	45.4123	0.00376559	-108.296	0.349262	nan	7.63876	1				0.475141	2.26601
	183	114.275	50.4963	-0.00524908	151.238	0.149651	nan	10.7909	1				0.475973	2.26364
	184	83.2513	29.1149	-0.0163282	471.94	0.0137249	nan	6.91495	1				0.476805	2.26111
	184	79.1572	5.17997	-0.00202341	57.8661	0.327764	nan	15.2301	1				0.477637	2.25842
	184	87.7829	39.8769	0.00313265	-89.9749	0.201492	nan	10.1313	1				0.478469	2.25564
	185	11.3318	36.4789	0.00285704	-81.9971	0.308854	nan	14.6104	1				0.479301	2.25298
	185	85.8041	49.8132	-0.00307855	88.4088	0.198332	nan	10.1313	1				0.480133	2.25057
	185	40.7702	19.878	-0.00363548	104.53	0.178598	nan	7.08896	1				0.480965	2.2483
	185	42.2121	5.05159	-0.00250478	71.8001	0.259231	nan	6.98395	1				0.481797	2.24604
	186	67.0548	23.1054	0.00372904	-107.239	0.242036	nan	12.9702	1				0.482629	2.24377
	186	45.7225	48.0313	0.00368558	-105.98	0.190725	nan	3.76453	1				0.483461	2.24151
	186	120.927	23.3961	-0.0169503	489.951	0.0888484	nan	5.59582	1				0.484293	2.23916
	186	48.9762	6.78974	-0.00219144	62.73	0.25552	nan	6.98395	1				0.485125	2.23639
	186	105.802	43.8152	-0.00286358	82.1861	0.30422	nan	10.638	1				0.485957	2.23332
	187	131.937	7.25919	-0.0110253	318.44	0.0311016	nan	16.6409	1				0.486789	2.23025
	187	42.3905	26.7793	-0.00239396	68.5923	0.362561	nan	7.08896	1				0.487621	2.22718
	187	50.5922	35.3	-0.0123891	357.917	0.0303257	nan	8.6665	1				0.488453	2.22423
	187	143.39	39.9045	-0.002686	77.0461	0.295918	nan	3.42045	1				0.489285	2.22189
	188	126.508	22.9897	-0.013274	383.532	0.135477	nan	5.59582	1				0.490116	2.21998
	188	19.9311	7.0887	-0.0021019	60.1383	0.37351	nan	9.70248	1				0.490948	2.21807
	188	105.958	10.2502	0.00195084	-55.7655	0.254317	nan	11.9146	1				0.49178	2.21616
	188	86.0886	20.5957	-0.00254883	73.0753	0.341539	nan	3.96277	1				0.492612	2.21425
	189	31.9041	31.423	-0.00360004	103.504	0.234839	nan	3.63727	1				0.493444	2.21234
	189	67.592	36.0645	0.00222754	-63.7752	0.36206	nan	5.66475	1				0.494276	2.21041
	189	97.5931	37.0485	-0.00199664	57.0913	0.366687	nan	10.2098	1				0.495108	2.20846
	189	136.017	38.131	-0.00223951	64.1216	0.344286	nan	7.50381	1				0.49594	2.20651
	190	143.338	36.4845	0.00320883	-92.18	0.326529	nan	3.42045	1				0.496772	2.20456
	190	44.2824	41.241	0.00361764	-104.014	0.293083	nan	5.22125	1				0.497604	2.2026
	191	10.7712	10.2877	-0.00356927	102.614	0.26194	nan	9.70248	1				0.498436	2.20064
	192	116.226	43.2342	-0.00552316	159.172	0.149721	nan	8.71513	1				0.499268	2.1987
	192	130.691	46.8215	0.00240787	-68.9951	0.362427	nan	4.47434	1				0.5001	2.19674
	193	26.5254	27.3129	-0.00325474	93.509	0.150672	nan	4.06369	1				0.500932	2.19478
	193	65.8633	30.6699	-0.0120572	348.311	0.0259203	nan	5.48629	1				0.501764	2.19282
	194	120.1	23.1098	-0.0156842	453.299	0.023306	nan	6.47436	1				0.502596	2.19087
	194	96.7242	9.91104	-0.0171188	494.826	0.0418469	nan	9.02615	1				0.503428	2.1888
	194	99.7153	23.6312	0.0031842	-91.4671	0.230531	nan	7.69976	1				0.50426	2.18661
	194	46.0599	36.3316	-0.00238014	68.1924	0.298006	nan	3.35745	1				0.505091	2.1844
	195	123.435	12.8271	-0.0165885	479.477	0.0206485	nan	5.14928	1				0.505923	2.1822
	195	14.3255	32.844	-0.0160293	463.29	0.0219669	nan	10.6468	1				0.506755	2.18
	195	97.3937	36.829	0.00237034	-67.9086	0.34082	nan	7.89214	1				0.507587	2.17801
	195	107.606	44.5244	-0.00272876	78.2837	0.192731	nan	8.71513	1				0.508419	2.17628
	196	24.3965	14.049	-0.0156641	452.718	0.01767	nan	13.4337	1				0.509251	2.17461
	196	49.102	15.5414	-0.00282053	80.9401	0.219224	nan	5.51677	1				0.510083	2.17294
	196	109.53	19.972	0.00325901	-93.6327	0.288394	nan	4.00817	1				0.510915	2.17128
	196	38.2133	38.7425	-0.00274471	78.7455	0.224696	nan	4.87517	1				0.511747	2.16961
	197	63.144	52.6847	-0.0172714	499.245	0.0284804	nan	7.90061	1				0.512579	2.16775
	197	92.4528	42.9831	-0.00449407	129.383	0.23103	nan	7.89214	1				0.513411	2.16565
	197	135.043	45.7791	-0.0076263	220.051	0.0610787	nan	4.47434	1				0.514243	2.16346
	197	116.363	32.2301	-0.00326332	93.7573	0.222138	nan	4.62777	1				0.515075	2.16128
	197	109.878	35.9468	-0.0018645	53.2663	0.365525	nan	7.4747	1				0.515907	2.1591
	198	68.434	21.3261	-0.0484804	1402.64	0.00355686	nan	8.62758	1				0.516739	2.15706
	198	65.6653	36.1526	-0.00496835	143.112	0.236564	nan	4.25891	1				0.517571	2.15531
	198	125.509	51.7302	0.00274697	-78.8107	0.350569	nan	11.2389	1				0.518403	2.15369
	198	42.9547	37.6086	0.0025942	-74.3885	0.355906	nan	3.35745	1				0.519235	2.15207
	201	84.2827	27.7809	-0.0277072	801.326	0.00568695	nan	16.4339	1				0.520067	2.15046
	201	137.319	34.3982	-0.0139448	402.95	0.0259487	nan	11.6064	1				0.520899	2.14883
	201	67.4144	40.0358	0.00645634	-186.185	0.111151	nan	4.25891	1				0.52173	2.14726
	201	17.2321	52.7853	-0.0162273	469.02	0.0176221	nan	8.88385	1				0.522562	2.14581
	201	122.52	14.9411	0.00307472	-88.2979	0.313037	nan	3.85357	1				0.523394	2.14441
	201	31.8455	40.0958	-0.0023263	66.6338	0.283368	nan	6.50999	1				0.524226	2.14301
	202	30.4525	27.2714	0.00410247	-118.048	0.18724	nan	9.92298	1				0.525058	2.1416
	202	71.4902	5.44726	-0.0171096	494.562	0.0133293	nan	11.929	1				0.52589	2.1403
	202	108.099	53.0083	0.00306927	-88.1402	0.267049	nan	5.83306	1				0.526722	2.13948
	202	120.965	31.745	-0.0026592	76.2702	0.294247	nan	4.62777	1				0.527554	2.13888
	203	51.5809	32.5049	-0.00869777	251.067	0.279024	nan	6.57638	1				0.528386	2.13831
	203	26.0881	53.4879	-0.0171379	495.379	0.0153835	nan	8.88385	1				0.529218	2.13776
	203	37.3679	12.0741	-0.0112769	325.724	0.0325516	nan	6.82031	1				0.53005	2.13723
	203	52.1237	25.951	-0.0289182	836.381	0.0107438	nan	6.57638	1				0.530882	2.13666
	204	14.5928	25.6225	-0.00292549	83.9784	0.22601	nan	15.9451	1				0.531714	2.13578
	205	117.901	4.90451	-0.00218372	62.5066	0.264188	nan	9.90393	1				0.532546	2.13449
	205	54.0983	50.0232	0.00862432	-248.94	0.0481407	nan	9.75728	1				0.533378	2.13321
	205	47.6907	42.6647	0.00306796	-88.1024	0.353151	nan	9.75728	1				0.53421	2.13192
	206	130.548	12.4115	-0.0179436	518.702	0.0155316	nan	8.4172	1				0.535042	2.13064
	206	62.0986	12.8024	-0.00278915	80.0318	0.296802	nan	9.16109	1				0.535874	2.12937
	206	7.38192	53.2422	0.0021499	-61.5277	0.277421	nan	8.7526	1				0.536706	2.12813
	207	29.3327	41.7746	-0.0168209	486.204	0.0131284	nan	12.1544	1				0.537537	2.12689
	207	103.872	16.0178	-0.015424	445.769	0.0201659	nan	8.42135	1				0.538369	2.12565
	207	35.1122	18.5106	-0.0145445	420.311	0.02323	nan	6.82031	1				0.539201	2.1244
	207	83.9746	34.087	-0.00325187	93.426	0.140263	nan	10.2011	1				0.540033	2.12316
	207	82.1876	12.0671	0.00273869	-78.5712	0.331273	nan	3.6825	1				0.540865	2.12184
	208	117.283	38.5447	-0.0116227	335.734	0.358739	nan	17.4968	1				0.541697	2.12039
	208	66.7986	31.3401	-0.00314433	90.3129	0.242148	nan	9.39681	1				0.542529	2.11889
	209	64.2845	40.3943	-0.0155045	448.099	0.0178108	nan	8.00362	1				0.543361	2.1174
	210	9.92255	5.16472	-0.0110568	319.352	0.0243109	nan	11.6508	1				0.544193	2.1159
	210	95.6134	36.3121	-0.0161206	465.931	0.010958	nan	11.8496	1				0.545025	2.11449
	210	107.849	6.49263	-0.00269276	77.2416	0.280877	nan	7.88884	1				0.545857	2.11322
	211	44.2495	20.1987	-0.0158465	457.998	0.04374	nan	9.29196	1				0.546689	2.11198
	211	143.744	32.4402	-0.0202436	585.278	0.0294097	nan	7.19685	1				0.547521	2.11074
	211	13.664	47.1476	-0.0125653	363.019	0.201402	nan	8.7526	1				0.548353	2.1095
	211	105.926	25.2344	0.0031125	-89.3915	0.350665	nan	6.73	1				0.549185	2.10825
	211	56.8434	37.4467	0.00269781	-77.3878	0.317823	nan	8.00362	1				0.550017	2.10689
	212	83.707	15.4215	-0.00288743	82.8766	0.165116	nan	3.6825	1				0.550849	2.10525
	212	30.9052	5.65716	-0.00239319	68.5702	0.250802	nan	8.66841	1				0.551681	2.10346
	212	45.6152	7.4601	0.00240798	-68.9981	0.279902	nan	12.045	1				0.552513	2.10168
	212	8.00085	16.6559	-0.00233403	66.8575	0.312724	nan	11.6508	1				0.553344	2.0999
	213	136.105	6.95783	-0.00323539	92.9488	0.209787	nan	6.19061	1				0.554176	2.09827
	213	138.674	37.5479	0.010555	-304.827	0.363628	nan	7.19685	1				0.555008	2.09689
	213	58.4382	16.357	-0.00227968	65.2842	0.353844	nan	6.17233	1				0.55584	2.09562
	214	116.363	41.4273	-0.0129804	375.035	0.118708	nan	6.71503	1				0.556672	2.09435
	214	125.616	45.6336	-0.0165826	479.305	0.0128448	nan	9.48837	1				0.557504	2.09309
	214	112.582	12.8038	0.0027732	-79.57	0.284641	nan	7.88884	1				0.558336	2.09182
	214	61.9775	28.9426	-0.00245314	70.3054	0.315412	nan	5.80788	1				0.559168	2.09055
	214	134.956	13.041	-0.00241516	69.2059	0.321268	nan	6.19061	1				0.56	2.08922
	214	35.2112	38.1841	-0.00350694	100.809	0.217922	nan	13.7938	1				0.560832	2.08782
	215	77.4442	40.5372	-0.00253066	72.5493	0.255112	nan	14.095	1				0.561664	2.08642
	215	116.047	34.7197	-0.0148795	430.008	0.0482077	nan	6.71503	1				0.562496	2.08502
	215	69.4409	24.9704	0.00221734	-63.4799	0.303801	nan	5.80316	1				0.563328	2.08358
	216	49.2856	28.434	-0.019655	568.241	0.00784156	nan	9.65306	1				0.56416	2.08203
	216	57.5701	5.99059	-0.00295382	84.7985	0.170136	nan	10.4027	1				0.564992	2.08042
	216	64.72	15.3969	-0.00217126	62.1459	0.216947	nan	6.35478	1				0.565824	2.0788
	217	23.2718	9.76482	-0.00242845	69.5908	0.24492	nan	8.66841	1				0.566656	2.07719
	217	58.7598	46.7617	-0.0172844	499.619	0.0141061	nan	15.5006	1				0.567488	2.07557
	218	127.943	6.24419	0.0028563	-81.9757	0.296732	nan	8.19293	1				0.56832	2.07396
	218	67.5815	30.4677	0.00398788	-114.731	0.107077	nan	5.80316	1				0.569151	2.07207
	218	43.4586	49.2407	0.003416	-98.177	0.187446	nan	7.10168	1				0.569983	2.06988
	219	43.4456	13.578	-0.00341436	98.1296	0.329123	nan	4.27086	1				0.570815	2.06767
	219	20.177	34.3706	-0.0085527	246.867	0.0625742	nan	12.0026	1				0.571647	2.06545
	219	40.6805	16.833	0.00375825	-108.084	0.271389	nan	4.27086	1				0.572479	2.06324
	220	135.334	41.0211	-0.00259371	74.3744	0.172947	nan	9.75226	1				0.573311	2.06138
	221	10.6873	15.9307	-0.00231826	66.4011	0.253572	nan	14.0139	1				0.574143	2.05985
	221	77.1203	11.304	-0.00250295	71.7473	0.280087	nan	13.0583	1				0.574975	2.05832
	221	5.78226	31.9962	-0.00271005	77.742	0.273101	nan	8.08323	1				0.575807	2.0568
	221	36.8841	46.5556	-0.00240645	68.9538	0.228325	nan	7.10168	1				0.576639	2.05527
	222	94.465	11.6742	-0.050723	1467.56	0.00395233	nan	17.3487	1				0.577471	2.05374
	222	84.3627	29.2444	-0.00744682	214.856	0.143191	nan	16.8257	1				0.578303	2.05216
	222	111.489	32.9775	-0.00270344	77.5507	0.354214	nan	8.96072	1				0.579135	2.05051
	222	110.293	50.713	0.00276073	-79.209	0.329437	nan	12.8756	1				0.579967	2.04884
	223	48.7002	27.1626	-0.0162092	468.496	0.0187112	nan	8.97081	1				0.580799	2.04717
	224	133.373	31.4681	-0.0152784	441.554	0.0341176	nan	9.26277	1				0.581631	2.04555
	224	120.107	35.4331	-0.0146246	422.627	0.0196153	nan	8.06384	1				0.582463	2.0441
	224	127.956	23.9542	-0.0136827	395.363	0.0537894	nan	7.94305	1				0.583295	2.04279
	224	66.9501	39.103	0.00216258	-61.8946	0.258198	nan	12.074	1				0.584127	2.04147
	224	22.874	8.46444	-0.00187067	53.4449	0.276605	nan	14.2919	1				0.584958	2.04006
	225	124.473	9.0445	0.00278369	-79.8737	0.329244	nan	4.46951	1				0.58579	2.03865
	225	4.62217	39.9958	0.00223566	-64.0102	0.305862	nan	8.08323	1				0.586622	2.03724
	225	102.283	40.6324	0.00239916	-68.7429	0.264668	nan	11.9728	1				0.587454	2.03584
	226	52.665	14.6218	0.00368906	-106.081	0.304358	nan	7.02698	1				0.588286	2.03454
	226	46.745	18.4075	-0.00300548	86.2938	0.318155	nan	7.02698	1				0.589118	2.0333
	227	135.918	41.0699	0.00325866	-93.6226	0.176372	nan	9.93343	1				0.58995	2.03206
	228	80.2549	18.3322	-0.0164911	476.656	0.201253	nan	7.76122	1				0.590782	2.03082
	228	20.6026	28.2768	-0.00259853	74.5139	0.368392	nan	10.6242	1				0.591614	2.02967
	228	12.1942	34.7708	-0.00192226	54.9381	0.28862	nan	4.1684	1				0.592446	2.02878
	228	56.7502	32.642	-0.00253487	72.6712	0.238202	nan	9.73783	1				0.593278	2.02808
	229	57.1786	8.22693	-0.0157588	455.46	0.0176246	nan	7.82729	1				0.59411	2.02738
	229	87.1684	41.7051	-0.00318119	91.3799	0.273103	nan	15.1528	1				0.594942	2.02669
	230	39.3658	49.5849	-0.0153771	444.41	0.0251923	nan	14.8185	1				0.595774	2.02599
	230	119.816	44.3568	0.00203484	-58.197	0.366174	nan	14.8098	1				0.596606	2.02523
	231	116.982	8.67574	0.00919199	-265.373	0.0348915	nan	5.18005	1				0.597438	2.02413
	231	23.2454	4.51584	-0.0129654	374.6	0.0237827	nan	16.2947	1				0.59827	2.02255
	231	5.62486	33.0025	0.00273811	-78.5543	0.314576	nan	6.80316	1				0.599102	2.02096
	232	67.6457	32.3156	-0.00851179	245.683	0.0522048	nan	10.9004	1				0.599934	2.01938
	232	6.9596	5.05179	-0.0151447	437.684	0.0373298	nan	12.3007	1				0.600765	2.01781
	232	51.9889	41.823	-0.00217608	62.2853	0.340253	nan	8.13513	1				0.601597	2.01628
	233	140.608	38.5802	-0.0594861	1721.22	0.00367508	nan	11.4304	1				0.602429	2.01483
	233	14.8487	37.9847	0.00928169	-267.969	0.0395834	nan	4.1684	1				0.603261	2.01338
	233	106.016	38.9816	0.00355526	-102.208	0.266438	nan	9.53921	1				0.604093	2.01193
	233	39.0663	8.93111	-0.00233272	66.8196	0.294654	nan	6.86661	1				0.604925	2.01048
	234	33.1933	26.691	-0.0162172	468.728	0.0153156	nan	12.529	1				0.605757	2.00903
	234	142.549	27.3158	-0.0105398	304.386	0.0320197	nan	6.20821	1				0.606589	2.00743
	234	70.7147	52.0169	-0.00296618	85.1561	0.110862	nan	11.9355	1				0.607421	2.00558
	235	51.2908	33.7179	0.00389346	-111.998	0.149149	nan	8.13513	1				0.608253	2.00372
	235	76.9396	41.8332	-0.0187624	542.404	0.148255	nan	3.59272	1				0.609085	2.00186
	235	61.3542	9.40015	-0.00401755	115.59	0.178506	nan	17.0991	1				0.609917	1.99999
	235	56.2785	52.7513	0.0030859	-88.6216	0.283478	nan	11.74	1				0.610749	1.99833
	236	87.0077	6.92563	0.00331489	-95.2502	0.239064	nan	13.0935	1				0.611581	1.99703
	236	88.4342	35.3228	-0.0174284	503.789	0.00879064	nan	11.3201	1				0.612413	1.99578
	236	36.2031	47.6345	0.00259832	-74.5079	0.198998	nan	16.8216	1				0.613245	1.99452
	236	11.5662	28.7577	0.00230123	-65.908	0.283257	nan	7.30184	1				0.614077	1.99326
	237	5.63172	17.2806	-0.0150365	434.551	0.0173659	nan	12.3007	1				0.614909	1.992
	237	109.332	26.7434	-0.0152414	440.482	0.0306352	nan	7.89881	1				0.615741	1.99074
	237	104.34	4.62979	-0.00264236	75.7827	0.236792	nan	15.8214	1				0.616572	1.9895
	237	13.8244	46.82	-0.00277719	79.6855	0.309323	nan	4.24818	1				0.617404	1.98825
	238	118.333	51.33	0.00356044	-102.358	0.224969	nan	5.48962	1				0.618236	1.98701
	238	24.039	17.9538	-0.00762269	219.946	0.0821711	nan	10.4469	1				0.619068	1.98576
	238	99.9528	31.6168	-0.0139567	403.295	0.0243145	nan	7.74183	1				0.6199	1.98455
	238	21.901	32.1188	-0.00313803	90.1307	0.260567	nan	6.06905	1				0.620732	1.98342
	238	117.223	45.9536	-0.00304946	87.5668	0.320918	nan	5.48962	1				0.621564	1.98231
	239	68.9327	29.1979	-0.0168744	487.753	0.0156788	nan	8.99987	1				0.622396	1.98121
	239	34.2878	9.93983	0.00249487	-71.5132	0.322257	nan	6.30861	1				0.623228	1.9801
	239	74.471	20.3695	0.00526408	-151.673	0.158156	nan	10.4218	1				0.62406	1.97899
	239	137.661	23.4879	0.00241492	-69.1991	0.368293	nan	6.20821	1				0.624892	1.97787
	239	9.21424	43.0972	-0.00206996	59.2138	0.312631	nan	5.92558	1				0.625724	1.97671
	240	77.5088	38.2859	-0.0058586	168.882	0.358959	nan	3.59272	1				0.626556	1.97553
	241	26.5014	28.1602	-0.00377382	108.535	0.231258	nan	6.06905	1				0.627388	1.97435
	241	18.1617	52.0225	-0.00302601	86.888	0.269183	nan	5.85961	1				0.62822	1.97316
	241	18.0217	46.1646	-0.00288796	82.892	0.336366	nan	4.24818	1				0.629052	1.97195
	242	54.4543	50.135	-0.0153275	442.976	0.0159193	nan	11.9924	1				0.629884	1.97065
	242	88.5215	4.95751	-0.0153888	444.75	0.115236	nan	15.8214	1				0.630716	1.96929
	242	101.882	24.1193	0.00295775	-84.9121	0.349235	nan	7.74183	1				0.631548	1.96794
	243	61.7869	40.6456	0.00183377	-52.3766	0.364219	nan	9.90974	1				0.632379	1.96658
	244	24.2277	19.6593	-0.00284295	81.5892	0.335431	nan	8.79976	1				0.633211	1.96522
	245	121.132	51.132	-0.014838	428.804	0.0140126	nan	17.7619	1				0.634043	1.96386
	245	7.86397	28.4854	-0.0124835	360.65	0.0541682	nan	11.2986	1				0.634875	1.96249
	245	24.6995	42.4198	0.00294906	-84.6605	0.235389	nan	7.65619	1				0.635707	1.96116
	245	42.1722	8.91041	0.00191245	-54.6544	0.325607	nan	6.60227	1				0.636539	1.95989
	245	10.6316	50.6689	-0.00318294	91.4308	0.157755	nan	3.49158	1				0.637371	1.95858
	245	95.3922	51.8357	0.003414	-98.1192	0.226505	nan	8.37316	1				0.638203	1.9572
	246	82.8067	43.8296	-0.0163031	471.215	0.122664	nan	6.29452	1				0.639035	1.95608
	246	35.255	27.3095	0.00264719	-75.9226	0.213055	nan	8.79485	1				0.639867	1.95554
	246	80.3135	38.0499	-0.0141702	409.474	0.271904	nan	3.88617	1				0.640699	1.95501
	246	94.1573	43.5541	-0.00939351	271.206	0.193772	nan	5.35861	1				0.641531	1.95447
	247	136.821	28.2085	-0.00349591	100.49	0.215795	nan	5.76955	1				0.642363	1.95393
	247	49.051	7.35962	0.00234141	-67.0711	0.271699	nan	5.02306	1				0.643195	1.95339
	248	76.5929	36.9273	-0.011695	337.827	0.240674	nan	3.88617	1				0.644027	1.95284
	249	22.6522	31.38	0.00291608	-83.7061	0.334447	nan	3.48097	1				0.644859	1.95222
	249	141.876	35.857	-0.00242133	69.3847	0.371204	nan	9.16825	1				0.645691	1.9516
	249	12.7698	47.9086	0.00235554	-67.4803	0.259692	nan	3.49158	1				0.646523	1.95098
	249	138.348	13.2004	-0.00324615	93.2604	0.240938	nan	15.0855	1				0.647355	1.95036
	249	84.776	19.0702	0.00310999	-89.3191	0.211452	nan	7.01062	1				0.648187	1.94983
	249	131.387	30.1456	-0.00269787	77.3896	0.331627	nan	5.76955	1				0.649018	1.94962
	250	102.873	17.5931	-0.0160411	463.63	0.0135421	nan	8.02706	1				0.64985	1.94941
	250	77.9483	17.4793	0.00343596	-98.7549	0.293448	nan	6.34831	1				0.650682	1.9492
	250	111.896	35.1282	-0.00373637	107.451	0.285315	nan	9.10417	1				0.651514	1.94898
	250	93.9944	38.198	-0.0134787	389.458	0.0586574	nan	5.35861	1				0.652346	1.94877
	250	38.1613	16.0128	0.00239237	-68.5463	0.249954	nan	8.15666	1				0.653178	1.94849
	250	18.6899	25.2516	0.0022181	-63.5018	0.314918	nan	7.29776	1				0.65401	1.94795
	250	68.0147	53.1542	0.00171291	-48.8783	0.305288	nan	13.4577	1				0.654842	1.9473
	251	70.4994	24.886	0.00277091	-79.5037	0.231396	nan	7.25573	1				0.655674	1.94665
	252	29.3278	43.607	0.003196	-91.8086	0.204715	nan	11.5177	1				0.656506	1.946
	252	27.9736	20.0083	0.00411245	-118.337	0.270789	nan	8.74336	1				0.657338	1.94535
	252	62.9294	39.9011	-0.00172023	49.0902	0.344856	nan	8.53879	1				0.65817	1.94469
	253	113.311	5.02659	-0.00168724	48.1353	0.316504	nan	8.30923	1				0.659002	1.94402
	253	78.1571	44.3086	-0.0164139	474.421	0.0166626	nan	7.54522	1				0.659834	1.94336
	253	55.6857	35.3801	-0.00227882	65.2595	0.307344	nan	8.53879	1				0.660666	1.94269
	253	106.725	53.2653	-0.00237985	68.1839	0.289637	nan	9.68873	1				0.661498	1.94203
	254	122.76	50.6644	0.00640109	-184.585	0.0810412	nan	8.63379	1				0.66233	1.94136
	254	6.8948	30.4631	0.00328664	-94.4324	0.253823	nan	9.54647	1				0.663162	1.94065
	254	126.673	39.8578	-0.00207425	59.3377	0.291007	nan	5.51906	1				0.663994	1.93992
	254	5.40126	45.5792	-0.0043035	123.867	0.0823936	nan	7.72792	1				0.664825	1.93919
	254	77.6767	23.8218	0.00324429	-93.2067	0.283751	nan	5.69745	1				0.665657	1.93845
	255	44.4144	42.8567	-0.0154765	447.289	0.0203046	nan	13.5255	1				0.666489	1.93773
	255	38.6491	29.0762	0.00338673	-97.3296	0.167239	nan	12.9821	1				0.667321	1.93704
	255	68.0378	31.7398	0.00394035	-113.355	0.297766	nan	7.28252	1				0.668153	1.93638
	255	79.8381	10.5031	0.0035154	-101.054	0.340298	nan	5.68569	1				0.668985	1.93572
	256	133.669	34.2825	-0.0029824	85.6258	0.250971	nan	7.61487	1				0.669817	1.93507
	256	75.2574	13.8713	0.00346204	-99.5098	0.320152	nan	5.68569	1				0.670649	1.93441
	257	25.6823	28.446	-0.0143767	415.454	0.0444455	nan	7.36837	1				0.671481	1.93372
	257	128.396	10.9484	-0.00239824	68.7163	0.244093	nan	11.0898	1				0.672313	1.93291
	257	34.7085	11.8215	-0.00187569	53.5903	0.291851	nan	7.15787	1				0.673145	1.93193
	257	110.895	31.5982	0.00201352	-57.5799	0.349625	nan	12.241	1				0.673977	1.93095
	258	131.189	48.7965	-0.0225441	651.871	0.00958802	nan	8.63379	1				0.674809	1.92998
	259	111.165	9.5346	-0.00570572	164.457	0.0789211	nan	14.4588	1				0.675641	1.929
	259	41.8207	12.6287	0.00240916	-69.0324	0.300774	nan	7.15787	1				0.676473	1.92805
	259	21.4706	20.8168	-0.00404738	116.453	0.232533	nan	7.80178	1				0.677305	1.92714
	259	6.98453	20.917	-0.00335157	96.3118	0.201034	nan	9.4862	1				0.678137	1.92623
	260	89.9474	11.8547	0.00351654	-101.087	0.169247	nan	8.35669	1				0.678969	1.92532
	260	64.6707	44.1391	-0.0127683	368.894	0.0469928	nan	8.60961	1				0.679801	1.9244
	260	126.107	33.382	-0.0123509	356.811	0.0182262	nan	7.61487	1				0.680632	1.92348
	260	30.2087	46.8247	-0.0162579	469.907	0.0147114	nan	14.7495	1				0.681464	1.92246
	260	56.0608	6.74167	0.00329593	-94.7013	0.226408	nan	15.409	1				0.682296	1.92126
	260	15.2651	25.5453	0.00214381	-61.3514	0.320884	nan	7.80178	1				0.683128	1.92006
	260	8.84682	49.5993	0.00182646	-52.1652	0.313488	nan	15.5753	1				0.68396	1.91887
	260	109.258	49.5871	0.00249393	-71.4862	0.242358	nan	9.83705	1				0.684792	1.91767
	261	139.3	12.9688	0.00247887	-71.0501	0.284795	nan	7.01428	1				0.685624	1.9165
	261	73.8381	39.6028	-0.0187538	542.154	0.0674779	nan	10.2283	1				0.686456	1.91538
	262	89.283	20.1849	-0.00211438	60.4994	0.313385	nan	4.73558	1				0.687288	1.91427
	262	90.7092	38.1386	-0.00265729	76.2149	0.282384	nan	7.16833	1				0.68812	1.91316
	263	103.999	22.0931	-0.0156144	451.279	0.0224546	nan	7.86409	1				0.688952	1.91209
	263	44.9889	33.2971	-0.0686019	1985.09	0.00351725	nan	10.7118	1				0.689784	1.9111
	264	126.454	13.865	-0.00361699	103.995	0.277938	nan	9.16609	1				0.690616	1.91014
	264	71.9745	20.9619	-0.00289053	82.9663	0.198956	nan	12.74	1				0.691448	1.90951
	264	7.12112	34.1199	0.00263105	-75.4552	0.299507	nan	11.8257	1				0.69228	1.90892
	264	97.2177	45.2729	-0.0020596	58.9138	0.26596	nan	3.23753	1				0.693112	1.90833
	264	66.459	52.5609	-0.00285521	81.944	0.333003	nan	8.60961	1				0.693944	1.90775
	265	23.9509	10.728	-0.00274167	78.6574	0.188927	nan	5.59425	1				0.694776	1.90718
	265	133.72	34.658	0.00313102	-89.9277	0.312769	nan	3.83382	1				0.695608	1.90691
	266	24.9596	29.795	0.00304332	-87.3891	0.299302	nan	13.7794	1				0.696439	1.90676
	266	19.0367	42.2365	-0.0173526	501.596	0.0128195	nan	6.94655	1				0.697271	1.90661
	266	79.1259	52.5703	-0.00250054	71.6776	0.195242	nan	12.667	1				0.698103	1.90646
	267	101.019	6.97496	-0.00768508	221.752	0.0283741	nan	9.96628	1				0.698935	1.90631
	267	132.258	38.202	-0.00350286	100.691	0.242538	nan	3.83382	1				0.699767	1.90616
	267	35.1288	47.3185	-0.0222394	643.052	0.00592689	nan	10.6971	1				0.700599	1.90601
	267	48.3349	5.66594	-0.010886	314.408	0.0271344	nan	13.4216	1				0.701431	1.90587
	267	61.0367	10.0021	0.0041894	-120.564	0.231567	nan	6.52736	1				0.702263	1.90572
	267	43.7397	22.6585	-0.0110036	317.812	0.032781	nan	10.7118	1				0.703095	1.90558
	267	80.6142	37.1556	-0.00214418	61.3621	0.32474	nan	10.1428	1				0.703927	1.90543
	267	31.9534	11.2349	-0.00202644	57.9538	0.334129	nan	8.01853	1				0.704759	1.90533
	267	13.5608	21.5898	-0.00195554	55.9015	0.372134	nan	7.00436	1				0.705591	1.90525
	268	97.309	17.9598	-0.00323662	92.9846	0.24997	nan	5.95929	1				0.706423	1.90518
	269	123.08	22.3875	-0.0172671	499.119	0.0154742	nan	9.16609	1				0.707255	1.9051
	269	140.831	5.34928	-0.0026616	76.3396	0.219992	nan	16.7104	1				0.708087	1.90503
	269	60.0441	16.4535	0.0037757	-108.589	0.200758	nan	6.52736	1				0.708919	1.90491
	270	93.4302	13.4357	-0.00300394	86.2493	0.364094	nan	5.95929	1				0.709751	1.90447
	270	72.0529	20.9456	0.00205367	-58.7422	0.285258	nan	12.4365	1				0.710583	1.90375
	270	98.6902	37.3382	-0.00369885	106.364	0.275923	nan	6.71023	1				0.711415	1.90303
	271	86.1522	24.1672	0.00199717	-57.1066	0.325544	nan	3.11887	1				0.712246	1.9023
	272	114.426	4.66456	-0.018046	521.668	0.00920912	nan	13.6044	1				0.713078	1.9016
	272	112.937	30.7419	-0.0117433	339.225	0.0368228	nan	9.64236	1				0.71391	1.901
	272	63.7261	33.1103	-0.0111089	320.862	0.104852	nan	10.3266	1				0.714742	1.9006
	272	123.871	44.1463	-0.0140264	405.313	0.0141965	nan	6.96008	1				0.715574	1.9002
	272	23.9577	7.03876	-0.00296142	85.0185	0.317462	nan	9.0299	1				0.716406	1.8998
	272	18.8915	26.1334	-0.0019572	55.9495	0.318704	nan	7.00436	1				0.717238	1.8994
	273	15.5931	12.5822	-0.00264214	75.7763	0.258196	nan	9.0772	1				0.71807	1.89901
	273	36.9767	23.4559	-0.00242365	69.4519	0.373381	nan	16.7164	1				0.718902	1.89881
	273	22.0845	48.8217	-0.00180393	51.5129	0.371158	nan	3.26348	1				0.719734	1.89888
	274	76.0016	5.20197	-0.0217123	627.794	0.012535	nan	15.7201	1				0.720566	1.89895
	274	84.8088	34.5559	0.00826314	-238.485	0.0542426	nan	9.06338	1				0.721398	1.89902
	274	75.9243	32.7642	0.00223054	-63.8619	0.261778	nan	9.06338	1				0.72223	1.89909
	275	11.2955	20.5776	0.00178612	-50.9975	0.332984	nan	9.0772	1				0.723062	1.89924
	275	105.685	24.3877	-0.00205504	58.7818	0.362571	nan	9.64236	1				0.723894	1.89959
	276	44.0191	8.29531	-0.00300151	86.1789	0.15037	nan	16.7164	1				0.724726	1.89995
	276	86.9412	49.7704	-0.00309468	88.8758	0.318748	nan	6.62891	1				0.725558	1.90031
	276	122.581	17.3388	-0.00382183	109.924	0.290495	nan	5.18002	1				0.72639	1.90066
	277	75.9924	22.7024	0.00281587	-80.8054	0.305759	nan	10.062	1				0.727222	1.90102
	277	135.341	26.0357	-0.0162321	469.161	0.023944	nan	10.2267	1				0.728053	1.90125
	277	81.0701	46.6925	-0.00247218	70.8565	0.315292	nan	5.45013	1				0.728885	1.90093
	278	113.808	6.92077	-0.00415497	119.568	0.128402	nan	9.30285	1				0.729717	1.90055
	278	63.4419	14.6558	0.00173111	-49.4052	0.351239	nan	12.276	1				0.730549	1.90017
	278	110.984	48.3327	0.00179351	-51.2113	0.307732	nan	7.4096	1				0.731381	1.89979
	279	123.378	50.2931	-0.0138996	401.643	0.0164556	nan	9.09626	1				0.732213	1.89932
	279	7.26309	42.0326	-0.0145637	420.864	0.0182578	nan	14.4294	1				0.733045	1.89846
	279	61.5495	39.8883	0.00372	-106.977	0.21776	nan	5.60824	1				0.733877	1.89755
	280	73.8775	8.19076	-0.0157618	455.546	0.0177911	nan	11.5792	1				0.734709	1.89665
	280	30.4566	40.3339	-0.015154	437.953	0.0239195	nan	6.10297	1				0.735541	1.89575
	280	124.689	10.985	-0.00304111	87.3251	0.253845	nan	3.53832	1				0.736373	1.89484
	281	21.2863	45.4323	-0.00320943	92.1975	0.246553	nan	10.4923	1				0.737205	1.89393
	281	79.1336	51.787	-0.00230317	65.9641	0.257943	nan	5.45013	1				0.738037	1.89302
	282	25.3321	29.1984	-0.0162577	469.902	0.0242418	nan	9.00729	1				0.738869	1.89209
	283	76.3739	38.1642	0.00333488	-95.8288	0.281584	nan	6.7666	1				0.739701	1.89117
	283	38.1003	5.16335	-0.00178089	50.8461	0.252505	nan	7.92332	1				0.740533	1.89024
	283	45.0196	9.02372	-0.00233384	66.8521	0.321891	nan	7.92332	1				0.741365	1.88932
	283	103.544	40.8004	0.00300668	-86.3285	0.265231	nan	5.76175	1				0.742197	1.88842
	284	15.973	9.46402	-0.0148744	429.859	0.0130347	nan	15.886	1				0.743029	1.88758
	284	137.667	20.8252	-0.00216353	61.9222	0.290477	nan	8.19105	1				0.74386	1.88677
	284	36.5542	40.5888	-0.00327089	93.9766	0.312636	nan	6.10297	1				0.744692	1.88587
	285	68.8863	28.4084	0.00748819	-216.053	0.288835	nan	5.69147	1				0.745524	1.88494
	285	130.192	7.96747	-0.00205654	58.8253	0.279127	nan	6.27604	1				0.746356	1.88401
	285	63.52	13.3675	-0.00492477	141.851	0.18871	nan	11.5792	1				0.747188	1.88298
	286	106.207	22.8079	-0.0444441	1285.8	0.00611902	nan	5.22866	1				0.74802	1.88184
	286	43.937	26.3062	0.00171073	-48.8151	0.278145	nan	9.56883	1				0.748852	1.8807
	287	118.711	34.7785	-0.0392965	1136.8	0.0152339	nan	12.6243	1				0.749684	1.87956
	287	54.945	31.3918	-0.00305445	87.7112	0.139269	nan	9.6465	1				0.750516	1.87841
	287	55.6735	51.3242	0.00408121	-117.433	0.161784	nan	17.1177	1				0.751348	1.87759
	287	29.2946	45.9855	0.00192494	-55.0157	0.339263	nan	9.04575	1				0.75218	1.87709
	288	73.0852	32.2505	-0.0144864	418.629	0.0500445	nan	5.69147	1				0.753012	1.8766
	288	134.749	28.4789	-0.0137181	396.388	0.0200901	nan	8.19105	1				0.753844	1.8761
	288	86.4678	45.8376	-0.00321742	92.4288	0.355297	nan	3.83756	1				0.754676	1.8756
	289	83.5101	48.2826	0.00386209	-111.09	0.313797	nan	3.83756	1				0.755508	1.87511
	289	76.7461	9.5724	0.0018902	-54.0103	0.351483	nan	13.7598	1				0.75634	1.8746
	289	135.252	37.7906	-0.00334004	95.9783	0.195304	nan	9.32521	1				0.757172	1.874
	290	125.12	23.9021	0.00351383	-101.009	0.177996	nan	3.57645	1				0.758004	1.87342
	290	82.2082	35.7402	-0.0158293	457.499	0.0145174	nan	9.76766	1				0.758836	1.87282
	291	25.5786	33.2461	-0.00187237	53.4941	0.316264	nan	11.1548	1				0.759667	1.87224
	291	120.914	49.811	-0.00225902	64.6864	0.368258	nan	11.4613	1				0.760499	1.8715
	292	14.8902	30.0545	0.00250206	-71.7215	0.235719	nan	11.1548	1				0.761331	1.87043
	293	115.508	39.7044	-0.015995	462.298	0.0198895	nan	9.48784	1				0.762163	1.86937
	293	107.416	12.7555	-0.00278855	80.0143	0.171344	nan	8.69624	1				0.762995	1.8683
	294	36.7073	14.2861	0.0024661	-70.6807	0.339674	nan	11.1984	1				0.763827	1.86724
	295	25.5314	14.9944	-0.00327738	94.1645	0.123057	nan	11.1984	1				0.764659	1.86618
	295	116.897	17.0259	0.00322022	-92.5099	0.263404	nan	10.3983	1				0.765491	1.86511
	295	75.1495	10.027	-0.00364275	104.741	0.228263	nan	7.19796	1				0.766323	1.86384
	296	39.1522	47.814	-0.00315503	90.6228	0.201311	nan	10.3575	1				0.767155	1.86254
	296	142.469	19.9413	0.00267783	-76.8095	0.294071	nan	10.4886	1				0.767987	1.86125
	296	49.4791	47.0182	-0.00211134	60.4113	0.295365	nan	10.3575	1				0.768819	1.85995
	297	101.661	4.57411	-0.00474902	136.763	0.187431	nan	9.38636	1				0.769651	1.85869
	297	124.992	7.61468	-0.0140894	407.137	0.0248079	nan	12.4136	1				0.770483	1.85806
	297	111.151	31.2763	0.00349239	-100.388	0.202159	nan	9.48784	1				0.771315	1.8575
	297	74.8106	36.9622	0.00256136	-73.4379	0.309028	nan	10.4518	1				0.772147	1.85694
	297	141.461	52.2812	0.00409689	-117.886	0.24725	nan	4.37094	1				0.772979	1.85637
	298	127.231	40.6222	0.00300972	-86.4166	0.32138	nan	3.85085	1				0.773811	1.85581
	298	127.378	44.4702	-0.00261692	75.0462	0.322347	nan	3.85085	1				0.774643	1.85525
	299	50.7291	23.792	-0.0467908	1353.73	0.00581661	nan	15.5106	1				0.775474	1.85469
	299	106.77	12.448	0.00298378	-85.6657	0.219049	nan	7.4867	1				0.776306	1.85412
	299	95.5649	48.7736	0.00265854	-76.2511	0.245472	nan	4.03758	1				0.777138	1.85356
	300	31.7224	30.7654	-0.0116952	337.831	0.149238	nan	4.80733	1				0.77797	1.85299
	301	5.31731	20.4515	0.00620905	-179.026	0.102216	nan	7.62573	1				0.778802	1.85242
	301	6.61915	27.9652	-0.00621855	179.301	0.177905	nan	7.62573	1				0.779634	1.85187
	301	132.341	22.6661	-0.00254924	73.0873	0.315114	nan	10.0501	1				0.780466	1.85133
	302	63.5836	39.9218	-0.00347236	99.8085	0.173841	nan	4.0509	1				0.781298	1.85078
	302	100.989	30.3855	-0.0306964	887.854	0.00638194	nan	10.2009	1				0.78213	1.85023
	302	43.7743	5.32564	0.0110983	-320.553	0.0304117	nan	13.8941	1				0.782962	1.84968
	302	142.383	22.268	-0.00212345	60.762	0.34151	nan	10.0501	1				0.783794	1.84912
	303	108.45	5.15221	-0.00353667	101.67	0.16853	nan	7.4867	1				0.784626	1.8484
	303	11.5493	39.1028	-0.0152588	440.986	0.0165812	nan	12.18	1				0.785458	1.84755
[truncated: 28,571 more rows]

## Sheet: supplementary figure 10
	γ-tubulin signal intensity
[truncated: 84 more rows]

[truncated: 6 more sheets: supplementary figure 14, supplementary figure 15, supplementary figure 18, supplementary figure 19, supplementary figure 20, supplementary figure 22]
